# Supplementary material for: A CTP-dependent gating mechanism enables ParB spreading on DNA
Source: eLife. 2021 Aug 16;10:e69676. doi: 10.7554/eLife.69676 (PMC8367383; doi:10.7554/eLife.69676)
Supplement: Figure 5—source data 1. [file elife-69676-fig5-data1.zip]

Archive with 20 entries (16 files):
- Figure5/PanelB/
- Figure5/PanelB/Annotation.pdf
- Figure5/PanelB/other_replicates/
- Figure5/PanelB/other_replicates/I304C_Xlink_other_replicates.jpg
- Figure5/PanelB/other_replicates/L224C_Xlink_other_replicates.jpg
- Figure5/PanelB/other_replicates/Q35C_Xlink_other_replicates.jpg
- Figure5/PanelB/ParB_X1_I294C_L214C_quantified.xlsx
- Figure5/PanelB/Xlink_L224C_I304C_Q35C.tif
- Figure5/PanelC/
- Figure5/PanelC/Annotation.pdf
- Figure5/PanelC/Double_Xlink_agarose_topright_gel.tif
- Figure5/PanelC/DoubleXlink_agarose_topright_gel.jpg
- Figure5/PanelC/DoubleXlink_N_C_lane1-12_Coomassie.tif
- Figure5/PanelC/DoubleXlink_N_C_sybrgreen.tif
- Figure5/PanelD/
- Figure5/PanelD/Annotation.pdf
- Figure5/PanelD/DooubleXlink_C_DBD_sybrgreen.tif
- Figure5/PanelD/DoubleXlink_agarose_topleft_gel.jpg
- Figure5/PanelD/DoubleXlink_agarose_topleft_gel.tif
- Figure5/PanelD/DoubleXlink_C_DBD_lane1-12_Coomassie.tif
