# Supplementary material for: A CTP-dependent gating mechanism enables ParB spreading on DNA
Source: eLife. 2021 Aug 16;10:e69676. doi: 10.7554/eLife.69676 (PMC8367383; doi:10.7554/eLife.69676)
Supplement: Figure 5—figure supplement 1—source data 1. [file elife-69676-fig5-figsupp1-data1.zip]

Archive with 5 entries (5 files):
- Figure5_figure_supplement1/Annotation.pdf
- Figure5_figure_supplement1/linearDNA_doubleXlink_agarose_replicate1.tif
- Figure5_figure_supplement1/linearDNA_doubleXlink_agarose_replicates2_3.jpg
- Figure5_figure_supplement1/linearDNA_doubleXlink_agarose_replicates2_3.tif
- Figure5_figure_supplement1/linearDNA_doubleXlink_and_replicates_SDSPAGE.tif
