# Supplementary material for: A CTP-dependent gating mechanism enables ParB spreading on DNA
Source: eLife. 2021 Aug 16;10:e69676. doi: 10.7554/eLife.69676 (PMC8367383; doi:10.7554/eLife.69676)
Supplement: Figure 5—figure supplement 2—source data 1. [file elife-69676-fig5-figsupp2-data1.zip]

Archive with 5 entries (5 files):
- Figure5_figure_supplement2/Annotation.pdf
- Figure5_figure_supplement2/DoubleXlink_agarose_bottom_gel.jpg
- Figure5_figure_supplement2/DoubleXlink_agarose_bottom_gel.tif
- Figure5_figure_supplement2/DoubleXlink_N_DBD_lane1-12_Coomassie.tif
- Figure5_figure_supplement2/DoubleXlink_N_DBD_sybrgreen.tif
