# Supplementary material for: A CTP-dependent gating mechanism enables ParB spreading on DNA
Source: eLife. 2021 Aug 16;10:e69676. doi: 10.7554/eLife.69676 (PMC8367383; doi:10.7554/eLife.69676)
Supplement: Figure 5—figure supplement 3—source data 1. [file elife-69676-fig5-figsupp3-data1.zip]

Archive with 12 entries (8 files):
- Figure5_figure_supplement3/PanelA/
- Figure5_figure_supplement3/PanelA/Annotation.pdf
- Figure5_figure_supplement3/PanelA/DoubleXlink_ParB_TEV.tif
- Figure5_figure_supplement3/PanelA/other_replicates/
- Figure5_figure_supplement3/PanelA/other_replicates/AcTEV_doubleXlink.tif
- Figure5_figure_supplement3/PanelA/other_replicates/Annotation.pdf
- Figure5_figure_supplement3/PanelB/
- Figure5_figure_supplement3/PanelB/Annotation.pdf
- Figure5_figure_supplement3/PanelB/DoubleXlink_C_DBD_lane1-8_with_gelextract_lane9.tif
- Figure5_figure_supplement3/PanelB/other_replicates/
- Figure5_figure_supplement3/PanelB/other_replicates/Annotation.pdf
- Figure5_figure_supplement3/PanelB/other_replicates/gelextract_doubleXlink.tif
