# Supplementary material for: A CTP-dependent gating mechanism enables ParB spreading on DNA
Source: eLife. 2021 Aug 16;10:e69676. doi: 10.7554/eLife.69676 (PMC8367383; doi:10.7554/eLife.69676)
Supplement: Figure 5—figure supplement 4—source data 1. [file elife-69676-fig5-figsupp4-data1.zip › Figure5_figure_supplement4/panelB/BLI_traces_panelB.csv]

	1, Q35C no CTP	2, Q35C no CTP	3, Q35C no CTP	4, Q35C CTP	5, Q35C CTP	6, Q35C CTP	7, Q35C CTPPyS 30min	8, Q35C CTPPyS 30min	9, Q35C CTPPyS 30min	10, Q35C CTPPyS 0min	11, Q35C CTPPyS 0min	12, Q35C CTPPyS 0min
1	0.000, 0.017	0.000, -0.002	0.000, -0.002	0.000, -0.004	0.000, 0.005	0.000, -0.006	0.000, 0.001	0.000, -0.004	0.000, -0.003	0.000, 0.023	0.000, 0.028	0.000, 0.031
2	0.200, 0.017	0.200, -0.002	0.200, -0.002	0.200, -0.005	0.200, 0.004	0.200, -0.007	0.200, 0.000	0.200, -0.005	0.200, -0.003	0.200, 0.021	0.200, 0.026	0.200, 0.030
3	0.400, 0.017	0.400, -0.003	0.400, -0.003	0.400, -0.006	0.400, 0.003	0.400, -0.007	0.400, -0.001	0.400, -0.006	0.400, -0.003	0.400, 0.020	0.400, 0.024	0.400, 0.029
4	0.600, 0.016	0.600, -0.003	0.600, -0.003	0.600, -0.007	0.600, 0.002	0.600, -0.008	0.600, -0.002	0.600, -0.006	0.600, -0.003	0.600, 0.019	0.600, 0.021	0.600, 0.028
5	0.800, 0.016	0.800, -0.003	0.800, -0.003	0.800, -0.008	0.800, 0.001	0.800, -0.009	0.800, -0.003	0.800, -0.007	0.800, -0.003	0.800, 0.017	0.800, 0.019	0.800, 0.027
6	1.000, 0.015	1.000, -0.004	1.000, -0.003	1.000, -0.009	1.000, 0.000	1.000, -0.009	1.000, -0.004	1.000, -0.008	1.000, -0.004	1.000, 0.016	1.000, 0.016	1.000, 0.025
7	1.200, 0.014	1.200, -0.004	1.200, -0.003	1.200, -0.010	1.200, -0.001	1.200, -0.009	1.200, -0.005	1.200, -0.009	1.200, -0.004	1.200, 0.014	1.200, 0.014	1.200, 0.024
8	1.400, 0.014	1.400, -0.005	1.400, -0.003	1.400, -0.011	1.400, -0.002	1.400, -0.010	1.400, -0.005	1.400, -0.010	1.400, -0.004	1.400, 0.013	1.400, 0.012	1.400, 0.023
9	1.600, 0.013	1.600, -0.005	1.600, -0.003	1.600, -0.012	1.600, -0.003	1.600, -0.010	1.600, -0.006	1.600, -0.011	1.600, -0.005	1.600, 0.011	1.600, 0.009	1.600, 0.021
10	1.800, 0.012	1.800, -0.005	1.800, -0.003	1.800, -0.012	1.800, -0.004	1.800, -0.010	1.800, -0.007	1.800, -0.012	1.800, -0.005	1.800, 0.010	1.800, 0.007	1.800, 0.020
11	2.000, 0.011	2.000, -0.005	2.000, -0.003	2.000, -0.013	2.000, -0.004	2.000, -0.011	2.000, -0.007	2.000, -0.012	2.000, -0.006	2.000, 0.009	2.000, 0.006	2.000, 0.018
12	2.200, 0.010	2.200, -0.005	2.200, -0.003	2.200, -0.014	2.200, -0.005	2.200, -0.011	2.200, -0.008	2.200, -0.013	2.200, -0.007	2.200, 0.008	2.200, 0.004	2.200, 0.017
13	2.400, 0.009	2.400, -0.005	2.400, -0.003	2.400, -0.014	2.400, -0.005	2.400, -0.011	2.400, -0.008	2.400, -0.013	2.400, -0.007	2.400, 0.008	2.400, 0.003	2.400, 0.017
14	2.600, 0.009	2.600, -0.005	2.600, -0.003	2.600, -0.014	2.600, -0.006	2.600, -0.011	2.600, -0.008	2.600, -0.013	2.600, -0.008	2.600, 0.007	2.600, 0.002	2.600, 0.016
15	2.800, 0.008	2.800, -0.005	2.800, -0.003	2.800, -0.014	2.800, -0.006	2.800, -0.011	2.800, -0.008	2.800, -0.013	2.800, -0.009	2.800, 0.007	2.800, 0.001	2.800, 0.015
16	3.000, 0.007	3.000, -0.005	3.000, -0.003	3.000, -0.014	3.000, -0.006	3.000, -0.012	3.000, -0.008	3.000, -0.013	3.000, -0.009	3.000, 0.006	3.000, 0.000	3.000, 0.015
17	3.200, 0.007	3.200, -0.005	3.200, -0.003	3.200, -0.013	3.200, -0.007	3.200, -0.012	3.200, -0.008	3.200, -0.013	3.200, -0.010	3.200, 0.005	3.200, -0.000	3.200, 0.015
18	3.400, 0.006	3.400, -0.005	3.400, -0.003	3.400, -0.013	3.400, -0.007	3.400, -0.012	3.400, -0.008	3.400, -0.013	3.400, -0.010	3.400, 0.005	3.400, -0.001	3.400, 0.014
19	3.600, 0.006	3.600, -0.005	3.600, -0.003	3.600, -0.013	3.600, -0.007	3.600, -0.012	3.600, -0.008	3.600, -0.013	3.600, -0.011	3.600, 0.004	3.600, -0.001	3.600, 0.014
20	3.800, 0.005	3.800, -0.005	3.800, -0.003	3.800, -0.013	3.800, -0.007	3.800, -0.012	3.800, -0.008	3.800, -0.013	3.800, -0.011	3.800, 0.003	3.800, -0.002	3.800, 0.013
21	4.000, 0.005	4.000, -0.005	4.000, -0.003	4.000, -0.013	4.000, -0.007	4.000, -0.012	4.000, -0.008	4.000, -0.013	4.000, -0.012	4.000, 0.003	4.000, -0.002	4.000, 0.013
22	4.200, 0.005	4.200, -0.005	4.200, -0.004	4.200, -0.013	4.200, -0.008	4.200, -0.013	4.200, -0.008	4.200, -0.012	4.200, -0.012	4.200, 0.002	4.200, -0.002	4.200, 0.012
23	4.400, 0.004	4.400, -0.005	4.400, -0.004	4.400, -0.013	4.400, -0.008	4.400, -0.013	4.400, -0.008	4.400, -0.013	4.400, -0.013	4.400, 0.002	4.400, -0.003	4.400, 0.012
24	4.600, 0.004	4.600, -0.005	4.600, -0.004	4.600, -0.013	4.600, -0.008	4.600, -0.012	4.600, -0.008	4.600, -0.013	4.600, -0.013	4.600, 0.001	4.600, -0.003	4.600, 0.011
25	4.800, 0.004	4.800, -0.005	4.800, -0.003	4.800, -0.013	4.800, -0.008	4.800, -0.012	4.800, -0.008	4.800, -0.013	4.800, -0.013	4.800, 0.001	4.800, -0.003	4.800, 0.011
26	5.000, 0.004	5.000, -0.006	5.000, -0.003	5.000, -0.013	5.000, -0.008	5.000, -0.012	5.000, -0.007	5.000, -0.013	5.000, -0.013	5.000, 0.000	5.000, -0.003	5.000, 0.010
27	5.200, 0.004	5.200, -0.006	5.200, -0.003	5.200, -0.013	5.200, -0.008	5.200, -0.012	5.200, -0.007	5.200, -0.013	5.200, -0.013	5.200, -0.000	5.200, -0.003	5.200, 0.009
28	5.400, 0.004	5.400, -0.006	5.400, -0.004	5.400, -0.013	5.400, -0.008	5.400, -0.012	5.400, -0.007	5.400, -0.013	5.400, -0.013	5.400, -0.001	5.400, -0.003	5.400, 0.009
29	5.600, 0.003	5.600, -0.006	5.600, -0.004	5.600, -0.013	5.600, -0.009	5.600, -0.012	5.600, -0.007	5.600, -0.013	5.600, -0.013	5.600, -0.001	5.600, -0.003	5.600, 0.008
30	5.800, 0.003	5.800, -0.006	5.800, -0.004	5.800, -0.013	5.800, -0.009	5.800, -0.012	5.800, -0.006	5.800, -0.013	5.800, -0.012	5.800, -0.001	5.800, -0.004	5.800, 0.008
31	6.000, 0.003	6.000, -0.006	6.000, -0.004	6.000, -0.013	6.000, -0.009	6.000, -0.012	6.000, -0.006	6.000, -0.013	6.000, -0.012	6.000, -0.001	6.000, -0.004	6.000, 0.008
32	6.200, 0.003	6.200, -0.006	6.200, -0.004	6.200, -0.013	6.200, -0.009	6.200, -0.012	6.200, -0.006	6.200, -0.012	6.200, -0.012	6.200, -0.001	6.200, -0.004	6.200, 0.008
33	6.400, 0.002	6.400, -0.006	6.400, -0.004	6.400, -0.012	6.400, -0.009	6.400, -0.012	6.400, -0.006	6.400, -0.012	6.400, -0.012	6.400, -0.002	6.400, -0.004	6.400, 0.007
34	6.600, 0.002	6.600, -0.006	6.600, -0.004	6.600, -0.012	6.600, -0.009	6.600, -0.012	6.600, -0.006	6.600, -0.012	6.600, -0.012	6.600, -0.002	6.600, -0.004	6.600, 0.007
35	6.800, 0.002	6.800, -0.006	6.800, -0.003	6.800, -0.012	6.800, -0.010	6.800, -0.012	6.800, -0.006	6.800, -0.012	6.800, -0.012	6.800, -0.002	6.800, -0.004	6.800, 0.007
36	7.000, 0.002	7.000, -0.006	7.000, -0.003	7.000, -0.012	7.000, -0.010	7.000, -0.012	7.000, -0.006	7.000, -0.011	7.000, -0.011	7.000, -0.002	7.000, -0.005	7.000, 0.007
37	7.200, 0.002	7.200, -0.005	7.200, -0.003	7.200, -0.012	7.200, -0.010	7.200, -0.012	7.200, -0.006	7.200, -0.011	7.200, -0.011	7.200, -0.002	7.200, -0.004	7.200, 0.007
38	7.400, 0.002	7.400, -0.005	7.400, -0.002	7.400, -0.012	7.400, -0.010	7.400, -0.012	7.400, -0.006	7.400, -0.011	7.400, -0.011	7.400, -0.003	7.400, -0.004	7.400, 0.007
39	7.600, 0.002	7.600, -0.005	7.600, -0.002	7.600, -0.011	7.600, -0.009	7.600, -0.012	7.600, -0.006	7.600, -0.011	7.600, -0.011	7.600, -0.003	7.600, -0.004	7.600, 0.007
40	7.800, 0.002	7.800, -0.005	7.800, -0.001	7.800, -0.011	7.800, -0.009	7.800, -0.012	7.800, -0.006	7.800, -0.011	7.800, -0.011	7.800, -0.003	7.800, -0.004	7.800, 0.007
41	8.000, 0.002	8.000, -0.005	8.000, -0.001	8.000, -0.011	8.000, -0.009	8.000, -0.012	8.000, -0.006	8.000, -0.011	8.000, -0.011	8.000, -0.003	8.000, -0.004	8.000, 0.007
42	8.200, 0.002	8.200, -0.005	8.200, -0.001	8.200, -0.011	8.200, -0.009	8.200, -0.011	8.200, -0.006	8.200, -0.011	8.200, -0.011	8.200, -0.003	8.200, -0.004	8.200, 0.007
43	8.400, 0.002	8.400, -0.005	8.400, -0.001	8.400, -0.010	8.400, -0.009	8.400, -0.011	8.400, -0.006	8.400, -0.011	8.400, -0.011	8.400, -0.003	8.400, -0.004	8.400, 0.006
44	8.600, 0.003	8.600, -0.005	8.600, -0.001	8.600, -0.010	8.600, -0.009	8.600, -0.011	8.600, -0.006	8.600, -0.011	8.600, -0.011	8.600, -0.003	8.600, -0.004	8.600, 0.006
45	8.800, 0.003	8.800, -0.005	8.800, -0.001	8.800, -0.010	8.800, -0.009	8.800, -0.010	8.800, -0.006	8.800, -0.011	8.800, -0.011	8.800, -0.003	8.800, -0.004	8.800, 0.006
46	9.000, 0.003	9.000, -0.005	9.000, -0.001	9.000, -0.010	9.000, -0.008	9.000, -0.010	9.000, -0.006	9.000, -0.011	9.000, -0.011	9.000, -0.003	9.000, -0.004	9.000, 0.006
47	9.200, 0.003	9.200, -0.005	9.200, -0.002	9.200, -0.010	9.200, -0.008	9.200, -0.009	9.200, -0.006	9.200, -0.011	9.200, -0.011	9.200, -0.003	9.200, -0.004	9.200, 0.006
48	9.400, 0.003	9.400, -0.005	9.400, -0.002	9.400, -0.010	9.400, -0.008	9.400, -0.009	9.400, -0.006	9.400, -0.011	9.400, -0.010	9.400, -0.003	9.400, -0.005	9.400, 0.006
49	9.600, 0.002	9.600, -0.006	9.600, -0.002	9.600, -0.010	9.600, -0.008	9.600, -0.009	9.600, -0.006	9.600, -0.011	9.600, -0.010	9.600, -0.003	9.600, -0.005	9.600, 0.006
50	9.800, 0.002	9.800, -0.006	9.800, -0.002	9.800, -0.010	9.800, -0.008	9.800, -0.009	9.800, -0.005	9.800, -0.011	9.800, -0.010	9.800, -0.003	9.800, -0.005	9.800, 0.006
51	10.000, 0.002	10.000, -0.006	10.000, -0.002	10.000, -0.010	10.000, -0.009	10.000, -0.009	10.000, -0.005	10.000, -0.010	10.000, -0.010	10.000, -0.003	10.000, -0.005	10.000, 0.006
52	10.200, 0.002	10.200, -0.006	10.200, -0.002	10.200, -0.010	10.200, -0.009	10.200, -0.009	10.200, -0.005	10.200, -0.010	10.200, -0.010	10.200, -0.003	10.200, -0.005	10.200, 0.006
53	10.400, 0.002	10.400, -0.006	10.400, -0.002	10.400, -0.010	10.400, -0.009	10.400, -0.009	10.400, -0.005	10.400, -0.009	10.400, -0.010	10.400, -0.003	10.400, -0.005	10.400, 0.006
54	10.600, 0.002	10.600, -0.006	10.600, -0.002	10.600, -0.010	10.600, -0.010	10.600, -0.009	10.600, -0.005	10.600, -0.009	10.600, -0.010	10.600, -0.003	10.600, -0.005	10.600, 0.006
55	10.800, 0.001	10.800, -0.006	10.800, -0.002	10.800, -0.010	10.800, -0.010	10.800, -0.009	10.800, -0.004	10.800, -0.009	10.800, -0.010	10.800, -0.003	10.800, -0.005	10.800, 0.006
56	11.000, 0.001	11.000, -0.005	11.000, -0.002	11.000, -0.010	11.000, -0.010	11.000, -0.009	11.000, -0.004	11.000, -0.008	11.000, -0.009	11.000, -0.003	11.000, -0.005	11.000, 0.006
57	11.200, 0.001	11.200, -0.005	11.200, -0.001	11.200, -0.010	11.200, -0.010	11.200, -0.009	11.200, -0.004	11.200, -0.008	11.200, -0.009	11.200, -0.003	11.200, -0.005	11.200, 0.005
58	11.400, 0.001	11.400, -0.005	11.400, -0.001	11.400, -0.010	11.400, -0.009	11.400, -0.009	11.400, -0.004	11.400, -0.008	11.400, -0.009	11.400, -0.003	11.400, -0.005	11.400, 0.005
59	11.600, 0.000	11.600, -0.005	11.600, -0.001	11.600, -0.010	11.600, -0.009	11.600, -0.009	11.600, -0.004	11.600, -0.008	11.600, -0.009	11.600, -0.003	11.600, -0.005	11.600, 0.005
60	11.800, 0.000	11.800, -0.005	11.800, -0.001	11.800, -0.010	11.800, -0.009	11.800, -0.009	11.800, -0.004	11.800, -0.008	11.800, -0.009	11.800, -0.003	11.800, -0.005	11.800, 0.005
61	12.000, 0.000	12.000, -0.005	12.000, -0.001	12.000, -0.010	12.000, -0.009	12.000, -0.009	12.000, -0.004	12.000, -0.008	12.000, -0.009	12.000, -0.003	12.000, -0.005	12.000, 0.004
62	12.200, 0.000	12.200, -0.004	12.200, -0.001	12.200, -0.010	12.200, -0.008	12.200, -0.009	12.200, -0.004	12.200, -0.008	12.200, -0.009	12.200, -0.003	12.200, -0.005	12.200, 0.004
63	12.400, 0.000	12.400, -0.004	12.400, -0.001	12.400, -0.010	12.400, -0.008	12.400, -0.009	12.400, -0.004	12.400, -0.008	12.400, -0.009	12.400, -0.003	12.400, -0.005	12.400, 0.004
64	12.600, 0.000	12.600, -0.004	12.600, -0.002	12.600, -0.010	12.600, -0.008	12.600, -0.010	12.600, -0.003	12.600, -0.008	12.600, -0.009	12.600, -0.003	12.600, -0.005	12.600, 0.004
65	12.800, 0.000	12.800, -0.004	12.800, -0.002	12.800, -0.009	12.800, -0.008	12.800, -0.010	12.800, -0.003	12.800, -0.008	12.800, -0.008	12.800, -0.003	12.800, -0.005	12.800, 0.003
66	13.000, 0.000	13.000, -0.004	13.000, -0.002	13.000, -0.009	13.000, -0.008	13.000, -0.010	13.000, -0.003	13.000, -0.008	13.000, -0.008	13.000, -0.003	13.000, -0.005	13.000, 0.003
67	13.200, 0.000	13.200, -0.004	13.200, -0.002	13.200, -0.009	13.200, -0.008	13.200, -0.010	13.200, -0.003	13.200, -0.008	13.200, -0.008	13.200, -0.003	13.200, -0.005	13.200, 0.003
68	13.400, 0.001	13.400, -0.005	13.400, -0.002	13.400, -0.009	13.400, -0.008	13.400, -0.010	13.400, -0.003	13.400, -0.007	13.400, -0.007	13.400, -0.003	13.400, -0.005	13.400, 0.003
69	13.600, 0.001	13.600, -0.005	13.600, -0.001	13.600, -0.008	13.600, -0.008	13.600, -0.010	13.600, -0.003	13.600, -0.007	13.600, -0.007	13.600, -0.003	13.600, -0.005	13.600, 0.003
70	13.800, 0.001	13.800, -0.004	13.800, -0.001	13.800, -0.008	13.800, -0.008	13.800, -0.010	13.800, -0.002	13.800, -0.007	13.800, -0.007	13.800, -0.003	13.800, -0.005	13.800, 0.003
71	14.000, 0.001	14.000, -0.004	14.000, -0.001	14.000, -0.008	14.000, -0.008	14.000, -0.009	14.000, -0.002	14.000, -0.006	14.000, -0.007	14.000, -0.003	14.000, -0.004	14.000, 0.003
72	14.200, 0.001	14.200, -0.004	14.200, -0.001	14.200, -0.008	14.200, -0.008	14.200, -0.009	14.200, -0.002	14.200, -0.006	14.200, -0.007	14.200, -0.002	14.200, -0.004	14.200, 0.003
73	14.400, 0.001	14.400, -0.004	14.400, -0.001	14.400, -0.008	14.400, -0.008	14.400, -0.009	14.400, -0.002	14.400, -0.006	14.400, -0.007	14.400, -0.002	14.400, -0.004	14.400, 0.003
74	14.600, 0.001	14.600, -0.003	14.600, -0.001	14.600, -0.008	14.600, -0.008	14.600, -0.009	14.600, -0.003	14.600, -0.006	14.600, -0.007	14.600, -0.002	14.600, -0.004	14.600, 0.003
75	14.800, 0.001	14.800, -0.003	14.800, -0.001	14.800, -0.008	14.800, -0.008	14.800, -0.009	14.800, -0.003	14.800, -0.005	14.800, -0.007	14.800, -0.001	14.800, -0.004	14.800, 0.003
76	15.000, 0.001	15.000, -0.003	15.000, -0.001	15.000, -0.008	15.000, -0.007	15.000, -0.009	15.000, -0.003	15.000, -0.005	15.000, -0.007	15.000, -0.001	15.000, -0.004	15.000, 0.003
77	15.200, 0.001	15.200, -0.002	15.200, -0.001	15.200, -0.008	15.200, -0.007	15.200, -0.009	15.200, -0.003	15.200, -0.005	15.200, -0.007	15.200, -0.000	15.200, -0.004	15.200, 0.003
78	15.400, 0.001	15.400, -0.002	15.400, -0.001	15.400, -0.008	15.400, -0.007	15.400, -0.008	15.400, -0.003	15.400, -0.005	15.400, -0.007	15.400, -0.000	15.400, -0.004	15.400, 0.003
79	15.600, 0.001	15.600, -0.002	15.600, -0.001	15.600, -0.008	15.600, -0.007	15.600, -0.008	15.600, -0.003	15.600, -0.005	15.600, -0.007	15.600, -0.000	15.600, -0.004	15.600, 0.003
80	15.800, 0.001	15.800, -0.001	15.800, -0.001	15.800, -0.008	15.800, -0.007	15.800, -0.008	15.800, -0.003	15.800, -0.005	15.800, -0.006	15.800, -0.000	15.800, -0.004	15.800, 0.003
81	16.000, 0.001	16.000, -0.001	16.000, -0.001	16.000, -0.008	16.000, -0.007	16.000, -0.008	16.000, -0.003	16.000, -0.005	16.000, -0.006	16.000, -0.000	16.000, -0.004	16.000, 0.003
82	16.200, 0.001	16.200, -0.001	16.200, -0.001	16.200, -0.008	16.200, -0.007	16.200, -0.007	16.200, -0.003	16.200, -0.005	16.200, -0.006	16.200, -0.000	16.200, -0.004	16.200, 0.004
83	16.400, 0.001	16.400, -0.001	16.400, -0.001	16.400, -0.008	16.400, -0.007	16.400, -0.007	16.400, -0.003	16.400, -0.005	16.400, -0.006	16.400, -0.001	16.400, -0.003	16.400, 0.004
84	16.600, 0.000	16.600, -0.001	16.600, -0.001	16.600, -0.008	16.600, -0.006	16.600, -0.007	16.600, -0.003	16.600, -0.005	16.600, -0.005	16.600, -0.001	16.600, -0.003	16.600, 0.004
85	16.800, 0.000	16.800, -0.001	16.800, -0.001	16.800, -0.008	16.800, -0.006	16.800, -0.006	16.800, -0.002	16.800, -0.005	16.800, -0.005	16.800, -0.001	16.800, -0.003	16.800, 0.004
86	17.000, 0.000	17.000, -0.002	17.000, -0.001	17.000, -0.007	17.000, -0.006	17.000, -0.006	17.000, -0.002	17.000, -0.005	17.000, -0.005	17.000, -0.001	17.000, -0.003	17.000, 0.004
87	17.200, 0.000	17.200, -0.002	17.200, -0.001	17.200, -0.007	17.200, -0.006	17.200, -0.006	17.200, -0.002	17.200, -0.004	17.200, -0.005	17.200, -0.002	17.200, -0.003	17.200, 0.003
88	17.400, 0.001	17.400, -0.002	17.400, -0.001	17.400, -0.006	17.400, -0.006	17.400, -0.006	17.400, -0.002	17.400, -0.005	17.400, -0.004	17.400, -0.002	17.400, -0.002	17.400, 0.003
89	17.600, 0.001	17.600, -0.002	17.600, -0.001	17.600, -0.006	17.600, -0.006	17.600, -0.006	17.600, -0.002	17.600, -0.005	17.600, -0.004	17.600, -0.002	17.600, -0.002	17.600, 0.003
90	17.800, 0.001	17.800, -0.002	17.800, -0.001	17.800, -0.005	17.800, -0.006	17.800, -0.006	17.800, -0.002	17.800, -0.005	17.800, -0.004	17.800, -0.002	17.800, -0.002	17.800, 0.003
91	18.000, 0.001	18.000, -0.002	18.000, -0.001	18.000, -0.005	18.000, -0.006	18.000, -0.006	18.000, -0.002	18.000, -0.005	18.000, -0.004	18.000, -0.002	18.000, -0.002	18.000, 0.003
92	18.200, 0.001	18.200, -0.002	18.200, -0.001	18.200, -0.004	18.200, -0.006	18.200, -0.006	18.200, -0.002	18.200, -0.005	18.200, -0.004	18.200, -0.002	18.200, -0.002	18.200, 0.003
93	18.400, 0.001	18.400, -0.002	18.400, -0.001	18.400, -0.004	18.400, -0.006	18.400, -0.006	18.400, -0.002	18.400, -0.005	18.400, -0.004	18.400, -0.001	18.400, -0.002	18.400, 0.002
94	18.600, 0.001	18.600, -0.002	18.600, -0.001	18.600, -0.004	18.600, -0.005	18.600, -0.006	18.600, -0.002	18.600, -0.005	18.600, -0.004	18.600, -0.001	18.600, -0.002	18.600, 0.002
95	18.800, 0.001	18.800, -0.002	18.800, -0.001	18.800, -0.004	18.800, -0.005	18.800, -0.006	18.800, -0.002	18.800, -0.005	18.800, -0.005	18.800, -0.001	18.800, -0.002	18.800, 0.002
96	19.000, 0.001	19.000, -0.002	19.000, -0.001	19.000, -0.003	19.000, -0.005	19.000, -0.006	19.000, -0.002	19.000, -0.005	19.000, -0.005	19.000, -0.001	19.000, -0.002	19.000, 0.002
97	19.200, 0.001	19.200, -0.002	19.200, -0.001	19.200, -0.003	19.200, -0.005	19.200, -0.006	19.200, -0.002	19.200, -0.005	19.200, -0.005	19.200, -0.001	19.200, -0.002	19.200, 0.002
98	19.400, 0.001	19.400, -0.002	19.400, -0.001	19.400, -0.003	19.400, -0.005	19.400, -0.006	19.400, -0.002	19.400, -0.005	19.400, -0.005	19.400, -0.001	19.400, -0.001	19.400, 0.002
99	19.600, 0.001	19.600, -0.002	19.600, -0.001	19.600, -0.004	19.600, -0.005	19.600, -0.006	19.600, -0.002	19.600, -0.005	19.600, -0.005	19.600, -0.001	19.600, -0.001	19.600, 0.002
100	19.800, 0.001	19.800, -0.002	19.800, -0.001	19.800, -0.004	19.800, -0.005	19.800, -0.006	19.800, -0.002	19.800, -0.004	19.800, -0.005	19.800, -0.001	19.800, -0.001	19.800, 0.002
101	20.000, 0.001	20.000, -0.002	20.000, -0.001	20.000, -0.004	20.000, -0.005	20.000, -0.005	20.000, -0.002	20.000, -0.004	20.000, -0.005	20.000, -0.001	20.000, -0.001	20.000, 0.001
102	20.200, 0.001	20.200, -0.002	20.200, -0.001	20.200, -0.004	20.200, -0.004	20.200, -0.005	20.200, -0.002	20.200, -0.003	20.200, -0.004	20.200, -0.000	20.200, -0.001	20.200, 0.001
103	20.400, 0.001	20.400, -0.002	20.400, -0.001	20.400, -0.004	20.400, -0.004	20.400, -0.005	20.400, -0.002	20.400, -0.003	20.400, -0.004	20.400, -0.000	20.400, -0.001	20.400, 0.001
104	20.600, 0.001	20.600, -0.002	20.600, -0.001	20.600, -0.004	20.600, -0.004	20.600, -0.005	20.600, -0.002	20.600, -0.003	20.600, -0.004	20.600, -0.000	20.600, -0.001	20.600, 0.001
105	20.800, 0.001	20.800, -0.002	20.800, -0.001	20.800, -0.004	20.800, -0.004	20.800, -0.004	20.800, -0.002	20.800, -0.002	20.800, -0.004	20.800, -0.000	20.800, -0.001	20.800, 0.001
106	21.000, 0.001	21.000, -0.002	21.000, -0.001	21.000, -0.004	21.000, -0.004	21.000, -0.004	21.000, -0.002	21.000, -0.002	21.000, -0.004	21.000, 0.000	21.000, -0.001	21.000, 0.001
107	21.200, 0.001	21.200, -0.002	21.200, -0.001	21.200, -0.004	21.200, -0.004	21.200, -0.004	21.200, -0.001	21.200, -0.002	21.200, -0.003	21.200, 0.000	21.200, -0.001	21.200, 0.001
108	21.400, 0.000	21.400, -0.002	21.400, -0.001	21.400, -0.004	21.400, -0.004	21.400, -0.004	21.400, -0.001	21.400, -0.002	21.400, -0.003	21.400, 0.000	21.400, -0.001	21.400, 0.001
109	21.600, 0.000	21.600, -0.002	21.600, -0.001	21.600, -0.004	21.600, -0.003	21.600, -0.004	21.600, -0.001	21.600, -0.002	21.600, -0.003	21.600, 0.001	21.600, -0.001	21.600, 0.001
110	21.800, 0.000	21.800, -0.002	21.800, -0.001	21.800, -0.004	21.800, -0.003	21.800, -0.004	21.800, -0.001	21.800, -0.002	21.800, -0.003	21.800, 0.001	21.800, -0.001	21.800, 0.001
111	22.000, 0.000	22.000, -0.002	22.000, -0.001	22.000, -0.004	22.000, -0.003	22.000, -0.004	22.000, -0.001	22.000, -0.002	22.000, -0.003	22.000, 0.001	22.000, -0.002	22.000, 0.001
112	22.200, 0.000	22.200, -0.002	22.200, -0.001	22.200, -0.004	22.200, -0.003	22.200, -0.004	22.200, -0.001	22.200, -0.002	22.200, -0.003	22.200, 0.001	22.200, -0.002	22.200, 0.001
113	22.400, 0.000	22.400, -0.002	22.400, -0.001	22.400, -0.003	22.400, -0.003	22.400, -0.004	22.400, -0.000	22.400, -0.002	22.400, -0.003	22.400, 0.001	22.400, -0.002	22.400, 0.002
114	22.600, 0.000	22.600, -0.002	22.600, -0.000	22.600, -0.003	22.600, -0.003	22.600, -0.004	22.600, -0.000	22.600, -0.002	22.600, -0.003	22.600, 0.001	22.600, -0.002	22.600, 0.002
115	22.800, 0.000	22.800, -0.001	22.800, -0.000	22.800, -0.003	22.800, -0.003	22.800, -0.003	22.800, -0.000	22.800, -0.002	22.800, -0.003	22.800, 0.000	22.800, -0.002	22.800, 0.002
116	23.000, 0.000	23.000, -0.001	23.000, -0.000	23.000, -0.003	23.000, -0.003	23.000, -0.003	23.000, -0.001	23.000, -0.002	23.000, -0.003	23.000, 0.000	23.000, -0.002	23.000, 0.002
117	23.200, 0.000	23.200, -0.001	23.200, -0.000	23.200, -0.003	23.200, -0.002	23.200, -0.003	23.200, -0.001	23.200, -0.002	23.200, -0.003	23.200, -0.000	23.200, -0.002	23.200, 0.002
118	23.400, 0.000	23.400, -0.001	23.400, -0.000	23.400, -0.002	23.400, -0.002	23.400, -0.003	23.400, -0.001	23.400, -0.001	23.400, -0.002	23.400, -0.000	23.400, -0.002	23.400, 0.002
119	23.600, 0.000	23.600, -0.001	23.600, -0.000	23.600, -0.002	23.600, -0.002	23.600, -0.003	23.600, -0.001	23.600, -0.001	23.600, -0.002	23.600, -0.000	23.600, -0.001	23.600, 0.002
120	23.800, 0.001	23.800, -0.000	23.800, -0.000	23.800, -0.002	23.800, -0.002	23.800, -0.003	23.800, -0.001	23.800, -0.001	23.800, -0.002	23.800, -0.001	23.800, -0.001	23.800, 0.001
121	24.000, 0.001	24.000, -0.000	24.000, -0.000	24.000, -0.002	24.000, -0.002	24.000, -0.003	24.000, -0.001	24.000, -0.001	24.000, -0.002	24.000, -0.001	24.000, -0.001	24.000, 0.001
122	24.200, 0.001	24.200, -0.000	24.200, -0.000	24.200, -0.002	24.200, -0.002	24.200, -0.002	24.200, -0.001	24.200, -0.000	24.200, -0.002	24.200, -0.001	24.200, -0.001	24.200, 0.000
123	24.400, 0.002	24.400, -0.001	24.400, -0.000	24.400, -0.001	24.400, -0.002	24.400, -0.002	24.400, -0.001	24.400, -0.000	24.400, -0.002	24.400, -0.000	24.400, -0.001	24.400, -0.000
124	24.600, 0.002	24.600, -0.001	24.600, -0.000	24.600, -0.001	24.600, -0.002	24.600, -0.002	24.600, -0.001	24.600, 0.000	24.600, -0.002	24.600, -0.000	24.600, -0.000	24.600, -0.000
125	24.800, 0.002	24.800, -0.001	24.800, -0.000	24.800, -0.001	24.800, -0.002	24.800, -0.002	24.800, -0.001	24.800, 0.000	24.800, -0.002	24.800, -0.000	24.800, -0.000	24.800, -0.001
126	25.000, 0.002	25.000, -0.001	25.000, -0.000	25.000, -0.001	25.000, -0.002	25.000, -0.002	25.000, -0.001	25.000, 0.000	25.000, -0.002	25.000, 0.000	25.000, 0.000	25.000, -0.001
127	25.200, 0.001	25.200, -0.002	25.200, -0.000	25.200, -0.001	25.200, -0.001	25.200, -0.001	25.200, -0.001	25.200, 0.001	25.200, -0.002	25.200, 0.000	25.200, 0.000	25.200, -0.001
128	25.400, 0.001	25.400, -0.002	25.400, -0.000	25.400, -0.002	25.400, -0.001	25.400, -0.001	25.400, -0.001	25.400, 0.001	25.400, -0.002	25.400, 0.001	25.400, 0.000	25.400, -0.000
129	25.600, 0.001	25.600, -0.002	25.600, -0.000	25.600, -0.002	25.600, -0.001	25.600, -0.001	25.600, -0.001	25.600, 0.001	25.600, -0.002	25.600, 0.001	25.600, 0.000	25.600, -0.000
130	25.800, 0.001	25.800, -0.002	25.800, -0.000	25.800, -0.002	25.800, -0.001	25.800, -0.001	25.800, -0.001	25.800, 0.001	25.800, -0.001	25.800, 0.001	25.800, 0.000	25.800, -0.000
131	26.000, 0.001	26.000, -0.002	26.000, 0.000	26.000, -0.002	26.000, -0.001	26.000, -0.001	26.000, -0.001	26.000, 0.001	26.000, -0.001	26.000, 0.001	26.000, 0.000	26.000, 0.000
132	26.200, 0.000	26.200, -0.002	26.200, 0.000	26.200, -0.001	26.200, -0.001	26.200, -0.001	26.200, -0.001	26.200, 0.001	26.200, -0.001	26.200, 0.001	26.200, -0.000	26.200, 0.000
133	26.400, 0.000	26.400, -0.002	26.400, 0.000	26.400, -0.001	26.400, -0.001	26.400, -0.001	26.400, -0.001	26.400, 0.001	26.400, -0.001	26.400, 0.001	26.400, -0.000	26.400, 0.000
134	26.600, -0.000	26.600, -0.001	26.600, 0.000	26.600, -0.001	26.600, -0.001	26.600, -0.001	26.600, -0.000	26.600, 0.001	26.600, -0.001	26.600, 0.001	26.600, -0.000	26.600, 0.000
135	26.800, -0.000	26.800, -0.001	26.800, 0.001	26.800, -0.001	26.800, -0.001	26.800, -0.001	26.800, -0.000	26.800, 0.001	26.800, -0.001	26.800, 0.001	26.800, -0.000	26.800, 0.000
136	27.000, -0.000	27.000, -0.001	27.000, 0.001	27.000, -0.001	27.000, -0.001	27.000, -0.001	27.000, 0.000	27.000, 0.000	27.000, -0.001	27.000, 0.001	27.000, -0.000	27.000, 0.000
137	27.200, -0.001	27.200, -0.001	27.200, 0.001	27.200, -0.001	27.200, -0.001	27.200, -0.001	27.200, 0.000	27.200, 0.000	27.200, -0.001	27.200, 0.000	27.200, -0.000	27.200, 0.000
138	27.400, -0.001	27.400, -0.000	27.400, 0.001	27.400, -0.001	27.400, -0.001	27.400, -0.001	27.400, 0.000	27.400, -0.000	27.400, -0.001	27.400, 0.000	27.400, 0.000	27.400, 0.000
139	27.600, -0.001	27.600, -0.000	27.600, 0.001	27.600, -0.000	27.600, -0.001	27.600, -0.001	27.600, 0.000	27.600, -0.001	27.600, -0.001	27.600, 0.000	27.600, 0.000	27.600, 0.000
140	27.800, -0.001	27.800, 0.000	27.800, 0.001	27.800, -0.000	27.800, -0.001	27.800, -0.000	27.800, 0.000	27.800, -0.001	27.800, -0.000	27.800, 0.000	27.800, 0.000	27.800, 0.000
141	28.000, -0.000	28.000, 0.000	28.000, 0.001	28.000, -0.000	28.000, -0.001	28.000, -0.000	28.000, 0.000	28.000, -0.001	28.000, -0.000	28.000, 0.000	28.000, 0.000	28.000, -0.000
142	28.200, -0.000	28.200, 0.000	28.200, 0.000	28.200, -0.000	28.200, -0.000	28.200, 0.000	28.200, 0.000	28.200, -0.001	28.200, 0.000	28.200, 0.000	28.200, 0.000	28.200, -0.000
143	28.400, -0.000	28.400, 0.000	28.400, 0.000	28.400, 0.000	28.400, -0.000	28.400, 0.000	28.400, -0.000	28.400, -0.001	28.400, 0.000	28.400, -0.000	28.400, 0.000	28.400, -0.000
144	28.600, 0.000	28.600, 0.000	28.600, 0.000	28.600, 0.000	28.600, -0.000	28.600, 0.000	28.600, -0.000	28.600, -0.001	28.600, 0.000	28.600, -0.000	28.600, 0.000	28.600, -0.000
145	28.800, 0.000	28.800, 0.000	28.800, -0.000	28.800, 0.000	28.800, 0.000	28.800, 0.001	28.800, -0.000	28.800, -0.000	28.800, 0.000	28.800, -0.000	28.800, 0.000	28.800, -0.000
146	29.000, 0.000	29.000, 0.000	29.000, -0.001	29.000, 0.000	29.000, 0.000	29.000, 0.001	29.000, -0.000	29.000, 0.000	29.000, 0.000	29.000, -0.000	29.000, 0.000	29.000, -0.000
147	29.200, 0.001	29.200, 0.000	29.200, -0.001	29.200, 0.000	29.200, 0.001	29.200, 0.001	29.200, -0.000	29.200, 0.001	29.200, 0.001	29.200, -0.000	29.200, -0.000	29.200, -0.000
148	29.400, 0.001	29.400, 0.000	29.400, -0.001	29.400, 0.001	29.400, 0.001	29.400, 0.001	29.400, -0.000	29.400, 0.001	29.400, 0.001	29.400, -0.000	29.400, -0.000	29.400, -0.000
149	29.600, 0.001	29.600, 0.000	29.600, -0.001	29.600, 0.001	29.600, 0.001	29.600, 0.001	29.600, -0.000	29.600, 0.001	29.600, 0.001	29.600, -0.000	29.600, -0.000	29.600, -0.000
150	29.800, 0.001	29.800, 0.000	29.800, -0.002	29.800, 0.001	29.800, 0.001	29.800, 0.001	29.800, 0.000	29.800, 0.002	29.800, 0.001	29.800, -0.000	29.800, -0.001	29.800, -0.000
151	30.000, 0.000	30.000, 0.000	30.000, 0.000	30.000, 0.000	30.000, 0.000	30.000, 0.000	30.000, 0.000	30.000, 0.000	30.000, 0.000	30.000, 0.000	30.000, 0.000	30.000, 0.000
152	30.200, 0.067	30.200, 0.066	30.200, 0.065	30.200, 0.054	30.200, 0.053	30.200, 0.056	30.200, -0.003	30.200, -0.003	30.200, -0.005	30.200, 0.023	30.200, 0.026	30.200, 0.027
153	30.400, 0.140	30.400, 0.135	30.400, 0.136	30.400, 0.117	30.400, 0.115	30.400, 0.121	30.400, -0.005	30.400, -0.007	30.400, -0.009	30.400, 0.052	30.400, 0.056	30.400, 0.059
154	30.600, 0.216	30.600, 0.206	30.600, 0.210	30.600, 0.189	30.600, 0.184	30.600, 0.196	30.600, -0.008	30.600, -0.011	30.600, -0.014	30.600, 0.084	30.600, 0.092	30.600, 0.096
155	30.800, 0.292	30.800, 0.278	30.800, 0.287	30.800, 0.267	30.800, 0.260	30.800, 0.278	30.800, -0.011	30.800, -0.014	30.800, -0.019	30.800, 0.121	30.800, 0.131	30.800, 0.138
156	31.000, 0.368	31.000, 0.347	31.000, 0.363	31.000, 0.350	31.000, 0.340	31.000, 0.365	31.000, -0.014	31.000, -0.018	31.000, -0.023	31.000, 0.160	31.000, 0.175	31.000, 0.184
157	31.200, 0.439	31.200, 0.411	31.200, 0.435	31.200, 0.437	31.200, 0.424	31.200, 0.457	31.200, -0.016	31.200, -0.021	31.200, -0.026	31.200, 0.203	31.200, 0.221	31.200, 0.233
158	31.400, 0.505	31.400, 0.468	31.400, 0.502	31.400, 0.526	31.400, 0.509	31.400, 0.551	31.400, -0.018	31.400, -0.025	31.400, -0.029	31.400, 0.248	31.400, 0.268	31.400, 0.284
159	31.600, 0.562	31.600, 0.516	31.600, 0.562	31.600, 0.614	31.600, 0.594	31.600, 0.645	31.600, -0.019	31.600, -0.027	31.600, -0.031	31.600, 0.293	31.600, 0.317	31.600, 0.336
160	31.800, 0.607	31.800, 0.553	31.800, 0.610	31.800, 0.699	31.800, 0.675	31.800, 0.735	31.800, -0.020	31.800, -0.029	31.800, -0.032	31.800, 0.338	31.800, 0.365	31.800, 0.388
161	32.000, 0.639	32.000, 0.576	32.000, 0.646	32.000, 0.779	32.000, 0.751	32.000, 0.820	32.000, -0.021	32.000, -0.031	32.000, -0.032	32.000, 0.381	32.000, 0.411	32.000, 0.438
162	32.200, 0.654	32.200, 0.582	32.200, 0.666	32.200, 0.850	32.200, 0.818	32.200, 0.896	32.200, -0.020	32.200, -0.031	32.200, -0.030	32.200, 0.422	32.200, 0.454	32.200, 0.484
163	32.400, 0.661	32.400, 0.587	32.400, 0.676	32.400, 0.916	32.400, 0.882	32.400, 0.967	32.400, -0.020	32.400, -0.032	32.400, -0.029	32.400, 0.460	32.400, 0.495	32.400, 0.527
164	32.600, 0.668	32.600, 0.593	32.600, 0.681	32.600, 0.981	32.600, 0.945	32.600, 1.037	32.600, -0.020	32.600, -0.032	32.600, -0.029	32.600, 0.498	32.600, 0.534	32.600, 0.569
165	32.800, 0.673	32.800, 0.598	32.800, 0.686	32.800, 1.043	32.800, 1.005	32.800, 1.104	32.800, -0.019	32.800, -0.032	32.800, -0.028	32.800, 0.534	32.800, 0.572	32.800, 0.610
166	33.000, 0.677	33.000, 0.601	33.000, 0.689	33.000, 1.104	33.000, 1.064	33.000, 1.169	33.000, -0.019	33.000, -0.032	33.000, -0.027	33.000, 0.569	33.000, 0.609	33.000, 0.650
167	33.200, 0.681	33.200, 0.607	33.200, 0.693	33.200, 1.163	33.200, 1.121	33.200, 1.232	33.200, -0.019	33.200, -0.033	33.200, -0.027	33.200, 0.603	33.200, 0.646	33.200, 0.688
168	33.400, 0.687	33.400, 0.614	33.400, 0.698	33.400, 1.221	33.400, 1.176	33.400, 1.294	33.400, -0.018	33.400, -0.033	33.400, -0.027	33.400, 0.637	33.400, 0.681	33.400, 0.726
169	33.600, 0.694	33.600, 0.620	33.600, 0.704	33.600, 1.277	33.600, 1.231	33.600, 1.354	33.600, -0.018	33.600, -0.032	33.600, -0.026	33.600, 0.669	33.600, 0.715	33.600, 0.762
170	33.800, 0.700	33.800, 0.626	33.800, 0.710	33.800, 1.332	33.800, 1.283	33.800, 1.412	33.800, -0.018	33.800, -0.032	33.800, -0.026	33.800, 0.701	33.800, 0.749	33.800, 0.798
171	34.000, 0.706	34.000, 0.632	34.000, 0.716	34.000, 1.386	34.000, 1.335	34.000, 1.469	34.000, -0.017	34.000, -0.032	34.000, -0.026	34.000, 0.732	34.000, 0.781	34.000, 0.832
172	34.200, 0.712	34.200, 0.638	34.200, 0.722	34.200, 1.438	34.200, 1.385	34.200, 1.524	34.200, -0.017	34.200, -0.032	34.200, -0.025	34.200, 0.762	34.200, 0.813	34.200, 0.866
173	34.400, 0.718	34.400, 0.643	34.400, 0.728	34.400, 1.489	34.400, 1.433	34.400, 1.578	34.400, -0.017	34.400, -0.032	34.400, -0.024	34.400, 0.791	34.400, 0.844	34.400, 0.898
174	34.600, 0.724	34.600, 0.648	34.600, 0.733	34.600, 1.539	34.600, 1.481	34.600, 1.631	34.600, -0.017	34.600, -0.031	34.600, -0.024	34.600, 0.820	34.600, 0.874	34.600, 0.930
175	34.800, 0.729	34.800, 0.652	34.800, 0.739	34.800, 1.586	34.800, 1.527	34.800, 1.683	34.800, -0.016	34.800, -0.031	34.800, -0.023	34.800, 0.848	34.800, 0.904	34.800, 0.962
176	35.000, 0.734	35.000, 0.657	35.000, 0.744	35.000, 1.633	35.000, 1.573	35.000, 1.732	35.000, -0.016	35.000, -0.031	35.000, -0.022	35.000, 0.875	35.000, 0.932	35.000, 0.992
177	35.200, 0.738	35.200, 0.661	35.200, 0.749	35.200, 1.679	35.200, 1.617	35.200, 1.781	35.200, -0.015	35.200, -0.030	35.200, -0.021	35.200, 0.902	35.200, 0.961	35.200, 1.023
178	35.400, 0.742	35.400, 0.665	35.400, 0.754	35.400, 1.724	35.400, 1.660	35.400, 1.828	35.400, -0.015	35.400, -0.029	35.400, -0.020	35.400, 0.928	35.400, 0.988	35.400, 1.053
179	35.600, 0.746	35.600, 0.669	35.600, 0.759	35.600, 1.768	35.600, 1.703	35.600, 1.875	35.600, -0.014	35.600, -0.029	35.600, -0.019	35.600, 0.954	35.600, 1.015	35.600, 1.081
180	35.800, 0.750	35.800, 0.673	35.800, 0.763	35.800, 1.810	35.800, 1.744	35.800, 1.920	35.800, -0.013	35.800, -0.028	35.800, -0.018	35.800, 0.979	35.800, 1.042	35.800, 1.110
181	36.000, 0.753	36.000, 0.676	36.000, 0.767	36.000, 1.852	36.000, 1.784	36.000, 1.964	36.000, -0.012	36.000, -0.027	36.000, -0.017	36.000, 1.004	36.000, 1.068	36.000, 1.137
182	36.200, 0.757	36.200, 0.680	36.200, 0.771	36.200, 1.893	36.200, 1.824	36.200, 2.008	36.200, -0.012	36.200, -0.026	36.200, -0.016	36.200, 1.028	36.200, 1.093	36.200, 1.164
183	36.400, 0.760	36.400, 0.683	36.400, 0.774	36.400, 1.933	36.400, 1.862	36.400, 2.050	36.400, -0.011	36.400, -0.026	36.400, -0.015	36.400, 1.052	36.400, 1.118	36.400, 1.191
184	36.600, 0.763	36.600, 0.687	36.600, 0.777	36.600, 1.972	36.600, 1.900	36.600, 2.091	36.600, -0.010	36.600, -0.025	36.600, -0.014	36.600, 1.075	36.600, 1.142	36.600, 1.217
185	36.800, 0.766	36.800, 0.689	36.800, 0.780	36.800, 2.010	36.800, 1.937	36.800, 2.132	36.800, -0.009	36.800, -0.024	36.800, -0.014	36.800, 1.098	36.800, 1.166	36.800, 1.242
186	37.000, 0.769	37.000, 0.692	37.000, 0.783	37.000, 2.047	37.000, 1.973	37.000, 2.171	37.000, -0.008	37.000, -0.023	37.000, -0.013	37.000, 1.120	37.000, 1.189	37.000, 1.267
187	37.200, 0.771	37.200, 0.695	37.200, 0.785	37.200, 2.084	37.200, 2.008	37.200, 2.210	37.200, -0.007	37.200, -0.022	37.200, -0.012	37.200, 1.142	37.200, 1.212	37.200, 1.292
188	37.400, 0.774	37.400, 0.697	37.400, 0.788	37.400, 2.119	37.400, 2.043	37.400, 2.248	37.400, -0.006	37.400, -0.021	37.400, -0.012	37.400, 1.163	37.400, 1.235	37.400, 1.316
189	37.600, 0.776	37.600, 0.699	37.600, 0.790	37.600, 2.154	37.600, 2.077	37.600, 2.285	37.600, -0.006	37.600, -0.020	37.600, -0.011	37.600, 1.184	37.600, 1.257	37.600, 1.339
190	37.800, 0.778	37.800, 0.702	37.800, 0.793	37.800, 2.188	37.800, 2.110	37.800, 2.321	37.800, -0.005	37.800, -0.020	37.800, -0.010	37.800, 1.204	37.800, 1.279	37.800, 1.362
191	38.000, 0.781	38.000, 0.704	38.000, 0.795	38.000, 2.222	38.000, 2.142	38.000, 2.356	38.000, -0.004	38.000, -0.019	38.000, -0.009	38.000, 1.224	38.000, 1.300	38.000, 1.384
192	38.200, 0.783	38.200, 0.706	38.200, 0.797	38.200, 2.254	38.200, 2.174	38.200, 2.391	38.200, -0.003	38.200, -0.019	38.200, -0.008	38.200, 1.243	38.200, 1.320	38.200, 1.406
193	38.400, 0.785	38.400, 0.708	38.400, 0.799	38.400, 2.286	38.400, 2.205	38.400, 2.424	38.400, -0.002	38.400, -0.018	38.400, -0.008	38.400, 1.263	38.400, 1.340	38.400, 1.428
194	38.600, 0.787	38.600, 0.709	38.600, 0.801	38.600, 2.317	38.600, 2.235	38.600, 2.457	38.600, -0.001	38.600, -0.018	38.600, -0.007	38.600, 1.282	38.600, 1.360	38.600, 1.450
195	38.800, 0.789	38.800, 0.711	38.800, 0.803	38.800, 2.348	38.800, 2.266	38.800, 2.489	38.800, -0.000	38.800, -0.017	38.800, -0.006	38.800, 1.301	38.800, 1.379	38.800, 1.471
196	39.000, 0.790	39.000, 0.713	39.000, 0.805	39.000, 2.378	39.000, 2.295	39.000, 2.521	39.000, 0.001	39.000, -0.017	39.000, -0.005	39.000, 1.319	39.000, 1.398	39.000, 1.492
197	39.200, 0.792	39.200, 0.715	39.200, 0.807	39.200, 2.407	39.200, 2.324	39.200, 2.552	39.200, 0.002	39.200, -0.016	39.200, -0.003	39.200, 1.337	39.200, 1.417	39.200, 1.513
198	39.400, 0.794	39.400, 0.717	39.400, 0.809	39.400, 2.436	39.400, 2.352	39.400, 2.583	39.400, 0.003	39.400, -0.015	39.400, -0.002	39.400, 1.355	39.400, 1.436	39.400, 1.533
199	39.600, 0.795	39.600, 0.719	39.600, 0.811	39.600, 2.464	39.600, 2.380	39.600, 2.613	39.600, 0.004	39.600, -0.015	39.600, -0.001	39.600, 1.373	39.600, 1.455	39.600, 1.553
200	39.800, 0.797	39.800, 0.721	39.800, 0.813	39.800, 2.491	39.800, 2.407	39.800, 2.642	39.800, 0.005	39.800, -0.014	39.800, 0.000	39.800, 1.391	39.800, 1.473	39.800, 1.573
201	40.000, 0.799	40.000, 0.722	40.000, 0.814	40.000, 2.518	40.000, 2.434	40.000, 2.671	40.000, 0.006	40.000, -0.013	40.000, 0.001	40.000, 1.408	40.000, 1.491	40.000, 1.592
202	40.200, 0.800	40.200, 0.724	40.200, 0.816	40.200, 2.544	40.200, 2.461	40.200, 2.700	40.200, 0.007	40.200, -0.012	40.200, 0.001	40.200, 1.425	40.200, 1.509	40.200, 1.611
203	40.400, 0.802	40.400, 0.725	40.400, 0.818	40.400, 2.571	40.400, 2.486	40.400, 2.728	40.400, 0.008	40.400, -0.012	40.400, 0.002	40.400, 1.442	40.400, 1.526	40.400, 1.630
204	40.600, 0.803	40.600, 0.727	40.600, 0.820	40.600, 2.596	40.600, 2.512	40.600, 2.755	40.600, 0.009	40.600, -0.011	40.600, 0.002	40.600, 1.459	40.600, 1.543	40.600, 1.648
205	40.800, 0.805	40.800, 0.728	40.800, 0.821	40.800, 2.621	40.800, 2.537	40.800, 2.782	40.800, 0.010	40.800, -0.010	40.800, 0.002	40.800, 1.475	40.800, 1.560	40.800, 1.666
206	41.000, 0.807	41.000, 0.730	41.000, 0.823	41.000, 2.646	41.000, 2.561	41.000, 2.808	41.000, 0.011	41.000, -0.009	41.000, 0.003	41.000, 1.492	41.000, 1.577	41.000, 1.684
207	41.200, 0.808	41.200, 0.731	41.200, 0.824	41.200, 2.670	41.200, 2.585	41.200, 2.834	41.200, 0.012	41.200, -0.008	41.200, 0.003	41.200, 1.508	41.200, 1.593	41.200, 1.701
208	41.400, 0.810	41.400, 0.732	41.400, 0.826	41.400, 2.694	41.400, 2.608	41.400, 2.859	41.400, 0.013	41.400, -0.007	41.400, 0.004	41.400, 1.523	41.400, 1.610	41.400, 1.718
209	41.600, 0.811	41.600, 0.734	41.600, 0.827	41.600, 2.718	41.600, 2.631	41.600, 2.884	41.600, 0.014	41.600, -0.006	41.600, 0.005	41.600, 1.538	41.600, 1.625	41.600, 1.735
210	41.800, 0.812	41.800, 0.735	41.800, 0.829	41.800, 2.741	41.800, 2.654	41.800, 2.909	41.800, 0.015	41.800, -0.005	41.800, 0.005	41.800, 1.553	41.800, 1.641	41.800, 1.752
211	42.000, 0.814	42.000, 0.736	42.000, 0.830	42.000, 2.764	42.000, 2.676	42.000, 2.933	42.000, 0.016	42.000, -0.004	42.000, 0.006	42.000, 1.567	42.000, 1.656	42.000, 1.768
212	42.200, 0.815	42.200, 0.737	42.200, 0.831	42.200, 2.786	42.200, 2.698	42.200, 2.957	42.200, 0.016	42.200, -0.003	42.200, 0.007	42.200, 1.581	42.200, 1.671	42.200, 1.785
213	42.400, 0.816	42.400, 0.739	42.400, 0.833	42.400, 2.809	42.400, 2.719	42.400, 2.980	42.400, 0.017	42.400, -0.003	42.400, 0.007	42.400, 1.596	42.400, 1.685	42.400, 1.801
214	42.600, 0.817	42.600, 0.740	42.600, 0.834	42.600, 2.830	42.600, 2.740	42.600, 3.003	42.600, 0.018	42.600, -0.002	42.600, 0.008	42.600, 1.609	42.600, 1.700	42.600, 1.817
215	42.800, 0.818	42.800, 0.741	42.800, 0.835	42.800, 2.852	42.800, 2.761	42.800, 3.025	42.800, 0.019	42.800, -0.001	42.800, 0.009	42.800, 1.623	42.800, 1.714	42.800, 1.833
216	43.000, 0.819	43.000, 0.742	43.000, 0.836	43.000, 2.873	43.000, 2.781	43.000, 3.047	43.000, 0.020	43.000, -0.001	43.000, 0.011	43.000, 1.636	43.000, 1.728	43.000, 1.849
217	43.200, 0.820	43.200, 0.743	43.200, 0.838	43.200, 2.893	43.200, 2.801	43.200, 3.069	43.200, 0.021	43.200, -0.000	43.200, 0.012	43.200, 1.650	43.200, 1.743	43.200, 1.865
218	43.400, 0.822	43.400, 0.745	43.400, 0.839	43.400, 2.914	43.400, 2.821	43.400, 3.090	43.400, 0.022	43.400, 0.001	43.400, 0.013	43.400, 1.663	43.400, 1.757	43.400, 1.880
219	43.600, 0.823	43.600, 0.746	43.600, 0.840	43.600, 2.934	43.600, 2.841	43.600, 3.111	43.600, 0.023	43.600, 0.002	43.600, 0.015	43.600, 1.676	43.600, 1.770	43.600, 1.895
220	43.800, 0.824	43.800, 0.747	43.800, 0.841	43.800, 2.953	43.800, 2.860	43.800, 3.132	43.800, 0.023	43.800, 0.003	43.800, 0.016	43.800, 1.689	43.800, 1.784	43.800, 1.910
221	44.000, 0.826	44.000, 0.748	44.000, 0.842	44.000, 2.972	44.000, 2.879	44.000, 3.152	44.000, 0.024	44.000, 0.003	44.000, 0.016	44.000, 1.702	44.000, 1.797	44.000, 1.925
222	44.200, 0.827	44.200, 0.749	44.200, 0.844	44.200, 2.992	44.200, 2.898	44.200, 3.173	44.200, 0.025	44.200, 0.004	44.200, 0.017	44.200, 1.715	44.200, 1.811	44.200, 1.939
223	44.400, 0.828	44.400, 0.750	44.400, 0.845	44.400, 3.010	44.400, 2.917	44.400, 3.192	44.400, 0.026	44.400, 0.005	44.400, 0.018	44.400, 1.728	44.400, 1.824	44.400, 1.953
224	44.600, 0.830	44.600, 0.752	44.600, 0.846	44.600, 3.029	44.600, 2.934	44.600, 3.212	44.600, 0.026	44.600, 0.006	44.600, 0.019	44.600, 1.741	44.600, 1.837	44.600, 1.968
225	44.800, 0.831	44.800, 0.753	44.800, 0.847	44.800, 3.047	44.800, 2.952	44.800, 3.231	44.800, 0.027	44.800, 0.006	44.800, 0.019	44.800, 1.753	44.800, 1.849	44.800, 1.981
226	45.000, 0.832	45.000, 0.754	45.000, 0.848	45.000, 3.064	45.000, 2.970	45.000, 3.250	45.000, 0.028	45.000, 0.007	45.000, 0.020	45.000, 1.766	45.000, 1.862	45.000, 1.995
227	45.200, 0.833	45.200, 0.755	45.200, 0.849	45.200, 3.082	45.200, 2.987	45.200, 3.269	45.200, 0.029	45.200, 0.008	45.200, 0.021	45.200, 1.777	45.200, 1.875	45.200, 2.009
228	45.400, 0.834	45.400, 0.756	45.400, 0.850	45.400, 3.099	45.400, 3.004	45.400, 3.287	45.400, 0.030	45.400, 0.009	45.400, 0.022	45.400, 1.789	45.400, 1.887	45.400, 2.022
229	45.600, 0.835	45.600, 0.757	45.600, 0.851	45.600, 3.116	45.600, 3.020	45.600, 3.305	45.600, 0.031	45.600, 0.009	45.600, 0.022	45.600, 1.800	45.600, 1.900	45.600, 2.036
230	45.800, 0.836	45.800, 0.758	45.800, 0.852	45.800, 3.133	45.800, 3.037	45.800, 3.323	45.800, 0.032	45.800, 0.010	45.800, 0.023	45.800, 1.812	45.800, 1.912	45.800, 2.049
231	46.000, 0.836	46.000, 0.759	46.000, 0.853	46.000, 3.150	46.000, 3.053	46.000, 3.341	46.000, 0.033	46.000, 0.011	46.000, 0.024	46.000, 1.823	46.000, 1.924	46.000, 2.062
232	46.200, 0.837	46.200, 0.760	46.200, 0.854	46.200, 3.166	46.200, 3.068	46.200, 3.358	46.200, 0.034	46.200, 0.012	46.200, 0.025	46.200, 1.834	46.200, 1.937	46.200, 2.074
233	46.400, 0.837	46.400, 0.761	46.400, 0.855	46.400, 3.182	46.400, 3.084	46.400, 3.375	46.400, 0.035	46.400, 0.012	46.400, 0.025	46.400, 1.845	46.400, 1.949	46.400, 2.087
234	46.600, 0.838	46.600, 0.762	46.600, 0.856	46.600, 3.198	46.600, 3.100	46.600, 3.391	46.600, 0.036	46.600, 0.013	46.600, 0.027	46.600, 1.856	46.600, 1.961	46.600, 2.099
235	46.800, 0.838	46.800, 0.763	46.800, 0.857	46.800, 3.213	46.800, 3.115	46.800, 3.408	46.800, 0.037	46.800, 0.014	46.800, 0.028	46.800, 1.867	46.800, 1.972	46.800, 2.112
236	47.000, 0.839	47.000, 0.764	47.000, 0.858	47.000, 3.229	47.000, 3.131	47.000, 3.424	47.000, 0.038	47.000, 0.015	47.000, 0.029	47.000, 1.878	47.000, 1.984	47.000, 2.124
237	47.200, 0.840	47.200, 0.765	47.200, 0.858	47.200, 3.244	47.200, 3.146	47.200, 3.440	47.200, 0.039	47.200, 0.015	47.200, 0.030	47.200, 1.889	47.200, 1.995	47.200, 2.136
238	47.400, 0.841	47.400, 0.766	47.400, 0.859	47.400, 3.259	47.400, 3.161	47.400, 3.456	47.400, 0.040	47.400, 0.016	47.400, 0.031	47.400, 1.900	47.400, 2.006	47.400, 2.148
239	47.600, 0.842	47.600, 0.767	47.600, 0.860	47.600, 3.273	47.600, 3.175	47.600, 3.471	47.600, 0.041	47.600, 0.017	47.600, 0.032	47.600, 1.911	47.600, 2.017	47.600, 2.160
240	47.800, 0.843	47.800, 0.767	47.800, 0.861	47.800, 3.288	47.800, 3.190	47.800, 3.486	47.800, 0.042	47.800, 0.018	47.800, 0.033	47.800, 1.922	47.800, 2.028	47.800, 2.171
241	48.000, 0.844	48.000, 0.768	48.000, 0.862	48.000, 3.302	48.000, 3.204	48.000, 3.502	48.000, 0.043	48.000, 0.019	48.000, 0.034	48.000, 1.934	48.000, 2.039	48.000, 2.183
242	48.200, 0.845	48.200, 0.769	48.200, 0.863	48.200, 3.316	48.200, 3.217	48.200, 3.517	48.200, 0.044	48.200, 0.020	48.200, 0.034	48.200, 1.945	48.200, 2.049	48.200, 2.195
243	48.400, 0.846	48.400, 0.770	48.400, 0.865	48.400, 3.330	48.400, 3.231	48.400, 3.531	48.400, 0.045	48.400, 0.021	48.400, 0.035	48.400, 1.955	48.400, 2.059	48.400, 2.206
244	48.600, 0.847	48.600, 0.770	48.600, 0.866	48.600, 3.344	48.600, 3.244	48.600, 3.546	48.600, 0.046	48.600, 0.022	48.600, 0.036	48.600, 1.966	48.600, 2.070	48.600, 2.217
245	48.800, 0.848	48.800, 0.771	48.800, 0.866	48.800, 3.357	48.800, 3.257	48.800, 3.560	48.800, 0.047	48.800, 0.023	48.800, 0.037	48.800, 1.976	48.800, 2.080	48.800, 2.228
246	49.000, 0.849	49.000, 0.772	49.000, 0.867	49.000, 3.371	49.000, 3.270	49.000, 3.574	49.000, 0.048	49.000, 0.024	49.000, 0.038	49.000, 1.986	49.000, 2.090	49.000, 2.239
247	49.200, 0.850	49.200, 0.772	49.200, 0.868	49.200, 3.384	49.200, 3.283	49.200, 3.587	49.200, 0.049	49.200, 0.025	49.200, 0.039	49.200, 1.996	49.200, 2.101	49.200, 2.250
248	49.400, 0.851	49.400, 0.773	49.400, 0.869	49.400, 3.397	49.400, 3.295	49.400, 3.601	49.400, 0.050	49.400, 0.026	49.400, 0.040	49.400, 2.006	49.400, 2.111	49.400, 2.261
249	49.600, 0.852	49.600, 0.773	49.600, 0.869	49.600, 3.410	49.600, 3.308	49.600, 3.615	49.600, 0.051	49.600, 0.027	49.600, 0.041	49.600, 2.015	49.600, 2.121	49.600, 2.271
250	49.800, 0.853	49.800, 0.774	49.800, 0.870	49.800, 3.423	49.800, 3.320	49.800, 3.628	49.800, 0.052	49.800, 0.028	49.800, 0.042	49.800, 2.025	49.800, 2.131	49.800, 2.282
251	50.000, 0.853	50.000, 0.774	50.000, 0.870	50.000, 3.435	50.000, 3.333	50.000, 3.641	50.000, 0.053	50.000, 0.029	50.000, 0.043	50.000, 2.034	50.000, 2.141	50.000, 2.292
252	50.200, 0.854	50.200, 0.775	50.200, 0.871	50.200, 3.448	50.200, 3.345	50.200, 3.654	50.200, 0.054	50.200, 0.030	50.200, 0.044	50.200, 2.043	50.200, 2.150	50.200, 2.303
253	50.400, 0.855	50.400, 0.776	50.400, 0.871	50.400, 3.460	50.400, 3.358	50.400, 3.667	50.400, 0.055	50.400, 0.031	50.400, 0.045	50.400, 2.051	50.400, 2.160	50.400, 2.313
254	50.600, 0.856	50.600, 0.777	50.600, 0.872	50.600, 3.472	50.600, 3.370	50.600, 3.680	50.600, 0.056	50.600, 0.032	50.600, 0.046	50.600, 2.060	50.600, 2.170	50.600, 2.324
255	50.800, 0.856	50.800, 0.777	50.800, 0.872	50.800, 3.484	50.800, 3.382	50.800, 3.693	50.800, 0.057	50.800, 0.033	50.800, 0.047	50.800, 2.068	50.800, 2.179	50.800, 2.334
256	51.000, 0.857	51.000, 0.778	51.000, 0.873	51.000, 3.495	51.000, 3.394	51.000, 3.705	51.000, 0.058	51.000, 0.034	51.000, 0.047	51.000, 2.077	51.000, 2.188	51.000, 2.345
257	51.200, 0.858	51.200, 0.779	51.200, 0.873	51.200, 3.507	51.200, 3.405	51.200, 3.717	51.200, 0.059	51.200, 0.034	51.200, 0.048	51.200, 2.085	51.200, 2.197	51.200, 2.355
258	51.400, 0.859	51.400, 0.779	51.400, 0.874	51.400, 3.519	51.400, 3.417	51.400, 3.730	51.400, 0.060	51.400, 0.035	51.400, 0.049	51.400, 2.094	51.400, 2.207	51.400, 2.365
259	51.600, 0.859	51.600, 0.780	51.600, 0.875	51.600, 3.530	51.600, 3.428	51.600, 3.741	51.600, 0.060	51.600, 0.035	51.600, 0.049	51.600, 2.103	51.600, 2.216	51.600, 2.375
260	51.800, 0.860	51.800, 0.780	51.800, 0.875	51.800, 3.542	51.800, 3.439	51.800, 3.753	51.800, 0.061	51.800, 0.036	51.800, 0.050	51.800, 2.112	51.800, 2.224	51.800, 2.385
261	52.000, 0.861	52.000, 0.781	52.000, 0.876	52.000, 3.553	52.000, 3.450	52.000, 3.765	52.000, 0.061	52.000, 0.037	52.000, 0.050	52.000, 2.121	52.000, 2.233	52.000, 2.395
262	52.200, 0.861	52.200, 0.782	52.200, 0.877	52.200, 3.564	52.200, 3.461	52.200, 3.777	52.200, 0.062	52.200, 0.037	52.200, 0.050	52.200, 2.130	52.200, 2.242	52.200, 2.405
263	52.400, 0.862	52.400, 0.782	52.400, 0.878	52.400, 3.575	52.400, 3.472	52.400, 3.788	52.400, 0.062	52.400, 0.038	52.400, 0.051	52.400, 2.139	52.400, 2.251	52.400, 2.414
264	52.600, 0.863	52.600, 0.783	52.600, 0.879	52.600, 3.586	52.600, 3.482	52.600, 3.799	52.600, 0.063	52.600, 0.039	52.600, 0.052	52.600, 2.148	52.600, 2.260	52.600, 2.423
265	52.800, 0.863	52.800, 0.784	52.800, 0.879	52.800, 3.596	52.800, 3.493	52.800, 3.810	52.800, 0.064	52.800, 0.040	52.800, 0.052	52.800, 2.157	52.800, 2.268	52.800, 2.432
266	53.000, 0.864	53.000, 0.785	53.000, 0.880	53.000, 3.607	53.000, 3.503	53.000, 3.821	53.000, 0.064	53.000, 0.040	53.000, 0.053	53.000, 2.166	53.000, 2.277	53.000, 2.441
267	53.200, 0.864	53.200, 0.786	53.200, 0.880	53.200, 3.618	53.200, 3.513	53.200, 3.832	53.200, 0.065	53.200, 0.041	53.200, 0.053	53.200, 2.174	53.200, 2.286	53.200, 2.450
268	53.400, 0.864	53.400, 0.788	53.400, 0.881	53.400, 3.628	53.400, 3.523	53.400, 3.842	53.400, 0.066	53.400, 0.042	53.400, 0.054	53.400, 2.183	53.400, 2.294	53.400, 2.459
269	53.600, 0.865	53.600, 0.789	53.600, 0.882	53.600, 3.638	53.600, 3.533	53.600, 3.853	53.600, 0.066	53.600, 0.042	53.600, 0.055	53.600, 2.191	53.600, 2.303	53.600, 2.467
270	53.800, 0.865	53.800, 0.789	53.800, 0.883	53.800, 3.648	53.800, 3.542	53.800, 3.863	53.800, 0.067	53.800, 0.043	53.800, 0.056	53.800, 2.199	53.800, 2.311	53.800, 2.476
271	54.000, 0.865	54.000, 0.790	54.000, 0.883	54.000, 3.658	54.000, 3.552	54.000, 3.873	54.000, 0.068	54.000, 0.044	54.000, 0.057	54.000, 2.207	54.000, 2.320	54.000, 2.485
272	54.200, 0.866	54.200, 0.791	54.200, 0.884	54.200, 3.668	54.200, 3.561	54.200, 3.883	54.200, 0.069	54.200, 0.045	54.200, 0.058	54.200, 2.215	54.200, 2.328	54.200, 2.494
273	54.400, 0.866	54.400, 0.792	54.400, 0.884	54.400, 3.678	54.400, 3.570	54.400, 3.894	54.400, 0.070	54.400, 0.045	54.400, 0.059	54.400, 2.222	54.400, 2.336	54.400, 2.503
274	54.600, 0.867	54.600, 0.793	54.600, 0.885	54.600, 3.687	54.600, 3.579	54.600, 3.904	54.600, 0.071	54.600, 0.046	54.600, 0.061	54.600, 2.230	54.600, 2.344	54.600, 2.512
275	54.800, 0.867	54.800, 0.793	54.800, 0.886	54.800, 3.696	54.800, 3.588	54.800, 3.913	54.800, 0.072	54.800, 0.046	54.800, 0.062	54.800, 2.237	54.800, 2.352	54.800, 2.521
276	55.000, 0.868	55.000, 0.794	55.000, 0.886	55.000, 3.706	55.000, 3.597	55.000, 3.923	55.000, 0.073	55.000, 0.047	55.000, 0.062	55.000, 2.245	55.000, 2.360	55.000, 2.529
277	55.200, 0.869	55.200, 0.794	55.200, 0.887	55.200, 3.715	55.200, 3.606	55.200, 3.933	55.200, 0.073	55.200, 0.047	55.200, 0.063	55.200, 2.252	55.200, 2.368	55.200, 2.538
278	55.400, 0.870	55.400, 0.795	55.400, 0.888	55.400, 3.724	55.400, 3.615	55.400, 3.942	55.400, 0.074	55.400, 0.048	55.400, 0.064	55.400, 2.259	55.400, 2.376	55.400, 2.547
279	55.600, 0.871	55.600, 0.795	55.600, 0.888	55.600, 3.733	55.600, 3.625	55.600, 3.952	55.600, 0.075	55.600, 0.049	55.600, 0.065	55.600, 2.267	55.600, 2.384	55.600, 2.556
280	55.800, 0.871	55.800, 0.796	55.800, 0.889	55.800, 3.741	55.800, 3.634	55.800, 3.961	55.800, 0.076	55.800, 0.049	55.800, 0.065	55.800, 2.275	55.800, 2.392	55.800, 2.564
281	56.000, 0.872	56.000, 0.796	56.000, 0.890	56.000, 3.750	56.000, 3.643	56.000, 3.970	56.000, 0.077	56.000, 0.050	56.000, 0.066	56.000, 2.282	56.000, 2.399	56.000, 2.572
282	56.200, 0.873	56.200, 0.796	56.200, 0.891	56.200, 3.758	56.200, 3.652	56.200, 3.979	56.200, 0.078	56.200, 0.051	56.200, 0.067	56.200, 2.290	56.200, 2.407	56.200, 2.581
283	56.400, 0.873	56.400, 0.796	56.400, 0.891	56.400, 3.767	56.400, 3.660	56.400, 3.988	56.400, 0.079	56.400, 0.051	56.400, 0.068	56.400, 2.297	56.400, 2.415	56.400, 2.589
284	56.600, 0.874	56.600, 0.797	56.600, 0.892	56.600, 3.775	56.600, 3.669	56.600, 3.997	56.600, 0.080	56.600, 0.052	56.600, 0.068	56.600, 2.304	56.600, 2.422	56.600, 2.597
285	56.800, 0.874	56.800, 0.797	56.800, 0.892	56.800, 3.784	56.800, 3.677	56.800, 4.005	56.800, 0.081	56.800, 0.053	56.800, 0.069	56.800, 2.311	56.800, 2.429	56.800, 2.605
286	57.000, 0.875	57.000, 0.797	57.000, 0.893	57.000, 3.792	57.000, 3.686	57.000, 4.014	57.000, 0.082	57.000, 0.053	57.000, 0.070	57.000, 2.318	57.000, 2.437	57.000, 2.613
287	57.200, 0.875	57.200, 0.798	57.200, 0.893	57.200, 3.801	57.200, 3.694	57.200, 4.022	57.200, 0.082	57.200, 0.055	57.200, 0.070	57.200, 2.325	57.200, 2.444	57.200, 2.621
288	57.400, 0.876	57.400, 0.798	57.400, 0.894	57.400, 3.809	57.400, 3.701	57.400, 4.031	57.400, 0.083	57.400, 0.056	57.400, 0.071	57.400, 2.331	57.400, 2.451	57.400, 2.629
289	57.600, 0.877	57.600, 0.798	57.600, 0.894	57.600, 3.817	57.600, 3.709	57.600, 4.039	57.600, 0.084	57.600, 0.057	57.600, 0.072	57.600, 2.338	57.600, 2.458	57.600, 2.637
290	57.800, 0.877	57.800, 0.798	57.800, 0.895	57.800, 3.825	57.800, 3.717	57.800, 4.047	57.800, 0.085	57.800, 0.058	57.800, 0.072	57.800, 2.344	57.800, 2.465	57.800, 2.645
291	58.000, 0.878	58.000, 0.799	58.000, 0.895	58.000, 3.833	58.000, 3.724	58.000, 4.056	58.000, 0.086	58.000, 0.059	58.000, 0.073	58.000, 2.351	58.000, 2.472	58.000, 2.653
292	58.200, 0.879	58.200, 0.799	58.200, 0.895	58.200, 3.840	58.200, 3.731	58.200, 4.064	58.200, 0.087	58.200, 0.060	58.200, 0.074	58.200, 2.357	58.200, 2.479	58.200, 2.661
293	58.400, 0.879	58.400, 0.799	58.400, 0.896	58.400, 3.848	58.400, 3.739	58.400, 4.072	58.400, 0.087	58.400, 0.060	58.400, 0.074	58.400, 2.364	58.400, 2.486	58.400, 2.669
294	58.600, 0.880	58.600, 0.800	58.600, 0.896	58.600, 3.856	58.600, 3.746	58.600, 4.080	58.600, 0.088	58.600, 0.061	58.600, 0.074	58.600, 2.370	58.600, 2.493	58.600, 2.676
295	58.800, 0.881	58.800, 0.800	58.800, 0.896	58.800, 3.864	58.800, 3.754	58.800, 4.088	58.800, 0.089	58.800, 0.062	58.800, 0.075	58.800, 2.377	58.800, 2.500	58.800, 2.684
296	59.000, 0.882	59.000, 0.801	59.000, 0.897	59.000, 3.872	59.000, 3.761	59.000, 4.096	59.000, 0.090	59.000, 0.062	59.000, 0.075	59.000, 2.384	59.000, 2.507	59.000, 2.692
297	59.200, 0.882	59.200, 0.802	59.200, 0.897	59.200, 3.879	59.200, 3.768	59.200, 4.104	59.200, 0.091	59.200, 0.063	59.200, 0.075	59.200, 2.390	59.200, 2.514	59.200, 2.699
298	59.400, 0.883	59.400, 0.802	59.400, 0.897	59.400, 3.887	59.400, 3.776	59.400, 4.111	59.400, 0.092	59.400, 0.064	59.400, 0.076	59.400, 2.397	59.400, 2.520	59.400, 2.706
299	59.600, 0.884	59.600, 0.803	59.600, 0.898	59.600, 3.894	59.600, 3.783	59.600, 4.119	59.600, 0.093	59.600, 0.065	59.600, 0.077	59.600, 2.404	59.600, 2.527	59.600, 2.714
300	59.800, 0.885	59.800, 0.804	59.800, 0.898	59.800, 3.901	59.800, 3.790	59.800, 4.126	59.800, 0.094	59.800, 0.065	59.800, 0.078	59.800, 2.411	59.800, 2.534	59.800, 2.721
301	60.000, 0.885	60.000, 0.805	60.000, 0.899	60.000, 3.909	60.000, 3.797	60.000, 4.133	60.000, 0.095	60.000, 0.066	60.000, 0.079	60.000, 2.417	60.000, 2.540	60.000, 2.728
302	60.200, 0.886	60.200, 0.806	60.200, 0.899	60.200, 3.915	60.200, 3.805	60.200, 4.141	60.200, 0.096	60.200, 0.066	60.200, 0.080	60.200, 2.424	60.200, 2.547	60.200, 2.735
303	60.400, 0.887	60.400, 0.806	60.400, 0.900	60.400, 3.922	60.400, 3.812	60.400, 4.148	60.400, 0.096	60.400, 0.067	60.400, 0.081	60.400, 2.431	60.400, 2.553	60.400, 2.742
304	60.600, 0.887	60.600, 0.807	60.600, 0.901	60.600, 3.929	60.600, 3.819	60.600, 4.155	60.600, 0.097	60.600, 0.068	60.600, 0.082	60.600, 2.437	60.600, 2.560	60.600, 2.749
305	60.800, 0.888	60.800, 0.807	60.800, 0.902	60.800, 3.936	60.800, 3.826	60.800, 4.162	60.800, 0.098	60.800, 0.068	60.800, 0.084	60.800, 2.444	60.800, 2.567	60.800, 2.755
306	61.000, 0.888	61.000, 0.808	61.000, 0.902	61.000, 3.943	61.000, 3.832	61.000, 4.169	61.000, 0.099	61.000, 0.069	61.000, 0.085	61.000, 2.450	61.000, 2.573	61.000, 2.762
307	61.200, 0.888	61.200, 0.809	61.200, 0.903	61.200, 3.949	61.200, 3.839	61.200, 4.176	61.200, 0.099	61.200, 0.069	61.200, 0.086	61.200, 2.456	61.200, 2.580	61.200, 2.769
308	61.400, 0.888	61.400, 0.809	61.400, 0.904	61.400, 3.956	61.400, 3.845	61.400, 4.183	61.400, 0.100	61.400, 0.070	61.400, 0.086	61.400, 2.462	61.400, 2.586	61.400, 2.775
309	61.600, 0.889	61.600, 0.809	61.600, 0.905	61.600, 3.963	61.600, 3.852	61.600, 4.190	61.600, 0.101	61.600, 0.070	61.600, 0.087	61.600, 2.469	61.600, 2.593	61.600, 2.782
310	61.800, 0.889	61.800, 0.810	61.800, 0.905	61.800, 3.969	61.800, 3.858	61.800, 4.197	61.800, 0.101	61.800, 0.071	61.800, 0.088	61.800, 2.475	61.800, 2.599	61.800, 2.789
311	62.000, 0.889	62.000, 0.810	62.000, 0.906	62.000, 3.976	62.000, 3.864	62.000, 4.203	62.000, 0.102	62.000, 0.072	62.000, 0.088	62.000, 2.481	62.000, 2.606	62.000, 2.795
312	62.200, 0.889	62.200, 0.810	62.200, 0.907	62.200, 3.983	62.200, 3.871	62.200, 4.210	62.200, 0.103	62.200, 0.072	62.200, 0.089	62.200, 2.487	62.200, 2.612	62.200, 2.802
313	62.400, 0.889	62.400, 0.811	62.400, 0.907	62.400, 3.990	62.400, 3.877	62.400, 4.216	62.400, 0.103	62.400, 0.073	62.400, 0.089	62.400, 2.494	62.400, 2.619	62.400, 2.809
314	62.600, 0.889	62.600, 0.812	62.600, 0.908	62.600, 3.996	62.600, 3.883	62.600, 4.223	62.600, 0.104	62.600, 0.073	62.600, 0.090	62.600, 2.500	62.600, 2.625	62.600, 2.816
315	62.800, 0.889	62.800, 0.812	62.800, 0.908	62.800, 4.003	62.800, 3.889	62.800, 4.229	62.800, 0.105	62.800, 0.074	62.800, 0.090	62.800, 2.506	62.800, 2.631	62.800, 2.823
316	63.000, 0.890	63.000, 0.813	63.000, 0.908	63.000, 4.009	63.000, 3.895	63.000, 4.235	63.000, 0.106	63.000, 0.074	63.000, 0.090	63.000, 2.513	63.000, 2.637	63.000, 2.830
317	63.200, 0.890	63.200, 0.814	63.200, 0.908	63.200, 4.015	63.200, 3.901	63.200, 4.241	63.200, 0.107	63.200, 0.075	63.200, 0.091	63.200, 2.519	63.200, 2.643	63.200, 2.837
318	63.400, 0.890	63.400, 0.815	63.400, 0.909	63.400, 4.021	63.400, 3.907	63.400, 4.248	63.400, 0.108	63.400, 0.076	63.400, 0.091	63.400, 2.525	63.400, 2.648	63.400, 2.844
319	63.600, 0.890	63.600, 0.815	63.600, 0.909	63.600, 4.027	63.600, 3.913	63.600, 4.253	63.600, 0.109	63.600, 0.076	63.600, 0.092	63.600, 2.531	63.600, 2.654	63.600, 2.850
320	63.800, 0.891	63.800, 0.816	63.800, 0.909	63.800, 4.033	63.800, 3.919	63.800, 4.259	63.800, 0.110	63.800, 0.077	63.800, 0.093	63.800, 2.537	63.800, 2.660	63.800, 2.857
321	64.000, 0.892	64.000, 0.817	64.000, 0.909	64.000, 4.039	64.000, 3.924	64.000, 4.265	64.000, 0.111	64.000, 0.078	64.000, 0.094	64.000, 2.543	64.000, 2.665	64.000, 2.863
322	64.200, 0.892	64.200, 0.818	64.200, 0.909	64.200, 4.044	64.200, 3.930	64.200, 4.271	64.200, 0.112	64.200, 0.079	64.200, 0.095	64.200, 2.548	64.200, 2.671	64.200, 2.870
323	64.400, 0.893	64.400, 0.818	64.400, 0.910	64.400, 4.050	64.400, 3.935	64.400, 4.277	64.400, 0.112	64.400, 0.080	64.400, 0.096	64.400, 2.553	64.400, 2.677	64.400, 2.876
324	64.600, 0.894	64.600, 0.819	64.600, 0.910	64.600, 4.055	64.600, 3.941	64.600, 4.283	64.600, 0.113	64.600, 0.080	64.600, 0.097	64.600, 2.558	64.600, 2.683	64.600, 2.882
325	64.800, 0.895	64.800, 0.819	64.800, 0.911	64.800, 4.061	64.800, 3.947	64.800, 4.289	64.800, 0.113	64.800, 0.081	64.800, 0.098	64.800, 2.563	64.800, 2.689	64.800, 2.888
326	65.000, 0.896	65.000, 0.819	65.000, 0.911	65.000, 4.067	65.000, 3.952	65.000, 4.295	65.000, 0.114	65.000, 0.081	65.000, 0.099	65.000, 2.569	65.000, 2.694	65.000, 2.895
327	65.200, 0.896	65.200, 0.819	65.200, 0.912	65.200, 4.072	65.200, 3.958	65.200, 4.301	65.200, 0.114	65.200, 0.082	65.200, 0.100	65.200, 2.574	65.200, 2.700	65.200, 2.901
328	65.400, 0.897	65.400, 0.819	65.400, 0.912	65.400, 4.078	65.400, 3.964	65.400, 4.307	65.400, 0.115	65.400, 0.083	65.400, 0.101	65.400, 2.579	65.400, 2.706	65.400, 2.907
329	65.600, 0.898	65.600, 0.819	65.600, 0.913	65.600, 4.083	65.600, 3.969	65.600, 4.313	65.600, 0.115	65.600, 0.083	65.600, 0.101	65.600, 2.585	65.600, 2.712	65.600, 2.913
330	65.800, 0.898	65.800, 0.820	65.800, 0.914	65.800, 4.089	65.800, 3.975	65.800, 4.318	65.800, 0.115	65.800, 0.084	65.800, 0.102	65.800, 2.590	65.800, 2.717	65.800, 2.919
331	66.000, 0.899	66.000, 0.820	66.000, 0.915	66.000, 4.095	66.000, 3.980	66.000, 4.324	66.000, 0.116	66.000, 0.085	66.000, 0.103	66.000, 2.596	66.000, 2.723	66.000, 2.925
332	66.200, 0.899	66.200, 0.820	66.200, 0.916	66.200, 4.101	66.200, 3.985	66.200, 4.330	66.200, 0.116	66.200, 0.086	66.200, 0.103	66.200, 2.601	66.200, 2.729	66.200, 2.931
333	66.400, 0.900	66.400, 0.821	66.400, 0.917	66.400, 4.106	66.400, 3.990	66.400, 4.335	66.400, 0.117	66.400, 0.087	66.400, 0.103	66.400, 2.607	66.400, 2.735	66.400, 2.937
334	66.600, 0.900	66.600, 0.821	66.600, 0.917	66.600, 4.111	66.600, 3.995	66.600, 4.340	66.600, 0.118	66.600, 0.088	66.600, 0.104	66.600, 2.613	66.600, 2.740	66.600, 2.943
335	66.800, 0.900	66.800, 0.821	66.800, 0.918	66.800, 4.117	66.800, 4.000	66.800, 4.346	66.800, 0.118	66.800, 0.088	66.800, 0.104	66.800, 2.618	66.800, 2.746	66.800, 2.949
336	67.000, 0.900	67.000, 0.822	67.000, 0.918	67.000, 4.122	67.000, 4.005	67.000, 4.351	67.000, 0.119	67.000, 0.089	67.000, 0.105	67.000, 2.624	67.000, 2.751	67.000, 2.955
337	67.200, 0.900	67.200, 0.822	67.200, 0.918	67.200, 4.127	67.200, 4.010	67.200, 4.356	67.200, 0.120	67.200, 0.090	67.200, 0.105	67.200, 2.630	67.200, 2.756	67.200, 2.961
338	67.400, 0.901	67.400, 0.822	67.400, 0.918	67.400, 4.132	67.400, 4.015	67.400, 4.361	67.400, 0.121	67.400, 0.090	67.400, 0.106	67.400, 2.636	67.400, 2.761	67.400, 2.967
339	67.600, 0.901	67.600, 0.823	67.600, 0.918	67.600, 4.138	67.600, 4.019	67.600, 4.366	67.600, 0.122	67.600, 0.091	67.600, 0.106	67.600, 2.641	67.600, 2.766	67.600, 2.973
340	67.800, 0.901	67.800, 0.823	67.800, 0.918	67.800, 4.143	67.800, 4.024	67.800, 4.371	67.800, 0.123	67.800, 0.092	67.800, 0.107	67.800, 2.647	67.800, 2.771	67.800, 2.979
341	68.000, 0.901	68.000, 0.823	68.000, 0.918	68.000, 4.147	68.000, 4.029	68.000, 4.376	68.000, 0.124	68.000, 0.092	68.000, 0.108	68.000, 2.652	68.000, 2.776	68.000, 2.985
342	68.200, 0.902	68.200, 0.824	68.200, 0.918	68.200, 4.152	68.200, 4.034	68.200, 4.381	68.200, 0.125	68.200, 0.093	68.200, 0.109	68.200, 2.657	68.200, 2.782	68.200, 2.991
343	68.400, 0.902	68.400, 0.824	68.400, 0.918	68.400, 4.157	68.400, 4.038	68.400, 4.385	68.400, 0.126	68.400, 0.093	68.400, 0.111	68.400, 2.663	68.400, 2.787	68.400, 2.996
344	68.600, 0.902	68.600, 0.825	68.600, 0.919	68.600, 4.162	68.600, 4.043	68.600, 4.390	68.600, 0.127	68.600, 0.094	68.600, 0.112	68.600, 2.668	68.600, 2.792	68.600, 3.002
345	68.800, 0.903	68.800, 0.825	68.800, 0.919	68.800, 4.167	68.800, 4.048	68.800, 4.395	68.800, 0.128	68.800, 0.094	68.800, 0.113	68.800, 2.672	68.800, 2.798	68.800, 3.008
346	69.000, 0.903	69.000, 0.825	69.000, 0.919	69.000, 4.171	69.000, 4.053	69.000, 4.399	69.000, 0.129	69.000, 0.094	69.000, 0.113	69.000, 2.677	69.000, 2.803	69.000, 3.014
347	69.200, 0.904	69.200, 0.826	69.200, 0.920	69.200, 4.176	69.200, 4.057	69.200, 4.404	69.200, 0.130	69.200, 0.095	69.200, 0.114	69.200, 2.682	69.200, 2.809	69.200, 3.020
348	69.400, 0.904	69.400, 0.826	69.400, 0.920	69.400, 4.181	69.400, 4.062	69.400, 4.409	69.400, 0.130	69.400, 0.095	69.400, 0.114	69.400, 2.686	69.400, 2.814	69.400, 3.026
349	69.600, 0.905	69.600, 0.827	69.600, 0.921	69.600, 4.185	69.600, 4.066	69.600, 4.413	69.600, 0.131	69.600, 0.096	69.600, 0.114	69.600, 2.691	69.600, 2.819	69.600, 3.031
350	69.800, 0.905	69.800, 0.827	69.800, 0.921	69.800, 4.190	69.800, 4.071	69.800, 4.418	69.800, 0.131	69.800, 0.097	69.800, 0.114	69.800, 2.695	69.800, 2.824	69.800, 3.037
351	70.000, 0.906	70.000, 0.828	70.000, 0.922	70.000, 4.195	70.000, 4.075	70.000, 4.422	70.000, 0.132	70.000, 0.098	70.000, 0.115	70.000, 2.700	70.000, 2.829	70.000, 3.042
352	70.200, 0.906	70.200, 0.828	70.200, 0.922	70.200, 4.199	70.200, 4.079	70.200, 4.427	70.200, 0.132	70.200, 0.099	70.200, 0.115	70.200, 2.704	70.200, 2.834	70.200, 3.047
353	70.400, 0.907	70.400, 0.828	70.400, 0.923	70.400, 4.204	70.400, 4.083	70.400, 4.431	70.400, 0.133	70.400, 0.099	70.400, 0.116	70.400, 2.709	70.400, 2.839	70.400, 3.053
354	70.600, 0.907	70.600, 0.828	70.600, 0.923	70.600, 4.208	70.600, 4.087	70.600, 4.435	70.600, 0.134	70.600, 0.099	70.600, 0.116	70.600, 2.714	70.600, 2.843	70.600, 3.058
355	70.800, 0.908	70.800, 0.828	70.800, 0.924	70.800, 4.212	70.800, 4.092	70.800, 4.440	70.800, 0.134	70.800, 0.099	70.800, 0.117	70.800, 2.718	70.800, 2.848	70.800, 3.063
356	71.000, 0.908	71.000, 0.829	71.000, 0.924	71.000, 4.216	71.000, 4.096	71.000, 4.444	71.000, 0.135	71.000, 0.100	71.000, 0.118	71.000, 2.723	71.000, 2.853	71.000, 3.068
357	71.200, 0.909	71.200, 0.829	71.200, 0.924	71.200, 4.220	71.200, 4.100	71.200, 4.448	71.200, 0.135	71.200, 0.100	71.200, 0.118	71.200, 2.728	71.200, 2.857	71.200, 3.073
358	71.400, 0.909	71.400, 0.829	71.400, 0.925	71.400, 4.224	71.400, 4.104	71.400, 4.453	71.400, 0.136	71.400, 0.100	71.400, 0.119	71.400, 2.733	71.400, 2.862	71.400, 3.078
359	71.600, 0.909	71.600, 0.830	71.600, 0.925	71.600, 4.228	71.600, 4.109	71.600, 4.457	71.600, 0.137	71.600, 0.100	71.600, 0.120	71.600, 2.738	71.600, 2.867	71.600, 3.083
360	71.800, 0.910	71.800, 0.830	71.800, 0.925	71.800, 4.232	71.800, 4.113	71.800, 4.461	71.800, 0.138	71.800, 0.101	71.800, 0.120	71.800, 2.744	71.800, 2.872	71.800, 3.088
361	72.000, 0.910	72.000, 0.830	72.000, 0.926	72.000, 4.236	72.000, 4.117	72.000, 4.466	72.000, 0.139	72.000, 0.101	72.000, 0.121	72.000, 2.749	72.000, 2.877	72.000, 3.093
362	72.200, 0.911	72.200, 0.831	72.200, 0.926	72.200, 4.240	72.200, 4.121	72.200, 4.470	72.200, 0.140	72.200, 0.102	72.200, 0.122	72.200, 2.754	72.200, 2.882	72.200, 3.098
363	72.400, 0.911	72.400, 0.831	72.400, 0.927	72.400, 4.244	72.400, 4.126	72.400, 4.474	72.400, 0.141	72.400, 0.103	72.400, 0.123	72.400, 2.758	72.400, 2.886	72.400, 3.103
364	72.600, 0.912	72.600, 0.831	72.600, 0.927	72.600, 4.248	72.600, 4.130	72.600, 4.478	72.600, 0.142	72.600, 0.103	72.600, 0.124	72.600, 2.763	72.600, 2.891	72.600, 3.108
365	72.800, 0.912	72.800, 0.832	72.800, 0.928	72.800, 4.253	72.800, 4.134	72.800, 4.482	72.800, 0.143	72.800, 0.104	72.800, 0.125	72.800, 2.767	72.800, 2.896	72.800, 3.113
366	73.000, 0.913	73.000, 0.832	73.000, 0.928	73.000, 4.257	73.000, 4.138	73.000, 4.486	73.000, 0.143	73.000, 0.105	73.000, 0.126	73.000, 2.771	73.000, 2.901	73.000, 3.118
367	73.200, 0.913	73.200, 0.833	73.200, 0.928	73.200, 4.262	73.200, 4.141	73.200, 4.490	73.200, 0.144	73.200, 0.106	73.200, 0.126	73.200, 2.775	73.200, 2.906	73.200, 3.123
368	73.400, 0.914	73.400, 0.833	73.400, 0.929	73.400, 4.267	73.400, 4.145	73.400, 4.494	73.400, 0.144	73.400, 0.107	73.400, 0.127	73.400, 2.779	73.400, 2.910	73.400, 3.128
369	73.600, 0.914	73.600, 0.834	73.600, 0.929	73.600, 4.271	73.600, 4.149	73.600, 4.497	73.600, 0.145	73.600, 0.108	73.600, 0.127	73.600, 2.783	73.600, 2.915	73.600, 3.133
370	73.800, 0.914	73.800, 0.834	73.800, 0.929	73.800, 4.276	73.800, 4.153	73.800, 4.501	73.800, 0.145	73.800, 0.109	73.800, 0.128	73.800, 2.787	73.800, 2.919	73.800, 3.137
371	74.000, 0.915	74.000, 0.835	74.000, 0.930	74.000, 4.280	74.000, 4.157	74.000, 4.505	74.000, 0.146	74.000, 0.109	74.000, 0.129	74.000, 2.792	74.000, 2.923	74.000, 3.143
372	74.200, 0.915	74.200, 0.835	74.200, 0.930	74.200, 4.284	74.200, 4.161	74.200, 4.509	74.200, 0.146	74.200, 0.110	74.200, 0.129	74.200, 2.796	74.200, 2.928	74.200, 3.148
373	74.400, 0.915	74.400, 0.835	74.400, 0.930	74.400, 4.288	74.400, 4.165	74.400, 4.513	74.400, 0.146	74.400, 0.111	74.400, 0.130	74.400, 2.800	74.400, 2.932	74.400, 3.153
374	74.600, 0.915	74.600, 0.836	74.600, 0.931	74.600, 4.292	74.600, 4.168	74.600, 4.517	74.600, 0.146	74.600, 0.111	74.600, 0.131	74.600, 2.804	74.600, 2.937	74.600, 3.158
375	74.800, 0.915	74.800, 0.836	74.800, 0.931	74.800, 4.295	74.800, 4.172	74.800, 4.520	74.800, 0.147	74.800, 0.111	74.800, 0.132	74.800, 2.809	74.800, 2.941	74.800, 3.163
376	75.000, 0.915	75.000, 0.836	75.000, 0.932	75.000, 4.299	75.000, 4.176	75.000, 4.524	75.000, 0.147	75.000, 0.112	75.000, 0.132	75.000, 2.813	75.000, 2.945	75.000, 3.168
377	75.200, 0.915	75.200, 0.837	75.200, 0.932	75.200, 4.302	75.200, 4.179	75.200, 4.528	75.200, 0.148	75.200, 0.112	75.200, 0.133	75.200, 2.818	75.200, 2.950	75.200, 3.173
378	75.400, 0.915	75.400, 0.837	75.400, 0.933	75.400, 4.305	75.400, 4.183	75.400, 4.532	75.400, 0.149	75.400, 0.112	75.400, 0.133	75.400, 2.822	75.400, 2.954	75.400, 3.178
379	75.600, 0.915	75.600, 0.837	75.600, 0.934	75.600, 4.309	75.600, 4.186	75.600, 4.536	75.600, 0.149	75.600, 0.113	75.600, 0.134	75.600, 2.827	75.600, 2.959	75.600, 3.183
380	75.800, 0.916	75.800, 0.838	75.800, 0.934	75.800, 4.312	75.800, 4.190	75.800, 4.540	75.800, 0.150	75.800, 0.114	75.800, 0.134	75.800, 2.832	75.800, 2.963	75.800, 3.188
381	76.000, 0.916	76.000, 0.838	76.000, 0.935	76.000, 4.315	76.000, 4.194	76.000, 4.543	76.000, 0.151	76.000, 0.114	76.000, 0.134	76.000, 2.836	76.000, 2.967	76.000, 3.193
382	76.200, 0.916	76.200, 0.838	76.200, 0.936	76.200, 4.319	76.200, 4.197	76.200, 4.547	76.200, 0.152	76.200, 0.115	76.200, 0.135	76.200, 2.841	76.200, 2.972	76.200, 3.198
383	76.400, 0.917	76.400, 0.838	76.400, 0.936	76.400, 4.322	76.400, 4.201	76.400, 4.550	76.400, 0.153	76.400, 0.116	76.400, 0.135	76.400, 2.845	76.400, 2.976	76.400, 3.203
384	76.600, 0.918	76.600, 0.839	76.600, 0.937	76.600, 4.326	76.600, 4.204	76.600, 4.553	76.600, 0.154	76.600, 0.116	76.600, 0.135	76.600, 2.849	76.600, 2.981	76.600, 3.208
385	76.800, 0.918	76.800, 0.840	76.800, 0.937	76.800, 4.329	76.800, 4.208	76.800, 4.557	76.800, 0.154	76.800, 0.117	76.800, 0.136	76.800, 2.853	76.800, 2.985	76.800, 3.212
386	77.000, 0.919	77.000, 0.840	77.000, 0.937	77.000, 4.333	77.000, 4.211	77.000, 4.560	77.000, 0.155	77.000, 0.118	77.000, 0.136	77.000, 2.857	77.000, 2.990	77.000, 3.217
387	77.200, 0.919	77.200, 0.840	77.200, 0.937	77.200, 4.337	77.200, 4.214	77.200, 4.563	77.200, 0.156	77.200, 0.118	77.200, 0.137	77.200, 2.862	77.200, 2.994	77.200, 3.221
388	77.400, 0.919	77.400, 0.841	77.400, 0.938	77.400, 4.341	77.400, 4.218	77.400, 4.567	77.400, 0.157	77.400, 0.119	77.400, 0.137	77.400, 2.866	77.400, 2.998	77.400, 3.226
389	77.600, 0.920	77.600, 0.841	77.600, 0.938	77.600, 4.345	77.600, 4.221	77.600, 4.570	77.600, 0.157	77.600, 0.119	77.600, 0.137	77.600, 2.871	77.600, 3.002	77.600, 3.230
390	77.800, 0.920	77.800, 0.842	77.800, 0.938	77.800, 4.349	77.800, 4.225	77.800, 4.573	77.800, 0.158	77.800, 0.120	77.800, 0.138	77.800, 2.876	77.800, 3.006	77.800, 3.235
391	78.000, 0.920	78.000, 0.842	78.000, 0.938	78.000, 4.353	78.000, 4.229	78.000, 4.576	78.000, 0.159	78.000, 0.120	78.000, 0.139	78.000, 2.880	78.000, 3.011	78.000, 3.239
392	78.200, 0.921	78.200, 0.842	78.200, 0.939	78.200, 4.356	78.200, 4.232	78.200, 4.579	78.200, 0.160	78.200, 0.121	78.200, 0.139	78.200, 2.884	78.200, 3.015	78.200, 3.244
393	78.400, 0.921	78.400, 0.842	78.400, 0.939	78.400, 4.360	78.400, 4.235	78.400, 4.582	78.400, 0.160	78.400, 0.121	78.400, 0.140	78.400, 2.889	78.400, 3.019	78.400, 3.248
394	78.600, 0.921	78.600, 0.842	78.600, 0.939	78.600, 4.363	78.600, 4.238	78.600, 4.585	78.600, 0.161	78.600, 0.122	78.600, 0.140	78.600, 2.893	78.600, 3.022	78.600, 3.253
395	78.800, 0.922	78.800, 0.843	78.800, 0.939	78.800, 4.367	78.800, 4.241	78.800, 4.588	78.800, 0.162	78.800, 0.122	78.800, 0.141	78.800, 2.897	78.800, 3.026	78.800, 3.258
396	79.000, 0.922	79.000, 0.843	79.000, 0.940	79.000, 4.370	79.000, 4.244	79.000, 4.591	79.000, 0.163	79.000, 0.122	79.000, 0.141	79.000, 2.901	79.000, 3.030	79.000, 3.262
397	79.200, 0.923	79.200, 0.843	79.200, 0.940	79.200, 4.373	79.200, 4.247	79.200, 4.594	79.200, 0.164	79.200, 0.123	79.200, 0.142	79.200, 2.905	79.200, 3.034	79.200, 3.266
398	79.400, 0.924	79.400, 0.843	79.400, 0.940	79.400, 4.376	79.400, 4.251	79.400, 4.597	79.400, 0.164	79.400, 0.123	79.400, 0.143	79.400, 2.909	79.400, 3.038	79.400, 3.271
399	79.600, 0.924	79.600, 0.843	79.600, 0.941	79.600, 4.379	79.600, 4.254	79.600, 4.600	79.600, 0.165	79.600, 0.124	79.600, 0.143	79.600, 2.913	79.600, 3.042	79.600, 3.275
400	79.800, 0.925	79.800, 0.844	79.800, 0.941	79.800, 4.382	79.800, 4.257	79.800, 4.603	79.800, 0.166	79.800, 0.124	79.800, 0.144	79.800, 2.916	79.800, 3.046	79.800, 3.280
401	80.000, 0.926	80.000, 0.844	80.000, 0.941	80.000, 4.385	80.000, 4.260	80.000, 4.606	80.000, 0.166	80.000, 0.125	80.000, 0.145	80.000, 2.920	80.000, 3.050	80.000, 3.284
402	80.200, 0.926	80.200, 0.845	80.200, 0.942	80.200, 4.388	80.200, 4.263	80.200, 4.609	80.200, 0.167	80.200, 0.125	80.200, 0.145	80.200, 2.923	80.200, 3.054	80.200, 3.289
403	80.400, 0.927	80.400, 0.845	80.400, 0.942	80.400, 4.391	80.400, 4.266	80.400, 4.612	80.400, 0.168	80.400, 0.126	80.400, 0.146	80.400, 2.926	80.400, 3.058	80.400, 3.293
404	80.600, 0.927	80.600, 0.846	80.600, 0.943	80.600, 4.394	80.600, 4.269	80.600, 4.615	80.600, 0.168	80.600, 0.126	80.600, 0.147	80.600, 2.929	80.600, 3.062	80.600, 3.298
405	80.800, 0.927	80.800, 0.847	80.800, 0.943	80.800, 4.397	80.800, 4.271	80.800, 4.618	80.800, 0.169	80.800, 0.127	80.800, 0.147	80.800, 2.933	80.800, 3.066	80.800, 3.302
406	81.000, 0.927	81.000, 0.847	81.000, 0.944	81.000, 4.400	81.000, 4.274	81.000, 4.621	81.000, 0.169	81.000, 0.127	81.000, 0.148	81.000, 2.937	81.000, 3.071	81.000, 3.307
407	81.200, 0.926	81.200, 0.847	81.200, 0.944	81.200, 4.403	81.200, 4.277	81.200, 4.624	81.200, 0.170	81.200, 0.127	81.200, 0.149	81.200, 2.941	81.200, 3.075	81.200, 3.311
408	81.400, 0.926	81.400, 0.848	81.400, 0.945	81.400, 4.406	81.400, 4.280	81.400, 4.627	81.400, 0.171	81.400, 0.128	81.400, 0.149	81.400, 2.945	81.400, 3.079	81.400, 3.315
409	81.600, 0.926	81.600, 0.848	81.600, 0.945	81.600, 4.409	81.600, 4.283	81.600, 4.630	81.600, 0.171	81.600, 0.128	81.600, 0.150	81.600, 2.950	81.600, 3.083	81.600, 3.319
410	81.800, 0.926	81.800, 0.848	81.800, 0.946	81.800, 4.412	81.800, 4.287	81.800, 4.633	81.800, 0.172	81.800, 0.129	81.800, 0.151	81.800, 2.954	81.800, 3.087	81.800, 3.323
411	82.000, 0.926	82.000, 0.848	82.000, 0.946	82.000, 4.415	82.000, 4.289	82.000, 4.636	82.000, 0.173	82.000, 0.130	82.000, 0.151	82.000, 2.958	82.000, 3.091	82.000, 3.328
412	82.200, 0.927	82.200, 0.848	82.200, 0.946	82.200, 4.418	82.200, 4.292	82.200, 4.639	82.200, 0.173	82.200, 0.130	82.200, 0.151	82.200, 2.963	82.200, 3.095	82.200, 3.332
413	82.400, 0.927	82.400, 0.848	82.400, 0.947	82.400, 4.421	82.400, 4.295	82.400, 4.641	82.400, 0.174	82.400, 0.131	82.400, 0.151	82.400, 2.967	82.400, 3.099	82.400, 3.336
414	82.600, 0.927	82.600, 0.849	82.600, 0.947	82.600, 4.424	82.600, 4.298	82.600, 4.644	82.600, 0.174	82.600, 0.132	82.600, 0.152	82.600, 2.970	82.600, 3.103	82.600, 3.340
415	82.800, 0.927	82.800, 0.849	82.800, 0.947	82.800, 4.426	82.800, 4.300	82.800, 4.647	82.800, 0.175	82.800, 0.132	82.800, 0.152	82.800, 2.974	82.800, 3.107	82.800, 3.344
416	83.000, 0.927	83.000, 0.849	83.000, 0.947	83.000, 4.429	83.000, 4.303	83.000, 4.650	83.000, 0.175	83.000, 0.133	83.000, 0.152	83.000, 2.978	83.000, 3.110	83.000, 3.348
417	83.200, 0.928	83.200, 0.849	83.200, 0.947	83.200, 4.432	83.200, 4.306	83.200, 4.652	83.200, 0.175	83.200, 0.133	83.200, 0.152	83.200, 2.982	83.200, 3.114	83.200, 3.352
418	83.400, 0.928	83.400, 0.849	83.400, 0.948	83.400, 4.436	83.400, 4.308	83.400, 4.655	83.400, 0.176	83.400, 0.134	83.400, 0.153	83.400, 2.986	83.400, 3.117	83.400, 3.356
419	83.600, 0.929	83.600, 0.849	83.600, 0.948	83.600, 4.439	83.600, 4.311	83.600, 4.657	83.600, 0.176	83.600, 0.134	83.600, 0.154	83.600, 2.989	83.600, 3.121	83.600, 3.360
420	83.800, 0.929	83.800, 0.850	83.800, 0.948	83.800, 4.442	83.800, 4.314	83.800, 4.660	83.800, 0.177	83.800, 0.134	83.800, 0.155	83.800, 2.992	83.800, 3.124	83.800, 3.364
421	84.000, 0.929	84.000, 0.850	84.000, 0.948	84.000, 4.445	84.000, 4.316	84.000, 4.663	84.000, 0.177	84.000, 0.134	84.000, 0.155	84.000, 2.995	84.000, 3.127	84.000, 3.368
422	84.200, 0.930	84.200, 0.850	84.200, 0.948	84.200, 4.448	84.200, 4.319	84.200, 4.665	84.200, 0.178	84.200, 0.134	84.200, 0.156	84.200, 2.999	84.200, 3.131	84.200, 3.372
423	84.400, 0.930	84.400, 0.851	84.400, 0.948	84.400, 4.451	84.400, 4.321	84.400, 4.668	84.400, 0.179	84.400, 0.134	84.400, 0.157	84.400, 3.002	84.400, 3.134	84.400, 3.377
424	84.600, 0.930	84.600, 0.851	84.600, 0.948	84.600, 4.454	84.600, 4.324	84.600, 4.671	84.600, 0.180	84.600, 0.134	84.600, 0.158	84.600, 3.005	84.600, 3.138	84.600, 3.380
425	84.800, 0.930	84.800, 0.851	84.800, 0.949	84.800, 4.457	84.800, 4.326	84.800, 4.673	84.800, 0.181	84.800, 0.134	84.800, 0.159	84.800, 3.009	84.800, 3.141	84.800, 3.384
426	85.000, 0.930	85.000, 0.851	85.000, 0.949	85.000, 4.460	85.000, 4.329	85.000, 4.676	85.000, 0.181	85.000, 0.134	85.000, 0.160	85.000, 3.012	85.000, 3.145	85.000, 3.388
427	85.200, 0.930	85.200, 0.851	85.200, 0.949	85.200, 4.462	85.200, 4.332	85.200, 4.679	85.200, 0.182	85.200, 0.135	85.200, 0.161	85.200, 3.016	85.200, 3.149	85.200, 3.392
428	85.400, 0.931	85.400, 0.851	85.400, 0.949	85.400, 4.465	85.400, 4.335	85.400, 4.681	85.400, 0.183	85.400, 0.135	85.400, 0.161	85.400, 3.020	85.400, 3.152	85.400, 3.395
429	85.600, 0.931	85.600, 0.851	85.600, 0.950	85.600, 4.468	85.600, 4.337	85.600, 4.684	85.600, 0.184	85.600, 0.136	85.600, 0.162	85.600, 3.024	85.600, 3.156	85.600, 3.399
430	85.800, 0.931	85.800, 0.851	85.800, 0.950	85.800, 4.470	85.800, 4.340	85.800, 4.686	85.800, 0.184	85.800, 0.137	85.800, 0.163	85.800, 3.027	85.800, 3.160	85.800, 3.403
431	86.000, 0.932	86.000, 0.852	86.000, 0.951	86.000, 4.473	86.000, 4.342	86.000, 4.688	86.000, 0.185	86.000, 0.138	86.000, 0.164	86.000, 3.031	86.000, 3.163	86.000, 3.407
432	86.200, 0.932	86.200, 0.852	86.200, 0.952	86.200, 4.475	86.200, 4.345	86.200, 4.691	86.200, 0.186	86.200, 0.139	86.200, 0.164	86.200, 3.035	86.200, 3.167	86.200, 3.410
433	86.400, 0.932	86.400, 0.852	86.400, 0.952	86.400, 4.478	86.400, 4.347	86.400, 4.693	86.400, 0.186	86.400, 0.140	86.400, 0.165	86.400, 3.038	86.400, 3.171	86.400, 3.414
434	86.600, 0.932	86.600, 0.853	86.600, 0.953	86.600, 4.480	86.600, 4.350	86.600, 4.695	86.600, 0.186	86.600, 0.140	86.600, 0.166	86.600, 3.042	86.600, 3.175	86.600, 3.418
435	86.800, 0.933	86.800, 0.853	86.800, 0.953	86.800, 4.483	86.800, 4.352	86.800, 4.697	86.800, 0.187	86.800, 0.141	86.800, 0.166	86.800, 3.046	86.800, 3.178	86.800, 3.422
436	87.000, 0.933	87.000, 0.854	87.000, 0.953	87.000, 4.486	87.000, 4.355	87.000, 4.700	87.000, 0.187	87.000, 0.141	87.000, 0.167	87.000, 3.049	87.000, 3.182	87.000, 3.426
437	87.200, 0.934	87.200, 0.855	87.200, 0.953	87.200, 4.489	87.200, 4.357	87.200, 4.702	87.200, 0.188	87.200, 0.142	87.200, 0.168	87.200, 3.053	87.200, 3.185	87.200, 3.430
438	87.400, 0.934	87.400, 0.855	87.400, 0.953	87.400, 4.492	87.400, 4.359	87.400, 4.704	87.400, 0.188	87.400, 0.143	87.400, 0.168	87.400, 3.057	87.400, 3.189	87.400, 3.434
439	87.600, 0.934	87.600, 0.856	87.600, 0.954	87.600, 4.495	87.600, 4.361	87.600, 4.706	87.600, 0.189	87.600, 0.143	87.600, 0.169	87.600, 3.060	87.600, 3.192	87.600, 3.438
440	87.800, 0.934	87.800, 0.856	87.800, 0.954	87.800, 4.497	87.800, 4.364	87.800, 4.709	87.800, 0.190	87.800, 0.144	87.800, 0.169	87.800, 3.064	87.800, 3.196	87.800, 3.443
441	88.000, 0.934	88.000, 0.857	88.000, 0.954	88.000, 4.500	88.000, 4.366	88.000, 4.711	88.000, 0.190	88.000, 0.144	88.000, 0.170	88.000, 3.067	88.000, 3.199	88.000, 3.447
442	88.200, 0.935	88.200, 0.858	88.200, 0.955	88.200, 4.502	88.200, 4.368	88.200, 4.714	88.200, 0.191	88.200, 0.145	88.200, 0.170	88.200, 3.070	88.200, 3.203	88.200, 3.451
443	88.400, 0.935	88.400, 0.858	88.400, 0.955	88.400, 4.504	88.400, 4.371	88.400, 4.716	88.400, 0.192	88.400, 0.145	88.400, 0.170	88.400, 3.074	88.400, 3.206	88.400, 3.455
444	88.600, 0.935	88.600, 0.859	88.600, 0.955	88.600, 4.507	88.600, 4.373	88.600, 4.719	88.600, 0.193	88.600, 0.146	88.600, 0.171	88.600, 3.077	88.600, 3.209	88.600, 3.459
445	88.800, 0.935	88.800, 0.859	88.800, 0.956	88.800, 4.509	88.800, 4.376	88.800, 4.721	88.800, 0.194	88.800, 0.146	88.800, 0.171	88.800, 3.080	88.800, 3.212	88.800, 3.462
446	89.000, 0.936	89.000, 0.859	89.000, 0.956	89.000, 4.511	89.000, 4.379	89.000, 4.724	89.000, 0.194	89.000, 0.147	89.000, 0.171	89.000, 3.084	89.000, 3.215	89.000, 3.466
447	89.200, 0.936	89.200, 0.859	89.200, 0.956	89.200, 4.514	89.200, 4.382	89.200, 4.726	89.200, 0.195	89.200, 0.148	89.200, 0.171	89.200, 3.087	89.200, 3.218	89.200, 3.469
448	89.400, 0.936	89.400, 0.859	89.400, 0.956	89.400, 4.516	89.400, 4.384	89.400, 4.728	89.400, 0.195	89.400, 0.149	89.400, 0.171	89.400, 3.090	89.400, 3.221	89.400, 3.472
449	89.600, 0.936	89.600, 0.858	89.600, 0.957	89.600, 4.518	89.600, 4.387	89.600, 4.730	89.600, 0.196	89.600, 0.149	89.600, 0.171	89.600, 3.093	89.600, 3.224	89.600, 3.476
450	89.800, 0.936	89.800, 0.858	89.800, 0.957	89.800, 4.520	89.800, 4.389	89.800, 4.733	89.800, 0.196	89.800, 0.150	89.800, 0.172	89.800, 3.096	89.800, 3.228	89.800, 3.479
451	90.000, 0.936	90.000, 0.858	90.000, 0.957	90.000, 4.523	90.000, 4.392	90.000, 4.735	90.000, 0.196	90.000, 0.150	90.000, 0.172	90.000, 3.100	90.000, 3.231	90.000, 3.483
452	90.200, 0.936	90.200, 0.858	90.200, 0.958	90.200, 4.525	90.200, 4.394	90.200, 4.737	90.200, 0.197	90.200, 0.151	90.200, 0.173	90.200, 3.103	90.200, 3.234	90.200, 3.486
453	90.400, 0.937	90.400, 0.858	90.400, 0.958	90.400, 4.528	90.400, 4.396	90.400, 4.739	90.400, 0.197	90.400, 0.151	90.400, 0.174	90.400, 3.106	90.400, 3.237	90.400, 3.490
454	90.600, 0.937	90.600, 0.858	90.600, 0.958	90.600, 4.530	90.600, 4.399	90.600, 4.741	90.600, 0.198	90.600, 0.151	90.600, 0.175	90.600, 3.109	90.600, 3.241	90.600, 3.493
455	90.800, 0.938	90.800, 0.858	90.800, 0.958	90.800, 4.533	90.800, 4.401	90.800, 4.743	90.800, 0.198	90.800, 0.152	90.800, 0.175	90.800, 3.112	90.800, 3.244	90.800, 3.497
456	91.000, 0.938	91.000, 0.858	91.000, 0.958	91.000, 4.536	91.000, 4.403	91.000, 4.745	91.000, 0.198	91.000, 0.152	91.000, 0.176	91.000, 3.115	91.000, 3.248	91.000, 3.501
457	91.200, 0.939	91.200, 0.858	91.200, 0.959	91.200, 4.539	91.200, 4.405	91.200, 4.748	91.200, 0.199	91.200, 0.152	91.200, 0.177	91.200, 3.119	91.200, 3.251	91.200, 3.505
458	91.400, 0.939	91.400, 0.858	91.400, 0.959	91.400, 4.541	91.400, 4.407	91.400, 4.750	91.400, 0.200	91.400, 0.153	91.400, 0.177	91.400, 3.122	91.400, 3.255	91.400, 3.508
459	91.600, 0.939	91.600, 0.858	91.600, 0.960	91.600, 4.543	91.600, 4.409	91.600, 4.752	91.600, 0.200	91.600, 0.153	91.600, 0.178	91.600, 3.125	91.600, 3.258	91.600, 3.512
460	91.800, 0.939	91.800, 0.859	91.800, 0.960	91.800, 4.545	91.800, 4.411	91.800, 4.754	91.800, 0.201	91.800, 0.154	91.800, 0.179	91.800, 3.128	91.800, 3.262	91.800, 3.516
461	92.000, 0.939	92.000, 0.860	92.000, 0.961	92.000, 4.547	92.000, 4.414	92.000, 4.756	92.000, 0.202	92.000, 0.154	92.000, 0.179	92.000, 3.132	92.000, 3.265	92.000, 3.520
462	92.200, 0.939	92.200, 0.860	92.200, 0.961	92.200, 4.549	92.200, 4.416	92.200, 4.758	92.200, 0.203	92.200, 0.155	92.200, 0.180	92.200, 3.135	92.200, 3.268	92.200, 3.523
463	92.400, 0.939	92.400, 0.861	92.400, 0.962	92.400, 4.550	92.400, 4.418	92.400, 4.761	92.400, 0.204	92.400, 0.156	92.400, 0.180	92.400, 3.138	92.400, 3.271	92.400, 3.527
464	92.600, 0.939	92.600, 0.862	92.600, 0.962	92.600, 4.552	92.600, 4.420	92.600, 4.763	92.600, 0.204	92.600, 0.156	92.600, 0.180	92.600, 3.141	92.600, 3.274	92.600, 3.531
465	92.800, 0.939	92.800, 0.862	92.800, 0.963	92.800, 4.554	92.800, 4.422	92.800, 4.765	92.800, 0.205	92.800, 0.157	92.800, 0.181	92.800, 3.145	92.800, 3.278	92.800, 3.534
466	93.000, 0.939	93.000, 0.863	93.000, 0.963	93.000, 4.556	93.000, 4.424	93.000, 4.767	93.000, 0.206	93.000, 0.157	93.000, 0.181	93.000, 3.148	93.000, 3.281	93.000, 3.538
467	93.200, 0.938	93.200, 0.863	93.200, 0.963	93.200, 4.558	93.200, 4.426	93.200, 4.769	93.200, 0.206	93.200, 0.158	93.200, 0.182	93.200, 3.152	93.200, 3.284	93.200, 3.541
468	93.400, 0.938	93.400, 0.864	93.400, 0.963	93.400, 4.561	93.400, 4.428	93.400, 4.771	93.400, 0.207	93.400, 0.158	93.400, 0.182	93.400, 3.155	93.400, 3.287	93.400, 3.545
469	93.600, 0.938	93.600, 0.864	93.600, 0.963	93.600, 4.563	93.600, 4.430	93.600, 4.773	93.600, 0.208	93.600, 0.159	93.600, 0.183	93.600, 3.158	93.600, 3.290	93.600, 3.549
470	93.800, 0.938	93.800, 0.864	93.800, 0.963	93.800, 4.566	93.800, 4.432	93.800, 4.775	93.800, 0.208	93.800, 0.160	93.800, 0.184	93.800, 3.161	93.800, 3.293	93.800, 3.552
471	94.000, 0.938	94.000, 0.864	94.000, 0.963	94.000, 4.569	94.000, 4.434	94.000, 4.777	94.000, 0.209	94.000, 0.160	94.000, 0.185	94.000, 3.164	94.000, 3.296	94.000, 3.555
472	94.200, 0.938	94.200, 0.864	94.200, 0.963	94.200, 4.572	94.200, 4.436	94.200, 4.779	94.200, 0.210	94.200, 0.160	94.200, 0.186	94.200, 3.167	94.200, 3.300	94.200, 3.559
473	94.400, 0.939	94.400, 0.864	94.400, 0.964	94.400, 4.574	94.400, 4.438	94.400, 4.782	94.400, 0.211	94.400, 0.161	94.400, 0.187	94.400, 3.170	94.400, 3.303	94.400, 3.562
474	94.600, 0.940	94.600, 0.863	94.600, 0.964	94.600, 4.576	94.600, 4.440	94.600, 4.783	94.600, 0.211	94.600, 0.161	94.600, 0.187	94.600, 3.173	94.600, 3.306	94.600, 3.565
475	94.800, 0.940	94.800, 0.863	94.800, 0.964	94.800, 4.578	94.800, 4.442	94.800, 4.785	94.800, 0.212	94.800, 0.161	94.800, 0.188	94.800, 3.176	94.800, 3.309	94.800, 3.569
476	95.000, 0.941	95.000, 0.863	95.000, 0.964	95.000, 4.580	95.000, 4.444	95.000, 4.787	95.000, 0.212	95.000, 0.162	95.000, 0.189	95.000, 3.178	95.000, 3.313	95.000, 3.572
477	95.200, 0.942	95.200, 0.862	95.200, 0.965	95.200, 4.582	95.200, 4.446	95.200, 4.789	95.200, 0.213	95.200, 0.162	95.200, 0.189	95.200, 3.181	95.200, 3.316	95.200, 3.575
478	95.400, 0.942	95.400, 0.862	95.400, 0.965	95.400, 4.584	95.400, 4.448	95.400, 4.791	95.400, 0.213	95.400, 0.163	95.400, 0.189	95.400, 3.184	95.400, 3.319	95.400, 3.578
479	95.600, 0.943	95.600, 0.862	95.600, 0.965	95.600, 4.586	95.600, 4.450	95.600, 4.793	95.600, 0.213	95.600, 0.163	95.600, 0.190	95.600, 3.187	95.600, 3.322	95.600, 3.581
480	95.800, 0.943	95.800, 0.863	95.800, 0.965	95.800, 4.587	95.800, 4.453	95.800, 4.794	95.800, 0.214	95.800, 0.164	95.800, 0.190	95.800, 3.189	95.800, 3.325	95.800, 3.584
481	96.000, 0.944	96.000, 0.863	96.000, 0.966	96.000, 4.589	96.000, 4.455	96.000, 4.796	96.000, 0.214	96.000, 0.164	96.000, 0.190	96.000, 3.192	96.000, 3.328	96.000, 3.587
482	96.200, 0.944	96.200, 0.863	96.200, 0.966	96.200, 4.591	96.200, 4.456	96.200, 4.798	96.200, 0.215	96.200, 0.165	96.200, 0.190	96.200, 3.195	96.200, 3.331	96.200, 3.590
483	96.400, 0.944	96.400, 0.863	96.400, 0.966	96.400, 4.593	96.400, 4.458	96.400, 4.800	96.400, 0.215	96.400, 0.165	96.400, 0.190	96.400, 3.198	96.400, 3.334	96.400, 3.594
484	96.600, 0.945	96.600, 0.864	96.600, 0.967	96.600, 4.595	96.600, 4.460	96.600, 4.802	96.600, 0.216	96.600, 0.166	96.600, 0.190	96.600, 3.201	96.600, 3.337	96.600, 3.597
485	96.800, 0.945	96.800, 0.864	96.800, 0.967	96.800, 4.596	96.800, 4.461	96.800, 4.804	96.800, 0.216	96.800, 0.166	96.800, 0.190	96.800, 3.204	96.800, 3.340	96.800, 3.601
486	97.000, 0.945	97.000, 0.865	97.000, 0.967	97.000, 4.598	97.000, 4.463	97.000, 4.805	97.000, 0.217	97.000, 0.167	97.000, 0.191	97.000, 3.207	97.000, 3.343	97.000, 3.604
487	97.200, 0.945	97.200, 0.865	97.200, 0.967	97.200, 4.601	97.200, 4.464	97.200, 4.807	97.200, 0.217	97.200, 0.167	97.200, 0.191	97.200, 3.211	97.200, 3.345	97.200, 3.607
488	97.400, 0.945	97.400, 0.866	97.400, 0.967	97.400, 4.603	97.400, 4.466	97.400, 4.809	97.400, 0.218	97.400, 0.168	97.400, 0.192	97.400, 3.214	97.400, 3.348	97.400, 3.611
489	97.600, 0.945	97.600, 0.866	97.600, 0.967	97.600, 4.605	97.600, 4.468	97.600, 4.811	97.600, 0.219	97.600, 0.168	97.600, 0.192	97.600, 3.218	97.600, 3.351	97.600, 3.614
490	97.800, 0.945	97.800, 0.867	97.800, 0.968	97.800, 4.607	97.800, 4.470	97.800, 4.813	97.800, 0.220	97.800, 0.168	97.800, 0.193	97.800, 3.221	97.800, 3.354	97.800, 3.617
491	98.000, 0.945	98.000, 0.867	98.000, 0.968	98.000, 4.610	98.000, 4.472	98.000, 4.814	98.000, 0.220	98.000, 0.169	98.000, 0.194	98.000, 3.224	98.000, 3.357	98.000, 3.621
492	98.200, 0.946	98.200, 0.867	98.200, 0.968	98.200, 4.612	98.200, 4.474	98.200, 4.816	98.200, 0.221	98.200, 0.169	98.200, 0.195	98.200, 3.227	98.200, 3.359	98.200, 3.624
493	98.400, 0.946	98.400, 0.868	98.400, 0.969	98.400, 4.613	98.400, 4.476	98.400, 4.818	98.400, 0.222	98.400, 0.169	98.400, 0.195	98.400, 3.230	98.400, 3.362	98.400, 3.627
494	98.600, 0.946	98.600, 0.868	98.600, 0.969	98.600, 4.615	98.600, 4.478	98.600, 4.820	98.600, 0.222	98.600, 0.169	98.600, 0.196	98.600, 3.233	98.600, 3.364	98.600, 3.630
495	98.800, 0.947	98.800, 0.868	98.800, 0.969	98.800, 4.617	98.800, 4.480	98.800, 4.821	98.800, 0.223	98.800, 0.169	98.800, 0.198	98.800, 3.235	98.800, 3.367	98.800, 3.633
496	99.000, 0.947	99.000, 0.868	99.000, 0.969	99.000, 4.619	99.000, 4.482	99.000, 4.823	99.000, 0.224	99.000, 0.170	99.000, 0.198	99.000, 3.238	99.000, 3.369	99.000, 3.636
497	99.200, 0.947	99.200, 0.868	99.200, 0.969	99.200, 4.621	99.200, 4.483	99.200, 4.824	99.200, 0.224	99.200, 0.170	99.200, 0.199	99.200, 3.241	99.200, 3.372	99.200, 3.639
498	99.400, 0.947	99.400, 0.868	99.400, 0.969	99.400, 4.623	99.400, 4.485	99.400, 4.826	99.400, 0.225	99.400, 0.171	99.400, 0.200	99.400, 3.243	99.400, 3.375	99.400, 3.642
499	99.600, 0.947	99.600, 0.868	99.600, 0.969	99.600, 4.625	99.600, 4.487	99.600, 4.827	99.600, 0.225	99.600, 0.171	99.600, 0.200	99.600, 3.246	99.600, 3.377	99.600, 3.645
500	99.800, 0.948	99.800, 0.868	99.800, 0.969	99.800, 4.627	99.800, 4.489	99.800, 4.829	99.800, 0.225	99.800, 0.172	99.800, 0.201	99.800, 3.248	99.800, 3.380	99.800, 3.648
501	100.000, 0.948	100.000, 0.868	100.000, 0.970	100.000, 4.629	100.000, 4.491	100.000, 4.831	100.000, 0.226	100.000, 0.172	100.000, 0.201	100.000, 3.251	100.000, 3.383	100.000, 3.651
502	100.200, 0.948	100.200, 0.868	100.200, 0.970	100.200, 4.631	100.200, 4.493	100.200, 4.832	100.200, 0.226	100.200, 0.173	100.200, 0.202	100.200, 3.254	100.200, 3.386	100.200, 3.655
503	100.400, 0.948	100.400, 0.868	100.400, 0.970	100.400, 4.632	100.400, 4.495	100.400, 4.834	100.400, 0.226	100.400, 0.173	100.400, 0.202	100.400, 3.256	100.400, 3.389	100.400, 3.658
504	100.600, 0.948	100.600, 0.868	100.600, 0.970	100.600, 4.634	100.600, 4.496	100.600, 4.836	100.600, 0.227	100.600, 0.174	100.600, 0.202	100.600, 3.259	100.600, 3.393	100.600, 3.661
505	100.800, 0.948	100.800, 0.868	100.800, 0.970	100.800, 4.636	100.800, 4.498	100.800, 4.837	100.800, 0.227	100.800, 0.175	100.800, 0.203	100.800, 3.261	100.800, 3.396	100.800, 3.665
506	101.000, 0.948	101.000, 0.869	101.000, 0.971	101.000, 4.638	101.000, 4.500	101.000, 4.839	101.000, 0.228	101.000, 0.175	101.000, 0.203	101.000, 3.264	101.000, 3.399	101.000, 3.668
507	101.200, 0.948	101.200, 0.869	101.200, 0.971	101.200, 4.639	101.200, 4.501	101.200, 4.840	101.200, 0.228	101.200, 0.176	101.200, 0.203	101.200, 3.267	101.200, 3.402	101.200, 3.671
508	101.400, 0.948	101.400, 0.869	101.400, 0.971	101.400, 4.641	101.400, 4.503	101.400, 4.842	101.400, 0.229	101.400, 0.176	101.400, 0.203	101.400, 3.270	101.400, 3.405	101.400, 3.674
509	101.600, 0.949	101.600, 0.869	101.600, 0.972	101.600, 4.643	101.600, 4.505	101.600, 4.843	101.600, 0.229	101.600, 0.177	101.600, 0.203	101.600, 3.273	101.600, 3.408	101.600, 3.677
510	101.800, 0.949	101.800, 0.870	101.800, 0.972	101.800, 4.645	101.800, 4.506	101.800, 4.845	101.800, 0.230	101.800, 0.177	101.800, 0.203	101.800, 3.276	101.800, 3.411	101.800, 3.679
511	102.000, 0.949	102.000, 0.870	102.000, 0.973	102.000, 4.647	102.000, 4.508	102.000, 4.847	102.000, 0.231	102.000, 0.178	102.000, 0.204	102.000, 3.280	102.000, 3.414	102.000, 3.682
512	102.200, 0.949	102.200, 0.870	102.200, 0.973	102.200, 4.648	102.200, 4.510	102.200, 4.849	102.200, 0.231	102.200, 0.178	102.200, 0.205	102.200, 3.283	102.200, 3.417	102.200, 3.685
513	102.400, 0.950	102.400, 0.870	102.400, 0.974	102.400, 4.650	102.400, 4.511	102.400, 4.850	102.400, 0.232	102.400, 0.179	102.400, 0.206	102.400, 3.286	102.400, 3.419	102.400, 3.687
514	102.600, 0.950	102.600, 0.871	102.600, 0.974	102.600, 4.652	102.600, 4.513	102.600, 4.852	102.600, 0.232	102.600, 0.179	102.600, 0.207	102.600, 3.288	102.600, 3.422	102.600, 3.690
515	102.800, 0.950	102.800, 0.871	102.800, 0.975	102.800, 4.653	102.800, 4.515	102.800, 4.854	102.800, 0.233	102.800, 0.180	102.800, 0.207	102.800, 3.291	102.800, 3.425	102.800, 3.693
516	103.000, 0.951	103.000, 0.871	103.000, 0.975	103.000, 4.655	103.000, 4.516	103.000, 4.855	103.000, 0.234	103.000, 0.180	103.000, 0.208	103.000, 3.294	103.000, 3.427	103.000, 3.696
517	103.200, 0.951	103.200, 0.871	103.200, 0.976	103.200, 4.657	103.200, 4.518	103.200, 4.857	103.200, 0.234	103.200, 0.181	103.200, 0.208	103.200, 3.297	103.200, 3.430	103.200, 3.699
518	103.400, 0.951	103.400, 0.872	103.400, 0.976	103.400, 4.660	103.400, 4.519	103.400, 4.858	103.400, 0.235	103.400, 0.182	103.400, 0.209	103.400, 3.299	103.400, 3.432	103.400, 3.702
519	103.600, 0.952	103.600, 0.872	103.600, 0.976	103.600, 4.662	103.600, 4.521	103.600, 4.860	103.600, 0.236	103.600, 0.182	103.600, 0.209	103.600, 3.302	103.600, 3.435	103.600, 3.705
520	103.800, 0.952	103.800, 0.873	103.800, 0.976	103.800, 4.664	103.800, 4.523	103.800, 4.861	103.800, 0.236	103.800, 0.183	103.800, 0.210	103.800, 3.305	103.800, 3.437	103.800, 3.708
521	104.000, 0.952	104.000, 0.873	104.000, 0.976	104.000, 4.666	104.000, 4.524	104.000, 4.863	104.000, 0.237	104.000, 0.183	104.000, 0.210	104.000, 3.307	104.000, 3.440	104.000, 3.711
522	104.200, 0.952	104.200, 0.874	104.200, 0.976	104.200, 4.668	104.200, 4.526	104.200, 4.865	104.200, 0.238	104.200, 0.183	104.200, 0.211	104.200, 3.309	104.200, 3.443	104.200, 3.714
523	104.400, 0.952	104.400, 0.874	104.400, 0.976	104.400, 4.669	104.400, 4.528	104.400, 4.866	104.400, 0.238	104.400, 0.183	104.400, 0.211	104.400, 3.312	104.400, 3.446	104.400, 3.717
524	104.600, 0.952	104.600, 0.875	104.600, 0.976	104.600, 4.671	104.600, 4.529	104.600, 4.868	104.600, 0.239	104.600, 0.184	104.600, 0.212	104.600, 3.314	104.600, 3.449	104.600, 3.720
525	104.800, 0.953	104.800, 0.875	104.800, 0.976	104.800, 4.672	104.800, 4.531	104.800, 4.869	104.800, 0.239	104.800, 0.184	104.800, 0.212	104.800, 3.317	104.800, 3.452	104.800, 3.723
526	105.000, 0.953	105.000, 0.875	105.000, 0.976	105.000, 4.673	105.000, 4.533	105.000, 4.870	105.000, 0.240	105.000, 0.184	105.000, 0.212	105.000, 3.319	105.000, 3.454	105.000, 3.726
527	105.200, 0.953	105.200, 0.875	105.200, 0.976	105.200, 4.675	105.200, 4.534	105.200, 4.872	105.200, 0.240	105.200, 0.184	105.200, 0.213	105.200, 3.322	105.200, 3.457	105.200, 3.728
528	105.400, 0.953	105.400, 0.875	105.400, 0.976	105.400, 4.676	105.400, 4.536	105.400, 4.873	105.400, 0.240	105.400, 0.184	105.400, 0.213	105.400, 3.324	105.400, 3.460	105.400, 3.731
529	105.600, 0.953	105.600, 0.874	105.600, 0.977	105.600, 4.678	105.600, 4.537	105.600, 4.874	105.600, 0.241	105.600, 0.184	105.600, 0.214	105.600, 3.327	105.600, 3.462	105.600, 3.734
530	105.800, 0.953	105.800, 0.874	105.800, 0.977	105.800, 4.679	105.800, 4.539	105.800, 4.876	105.800, 0.241	105.800, 0.185	105.800, 0.215	105.800, 3.330	105.800, 3.465	105.800, 3.737
531	106.000, 0.954	106.000, 0.874	106.000, 0.977	106.000, 4.681	106.000, 4.540	106.000, 4.877	106.000, 0.241	106.000, 0.185	106.000, 0.216	106.000, 3.332	106.000, 3.468	106.000, 3.740
532	106.200, 0.954	106.200, 0.875	106.200, 0.978	106.200, 4.682	106.200, 4.541	106.200, 4.879	106.200, 0.242	106.200, 0.185	106.200, 0.216	106.200, 3.334	106.200, 3.471	106.200, 3.743
533	106.400, 0.954	106.400, 0.874	106.400, 0.978	106.400, 4.684	106.400, 4.543	106.400, 4.880	106.400, 0.242	106.400, 0.186	106.400, 0.216	106.400, 3.337	106.400, 3.474	106.400, 3.746
534	106.600, 0.954	106.600, 0.874	106.600, 0.978	106.600, 4.685	106.600, 4.544	106.600, 4.881	106.600, 0.242	106.600, 0.187	106.600, 0.217	106.600, 3.339	106.600, 3.477	106.600, 3.749
535	106.800, 0.954	106.800, 0.875	106.800, 0.979	106.800, 4.687	106.800, 4.546	106.800, 4.883	106.800, 0.243	106.800, 0.187	106.800, 0.217	106.800, 3.342	106.800, 3.479	106.800, 3.752
536	107.000, 0.955	107.000, 0.875	107.000, 0.979	107.000, 4.689	107.000, 4.547	107.000, 4.884	107.000, 0.243	107.000, 0.188	107.000, 0.217	107.000, 3.344	107.000, 3.482	107.000, 3.755
537	107.200, 0.955	107.200, 0.875	107.200, 0.979	107.200, 4.691	107.200, 4.549	107.200, 4.886	107.200, 0.244	107.200, 0.188	107.200, 0.217	107.200, 3.347	107.200, 3.484	107.200, 3.758
538	107.400, 0.955	107.400, 0.875	107.400, 0.979	107.400, 4.692	107.400, 4.550	107.400, 4.887	107.400, 0.244	107.400, 0.189	107.400, 0.217	107.400, 3.349	107.400, 3.487	107.400, 3.760
539	107.600, 0.955	107.600, 0.876	107.600, 0.979	107.600, 4.694	107.600, 4.552	107.600, 4.889	107.600, 0.245	107.600, 0.190	107.600, 0.217	107.600, 3.352	107.600, 3.489	107.600, 3.763
540	107.800, 0.955	107.800, 0.876	107.800, 0.979	107.800, 4.696	107.800, 4.554	107.800, 4.890	107.800, 0.245	107.800, 0.190	107.800, 0.217	107.800, 3.354	107.800, 3.491	107.800, 3.765
541	108.000, 0.955	108.000, 0.876	108.000, 0.980	108.000, 4.697	108.000, 4.555	108.000, 4.891	108.000, 0.246	108.000, 0.190	108.000, 0.217	108.000, 3.357	108.000, 3.493	108.000, 3.768
542	108.200, 0.955	108.200, 0.877	108.200, 0.980	108.200, 4.698	108.200, 4.557	108.200, 4.893	108.200, 0.247	108.200, 0.191	108.200, 0.217	108.200, 3.360	108.200, 3.495	108.200, 3.771
543	108.400, 0.956	108.400, 0.877	108.400, 0.980	108.400, 4.700	108.400, 4.559	108.400, 4.894	108.400, 0.248	108.400, 0.191	108.400, 0.217	108.400, 3.362	108.400, 3.497	108.400, 3.774
544	108.600, 0.956	108.600, 0.877	108.600, 0.980	108.600, 4.701	108.600, 4.561	108.600, 4.895	108.600, 0.248	108.600, 0.192	108.600, 0.217	108.600, 3.365	108.600, 3.500	108.600, 3.776
545	108.800, 0.956	108.800, 0.877	108.800, 0.980	108.800, 4.703	108.800, 4.562	108.800, 4.896	108.800, 0.249	108.800, 0.193	108.800, 0.218	108.800, 3.368	108.800, 3.502	108.800, 3.779
546	109.000, 0.957	109.000, 0.877	109.000, 0.980	109.000, 4.704	109.000, 4.564	109.000, 4.898	109.000, 0.250	109.000, 0.193	109.000, 0.219	109.000, 3.371	109.000, 3.504	109.000, 3.782
547	109.200, 0.957	109.200, 0.877	109.200, 0.981	109.200, 4.706	109.200, 4.565	109.200, 4.899	109.200, 0.251	109.200, 0.193	109.200, 0.220	109.200, 3.374	109.200, 3.506	109.200, 3.784
548	109.400, 0.958	109.400, 0.877	109.400, 0.981	109.400, 4.708	109.400, 4.567	109.400, 4.901	109.400, 0.251	109.400, 0.194	109.400, 0.221	109.400, 3.376	109.400, 3.508	109.400, 3.787
549	109.600, 0.958	109.600, 0.877	109.600, 0.981	109.600, 4.710	109.600, 4.568	109.600, 4.902	109.600, 0.252	109.600, 0.194	109.600, 0.222	109.600, 3.379	109.600, 3.511	109.600, 3.790
550	109.800, 0.958	109.800, 0.878	109.800, 0.982	109.800, 4.712	109.800, 4.570	109.800, 4.904	109.800, 0.253	109.800, 0.195	109.800, 0.223	109.800, 3.381	109.800, 3.513	109.800, 3.793
551	110.000, 0.959	110.000, 0.878	110.000, 0.982	110.000, 4.713	110.000, 4.571	110.000, 4.905	110.000, 0.253	110.000, 0.195	110.000, 0.223	110.000, 3.384	110.000, 3.515	110.000, 3.796
552	110.200, 0.959	110.200, 0.879	110.200, 0.983	110.200, 4.715	110.200, 4.572	110.200, 4.907	110.200, 0.254	110.200, 0.196	110.200, 0.224	110.200, 3.386	110.200, 3.518	110.200, 3.799
553	110.400, 0.959	110.400, 0.879	110.400, 0.984	110.400, 4.716	110.400, 4.573	110.400, 4.908	110.400, 0.254	110.400, 0.196	110.400, 0.224	110.400, 3.389	110.400, 3.521	110.400, 3.802
554	110.600, 0.960	110.600, 0.879	110.600, 0.984	110.600, 4.717	110.600, 4.574	110.600, 4.909	110.600, 0.255	110.600, 0.196	110.600, 0.224	110.600, 3.391	110.600, 3.523	110.600, 3.804
555	110.800, 0.960	110.800, 0.880	110.800, 0.985	110.800, 4.719	110.800, 4.575	110.800, 4.911	110.800, 0.255	110.800, 0.197	110.800, 0.224	110.800, 3.393	110.800, 3.526	110.800, 3.807
556	111.000, 0.960	111.000, 0.880	111.000, 0.985	111.000, 4.720	111.000, 4.576	111.000, 4.912	111.000, 0.255	111.000, 0.197	111.000, 0.224	111.000, 3.395	111.000, 3.529	111.000, 3.810
557	111.200, 0.960	111.200, 0.880	111.200, 0.985	111.200, 4.721	111.200, 4.577	111.200, 4.913	111.200, 0.256	111.200, 0.197	111.200, 0.225	111.200, 3.398	111.200, 3.531	111.200, 3.812
558	111.400, 0.960	111.400, 0.880	111.400, 0.986	111.400, 4.722	111.400, 4.578	111.400, 4.915	111.400, 0.256	111.400, 0.198	111.400, 0.226	111.400, 3.400	111.400, 3.534	111.400, 3.814
559	111.600, 0.960	111.600, 0.880	111.600, 0.986	111.600, 4.723	111.600, 4.580	111.600, 4.916	111.600, 0.256	111.600, 0.198	111.600, 0.226	111.600, 3.402	111.600, 3.536	111.600, 3.817
560	111.800, 0.960	111.800, 0.881	111.800, 0.986	111.800, 4.725	111.800, 4.581	111.800, 4.918	111.800, 0.257	111.800, 0.198	111.800, 0.227	111.800, 3.405	111.800, 3.539	111.800, 3.819
561	112.000, 0.960	112.000, 0.881	112.000, 0.986	112.000, 4.726	112.000, 4.582	112.000, 4.919	112.000, 0.258	112.000, 0.199	112.000, 0.227	112.000, 3.407	112.000, 3.542	112.000, 3.822
562	112.200, 0.960	112.200, 0.881	112.200, 0.986	112.200, 4.728	112.200, 4.583	112.200, 4.920	112.200, 0.258	112.200, 0.199	112.200, 0.228	112.200, 3.410	112.200, 3.544	112.200, 3.825
563	112.400, 0.960	112.400, 0.881	112.400, 0.985	112.400, 4.729	112.400, 4.585	112.400, 4.922	112.400, 0.259	112.400, 0.200	112.400, 0.228	112.400, 3.412	112.400, 3.547	112.400, 3.827
564	112.600, 0.960	112.600, 0.881	112.600, 0.985	112.600, 4.731	112.600, 4.586	112.600, 4.923	112.600, 0.260	112.600, 0.200	112.600, 0.229	112.600, 3.414	112.600, 3.549	112.600, 3.830
565	112.800, 0.960	112.800, 0.881	112.800, 0.985	112.800, 4.732	112.800, 4.588	112.800, 4.924	112.800, 0.261	112.800, 0.201	112.800, 0.230	112.800, 3.416	112.800, 3.552	112.800, 3.832
566	113.000, 0.960	113.000, 0.881	113.000, 0.985	113.000, 4.734	113.000, 4.589	113.000, 4.925	113.000, 0.261	113.000, 0.201	113.000, 0.230	113.000, 3.418	113.000, 3.554	113.000, 3.835
567	113.200, 0.960	113.200, 0.881	113.200, 0.985	113.200, 4.735	113.200, 4.590	113.200, 4.927	113.200, 0.262	113.200, 0.202	113.200, 0.231	113.200, 3.420	113.200, 3.557	113.200, 3.837
568	113.400, 0.960	113.400, 0.881	113.400, 0.985	113.400, 4.737	113.400, 4.592	113.400, 4.928	113.400, 0.263	113.400, 0.202	113.400, 0.232	113.400, 3.422	113.400, 3.559	113.400, 3.840
569	113.600, 0.961	113.600, 0.882	113.600, 0.985	113.600, 4.738	113.600, 4.593	113.600, 4.930	113.600, 0.263	113.600, 0.203	113.600, 0.232	113.600, 3.425	113.600, 3.561	113.600, 3.842
570	113.800, 0.961	113.800, 0.882	113.800, 0.986	113.800, 4.740	113.800, 4.594	113.800, 4.931	113.800, 0.264	113.800, 0.203	113.800, 0.232	113.800, 3.427	113.800, 3.563	113.800, 3.845
571	114.000, 0.961	114.000, 0.883	114.000, 0.986	114.000, 4.741	114.000, 4.596	114.000, 4.932	114.000, 0.264	114.000, 0.204	114.000, 0.233	114.000, 3.430	114.000, 3.566	114.000, 3.848
572	114.200, 0.962	114.200, 0.883	114.200, 0.986	114.200, 4.743	114.200, 4.597	114.200, 4.933	114.200, 0.264	114.200, 0.204	114.200, 0.233	114.200, 3.432	114.200, 3.568	114.200, 3.850
573	114.400, 0.962	114.400, 0.883	114.400, 0.987	114.400, 4.744	114.400, 4.599	114.400, 4.934	114.400, 0.265	114.400, 0.204	114.400, 0.233	114.400, 3.435	114.400, 3.571	114.400, 3.852
574	114.600, 0.962	114.600, 0.883	114.600, 0.987	114.600, 4.746	114.600, 4.600	114.600, 4.936	114.600, 0.265	114.600, 0.205	114.600, 0.233	114.600, 3.437	114.600, 3.573	114.600, 3.855
575	114.800, 0.963	114.800, 0.884	114.800, 0.988	114.800, 4.747	114.800, 4.602	114.800, 4.937	114.800, 0.265	114.800, 0.205	114.800, 0.233	114.800, 3.440	114.800, 3.576	114.800, 3.857
576	115.000, 0.963	115.000, 0.884	115.000, 0.988	115.000, 4.749	115.000, 4.603	115.000, 4.938	115.000, 0.265	115.000, 0.205	115.000, 0.234	115.000, 3.442	115.000, 3.578	115.000, 3.859
577	115.200, 0.963	115.200, 0.884	115.200, 0.989	115.200, 4.750	115.200, 4.604	115.200, 4.940	115.200, 0.265	115.200, 0.205	115.200, 0.234	115.200, 3.444	115.200, 3.580	115.200, 3.862
578	115.400, 0.963	115.400, 0.884	115.400, 0.989	115.400, 4.752	115.400, 4.605	115.400, 4.941	115.400, 0.266	115.400, 0.206	115.400, 0.235	115.400, 3.446	115.400, 3.582	115.400, 3.864
579	115.600, 0.964	115.600, 0.884	115.600, 0.990	115.600, 4.753	115.600, 4.607	115.600, 4.943	115.600, 0.266	115.600, 0.206	115.600, 0.235	115.600, 3.449	115.600, 3.584	115.600, 3.867
580	115.800, 0.964	115.800, 0.884	115.800, 0.990	115.800, 4.755	115.800, 4.608	115.800, 4.944	115.800, 0.267	115.800, 0.206	115.800, 0.236	115.800, 3.451	115.800, 3.586	115.800, 3.869
581	116.000, 0.964	116.000, 0.885	116.000, 0.990	116.000, 4.756	116.000, 4.610	116.000, 4.945	116.000, 0.267	116.000, 0.206	116.000, 0.237	116.000, 3.454	116.000, 3.588	116.000, 3.872
582	116.200, 0.964	116.200, 0.885	116.200, 0.990	116.200, 4.758	116.200, 4.611	116.200, 4.947	116.200, 0.268	116.200, 0.207	116.200, 0.237	116.200, 3.456	116.200, 3.590	116.200, 3.875
583	116.400, 0.964	116.400, 0.885	116.400, 0.990	116.400, 4.759	116.400, 4.612	116.400, 4.948	116.400, 0.269	116.400, 0.207	116.400, 0.238	116.400, 3.459	116.400, 3.593	116.400, 3.878
584	116.600, 0.964	116.600, 0.886	116.600, 0.990	116.600, 4.760	116.600, 4.614	116.600, 4.949	116.600, 0.270	116.600, 0.207	116.600, 0.238	116.600, 3.461	116.600, 3.595	116.600, 3.880
585	116.800, 0.964	116.800, 0.886	116.800, 0.990	116.800, 4.761	116.800, 4.615	116.800, 4.951	116.800, 0.271	116.800, 0.208	116.800, 0.238	116.800, 3.463	116.800, 3.597	116.800, 3.883
586	117.000, 0.964	117.000, 0.887	117.000, 0.990	117.000, 4.762	117.000, 4.616	117.000, 4.952	117.000, 0.271	117.000, 0.208	117.000, 0.239	117.000, 3.466	117.000, 3.600	117.000, 3.886
587	117.200, 0.964	117.200, 0.887	117.200, 0.990	117.200, 4.763	117.200, 4.617	117.200, 4.954	117.200, 0.272	117.200, 0.209	117.200, 0.239	117.200, 3.468	117.200, 3.602	117.200, 3.889
588	117.400, 0.964	117.400, 0.887	117.400, 0.991	117.400, 4.764	117.400, 4.618	117.400, 4.955	117.400, 0.273	117.400, 0.209	117.400, 0.240	117.400, 3.470	117.400, 3.605	117.400, 3.891
589	117.600, 0.963	117.600, 0.887	117.600, 0.991	117.600, 4.766	117.600, 4.619	117.600, 4.956	117.600, 0.274	117.600, 0.210	117.600, 0.240	117.600, 3.472	117.600, 3.607	117.600, 3.894
590	117.800, 0.963	117.800, 0.887	117.800, 0.991	117.800, 4.767	117.800, 4.620	117.800, 4.957	117.800, 0.274	117.800, 0.210	117.800, 0.240	117.800, 3.474	117.800, 3.610	117.800, 3.896
591	118.000, 0.963	118.000, 0.887	118.000, 0.992	118.000, 4.768	118.000, 4.622	118.000, 4.959	118.000, 0.275	118.000, 0.211	118.000, 0.241	118.000, 3.476	118.000, 3.612	118.000, 3.899
592	118.200, 0.963	118.200, 0.888	118.200, 0.992	118.200, 4.769	118.200, 4.623	118.200, 4.960	118.200, 0.275	118.200, 0.211	118.200, 0.241	118.200, 3.478	118.200, 3.615	118.200, 3.901
593	118.400, 0.963	118.400, 0.888	118.400, 0.992	118.400, 4.771	118.400, 4.624	118.400, 4.961	118.400, 0.275	118.400, 0.212	118.400, 0.242	118.400, 3.481	118.400, 3.617	118.400, 3.904
594	118.600, 0.964	118.600, 0.888	118.600, 0.992	118.600, 4.773	118.600, 4.625	118.600, 4.962	118.600, 0.275	118.600, 0.212	118.600, 0.242	118.600, 3.483	118.600, 3.619	118.600, 3.906
595	118.800, 0.964	118.800, 0.888	118.800, 0.993	118.800, 4.774	118.800, 4.626	118.800, 4.963	118.800, 0.275	118.800, 0.213	118.800, 0.242	118.800, 3.485	118.800, 3.622	118.800, 3.908
596	119.000, 0.964	119.000, 0.888	119.000, 0.993	119.000, 4.776	119.000, 4.627	119.000, 4.964	119.000, 0.276	119.000, 0.214	119.000, 0.243	119.000, 3.487	119.000, 3.624	119.000, 3.910
597	119.200, 0.964	119.200, 0.888	119.200, 0.993	119.200, 4.778	119.200, 4.628	119.200, 4.965	119.200, 0.276	119.200, 0.214	119.200, 0.243	119.200, 3.489	119.200, 3.626	119.200, 3.912
598	119.400, 0.965	119.400, 0.888	119.400, 0.993	119.400, 4.779	119.400, 4.629	119.400, 4.966	119.400, 0.276	119.400, 0.215	119.400, 0.244	119.400, 3.491	119.400, 3.628	119.400, 3.914
599	119.600, 0.965	119.600, 0.888	119.600, 0.993	119.600, 4.780	119.600, 4.631	119.600, 4.968	119.600, 0.277	119.600, 0.215	119.600, 0.245	119.600, 3.493	119.600, 3.629	119.600, 3.916
600	119.800, 0.965	119.800, 0.888	119.800, 0.993	119.800, 4.782	119.800, 4.632	119.800, 4.969	119.800, 0.277	119.800, 0.216	119.800, 0.246	119.800, 3.496	119.800, 3.631	119.800, 3.918
601	120.000, 0.965	120.000, 0.888	120.000, 0.993	120.000, 4.783	120.000, 4.633	120.000, 4.970	120.000, 0.278	120.000, 0.216	120.000, 0.246	120.000, 3.498	120.000, 3.633	120.000, 3.920
602	120.200, 0.966	120.200, 0.888	120.200, 0.993	120.200, 4.785	120.200, 4.634	120.200, 4.971	120.200, 0.279	120.200, 0.216	120.200, 0.247	120.200, 3.500	120.200, 3.635	120.200, 3.923
603	120.400, 0.966	120.400, 0.888	120.400, 0.992	120.400, 4.786	120.400, 4.636	120.400, 4.972	120.400, 0.279	120.400, 0.216	120.400, 0.247	120.400, 3.503	120.400, 3.637	120.400, 3.925
604	120.600, 0.966	120.600, 0.888	120.600, 0.992	120.600, 4.787	120.600, 4.637	120.600, 4.973	120.600, 0.280	120.600, 0.216	120.600, 0.247	120.600, 3.505	120.600, 3.640	120.600, 3.927
605	120.800, 0.966	120.800, 0.888	120.800, 0.992	120.800, 4.788	120.800, 4.638	120.800, 4.974	120.800, 0.280	120.800, 0.216	120.800, 0.247	120.800, 3.507	120.800, 3.642	120.800, 3.929
606	121.000, 0.966	121.000, 0.888	121.000, 0.992	121.000, 4.789	121.000, 4.640	121.000, 4.975	121.000, 0.281	121.000, 0.216	121.000, 0.248	121.000, 3.510	121.000, 3.644	121.000, 3.932
607	121.200, 0.966	121.200, 0.887	121.200, 0.992	121.200, 4.790	121.200, 4.641	121.200, 4.976	121.200, 0.282	121.200, 0.216	121.200, 0.248	121.200, 3.512	121.200, 3.646	121.200, 3.934
608	121.400, 0.967	121.400, 0.888	121.400, 0.993	121.400, 4.791	121.400, 4.642	121.400, 4.977	121.400, 0.282	121.400, 0.216	121.400, 0.248	121.400, 3.514	121.400, 3.649	121.400, 3.937
609	121.600, 0.967	121.600, 0.888	121.600, 0.993	121.600, 4.792	121.600, 4.643	121.600, 4.978	121.600, 0.283	121.600, 0.217	121.600, 0.249	121.600, 3.516	121.600, 3.651	121.600, 3.939
610	121.800, 0.967	121.800, 0.888	121.800, 0.993	121.800, 4.793	121.800, 4.644	121.800, 4.979	121.800, 0.284	121.800, 0.217	121.800, 0.249	121.800, 3.518	121.800, 3.653	121.800, 3.942
611	122.000, 0.967	122.000, 0.888	122.000, 0.994	122.000, 4.794	122.000, 4.645	122.000, 4.980	122.000, 0.284	122.000, 0.218	122.000, 0.249	122.000, 3.521	122.000, 3.655	122.000, 3.944
612	122.200, 0.968	122.200, 0.888	122.200, 0.994	122.200, 4.796	122.200, 4.646	122.200, 4.982	122.200, 0.285	122.200, 0.218	122.200, 0.249	122.200, 3.523	122.200, 3.657	122.200, 3.947
613	122.400, 0.968	122.400, 0.888	122.400, 0.994	122.400, 4.797	122.400, 4.647	122.400, 4.983	122.400, 0.285	122.400, 0.219	122.400, 0.249	122.400, 3.525	122.400, 3.659	122.400, 3.949
614	122.600, 0.968	122.600, 0.889	122.600, 0.994	122.600, 4.798	122.600, 4.649	122.600, 4.984	122.600, 0.285	122.600, 0.219	122.600, 0.249	122.600, 3.528	122.600, 3.661	122.600, 3.952
615	122.800, 0.969	122.800, 0.889	122.800, 0.995	122.800, 4.799	122.800, 4.650	122.800, 4.985	122.800, 0.286	122.800, 0.220	122.800, 0.249	122.800, 3.530	122.800, 3.663	122.800, 3.954
616	123.000, 0.969	123.000, 0.889	123.000, 0.995	123.000, 4.800	123.000, 4.651	123.000, 4.986	123.000, 0.286	123.000, 0.221	123.000, 0.249	123.000, 3.532	123.000, 3.665	123.000, 3.956
617	123.200, 0.969	123.200, 0.889	123.200, 0.996	123.200, 4.801	123.200, 4.652	123.200, 4.987	123.200, 0.286	123.200, 0.221	123.200, 0.250	123.200, 3.534	123.200, 3.668	123.200, 3.959
618	123.400, 0.969	123.400, 0.890	123.400, 0.996	123.400, 4.802	123.400, 4.653	123.400, 4.988	123.400, 0.286	123.400, 0.222	123.400, 0.251	123.400, 3.536	123.400, 3.670	123.400, 3.961
619	123.600, 0.969	123.600, 0.890	123.600, 0.997	123.600, 4.804	123.600, 4.655	123.600, 4.990	123.600, 0.287	123.600, 0.222	123.600, 0.252	123.600, 3.538	123.600, 3.672	123.600, 3.964
620	123.800, 0.969	123.800, 0.890	123.800, 0.997	123.800, 4.805	123.800, 4.656	123.800, 4.991	123.800, 0.287	123.800, 0.223	123.800, 0.253	123.800, 3.540	123.800, 3.674	123.800, 3.966
621	124.000, 0.970	124.000, 0.891	124.000, 0.998	124.000, 4.806	124.000, 4.657	124.000, 4.992	124.000, 0.287	124.000, 0.223	124.000, 0.253	124.000, 3.542	124.000, 3.676	124.000, 3.968
622	124.200, 0.970	124.200, 0.891	124.200, 0.998	124.200, 4.807	124.200, 4.658	124.200, 4.993	124.200, 0.288	124.200, 0.224	124.200, 0.254	124.200, 3.544	124.200, 3.678	124.200, 3.971
623	124.400, 0.971	124.400, 0.891	124.400, 0.998	124.400, 4.808	124.400, 4.659	124.400, 4.994	124.400, 0.288	124.400, 0.224	124.400, 0.255	124.400, 3.546	124.400, 3.680	124.400, 3.973
624	124.600, 0.971	124.600, 0.891	124.600, 0.999	124.600, 4.810	124.600, 4.660	124.600, 4.995	124.600, 0.288	124.600, 0.225	124.600, 0.256	124.600, 3.548	124.600, 3.682	124.600, 3.975
625	124.800, 0.972	124.800, 0.891	124.800, 0.999	124.800, 4.811	124.800, 4.661	124.800, 4.997	124.800, 0.289	124.800, 0.225	124.800, 0.257	124.800, 3.550	124.800, 3.684	124.800, 3.977
626	125.000, 0.972	125.000, 0.891	125.000, 0.999	125.000, 4.812	125.000, 4.662	125.000, 4.998	125.000, 0.290	125.000, 0.225	125.000, 0.257	125.000, 3.552	125.000, 3.687	125.000, 3.980
627	125.200, 0.972	125.200, 0.891	125.200, 0.999	125.200, 4.813	125.200, 4.663	125.200, 4.999	125.200, 0.290	125.200, 0.226	125.200, 0.258	125.200, 3.554	125.200, 3.689	125.200, 3.982
628	125.400, 0.972	125.400, 0.891	125.400, 0.999	125.400, 4.814	125.400, 4.664	125.400, 5.000	125.400, 0.291	125.400, 0.226	125.400, 0.259	125.400, 3.555	125.400, 3.691	125.400, 3.985
629	125.600, 0.972	125.600, 0.891	125.600, 0.999	125.600, 4.816	125.600, 4.665	125.600, 5.001	125.600, 0.292	125.600, 0.226	125.600, 0.259	125.600, 3.558	125.600, 3.693	125.600, 3.987
630	125.800, 0.972	125.800, 0.891	125.800, 0.999	125.800, 4.817	125.800, 4.666	125.800, 5.003	125.800, 0.292	125.800, 0.227	125.800, 0.260	125.800, 3.559	125.800, 3.695	125.800, 3.989
631	126.000, 0.973	126.000, 0.891	126.000, 0.999	126.000, 4.818	126.000, 4.667	126.000, 5.004	126.000, 0.293	126.000, 0.227	126.000, 0.260	126.000, 3.561	126.000, 3.697	126.000, 3.992
632	126.200, 0.973	126.200, 0.891	126.200, 0.998	126.200, 4.819	126.200, 4.668	126.200, 5.005	126.200, 0.293	126.200, 0.227	126.200, 0.259	126.200, 3.563	126.200, 3.700	126.200, 3.994
633	126.400, 0.973	126.400, 0.891	126.400, 0.998	126.400, 4.821	126.400, 4.670	126.400, 5.006	126.400, 0.293	126.400, 0.227	126.400, 0.259	126.400, 3.565	126.400, 3.702	126.400, 3.996
634	126.600, 0.973	126.600, 0.891	126.600, 0.998	126.600, 4.822	126.600, 4.671	126.600, 5.007	126.600, 0.294	126.600, 0.228	126.600, 0.259	126.600, 3.566	126.600, 3.704	126.600, 3.999
635	126.800, 0.973	126.800, 0.892	126.800, 0.998	126.800, 4.823	126.800, 4.672	126.800, 5.008	126.800, 0.294	126.800, 0.228	126.800, 0.259	126.800, 3.568	126.800, 3.706	126.800, 4.001
636	127.000, 0.973	127.000, 0.892	127.000, 0.999	127.000, 4.824	127.000, 4.673	127.000, 5.009	127.000, 0.294	127.000, 0.228	127.000, 0.259	127.000, 3.570	127.000, 3.708	127.000, 4.002
637	127.200, 0.974	127.200, 0.892	127.200, 0.999	127.200, 4.826	127.200, 4.675	127.200, 5.010	127.200, 0.295	127.200, 0.228	127.200, 0.259	127.200, 3.572	127.200, 3.711	127.200, 4.004
638	127.400, 0.974	127.400, 0.893	127.400, 0.999	127.400, 4.827	127.400, 4.676	127.400, 5.011	127.400, 0.295	127.400, 0.228	127.400, 0.259	127.400, 3.575	127.400, 3.713	127.400, 4.006
639	127.600, 0.974	127.600, 0.893	127.600, 1.000	127.600, 4.828	127.600, 4.678	127.600, 5.012	127.600, 0.296	127.600, 0.229	127.600, 0.260	127.600, 3.577	127.600, 3.714	127.600, 4.008
640	127.800, 0.975	127.800, 0.893	127.800, 1.000	127.800, 4.829	127.800, 4.679	127.800, 5.012	127.800, 0.296	127.800, 0.229	127.800, 0.260	127.800, 3.579	127.800, 3.716	127.800, 4.009
641	128.000, 0.975	128.000, 0.894	128.000, 1.000	128.000, 4.831	128.000, 4.680	128.000, 5.013	128.000, 0.297	128.000, 0.230	128.000, 0.261	128.000, 3.581	128.000, 3.718	128.000, 4.011
642	128.200, 0.975	128.200, 0.894	128.200, 1.000	128.200, 4.832	128.200, 4.681	128.200, 5.014	128.200, 0.297	128.200, 0.230	128.200, 0.261	128.200, 3.583	128.200, 3.720	128.200, 4.013
643	128.400, 0.975	128.400, 0.894	128.400, 1.001	128.400, 4.833	128.400, 4.682	128.400, 5.015	128.400, 0.298	128.400, 0.231	128.400, 0.262	128.400, 3.586	128.400, 3.722	128.400, 4.015
644	128.600, 0.975	128.600, 0.894	128.600, 1.000	128.600, 4.834	128.600, 4.682	128.600, 5.016	128.600, 0.298	128.600, 0.231	128.600, 0.263	128.600, 3.588	128.600, 3.724	128.600, 4.016
645	128.800, 0.975	128.800, 0.894	128.800, 1.000	128.800, 4.835	128.800, 4.683	128.800, 5.018	128.800, 0.298	128.800, 0.232	128.800, 0.264	128.800, 3.590	128.800, 3.726	128.800, 4.019
646	129.000, 0.975	129.000, 0.894	129.000, 1.000	129.000, 4.836	129.000, 4.684	129.000, 5.019	129.000, 0.299	129.000, 0.232	129.000, 0.265	129.000, 3.592	129.000, 3.728	129.000, 4.021
647	129.200, 0.975	129.200, 0.894	129.200, 1.000	129.200, 4.837	129.200, 4.685	129.200, 5.020	129.200, 0.299	129.200, 0.232	129.200, 0.266	129.200, 3.594	129.200, 3.730	129.200, 4.023
648	129.400, 0.975	129.400, 0.893	129.400, 1.000	129.400, 4.838	129.400, 4.687	129.400, 5.021	129.400, 0.299	129.400, 0.232	129.400, 0.266	129.400, 3.596	129.400, 3.732	129.400, 4.026
649	129.600, 0.975	129.600, 0.893	129.600, 1.000	129.600, 4.839	129.600, 4.688	129.600, 5.022	129.600, 0.300	129.600, 0.232	129.600, 0.267	129.600, 3.598	129.600, 3.734	129.600, 4.029
650	129.800, 0.975	129.800, 0.893	129.800, 1.000	129.800, 4.840	129.800, 4.689	129.800, 5.023	129.800, 0.300	129.800, 0.232	129.800, 0.267	129.800, 3.600	129.800, 3.736	129.800, 4.031
651	130.000, 0.975	130.000, 0.893	130.000, 1.000	130.000, 4.841	130.000, 4.690	130.000, 5.024	130.000, 0.300	130.000, 0.233	130.000, 0.267	130.000, 3.602	130.000, 3.738	130.000, 4.034
652	130.200, 0.976	130.200, 0.893	130.200, 1.000	130.200, 4.842	130.200, 4.691	130.200, 5.025	130.200, 0.301	130.200, 0.233	130.200, 0.267	130.200, 3.604	130.200, 3.739	130.200, 4.036
653	130.400, 0.976	130.400, 0.893	130.400, 1.001	130.400, 4.843	130.400, 4.693	130.400, 5.026	130.400, 0.301	130.400, 0.234	130.400, 0.268	130.400, 3.606	130.400, 3.741	130.400, 4.039
654	130.600, 0.976	130.600, 0.894	130.600, 1.001	130.600, 4.844	130.600, 4.694	130.600, 5.026	130.600, 0.302	130.600, 0.235	130.600, 0.267	130.600, 3.608	130.600, 3.743	130.600, 4.041
655	130.800, 0.976	130.800, 0.894	130.800, 1.001	130.800, 4.845	130.800, 4.695	130.800, 5.027	130.800, 0.302	130.800, 0.235	130.800, 0.268	130.800, 3.610	130.800, 3.745	130.800, 4.043
656	131.000, 0.977	131.000, 0.895	131.000, 1.002	131.000, 4.846	131.000, 4.696	131.000, 5.028	131.000, 0.303	131.000, 0.236	131.000, 0.268	131.000, 3.611	131.000, 3.746	131.000, 4.045
657	131.200, 0.977	131.200, 0.895	131.200, 1.002	131.200, 4.848	131.200, 4.697	131.200, 5.029	131.200, 0.303	131.200, 0.236	131.200, 0.268	131.200, 3.613	131.200, 3.748	131.200, 4.047
658	131.400, 0.977	131.400, 0.896	131.400, 1.002	131.400, 4.849	131.400, 4.698	131.400, 5.030	131.400, 0.304	131.400, 0.237	131.400, 0.269	131.400, 3.615	131.400, 3.750	131.400, 4.049
659	131.600, 0.977	131.600, 0.896	131.600, 1.003	131.600, 4.850	131.600, 4.699	131.600, 5.031	131.600, 0.304	131.600, 0.237	131.600, 0.269	131.600, 3.617	131.600, 3.752	131.600, 4.051
660	131.800, 0.977	131.800, 0.897	131.800, 1.003	131.800, 4.851	131.800, 4.700	131.800, 5.032	131.800, 0.304	131.800, 0.238	131.800, 0.269	131.800, 3.618	131.800, 3.753	131.800, 4.053
661	132.000, 0.977	132.000, 0.897	132.000, 1.003	132.000, 4.852	132.000, 4.701	132.000, 5.033	132.000, 0.305	132.000, 0.238	132.000, 0.270	132.000, 3.620	132.000, 3.755	132.000, 4.055
662	132.200, 0.977	132.200, 0.897	132.200, 1.004	132.200, 4.853	132.200, 4.701	132.200, 5.034	132.200, 0.305	132.200, 0.239	132.200, 0.270	132.200, 3.622	132.200, 3.757	132.200, 4.056
663	132.400, 0.977	132.400, 0.898	132.400, 1.004	132.400, 4.853	132.400, 4.702	132.400, 5.036	132.400, 0.305	132.400, 0.239	132.400, 0.270	132.400, 3.624	132.400, 3.759	132.400, 4.058
664	132.600, 0.977	132.600, 0.898	132.600, 1.004	132.600, 4.854	132.600, 4.702	132.600, 5.037	132.600, 0.305	132.600, 0.239	132.600, 0.270	132.600, 3.626	132.600, 3.762	132.600, 4.060
665	132.800, 0.977	132.800, 0.898	132.800, 1.004	132.800, 4.855	132.800, 4.703	132.800, 5.038	132.800, 0.306	132.800, 0.240	132.800, 0.271	132.800, 3.628	132.800, 3.764	132.800, 4.062
666	133.000, 0.977	133.000, 0.898	133.000, 1.004	133.000, 4.856	133.000, 4.704	133.000, 5.039	133.000, 0.306	133.000, 0.240	133.000, 0.271	133.000, 3.630	133.000, 3.765	133.000, 4.064
667	133.200, 0.977	133.200, 0.898	133.200, 1.004	133.200, 4.857	133.200, 4.705	133.200, 5.040	133.200, 0.307	133.200, 0.240	133.200, 0.271	133.200, 3.632	133.200, 3.767	133.200, 4.066
668	133.400, 0.977	133.400, 0.898	133.400, 1.004	133.400, 4.858	133.400, 4.707	133.400, 5.041	133.400, 0.307	133.400, 0.241	133.400, 0.272	133.400, 3.634	133.400, 3.769	133.400, 4.068
669	133.600, 0.977	133.600, 0.898	133.600, 1.004	133.600, 4.859	133.600, 4.708	133.600, 5.041	133.600, 0.308	133.600, 0.241	133.600, 0.272	133.600, 3.636	133.600, 3.771	133.600, 4.071
670	133.800, 0.977	133.800, 0.898	133.800, 1.004	133.800, 4.861	133.800, 4.709	133.800, 5.042	133.800, 0.309	133.800, 0.241	133.800, 0.272	133.800, 3.638	133.800, 3.773	133.800, 4.073
671	134.000, 0.978	134.000, 0.898	134.000, 1.005	134.000, 4.862	134.000, 4.710	134.000, 5.043	134.000, 0.309	134.000, 0.242	134.000, 0.273	134.000, 3.640	134.000, 3.775	134.000, 4.075
672	134.200, 0.978	134.200, 0.898	134.200, 1.005	134.200, 4.863	134.200, 4.711	134.200, 5.044	134.200, 0.310	134.200, 0.242	134.200, 0.273	134.200, 3.642	134.200, 3.777	134.200, 4.077
673	134.400, 0.978	134.400, 0.898	134.400, 1.005	134.400, 4.865	134.400, 4.712	134.400, 5.045	134.400, 0.311	134.400, 0.242	134.400, 0.274	134.400, 3.643	134.400, 3.778	134.400, 4.079
674	134.600, 0.979	134.600, 0.898	134.600, 1.006	134.600, 4.866	134.600, 4.714	134.600, 5.046	134.600, 0.311	134.600, 0.242	134.600, 0.274	134.600, 3.645	134.600, 3.780	134.600, 4.081
675	134.800, 0.979	134.800, 0.899	134.800, 1.006	134.800, 4.867	134.800, 4.715	134.800, 5.046	134.800, 0.312	134.800, 0.242	134.800, 0.275	134.800, 3.646	134.800, 3.782	134.800, 4.083
676	135.000, 0.979	135.000, 0.899	135.000, 1.006	135.000, 4.868	135.000, 4.716	135.000, 5.047	135.000, 0.313	135.000, 0.242	135.000, 0.276	135.000, 3.647	135.000, 3.784	135.000, 4.085
677	135.200, 0.979	135.200, 0.899	135.200, 1.007	135.200, 4.869	135.200, 4.717	135.200, 5.048	135.200, 0.314	135.200, 0.242	135.200, 0.277	135.200, 3.649	135.200, 3.786	135.200, 4.086
678	135.400, 0.980	135.400, 0.900	135.400, 1.007	135.400, 4.870	135.400, 4.719	135.400, 5.049	135.400, 0.314	135.400, 0.242	135.400, 0.277	135.400, 3.650	135.400, 3.788	135.400, 4.088
679	135.600, 0.980	135.600, 0.900	135.600, 1.007	135.600, 4.871	135.600, 4.720	135.600, 5.051	135.600, 0.315	135.600, 0.243	135.600, 0.278	135.600, 3.652	135.600, 3.790	135.600, 4.090
680	135.800, 0.980	135.800, 0.900	135.800, 1.008	135.800, 4.873	135.800, 4.720	135.800, 5.051	135.800, 0.315	135.800, 0.243	135.800, 0.279	135.800, 3.654	135.800, 3.792	135.800, 4.092
681	136.000, 0.980	136.000, 0.900	136.000, 1.008	136.000, 4.874	136.000, 4.722	136.000, 5.052	136.000, 0.316	136.000, 0.243	136.000, 0.279	136.000, 3.656	136.000, 3.794	136.000, 4.094
682	136.200, 0.981	136.200, 0.900	136.200, 1.008	136.200, 4.874	136.200, 4.722	136.200, 5.053	136.200, 0.316	136.200, 0.244	136.200, 0.280	136.200, 3.658	136.200, 3.796	136.200, 4.097
683	136.400, 0.981	136.400, 0.901	136.400, 1.008	136.400, 4.875	136.400, 4.723	136.400, 5.054	136.400, 0.316	136.400, 0.244	136.400, 0.280	136.400, 3.660	136.400, 3.798	136.400, 4.099
684	136.600, 0.981	136.600, 0.901	136.600, 1.008	136.600, 4.876	136.600, 4.724	136.600, 5.055	136.600, 0.317	136.600, 0.245	136.600, 0.281	136.600, 3.662	136.600, 3.799	136.600, 4.101
685	136.800, 0.980	136.800, 0.901	136.800, 1.008	136.800, 4.877	136.800, 4.725	136.800, 5.057	136.800, 0.317	136.800, 0.246	136.800, 0.282	136.800, 3.665	136.800, 3.801	136.800, 4.103
686	137.000, 0.980	137.000, 0.901	137.000, 1.008	137.000, 4.878	137.000, 4.726	137.000, 5.058	137.000, 0.318	137.000, 0.246	137.000, 0.282	137.000, 3.667	137.000, 3.803	137.000, 4.105
687	137.200, 0.980	137.200, 0.900	137.200, 1.008	137.200, 4.879	137.200, 4.727	137.200, 5.059	137.200, 0.318	137.200, 0.247	137.200, 0.283	137.200, 3.669	137.200, 3.804	137.200, 4.107
688	137.400, 0.980	137.400, 0.900	137.400, 1.008	137.400, 4.880	137.400, 4.728	137.400, 5.060	137.400, 0.318	137.400, 0.248	137.400, 0.283	137.400, 3.671	137.400, 3.806	137.400, 4.109
689	137.600, 0.980	137.600, 0.900	137.600, 1.008	137.600, 4.881	137.600, 4.729	137.600, 5.062	137.600, 0.318	137.600, 0.249	137.600, 0.283	137.600, 3.673	137.600, 3.808	137.600, 4.111
690	137.800, 0.980	137.800, 0.900	137.800, 1.008	137.800, 4.883	137.800, 4.730	137.800, 5.063	137.800, 0.319	137.800, 0.249	137.800, 0.283	137.800, 3.675	137.800, 3.810	137.800, 4.113
691	138.000, 0.980	138.000, 0.900	138.000, 1.008	138.000, 4.884	138.000, 4.731	138.000, 5.064	138.000, 0.319	138.000, 0.249	138.000, 0.283	138.000, 3.676	138.000, 3.812	138.000, 4.115
692	138.200, 0.980	138.200, 0.901	138.200, 1.008	138.200, 4.885	138.200, 4.732	138.200, 5.065	138.200, 0.319	138.200, 0.249	138.200, 0.283	138.200, 3.678	138.200, 3.813	138.200, 4.117
693	138.400, 0.980	138.400, 0.901	138.400, 1.008	138.400, 4.886	138.400, 4.733	138.400, 5.066	138.400, 0.320	138.400, 0.249	138.400, 0.283	138.400, 3.679	138.400, 3.815	138.400, 4.119
694	138.600, 0.980	138.600, 0.901	138.600, 1.008	138.600, 4.887	138.600, 4.734	138.600, 5.067	138.600, 0.320	138.600, 0.250	138.600, 0.283	138.600, 3.681	138.600, 3.817	138.600, 4.122
695	138.800, 0.980	138.800, 0.901	138.800, 1.009	138.800, 4.888	138.800, 4.735	138.800, 5.068	138.800, 0.321	138.800, 0.250	138.800, 0.284	138.800, 3.683	138.800, 3.819	138.800, 4.124
696	139.000, 0.980	139.000, 0.901	139.000, 1.009	139.000, 4.890	139.000, 4.736	139.000, 5.070	139.000, 0.321	139.000, 0.250	139.000, 0.284	139.000, 3.684	139.000, 3.821	139.000, 4.125
697	139.200, 0.980	139.200, 0.901	139.200, 1.009	139.200, 4.891	139.200, 4.737	139.200, 5.070	139.200, 0.322	139.200, 0.250	139.200, 0.285	139.200, 3.686	139.200, 3.823	139.200, 4.127
698	139.400, 0.980	139.400, 0.901	139.400, 1.009	139.400, 4.892	139.400, 4.738	139.400, 5.071	139.400, 0.322	139.400, 0.250	139.400, 0.285	139.400, 3.688	139.400, 3.824	139.400, 4.129
699	139.600, 0.980	139.600, 0.902	139.600, 1.009	139.600, 4.893	139.600, 4.739	139.600, 5.072	139.600, 0.322	139.600, 0.250	139.600, 0.286	139.600, 3.690	139.600, 3.826	139.600, 4.131
700	139.800, 0.980	139.800, 0.902	139.800, 1.009	139.800, 4.894	139.800, 4.740	139.800, 5.072	139.800, 0.323	139.800, 0.250	139.800, 0.286	139.800, 3.692	139.800, 3.828	139.800, 4.133
701	140.000, 0.980	140.000, 0.902	140.000, 1.010	140.000, 4.895	140.000, 4.741	140.000, 5.073	140.000, 0.323	140.000, 0.251	140.000, 0.287	140.000, 3.694	140.000, 3.830	140.000, 4.135
702	140.200, 0.980	140.200, 0.902	140.200, 1.010	140.200, 4.896	140.200, 4.742	140.200, 5.074	140.200, 0.324	140.200, 0.251	140.200, 0.288	140.200, 3.696	140.200, 3.832	140.200, 4.137
703	140.400, 0.980	140.400, 0.902	140.400, 1.010	140.400, 4.896	140.400, 4.742	140.400, 5.074	140.400, 0.325	140.400, 0.251	140.400, 0.288	140.400, 3.698	140.400, 3.834	140.400, 4.139
704	140.600, 0.980	140.600, 0.902	140.600, 1.011	140.600, 4.897	140.600, 4.743	140.600, 5.075	140.600, 0.325	140.600, 0.251	140.600, 0.289	140.600, 3.699	140.600, 3.836	140.600, 4.141
705	140.800, 0.980	140.800, 0.902	140.800, 1.011	140.800, 4.897	140.800, 4.744	140.800, 5.076	140.800, 0.326	140.800, 0.252	140.800, 0.289	140.800, 3.701	140.800, 3.838	140.800, 4.142
706	141.000, 0.981	141.000, 0.902	141.000, 1.011	141.000, 4.898	141.000, 4.745	141.000, 5.077	141.000, 0.326	141.000, 0.252	141.000, 0.290	141.000, 3.703	141.000, 3.839	141.000, 4.144
707	141.200, 0.981	141.200, 0.902	141.200, 1.011	141.200, 4.898	141.200, 4.745	141.200, 5.077	141.200, 0.327	141.200, 0.253	141.200, 0.290	141.200, 3.704	141.200, 3.841	141.200, 4.146
708	141.400, 0.981	141.400, 0.902	141.400, 1.011	141.400, 4.899	141.400, 4.746	141.400, 5.078	141.400, 0.327	141.400, 0.253	141.400, 0.290	141.400, 3.706	141.400, 3.842	141.400, 4.147
709	141.600, 0.981	141.600, 0.902	141.600, 1.011	141.600, 4.900	141.600, 4.747	141.600, 5.079	141.600, 0.327	141.600, 0.254	141.600, 0.290	141.600, 3.707	141.600, 3.844	141.600, 4.149
710	141.800, 0.982	141.800, 0.902	141.800, 1.012	141.800, 4.901	141.800, 4.748	141.800, 5.080	141.800, 0.328	141.800, 0.255	141.800, 0.291	141.800, 3.709	141.800, 3.846	141.800, 4.151
711	142.000, 0.982	142.000, 0.902	142.000, 1.012	142.000, 4.902	142.000, 4.749	142.000, 5.080	142.000, 0.328	142.000, 0.255	142.000, 0.291	142.000, 3.710	142.000, 3.847	142.000, 4.153
712	142.200, 0.982	142.200, 0.902	142.200, 1.012	142.200, 4.903	142.200, 4.749	142.200, 5.081	142.200, 0.328	142.200, 0.256	142.200, 0.291	142.200, 3.712	142.200, 3.849	142.200, 4.155
713	142.400, 0.983	142.400, 0.902	142.400, 1.012	142.400, 4.904	142.400, 4.750	142.400, 5.082	142.400, 0.329	142.400, 0.256	142.400, 0.291	142.400, 3.714	142.400, 3.850	142.400, 4.157
714	142.600, 0.983	142.600, 0.902	142.600, 1.012	142.600, 4.905	142.600, 4.751	142.600, 5.083	142.600, 0.329	142.600, 0.257	142.600, 0.292	142.600, 3.715	142.600, 3.852	142.600, 4.159
715	142.800, 0.983	142.800, 0.903	142.800, 1.012	142.800, 4.906	142.800, 4.752	142.800, 5.084	142.800, 0.329	142.800, 0.257	142.800, 0.292	142.800, 3.717	142.800, 3.853	142.800, 4.161
716	143.000, 0.983	143.000, 0.903	143.000, 1.012	143.000, 4.906	143.000, 4.753	143.000, 5.085	143.000, 0.330	143.000, 0.257	143.000, 0.292	143.000, 3.719	143.000, 3.854	143.000, 4.162
717	143.200, 0.984	143.200, 0.903	143.200, 1.012	143.200, 4.907	143.200, 4.754	143.200, 5.086	143.200, 0.330	143.200, 0.258	143.200, 0.292	143.200, 3.721	143.200, 3.856	143.200, 4.164
718	143.400, 0.984	143.400, 0.903	143.400, 1.012	143.400, 4.908	143.400, 4.755	143.400, 5.087	143.400, 0.330	143.400, 0.258	143.400, 0.293	143.400, 3.722	143.400, 3.857	143.400, 4.166
719	143.600, 0.984	143.600, 0.903	143.600, 1.012	143.600, 4.909	143.600, 4.756	143.600, 5.088	143.600, 0.331	143.600, 0.258	143.600, 0.293	143.600, 3.724	143.600, 3.859	143.600, 4.168
720	143.800, 0.984	143.800, 0.904	143.800, 1.013	143.800, 4.910	143.800, 4.757	143.800, 5.089	143.800, 0.331	143.800, 0.258	143.800, 0.293	143.800, 3.725	143.800, 3.861	143.800, 4.169
721	144.000, 0.984	144.000, 0.904	144.000, 1.013	144.000, 4.911	144.000, 4.759	144.000, 5.090	144.000, 0.331	144.000, 0.258	144.000, 0.294	144.000, 3.727	144.000, 3.863	144.000, 4.171
722	144.200, 0.984	144.200, 0.904	144.200, 1.014	144.200, 4.912	144.200, 4.760	144.200, 5.090	144.200, 0.332	144.200, 0.258	144.200, 0.294	144.200, 3.728	144.200, 3.865	144.200, 4.173
723	144.400, 0.984	144.400, 0.905	144.400, 1.014	144.400, 4.913	144.400, 4.761	144.400, 5.091	144.400, 0.332	144.400, 0.259	144.400, 0.294	144.400, 3.730	144.400, 3.866	144.400, 4.175
724	144.600, 0.984	144.600, 0.905	144.600, 1.014	144.600, 4.914	144.600, 4.762	144.600, 5.092	144.600, 0.332	144.600, 0.259	144.600, 0.294	144.600, 3.731	144.600, 3.868	144.600, 4.177
725	144.800, 0.985	144.800, 0.905	144.800, 1.014	144.800, 4.915	144.800, 4.763	144.800, 5.093	144.800, 0.333	144.800, 0.259	144.800, 0.295	144.800, 3.733	144.800, 3.870	144.800, 4.179
726	145.000, 0.985	145.000, 0.905	145.000, 1.014	145.000, 4.916	145.000, 4.764	145.000, 5.093	145.000, 0.333	145.000, 0.260	145.000, 0.295	145.000, 3.735	145.000, 3.872	145.000, 4.181
727	145.200, 0.985	145.200, 0.906	145.200, 1.015	145.200, 4.917	145.200, 4.765	145.200, 5.094	145.200, 0.333	145.200, 0.260	145.200, 0.295	145.200, 3.737	145.200, 3.874	145.200, 4.183
728	145.400, 0.985	145.400, 0.906	145.400, 1.015	145.400, 4.918	145.400, 4.766	145.400, 5.094	145.400, 0.333	145.400, 0.261	145.400, 0.296	145.400, 3.739	145.400, 3.876	145.400, 4.184
729	145.600, 0.985	145.600, 0.906	145.600, 1.015	145.600, 4.919	145.600, 4.767	145.600, 5.095	145.600, 0.334	145.600, 0.262	145.600, 0.296	145.600, 3.740	145.600, 3.878	145.600, 4.186
730	145.800, 0.985	145.800, 0.907	145.800, 1.015	145.800, 4.920	145.800, 4.767	145.800, 5.095	145.800, 0.334	145.800, 0.262	145.800, 0.297	145.800, 3.743	145.800, 3.880	145.800, 4.188
731	146.000, 0.986	146.000, 0.907	146.000, 1.015	146.000, 4.921	146.000, 4.768	146.000, 5.096	146.000, 0.334	146.000, 0.263	146.000, 0.297	146.000, 3.745	146.000, 3.881	146.000, 4.190
732	146.200, 0.986	146.200, 0.907	146.200, 1.015	146.200, 4.922	146.200, 4.770	146.200, 5.097	146.200, 0.335	146.200, 0.263	146.200, 0.298	146.200, 3.747	146.200, 3.883	146.200, 4.191
733	146.400, 0.986	146.400, 0.907	146.400, 1.015	146.400, 4.923	146.400, 4.770	146.400, 5.098	146.400, 0.335	146.400, 0.263	146.400, 0.299	146.400, 3.749	146.400, 3.884	146.400, 4.193
734	146.600, 0.986	146.600, 0.907	146.600, 1.015	146.600, 4.924	146.600, 4.771	146.600, 5.099	146.600, 0.336	146.600, 0.263	146.600, 0.299	146.600, 3.751	146.600, 3.886	146.600, 4.195
735	146.800, 0.986	146.800, 0.907	146.800, 1.015	146.800, 4.924	146.800, 4.772	146.800, 5.100	146.800, 0.337	146.800, 0.264	146.800, 0.300	146.800, 3.752	146.800, 3.888	146.800, 4.197
736	147.000, 0.986	147.000, 0.906	147.000, 1.015	147.000, 4.925	147.000, 4.773	147.000, 5.101	147.000, 0.337	147.000, 0.264	147.000, 0.301	147.000, 3.754	147.000, 3.889	147.000, 4.199
737	147.200, 0.986	147.200, 0.906	147.200, 1.015	147.200, 4.926	147.200, 4.773	147.200, 5.101	147.200, 0.338	147.200, 0.264	147.200, 0.302	147.200, 3.755	147.200, 3.891	147.200, 4.201
738	147.400, 0.986	147.400, 0.906	147.400, 1.015	147.400, 4.928	147.400, 4.774	147.400, 5.102	147.400, 0.339	147.400, 0.264	147.400, 0.303	147.400, 3.757	147.400, 3.893	147.400, 4.203
739	147.600, 0.986	147.600, 0.906	147.600, 1.015	147.600, 4.929	147.600, 4.775	147.600, 5.103	147.600, 0.339	147.600, 0.264	147.600, 0.304	147.600, 3.758	147.600, 3.894	147.600, 4.204
740	147.800, 0.987	147.800, 0.907	147.800, 1.015	147.800, 4.931	147.800, 4.775	147.800, 5.104	147.800, 0.339	147.800, 0.265	147.800, 0.305	147.800, 3.759	147.800, 3.896	147.800, 4.206
741	148.000, 0.987	148.000, 0.907	148.000, 1.015	148.000, 4.932	148.000, 4.776	148.000, 5.105	148.000, 0.340	148.000, 0.265	148.000, 0.305	148.000, 3.761	148.000, 3.898	148.000, 4.208
742	148.200, 0.987	148.200, 0.907	148.200, 1.015	148.200, 4.934	148.200, 4.777	148.200, 5.106	148.200, 0.340	148.200, 0.266	148.200, 0.306	148.200, 3.762	148.200, 3.900	148.200, 4.210
743	148.400, 0.987	148.400, 0.907	148.400, 1.015	148.400, 4.935	148.400, 4.777	148.400, 5.107	148.400, 0.341	148.400, 0.266	148.400, 0.306	148.400, 3.764	148.400, 3.902	148.400, 4.212
744	148.600, 0.987	148.600, 0.908	148.600, 1.015	148.600, 4.936	148.600, 4.778	148.600, 5.108	148.600, 0.341	148.600, 0.267	148.600, 0.306	148.600, 3.765	148.600, 3.904	148.600, 4.213
745	148.800, 0.988	148.800, 0.908	148.800, 1.015	148.800, 4.937	148.800, 4.778	148.800, 5.109	148.800, 0.342	148.800, 0.267	148.800, 0.306	148.800, 3.767	148.800, 3.905	148.800, 4.215
746	149.000, 0.988	149.000, 0.908	149.000, 1.016	149.000, 4.938	149.000, 4.779	149.000, 5.110	149.000, 0.342	149.000, 0.268	149.000, 0.305	149.000, 3.768	149.000, 3.907	149.000, 4.217
747	149.200, 0.988	149.200, 0.908	149.200, 1.016	149.200, 4.939	149.200, 4.780	149.200, 5.110	149.200, 0.342	149.200, 0.268	149.200, 0.305	149.200, 3.769	149.200, 3.908	149.200, 4.218
748	149.400, 0.988	149.400, 0.909	149.400, 1.016	149.400, 4.939	149.400, 4.780	149.400, 5.111	149.400, 0.342	149.400, 0.269	149.400, 0.305	149.400, 3.770	149.400, 3.909	149.400, 4.219
749	149.600, 0.988	149.600, 0.909	149.600, 1.017	149.600, 4.939	149.600, 4.781	149.600, 5.112	149.600, 0.343	149.600, 0.269	149.600, 0.304	149.600, 3.771	149.600, 3.909	149.600, 4.220
750	149.800, 0.987	149.800, 0.909	149.800, 1.017	149.800, 4.939	149.800, 4.781	149.800, 5.113	149.800, 0.343	149.800, 0.270	149.800, 0.304	149.800, 3.771	149.800, 3.910	149.800, 4.221
751	150.000, 0.987	150.000, 0.909	150.000, 1.017	150.000, 4.939	150.000, 4.781	150.000, 5.113	150.000, 0.343	150.000, 0.270	150.000, 0.304	150.000, 3.771	150.000, 3.910	150.000, 4.221
752	150.200, 0.985	150.200, 0.906	150.200, 1.013	150.200, 4.933	150.200, 4.774	150.200, 5.105	150.200, 0.344	150.200, 0.271	150.200, 0.305	150.200, 3.770	150.200, 3.908	150.200, 4.219
753	150.400, 0.982	150.400, 0.903	150.400, 1.008	150.400, 4.926	150.400, 4.766	150.400, 5.097	150.400, 0.345	150.400, 0.272	150.400, 0.306	150.400, 3.768	150.400, 3.905	150.400, 4.215
754	150.600, 0.978	150.600, 0.899	150.600, 1.003	150.600, 4.917	150.600, 4.756	150.600, 5.086	150.600, 0.346	150.600, 0.274	150.600, 0.307	150.600, 3.766	150.600, 3.902	150.600, 4.212
755	150.800, 0.975	150.800, 0.895	150.800, 0.998	150.800, 4.906	150.800, 4.744	150.800, 5.074	150.800, 0.347	150.800, 0.275	150.800, 0.307	150.800, 3.764	150.800, 3.899	150.800, 4.207
756	151.000, 0.971	151.000, 0.890	151.000, 0.993	151.000, 4.895	151.000, 4.731	151.000, 5.060	151.000, 0.348	151.000, 0.276	151.000, 0.308	151.000, 3.760	151.000, 3.894	151.000, 4.202
757	151.200, 0.967	151.200, 0.886	151.200, 0.987	151.200, 4.882	151.200, 4.717	151.200, 5.046	151.200, 0.349	151.200, 0.278	151.200, 0.309	151.200, 3.757	151.200, 3.890	151.200, 4.197
758	151.400, 0.964	151.400, 0.881	151.400, 0.982	151.400, 4.868	151.400, 4.702	151.400, 5.030	151.400, 0.350	151.400, 0.279	151.400, 0.309	151.400, 3.753	151.400, 3.885	151.400, 4.191
759	151.600, 0.960	151.600, 0.877	151.600, 0.978	151.600, 4.853	151.600, 4.686	151.600, 5.013	151.600, 0.350	151.600, 0.280	151.600, 0.309	151.600, 3.748	151.600, 3.879	151.600, 4.185
760	151.800, 0.957	151.800, 0.874	151.800, 0.973	151.800, 4.838	151.800, 4.670	151.800, 4.995	151.800, 0.351	151.800, 0.280	151.800, 0.309	151.800, 3.744	151.800, 3.874	151.800, 4.179
761	152.000, 0.955	152.000, 0.870	152.000, 0.970	152.000, 4.822	152.000, 4.654	152.000, 4.978	152.000, 0.350	152.000, 0.281	152.000, 0.309	152.000, 3.739	152.000, 3.868	152.000, 4.173
762	152.200, 0.953	152.200, 0.868	152.200, 0.967	152.200, 4.807	152.200, 4.638	152.200, 4.961	152.200, 0.350	152.200, 0.280	152.200, 0.308	152.200, 3.734	152.200, 3.862	152.200, 4.166
763	152.400, 0.951	152.400, 0.866	152.400, 0.965	152.400, 4.793	152.400, 4.623	152.400, 4.943	152.400, 0.349	152.400, 0.280	152.400, 0.308	152.400, 3.729	152.400, 3.857	152.400, 4.160
764	152.600, 0.950	152.600, 0.864	152.600, 0.963	152.600, 4.778	152.600, 4.608	152.600, 4.926	152.600, 0.349	152.600, 0.280	152.600, 0.307	152.600, 3.723	152.600, 3.852	152.600, 4.153
765	152.800, 0.948	152.800, 0.863	152.800, 0.961	152.800, 4.763	152.800, 4.594	152.800, 4.909	152.800, 0.349	152.800, 0.279	152.800, 0.306	152.800, 3.718	152.800, 3.846	152.800, 4.146
766	153.000, 0.947	153.000, 0.861	153.000, 0.960	153.000, 4.748	153.000, 4.579	153.000, 4.892	153.000, 0.348	153.000, 0.279	153.000, 0.305	153.000, 3.713	153.000, 3.840	153.000, 4.140
767	153.200, 0.946	153.200, 0.860	153.200, 0.959	153.200, 4.734	153.200, 4.564	153.200, 4.876	153.200, 0.348	153.200, 0.278	153.200, 0.305	153.200, 3.708	153.200, 3.834	153.200, 4.133
768	153.400, 0.946	153.400, 0.859	153.400, 0.958	153.400, 4.720	153.400, 4.550	153.400, 4.859	153.400, 0.348	153.400, 0.278	153.400, 0.304	153.400, 3.704	153.400, 3.829	153.400, 4.127
769	153.600, 0.945	153.600, 0.858	153.600, 0.957	153.600, 4.706	153.600, 4.536	153.600, 4.843	153.600, 0.347	153.600, 0.277	153.600, 0.303	153.600, 3.699	153.600, 3.823	153.600, 4.120
770	153.800, 0.944	153.800, 0.857	153.800, 0.956	153.800, 4.692	153.800, 4.522	153.800, 4.827	153.800, 0.346	153.800, 0.277	153.800, 0.302	153.800, 3.695	153.800, 3.818	153.800, 4.114
771	154.000, 0.943	154.000, 0.856	154.000, 0.955	154.000, 4.678	154.000, 4.509	154.000, 4.811	154.000, 0.346	154.000, 0.276	154.000, 0.301	154.000, 3.691	154.000, 3.812	154.000, 4.108
772	154.200, 0.943	154.200, 0.855	154.200, 0.955	154.200, 4.665	154.200, 4.495	154.200, 4.796	154.200, 0.345	154.200, 0.276	154.200, 0.301	154.200, 3.686	154.200, 3.807	154.200, 4.102
773	154.400, 0.942	154.400, 0.854	154.400, 0.954	154.400, 4.652	154.400, 4.482	154.400, 4.780	154.400, 0.345	154.400, 0.276	154.400, 0.300	154.400, 3.682	154.400, 3.802	154.400, 4.097
774	154.600, 0.941	154.600, 0.854	154.600, 0.953	154.600, 4.639	154.600, 4.469	154.600, 4.766	154.600, 0.344	154.600, 0.275	154.600, 0.299	154.600, 3.678	154.600, 3.797	154.600, 4.091
775	154.800, 0.940	154.800, 0.853	154.800, 0.953	154.800, 4.626	154.800, 4.456	154.800, 4.751	154.800, 0.343	154.800, 0.275	154.800, 0.299	154.800, 3.674	154.800, 3.792	154.800, 4.086
776	155.000, 0.939	155.000, 0.852	155.000, 0.952	155.000, 4.614	155.000, 4.444	155.000, 4.737	155.000, 0.343	155.000, 0.274	155.000, 0.298	155.000, 3.669	155.000, 3.787	155.000, 4.081
777	155.200, 0.939	155.200, 0.851	155.200, 0.951	155.200, 4.601	155.200, 4.431	155.200, 4.723	155.200, 0.342	155.200, 0.274	155.200, 0.297	155.200, 3.666	155.200, 3.783	155.200, 4.076
778	155.400, 0.938	155.400, 0.850	155.400, 0.951	155.400, 4.589	155.400, 4.419	155.400, 4.709	155.400, 0.342	155.400, 0.274	155.400, 0.297	155.400, 3.662	155.400, 3.779	155.400, 4.072
779	155.600, 0.938	155.600, 0.849	155.600, 0.950	155.600, 4.578	155.600, 4.408	155.600, 4.696	155.600, 0.342	155.600, 0.273	155.600, 0.296	155.600, 3.659	155.600, 3.774	155.600, 4.067
780	155.800, 0.938	155.800, 0.849	155.800, 0.949	155.800, 4.566	155.800, 4.396	155.800, 4.682	155.800, 0.341	155.800, 0.273	155.800, 0.296	155.800, 3.655	155.800, 3.771	155.800, 4.063
781	156.000, 0.937	156.000, 0.848	156.000, 0.948	156.000, 4.555	156.000, 4.385	156.000, 4.669	156.000, 0.341	156.000, 0.273	156.000, 0.296	156.000, 3.652	156.000, 3.767	156.000, 4.058
782	156.200, 0.937	156.200, 0.848	156.200, 0.947	156.200, 4.544	156.200, 4.373	156.200, 4.656	156.200, 0.341	156.200, 0.273	156.200, 0.295	156.200, 3.648	156.200, 3.763	156.200, 4.054
783	156.400, 0.937	156.400, 0.847	156.400, 0.947	156.400, 4.533	156.400, 4.362	156.400, 4.643	156.400, 0.341	156.400, 0.272	156.400, 0.295	156.400, 3.645	156.400, 3.759	156.400, 4.050
784	156.600, 0.937	156.600, 0.847	156.600, 0.946	156.600, 4.523	156.600, 4.351	156.600, 4.631	156.600, 0.341	156.600, 0.272	156.600, 0.295	156.600, 3.642	156.600, 3.756	156.600, 4.046
785	156.800, 0.936	156.800, 0.847	156.800, 0.946	156.800, 4.512	156.800, 4.340	156.800, 4.618	156.800, 0.340	156.800, 0.272	156.800, 0.294	156.800, 3.639	156.800, 3.752	156.800, 4.041
786	157.000, 0.936	157.000, 0.847	157.000, 0.945	157.000, 4.502	157.000, 4.329	157.000, 4.606	157.000, 0.340	157.000, 0.271	157.000, 0.294	157.000, 3.637	157.000, 3.749	157.000, 4.038
787	157.200, 0.936	157.200, 0.847	157.200, 0.945	157.200, 4.492	157.200, 4.319	157.200, 4.594	157.200, 0.339	157.200, 0.271	157.200, 0.293	157.200, 3.634	157.200, 3.745	157.200, 4.034
788	157.400, 0.935	157.400, 0.846	157.400, 0.945	157.400, 4.482	157.400, 4.308	157.400, 4.582	157.400, 0.339	157.400, 0.271	157.400, 0.292	157.400, 3.632	157.400, 3.742	157.400, 4.030
789	157.600, 0.935	157.600, 0.846	157.600, 0.944	157.600, 4.472	157.600, 4.298	157.600, 4.571	157.600, 0.338	157.600, 0.271	157.600, 0.292	157.600, 3.629	157.600, 3.739	157.600, 4.027
790	157.800, 0.934	157.800, 0.846	157.800, 0.944	157.800, 4.463	157.800, 4.288	157.800, 4.559	157.800, 0.338	157.800, 0.271	157.800, 0.291	157.800, 3.626	157.800, 3.736	157.800, 4.024
791	158.000, 0.934	158.000, 0.845	158.000, 0.944	158.000, 4.453	158.000, 4.278	158.000, 4.548	158.000, 0.338	158.000, 0.271	158.000, 0.291	158.000, 3.624	158.000, 3.734	158.000, 4.020
792	158.200, 0.934	158.200, 0.845	158.200, 0.943	158.200, 4.443	158.200, 4.269	158.200, 4.537	158.200, 0.337	158.200, 0.271	158.200, 0.291	158.200, 3.621	158.200, 3.731	158.200, 4.017
793	158.400, 0.933	158.400, 0.844	158.400, 0.943	158.400, 4.434	158.400, 4.259	158.400, 4.526	158.400, 0.337	158.400, 0.271	158.400, 0.291	158.400, 3.619	158.400, 3.728	158.400, 4.014
794	158.600, 0.933	158.600, 0.844	158.600, 0.943	158.600, 4.425	158.600, 4.250	158.600, 4.516	158.600, 0.336	158.600, 0.271	158.600, 0.290	158.600, 3.616	158.600, 3.726	158.600, 4.011
795	158.800, 0.932	158.800, 0.843	158.800, 0.943	158.800, 4.415	158.800, 4.241	158.800, 4.505	158.800, 0.336	158.800, 0.270	158.800, 0.290	158.800, 3.614	158.800, 3.723	158.800, 4.009
796	159.000, 0.932	159.000, 0.843	159.000, 0.943	159.000, 4.406	159.000, 4.232	159.000, 4.495	159.000, 0.336	159.000, 0.270	159.000, 0.290	159.000, 3.611	159.000, 3.721	159.000, 4.006
797	159.200, 0.932	159.200, 0.842	159.200, 0.943	159.200, 4.397	159.200, 4.223	159.200, 4.485	159.200, 0.335	159.200, 0.270	159.200, 0.290	159.200, 3.609	159.200, 3.718	159.200, 4.004
798	159.400, 0.932	159.400, 0.842	159.400, 0.943	159.400, 4.388	159.400, 4.214	159.400, 4.474	159.400, 0.335	159.400, 0.270	159.400, 0.290	159.400, 3.607	159.400, 3.716	159.400, 4.001
799	159.600, 0.931	159.600, 0.842	159.600, 0.942	159.600, 4.379	159.600, 4.205	159.600, 4.464	159.600, 0.335	159.600, 0.270	159.600, 0.289	159.600, 3.605	159.600, 3.713	159.600, 3.999
800	159.800, 0.931	159.800, 0.841	159.800, 0.942	159.800, 4.371	159.800, 4.196	159.800, 4.454	159.800, 0.334	159.800, 0.270	159.800, 0.289	159.800, 3.603	159.800, 3.711	159.800, 3.997
801	160.000, 0.931	160.000, 0.841	160.000, 0.942	160.000, 4.363	160.000, 4.187	160.000, 4.444	160.000, 0.334	160.000, 0.270	160.000, 0.289	160.000, 3.601	160.000, 3.708	160.000, 3.994
802	160.200, 0.931	160.200, 0.841	160.200, 0.942	160.200, 4.354	160.200, 4.179	160.200, 4.434	160.200, 0.333	160.200, 0.270	160.200, 0.289	160.200, 3.599	160.200, 3.705	160.200, 3.992
803	160.400, 0.930	160.400, 0.840	160.400, 0.941	160.400, 4.346	160.400, 4.170	160.400, 4.423	160.400, 0.333	160.400, 0.269	160.400, 0.289	160.400, 3.597	160.400, 3.703	160.400, 3.990
804	160.600, 0.930	160.600, 0.840	160.600, 0.941	160.600, 4.338	160.600, 4.161	160.600, 4.413	160.600, 0.333	160.600, 0.269	160.600, 0.289	160.600, 3.595	160.600, 3.700	160.600, 3.987
805	160.800, 0.929	160.800, 0.839	160.800, 0.941	160.800, 4.330	160.800, 4.153	160.800, 4.403	160.800, 0.333	160.800, 0.269	160.800, 0.288	160.800, 3.593	160.800, 3.698	160.800, 3.985
806	161.000, 0.929	161.000, 0.839	161.000, 0.941	161.000, 4.322	161.000, 4.144	161.000, 4.394	161.000, 0.332	161.000, 0.268	161.000, 0.288	161.000, 3.591	161.000, 3.696	161.000, 3.983
807	161.200, 0.929	161.200, 0.839	161.200, 0.940	161.200, 4.313	161.200, 4.136	161.200, 4.385	161.200, 0.332	161.200, 0.268	161.200, 0.288	161.200, 3.589	161.200, 3.695	161.200, 3.981
808	161.400, 0.929	161.400, 0.839	161.400, 0.940	161.400, 4.305	161.400, 4.127	161.400, 4.375	161.400, 0.332	161.400, 0.268	161.400, 0.287	161.400, 3.587	161.400, 3.693	161.400, 3.979
809	161.600, 0.929	161.600, 0.838	161.600, 0.940	161.600, 4.297	161.600, 4.119	161.600, 4.366	161.600, 0.332	161.600, 0.268	161.600, 0.287	161.600, 3.586	161.600, 3.691	161.600, 3.977
810	161.800, 0.929	161.800, 0.838	161.800, 0.940	161.800, 4.289	161.800, 4.111	161.800, 4.357	161.800, 0.332	161.800, 0.268	161.800, 0.286	161.800, 3.584	161.800, 3.690	161.800, 3.975
811	162.000, 0.929	162.000, 0.838	162.000, 0.939	162.000, 4.281	162.000, 4.103	162.000, 4.348	162.000, 0.332	162.000, 0.268	162.000, 0.285	162.000, 3.582	162.000, 3.688	162.000, 3.973
812	162.200, 0.929	162.200, 0.838	162.200, 0.939	162.200, 4.274	162.200, 4.095	162.200, 4.338	162.200, 0.332	162.200, 0.267	162.200, 0.285	162.200, 3.580	162.200, 3.687	162.200, 3.971
813	162.400, 0.929	162.400, 0.837	162.400, 0.938	162.400, 4.266	162.400, 4.086	162.400, 4.329	162.400, 0.332	162.400, 0.267	162.400, 0.285	162.400, 3.579	162.400, 3.685	162.400, 3.969
814	162.600, 0.929	162.600, 0.837	162.600, 0.938	162.600, 4.258	162.600, 4.078	162.600, 4.320	162.600, 0.332	162.600, 0.267	162.600, 0.284	162.600, 3.577	162.600, 3.684	162.600, 3.967
815	162.800, 0.929	162.800, 0.836	162.800, 0.938	162.800, 4.250	162.800, 4.070	162.800, 4.311	162.800, 0.332	162.800, 0.266	162.800, 0.284	162.800, 3.576	162.800, 3.683	162.800, 3.965
816	163.000, 0.929	163.000, 0.836	163.000, 0.937	163.000, 4.242	163.000, 4.062	163.000, 4.302	163.000, 0.332	163.000, 0.266	163.000, 0.284	163.000, 3.574	163.000, 3.681	163.000, 3.964
817	163.200, 0.929	163.200, 0.836	163.200, 0.937	163.200, 4.234	163.200, 4.053	163.200, 4.294	163.200, 0.332	163.200, 0.266	163.200, 0.284	163.200, 3.573	163.200, 3.680	163.200, 3.962
818	163.400, 0.929	163.400, 0.835	163.400, 0.936	163.400, 4.226	163.400, 4.045	163.400, 4.284	163.400, 0.331	163.400, 0.266	163.400, 0.283	163.400, 3.572	163.400, 3.678	163.400, 3.961
819	163.600, 0.928	163.600, 0.835	163.600, 0.936	163.600, 4.218	163.600, 4.037	163.600, 4.275	163.600, 0.331	163.600, 0.266	163.600, 0.283	163.600, 3.570	163.600, 3.677	163.600, 3.959
820	163.800, 0.928	163.800, 0.835	163.800, 0.935	163.800, 4.211	163.800, 4.029	163.800, 4.266	163.800, 0.331	163.800, 0.265	163.800, 0.283	163.800, 3.569	163.800, 3.675	163.800, 3.958
821	164.000, 0.927	164.000, 0.834	164.000, 0.935	164.000, 4.203	164.000, 4.021	164.000, 4.257	164.000, 0.331	164.000, 0.265	164.000, 0.284	164.000, 3.568	164.000, 3.674	164.000, 3.956
822	164.200, 0.926	164.200, 0.834	164.200, 0.934	164.200, 4.196	164.200, 4.014	164.200, 4.248	164.200, 0.331	164.200, 0.265	164.200, 0.284	164.200, 3.567	164.200, 3.672	164.200, 3.955
823	164.400, 0.926	164.400, 0.834	164.400, 0.934	164.400, 4.189	164.400, 4.006	164.400, 4.239	164.400, 0.331	164.400, 0.265	164.400, 0.284	164.400, 3.565	164.400, 3.670	164.400, 3.954
824	164.600, 0.925	164.600, 0.834	164.600, 0.934	164.600, 4.181	164.600, 3.998	164.600, 4.231	164.600, 0.331	164.600, 0.265	164.600, 0.284	164.600, 3.564	164.600, 3.669	164.600, 3.952
825	164.800, 0.925	164.800, 0.834	164.800, 0.934	164.800, 4.174	164.800, 3.990	164.800, 4.223	164.800, 0.331	164.800, 0.265	164.800, 0.284	164.800, 3.563	164.800, 3.668	164.800, 3.951
826	165.000, 0.925	165.000, 0.834	165.000, 0.933	165.000, 4.166	165.000, 3.982	165.000, 4.214	165.000, 0.330	165.000, 0.265	165.000, 0.283	165.000, 3.561	165.000, 3.666	165.000, 3.950
827	165.200, 0.925	165.200, 0.834	165.200, 0.933	165.200, 4.158	165.200, 3.975	165.200, 4.206	165.200, 0.330	165.200, 0.265	165.200, 0.283	165.200, 3.560	165.200, 3.665	165.200, 3.948
828	165.400, 0.925	165.400, 0.834	165.400, 0.933	165.400, 4.151	165.400, 3.967	165.400, 4.197	165.400, 0.330	165.400, 0.265	165.400, 0.282	165.400, 3.559	165.400, 3.664	165.400, 3.947
829	165.600, 0.925	165.600, 0.834	165.600, 0.933	165.600, 4.143	165.600, 3.959	165.600, 4.189	165.600, 0.330	165.600, 0.265	165.600, 0.282	165.600, 3.558	165.600, 3.663	165.600, 3.946
830	165.800, 0.925	165.800, 0.833	165.800, 0.932	165.800, 4.135	165.800, 3.951	165.800, 4.180	165.800, 0.330	165.800, 0.265	165.800, 0.282	165.800, 3.557	165.800, 3.663	165.800, 3.945
831	166.000, 0.925	166.000, 0.833	166.000, 0.932	166.000, 4.128	166.000, 3.944	166.000, 4.171	166.000, 0.329	166.000, 0.264	166.000, 0.281	166.000, 3.556	166.000, 3.662	166.000, 3.944
832	166.200, 0.925	166.200, 0.833	166.200, 0.932	166.200, 4.120	166.200, 3.936	166.200, 4.163	166.200, 0.329	166.200, 0.264	166.200, 0.281	166.200, 3.554	166.200, 3.661	166.200, 3.943
833	166.400, 0.925	166.400, 0.832	166.400, 0.932	166.400, 4.112	166.400, 3.928	166.400, 4.154	166.400, 0.329	166.400, 0.264	166.400, 0.281	166.400, 3.553	166.400, 3.660	166.400, 3.942
834	166.600, 0.925	166.600, 0.832	166.600, 0.932	166.600, 4.105	166.600, 3.920	166.600, 4.145	166.600, 0.329	166.600, 0.264	166.600, 0.281	166.600, 3.552	166.600, 3.659	166.600, 3.941
835	166.800, 0.925	166.800, 0.831	166.800, 0.932	166.800, 4.097	166.800, 3.913	166.800, 4.137	166.800, 0.329	166.800, 0.264	166.800, 0.281	166.800, 3.551	166.800, 3.658	166.800, 3.940
836	167.000, 0.925	167.000, 0.831	167.000, 0.931	167.000, 4.090	167.000, 3.905	167.000, 4.128	167.000, 0.329	167.000, 0.264	167.000, 0.281	167.000, 3.550	167.000, 3.657	167.000, 3.939
837	167.200, 0.924	167.200, 0.831	167.200, 0.931	167.200, 4.083	167.200, 3.897	167.200, 4.119	167.200, 0.329	167.200, 0.263	167.200, 0.281	167.200, 3.549	167.200, 3.656	167.200, 3.938
838	167.400, 0.924	167.400, 0.830	167.400, 0.931	167.400, 4.075	167.400, 3.889	167.400, 4.110	167.400, 0.329	167.400, 0.263	167.400, 0.281	167.400, 3.548	167.400, 3.654	167.400, 3.937
839	167.600, 0.924	167.600, 0.830	167.600, 0.931	167.600, 4.068	167.600, 3.882	167.600, 4.101	167.600, 0.329	167.600, 0.263	167.600, 0.280	167.600, 3.547	167.600, 3.653	167.600, 3.936
840	167.800, 0.924	167.800, 0.830	167.800, 0.930	167.800, 4.061	167.800, 3.875	167.800, 4.093	167.800, 0.329	167.800, 0.262	167.800, 0.280	167.800, 3.546	167.800, 3.652	167.800, 3.935
841	168.000, 0.924	168.000, 0.830	168.000, 0.930	168.000, 4.054	168.000, 3.867	168.000, 4.084	168.000, 0.329	168.000, 0.262	168.000, 0.280	168.000, 3.545	168.000, 3.650	168.000, 3.934
842	168.200, 0.923	168.200, 0.830	168.200, 0.930	168.200, 4.047	168.200, 3.860	168.200, 4.075	168.200, 0.329	168.200, 0.262	168.200, 0.280	168.200, 3.544	168.200, 3.649	168.200, 3.933
843	168.400, 0.923	168.400, 0.830	168.400, 0.930	168.400, 4.040	168.400, 3.853	168.400, 4.067	168.400, 0.329	168.400, 0.261	168.400, 0.280	168.400, 3.544	168.400, 3.648	168.400, 3.932
844	168.600, 0.923	168.600, 0.830	168.600, 0.930	168.600, 4.032	168.600, 3.845	168.600, 4.058	168.600, 0.329	168.600, 0.261	168.600, 0.280	168.600, 3.543	168.600, 3.648	168.600, 3.931
845	168.800, 0.922	168.800, 0.830	168.800, 0.930	168.800, 4.025	168.800, 3.838	168.800, 4.049	168.800, 0.329	168.800, 0.261	168.800, 0.280	168.800, 3.542	168.800, 3.647	168.800, 3.930
846	169.000, 0.922	169.000, 0.830	169.000, 0.929	169.000, 4.018	169.000, 3.830	169.000, 4.040	169.000, 0.329	169.000, 0.261	169.000, 0.279	169.000, 3.541	169.000, 3.646	169.000, 3.930
847	169.200, 0.922	169.200, 0.829	169.200, 0.929	169.200, 4.011	169.200, 3.822	169.200, 4.031	169.200, 0.329	169.200, 0.261	169.200, 0.279	169.200, 3.540	169.200, 3.645	169.200, 3.929
848	169.400, 0.922	169.400, 0.829	169.400, 0.929	169.400, 4.004	169.400, 3.815	169.400, 4.022	169.400, 0.329	169.400, 0.262	169.400, 0.279	169.400, 3.539	169.400, 3.645	169.400, 3.928
849	169.600, 0.922	169.600, 0.829	169.600, 0.929	169.600, 3.997	169.600, 3.807	169.600, 4.013	169.600, 0.328	169.600, 0.262	169.600, 0.279	169.600, 3.538	169.600, 3.644	169.600, 3.927
850	169.800, 0.922	169.800, 0.829	169.800, 0.929	169.800, 3.989	169.800, 3.799	169.800, 4.004	169.800, 0.328	169.800, 0.262	169.800, 0.279	169.800, 3.537	169.800, 3.643	169.800, 3.927
851	170.000, 0.922	170.000, 0.829	170.000, 0.929	170.000, 3.982	170.000, 3.792	170.000, 3.995	170.000, 0.328	170.000, 0.262	170.000, 0.279	170.000, 3.537	170.000, 3.643	170.000, 3.926
852	170.200, 0.922	170.200, 0.828	170.200, 0.929	170.200, 3.974	170.200, 3.784	170.200, 3.987	170.200, 0.328	170.200, 0.262	170.200, 0.279	170.200, 3.536	170.200, 3.642	170.200, 3.925
853	170.400, 0.922	170.400, 0.828	170.400, 0.929	170.400, 3.967	170.400, 3.776	170.400, 3.978	170.400, 0.328	170.400, 0.262	170.400, 0.279	170.400, 3.535	170.400, 3.641	170.400, 3.924
854	170.600, 0.922	170.600, 0.828	170.600, 0.929	170.600, 3.960	170.600, 3.769	170.600, 3.970	170.600, 0.328	170.600, 0.262	170.600, 0.279	170.600, 3.534	170.600, 3.640	170.600, 3.923
855	170.800, 0.922	170.800, 0.828	170.800, 0.929	170.800, 3.952	170.800, 3.761	170.800, 3.961	170.800, 0.328	170.800, 0.262	170.800, 0.278	170.800, 3.534	170.800, 3.640	170.800, 3.923
856	171.000, 0.921	171.000, 0.828	171.000, 0.928	171.000, 3.945	171.000, 3.753	171.000, 3.953	171.000, 0.327	171.000, 0.262	171.000, 0.278	171.000, 3.533	171.000, 3.639	171.000, 3.922
857	171.200, 0.921	171.200, 0.828	171.200, 0.928	171.200, 3.937	171.200, 3.745	171.200, 3.945	171.200, 0.327	171.200, 0.261	171.200, 0.278	171.200, 3.532	171.200, 3.638	171.200, 3.921
858	171.400, 0.921	171.400, 0.828	171.400, 0.928	171.400, 3.930	171.400, 3.738	171.400, 3.936	171.400, 0.327	171.400, 0.261	171.400, 0.278	171.400, 3.532	171.400, 3.637	171.400, 3.921
859	171.600, 0.921	171.600, 0.828	171.600, 0.927	171.600, 3.923	171.600, 3.730	171.600, 3.928	171.600, 0.327	171.600, 0.261	171.600, 0.277	171.600, 3.531	171.600, 3.636	171.600, 3.920
860	171.800, 0.920	171.800, 0.828	171.800, 0.927	171.800, 3.915	171.800, 3.722	171.800, 3.919	171.800, 0.326	171.800, 0.260	171.800, 0.277	171.800, 3.530	171.800, 3.636	171.800, 3.919
861	172.000, 0.920	172.000, 0.828	172.000, 0.927	172.000, 3.908	172.000, 3.714	172.000, 3.910	172.000, 0.326	172.000, 0.260	172.000, 0.277	172.000, 3.530	172.000, 3.635	172.000, 3.919
862	172.200, 0.919	172.200, 0.828	172.200, 0.926	172.200, 3.901	172.200, 3.707	172.200, 3.901	172.200, 0.326	172.200, 0.259	172.200, 0.277	172.200, 3.529	172.200, 3.634	172.200, 3.918
863	172.400, 0.919	172.400, 0.827	172.400, 0.926	172.400, 3.893	172.400, 3.699	172.400, 3.892	172.400, 0.325	172.400, 0.259	172.400, 0.277	172.400, 3.529	172.400, 3.634	172.400, 3.918
864	172.600, 0.919	172.600, 0.827	172.600, 0.925	172.600, 3.886	172.600, 3.691	172.600, 3.883	172.600, 0.325	172.600, 0.259	172.600, 0.278	172.600, 3.528	172.600, 3.633	172.600, 3.917
865	172.800, 0.918	172.800, 0.827	172.800, 0.925	172.800, 3.879	172.800, 3.683	172.800, 3.875	172.800, 0.325	172.800, 0.258	172.800, 0.278	172.800, 3.527	172.800, 3.632	172.800, 3.917
866	173.000, 0.918	173.000, 0.826	173.000, 0.924	173.000, 3.872	173.000, 3.675	173.000, 3.866	173.000, 0.325	173.000, 0.258	173.000, 0.278	173.000, 3.526	173.000, 3.632	173.000, 3.916
867	173.200, 0.918	173.200, 0.826	173.200, 0.924	173.200, 3.865	173.200, 3.667	173.200, 3.857	173.200, 0.324	173.200, 0.258	173.200, 0.278	173.200, 3.526	173.200, 3.631	173.200, 3.916
868	173.400, 0.918	173.400, 0.826	173.400, 0.924	173.400, 3.858	173.400, 3.659	173.400, 3.848	173.400, 0.324	173.400, 0.258	173.400, 0.278	173.400, 3.525	173.400, 3.631	173.400, 3.915
869	173.600, 0.918	173.600, 0.825	173.600, 0.923	173.600, 3.850	173.600, 3.652	173.600, 3.839	173.600, 0.324	173.600, 0.258	173.600, 0.278	173.600, 3.524	173.600, 3.630	173.600, 3.915
870	173.800, 0.918	173.800, 0.825	173.800, 0.923	173.800, 3.843	173.800, 3.644	173.800, 3.831	173.800, 0.324	173.800, 0.258	173.800, 0.278	173.800, 3.524	173.800, 3.630	173.800, 3.914
871	174.000, 0.918	174.000, 0.825	174.000, 0.923	174.000, 3.836	174.000, 3.637	174.000, 3.822	174.000, 0.324	174.000, 0.258	174.000, 0.278	174.000, 3.523	174.000, 3.629	174.000, 3.914
872	174.200, 0.918	174.200, 0.825	174.200, 0.923	174.200, 3.828	174.200, 3.629	174.200, 3.813	174.200, 0.324	174.200, 0.258	174.200, 0.277	174.200, 3.523	174.200, 3.629	174.200, 3.914
873	174.400, 0.918	174.400, 0.825	174.400, 0.923	174.400, 3.821	174.400, 3.622	174.400, 3.805	174.400, 0.324	174.400, 0.258	174.400, 0.277	174.400, 3.522	174.400, 3.628	174.400, 3.913
874	174.600, 0.918	174.600, 0.825	174.600, 0.923	174.600, 3.814	174.600, 3.614	174.600, 3.796	174.600, 0.324	174.600, 0.258	174.600, 0.276	174.600, 3.521	174.600, 3.628	174.600, 3.912
875	174.800, 0.918	174.800, 0.824	174.800, 0.923	174.800, 3.807	174.800, 3.606	174.800, 3.787	174.800, 0.324	174.800, 0.258	174.800, 0.276	174.800, 3.521	174.800, 3.627	174.800, 3.912
876	175.000, 0.918	175.000, 0.824	175.000, 0.924	175.000, 3.800	175.000, 3.599	175.000, 3.779	175.000, 0.324	175.000, 0.258	175.000, 0.276	175.000, 3.521	175.000, 3.626	175.000, 3.911
877	175.200, 0.918	175.200, 0.824	175.200, 0.924	175.200, 3.793	175.200, 3.591	175.200, 3.770	175.200, 0.324	175.200, 0.258	175.200, 0.276	175.200, 3.520	175.200, 3.626	175.200, 3.910
878	175.400, 0.918	175.400, 0.824	175.400, 0.924	175.400, 3.786	175.400, 3.583	175.400, 3.761	175.400, 0.324	175.400, 0.258	175.400, 0.275	175.400, 3.520	175.400, 3.625	175.400, 3.910
879	175.600, 0.918	175.600, 0.824	175.600, 0.924	175.600, 3.778	175.600, 3.575	175.600, 3.752	175.600, 0.323	175.600, 0.257	175.600, 0.275	175.600, 3.520	175.600, 3.624	175.600, 3.909
880	175.800, 0.917	175.800, 0.824	175.800, 0.924	175.800, 3.771	175.800, 3.568	175.800, 3.743	175.800, 0.323	175.800, 0.257	175.800, 0.275	175.800, 3.519	175.800, 3.624	175.800, 3.909
881	176.000, 0.917	176.000, 0.823	176.000, 0.924	176.000, 3.764	176.000, 3.560	176.000, 3.734	176.000, 0.323	176.000, 0.257	176.000, 0.275	176.000, 3.519	176.000, 3.623	176.000, 3.908
882	176.200, 0.917	176.200, 0.823	176.200, 0.924	176.200, 3.756	176.200, 3.552	176.200, 3.725	176.200, 0.323	176.200, 0.257	176.200, 0.275	176.200, 3.518	176.200, 3.623	176.200, 3.908
883	176.400, 0.917	176.400, 0.823	176.400, 0.924	176.400, 3.749	176.400, 3.545	176.400, 3.717	176.400, 0.323	176.400, 0.256	176.400, 0.275	176.400, 3.518	176.400, 3.622	176.400, 3.908
884	176.600, 0.917	176.600, 0.823	176.600, 0.924	176.600, 3.742	176.600, 3.537	176.600, 3.708	176.600, 0.323	176.600, 0.256	176.600, 0.275	176.600, 3.518	176.600, 3.622	176.600, 3.907
885	176.800, 0.917	176.800, 0.823	176.800, 0.924	176.800, 3.734	176.800, 3.529	176.800, 3.699	176.800, 0.323	176.800, 0.256	176.800, 0.275	176.800, 3.517	176.800, 3.622	176.800, 3.907
886	177.000, 0.916	177.000, 0.823	177.000, 0.923	177.000, 3.727	177.000, 3.522	177.000, 3.691	177.000, 0.323	177.000, 0.256	177.000, 0.275	177.000, 3.517	177.000, 3.622	177.000, 3.906
887	177.200, 0.916	177.200, 0.823	177.200, 0.923	177.200, 3.719	177.200, 3.514	177.200, 3.682	177.200, 0.323	177.200, 0.256	177.200, 0.275	177.200, 3.516	177.200, 3.621	177.200, 3.906
888	177.400, 0.916	177.400, 0.823	177.400, 0.923	177.400, 3.712	177.400, 3.506	177.400, 3.673	177.400, 0.323	177.400, 0.256	177.400, 0.275	177.400, 3.515	177.400, 3.621	177.400, 3.905
889	177.600, 0.915	177.600, 0.823	177.600, 0.923	177.600, 3.704	177.600, 3.498	177.600, 3.664	177.600, 0.323	177.600, 0.256	177.600, 0.275	177.600, 3.515	177.600, 3.620	177.600, 3.905
890	177.800, 0.915	177.800, 0.823	177.800, 0.922	177.800, 3.697	177.800, 3.491	177.800, 3.655	177.800, 0.322	177.800, 0.256	177.800, 0.275	177.800, 3.514	177.800, 3.620	177.800, 3.905
891	178.000, 0.915	178.000, 0.823	178.000, 0.922	178.000, 3.690	178.000, 3.483	178.000, 3.647	178.000, 0.322	178.000, 0.256	178.000, 0.275	178.000, 3.514	178.000, 3.619	178.000, 3.904
892	178.200, 0.915	178.200, 0.823	178.200, 0.922	178.200, 3.682	178.200, 3.475	178.200, 3.638	178.200, 0.322	178.200, 0.256	178.200, 0.275	178.200, 3.513	178.200, 3.618	178.200, 3.904
893	178.400, 0.915	178.400, 0.823	178.400, 0.922	178.400, 3.675	178.400, 3.468	178.400, 3.629	178.400, 0.322	178.400, 0.256	178.400, 0.275	178.400, 3.513	178.400, 3.618	178.400, 3.903
894	178.600, 0.915	178.600, 0.823	178.600, 0.921	178.600, 3.668	178.600, 3.460	178.600, 3.620	178.600, 0.322	178.600, 0.256	178.600, 0.275	178.600, 3.513	178.600, 3.617	178.600, 3.902
895	178.800, 0.915	178.800, 0.823	178.800, 0.921	178.800, 3.660	178.800, 3.452	178.800, 3.611	178.800, 0.322	178.800, 0.256	178.800, 0.275	178.800, 3.512	178.800, 3.617	178.800, 3.902
896	179.000, 0.915	179.000, 0.822	179.000, 0.921	179.000, 3.653	179.000, 3.444	179.000, 3.602	179.000, 0.322	179.000, 0.256	179.000, 0.275	179.000, 3.512	179.000, 3.616	179.000, 3.901
897	179.200, 0.915	179.200, 0.822	179.200, 0.920	179.200, 3.646	179.200, 3.436	179.200, 3.593	179.200, 0.322	179.200, 0.256	179.200, 0.275	179.200, 3.511	179.200, 3.616	179.200, 3.901
898	179.400, 0.915	179.400, 0.822	179.400, 0.920	179.400, 3.639	179.400, 3.427	179.400, 3.584	179.400, 0.322	179.400, 0.256	179.400, 0.275	179.400, 3.511	179.400, 3.616	179.400, 3.901
899	179.600, 0.915	179.600, 0.821	179.600, 0.920	179.600, 3.631	179.600, 3.419	179.600, 3.575	179.600, 0.322	179.600, 0.257	179.600, 0.275	179.600, 3.511	179.600, 3.615	179.600, 3.900
900	179.800, 0.915	179.800, 0.821	179.800, 0.920	179.800, 3.624	179.800, 3.411	179.800, 3.565	179.800, 0.322	179.800, 0.257	179.800, 0.274	179.800, 3.510	179.800, 3.615	179.800, 3.900
901	180.000, 0.915	180.000, 0.821	180.000, 0.920	180.000, 3.617	180.000, 3.403	180.000, 3.556	180.000, 0.322	180.000, 0.257	180.000, 0.274	180.000, 3.510	180.000, 3.615	180.000, 3.900
902	180.200, 0.915	180.200, 0.821	180.200, 0.920	180.200, 3.610	180.200, 3.396	180.200, 3.547	180.200, 0.322	180.200, 0.257	180.200, 0.274	180.200, 3.509	180.200, 3.614	180.200, 3.899
903	180.400, 0.915	180.400, 0.820	180.400, 0.919	180.400, 3.602	180.400, 3.388	180.400, 3.538	180.400, 0.321	180.400, 0.256	180.400, 0.274	180.400, 3.509	180.400, 3.614	180.400, 3.899
904	180.600, 0.914	180.600, 0.820	180.600, 0.919	180.600, 3.595	180.600, 3.380	180.600, 3.530	180.600, 0.321	180.600, 0.256	180.600, 0.274	180.600, 3.508	180.600, 3.614	180.600, 3.898
905	180.800, 0.914	180.800, 0.820	180.800, 0.919	180.800, 3.588	180.800, 3.372	180.800, 3.521	180.800, 0.321	180.800, 0.256	180.800, 0.273	180.800, 3.508	180.800, 3.613	180.800, 3.898
906	181.000, 0.914	181.000, 0.819	181.000, 0.919	181.000, 3.581	181.000, 3.364	181.000, 3.512	181.000, 0.321	181.000, 0.256	181.000, 0.273	181.000, 3.507	181.000, 3.613	181.000, 3.898
907	181.200, 0.914	181.200, 0.819	181.200, 0.919	181.200, 3.574	181.200, 3.357	181.200, 3.503	181.200, 0.321	181.200, 0.256	181.200, 0.274	181.200, 3.507	181.200, 3.613	181.200, 3.898
908	181.400, 0.914	181.400, 0.819	181.400, 0.918	181.400, 3.567	181.400, 3.349	181.400, 3.494	181.400, 0.320	181.400, 0.256	181.400, 0.274	181.400, 3.506	181.400, 3.612	181.400, 3.898
909	181.600, 0.913	181.600, 0.819	181.600, 0.918	181.600, 3.559	181.600, 3.342	181.600, 3.485	181.600, 0.320	181.600, 0.256	181.600, 0.274	181.600, 3.506	181.600, 3.612	181.600, 3.898
910	181.800, 0.913	181.800, 0.819	181.800, 0.918	181.800, 3.552	181.800, 3.334	181.800, 3.476	181.800, 0.320	181.800, 0.256	181.800, 0.274	181.800, 3.505	181.800, 3.612	181.800, 3.897
911	182.000, 0.912	182.000, 0.819	182.000, 0.918	182.000, 3.545	182.000, 3.327	182.000, 3.468	182.000, 0.320	182.000, 0.256	182.000, 0.274	182.000, 3.505	182.000, 3.612	182.000, 3.897
912	182.200, 0.912	182.200, 0.819	182.200, 0.918	182.200, 3.538	182.200, 3.319	182.200, 3.459	182.200, 0.320	182.200, 0.256	182.200, 0.273	182.200, 3.505	182.200, 3.612	182.200, 3.897
913	182.400, 0.912	182.400, 0.819	182.400, 0.918	182.400, 3.530	182.400, 3.312	182.400, 3.450	182.400, 0.320	182.400, 0.256	182.400, 0.273	182.400, 3.504	182.400, 3.612	182.400, 3.897
914	182.600, 0.912	182.600, 0.819	182.600, 0.918	182.600, 3.523	182.600, 3.304	182.600, 3.442	182.600, 0.320	182.600, 0.256	182.600, 0.273	182.600, 3.504	182.600, 3.612	182.600, 3.897
915	182.800, 0.912	182.800, 0.819	182.800, 0.918	182.800, 3.515	182.800, 3.296	182.800, 3.433	182.800, 0.320	182.800, 0.256	182.800, 0.273	182.800, 3.504	182.800, 3.612	182.800, 3.896
916	183.000, 0.912	183.000, 0.819	183.000, 0.918	183.000, 3.508	183.000, 3.288	183.000, 3.424	183.000, 0.320	183.000, 0.256	183.000, 0.273	183.000, 3.503	183.000, 3.611	183.000, 3.896
917	183.200, 0.912	183.200, 0.819	183.200, 0.918	183.200, 3.500	183.200, 3.280	183.200, 3.415	183.200, 0.320	183.200, 0.256	183.200, 0.273	183.200, 3.503	183.200, 3.611	183.200, 3.895
918	183.400, 0.912	183.400, 0.820	183.400, 0.918	183.400, 3.493	183.400, 3.273	183.400, 3.406	183.400, 0.320	183.400, 0.256	183.400, 0.273	183.400, 3.503	183.400, 3.611	183.400, 3.895
919	183.600, 0.912	183.600, 0.820	183.600, 0.918	183.600, 3.486	183.600, 3.265	183.600, 3.398	183.600, 0.320	183.600, 0.256	183.600, 0.273	183.600, 3.502	183.600, 3.610	183.600, 3.894
920	183.800, 0.912	183.800, 0.820	183.800, 0.918	183.800, 3.479	183.800, 3.257	183.800, 3.389	183.800, 0.320	183.800, 0.256	183.800, 0.273	183.800, 3.502	183.800, 3.610	183.800, 3.894
921	184.000, 0.912	184.000, 0.820	184.000, 0.918	184.000, 3.472	184.000, 3.249	184.000, 3.380	184.000, 0.320	184.000, 0.255	184.000, 0.272	184.000, 3.501	184.000, 3.610	184.000, 3.893
922	184.200, 0.912	184.200, 0.820	184.200, 0.918	184.200, 3.464	184.200, 3.242	184.200, 3.371	184.200, 0.320	184.200, 0.255	184.200, 0.272	184.200, 3.501	184.200, 3.610	184.200, 3.893
923	184.400, 0.912	184.400, 0.820	184.400, 0.918	184.400, 3.457	184.400, 3.234	184.400, 3.363	184.400, 0.320	184.400, 0.255	184.400, 0.272	184.400, 3.500	184.400, 3.609	184.400, 3.893
924	184.600, 0.912	184.600, 0.820	184.600, 0.918	184.600, 3.450	184.600, 3.226	184.600, 3.354	184.600, 0.319	184.600, 0.255	184.600, 0.272	184.600, 3.499	184.600, 3.609	184.600, 3.892
925	184.800, 0.912	184.800, 0.820	184.800, 0.918	184.800, 3.443	184.800, 3.219	184.800, 3.345	184.800, 0.319	184.800, 0.255	184.800, 0.272	184.800, 3.499	184.800, 3.608	184.800, 3.892
926	185.000, 0.912	185.000, 0.820	185.000, 0.917	185.000, 3.435	185.000, 3.211	185.000, 3.335	185.000, 0.319	185.000, 0.255	185.000, 0.272	185.000, 3.498	185.000, 3.608	185.000, 3.892
927	185.200, 0.912	185.200, 0.819	185.200, 0.917	185.200, 3.428	185.200, 3.204	185.200, 3.326	185.200, 0.319	185.200, 0.255	185.200, 0.273	185.200, 3.498	185.200, 3.607	185.200, 3.892
928	185.400, 0.912	185.400, 0.819	185.400, 0.917	185.400, 3.421	185.400, 3.196	185.400, 3.318	185.400, 0.319	185.400, 0.254	185.400, 0.273	185.400, 3.497	185.400, 3.607	185.400, 3.892
929	185.600, 0.912	185.600, 0.819	185.600, 0.917	185.600, 3.414	185.600, 3.189	185.600, 3.309	185.600, 0.319	185.600, 0.254	185.600, 0.273	185.600, 3.497	185.600, 3.606	185.600, 3.892
930	185.800, 0.912	185.800, 0.819	185.800, 0.916	185.800, 3.406	185.800, 3.181	185.800, 3.300	185.800, 0.319	185.800, 0.254	185.800, 0.272	185.800, 3.497	185.800, 3.606	185.800, 3.892
931	186.000, 0.912	186.000, 0.819	186.000, 0.916	186.000, 3.399	186.000, 3.174	186.000, 3.291	186.000, 0.319	186.000, 0.254	186.000, 0.272	186.000, 3.497	186.000, 3.605	186.000, 3.892
932	186.200, 0.912	186.200, 0.819	186.200, 0.916	186.200, 3.391	186.200, 3.166	186.200, 3.283	186.200, 0.319	186.200, 0.254	186.200, 0.272	186.200, 3.497	186.200, 3.605	186.200, 3.891
933	186.400, 0.911	186.400, 0.819	186.400, 0.916	186.400, 3.384	186.400, 3.159	186.400, 3.274	186.400, 0.319	186.400, 0.254	186.400, 0.272	186.400, 3.496	186.400, 3.605	186.400, 3.891
934	186.600, 0.911	186.600, 0.819	186.600, 0.916	186.600, 3.376	186.600, 3.151	186.600, 3.266	186.600, 0.319	186.600, 0.254	186.600, 0.272	186.600, 3.496	186.600, 3.604	186.600, 3.890
935	186.800, 0.911	186.800, 0.819	186.800, 0.916	186.800, 3.369	186.800, 3.144	186.800, 3.257	186.800, 0.319	186.800, 0.254	186.800, 0.272	186.800, 3.496	186.800, 3.604	186.800, 3.890
936	187.000, 0.911	187.000, 0.819	187.000, 0.916	187.000, 3.362	187.000, 3.136	187.000, 3.249	187.000, 0.319	187.000, 0.254	187.000, 0.271	187.000, 3.496	187.000, 3.603	187.000, 3.889
937	187.200, 0.911	187.200, 0.819	187.200, 0.916	187.200, 3.355	187.200, 3.129	187.200, 3.241	187.200, 0.319	187.200, 0.253	187.200, 0.271	187.200, 3.496	187.200, 3.603	187.200, 3.888
938	187.400, 0.911	187.400, 0.818	187.400, 0.915	187.400, 3.348	187.400, 3.121	187.400, 3.232	187.400, 0.319	187.400, 0.253	187.400, 0.271	187.400, 3.495	187.400, 3.603	187.400, 3.888
939	187.600, 0.911	187.600, 0.818	187.600, 0.915	187.600, 3.341	187.600, 3.114	187.600, 3.224	187.600, 0.319	187.600, 0.253	187.600, 0.271	187.600, 3.495	187.600, 3.603	187.600, 3.888
940	187.800, 0.911	187.800, 0.818	187.800, 0.915	187.800, 3.334	187.800, 3.106	187.800, 3.216	187.800, 0.319	187.800, 0.253	187.800, 0.271	187.800, 3.495	187.800, 3.602	187.800, 3.887
941	188.000, 0.910	188.000, 0.818	188.000, 0.915	188.000, 3.327	188.000, 3.098	188.000, 3.208	188.000, 0.319	188.000, 0.253	188.000, 0.271	188.000, 3.494	188.000, 3.602	188.000, 3.887
942	188.200, 0.910	188.200, 0.818	188.200, 0.915	188.200, 3.320	188.200, 3.090	188.200, 3.199	188.200, 0.319	188.200, 0.253	188.200, 0.271	188.200, 3.494	188.200, 3.602	188.200, 3.887
943	188.400, 0.910	188.400, 0.818	188.400, 0.915	188.400, 3.313	188.400, 3.083	188.400, 3.191	188.400, 0.319	188.400, 0.253	188.400, 0.271	188.400, 3.493	188.400, 3.601	188.400, 3.887
944	188.600, 0.910	188.600, 0.817	188.600, 0.915	188.600, 3.306	188.600, 3.075	188.600, 3.182	188.600, 0.319	188.600, 0.253	188.600, 0.271	188.600, 3.493	188.600, 3.600	188.600, 3.887
945	188.800, 0.910	188.800, 0.817	188.800, 0.915	188.800, 3.299	188.800, 3.068	188.800, 3.174	188.800, 0.319	188.800, 0.253	188.800, 0.271	188.800, 3.493	188.800, 3.600	188.800, 3.887
946	189.000, 0.910	189.000, 0.817	189.000, 0.915	189.000, 3.293	189.000, 3.060	189.000, 3.165	189.000, 0.319	189.000, 0.253	189.000, 0.271	189.000, 3.493	189.000, 3.599	189.000, 3.887
947	189.200, 0.910	189.200, 0.817	189.200, 0.915	189.200, 3.286	189.200, 3.053	189.200, 3.157	189.200, 0.318	189.200, 0.253	189.200, 0.271	189.200, 3.493	189.200, 3.599	189.200, 3.887
948	189.400, 0.910	189.400, 0.816	189.400, 0.914	189.400, 3.279	189.400, 3.046	189.400, 3.149	189.400, 0.318	189.400, 0.253	189.400, 0.271	189.400, 3.493	189.400, 3.599	189.400, 3.887
949	189.600, 0.910	189.600, 0.816	189.600, 0.914	189.600, 3.272	189.600, 3.038	189.600, 3.140	189.600, 0.318	189.600, 0.253	189.600, 0.270	189.600, 3.492	189.600, 3.599	189.600, 3.887
950	189.800, 0.910	189.800, 0.815	189.800, 0.914	189.800, 3.265	189.800, 3.031	189.800, 3.132	189.800, 0.318	189.800, 0.253	189.800, 0.270	189.800, 3.492	189.800, 3.599	189.800, 3.886
951	190.000, 0.909	190.000, 0.815	190.000, 0.914	190.000, 3.258	190.000, 3.024	190.000, 3.123	190.000, 0.318	190.000, 0.253	190.000, 0.270	190.000, 3.492	190.000, 3.599	190.000, 3.886
952	190.200, 0.909	190.200, 0.815	190.200, 0.914	190.200, 3.251	190.200, 3.017	190.200, 3.115	190.200, 0.318	190.200, 0.253	190.200, 0.270	190.200, 3.492	190.200, 3.599	190.200, 3.885
953	190.400, 0.909	190.400, 0.814	190.400, 0.914	190.400, 3.244	190.400, 3.010	190.400, 3.107	190.400, 0.318	190.400, 0.253	190.400, 0.269	190.400, 3.491	190.400, 3.599	190.400, 3.885
954	190.600, 0.909	190.600, 0.814	190.600, 0.914	190.600, 3.237	190.600, 3.003	190.600, 3.099	190.600, 0.318	190.600, 0.253	190.600, 0.269	190.600, 3.491	190.600, 3.599	190.600, 3.884
955	190.800, 0.909	190.800, 0.814	190.800, 0.914	190.800, 3.230	190.800, 2.995	190.800, 3.091	190.800, 0.318	190.800, 0.253	190.800, 0.269	190.800, 3.491	190.800, 3.599	190.800, 3.884
956	191.000, 0.909	191.000, 0.814	191.000, 0.913	191.000, 3.223	191.000, 2.988	191.000, 3.083	191.000, 0.318	191.000, 0.253	191.000, 0.270	191.000, 3.491	191.000, 3.599	191.000, 3.884
957	191.200, 0.909	191.200, 0.814	191.200, 0.913	191.200, 3.216	191.200, 2.981	191.200, 3.075	191.200, 0.318	191.200, 0.253	191.200, 0.270	191.200, 3.491	191.200, 3.599	191.200, 3.883
958	191.400, 0.909	191.400, 0.813	191.400, 0.913	191.400, 3.209	191.400, 2.973	191.400, 3.067	191.400, 0.317	191.400, 0.253	191.400, 0.270	191.400, 3.491	191.400, 3.599	191.400, 3.883
959	191.600, 0.909	191.600, 0.813	191.600, 0.913	191.600, 3.202	191.600, 2.966	191.600, 3.059	191.600, 0.317	191.600, 0.253	191.600, 0.270	191.600, 3.491	191.600, 3.599	191.600, 3.883
960	191.800, 0.909	191.800, 0.813	191.800, 0.913	191.800, 3.195	191.800, 2.959	191.800, 3.051	191.800, 0.317	191.800, 0.252	191.800, 0.270	191.800, 3.490	191.800, 3.598	191.800, 3.883
961	192.000, 0.909	192.000, 0.813	192.000, 0.913	192.000, 3.188	192.000, 2.952	192.000, 3.043	192.000, 0.316	192.000, 0.252	192.000, 0.270	192.000, 3.490	192.000, 3.598	192.000, 3.883
962	192.200, 0.909	192.200, 0.814	192.200, 0.914	192.200, 3.181	192.200, 2.944	192.200, 3.035	192.200, 0.316	192.200, 0.252	192.200, 0.270	192.200, 3.490	192.200, 3.597	192.200, 3.882
963	192.400, 0.909	192.400, 0.814	192.400, 0.914	192.400, 3.175	192.400, 2.937	192.400, 3.027	192.400, 0.316	192.400, 0.252	192.400, 0.270	192.400, 3.490	192.400, 3.597	192.400, 3.882
964	192.600, 0.909	192.600, 0.814	192.600, 0.914	192.600, 3.168	192.600, 2.930	192.600, 3.019	192.600, 0.316	192.600, 0.252	192.600, 0.270	192.600, 3.489	192.600, 3.596	192.600, 3.882
965	192.800, 0.909	192.800, 0.814	192.800, 0.914	192.800, 3.161	192.800, 2.923	192.800, 3.011	192.800, 0.316	192.800, 0.251	192.800, 0.270	192.800, 3.489	192.800, 3.596	192.800, 3.882
966	193.000, 0.909	193.000, 0.814	193.000, 0.914	193.000, 3.154	193.000, 2.916	193.000, 3.004	193.000, 0.316	193.000, 0.251	193.000, 0.270	193.000, 3.489	193.000, 3.595	193.000, 3.882
967	193.200, 0.908	193.200, 0.814	193.200, 0.914	193.200, 3.147	193.200, 2.908	193.200, 2.996	193.200, 0.316	193.200, 0.251	193.200, 0.270	193.200, 3.489	193.200, 3.595	193.200, 3.882
968	193.400, 0.908	193.400, 0.814	193.400, 0.914	193.400, 3.140	193.400, 2.901	193.400, 2.988	193.400, 0.316	193.400, 0.251	193.400, 0.270	193.400, 3.488	193.400, 3.595	193.400, 3.882
969	193.600, 0.908	193.600, 0.815	193.600, 0.914	193.600, 3.133	193.600, 2.894	193.600, 2.980	193.600, 0.316	193.600, 0.251	193.600, 0.269	193.600, 3.488	193.600, 3.594	193.600, 3.881
970	193.800, 0.908	193.800, 0.815	193.800, 0.914	193.800, 3.126	193.800, 2.887	193.800, 2.972	193.800, 0.316	193.800, 0.251	193.800, 0.269	193.800, 3.488	193.800, 3.594	193.800, 3.881
971	194.000, 0.908	194.000, 0.815	194.000, 0.914	194.000, 3.120	194.000, 2.880	194.000, 2.964	194.000, 0.316	194.000, 0.250	194.000, 0.269	194.000, 3.487	194.000, 3.594	194.000, 3.881
972	194.200, 0.908	194.200, 0.815	194.200, 0.914	194.200, 3.113	194.200, 2.873	194.200, 2.956	194.200, 0.316	194.200, 0.250	194.200, 0.269	194.200, 3.487	194.200, 3.593	194.200, 3.880
973	194.400, 0.908	194.400, 0.815	194.400, 0.913	194.400, 3.107	194.400, 2.866	194.400, 2.948	194.400, 0.316	194.400, 0.250	194.400, 0.269	194.400, 3.487	194.400, 3.593	194.400, 3.880
974	194.600, 0.908	194.600, 0.815	194.600, 0.913	194.600, 3.100	194.600, 2.859	194.600, 2.940	194.600, 0.316	194.600, 0.250	194.600, 0.269	194.600, 3.486	194.600, 3.593	194.600, 3.880
975	194.800, 0.908	194.800, 0.815	194.800, 0.913	194.800, 3.094	194.800, 2.852	194.800, 2.932	194.800, 0.316	194.800, 0.250	194.800, 0.269	194.800, 3.486	194.800, 3.592	194.800, 3.879
976	195.000, 0.908	195.000, 0.815	195.000, 0.913	195.000, 3.087	195.000, 2.846	195.000, 2.924	195.000, 0.316	195.000, 0.250	195.000, 0.269	195.000, 3.486	195.000, 3.592	195.000, 3.879
977	195.200, 0.907	195.200, 0.815	195.200, 0.912	195.200, 3.081	195.200, 2.839	195.200, 2.916	195.200, 0.316	195.200, 0.250	195.200, 0.269	195.200, 3.486	195.200, 3.592	195.200, 3.879
978	195.400, 0.907	195.400, 0.815	195.400, 0.912	195.400, 3.075	195.400, 2.833	195.400, 2.908	195.400, 0.316	195.400, 0.250	195.400, 0.269	195.400, 3.486	195.400, 3.592	195.400, 3.878
979	195.600, 0.907	195.600, 0.814	195.600, 0.912	195.600, 3.068	195.600, 2.826	195.600, 2.900	195.600, 0.316	195.600, 0.251	195.600, 0.269	195.600, 3.485	195.600, 3.592	195.600, 3.878
980	195.800, 0.907	195.800, 0.814	195.800, 0.911	195.800, 3.062	195.800, 2.820	195.800, 2.893	195.800, 0.316	195.800, 0.251	195.800, 0.268	195.800, 3.485	195.800, 3.591	195.800, 3.878
981	196.000, 0.907	196.000, 0.813	196.000, 0.911	196.000, 3.055	196.000, 2.813	196.000, 2.885	196.000, 0.316	196.000, 0.251	196.000, 0.268	196.000, 3.484	196.000, 3.591	196.000, 3.878
982	196.200, 0.907	196.200, 0.813	196.200, 0.911	196.200, 3.049	196.200, 2.806	196.200, 2.877	196.200, 0.316	196.200, 0.251	196.200, 0.268	196.200, 3.484	196.200, 3.591	196.200, 3.877
983	196.400, 0.907	196.400, 0.813	196.400, 0.911	196.400, 3.042	196.400, 2.799	196.400, 2.870	196.400, 0.316	196.400, 0.251	196.400, 0.269	196.400, 3.483	196.400, 3.591	196.400, 3.877
984	196.600, 0.907	196.600, 0.812	196.600, 0.911	196.600, 3.036	196.600, 2.792	196.600, 2.862	196.600, 0.316	196.600, 0.251	196.600, 0.269	196.600, 3.483	196.600, 3.590	196.600, 3.877
985	196.800, 0.907	196.800, 0.812	196.800, 0.911	196.800, 3.029	196.800, 2.786	196.800, 2.855	196.800, 0.316	196.800, 0.251	196.800, 0.269	196.800, 3.483	196.800, 3.590	196.800, 3.877
986	197.000, 0.907	197.000, 0.812	197.000, 0.911	197.000, 3.022	197.000, 2.779	197.000, 2.847	197.000, 0.316	197.000, 0.251	197.000, 0.269	197.000, 3.483	197.000, 3.590	197.000, 3.877
987	197.200, 0.907	197.200, 0.812	197.200, 0.911	197.200, 3.016	197.200, 2.772	197.200, 2.840	197.200, 0.316	197.200, 0.251	197.200, 0.269	197.200, 3.483	197.200, 3.590	197.200, 3.877
988	197.400, 0.907	197.400, 0.812	197.400, 0.911	197.400, 3.009	197.400, 2.765	197.400, 2.833	197.400, 0.316	197.400, 0.251	197.400, 0.269	197.400, 3.483	197.400, 3.590	197.400, 3.877
989	197.600, 0.906	197.600, 0.812	197.600, 0.911	197.600, 3.003	197.600, 2.759	197.600, 2.825	197.600, 0.316	197.600, 0.251	197.600, 0.270	197.600, 3.483	197.600, 3.590	197.600, 3.877
990	197.800, 0.906	197.800, 0.811	197.800, 0.911	197.800, 2.997	197.800, 2.752	197.800, 2.818	197.800, 0.316	197.800, 0.251	197.800, 0.270	197.800, 3.482	197.800, 3.590	197.800, 3.877
991	198.000, 0.906	198.000, 0.811	198.000, 0.911	198.000, 2.991	198.000, 2.746	198.000, 2.810	198.000, 0.316	198.000, 0.251	198.000, 0.270	198.000, 3.482	198.000, 3.589	198.000, 3.877
992	198.200, 0.906	198.200, 0.811	198.200, 0.911	198.200, 2.985	198.200, 2.739	198.200, 2.803	198.200, 0.316	198.200, 0.251	198.200, 0.270	198.200, 3.482	198.200, 3.589	198.200, 3.876
993	198.400, 0.906	198.400, 0.811	198.400, 0.911	198.400, 2.979	198.400, 2.733	198.400, 2.795	198.400, 0.316	198.400, 0.251	198.400, 0.270	198.400, 3.482	198.400, 3.589	198.400, 3.876
994	198.600, 0.906	198.600, 0.811	198.600, 0.911	198.600, 2.973	198.600, 2.727	198.600, 2.788	198.600, 0.315	198.600, 0.250	198.600, 0.270	198.600, 3.482	198.600, 3.589	198.600, 3.876
995	198.800, 0.906	198.800, 0.811	198.800, 0.911	198.800, 2.967	198.800, 2.721	198.800, 2.781	198.800, 0.315	198.800, 0.250	198.800, 0.270	198.800, 3.482	198.800, 3.589	198.800, 3.875
996	199.000, 0.906	199.000, 0.811	199.000, 0.911	199.000, 2.960	199.000, 2.714	199.000, 2.774	199.000, 0.315	199.000, 0.250	199.000, 0.269	199.000, 3.482	199.000, 3.589	199.000, 3.875
997	199.200, 0.905	199.200, 0.811	199.200, 0.911	199.200, 2.954	199.200, 2.708	199.200, 2.767	199.200, 0.315	199.200, 0.250	199.200, 0.269	199.200, 3.482	199.200, 3.589	199.200, 3.874
998	199.400, 0.905	199.400, 0.811	199.400, 0.911	199.400, 2.948	199.400, 2.702	199.400, 2.760	199.400, 0.315	199.400, 0.250	199.400, 0.269	199.400, 3.482	199.400, 3.589	199.400, 3.874
999	199.600, 0.905	199.600, 0.811	199.600, 0.911	199.600, 2.941	199.600, 2.695	199.600, 2.753	199.600, 0.315	199.600, 0.250	199.600, 0.269	199.600, 3.481	199.600, 3.588	199.600, 3.874
1000	199.800, 0.905	199.800, 0.811	199.800, 0.910	199.800, 2.935	199.800, 2.689	199.800, 2.746	199.800, 0.315	199.800, 0.249	199.800, 0.269	199.800, 3.481	199.800, 3.588	199.800, 3.874
1001	200.000, 0.905	200.000, 0.811	200.000, 0.910	200.000, 2.928	200.000, 2.682	200.000, 2.739	200.000, 0.315	200.000, 0.249	200.000, 0.269	200.000, 3.480	200.000, 3.588	200.000, 3.874
1002	200.200, 0.904	200.200, 0.811	200.200, 0.910	200.200, 2.922	200.200, 2.676	200.200, 2.732	200.200, 0.315	200.200, 0.249	200.200, 0.268	200.200, 3.480	200.200, 3.588	200.200, 3.874
1003	200.400, 0.904	200.400, 0.811	200.400, 0.910	200.400, 2.915	200.400, 2.670	200.400, 2.726	200.400, 0.314	200.400, 0.249	200.400, 0.268	200.400, 3.480	200.400, 3.588	200.400, 3.874
1004	200.600, 0.904	200.600, 0.811	200.600, 0.910	200.600, 2.909	200.600, 2.663	200.600, 2.719	200.600, 0.314	200.600, 0.248	200.600, 0.268	200.600, 3.479	200.600, 3.588	200.600, 3.873
1005	200.800, 0.904	200.800, 0.811	200.800, 0.910	200.800, 2.903	200.800, 2.657	200.800, 2.712	200.800, 0.314	200.800, 0.248	200.800, 0.268	200.800, 3.479	200.800, 3.588	200.800, 3.873
1006	201.000, 0.904	201.000, 0.811	201.000, 0.910	201.000, 2.897	201.000, 2.651	201.000, 2.705	201.000, 0.314	201.000, 0.248	201.000, 0.268	201.000, 3.479	201.000, 3.587	201.000, 3.873
1007	201.200, 0.904	201.200, 0.811	201.200, 0.910	201.200, 2.891	201.200, 2.644	201.200, 2.698	201.200, 0.314	201.200, 0.248	201.200, 0.268	201.200, 3.478	201.200, 3.587	201.200, 3.873
1008	201.400, 0.905	201.400, 0.811	201.400, 0.910	201.400, 2.885	201.400, 2.638	201.400, 2.691	201.400, 0.313	201.400, 0.248	201.400, 0.268	201.400, 3.478	201.400, 3.587	201.400, 3.873
1009	201.600, 0.905	201.600, 0.811	201.600, 0.910	201.600, 2.880	201.600, 2.632	201.600, 2.684	201.600, 0.313	201.600, 0.248	201.600, 0.267	201.600, 3.478	201.600, 3.587	201.600, 3.873
1010	201.800, 0.905	201.800, 0.811	201.800, 0.910	201.800, 2.874	201.800, 2.626	201.800, 2.677	201.800, 0.313	201.800, 0.248	201.800, 0.267	201.800, 3.478	201.800, 3.586	201.800, 3.873
1011	202.000, 0.905	202.000, 0.811	202.000, 0.909	202.000, 2.868	202.000, 2.620	202.000, 2.670	202.000, 0.313	202.000, 0.248	202.000, 0.267	202.000, 3.478	202.000, 3.586	202.000, 3.873
1012	202.200, 0.905	202.200, 0.811	202.200, 0.909	202.200, 2.863	202.200, 2.614	202.200, 2.663	202.200, 0.313	202.200, 0.249	202.200, 0.267	202.200, 3.477	202.200, 3.586	202.200, 3.872
1013	202.400, 0.905	202.400, 0.811	202.400, 0.909	202.400, 2.857	202.400, 2.608	202.400, 2.656	202.400, 0.313	202.400, 0.249	202.400, 0.267	202.400, 3.477	202.400, 3.586	202.400, 3.872
1014	202.600, 0.905	202.600, 0.811	202.600, 0.908	202.600, 2.851	202.600, 2.602	202.600, 2.649	202.600, 0.313	202.600, 0.249	202.600, 0.266	202.600, 3.477	202.600, 3.586	202.600, 3.871
1015	202.800, 0.904	202.800, 0.811	202.800, 0.908	202.800, 2.845	202.800, 2.596	202.800, 2.642	202.800, 0.313	202.800, 0.249	202.800, 0.266	202.800, 3.477	202.800, 3.586	202.800, 3.871
1016	203.000, 0.904	203.000, 0.811	203.000, 0.908	203.000, 2.839	203.000, 2.590	203.000, 2.635	203.000, 0.313	203.000, 0.249	203.000, 0.266	203.000, 3.476	203.000, 3.585	203.000, 3.871
1017	203.200, 0.904	203.200, 0.811	203.200, 0.908	203.200, 2.833	203.200, 2.584	203.200, 2.629	203.200, 0.313	203.200, 0.249	203.200, 0.266	203.200, 3.476	203.200, 3.585	203.200, 3.870
1018	203.400, 0.904	203.400, 0.811	203.400, 0.908	203.400, 2.827	203.400, 2.579	203.400, 2.623	203.400, 0.313	203.400, 0.249	203.400, 0.266	203.400, 3.475	203.400, 3.585	203.400, 3.870
1019	203.600, 0.903	203.600, 0.811	203.600, 0.908	203.600, 2.821	203.600, 2.573	203.600, 2.616	203.600, 0.313	203.600, 0.249	203.600, 0.266	203.600, 3.475	203.600, 3.584	203.600, 3.870
1020	203.800, 0.903	203.800, 0.811	203.800, 0.908	203.800, 2.815	203.800, 2.567	203.800, 2.610	203.800, 0.313	203.800, 0.249	203.800, 0.266	203.800, 3.475	203.800, 3.584	203.800, 3.870
1021	204.000, 0.903	204.000, 0.811	204.000, 0.908	204.000, 2.809	204.000, 2.561	204.000, 2.603	204.000, 0.313	204.000, 0.249	204.000, 0.266	204.000, 3.475	204.000, 3.584	204.000, 3.870
1022	204.200, 0.903	204.200, 0.811	204.200, 0.908	204.200, 2.803	204.200, 2.555	204.200, 2.597	204.200, 0.313	204.200, 0.249	204.200, 0.266	204.200, 3.474	204.200, 3.584	204.200, 3.870
1023	204.400, 0.903	204.400, 0.811	204.400, 0.909	204.400, 2.798	204.400, 2.549	204.400, 2.591	204.400, 0.313	204.400, 0.248	204.400, 0.267	204.400, 3.474	204.400, 3.584	204.400, 3.870
1024	204.600, 0.903	204.600, 0.811	204.600, 0.909	204.600, 2.792	204.600, 2.543	204.600, 2.585	204.600, 0.313	204.600, 0.248	204.600, 0.267	204.600, 3.474	204.600, 3.583	204.600, 3.870
1025	204.800, 0.903	204.800, 0.811	204.800, 0.909	204.800, 2.786	204.800, 2.537	204.800, 2.578	204.800, 0.313	204.800, 0.248	204.800, 0.267	204.800, 3.474	204.800, 3.583	204.800, 3.870
1026	205.000, 0.903	205.000, 0.811	205.000, 0.909	205.000, 2.781	205.000, 2.532	205.000, 2.572	205.000, 0.313	205.000, 0.248	205.000, 0.267	205.000, 3.474	205.000, 3.583	205.000, 3.870
1027	205.200, 0.903	205.200, 0.810	205.200, 0.909	205.200, 2.775	205.200, 2.526	205.200, 2.566	205.200, 0.313	205.200, 0.248	205.200, 0.267	205.200, 3.474	205.200, 3.582	205.200, 3.870
1028	205.400, 0.903	205.400, 0.810	205.400, 0.909	205.400, 2.770	205.400, 2.520	205.400, 2.560	205.400, 0.313	205.400, 0.248	205.400, 0.267	205.400, 3.474	205.400, 3.582	205.400, 3.870
1029	205.600, 0.903	205.600, 0.810	205.600, 0.909	205.600, 2.765	205.600, 2.515	205.600, 2.554	205.600, 0.312	205.600, 0.248	205.600, 0.266	205.600, 3.474	205.600, 3.582	205.600, 3.870
1030	205.800, 0.903	205.800, 0.809	205.800, 0.909	205.800, 2.759	205.800, 2.509	205.800, 2.547	205.800, 0.312	205.800, 0.248	205.800, 0.266	205.800, 3.474	205.800, 3.582	205.800, 3.869
1031	206.000, 0.903	206.000, 0.809	206.000, 0.909	206.000, 2.754	206.000, 2.503	206.000, 2.541	206.000, 0.312	206.000, 0.248	206.000, 0.266	206.000, 3.474	206.000, 3.582	206.000, 3.869
1032	206.200, 0.903	206.200, 0.809	206.200, 0.909	206.200, 2.748	206.200, 2.498	206.200, 2.535	206.200, 0.312	206.200, 0.248	206.200, 0.266	206.200, 3.474	206.200, 3.582	206.200, 3.869
1033	206.400, 0.903	206.400, 0.808	206.400, 0.909	206.400, 2.743	206.400, 2.493	206.400, 2.529	206.400, 0.312	206.400, 0.248	206.400, 0.265	206.400, 3.474	206.400, 3.582	206.400, 3.868
1034	206.600, 0.903	206.600, 0.808	206.600, 0.909	206.600, 2.738	206.600, 2.487	206.600, 2.523	206.600, 0.312	206.600, 0.248	206.600, 0.265	206.600, 3.474	206.600, 3.582	206.600, 3.868
1035	206.800, 0.903	206.800, 0.808	206.800, 0.909	206.800, 2.732	206.800, 2.482	206.800, 2.516	206.800, 0.312	206.800, 0.248	206.800, 0.265	206.800, 3.474	206.800, 3.582	206.800, 3.868
1036	207.000, 0.903	207.000, 0.807	207.000, 0.908	207.000, 2.727	207.000, 2.477	207.000, 2.510	207.000, 0.313	207.000, 0.248	207.000, 0.265	207.000, 3.473	207.000, 3.582	207.000, 3.868
1037	207.200, 0.902	207.200, 0.807	207.200, 0.908	207.200, 2.722	207.200, 2.471	207.200, 2.504	207.200, 0.312	207.200, 0.248	207.200, 0.265	207.200, 3.473	207.200, 3.581	207.200, 3.868
1038	207.400, 0.902	207.400, 0.807	207.400, 0.908	207.400, 2.716	207.400, 2.466	207.400, 2.498	207.400, 0.312	207.400, 0.248	207.400, 0.265	207.400, 3.472	207.400, 3.581	207.400, 3.868
1039	207.600, 0.902	207.600, 0.807	207.600, 0.908	207.600, 2.710	207.600, 2.461	207.600, 2.492	207.600, 0.312	207.600, 0.248	207.600, 0.265	207.600, 3.472	207.600, 3.581	207.600, 3.868
1040	207.800, 0.902	207.800, 0.807	207.800, 0.908	207.800, 2.705	207.800, 2.456	207.800, 2.486	207.800, 0.312	207.800, 0.248	207.800, 0.265	207.800, 3.471	207.800, 3.581	207.800, 3.868
1041	208.000, 0.902	208.000, 0.807	208.000, 0.908	208.000, 2.699	208.000, 2.450	208.000, 2.480	208.000, 0.312	208.000, 0.248	208.000, 0.265	208.000, 3.471	208.000, 3.581	208.000, 3.868
1042	208.200, 0.902	208.200, 0.807	208.200, 0.908	208.200, 2.694	208.200, 2.445	208.200, 2.475	208.200, 0.312	208.200, 0.248	208.200, 0.265	208.200, 3.471	208.200, 3.581	208.200, 3.868
1043	208.400, 0.902	208.400, 0.807	208.400, 0.907	208.400, 2.689	208.400, 2.440	208.400, 2.469	208.400, 0.312	208.400, 0.248	208.400, 0.265	208.400, 3.470	208.400, 3.581	208.400, 3.868
1044	208.600, 0.902	208.600, 0.807	208.600, 0.908	208.600, 2.684	208.600, 2.434	208.600, 2.463	208.600, 0.312	208.600, 0.248	208.600, 0.265	208.600, 3.470	208.600, 3.581	208.600, 3.868
1045	208.800, 0.902	208.800, 0.807	208.800, 0.908	208.800, 2.679	208.800, 2.429	208.800, 2.457	208.800, 0.312	208.800, 0.248	208.800, 0.265	208.800, 3.470	208.800, 3.580	208.800, 3.867
1046	209.000, 0.902	209.000, 0.807	209.000, 0.908	209.000, 2.673	209.000, 2.424	209.000, 2.451	209.000, 0.312	209.000, 0.248	209.000, 0.266	209.000, 3.469	209.000, 3.580	209.000, 3.866
1047	209.200, 0.902	209.200, 0.807	209.200, 0.908	209.200, 2.668	209.200, 2.419	209.200, 2.445	209.200, 0.311	209.200, 0.248	209.200, 0.266	209.200, 3.469	209.200, 3.580	209.200, 3.866
1048	209.400, 0.902	209.400, 0.807	209.400, 0.908	209.400, 2.663	209.400, 2.413	209.400, 2.440	209.400, 0.311	209.400, 0.248	209.400, 0.266	209.400, 3.469	209.400, 3.580	209.400, 3.866
1049	209.600, 0.902	209.600, 0.807	209.600, 0.908	209.600, 2.658	209.600, 2.408	209.600, 2.434	209.600, 0.311	209.600, 0.248	209.600, 0.266	209.600, 3.469	209.600, 3.580	209.600, 3.865
1050	209.800, 0.902	209.800, 0.807	209.800, 0.908	209.800, 2.653	209.800, 2.403	209.800, 2.428	209.800, 0.311	209.800, 0.248	209.800, 0.266	209.800, 3.469	209.800, 3.580	209.800, 3.865
1051	210.000, 0.902	210.000, 0.807	210.000, 0.907	210.000, 2.648	210.000, 2.398	210.000, 2.423	210.000, 0.311	210.000, 0.248	210.000, 0.266	210.000, 3.469	210.000, 3.580	210.000, 3.864
1052	210.200, 0.902	210.200, 0.807	210.200, 0.907	210.200, 2.643	210.200, 2.393	210.200, 2.417	210.200, 0.311	210.200, 0.248	210.200, 0.266	210.200, 3.469	210.200, 3.580	210.200, 3.864
1053	210.400, 0.902	210.400, 0.807	210.400, 0.907	210.400, 2.639	210.400, 2.388	210.400, 2.412	210.400, 0.311	210.400, 0.249	210.400, 0.266	210.400, 3.469	210.400, 3.580	210.400, 3.864
1054	210.600, 0.902	210.600, 0.807	210.600, 0.907	210.600, 2.634	210.600, 2.383	210.600, 2.406	210.600, 0.312	210.600, 0.249	210.600, 0.265	210.600, 3.469	210.600, 3.580	210.600, 3.864
1055	210.800, 0.902	210.800, 0.807	210.800, 0.906	210.800, 2.629	210.800, 2.378	210.800, 2.401	210.800, 0.312	210.800, 0.249	210.800, 0.265	210.800, 3.469	210.800, 3.580	210.800, 3.864
1056	211.000, 0.902	211.000, 0.807	211.000, 0.906	211.000, 2.624	211.000, 2.373	211.000, 2.396	211.000, 0.312	211.000, 0.249	211.000, 0.265	211.000, 3.469	211.000, 3.579	211.000, 3.864
1057	211.200, 0.902	211.200, 0.807	211.200, 0.905	211.200, 2.619	211.200, 2.368	211.200, 2.390	211.200, 0.312	211.200, 0.249	211.200, 0.265	211.200, 3.469	211.200, 3.579	211.200, 3.864
1058	211.400, 0.902	211.400, 0.807	211.400, 0.905	211.400, 2.614	211.400, 2.363	211.400, 2.385	211.400, 0.312	211.400, 0.248	211.400, 0.265	211.400, 3.468	211.400, 3.579	211.400, 3.864
1059	211.600, 0.902	211.600, 0.807	211.600, 0.905	211.600, 2.609	211.600, 2.358	211.600, 2.380	211.600, 0.311	211.600, 0.248	211.600, 0.265	211.600, 3.468	211.600, 3.579	211.600, 3.864
1060	211.800, 0.902	211.800, 0.807	211.800, 0.905	211.800, 2.604	211.800, 2.353	211.800, 2.375	211.800, 0.311	211.800, 0.248	211.800, 0.265	211.800, 3.468	211.800, 3.579	211.800, 3.864
1061	212.000, 0.902	212.000, 0.808	212.000, 0.905	212.000, 2.599	212.000, 2.349	212.000, 2.370	212.000, 0.311	212.000, 0.248	212.000, 0.265	212.000, 3.468	212.000, 3.579	212.000, 3.864
1062	212.200, 0.902	212.200, 0.808	212.200, 0.905	212.200, 2.594	212.200, 2.344	212.200, 2.365	212.200, 0.311	212.200, 0.248	212.200, 0.264	212.200, 3.467	212.200, 3.578	212.200, 3.865
1063	212.400, 0.901	212.400, 0.807	212.400, 0.905	212.400, 2.590	212.400, 2.339	212.400, 2.359	212.400, 0.311	212.400, 0.247	212.400, 0.264	212.400, 3.467	212.400, 3.578	212.400, 3.865
1064	212.600, 0.901	212.600, 0.807	212.600, 0.905	212.600, 2.585	212.600, 2.334	212.600, 2.354	212.600, 0.311	212.600, 0.247	212.600, 0.264	212.600, 3.467	212.600, 3.578	212.600, 3.865
1065	212.800, 0.901	212.800, 0.807	212.800, 0.905	212.800, 2.580	212.800, 2.329	212.800, 2.349	212.800, 0.311	212.800, 0.247	212.800, 0.264	212.800, 3.467	212.800, 3.577	212.800, 3.865
1066	213.000, 0.901	213.000, 0.807	213.000, 0.905	213.000, 2.575	213.000, 2.325	213.000, 2.344	213.000, 0.311	213.000, 0.246	213.000, 0.264	213.000, 3.467	213.000, 3.577	213.000, 3.864
1067	213.200, 0.901	213.200, 0.807	213.200, 0.905	213.200, 2.570	213.200, 2.320	213.200, 2.339	213.200, 0.311	213.200, 0.246	213.200, 0.264	213.200, 3.466	213.200, 3.577	213.200, 3.864
1068	213.400, 0.901	213.400, 0.807	213.400, 0.905	213.400, 2.566	213.400, 2.315	213.400, 2.334	213.400, 0.311	213.400, 0.246	213.400, 0.264	213.400, 3.466	213.400, 3.577	213.400, 3.864
1069	213.600, 0.901	213.600, 0.807	213.600, 0.905	213.600, 2.561	213.600, 2.311	213.600, 2.329	213.600, 0.311	213.600, 0.246	213.600, 0.264	213.600, 3.466	213.600, 3.577	213.600, 3.864
1070	213.800, 0.901	213.800, 0.807	213.800, 0.905	213.800, 2.557	213.800, 2.307	213.800, 2.324	213.800, 0.312	213.800, 0.246	213.800, 0.264	213.800, 3.466	213.800, 3.577	213.800, 3.864
1071	214.000, 0.901	214.000, 0.807	214.000, 0.905	214.000, 2.552	214.000, 2.302	214.000, 2.319	214.000, 0.312	214.000, 0.245	214.000, 0.264	214.000, 3.465	214.000, 3.577	214.000, 3.863
1072	214.200, 0.901	214.200, 0.807	214.200, 0.905	214.200, 2.548	214.200, 2.298	214.200, 2.314	214.200, 0.312	214.200, 0.245	214.200, 0.264	214.200, 3.465	214.200, 3.577	214.200, 3.863
1073	214.400, 0.900	214.400, 0.807	214.400, 0.905	214.400, 2.543	214.400, 2.293	214.400, 2.310	214.400, 0.312	214.400, 0.245	214.400, 0.264	214.400, 3.465	214.400, 3.577	214.400, 3.863
1074	214.600, 0.900	214.600, 0.807	214.600, 0.905	214.600, 2.538	214.600, 2.288	214.600, 2.305	214.600, 0.312	214.600, 0.245	214.600, 0.264	214.600, 3.464	214.600, 3.577	214.600, 3.863
1075	214.800, 0.900	214.800, 0.807	214.800, 0.905	214.800, 2.534	214.800, 2.284	214.800, 2.300	214.800, 0.312	214.800, 0.245	214.800, 0.264	214.800, 3.464	214.800, 3.577	214.800, 3.863
1076	215.000, 0.900	215.000, 0.807	215.000, 0.905	215.000, 2.529	215.000, 2.279	215.000, 2.296	215.000, 0.312	215.000, 0.245	215.000, 0.264	215.000, 3.464	215.000, 3.577	215.000, 3.862
1077	215.200, 0.900	215.200, 0.807	215.200, 0.905	215.200, 2.525	215.200, 2.274	215.200, 2.291	215.200, 0.311	215.200, 0.245	215.200, 0.264	215.200, 3.464	215.200, 3.577	215.200, 3.862
1078	215.400, 0.899	215.400, 0.807	215.400, 0.905	215.400, 2.520	215.400, 2.269	215.400, 2.286	215.400, 0.311	215.400, 0.245	215.400, 0.263	215.400, 3.464	215.400, 3.577	215.400, 3.862
1079	215.600, 0.899	215.600, 0.806	215.600, 0.905	215.600, 2.516	215.600, 2.265	215.600, 2.281	215.600, 0.311	215.600, 0.246	215.600, 0.263	215.600, 3.464	215.600, 3.577	215.600, 3.862
1080	215.800, 0.899	215.800, 0.806	215.800, 0.905	215.800, 2.511	215.800, 2.260	215.800, 2.277	215.800, 0.310	215.800, 0.246	215.800, 0.263	215.800, 3.464	215.800, 3.577	215.800, 3.862
1081	216.000, 0.898	216.000, 0.806	216.000, 0.905	216.000, 2.507	216.000, 2.256	216.000, 2.272	216.000, 0.310	216.000, 0.246	216.000, 0.264	216.000, 3.464	216.000, 3.576	216.000, 3.863
1082	216.200, 0.898	216.200, 0.805	216.200, 0.905	216.200, 2.503	216.200, 2.252	216.200, 2.267	216.200, 0.310	216.200, 0.246	216.200, 0.264	216.200, 3.464	216.200, 3.576	216.200, 3.862
1083	216.400, 0.898	216.400, 0.805	216.400, 0.905	216.400, 2.498	216.400, 2.248	216.400, 2.262	216.400, 0.310	216.400, 0.246	216.400, 0.264	216.400, 3.464	216.400, 3.576	216.400, 3.862
1084	216.600, 0.898	216.600, 0.805	216.600, 0.905	216.600, 2.494	216.600, 2.244	216.600, 2.257	216.600, 0.309	216.600, 0.246	216.600, 0.264	216.600, 3.464	216.600, 3.576	216.600, 3.862
1085	216.800, 0.898	216.800, 0.805	216.800, 0.905	216.800, 2.490	216.800, 2.240	216.800, 2.252	216.800, 0.309	216.800, 0.246	216.800, 0.264	216.800, 3.464	216.800, 3.575	216.800, 3.862
1086	217.000, 0.898	217.000, 0.805	217.000, 0.905	217.000, 2.486	217.000, 2.235	217.000, 2.247	217.000, 0.309	217.000, 0.246	217.000, 0.264	217.000, 3.463	217.000, 3.575	217.000, 3.861
1087	217.200, 0.898	217.200, 0.805	217.200, 0.905	217.200, 2.481	217.200, 2.231	217.200, 2.243	217.200, 0.309	217.200, 0.246	217.200, 0.264	217.200, 3.463	217.200, 3.575	217.200, 3.861
1088	217.400, 0.898	217.400, 0.805	217.400, 0.905	217.400, 2.477	217.400, 2.228	217.400, 2.238	217.400, 0.309	217.400, 0.246	217.400, 0.264	217.400, 3.463	217.400, 3.574	217.400, 3.860
1089	217.600, 0.898	217.600, 0.804	217.600, 0.905	217.600, 2.473	217.600, 2.224	217.600, 2.234	217.600, 0.309	217.600, 0.246	217.600, 0.264	217.600, 3.462	217.600, 3.574	217.600, 3.860
1090	217.800, 0.898	217.800, 0.804	217.800, 0.905	217.800, 2.469	217.800, 2.220	217.800, 2.229	217.800, 0.309	217.800, 0.246	217.800, 0.264	217.800, 3.462	217.800, 3.574	217.800, 3.860
1091	218.000, 0.899	218.000, 0.804	218.000, 0.905	218.000, 2.465	218.000, 2.216	218.000, 2.225	218.000, 0.310	218.000, 0.246	218.000, 0.264	218.000, 3.462	218.000, 3.573	218.000, 3.859
1092	218.200, 0.899	218.200, 0.805	218.200, 0.904	218.200, 2.461	218.200, 2.212	218.200, 2.221	218.200, 0.310	218.200, 0.246	218.200, 0.264	218.200, 3.461	218.200, 3.573	218.200, 3.859
1093	218.400, 0.899	218.400, 0.805	218.400, 0.904	218.400, 2.457	218.400, 2.208	218.400, 2.217	218.400, 0.310	218.400, 0.245	218.400, 0.264	218.400, 3.461	218.400, 3.573	218.400, 3.859
1094	218.600, 0.899	218.600, 0.805	218.600, 0.904	218.600, 2.453	218.600, 2.204	218.600, 2.213	218.600, 0.310	218.600, 0.245	218.600, 0.263	218.600, 3.461	218.600, 3.573	218.600, 3.859
1095	218.800, 0.899	218.800, 0.805	218.800, 0.904	218.800, 2.449	218.800, 2.200	218.800, 2.209	218.800, 0.310	218.800, 0.245	218.800, 0.263	218.800, 3.461	218.800, 3.573	218.800, 3.859
1096	219.000, 0.899	219.000, 0.805	219.000, 0.903	219.000, 2.445	219.000, 2.195	219.000, 2.205	219.000, 0.310	219.000, 0.244	219.000, 0.263	219.000, 3.461	219.000, 3.573	219.000, 3.859
1097	219.200, 0.899	219.200, 0.805	219.200, 0.903	219.200, 2.441	219.200, 2.191	219.200, 2.200	219.200, 0.310	219.200, 0.244	219.200, 0.263	219.200, 3.461	219.200, 3.573	219.200, 3.859
1098	219.400, 0.899	219.400, 0.804	219.400, 0.903	219.400, 2.437	219.400, 2.187	219.400, 2.196	219.400, 0.310	219.400, 0.244	219.400, 0.263	219.400, 3.461	219.400, 3.573	219.400, 3.859
1099	219.600, 0.899	219.600, 0.804	219.600, 0.903	219.600, 2.433	219.600, 2.183	219.600, 2.192	219.600, 0.310	219.600, 0.244	219.600, 0.263	219.600, 3.461	219.600, 3.574	219.600, 3.859
1100	219.800, 0.899	219.800, 0.804	219.800, 0.903	219.800, 2.429	219.800, 2.179	219.800, 2.187	219.800, 0.310	219.800, 0.244	219.800, 0.263	219.800, 3.461	219.800, 3.574	219.800, 3.859
1101	220.000, 0.899	220.000, 0.804	220.000, 0.903	220.000, 2.425	220.000, 2.175	220.000, 2.183	220.000, 0.310	220.000, 0.244	220.000, 0.263	220.000, 3.461	220.000, 3.574	220.000, 3.858
1102	220.200, 0.898	220.200, 0.804	220.200, 0.903	220.200, 2.421	220.200, 2.171	220.200, 2.179	220.200, 0.310	220.200, 0.245	220.200, 0.263	220.200, 3.461	220.200, 3.573	220.200, 3.858
1103	220.400, 0.898	220.400, 0.804	220.400, 0.903	220.400, 2.417	220.400, 2.167	220.400, 2.174	220.400, 0.310	220.400, 0.245	220.400, 0.263	220.400, 3.461	220.400, 3.573	220.400, 3.858
1104	220.600, 0.898	220.600, 0.804	220.600, 0.903	220.600, 2.413	220.600, 2.163	220.600, 2.170	220.600, 0.310	220.600, 0.245	220.600, 0.263	220.600, 3.460	220.600, 3.573	220.600, 3.858
1105	220.800, 0.898	220.800, 0.803	220.800, 0.903	220.800, 2.409	220.800, 2.159	220.800, 2.166	220.800, 0.310	220.800, 0.245	220.800, 0.263	220.800, 3.460	220.800, 3.573	220.800, 3.858
1106	221.000, 0.897	221.000, 0.803	221.000, 0.903	221.000, 2.405	221.000, 2.156	221.000, 2.162	221.000, 0.310	221.000, 0.245	221.000, 0.263	221.000, 3.460	221.000, 3.572	221.000, 3.858
1107	221.200, 0.897	221.200, 0.803	221.200, 0.903	221.200, 2.401	221.200, 2.152	221.200, 2.158	221.200, 0.310	221.200, 0.245	221.200, 0.263	221.200, 3.460	221.200, 3.572	221.200, 3.858
1108	221.400, 0.897	221.400, 0.803	221.400, 0.903	221.400, 2.397	221.400, 2.148	221.400, 2.154	221.400, 0.309	221.400, 0.245	221.400, 0.264	221.400, 3.459	221.400, 3.572	221.400, 3.858
1109	221.600, 0.897	221.600, 0.803	221.600, 0.903	221.600, 2.394	221.600, 2.145	221.600, 2.150	221.600, 0.309	221.600, 0.245	221.600, 0.263	221.600, 3.459	221.600, 3.571	221.600, 3.858
1110	221.800, 0.897	221.800, 0.803	221.800, 0.903	221.800, 2.390	221.800, 2.141	221.800, 2.146	221.800, 0.309	221.800, 0.245	221.800, 0.263	221.800, 3.459	221.800, 3.571	221.800, 3.858
1111	222.000, 0.896	222.000, 0.803	222.000, 0.903	222.000, 2.386	222.000, 2.138	222.000, 2.142	222.000, 0.308	222.000, 0.245	222.000, 0.263	222.000, 3.459	222.000, 3.571	222.000, 3.858
1112	222.200, 0.896	222.200, 0.803	222.200, 0.903	222.200, 2.382	222.200, 2.134	222.200, 2.138	222.200, 0.308	222.200, 0.245	222.200, 0.263	222.200, 3.459	222.200, 3.571	222.200, 3.858
1113	222.400, 0.896	222.400, 0.803	222.400, 0.903	222.400, 2.378	222.400, 2.131	222.400, 2.134	222.400, 0.308	222.400, 0.245	222.400, 0.263	222.400, 3.459	222.400, 3.571	222.400, 3.859
1114	222.600, 0.896	222.600, 0.803	222.600, 0.903	222.600, 2.375	222.600, 2.127	222.600, 2.130	222.600, 0.308	222.600, 0.245	222.600, 0.263	222.600, 3.459	222.600, 3.570	222.600, 3.859
1115	222.800, 0.896	222.800, 0.802	222.800, 0.903	222.800, 2.371	222.800, 2.124	222.800, 2.126	222.800, 0.308	222.800, 0.245	222.800, 0.263	222.800, 3.459	222.800, 3.570	222.800, 3.859
1116	223.000, 0.896	223.000, 0.802	223.000, 0.903	223.000, 2.367	223.000, 2.120	223.000, 2.122	223.000, 0.308	223.000, 0.245	223.000, 0.263	223.000, 3.459	223.000, 3.570	223.000, 3.859
1117	223.200, 0.896	223.200, 0.802	223.200, 0.903	223.200, 2.364	223.200, 2.117	223.200, 2.118	223.200, 0.308	223.200, 0.245	223.200, 0.262	223.200, 3.459	223.200, 3.570	223.200, 3.859
1118	223.400, 0.896	223.400, 0.802	223.400, 0.903	223.400, 2.360	223.400, 2.114	223.400, 2.114	223.400, 0.308	223.400, 0.245	223.400, 0.262	223.400, 3.459	223.400, 3.570	223.400, 3.859
1119	223.600, 0.896	223.600, 0.802	223.600, 0.903	223.600, 2.357	223.600, 2.110	223.600, 2.110	223.600, 0.308	223.600, 0.245	223.600, 0.262	223.600, 3.458	223.600, 3.570	223.600, 3.858
1120	223.800, 0.896	223.800, 0.802	223.800, 0.903	223.800, 2.353	223.800, 2.107	223.800, 2.106	223.800, 0.308	223.800, 0.245	223.800, 0.262	223.800, 3.458	223.800, 3.570	223.800, 3.858
1121	224.000, 0.896	224.000, 0.802	224.000, 0.903	224.000, 2.350	224.000, 2.104	224.000, 2.102	224.000, 0.309	224.000, 0.245	224.000, 0.262	224.000, 3.458	224.000, 3.570	224.000, 3.858
1122	224.200, 0.896	224.200, 0.803	224.200, 0.903	224.200, 2.346	224.200, 2.100	224.200, 2.099	224.200, 0.309	224.200, 0.245	224.200, 0.262	224.200, 3.457	224.200, 3.569	224.200, 3.858
1123	224.400, 0.896	224.400, 0.803	224.400, 0.903	224.400, 2.343	224.400, 2.097	224.400, 2.095	224.400, 0.309	224.400, 0.245	224.400, 0.262	224.400, 3.457	224.400, 3.569	224.400, 3.858
1124	224.600, 0.896	224.600, 0.803	224.600, 0.903	224.600, 2.339	224.600, 2.093	224.600, 2.092	224.600, 0.309	224.600, 0.245	224.600, 0.263	224.600, 3.457	224.600, 3.569	224.600, 3.857
1125	224.800, 0.896	224.800, 0.803	224.800, 0.903	224.800, 2.336	224.800, 2.089	224.800, 2.088	224.800, 0.309	224.800, 0.245	224.800, 0.263	224.800, 3.456	224.800, 3.569	224.800, 3.857
1126	225.000, 0.896	225.000, 0.803	225.000, 0.903	225.000, 2.333	225.000, 2.085	225.000, 2.084	225.000, 0.309	225.000, 0.245	225.000, 0.263	225.000, 3.456	225.000, 3.569	225.000, 3.857
1127	225.200, 0.896	225.200, 0.803	225.200, 0.902	225.200, 2.329	225.200, 2.082	225.200, 2.081	225.200, 0.309	225.200, 0.245	225.200, 0.263	225.200, 3.456	225.200, 3.569	225.200, 3.857
1128	225.400, 0.896	225.400, 0.803	225.400, 0.902	225.400, 2.326	225.400, 2.078	225.400, 2.077	225.400, 0.309	225.400, 0.245	225.400, 0.263	225.400, 3.455	225.400, 3.569	225.400, 3.856
1129	225.600, 0.896	225.600, 0.803	225.600, 0.902	225.600, 2.323	225.600, 2.075	225.600, 2.074	225.600, 0.309	225.600, 0.245	225.600, 0.262	225.600, 3.455	225.600, 3.569	225.600, 3.856
1130	225.800, 0.896	225.800, 0.803	225.800, 0.901	225.800, 2.319	225.800, 2.071	225.800, 2.070	225.800, 0.309	225.800, 0.245	225.800, 0.262	225.800, 3.455	225.800, 3.569	225.800, 3.856
1131	226.000, 0.896	226.000, 0.802	226.000, 0.901	226.000, 2.316	226.000, 2.068	226.000, 2.067	226.000, 0.309	226.000, 0.245	226.000, 0.262	226.000, 3.454	226.000, 3.569	226.000, 3.856
1132	226.200, 0.896	226.200, 0.802	226.200, 0.901	226.200, 2.312	226.200, 2.064	226.200, 2.063	226.200, 0.308	226.200, 0.245	226.200, 0.262	226.200, 3.454	226.200, 3.568	226.200, 3.855
1133	226.400, 0.896	226.400, 0.802	226.400, 0.901	226.400, 2.309	226.400, 2.061	226.400, 2.060	226.400, 0.308	226.400, 0.245	226.400, 0.262	226.400, 3.454	226.400, 3.568	226.400, 3.855
1134	226.600, 0.896	226.600, 0.802	226.600, 0.901	226.600, 2.305	226.600, 2.058	226.600, 2.057	226.600, 0.308	226.600, 0.244	226.600, 0.262	226.600, 3.453	226.600, 3.568	226.600, 3.855
1135	226.800, 0.896	226.800, 0.802	226.800, 0.901	226.800, 2.302	226.800, 2.054	226.800, 2.054	226.800, 0.308	226.800, 0.244	226.800, 0.261	226.800, 3.453	226.800, 3.568	226.800, 3.855
1136	227.000, 0.897	227.000, 0.802	227.000, 0.901	227.000, 2.298	227.000, 2.051	227.000, 2.051	227.000, 0.308	227.000, 0.244	227.000, 0.261	227.000, 3.453	227.000, 3.568	227.000, 3.855
1137	227.200, 0.897	227.200, 0.802	227.200, 0.900	227.200, 2.295	227.200, 2.048	227.200, 2.047	227.200, 0.308	227.200, 0.243	227.200, 0.261	227.200, 3.453	227.200, 3.568	227.200, 3.855
1138	227.400, 0.897	227.400, 0.802	227.400, 0.900	227.400, 2.291	227.400, 2.045	227.400, 2.044	227.400, 0.308	227.400, 0.243	227.400, 0.261	227.400, 3.453	227.400, 3.568	227.400, 3.854
1139	227.600, 0.896	227.600, 0.802	227.600, 0.900	227.600, 2.288	227.600, 2.042	227.600, 2.041	227.600, 0.308	227.600, 0.243	227.600, 0.261	227.600, 3.453	227.600, 3.568	227.600, 3.854
1140	227.800, 0.896	227.800, 0.802	227.800, 0.900	227.800, 2.285	227.800, 2.039	227.800, 2.037	227.800, 0.308	227.800, 0.243	227.800, 0.261	227.800, 3.453	227.800, 3.568	227.800, 3.854
1141	228.000, 0.896	228.000, 0.802	228.000, 0.900	228.000, 2.282	228.000, 2.036	228.000, 2.034	228.000, 0.308	228.000, 0.243	228.000, 0.261	228.000, 3.453	228.000, 3.568	228.000, 3.853
1142	228.200, 0.896	228.200, 0.802	228.200, 0.900	228.200, 2.279	228.200, 2.032	228.200, 2.031	228.200, 0.308	228.200, 0.243	228.200, 0.262	228.200, 3.453	228.200, 3.568	228.200, 3.853
1143	228.400, 0.896	228.400, 0.802	228.400, 0.900	228.400, 2.276	228.400, 2.029	228.400, 2.027	228.400, 0.308	228.400, 0.243	228.400, 0.262	228.400, 3.453	228.400, 3.568	228.400, 3.853
1144	228.600, 0.896	228.600, 0.802	228.600, 0.900	228.600, 2.273	228.600, 2.026	228.600, 2.024	228.600, 0.308	228.600, 0.243	228.600, 0.262	228.600, 3.453	228.600, 3.568	228.600, 3.853
1145	228.800, 0.896	228.800, 0.802	228.800, 0.900	228.800, 2.270	228.800, 2.023	228.800, 2.020	228.800, 0.308	228.800, 0.243	228.800, 0.262	228.800, 3.453	228.800, 3.568	228.800, 3.853
1146	229.000, 0.896	229.000, 0.802	229.000, 0.901	229.000, 2.267	229.000, 2.020	229.000, 2.017	229.000, 0.308	229.000, 0.243	229.000, 0.261	229.000, 3.454	229.000, 3.568	229.000, 3.853
1147	229.200, 0.895	229.200, 0.801	229.200, 0.901	229.200, 2.264	229.200, 2.018	229.200, 2.013	229.200, 0.308	229.200, 0.243	229.200, 0.261	229.200, 3.454	229.200, 3.568	229.200, 3.853
1148	229.400, 0.895	229.400, 0.801	229.400, 0.901	229.400, 2.261	229.400, 2.015	229.400, 2.010	229.400, 0.308	229.400, 0.243	229.400, 0.261	229.400, 3.454	229.400, 3.568	229.400, 3.852
1149	229.600, 0.895	229.600, 0.801	229.600, 0.900	229.600, 2.258	229.600, 2.012	229.600, 2.007	229.600, 0.308	229.600, 0.243	229.600, 0.261	229.600, 3.454	229.600, 3.568	229.600, 3.852
1150	229.800, 0.895	229.800, 0.801	229.800, 0.900	229.800, 2.255	229.800, 2.009	229.800, 2.004	229.800, 0.308	229.800, 0.243	229.800, 0.261	229.800, 3.454	229.800, 3.568	229.800, 3.852
1151	230.000, 0.895	230.000, 0.801	230.000, 0.901	230.000, 2.252	230.000, 2.006	230.000, 2.001	230.000, 0.308	230.000, 0.243	230.000, 0.261	230.000, 3.453	230.000, 3.568	230.000, 3.852
1152	230.200, 0.895	230.200, 0.801	230.200, 0.901	230.200, 2.249	230.200, 2.003	230.200, 1.998	230.200, 0.308	230.200, 0.243	230.200, 0.261	230.200, 3.453	230.200, 3.567	230.200, 3.852
1153	230.400, 0.896	230.400, 0.801	230.400, 0.901	230.400, 2.246	230.400, 2.000	230.400, 1.995	230.400, 0.307	230.400, 0.243	230.400, 0.261	230.400, 3.453	230.400, 3.567	230.400, 3.852
1154	230.600, 0.896	230.600, 0.801	230.600, 0.901	230.600, 2.243	230.600, 1.997	230.600, 1.992	230.600, 0.307	230.600, 0.242	230.600, 0.261	230.600, 3.453	230.600, 3.567	230.600, 3.852
1155	230.800, 0.896	230.800, 0.801	230.800, 0.901	230.800, 2.240	230.800, 1.994	230.800, 1.989	230.800, 0.307	230.800, 0.242	230.800, 0.261	230.800, 3.453	230.800, 3.567	230.800, 3.852
1156	231.000, 0.896	231.000, 0.801	231.000, 0.901	231.000, 2.237	231.000, 1.991	231.000, 1.986	231.000, 0.307	231.000, 0.242	231.000, 0.261	231.000, 3.453	231.000, 3.567	231.000, 3.852
1157	231.200, 0.896	231.200, 0.801	231.200, 0.900	231.200, 2.234	231.200, 1.989	231.200, 1.983	231.200, 0.307	231.200, 0.242	231.200, 0.261	231.200, 3.453	231.200, 3.567	231.200, 3.851
1158	231.400, 0.896	231.400, 0.801	231.400, 0.900	231.400, 2.231	231.400, 1.986	231.400, 1.980	231.400, 0.307	231.400, 0.242	231.400, 0.261	231.400, 3.453	231.400, 3.567	231.400, 3.851
1159	231.600, 0.896	231.600, 0.800	231.600, 0.899	231.600, 2.228	231.600, 1.983	231.600, 1.977	231.600, 0.307	231.600, 0.242	231.600, 0.262	231.600, 3.453	231.600, 3.567	231.600, 3.851
1160	231.800, 0.896	231.800, 0.800	231.800, 0.899	231.800, 2.225	231.800, 1.980	231.800, 1.974	231.800, 0.307	231.800, 0.242	231.800, 0.262	231.800, 3.453	231.800, 3.567	231.800, 3.851
1161	232.000, 0.895	232.000, 0.800	232.000, 0.899	232.000, 2.222	232.000, 1.978	232.000, 1.971	232.000, 0.306	232.000, 0.243	232.000, 0.262	232.000, 3.453	232.000, 3.567	232.000, 3.851
1162	232.200, 0.895	232.200, 0.799	232.200, 0.899	232.200, 2.220	232.200, 1.975	232.200, 1.968	232.200, 0.306	232.200, 0.243	232.200, 0.261	232.200, 3.452	232.200, 3.566	232.200, 3.851
1163	232.400, 0.895	232.400, 0.799	232.400, 0.899	232.400, 2.217	232.400, 1.972	232.400, 1.965	232.400, 0.306	232.400, 0.243	232.400, 0.261	232.400, 3.452	232.400, 3.566	232.400, 3.852
1164	232.600, 0.895	232.600, 0.799	232.600, 0.899	232.600, 2.214	232.600, 1.970	232.600, 1.962	232.600, 0.306	232.600, 0.243	232.600, 0.261	232.600, 3.452	232.600, 3.566	232.600, 3.852
1165	232.800, 0.894	232.800, 0.799	232.800, 0.899	232.800, 2.212	232.800, 1.967	232.800, 1.960	232.800, 0.307	232.800, 0.243	232.800, 0.261	232.800, 3.452	232.800, 3.566	232.800, 3.852
1166	233.000, 0.894	233.000, 0.800	233.000, 0.899	233.000, 2.209	233.000, 1.964	233.000, 1.957	233.000, 0.307	233.000, 0.244	233.000, 0.261	233.000, 3.452	233.000, 3.566	233.000, 3.852
1167	233.200, 0.894	233.200, 0.800	233.200, 0.899	233.200, 2.206	233.200, 1.962	233.200, 1.954	233.200, 0.307	233.200, 0.244	233.200, 0.261	233.200, 3.451	233.200, 3.566	233.200, 3.851
1168	233.400, 0.894	233.400, 0.800	233.400, 0.899	233.400, 2.203	233.400, 1.959	233.400, 1.951	233.400, 0.307	233.400, 0.244	233.400, 0.261	233.400, 3.451	233.400, 3.566	233.400, 3.851
1169	233.600, 0.894	233.600, 0.801	233.600, 0.900	233.600, 2.201	233.600, 1.956	233.600, 1.949	233.600, 0.307	233.600, 0.244	233.600, 0.260	233.600, 3.451	233.600, 3.566	233.600, 3.851
1170	233.800, 0.894	233.800, 0.801	233.800, 0.900	233.800, 2.198	233.800, 1.953	233.800, 1.946	233.800, 0.307	233.800, 0.244	233.800, 0.260	233.800, 3.450	233.800, 3.566	233.800, 3.851
1171	234.000, 0.894	234.000, 0.801	234.000, 0.900	234.000, 2.195	234.000, 1.951	234.000, 1.943	234.000, 0.307	234.000, 0.243	234.000, 0.260	234.000, 3.450	234.000, 3.566	234.000, 3.850
1172	234.200, 0.894	234.200, 0.801	234.200, 0.900	234.200, 2.193	234.200, 1.948	234.200, 1.941	234.200, 0.307	234.200, 0.243	234.200, 0.260	234.200, 3.449	234.200, 3.565	234.200, 3.850
1173	234.400, 0.894	234.400, 0.801	234.400, 0.900	234.400, 2.190	234.400, 1.945	234.400, 1.938	234.400, 0.307	234.400, 0.243	234.400, 0.260	234.400, 3.449	234.400, 3.565	234.400, 3.850
1174	234.600, 0.894	234.600, 0.801	234.600, 0.900	234.600, 2.187	234.600, 1.942	234.600, 1.935	234.600, 0.308	234.600, 0.243	234.600, 0.260	234.600, 3.449	234.600, 3.565	234.600, 3.850
1175	234.800, 0.894	234.800, 0.801	234.800, 0.900	234.800, 2.185	234.800, 1.940	234.800, 1.933	234.800, 0.308	234.800, 0.243	234.800, 0.260	234.800, 3.449	234.800, 3.565	234.800, 3.849
1176	235.000, 0.894	235.000, 0.800	235.000, 0.900	235.000, 2.182	235.000, 1.937	235.000, 1.930	235.000, 0.308	235.000, 0.242	235.000, 0.259	235.000, 3.449	235.000, 3.565	235.000, 3.849
1177	235.200, 0.894	235.200, 0.800	235.200, 0.899	235.200, 2.179	235.200, 1.935	235.200, 1.928	235.200, 0.308	235.200, 0.242	235.200, 0.259	235.200, 3.448	235.200, 3.564	235.200, 3.849
1178	235.400, 0.894	235.400, 0.800	235.400, 0.899	235.400, 2.177	235.400, 1.933	235.400, 1.925	235.400, 0.308	235.400, 0.242	235.400, 0.259	235.400, 3.448	235.400, 3.564	235.400, 3.849
1179	235.600, 0.894	235.600, 0.799	235.600, 0.899	235.600, 2.174	235.600, 1.931	235.600, 1.922	235.600, 0.307	235.600, 0.242	235.600, 0.260	235.600, 3.448	235.600, 3.564	235.600, 3.848
1180	235.800, 0.894	235.800, 0.799	235.800, 0.899	235.800, 2.171	235.800, 1.929	235.800, 1.920	235.800, 0.307	235.800, 0.242	235.800, 0.260	235.800, 3.448	235.800, 3.564	235.800, 3.848
1181	236.000, 0.894	236.000, 0.798	236.000, 0.899	236.000, 2.169	236.000, 1.927	236.000, 1.917	236.000, 0.307	236.000, 0.242	236.000, 0.260	236.000, 3.448	236.000, 3.564	236.000, 3.848
1182	236.200, 0.894	236.200, 0.798	236.200, 0.899	236.200, 2.166	236.200, 1.925	236.200, 1.915	236.200, 0.307	236.200, 0.242	236.200, 0.260	236.200, 3.448	236.200, 3.564	236.200, 3.848
1183	236.400, 0.894	236.400, 0.798	236.400, 0.899	236.400, 2.164	236.400, 1.923	236.400, 1.912	236.400, 0.307	236.400, 0.242	236.400, 0.260	236.400, 3.448	236.400, 3.564	236.400, 3.848
1184	236.600, 0.894	236.600, 0.798	236.600, 0.898	236.600, 2.161	236.600, 1.921	236.600, 1.910	236.600, 0.306	236.600, 0.242	236.600, 0.260	236.600, 3.448	236.600, 3.564	236.600, 3.849
1185	236.800, 0.894	236.800, 0.798	236.800, 0.898	236.800, 2.158	236.800, 1.918	236.800, 1.907	236.800, 0.306	236.800, 0.242	236.800, 0.260	236.800, 3.448	236.800, 3.564	236.800, 3.849
1186	237.000, 0.894	237.000, 0.798	237.000, 0.898	237.000, 2.156	237.000, 1.916	237.000, 1.904	237.000, 0.306	237.000, 0.242	237.000, 0.259	237.000, 3.448	237.000, 3.563	237.000, 3.849
1187	237.200, 0.894	237.200, 0.799	237.200, 0.897	237.200, 2.153	237.200, 1.914	237.200, 1.902	237.200, 0.306	237.200, 0.242	237.200, 0.259	237.200, 3.448	237.200, 3.563	237.200, 3.849
1188	237.400, 0.893	237.400, 0.799	237.400, 0.897	237.400, 2.151	237.400, 1.911	237.400, 1.899	237.400, 0.305	237.400, 0.242	237.400, 0.259	237.400, 3.447	237.400, 3.563	237.400, 3.849
1189	237.600, 0.893	237.600, 0.799	237.600, 0.897	237.600, 2.148	237.600, 1.909	237.600, 1.897	237.600, 0.305	237.600, 0.242	237.600, 0.259	237.600, 3.447	237.600, 3.563	237.600, 3.849
1190	237.800, 0.893	237.800, 0.799	237.800, 0.897	237.800, 2.146	237.800, 1.906	237.800, 1.895	237.800, 0.305	237.800, 0.241	237.800, 0.260	237.800, 3.447	237.800, 3.562	237.800, 3.848
1191	238.000, 0.893	238.000, 0.799	238.000, 0.897	238.000, 2.144	238.000, 1.904	238.000, 1.892	238.000, 0.305	238.000, 0.241	238.000, 0.260	238.000, 3.447	238.000, 3.562	238.000, 3.848
1192	238.200, 0.893	238.200, 0.799	238.200, 0.898	238.200, 2.141	238.200, 1.902	238.200, 1.890	238.200, 0.305	238.200, 0.240	238.200, 0.260	238.200, 3.447	238.200, 3.562	238.200, 3.848
1193	238.400, 0.892	238.400, 0.799	238.400, 0.898	238.400, 2.139	238.400, 1.900	238.400, 1.887	238.400, 0.305	238.400, 0.240	238.400, 0.260	238.400, 3.447	238.400, 3.562	238.400, 3.848
1194	238.600, 0.892	238.600, 0.799	238.600, 0.898	238.600, 2.137	238.600, 1.897	238.600, 1.885	238.600, 0.305	238.600, 0.240	238.600, 0.260	238.600, 3.447	238.600, 3.562	238.600, 3.848
1195	238.800, 0.892	238.800, 0.798	238.800, 0.898	238.800, 2.135	238.800, 1.895	238.800, 1.882	238.800, 0.306	238.800, 0.240	238.800, 0.260	238.800, 3.447	238.800, 3.562	238.800, 3.848
1196	239.000, 0.892	239.000, 0.798	239.000, 0.898	239.000, 2.132	239.000, 1.892	239.000, 1.880	239.000, 0.306	239.000, 0.240	239.000, 0.260	239.000, 3.447	239.000, 3.561	239.000, 3.847
1197	239.200, 0.892	239.200, 0.798	239.200, 0.898	239.200, 2.130	239.200, 1.890	239.200, 1.877	239.200, 0.306	239.200, 0.240	239.200, 0.260	239.200, 3.447	239.200, 3.561	239.200, 3.847
1198	239.400, 0.892	239.400, 0.798	239.400, 0.898	239.400, 2.128	239.400, 1.888	239.400, 1.875	239.400, 0.306	239.400, 0.240	239.400, 0.260	239.400, 3.446	239.400, 3.561	239.400, 3.847
1199	239.600, 0.892	239.600, 0.798	239.600, 0.898	239.600, 2.125	239.600, 1.885	239.600, 1.873	239.600, 0.306	239.600, 0.240	239.600, 0.260	239.600, 3.446	239.600, 3.561	239.600, 3.846
1200	239.800, 0.892	239.800, 0.798	239.800, 0.898	239.800, 2.123	239.800, 1.883	239.800, 1.870	239.800, 0.307	239.800, 0.240	239.800, 0.260	239.800, 3.446	239.800, 3.561	239.800, 3.846
1201	240.000, 0.892	240.000, 0.798	240.000, 0.898	240.000, 2.121	240.000, 1.880	240.000, 1.868	240.000, 0.307	240.000, 0.240	240.000, 0.260	240.000, 3.445	240.000, 3.561	240.000, 3.846
1202	240.200, 0.892	240.200, 0.797	240.200, 0.898	240.200, 2.118	240.200, 1.878	240.200, 1.866	240.200, 0.307	240.200, 0.240	240.200, 0.260	240.200, 3.445	240.200, 3.561	240.200, 3.846
1203	240.400, 0.892	240.400, 0.797	240.400, 0.898	240.400, 2.116	240.400, 1.876	240.400, 1.863	240.400, 0.307	240.400, 0.241	240.400, 0.260	240.400, 3.445	240.400, 3.561	240.400, 3.846
1204	240.600, 0.892	240.600, 0.797	240.600, 0.897	240.600, 2.114	240.600, 1.874	240.600, 1.861	240.600, 0.307	240.600, 0.241	240.600, 0.260	240.600, 3.445	240.600, 3.560	240.600, 3.846
1205	240.800, 0.892	240.800, 0.797	240.800, 0.897	240.800, 2.111	240.800, 1.871	240.800, 1.859	240.800, 0.307	240.800, 0.241	240.800, 0.259	240.800, 3.444	240.800, 3.560	240.800, 3.846
1206	241.000, 0.892	241.000, 0.797	241.000, 0.897	241.000, 2.109	241.000, 1.869	241.000, 1.857	241.000, 0.306	241.000, 0.241	241.000, 0.259	241.000, 3.444	241.000, 3.560	241.000, 3.846
1207	241.200, 0.892	241.200, 0.797	241.200, 0.897	241.200, 2.107	241.200, 1.867	241.200, 1.854	241.200, 0.306	241.200, 0.241	241.200, 0.259	241.200, 3.444	241.200, 3.560	241.200, 3.845
1208	241.400, 0.892	241.400, 0.796	241.400, 0.897	241.400, 2.105	241.400, 1.865	241.400, 1.852	241.400, 0.306	241.400, 0.241	241.400, 0.259	241.400, 3.444	241.400, 3.560	241.400, 3.845
1209	241.600, 0.892	241.600, 0.796	241.600, 0.897	241.600, 2.102	241.600, 1.863	241.600, 1.850	241.600, 0.306	241.600, 0.241	241.600, 0.259	241.600, 3.444	241.600, 3.560	241.600, 3.845
1210	241.800, 0.892	241.800, 0.796	241.800, 0.897	241.800, 2.100	241.800, 1.861	241.800, 1.847	241.800, 0.306	241.800, 0.241	241.800, 0.259	241.800, 3.444	241.800, 3.560	241.800, 3.845
1211	242.000, 0.892	242.000, 0.796	242.000, 0.897	242.000, 2.098	242.000, 1.859	242.000, 1.845	242.000, 0.306	242.000, 0.241	242.000, 0.259	242.000, 3.444	242.000, 3.560	242.000, 3.845
1212	242.200, 0.892	242.200, 0.796	242.200, 0.897	242.200, 2.096	242.200, 1.857	242.200, 1.843	242.200, 0.305	242.200, 0.241	242.200, 0.260	242.200, 3.444	242.200, 3.560	242.200, 3.845
1213	242.400, 0.892	242.400, 0.796	242.400, 0.898	242.400, 2.093	242.400, 1.856	242.400, 1.840	242.400, 0.305	242.400, 0.241	242.400, 0.260	242.400, 3.444	242.400, 3.560	242.400, 3.845
1214	242.600, 0.892	242.600, 0.796	242.600, 0.898	242.600, 2.091	242.600, 1.854	242.600, 1.838	242.600, 0.305	242.600, 0.241	242.600, 0.259	242.600, 3.444	242.600, 3.560	242.600, 3.845
1215	242.800, 0.892	242.800, 0.796	242.800, 0.898	242.800, 2.089	242.800, 1.852	242.800, 1.836	242.800, 0.305	242.800, 0.241	242.800, 0.259	242.800, 3.444	242.800, 3.560	242.800, 3.845
1216	243.000, 0.892	243.000, 0.796	243.000, 0.898	243.000, 2.087	243.000, 1.850	243.000, 1.834	243.000, 0.305	243.000, 0.241	243.000, 0.259	243.000, 3.444	243.000, 3.560	243.000, 3.845
1217	243.200, 0.892	243.200, 0.796	243.200, 0.898	243.200, 2.085	243.200, 1.848	243.200, 1.831	243.200, 0.305	243.200, 0.241	243.200, 0.259	243.200, 3.443	243.200, 3.560	243.200, 3.845
1218	243.400, 0.892	243.400, 0.796	243.400, 0.898	243.400, 2.083	243.400, 1.846	243.400, 1.829	243.400, 0.305	243.400, 0.240	243.400, 0.259	243.400, 3.443	243.400, 3.560	243.400, 3.845
1219	243.600, 0.892	243.600, 0.796	243.600, 0.898	243.600, 2.081	243.600, 1.844	243.600, 1.827	243.600, 0.305	243.600, 0.240	243.600, 0.259	243.600, 3.443	243.600, 3.560	243.600, 3.845
1220	243.800, 0.892	243.800, 0.796	243.800, 0.898	243.800, 2.079	243.800, 1.842	243.800, 1.825	243.800, 0.305	243.800, 0.240	243.800, 0.259	243.800, 3.442	243.800, 3.560	243.800, 3.844
1221	244.000, 0.892	244.000, 0.796	244.000, 0.898	244.000, 2.077	244.000, 1.840	244.000, 1.823	244.000, 0.305	244.000, 0.240	244.000, 0.258	244.000, 3.442	244.000, 3.559	244.000, 3.844
1222	244.200, 0.892	244.200, 0.796	244.200, 0.898	244.200, 2.076	244.200, 1.838	244.200, 1.821	244.200, 0.305	244.200, 0.240	244.200, 0.258	244.200, 3.442	244.200, 3.559	244.200, 3.844
1223	244.400, 0.892	244.400, 0.796	244.400, 0.898	244.400, 2.074	244.400, 1.836	244.400, 1.820	244.400, 0.305	244.400, 0.240	244.400, 0.258	244.400, 3.441	244.400, 3.559	244.400, 3.844
1224	244.600, 0.892	244.600, 0.796	244.600, 0.897	244.600, 2.072	244.600, 1.834	244.600, 1.818	244.600, 0.305	244.600, 0.240	244.600, 0.258	244.600, 3.441	244.600, 3.558	244.600, 3.844
1225	244.800, 0.892	244.800, 0.796	244.800, 0.897	244.800, 2.070	244.800, 1.832	244.800, 1.816	244.800, 0.305	244.800, 0.240	244.800, 0.258	244.800, 3.441	244.800, 3.558	244.800, 3.845
1226	245.000, 0.892	245.000, 0.796	245.000, 0.897	245.000, 2.068	245.000, 1.831	245.000, 1.814	245.000, 0.305	245.000, 0.240	245.000, 0.258	245.000, 3.441	245.000, 3.558	245.000, 3.845
1227	245.200, 0.892	245.200, 0.796	245.200, 0.897	245.200, 2.065	245.200, 1.829	245.200, 1.812	245.200, 0.305	245.200, 0.240	245.200, 0.258	245.200, 3.441	245.200, 3.557	245.200, 3.845
1228	245.400, 0.892	245.400, 0.796	245.400, 0.896	245.400, 2.063	245.400, 1.827	245.400, 1.810	245.400, 0.305	245.400, 0.240	245.400, 0.258	245.400, 3.441	245.400, 3.557	245.400, 3.845
1229	245.600, 0.892	245.600, 0.797	245.600, 0.896	245.600, 2.061	245.600, 1.825	245.600, 1.808	245.600, 0.305	245.600, 0.240	245.600, 0.258	245.600, 3.442	245.600, 3.557	245.600, 3.845
1230	245.800, 0.892	245.800, 0.796	245.800, 0.896	245.800, 2.059	245.800, 1.823	245.800, 1.806	245.800, 0.305	245.800, 0.240	245.800, 0.258	245.800, 3.442	245.800, 3.557	245.800, 3.845
1231	246.000, 0.891	246.000, 0.796	246.000, 0.896	246.000, 2.057	246.000, 1.822	246.000, 1.804	246.000, 0.305	246.000, 0.241	246.000, 0.258	246.000, 3.442	246.000, 3.557	246.000, 3.845
1232	246.200, 0.891	246.200, 0.796	246.200, 0.896	246.200, 2.055	246.200, 1.820	246.200, 1.802	246.200, 0.305	246.200, 0.241	246.200, 0.259	246.200, 3.442	246.200, 3.557	246.200, 3.846
1233	246.400, 0.891	246.400, 0.797	246.400, 0.896	246.400, 2.053	246.400, 1.818	246.400, 1.800	246.400, 0.305	246.400, 0.241	246.400, 0.259	246.400, 3.442	246.400, 3.557	246.400, 3.845
1234	246.600, 0.891	246.600, 0.797	246.600, 0.896	246.600, 2.051	246.600, 1.816	246.600, 1.798	246.600, 0.305	246.600, 0.240	246.600, 0.259	246.600, 3.442	246.600, 3.557	246.600, 3.845
1235	246.800, 0.890	246.800, 0.797	246.800, 0.896	246.800, 2.049	246.800, 1.815	246.800, 1.796	246.800, 0.305	246.800, 0.240	246.800, 0.259	246.800, 3.442	246.800, 3.557	246.800, 3.845
1236	247.000, 0.890	247.000, 0.797	247.000, 0.896	247.000, 2.047	247.000, 1.813	247.000, 1.794	247.000, 0.304	247.000, 0.240	247.000, 0.259	247.000, 3.441	247.000, 3.557	247.000, 3.845
1237	247.200, 0.890	247.200, 0.797	247.200, 0.896	247.200, 2.045	247.200, 1.811	247.200, 1.792	247.200, 0.304	247.200, 0.240	247.200, 0.259	247.200, 3.441	247.200, 3.557	247.200, 3.844
1238	247.400, 0.890	247.400, 0.797	247.400, 0.896	247.400, 2.044	247.400, 1.809	247.400, 1.790	247.400, 0.303	247.400, 0.240	247.400, 0.259	247.400, 3.440	247.400, 3.557	247.400, 3.844
1239	247.600, 0.890	247.600, 0.796	247.600, 0.896	247.600, 2.042	247.600, 1.807	247.600, 1.789	247.600, 0.303	247.600, 0.241	247.600, 0.259	247.600, 3.439	247.600, 3.557	247.600, 3.843
1240	247.800, 0.890	247.800, 0.796	247.800, 0.895	247.800, 2.040	247.800, 1.805	247.800, 1.787	247.800, 0.303	247.800, 0.241	247.800, 0.259	247.800, 3.439	247.800, 3.557	247.800, 3.843
1241	248.000, 0.890	248.000, 0.796	248.000, 0.895	248.000, 2.039	248.000, 1.803	248.000, 1.785	248.000, 0.302	248.000, 0.241	248.000, 0.259	248.000, 3.439	248.000, 3.557	248.000, 3.842
1242	248.200, 0.890	248.200, 0.796	248.200, 0.895	248.200, 2.037	248.200, 1.801	248.200, 1.784	248.200, 0.302	248.200, 0.241	248.200, 0.259	248.200, 3.438	248.200, 3.557	248.200, 3.842
1243	248.400, 0.890	248.400, 0.796	248.400, 0.895	248.400, 2.035	248.400, 1.799	248.400, 1.782	248.400, 0.302	248.400, 0.241	248.400, 0.259	248.400, 3.438	248.400, 3.556	248.400, 3.842
1244	248.600, 0.890	248.600, 0.796	248.600, 0.895	248.600, 2.034	248.600, 1.797	248.600, 1.780	248.600, 0.302	248.600, 0.240	248.600, 0.259	248.600, 3.438	248.600, 3.556	248.600, 3.841
1245	248.800, 0.891	248.800, 0.797	248.800, 0.895	248.800, 2.032	248.800, 1.795	248.800, 1.778	248.800, 0.302	248.800, 0.240	248.800, 0.258	248.800, 3.438	248.800, 3.556	248.800, 3.841
1246	249.000, 0.891	249.000, 0.797	249.000, 0.895	249.000, 2.030	249.000, 1.794	249.000, 1.776	249.000, 0.302	249.000, 0.240	249.000, 0.258	249.000, 3.438	249.000, 3.556	249.000, 3.841
1247	249.200, 0.891	249.200, 0.797	249.200, 0.895	249.200, 2.029	249.200, 1.792	249.200, 1.775	249.200, 0.303	249.200, 0.240	249.200, 0.258	249.200, 3.438	249.200, 3.556	249.200, 3.841
1248	249.400, 0.891	249.400, 0.797	249.400, 0.895	249.400, 2.027	249.400, 1.790	249.400, 1.773	249.400, 0.303	249.400, 0.240	249.400, 0.258	249.400, 3.438	249.400, 3.555	249.400, 3.841
1249	249.600, 0.890	249.600, 0.797	249.600, 0.895	249.600, 2.025	249.600, 1.788	249.600, 1.771	249.600, 0.303	249.600, 0.240	249.600, 0.258	249.600, 3.437	249.600, 3.555	249.600, 3.841
1250	249.800, 0.890	249.800, 0.797	249.800, 0.895	249.800, 2.023	249.800, 1.787	249.800, 1.770	249.800, 0.303	249.800, 0.240	249.800, 0.258	249.800, 3.437	249.800, 3.555	249.800, 3.841
1251	250.000, 0.890	250.000, 0.797	250.000, 0.895	250.000, 2.022	250.000, 1.785	250.000, 1.768	250.000, 0.303	250.000, 0.239	250.000, 0.258	250.000, 3.437	250.000, 3.555	250.000, 3.841
1252	250.200, 0.890	250.200, 0.797	250.200, 0.895	250.200, 2.020	250.200, 1.783	250.200, 1.767	250.200, 0.303	250.200, 0.239	250.200, 0.257	250.200, 3.437	250.200, 3.555	250.200, 3.841
1253	250.400, 0.890	250.400, 0.797	250.400, 0.895	250.400, 2.018	250.400, 1.782	250.400, 1.765	250.400, 0.303	250.400, 0.239	250.400, 0.257	250.400, 3.437	250.400, 3.555	250.400, 3.841
1254	250.600, 0.890	250.600, 0.797	250.600, 0.895	250.600, 2.017	250.600, 1.780	250.600, 1.764	250.600, 0.303	250.600, 0.239	250.600, 0.258	250.600, 3.437	250.600, 3.555	250.600, 3.841
1255	250.800, 0.890	250.800, 0.797	250.800, 0.895	250.800, 2.015	250.800, 1.779	250.800, 1.762	250.800, 0.303	250.800, 0.239	250.800, 0.257	250.800, 3.436	250.800, 3.555	250.800, 3.841
1256	251.000, 0.890	251.000, 0.797	251.000, 0.895	251.000, 2.013	251.000, 1.777	251.000, 1.761	251.000, 0.303	251.000, 0.239	251.000, 0.258	251.000, 3.436	251.000, 3.556	251.000, 3.841
1257	251.200, 0.889	251.200, 0.797	251.200, 0.895	251.200, 2.011	251.200, 1.776	251.200, 1.759	251.200, 0.303	251.200, 0.239	251.200, 0.257	251.200, 3.436	251.200, 3.556	251.200, 3.840
1258	251.400, 0.889	251.400, 0.797	251.400, 0.894	251.400, 2.009	251.400, 1.774	251.400, 1.757	251.400, 0.303	251.400, 0.239	251.400, 0.257	251.400, 3.436	251.400, 3.556	251.400, 3.840
1259	251.600, 0.889	251.600, 0.797	251.600, 0.894	251.600, 2.007	251.600, 1.773	251.600, 1.755	251.600, 0.304	251.600, 0.240	251.600, 0.257	251.600, 3.436	251.600, 3.556	251.600, 3.840
1260	251.800, 0.889	251.800, 0.797	251.800, 0.894	251.800, 2.005	251.800, 1.771	251.800, 1.754	251.800, 0.304	251.800, 0.240	251.800, 0.257	251.800, 3.436	251.800, 3.556	251.800, 3.840
1261	252.000, 0.889	252.000, 0.797	252.000, 0.894	252.000, 2.003	252.000, 1.770	252.000, 1.752	252.000, 0.304	252.000, 0.240	252.000, 0.257	252.000, 3.436	252.000, 3.555	252.000, 3.840
1262	252.200, 0.889	252.200, 0.797	252.200, 0.894	252.200, 2.002	252.200, 1.768	252.200, 1.750	252.200, 0.304	252.200, 0.239	252.200, 0.257	252.200, 3.437	252.200, 3.555	252.200, 3.839
1263	252.400, 0.889	252.400, 0.797	252.400, 0.894	252.400, 2.000	252.400, 1.767	252.400, 1.749	252.400, 0.304	252.400, 0.239	252.400, 0.257	252.400, 3.437	252.400, 3.555	252.400, 3.839
1264	252.600, 0.889	252.600, 0.797	252.600, 0.894	252.600, 1.998	252.600, 1.765	252.600, 1.747	252.600, 0.304	252.600, 0.239	252.600, 0.257	252.600, 3.437	252.600, 3.554	252.600, 3.839
1265	252.800, 0.889	252.800, 0.796	252.800, 0.894	252.800, 1.996	252.800, 1.764	252.800, 1.745	252.800, 0.304	252.800, 0.239	252.800, 0.257	252.800, 3.437	252.800, 3.554	252.800, 3.840
1266	253.000, 0.889	253.000, 0.796	253.000, 0.895	253.000, 1.995	253.000, 1.762	253.000, 1.743	253.000, 0.304	253.000, 0.239	253.000, 0.256	253.000, 3.437	253.000, 3.554	253.000, 3.840
1267	253.200, 0.889	253.200, 0.796	253.200, 0.895	253.200, 1.993	253.200, 1.761	253.200, 1.742	253.200, 0.304	253.200, 0.239	253.200, 0.256	253.200, 3.437	253.200, 3.554	253.200, 3.840
1268	253.400, 0.889	253.400, 0.796	253.400, 0.895	253.400, 1.991	253.400, 1.759	253.400, 1.740	253.400, 0.304	253.400, 0.239	253.400, 0.256	253.400, 3.437	253.400, 3.553	253.400, 3.840
1269	253.600, 0.888	253.600, 0.796	253.600, 0.895	253.600, 1.990	253.600, 1.758	253.600, 1.738	253.600, 0.304	253.600, 0.239	253.600, 0.256	253.600, 3.436	253.600, 3.553	253.600, 3.840
1270	253.800, 0.889	253.800, 0.795	253.800, 0.895	253.800, 1.988	253.800, 1.756	253.800, 1.737	253.800, 0.304	253.800, 0.239	253.800, 0.256	253.800, 3.436	253.800, 3.553	253.800, 3.840
1271	254.000, 0.889	254.000, 0.795	254.000, 0.894	254.000, 1.987	254.000, 1.755	254.000, 1.735	254.000, 0.304	254.000, 0.239	254.000, 0.256	254.000, 3.436	254.000, 3.552	254.000, 3.840
1272	254.200, 0.889	254.200, 0.795	254.200, 0.894	254.200, 1.986	254.200, 1.754	254.200, 1.734	254.200, 0.304	254.200, 0.239	254.200, 0.256	254.200, 3.436	254.200, 3.552	254.200, 3.840
1273	254.400, 0.889	254.400, 0.795	254.400, 0.894	254.400, 1.985	254.400, 1.752	254.400, 1.732	254.400, 0.304	254.400, 0.239	254.400, 0.256	254.400, 3.436	254.400, 3.552	254.400, 3.840
1274	254.600, 0.889	254.600, 0.795	254.600, 0.894	254.600, 1.983	254.600, 1.751	254.600, 1.731	254.600, 0.303	254.600, 0.239	254.600, 0.257	254.600, 3.436	254.600, 3.552	254.600, 3.839
1275	254.800, 0.889	254.800, 0.795	254.800, 0.893	254.800, 1.982	254.800, 1.750	254.800, 1.729	254.800, 0.303	254.800, 0.239	254.800, 0.257	254.800, 3.436	254.800, 3.552	254.800, 3.839
1276	255.000, 0.889	255.000, 0.794	255.000, 0.893	255.000, 1.981	255.000, 1.749	255.000, 1.727	255.000, 0.303	255.000, 0.239	255.000, 0.257	255.000, 3.436	255.000, 3.552	255.000, 3.839
1277	255.200, 0.889	255.200, 0.794	255.200, 0.893	255.200, 1.979	255.200, 1.747	255.200, 1.726	255.200, 0.304	255.200, 0.239	255.200, 0.257	255.200, 3.436	255.200, 3.552	255.200, 3.838
1278	255.400, 0.889	255.400, 0.794	255.400, 0.893	255.400, 1.978	255.400, 1.746	255.400, 1.724	255.400, 0.304	255.400, 0.239	255.400, 0.257	255.400, 3.436	255.400, 3.552	255.400, 3.838
1279	255.600, 0.889	255.600, 0.794	255.600, 0.892	255.600, 1.977	255.600, 1.745	255.600, 1.723	255.600, 0.304	255.600, 0.239	255.600, 0.257	255.600, 3.436	255.600, 3.552	255.600, 3.838
1280	255.800, 0.889	255.800, 0.793	255.800, 0.892	255.800, 1.976	255.800, 1.743	255.800, 1.721	255.800, 0.304	255.800, 0.239	255.800, 0.258	255.800, 3.435	255.800, 3.552	255.800, 3.838
1281	256.000, 0.889	256.000, 0.793	256.000, 0.892	256.000, 1.974	256.000, 1.742	256.000, 1.720	256.000, 0.304	256.000, 0.239	256.000, 0.258	256.000, 3.435	256.000, 3.552	256.000, 3.837
1282	256.200, 0.888	256.200, 0.793	256.200, 0.892	256.200, 1.973	256.200, 1.740	256.200, 1.718	256.200, 0.304	256.200, 0.239	256.200, 0.258	256.200, 3.435	256.200, 3.552	256.200, 3.837
1283	256.400, 0.888	256.400, 0.793	256.400, 0.892	256.400, 1.971	256.400, 1.739	256.400, 1.717	256.400, 0.304	256.400, 0.239	256.400, 0.258	256.400, 3.435	256.400, 3.551	256.400, 3.837
1284	256.600, 0.888	256.600, 0.793	256.600, 0.893	256.600, 1.970	256.600, 1.738	256.600, 1.715	256.600, 0.304	256.600, 0.239	256.600, 0.258	256.600, 3.435	256.600, 3.551	256.600, 3.837
1285	256.800, 0.887	256.800, 0.793	256.800, 0.893	256.800, 1.968	256.800, 1.736	256.800, 1.714	256.800, 0.303	256.800, 0.239	256.800, 0.257	256.800, 3.435	256.800, 3.550	256.800, 3.837
1286	257.000, 0.887	257.000, 0.793	257.000, 0.893	257.000, 1.966	257.000, 1.735	257.000, 1.712	257.000, 0.303	257.000, 0.239	257.000, 0.257	257.000, 3.435	257.000, 3.550	257.000, 3.837
1287	257.200, 0.887	257.200, 0.794	257.200, 0.893	257.200, 1.964	257.200, 1.733	257.200, 1.711	257.200, 0.303	257.200, 0.239	257.200, 0.257	257.200, 3.434	257.200, 3.550	257.200, 3.837
1288	257.400, 0.887	257.400, 0.794	257.400, 0.893	257.400, 1.963	257.400, 1.732	257.400, 1.710	257.400, 0.302	257.400, 0.239	257.400, 0.257	257.400, 3.434	257.400, 3.550	257.400, 3.837
1289	257.600, 0.887	257.600, 0.795	257.600, 0.893	257.600, 1.961	257.600, 1.730	257.600, 1.708	257.600, 0.302	257.600, 0.239	257.600, 0.256	257.600, 3.434	257.600, 3.550	257.600, 3.837
1290	257.800, 0.887	257.800, 0.795	257.800, 0.894	257.800, 1.960	257.800, 1.729	257.800, 1.707	257.800, 0.302	257.800, 0.239	257.800, 0.256	257.800, 3.433	257.800, 3.550	257.800, 3.837
1291	258.000, 0.887	258.000, 0.796	258.000, 0.894	258.000, 1.958	258.000, 1.727	258.000, 1.706	258.000, 0.302	258.000, 0.239	258.000, 0.256	258.000, 3.433	258.000, 3.550	258.000, 3.837
1292	258.200, 0.888	258.200, 0.796	258.200, 0.894	258.200, 1.957	258.200, 1.726	258.200, 1.705	258.200, 0.302	258.200, 0.240	258.200, 0.256	258.200, 3.433	258.200, 3.550	258.200, 3.837
1293	258.400, 0.888	258.400, 0.796	258.400, 0.894	258.400, 1.955	258.400, 1.725	258.400, 1.703	258.400, 0.302	258.400, 0.239	258.400, 0.255	258.400, 3.433	258.400, 3.550	258.400, 3.837
1294	258.600, 0.888	258.600, 0.796	258.600, 0.894	258.600, 1.954	258.600, 1.723	258.600, 1.702	258.600, 0.302	258.600, 0.239	258.600, 0.255	258.600, 3.433	258.600, 3.551	258.600, 3.837
1295	258.800, 0.889	258.800, 0.796	258.800, 0.894	258.800, 1.952	258.800, 1.722	258.800, 1.701	258.800, 0.302	258.800, 0.239	258.800, 0.255	258.800, 3.433	258.800, 3.551	258.800, 3.837
1296	259.000, 0.889	259.000, 0.796	259.000, 0.894	259.000, 1.951	259.000, 1.720	259.000, 1.700	259.000, 0.303	259.000, 0.239	259.000, 0.255	259.000, 3.433	259.000, 3.551	259.000, 3.837
1297	259.200, 0.889	259.200, 0.795	259.200, 0.894	259.200, 1.950	259.200, 1.719	259.200, 1.698	259.200, 0.303	259.200, 0.239	259.200, 0.255	259.200, 3.433	259.200, 3.552	259.200, 3.837
1298	259.400, 0.888	259.400, 0.795	259.400, 0.894	259.400, 1.948	259.400, 1.717	259.400, 1.697	259.400, 0.303	259.400, 0.239	259.400, 0.255	259.400, 3.433	259.400, 3.552	259.400, 3.837
1299	259.600, 0.888	259.600, 0.795	259.600, 0.894	259.600, 1.947	259.600, 1.716	259.600, 1.696	259.600, 0.303	259.600, 0.239	259.600, 0.255	259.600, 3.433	259.600, 3.552	259.600, 3.836
1300	259.800, 0.888	259.800, 0.795	259.800, 0.894	259.800, 1.946	259.800, 1.715	259.800, 1.694	259.800, 0.303	259.800, 0.239	259.800, 0.255	259.800, 3.433	259.800, 3.552	259.800, 3.836
1301	260.000, 0.888	260.000, 0.794	260.000, 0.894	260.000, 1.944	260.000, 1.714	260.000, 1.693	260.000, 0.303	260.000, 0.239	260.000, 0.255	260.000, 3.434	260.000, 3.552	260.000, 3.836
1302	260.200, 0.888	260.200, 0.794	260.200, 0.894	260.200, 1.943	260.200, 1.713	260.200, 1.692	260.200, 0.303	260.200, 0.239	260.200, 0.255	260.200, 3.433	260.200, 3.552	260.200, 3.836
1303	260.400, 0.888	260.400, 0.794	260.400, 0.894	260.400, 1.942	260.400, 1.711	260.400, 1.690	260.400, 0.303	260.400, 0.239	260.400, 0.255	260.400, 3.433	260.400, 3.551	260.400, 3.835
1304	260.600, 0.888	260.600, 0.794	260.600, 0.894	260.600, 1.941	260.600, 1.711	260.600, 1.689	260.600, 0.303	260.600, 0.239	260.600, 0.255	260.600, 3.433	260.600, 3.551	260.600, 3.835
1305	260.800, 0.887	260.800, 0.794	260.800, 0.894	260.800, 1.940	260.800, 1.710	260.800, 1.687	260.800, 0.303	260.800, 0.240	260.800, 0.255	260.800, 3.433	260.800, 3.551	260.800, 3.835
1306	261.000, 0.887	261.000, 0.794	261.000, 0.893	261.000, 1.938	261.000, 1.709	261.000, 1.686	261.000, 0.302	261.000, 0.240	261.000, 0.255	261.000, 3.432	261.000, 3.551	261.000, 3.835
1307	261.200, 0.887	261.200, 0.794	261.200, 0.893	261.200, 1.937	261.200, 1.708	261.200, 1.685	261.200, 0.302	261.200, 0.240	261.200, 0.256	261.200, 3.432	261.200, 3.550	261.200, 3.835
1308	261.400, 0.886	261.400, 0.794	261.400, 0.893	261.400, 1.936	261.400, 1.707	261.400, 1.683	261.400, 0.302	261.400, 0.240	261.400, 0.256	261.400, 3.432	261.400, 3.550	261.400, 3.835
1309	261.600, 0.886	261.600, 0.794	261.600, 0.893	261.600, 1.935	261.600, 1.706	261.600, 1.682	261.600, 0.302	261.600, 0.240	261.600, 0.256	261.600, 3.431	261.600, 3.550	261.600, 3.835
1310	261.800, 0.886	261.800, 0.794	261.800, 0.893	261.800, 1.934	261.800, 1.705	261.800, 1.681	261.800, 0.302	261.800, 0.240	261.800, 0.256	261.800, 3.431	261.800, 3.550	261.800, 3.836
1311	262.000, 0.886	262.000, 0.794	262.000, 0.893	262.000, 1.932	262.000, 1.704	262.000, 1.680	262.000, 0.302	262.000, 0.239	262.000, 0.256	262.000, 3.431	262.000, 3.550	262.000, 3.836
1312	262.200, 0.886	262.200, 0.794	262.200, 0.892	262.200, 1.931	262.200, 1.703	262.200, 1.679	262.200, 0.302	262.200, 0.239	262.200, 0.256	262.200, 3.430	262.200, 3.549	262.200, 3.836
1313	262.400, 0.886	262.400, 0.794	262.400, 0.892	262.400, 1.930	262.400, 1.702	262.400, 1.678	262.400, 0.302	262.400, 0.239	262.400, 0.256	262.400, 3.430	262.400, 3.549	262.400, 3.837
1314	262.600, 0.886	262.600, 0.794	262.600, 0.892	262.600, 1.928	262.600, 1.701	262.600, 1.677	262.600, 0.302	262.600, 0.238	262.600, 0.256	262.600, 3.430	262.600, 3.549	262.600, 3.837
1315	262.800, 0.886	262.800, 0.794	262.800, 0.892	262.800, 1.927	262.800, 1.700	262.800, 1.676	262.800, 0.302	262.800, 0.238	262.800, 0.256	262.800, 3.430	262.800, 3.549	262.800, 3.837
1316	263.000, 0.887	263.000, 0.794	263.000, 0.892	263.000, 1.926	263.000, 1.698	263.000, 1.675	263.000, 0.302	263.000, 0.238	263.000, 0.255	263.000, 3.429	263.000, 3.549	263.000, 3.836
1317	263.200, 0.887	263.200, 0.794	263.200, 0.892	263.200, 1.924	263.200, 1.697	263.200, 1.673	263.200, 0.302	263.200, 0.237	263.200, 0.255	263.200, 3.430	263.200, 3.549	263.200, 3.836
1318	263.400, 0.887	263.400, 0.794	263.400, 0.892	263.400, 1.923	263.400, 1.695	263.400, 1.672	263.400, 0.302	263.400, 0.237	263.400, 0.255	263.400, 3.430	263.400, 3.549	263.400, 3.836
1319	263.600, 0.887	263.600, 0.794	263.600, 0.892	263.600, 1.922	263.600, 1.694	263.600, 1.671	263.600, 0.302	263.600, 0.237	263.600, 0.255	263.600, 3.430	263.600, 3.549	263.600, 3.835
1320	263.800, 0.887	263.800, 0.793	263.800, 0.892	263.800, 1.920	263.800, 1.693	263.800, 1.670	263.800, 0.302	263.800, 0.237	263.800, 0.255	263.800, 3.430	263.800, 3.549	263.800, 3.835
1321	264.000, 0.887	264.000, 0.793	264.000, 0.892	264.000, 1.919	264.000, 1.692	264.000, 1.669	264.000, 0.302	264.000, 0.237	264.000, 0.255	264.000, 3.430	264.000, 3.549	264.000, 3.835
1322	264.200, 0.887	264.200, 0.793	264.200, 0.892	264.200, 1.918	264.200, 1.690	264.200, 1.668	264.200, 0.302	264.200, 0.237	264.200, 0.255	264.200, 3.430	264.200, 3.548	264.200, 3.835
1323	264.400, 0.887	264.400, 0.793	264.400, 0.892	264.400, 1.916	264.400, 1.689	264.400, 1.666	264.400, 0.302	264.400, 0.237	264.400, 0.255	264.400, 3.430	264.400, 3.548	264.400, 3.835
1324	264.600, 0.887	264.600, 0.793	264.600, 0.892	264.600, 1.915	264.600, 1.688	264.600, 1.665	264.600, 0.302	264.600, 0.237	264.600, 0.255	264.600, 3.430	264.600, 3.548	264.600, 3.835
1325	264.800, 0.887	264.800, 0.793	264.800, 0.893	264.800, 1.914	264.800, 1.687	264.800, 1.664	264.800, 0.301	264.800, 0.237	264.800, 0.255	264.800, 3.430	264.800, 3.548	264.800, 3.835
1326	265.000, 0.887	265.000, 0.793	265.000, 0.893	265.000, 1.913	265.000, 1.686	265.000, 1.663	265.000, 0.301	265.000, 0.237	265.000, 0.256	265.000, 3.430	265.000, 3.548	265.000, 3.835
1327	265.200, 0.887	265.200, 0.793	265.200, 0.893	265.200, 1.911	265.200, 1.685	265.200, 1.661	265.200, 0.301	265.200, 0.237	265.200, 0.256	265.200, 3.430	265.200, 3.548	265.200, 3.835
1328	265.400, 0.886	265.400, 0.793	265.400, 0.893	265.400, 1.910	265.400, 1.684	265.400, 1.660	265.400, 0.301	265.400, 0.237	265.400, 0.255	265.400, 3.430	265.400, 3.547	265.400, 3.835
1329	265.600, 0.886	265.600, 0.793	265.600, 0.893	265.600, 1.909	265.600, 1.683	265.600, 1.659	265.600, 0.301	265.600, 0.237	265.600, 0.255	265.600, 3.430	265.600, 3.547	265.600, 3.835
1330	265.800, 0.886	265.800, 0.793	265.800, 0.893	265.800, 1.908	265.800, 1.681	265.800, 1.658	265.800, 0.301	265.800, 0.238	265.800, 0.255	265.800, 3.430	265.800, 3.547	265.800, 3.835
1331	266.000, 0.886	266.000, 0.793	266.000, 0.893	266.000, 1.907	266.000, 1.680	266.000, 1.657	266.000, 0.301	266.000, 0.237	266.000, 0.255	266.000, 3.430	266.000, 3.547	266.000, 3.835
1332	266.200, 0.886	266.200, 0.793	266.200, 0.893	266.200, 1.906	266.200, 1.679	266.200, 1.656	266.200, 0.301	266.200, 0.237	266.200, 0.255	266.200, 3.429	266.200, 3.547	266.200, 3.835
1333	266.400, 0.886	266.400, 0.793	266.400, 0.893	266.400, 1.905	266.400, 1.678	266.400, 1.655	266.400, 0.301	266.400, 0.237	266.400, 0.255	266.400, 3.429	266.400, 3.547	266.400, 3.835
1334	266.600, 0.886	266.600, 0.793	266.600, 0.893	266.600, 1.904	266.600, 1.677	266.600, 1.654	266.600, 0.301	266.600, 0.237	266.600, 0.255	266.600, 3.429	266.600, 3.547	266.600, 3.835
1335	266.800, 0.886	266.800, 0.793	266.800, 0.892	266.800, 1.903	266.800, 1.676	266.800, 1.653	266.800, 0.301	266.800, 0.237	266.800, 0.255	266.800, 3.429	266.800, 3.547	266.800, 3.835
1336	267.000, 0.886	267.000, 0.793	267.000, 0.892	267.000, 1.902	267.000, 1.675	267.000, 1.652	267.000, 0.301	267.000, 0.237	267.000, 0.255	267.000, 3.429	267.000, 3.547	267.000, 3.835
1337	267.200, 0.886	267.200, 0.793	267.200, 0.892	267.200, 1.901	267.200, 1.674	267.200, 1.651	267.200, 0.301	267.200, 0.237	267.200, 0.255	267.200, 3.429	267.200, 3.547	267.200, 3.834
1338	267.400, 0.886	267.400, 0.793	267.400, 0.892	267.400, 1.900	267.400, 1.673	267.400, 1.650	267.400, 0.301	267.400, 0.236	267.400, 0.255	267.400, 3.429	267.400, 3.547	267.400, 3.834
1339	267.600, 0.886	267.600, 0.793	267.600, 0.891	267.600, 1.898	267.600, 1.672	267.600, 1.649	267.600, 0.302	267.600, 0.236	267.600, 0.255	267.600, 3.429	267.600, 3.547	267.600, 3.834
1340	267.800, 0.886	267.800, 0.793	267.800, 0.891	267.800, 1.897	267.800, 1.671	267.800, 1.648	267.800, 0.302	267.800, 0.236	267.800, 0.255	267.800, 3.429	267.800, 3.547	267.800, 3.834
1341	268.000, 0.886	268.000, 0.793	268.000, 0.891	268.000, 1.896	268.000, 1.670	268.000, 1.647	268.000, 0.302	268.000, 0.236	268.000, 0.255	268.000, 3.429	268.000, 3.547	268.000, 3.834
1342	268.200, 0.886	268.200, 0.793	268.200, 0.891	268.200, 1.895	268.200, 1.669	268.200, 1.645	268.200, 0.302	268.200, 0.236	268.200, 0.255	268.200, 3.429	268.200, 3.547	268.200, 3.834
1343	268.400, 0.885	268.400, 0.793	268.400, 0.891	268.400, 1.894	268.400, 1.668	268.400, 1.644	268.400, 0.302	268.400, 0.236	268.400, 0.255	268.400, 3.429	268.400, 3.547	268.400, 3.833
1344	268.600, 0.885	268.600, 0.793	268.600, 0.891	268.600, 1.892	268.600, 1.667	268.600, 1.643	268.600, 0.302	268.600, 0.236	268.600, 0.255	268.600, 3.429	268.600, 3.547	268.600, 3.833
1345	268.800, 0.885	268.800, 0.793	268.800, 0.891	268.800, 1.891	268.800, 1.666	268.800, 1.642	268.800, 0.302	268.800, 0.236	268.800, 0.255	268.800, 3.429	268.800, 3.547	268.800, 3.833
1346	269.000, 0.885	269.000, 0.793	269.000, 0.891	269.000, 1.890	269.000, 1.665	269.000, 1.640	269.000, 0.302	269.000, 0.236	269.000, 0.255	269.000, 3.429	269.000, 3.547	269.000, 3.833
1347	269.200, 0.885	269.200, 0.793	269.200, 0.890	269.200, 1.889	269.200, 1.665	269.200, 1.639	269.200, 0.301	269.200, 0.236	269.200, 0.255	269.200, 3.429	269.200, 3.547	269.200, 3.833
1348	269.400, 0.885	269.400, 0.793	269.400, 0.890	269.400, 1.888	269.400, 1.664	269.400, 1.639	269.400, 0.301	269.400, 0.237	269.400, 0.255	269.400, 3.428	269.400, 3.547	269.400, 3.833
1349	269.600, 0.885	269.600, 0.793	269.600, 0.890	269.600, 1.888	269.600, 1.664	269.600, 1.638	269.600, 0.301	269.600, 0.237	269.600, 0.255	269.600, 3.428	269.600, 3.546	269.600, 3.832
1350	269.800, 0.885	269.800, 0.793	269.800, 0.890	269.800, 1.887	269.800, 1.663	269.800, 1.637	269.800, 0.301	269.800, 0.237	269.800, 0.254	269.800, 3.428	269.800, 3.546	269.800, 3.832
1351	,	,	,	,	,	,	,	,	,	,	,	,
1352	,	,	,	,	,	,	,	,	,	,	,	,
1353	,	,	,	,	,	,	,	,	,	,	,	,
1354	,	,	,	,	,	,	,	,	,	,	,	,
1355	,	,	,	,	,	,	,	,	,	,	,	,
1356	,	,	,	,	,	,	,	,	,	,	,	,
1357	,	,	,	,	,	,	,	,	,	,	,	,
1358	,	,	,	,	,	,	,	,	,	,	,	,
1359	,	,	,	,	,	,	,	,	,	,	,	,
1360	,	,	,	,	,	,	,	,	,	,	,	,
1361	,	,	,	,	,	,	,	,	,	,	,	,
1362	,	,	,	,	,	,	,	,	,	,	,	,
1363	,	,	,	,	,	,	,	,	,	,	,	,
1364	,	,	,	,	,	,	,	,	,	,	,	,
1365	,	,	,	,	,	,	,	,	,	,	,	,
1366	,	,	,	,	,	,	,	,	,	,	,	,
1367	,	,	,	,	,	,	,	,	,	,	,	,
1368	,	,	,	,	,	,	,	,	,	,	,	,
1369	,	,	,	,	,	,	,	,	,	,	,	,
1370	,	,	,	,	,	,	,	,	,	,	,	,
1371	,	,	,	,	,	,	,	,	,	,	,	,
1372	,	,	,	,	,	,	,	,	,	,	,	,
1373	,	,	,	,	,	,	,	,	,	,	,	,
1374	,	,	,	,	,	,	,	,	,	,	,	,
1375	,	,	,	,	,	,	,	,	,	,	,	,
1376	,	,	,	,	,	,	,	,	,	,	,	,
1377	,	,	,	,	,	,	,	,	,	,	,	,
1378	,	,	,	,	,	,	,	,	,	,	,	,
1379	,	,	,	,	,	,	,	,	,	,	,	,
1380	,	,	,	,	,	,	,	,	,	,	,	,
1381	,	,	,	,	,	,	,	,	,	,	,	,
1382	,	,	,	,	,	,	,	,	,	,	,	,
1383	,	,	,	,	,	,	,	,	,	,	,	,
1384	,	,	,	,	,	,	,	,	,	,	,	,
1385	,	,	,	,	,	,	,	,	,	,	,	,
1386	,	,	,	,	,	,	,	,	,	,	,	,
1387	,	,	,	,	,	,	,	,	,	,	,	,
1388	,	,	,	,	,	,	,	,	,	,	,	,
1389	,	,	,	,	,	,	,	,	,	,	,	,
1390	,	,	,	,	,	,	,	,	,	,	,	,
1391	,	,	,	,	,	,	,	,	,	,	,	,
1392	,	,	,	,	,	,	,	,	,	,	,	,
1393	,	,	,	,	,	,	,	,	,	,	,	,
1394	,	,	,	,	,	,	,	,	,	,	,	,
1395	,	,	,	,	,	,	,	,	,	,	,	,
1396	,	,	,	,	,	,	,	,	,	,	,	,
1397	,	,	,	,	,	,	,	,	,	,	,	,
1398	,	,	,	,	,	,	,	,	,	,	,	,
1399	,	,	,	,	,	,	,	,	,	,	,	,
1400	,	,	,	,	,	,	,	,	,	,	,	,
1401	,	,	,	,	,	,	,	,	,	,	,	,
1402	,	,	,	,	,	,	,	,	,	,	,	,
1403	,	,	,	,	,	,	,	,	,	,	,	,
1404	,	,	,	,	,	,	,	,	,	,	,	,
1405	,	,	,	,	,	,	,	,	,	,	,	,
1406	,	,	,	,	,	,	,	,	,	,	,	,
1407	,	,	,	,	,	,	,	,	,	,	,	,
1408	,	,	,	,	,	,	,	,	,	,	,	,
1409	,	,	,	,	,	,	,	,	,	,	,	,
1410	,	,	,	,	,	,	,	,	,	,	,	,
1411	,	,	,	,	,	,	,	,	,	,	,	,
1412	,	,	,	,	,	,	,	,	,	,	,	,
1413	,	,	,	,	,	,	,	,	,	,	,	,
1414	,	,	,	,	,	,	,	,	,	,	,	,
1415	,	,	,	,	,	,	,	,	,	,	,	,
1416	,	,	,	,	,	,	,	,	,	,	,	,
1417	,	,	,	,	,	,	,	,	,	,	,	,
1418	,	,	,	,	,	,	,	,	,	,	,	,
1419	,	,	,	,	,	,	,	,	,	,	,	,
1420	,	,	,	,	,	,	,	,	,	,	,	,
1421	,	,	,	,	,	,	,	,	,	,	,	,
1422	,	,	,	,	,	,	,	,	,	,	,	,
1423	,	,	,	,	,	,	,	,	,	,	,	,
1424	,	,	,	,	,	,	,	,	,	,	,	,
1425	,	,	,	,	,	,	,	,	,	,	,	,
1426	,	,	,	,	,	,	,	,	,	,	,	,
1427	,	,	,	,	,	,	,	,	,	,	,	,
1428	,	,	,	,	,	,	,	,	,	,	,	,
1429	,	,	,	,	,	,	,	,	,	,	,	,
1430	,	,	,	,	,	,	,	,	,	,	,	,
1431	,	,	,	,	,	,	,	,	,	,	,	,
1432	,	,	,	,	,	,	,	,	,	,	,	,
1433	,	,	,	,	,	,	,	,	,	,	,	,
1434	,	,	,	,	,	,	,	,	,	,	,	,
1435	,	,	,	,	,	,	,	,	,	,	,	,
1436	,	,	,	,	,	,	,	,	,	,	,	,
1437	,	,	,	,	,	,	,	,	,	,	,	,
1438	,	,	,	,	,	,	,	,	,	,	,	,
1439	,	,	,	,	,	,	,	,	,	,	,	,
1440	,	,	,	,	,	,	,	,	,	,	,	,
1441	,	,	,	,	,	,	,	,	,	,	,	,
1442	,	,	,	,	,	,	,	,	,	,	,	,
1443	,	,	,	,	,	,	,	,	,	,	,	,
1444	,	,	,	,	,	,	,	,	,	,	,	,
1445	,	,	,	,	,	,	,	,	,	,	,	,
1446	,	,	,	,	,	,	,	,	,	,	,	,
1447	,	,	,	,	,	,	,	,	,	,	,	,
1448	,	,	,	,	,	,	,	,	,	,	,	,
1449	,	,	,	,	,	,	,	,	,	,	,	,
1450	,	,	,	,	,	,	,	,	,	,	,	,
1451	,	,	,	,	,	,	,	,	,	,	,	,
1452	,	,	,	,	,	,	,	,	,	,	,	,
1453	,	,	,	,	,	,	,	,	,	,	,	,
1454	,	,	,	,	,	,	,	,	,	,	,	,
1455	,	,	,	,	,	,	,	,	,	,	,	,
1456	,	,	,	,	,	,	,	,	,	,	,	,
1457	,	,	,	,	,	,	,	,	,	,	,	,
1458	,	,	,	,	,	,	,	,	,	,	,	,
1459	,	,	,	,	,	,	,	,	,	,	,	,
1460	,	,	,	,	,	,	,	,	,	,	,	,
1461	,	,	,	,	,	,	,	,	,	,	,	,
1462	,	,	,	,	,	,	,	,	,	,	,	,
1463	,	,	,	,	,	,	,	,	,	,	,	,
1464	,	,	,	,	,	,	,	,	,	,	,	,
1465	,	,	,	,	,	,	,	,	,	,	,	,
1466	,	,	,	,	,	,	,	,	,	,	,	,
1467	,	,	,	,	,	,	,	,	,	,	,	,
1468	,	,	,	,	,	,	,	,	,	,	,	,
1469	,	,	,	,	,	,	,	,	,	,	,	,
1470	,	,	,	,	,	,	,	,	,	,	,	,
1471	,	,	,	,	,	,	,	,	,	,	,	,
1472	,	,	,	,	,	,	,	,	,	,	,	,
1473	,	,	,	,	,	,	,	,	,	,	,	,
1474	,	,	,	,	,	,	,	,	,	,	,	,
1475	,	,	,	,	,	,	,	,	,	,	,	,
1476	,	,	,	,	,	,	,	,	,	,	,	,
1477	,	,	,	,	,	,	,	,	,	,	,	,
1478	,	,	,	,	,	,	,	,	,	,	,	,
1479	,	,	,	,	,	,	,	,	,	,	,	,
1480	,	,	,	,	,	,	,	,	,	,	,	,
1481	,	,	,	,	,	,	,	,	,	,	,	,
1482	,	,	,	,	,	,	,	,	,	,	,	,
1483	,	,	,	,	,	,	,	,	,	,	,	,
1484	,	,	,	,	,	,	,	,	,	,	,	,
1485	,	,	,	,	,	,	,	,	,	,	,	,
1486	,	,	,	,	,	,	,	,	,	,	,	,
1487	,	,	,	,	,	,	,	,	,	,	,	,
1488	,	,	,	,	,	,	,	,	,	,	,	,
1489	,	,	,	,	,	,	,	,	,	,	,	,
1490	,	,	,	,	,	,	,	,	,	,	,	,
1491	,	,	,	,	,	,	,	,	,	,	,	,
1492	,	,	,	,	,	,	,	,	,	,	,	,
1493	,	,	,	,	,	,	,	,	,	,	,	,
1494	,	,	,	,	,	,	,	,	,	,	,	,
1495	,	,	,	,	,	,	,	,	,	,	,	,
1496	,	,	,	,	,	,	,	,	,	,	,	,
1497	,	,	,	,	,	,	,	,	,	,	,	,
1498	,	,	,	,	,	,	,	,	,	,	,	,
1499	,	,	,	,	,	,	,	,	,	,	,	,
1500	,	,	,	,	,	,	,	,	,	,	,	,
1501	,	,	,	,	,	,	,	,	,	,	,	,
1502	,	,	,	,	,	,	,	,	,	,	,	,
1503	,	,	,	,	,	,	,	,	,	,	,	,
1504	,	,	,	,	,	,	,	,	,	,	,	,
1505	,	,	,	,	,	,	,	,	,	,	,	,
1506	,	,	,	,	,	,	,	,	,	,	,	,
1507	,	,	,	,	,	,	,	,	,	,	,	,
1508	,	,	,	,	,	,	,	,	,	,	,	,
1509	,	,	,	,	,	,	,	,	,	,	,	,
1510	,	,	,	,	,	,	,	,	,	,	,	,
1511	,	,	,	,	,	,	,	,	,	,	,	,
1512	,	,	,	,	,	,	,	,	,	,	,	,
1513	,	,	,	,	,	,	,	,	,	,	,	,
1514	,	,	,	,	,	,	,	,	,	,	,	,
1515	,	,	,	,	,	,	,	,	,	,	,	,
1516	,	,	,	,	,	,	,	,	,	,	,	,
1517	,	,	,	,	,	,	,	,	,	,	,	,
1518	,	,	,	,	,	,	,	,	,	,	,	,
1519	,	,	,	,	,	,	,	,	,	,	,	,
1520	,	,	,	,	,	,	,	,	,	,	,	,
1521	,	,	,	,	,	,	,	,	,	,	,	,
1522	,	,	,	,	,	,	,	,	,	,	,	,
1523	,	,	,	,	,	,	,	,	,	,	,	,
1524	,	,	,	,	,	,	,	,	,	,	,	,
1525	,	,	,	,	,	,	,	,	,	,	,	,
1526	,	,	,	,	,	,	,	,	,	,	,	,
1527	,	,	,	,	,	,	,	,	,	,	,	,
1528	,	,	,	,	,	,	,	,	,	,	,	,
1529	,	,	,	,	,	,	,	,	,	,	,	,
1530	,	,	,	,	,	,	,	,	,	,	,	,
1531	,	,	,	,	,	,	,	,	,	,	,	,
1532	,	,	,	,	,	,	,	,	,	,	,	,
1533	,	,	,	,	,	,	,	,	,	,	,	,
1534	,	,	,	,	,	,	,	,	,	,	,	,
1535	,	,	,	,	,	,	,	,	,	,	,	,
1536	,	,	,	,	,	,	,	,	,	,	,	,
1537	,	,	,	,	,	,	,	,	,	,	,	,
1538	,	,	,	,	,	,	,	,	,	,	,	,
1539	,	,	,	,	,	,	,	,	,	,	,	,
1540	,	,	,	,	,	,	,	,	,	,	,	,
1541	,	,	,	,	,	,	,	,	,	,	,	,
1542	,	,	,	,	,	,	,	,	,	,	,	,
1543	,	,	,	,	,	,	,	,	,	,	,	,
1544	,	,	,	,	,	,	,	,	,	,	,	,
1545	,	,	,	,	,	,	,	,	,	,	,	,
1546	,	,	,	,	,	,	,	,	,	,	,	,
1547	,	,	,	,	,	,	,	,	,	,	,	,
1548	,	,	,	,	,	,	,	,	,	,	,	,
1549	,	,	,	,	,	,	,	,	,	,	,	,
1550	,	,	,	,	,	,	,	,	,	,	,	,
1551	,	,	,	,	,	,	,	,	,	,	,	,
1552	,	,	,	,	,	,	,	,	,	,	,	,
1553	,	,	,	,	,	,	,	,	,	,	,	,
1554	,	,	,	,	,	,	,	,	,	,	,	,
1555	,	,	,	,	,	,	,	,	,	,	,	,
1556	,	,	,	,	,	,	,	,	,	,	,	,
1557	,	,	,	,	,	,	,	,	,	,	,	,
1558	,	,	,	,	,	,	,	,	,	,	,	,
1559	,	,	,	,	,	,	,	,	,	,	,	,
1560	,	,	,	,	,	,	,	,	,	,	,	,
1561	,	,	,	,	,	,	,	,	,	,	,	,
1562	,	,	,	,	,	,	,	,	,	,	,	,
1563	,	,	,	,	,	,	,	,	,	,	,	,
1564	,	,	,	,	,	,	,	,	,	,	,	,
1565	,	,	,	,	,	,	,	,	,	,	,	,
1566	,	,	,	,	,	,	,	,	,	,	,	,
1567	,	,	,	,	,	,	,	,	,	,	,	,
1568	,	,	,	,	,	,	,	,	,	,	,	,
1569	,	,	,	,	,	,	,	,	,	,	,	,
1570	,	,	,	,	,	,	,	,	,	,	,	,
1571	,	,	,	,	,	,	,	,	,	,	,	,
1572	,	,	,	,	,	,	,	,	,	,	,	,
1573	,	,	,	,	,	,	,	,	,	,	,	,
1574	,	,	,	,	,	,	,	,	,	,	,	,
1575	,	,	,	,	,	,	,	,	,	,	,	,
1576	,	,	,	,	,	,	,	,	,	,	,	,
1577	,	,	,	,	,	,	,	,	,	,	,	,
1578	,	,	,	,	,	,	,	,	,	,	,	,
1579	,	,	,	,	,	,	,	,	,	,	,	,
1580	,	,	,	,	,	,	,	,	,	,	,	,
1581	,	,	,	,	,	,	,	,	,	,	,	,
1582	,	,	,	,	,	,	,	,	,	,	,	,
1583	,	,	,	,	,	,	,	,	,	,	,	,
1584	,	,	,	,	,	,	,	,	,	,	,	,
1585	,	,	,	,	,	,	,	,	,	,	,	,
1586	,	,	,	,	,	,	,	,	,	,	,	,
1587	,	,	,	,	,	,	,	,	,	,	,	,
1588	,	,	,	,	,	,	,	,	,	,	,	,
1589	,	,	,	,	,	,	,	,	,	,	,	,
1590	,	,	,	,	,	,	,	,	,	,	,	,
1591	,	,	,	,	,	,	,	,	,	,	,	,
1592	,	,	,	,	,	,	,	,	,	,	,	,
1593	,	,	,	,	,	,	,	,	,	,	,	,
1594	,	,	,	,	,	,	,	,	,	,	,	,
1595	,	,	,	,	,	,	,	,	,	,	,	,
1596	,	,	,	,	,	,	,	,	,	,	,	,
1597	,	,	,	,	,	,	,	,	,	,	,	,
1598	,	,	,	,	,	,	,	,	,	,	,	,
1599	,	,	,	,	,	,	,	,	,	,	,	,
1600	,	,	,	,	,	,	,	,	,	,	,	,
1601	,	,	,	,	,	,	,	,	,	,	,	,
1602	,	,	,	,	,	,	,	,	,	,	,	,
1603	,	,	,	,	,	,	,	,	,	,	,	,
1604	,	,	,	,	,	,	,	,	,	,	,	,
1605	,	,	,	,	,	,	,	,	,	,	,	,
1606	,	,	,	,	,	,	,	,	,	,	,	,
1607	,	,	,	,	,	,	,	,	,	,	,	,
1608	,	,	,	,	,	,	,	,	,	,	,	,
1609	,	,	,	,	,	,	,	,	,	,	,	,
1610	,	,	,	,	,	,	,	,	,	,	,	,
1611	,	,	,	,	,	,	,	,	,	,	,	,
1612	,	,	,	,	,	,	,	,	,	,	,	,
1613	,	,	,	,	,	,	,	,	,	,	,	,
1614	,	,	,	,	,	,	,	,	,	,	,	,
1615	,	,	,	,	,	,	,	,	,	,	,	,
1616	,	,	,	,	,	,	,	,	,	,	,	,
1617	,	,	,	,	,	,	,	,	,	,	,	,
1618	,	,	,	,	,	,	,	,	,	,	,	,
1619	,	,	,	,	,	,	,	,	,	,	,	,
1620	,	,	,	,	,	,	,	,	,	,	,	,
1621	,	,	,	,	,	,	,	,	,	,	,	,
1622	,	,	,	,	,	,	,	,	,	,	,	,
1623	,	,	,	,	,	,	,	,	,	,	,	,
1624	,	,	,	,	,	,	,	,	,	,	,	,
1625	,	,	,	,	,	,	,	,	,	,	,	,
1626	,	,	,	,	,	,	,	,	,	,	,	,
1627	,	,	,	,	,	,	,	,	,	,	,	,
1628	,	,	,	,	,	,	,	,	,	,	,	,
1629	,	,	,	,	,	,	,	,	,	,	,	,
1630	,	,	,	,	,	,	,	,	,	,	,	,
1631	,	,	,	,	,	,	,	,	,	,	,	,
1632	,	,	,	,	,	,	,	,	,	,	,	,
1633	,	,	,	,	,	,	,	,	,	,	,	,
1634	,	,	,	,	,	,	,	,	,	,	,	,
1635	,	,	,	,	,	,	,	,	,	,	,	,
1636	,	,	,	,	,	,	,	,	,	,	,	,
1637	,	,	,	,	,	,	,	,	,	,	,	,
1638	,	,	,	,	,	,	,	,	,	,	,	,
1639	,	,	,	,	,	,	,	,	,	,	,	,
1640	,	,	,	,	,	,	,	,	,	,	,	,
1641	,	,	,	,	,	,	,	,	,	,	,	,
1642	,	,	,	,	,	,	,	,	,	,	,	,
1643	,	,	,	,	,	,	,	,	,	,	,	,
1644	,	,	,	,	,	,	,	,	,	,	,	,
1645	,	,	,	,	,	,	,	,	,	,	,	,
1646	,	,	,	,	,	,	,	,	,	,	,	,
1647	,	,	,	,	,	,	,	,	,	,	,	,
1648	,	,	,	,	,	,	,	,	,	,	,	,
1649	,	,	,	,	,	,	,	,	,	,	,	,
1650	,	,	,	,	,	,	,	,	,	,	,	,
1651	,	,	,	,	,	,	,	,	,	,	,	,
1652	,	,	,	,	,	,	,	,	,	,	,	,
1653	,	,	,	,	,	,	,	,	,	,	,	,
1654	,	,	,	,	,	,	,	,	,	,	,	,
1655	,	,	,	,	,	,	,	,	,	,	,	,
1656	,	,	,	,	,	,	,	,	,	,	,	,
1657	,	,	,	,	,	,	,	,	,	,	,	,
1658	,	,	,	,	,	,	,	,	,	,	,	,
1659	,	,	,	,	,	,	,	,	,	,	,	,
1660	,	,	,	,	,	,	,	,	,	,	,	,
1661	,	,	,	,	,	,	,	,	,	,	,	,
1662	,	,	,	,	,	,	,	,	,	,	,	,
1663	,	,	,	,	,	,	,	,	,	,	,	,
1664	,	,	,	,	,	,	,	,	,	,	,	,
1665	,	,	,	,	,	,	,	,	,	,	,	,
1666	,	,	,	,	,	,	,	,	,	,	,	,
1667	,	,	,	,	,	,	,	,	,	,	,	,
1668	,	,	,	,	,	,	,	,	,	,	,	,
1669	,	,	,	,	,	,	,	,	,	,	,	,
1670	,	,	,	,	,	,	,	,	,	,	,	,
1671	,	,	,	,	,	,	,	,	,	,	,	,
1672	,	,	,	,	,	,	,	,	,	,	,	,
1673	,	,	,	,	,	,	,	,	,	,	,	,
1674	,	,	,	,	,	,	,	,	,	,	,	,
1675	,	,	,	,	,	,	,	,	,	,	,	,
1676	,	,	,	,	,	,	,	,	,	,	,	,
1677	,	,	,	,	,	,	,	,	,	,	,	,
1678	,	,	,	,	,	,	,	,	,	,	,	,
1679	,	,	,	,	,	,	,	,	,	,	,	,
1680	,	,	,	,	,	,	,	,	,	,	,	,
1681	,	,	,	,	,	,	,	,	,	,	,	,
1682	,	,	,	,	,	,	,	,	,	,	,	,
1683	,	,	,	,	,	,	,	,	,	,	,	,
1684	,	,	,	,	,	,	,	,	,	,	,	,
1685	,	,	,	,	,	,	,	,	,	,	,	,
1686	,	,	,	,	,	,	,	,	,	,	,	,
1687	,	,	,	,	,	,	,	,	,	,	,	,
1688	,	,	,	,	,	,	,	,	,	,	,	,
1689	,	,	,	,	,	,	,	,	,	,	,	,
1690	,	,	,	,	,	,	,	,	,	,	,	,
1691	,	,	,	,	,	,	,	,	,	,	,	,
1692	,	,	,	,	,	,	,	,	,	,	,	,
1693	,	,	,	,	,	,	,	,	,	,	,	,
1694	,	,	,	,	,	,	,	,	,	,	,	,
1695	,	,	,	,	,	,	,	,	,	,	,	,
1696	,	,	,	,	,	,	,	,	,	,	,	,
1697	,	,	,	,	,	,	,	,	,	,	,	,
1698	,	,	,	,	,	,	,	,	,	,	,	,
1699	,	,	,	,	,	,	,	,	,	,	,	,
1700	,	,	,	,	,	,	,	,	,	,	,	,
1701	,	,	,	,	,	,	,	,	,	,	,	,
1702	,	,	,	,	,	,	,	,	,	,	,	,
1703	,	,	,	,	,	,	,	,	,	,	,	,
1704	,	,	,	,	,	,	,	,	,	,	,	,
1705	,	,	,	,	,	,	,	,	,	,	,	,
1706	,	,	,	,	,	,	,	,	,	,	,	,
1707	,	,	,	,	,	,	,	,	,	,	,	,
1708	,	,	,	,	,	,	,	,	,	,	,	,
1709	,	,	,	,	,	,	,	,	,	,	,	,
1710	,	,	,	,	,	,	,	,	,	,	,	,
1711	,	,	,	,	,	,	,	,	,	,	,	,
1712	,	,	,	,	,	,	,	,	,	,	,	,
1713	,	,	,	,	,	,	,	,	,	,	,	,
1714	,	,	,	,	,	,	,	,	,	,	,	,
1715	,	,	,	,	,	,	,	,	,	,	,	,
1716	,	,	,	,	,	,	,	,	,	,	,	,
1717	,	,	,	,	,	,	,	,	,	,	,	,
1718	,	,	,	,	,	,	,	,	,	,	,	,
1719	,	,	,	,	,	,	,	,	,	,	,	,
1720	,	,	,	,	,	,	,	,	,	,	,	,
1721	,	,	,	,	,	,	,	,	,	,	,	,
1722	,	,	,	,	,	,	,	,	,	,	,	,
1723	,	,	,	,	,	,	,	,	,	,	,	,
1724	,	,	,	,	,	,	,	,	,	,	,	,
1725	,	,	,	,	,	,	,	,	,	,	,	,
1726	,	,	,	,	,	,	,	,	,	,	,	,
1727	,	,	,	,	,	,	,	,	,	,	,	,
1728	,	,	,	,	,	,	,	,	,	,	,	,
1729	,	,	,	,	,	,	,	,	,	,	,	,
1730	,	,	,	,	,	,	,	,	,	,	,	,
1731	,	,	,	,	,	,	,	,	,	,	,	,
1732	,	,	,	,	,	,	,	,	,	,	,	,
1733	,	,	,	,	,	,	,	,	,	,	,	,
1734	,	,	,	,	,	,	,	,	,	,	,	,
1735	,	,	,	,	,	,	,	,	,	,	,	,
1736	,	,	,	,	,	,	,	,	,	,	,	,
1737	,	,	,	,	,	,	,	,	,	,	,	,
1738	,	,	,	,	,	,	,	,	,	,	,	,
1739	,	,	,	,	,	,	,	,	,	,	,	,
1740	,	,	,	,	,	,	,	,	,	,	,	,
1741	,	,	,	,	,	,	,	,	,	,	,	,
1742	,	,	,	,	,	,	,	,	,	,	,	,
1743	,	,	,	,	,	,	,	,	,	,	,	,
1744	,	,	,	,	,	,	,	,	,	,	,	,
1745	,	,	,	,	,	,	,	,	,	,	,	,
1746	,	,	,	,	,	,	,	,	,	,	,	,
1747	,	,	,	,	,	,	,	,	,	,	,	,
1748	,	,	,	,	,	,	,	,	,	,	,	,
1749	,	,	,	,	,	,	,	,	,	,	,	,
1750	,	,	,	,	,	,	,	,	,	,	,	,
1751	,	,	,	,	,	,	,	,	,	,	,	,
1752	,	,	,	,	,	,	,	,	,	,	,	,
1753	,	,	,	,	,	,	,	,	,	,	,	,
1754	,	,	,	,	,	,	,	,	,	,	,	,
1755	,	,	,	,	,	,	,	,	,	,	,	,
1756	,	,	,	,	,	,	,	,	,	,	,	,
1757	,	,	,	,	,	,	,	,	,	,	,	,
1758	,	,	,	,	,	,	,	,	,	,	,	,
1759	,	,	,	,	,	,	,	,	,	,	,	,
1760	,	,	,	,	,	,	,	,	,	,	,	,
1761	,	,	,	,	,	,	,	,	,	,	,	,
1762	,	,	,	,	,	,	,	,	,	,	,	,
1763	,	,	,	,	,	,	,	,	,	,	,	,
1764	,	,	,	,	,	,	,	,	,	,	,	,
1765	,	,	,	,	,	,	,	,	,	,	,	,
1766	,	,	,	,	,	,	,	,	,	,	,	,
1767	,	,	,	,	,	,	,	,	,	,	,	,
1768	,	,	,	,	,	,	,	,	,	,	,	,
1769	,	,	,	,	,	,	,	,	,	,	,	,
1770	,	,	,	,	,	,	,	,	,	,	,	,
1771	,	,	,	,	,	,	,	,	,	,	,	,
1772	,	,	,	,	,	,	,	,	,	,	,	,
1773	,	,	,	,	,	,	,	,	,	,	,	,
1774	,	,	,	,	,	,	,	,	,	,	,	,
1775	,	,	,	,	,	,	,	,	,	,	,	,
1776	,	,	,	,	,	,	,	,	,	,	,	,
1777	,	,	,	,	,	,	,	,	,	,	,	,
1778	,	,	,	,	,	,	,	,	,	,	,	,
1779	,	,	,	,	,	,	,	,	,	,	,	,
1780	,	,	,	,	,	,	,	,	,	,	,	,
1781	,	,	,	,	,	,	,	,	,	,	,	,
1782	,	,	,	,	,	,	,	,	,	,	,	,
1783	,	,	,	,	,	,	,	,	,	,	,	,
1784	,	,	,	,	,	,	,	,	,	,	,	,
1785	,	,	,	,	,	,	,	,	,	,	,	,
1786	,	,	,	,	,	,	,	,	,	,	,	,
1787	,	,	,	,	,	,	,	,	,	,	,	,
1788	,	,	,	,	,	,	,	,	,	,	,	,
1789	,	,	,	,	,	,	,	,	,	,	,	,
1790	,	,	,	,	,	,	,	,	,	,	,	,
1791	,	,	,	,	,	,	,	,	,	,	,	,
1792	,	,	,	,	,	,	,	,	,	,	,	,
1793	,	,	,	,	,	,	,	,	,	,	,	,
1794	,	,	,	,	,	,	,	,	,	,	,	,
1795	,	,	,	,	,	,	,	,	,	,	,	,
1796	,	,	,	,	,	,	,	,	,	,	,	,
1797	,	,	,	,	,	,	,	,	,	,	,	,
1798	,	,	,	,	,	,	,	,	,	,	,	,
1799	,	,	,	,	,	,	,	,	,	,	,	,
1800	,	,	,	,	,	,	,	,	,	,	,	,
1801	,	,	,	,	,	,	,	,	,	,	,	,
1802	,	,	,	,	,	,	,	,	,	,	,	,
1803	,	,	,	,	,	,	,	,	,	,	,	,
1804	,	,	,	,	,	,	,	,	,	,	,	,
1805	,	,	,	,	,	,	,	,	,	,	,	,
1806	,	,	,	,	,	,	,	,	,	,	,	,
1807	,	,	,	,	,	,	,	,	,	,	,	,
1808	,	,	,	,	,	,	,	,	,	,	,	,
1809	,	,	,	,	,	,	,	,	,	,	,	,
1810	,	,	,	,	,	,	,	,	,	,	,	,
1811	,	,	,	,	,	,	,	,	,	,	,	,
1812	,	,	,	,	,	,	,	,	,	,	,	,
1813	,	,	,	,	,	,	,	,	,	,	,	,
1814	,	,	,	,	,	,	,	,	,	,	,	,
1815	,	,	,	,	,	,	,	,	,	,	,	,
1816	,	,	,	,	,	,	,	,	,	,	,	,
1817	,	,	,	,	,	,	,	,	,	,	,	,
1818	,	,	,	,	,	,	,	,	,	,	,	,
1819	,	,	,	,	,	,	,	,	,	,	,	,
1820	,	,	,	,	,	,	,	,	,	,	,	,
1821	,	,	,	,	,	,	,	,	,	,	,	,
1822	,	,	,	,	,	,	,	,	,	,	,	,
1823	,	,	,	,	,	,	,	,	,	,	,	,
1824	,	,	,	,	,	,	,	,	,	,	,	,
1825	,	,	,	,	,	,	,	,	,	,	,	,
1826	,	,	,	,	,	,	,	,	,	,	,	,
1827	,	,	,	,	,	,	,	,	,	,	,	,
1828	,	,	,	,	,	,	,	,	,	,	,	,
1829	,	,	,	,	,	,	,	,	,	,	,	,
1830	,	,	,	,	,	,	,	,	,	,	,	,
1831	,	,	,	,	,	,	,	,	,	,	,	,
1832	,	,	,	,	,	,	,	,	,	,	,	,
1833	,	,	,	,	,	,	,	,	,	,	,	,
1834	,	,	,	,	,	,	,	,	,	,	,	,
1835	,	,	,	,	,	,	,	,	,	,	,	,
1836	,	,	,	,	,	,	,	,	,	,	,	,
1837	,	,	,	,	,	,	,	,	,	,	,	,
1838	,	,	,	,	,	,	,	,	,	,	,	,
1839	,	,	,	,	,	,	,	,	,	,	,	,
1840	,	,	,	,	,	,	,	,	,	,	,	,
1841	,	,	,	,	,	,	,	,	,	,	,	,
1842	,	,	,	,	,	,	,	,	,	,	,	,
1843	,	,	,	,	,	,	,	,	,	,	,	,
1844	,	,	,	,	,	,	,	,	,	,	,	,
1845	,	,	,	,	,	,	,	,	,	,	,	,
1846	,	,	,	,	,	,	,	,	,	,	,	,
1847	,	,	,	,	,	,	,	,	,	,	,	,
1848	,	,	,	,	,	,	,	,	,	,	,	,
1849	,	,	,	,	,	,	,	,	,	,	,	,
1850	,	,	,	,	,	,	,	,	,	,	,	,
1851	,	,	,	,	,	,	,	,	,	,	,	,
1852	,	,	,	,	,	,	,	,	,	,	,	,
1853	,	,	,	,	,	,	,	,	,	,	,	,
1854	,	,	,	,	,	,	,	,	,	,	,	,
1855	,	,	,	,	,	,	,	,	,	,	,	,
1856	,	,	,	,	,	,	,	,	,	,	,	,
1857	,	,	,	,	,	,	,	,	,	,	,	,
1858	,	,	,	,	,	,	,	,	,	,	,	,
1859	,	,	,	,	,	,	,	,	,	,	,	,
1860	,	,	,	,	,	,	,	,	,	,	,	,
1861	,	,	,	,	,	,	,	,	,	,	,	,
1862	,	,	,	,	,	,	,	,	,	,	,	,
1863	,	,	,	,	,	,	,	,	,	,	,	,
1864	,	,	,	,	,	,	,	,	,	,	,	,
1865	,	,	,	,	,	,	,	,	,	,	,	,
1866	,	,	,	,	,	,	,	,	,	,	,	,
1867	,	,	,	,	,	,	,	,	,	,	,	,
1868	,	,	,	,	,	,	,	,	,	,	,	,
1869	,	,	,	,	,	,	,	,	,	,	,	,
1870	,	,	,	,	,	,	,	,	,	,	,	,
1871	,	,	,	,	,	,	,	,	,	,	,	,
1872	,	,	,	,	,	,	,	,	,	,	,	,
1873	,	,	,	,	,	,	,	,	,	,	,	,
1874	,	,	,	,	,	,	,	,	,	,	,	,
1875	,	,	,	,	,	,	,	,	,	,	,	,
1876	,	,	,	,	,	,	,	,	,	,	,	,
1877	,	,	,	,	,	,	,	,	,	,	,	,
1878	,	,	,	,	,	,	,	,	,	,	,	,
1879	,	,	,	,	,	,	,	,	,	,	,	,
1880	,	,	,	,	,	,	,	,	,	,	,	,
1881	,	,	,	,	,	,	,	,	,	,	,	,
1882	,	,	,	,	,	,	,	,	,	,	,	,
1883	,	,	,	,	,	,	,	,	,	,	,	,
1884	,	,	,	,	,	,	,	,	,	,	,	,
1885	,	,	,	,	,	,	,	,	,	,	,	,
1886	,	,	,	,	,	,	,	,	,	,	,	,
1887	,	,	,	,	,	,	,	,	,	,	,	,
1888	,	,	,	,	,	,	,	,	,	,	,	,
1889	,	,	,	,	,	,	,	,	,	,	,	,
1890	,	,	,	,	,	,	,	,	,	,	,	,
1891	,	,	,	,	,	,	,	,	,	,	,	,
1892	,	,	,	,	,	,	,	,	,	,	,	,
1893	,	,	,	,	,	,	,	,	,	,	,	,
1894	,	,	,	,	,	,	,	,	,	,	,	,
1895	,	,	,	,	,	,	,	,	,	,	,	,
1896	,	,	,	,	,	,	,	,	,	,	,	,
1897	,	,	,	,	,	,	,	,	,	,	,	,
1898	,	,	,	,	,	,	,	,	,	,	,	,
1899	,	,	,	,	,	,	,	,	,	,	,	,
1900	,	,	,	,	,	,	,	,	,	,	,	,
1901	,	,	,	,	,	,	,	,	,	,	,	,
1902	,	,	,	,	,	,	,	,	,	,	,	,
1903	,	,	,	,	,	,	,	,	,	,	,	,
1904	,	,	,	,	,	,	,	,	,	,	,	,
1905	,	,	,	,	,	,	,	,	,	,	,	,
1906	,	,	,	,	,	,	,	,	,	,	,	,
1907	,	,	,	,	,	,	,	,	,	,	,	,
1908	,	,	,	,	,	,	,	,	,	,	,	,
1909	,	,	,	,	,	,	,	,	,	,	,	,
1910	,	,	,	,	,	,	,	,	,	,	,	,
1911	,	,	,	,	,	,	,	,	,	,	,	,
1912	,	,	,	,	,	,	,	,	,	,	,	,
1913	,	,	,	,	,	,	,	,	,	,	,	,
1914	,	,	,	,	,	,	,	,	,	,	,	,
1915	,	,	,	,	,	,	,	,	,	,	,	,
1916	,	,	,	,	,	,	,	,	,	,	,	,
1917	,	,	,	,	,	,	,	,	,	,	,	,
1918	,	,	,	,	,	,	,	,	,	,	,	,
1919	,	,	,	,	,	,	,	,	,	,	,	,
1920	,	,	,	,	,	,	,	,	,	,	,	,
1921	,	,	,	,	,	,	,	,	,	,	,	,
1922	,	,	,	,	,	,	,	,	,	,	,	,
1923	,	,	,	,	,	,	,	,	,	,	,	,
1924	,	,	,	,	,	,	,	,	,	,	,	,
1925	,	,	,	,	,	,	,	,	,	,	,	,
1926	,	,	,	,	,	,	,	,	,	,	,	,
1927	,	,	,	,	,	,	,	,	,	,	,	,
1928	,	,	,	,	,	,	,	,	,	,	,	,
1929	,	,	,	,	,	,	,	,	,	,	,	,
1930	,	,	,	,	,	,	,	,	,	,	,	,
1931	,	,	,	,	,	,	,	,	,	,	,	,
1932	,	,	,	,	,	,	,	,	,	,	,	,
1933	,	,	,	,	,	,	,	,	,	,	,	,
1934	,	,	,	,	,	,	,	,	,	,	,	,
1935	,	,	,	,	,	,	,	,	,	,	,	,
1936	,	,	,	,	,	,	,	,	,	,	,	,
1937	,	,	,	,	,	,	,	,	,	,	,	,
1938	,	,	,	,	,	,	,	,	,	,	,	,
1939	,	,	,	,	,	,	,	,	,	,	,	,
1940	,	,	,	,	,	,	,	,	,	,	,	,
1941	,	,	,	,	,	,	,	,	,	,	,	,
1942	,	,	,	,	,	,	,	,	,	,	,	,
1943	,	,	,	,	,	,	,	,	,	,	,	,
1944	,	,	,	,	,	,	,	,	,	,	,	,
1945	,	,	,	,	,	,	,	,	,	,	,	,
1946	,	,	,	,	,	,	,	,	,	,	,	,
1947	,	,	,	,	,	,	,	,	,	,	,	,
1948	,	,	,	,	,	,	,	,	,	,	,	,
1949	,	,	,	,	,	,	,	,	,	,	,	,
1950	,	,	,	,	,	,	,	,	,	,	,	,
1951	,	,	,	,	,	,	,	,	,	,	,	,
1952	,	,	,	,	,	,	,	,	,	,	,	,
1953	,	,	,	,	,	,	,	,	,	,	,	,
1954	,	,	,	,	,	,	,	,	,	,	,	,
1955	,	,	,	,	,	,	,	,	,	,	,	,
1956	,	,	,	,	,	,	,	,	,	,	,	,
1957	,	,	,	,	,	,	,	,	,	,	,	,
1958	,	,	,	,	,	,	,	,	,	,	,	,
1959	,	,	,	,	,	,	,	,	,	,	,	,
1960	,	,	,	,	,	,	,	,	,	,	,	,
1961	,	,	,	,	,	,	,	,	,	,	,	,
1962	,	,	,	,	,	,	,	,	,	,	,	,
1963	,	,	,	,	,	,	,	,	,	,	,	,
1964	,	,	,	,	,	,	,	,	,	,	,	,
1965	,	,	,	,	,	,	,	,	,	,	,	,
1966	,	,	,	,	,	,	,	,	,	,	,	,
1967	,	,	,	,	,	,	,	,	,	,	,	,
1968	,	,	,	,	,	,	,	,	,	,	,	,
1969	,	,	,	,	,	,	,	,	,	,	,	,
1970	,	,	,	,	,	,	,	,	,	,	,	,
1971	,	,	,	,	,	,	,	,	,	,	,	,
1972	,	,	,	,	,	,	,	,	,	,	,	,
1973	,	,	,	,	,	,	,	,	,	,	,	,
1974	,	,	,	,	,	,	,	,	,	,	,	,
1975	,	,	,	,	,	,	,	,	,	,	,	,
1976	,	,	,	,	,	,	,	,	,	,	,	,
1977	,	,	,	,	,	,	,	,	,	,	,	,
1978	,	,	,	,	,	,	,	,	,	,	,	,
1979	,	,	,	,	,	,	,	,	,	,	,	,
1980	,	,	,	,	,	,	,	,	,	,	,	,
1981	,	,	,	,	,	,	,	,	,	,	,	,
1982	,	,	,	,	,	,	,	,	,	,	,	,
1983	,	,	,	,	,	,	,	,	,	,	,	,
1984	,	,	,	,	,	,	,	,	,	,	,	,
1985	,	,	,	,	,	,	,	,	,	,	,	,
1986	,	,	,	,	,	,	,	,	,	,	,	,
1987	,	,	,	,	,	,	,	,	,	,	,	,
1988	,	,	,	,	,	,	,	,	,	,	,	,
1989	,	,	,	,	,	,	,	,	,	,	,	,
1990	,	,	,	,	,	,	,	,	,	,	,	,
1991	,	,	,	,	,	,	,	,	,	,	,	,
1992	,	,	,	,	,	,	,	,	,	,	,	,
1993	,	,	,	,	,	,	,	,	,	,	,	,
1994	,	,	,	,	,	,	,	,	,	,	,	,
1995	,	,	,	,	,	,	,	,	,	,	,	,
1996	,	,	,	,	,	,	,	,	,	,	,	,
1997	,	,	,	,	,	,	,	,	,	,	,	,
1998	,	,	,	,	,	,	,	,	,	,	,	,
1999	,	,	,	,	,	,	,	,	,	,	,	,
[truncated: 13,001 more rows]
