# Supplementary material for: A CTP-dependent gating mechanism enables ParB spreading on DNA
Source: eLife. 2021 Aug 16;10:e69676. doi: 10.7554/eLife.69676 (PMC8367383; doi:10.7554/eLife.69676)
Supplement: Figure 5—figure supplement 4—source data 1. [file elife-69676-fig5-figsupp4-data1.zip › Figure5_figure_supplement4/panelC/BLI_traces_panelC.csv]

	1, Q35C no CTP	2, Q35C no CTP	3, Q35C no CTP	4, Q35C CTP	5, Q35C CTP	6, Q35C CTP	7, Q35C xlinked no CTP	8, Q35C xlinked no CTP	9, Q35C xlinked no CTP	10, Q35C xlinked CTP	11, Q35C xlinked CTP	12, Q35C xlinked CTP
1	0.000, 0.017	0.000, -0.002	0.000, -0.002	0.000, -0.004	0.000, 0.005	0.000, -0.006	0.000, 0.044	0.000, 0.017	0.000, 0.008	0.000, 0.021	0.000, 0.008	0.000, 0.032
2	0.200, 0.017	0.200, -0.002	0.200, -0.002	0.200, -0.005	0.200, 0.004	0.200, -0.007	0.200, 0.041	0.200, 0.016	0.200, 0.007	0.200, 0.019	0.200, 0.008	0.200, 0.031
3	0.400, 0.017	0.400, -0.003	0.400, -0.003	0.400, -0.006	0.400, 0.003	0.400, -0.007	0.400, 0.039	0.400, 0.014	0.400, 0.006	0.400, 0.018	0.400, 0.008	0.400, 0.030
4	0.600, 0.016	0.600, -0.003	0.600, -0.003	0.600, -0.007	0.600, 0.002	0.600, -0.008	0.600, 0.036	0.600, 0.013	0.600, 0.005	0.600, 0.016	0.600, 0.007	0.600, 0.029
5	0.800, 0.016	0.800, -0.003	0.800, -0.003	0.800, -0.008	0.800, 0.001	0.800, -0.009	0.800, 0.033	0.800, 0.012	0.800, 0.004	0.800, 0.014	0.800, 0.007	0.800, 0.028
6	1.000, 0.015	1.000, -0.004	1.000, -0.003	1.000, -0.009	1.000, 0.000	1.000, -0.009	1.000, 0.031	1.000, 0.010	1.000, 0.003	1.000, 0.012	1.000, 0.006	1.000, 0.026
7	1.200, 0.014	1.200, -0.004	1.200, -0.003	1.200, -0.010	1.200, -0.001	1.200, -0.009	1.200, 0.028	1.200, 0.009	1.200, 0.002	1.200, 0.011	1.200, 0.006	1.200, 0.025
8	1.400, 0.014	1.400, -0.005	1.400, -0.003	1.400, -0.011	1.400, -0.002	1.400, -0.010	1.400, 0.026	1.400, 0.007	1.400, 0.000	1.400, 0.009	1.400, 0.006	1.400, 0.024
9	1.600, 0.013	1.600, -0.005	1.600, -0.003	1.600, -0.012	1.600, -0.003	1.600, -0.010	1.600, 0.023	1.600, 0.006	1.600, -0.001	1.600, 0.008	1.600, 0.005	1.600, 0.023
10	1.800, 0.012	1.800, -0.005	1.800, -0.003	1.800, -0.012	1.800, -0.004	1.800, -0.010	1.800, 0.021	1.800, 0.004	1.800, -0.002	1.800, 0.007	1.800, 0.005	1.800, 0.021
11	2.000, 0.011	2.000, -0.005	2.000, -0.003	2.000, -0.013	2.000, -0.004	2.000, -0.011	2.000, 0.020	2.000, 0.003	2.000, -0.003	2.000, 0.006	2.000, 0.004	2.000, 0.020
12	2.200, 0.010	2.200, -0.005	2.200, -0.003	2.200, -0.014	2.200, -0.005	2.200, -0.011	2.200, 0.019	2.200, 0.002	2.200, -0.003	2.200, 0.006	2.200, 0.004	2.200, 0.019
13	2.400, 0.009	2.400, -0.005	2.400, -0.003	2.400, -0.014	2.400, -0.005	2.400, -0.011	2.400, 0.018	2.400, 0.001	2.400, -0.004	2.400, 0.005	2.400, 0.003	2.400, 0.018
14	2.600, 0.009	2.600, -0.005	2.600, -0.003	2.600, -0.014	2.600, -0.006	2.600, -0.011	2.600, 0.017	2.600, 0.001	2.600, -0.005	2.600, 0.005	2.600, 0.003	2.600, 0.017
15	2.800, 0.008	2.800, -0.005	2.800, -0.003	2.800, -0.014	2.800, -0.006	2.800, -0.011	2.800, 0.016	2.800, -0.000	2.800, -0.005	2.800, 0.005	2.800, 0.003	2.800, 0.016
16	3.000, 0.007	3.000, -0.005	3.000, -0.003	3.000, -0.014	3.000, -0.006	3.000, -0.012	3.000, 0.015	3.000, -0.001	3.000, -0.006	3.000, 0.004	3.000, 0.003	3.000, 0.015
17	3.200, 0.007	3.200, -0.005	3.200, -0.003	3.200, -0.013	3.200, -0.007	3.200, -0.012	3.200, 0.014	3.200, -0.001	3.200, -0.006	3.200, 0.004	3.200, 0.003	3.200, 0.015
18	3.400, 0.006	3.400, -0.005	3.400, -0.003	3.400, -0.013	3.400, -0.007	3.400, -0.012	3.400, 0.013	3.400, -0.002	3.400, -0.006	3.400, 0.004	3.400, 0.003	3.400, 0.014
19	3.600, 0.006	3.600, -0.005	3.600, -0.003	3.600, -0.013	3.600, -0.007	3.600, -0.012	3.600, 0.012	3.600, -0.002	3.600, -0.006	3.600, 0.003	3.600, 0.002	3.600, 0.013
20	3.800, 0.005	3.800, -0.005	3.800, -0.003	3.800, -0.013	3.800, -0.007	3.800, -0.012	3.800, 0.011	3.800, -0.003	3.800, -0.006	3.800, 0.003	3.800, 0.002	3.800, 0.012
21	4.000, 0.005	4.000, -0.005	4.000, -0.003	4.000, -0.013	4.000, -0.007	4.000, -0.012	4.000, 0.010	4.000, -0.003	4.000, -0.006	4.000, 0.003	4.000, 0.002	4.000, 0.011
22	4.200, 0.005	4.200, -0.005	4.200, -0.004	4.200, -0.013	4.200, -0.008	4.200, -0.013	4.200, 0.010	4.200, -0.003	4.200, -0.007	4.200, 0.002	4.200, 0.002	4.200, 0.010
23	4.400, 0.004	4.400, -0.005	4.400, -0.004	4.400, -0.013	4.400, -0.008	4.400, -0.013	4.400, 0.010	4.400, -0.003	4.400, -0.007	4.400, 0.002	4.400, 0.001	4.400, 0.009
24	4.600, 0.004	4.600, -0.005	4.600, -0.004	4.600, -0.013	4.600, -0.008	4.600, -0.012	4.600, 0.010	4.600, -0.003	4.600, -0.007	4.600, 0.001	4.600, 0.001	4.600, 0.009
25	4.800, 0.004	4.800, -0.005	4.800, -0.003	4.800, -0.013	4.800, -0.008	4.800, -0.012	4.800, 0.010	4.800, -0.003	4.800, -0.007	4.800, 0.001	4.800, 0.001	4.800, 0.008
26	5.000, 0.004	5.000, -0.006	5.000, -0.003	5.000, -0.013	5.000, -0.008	5.000, -0.012	5.000, 0.009	5.000, -0.003	5.000, -0.007	5.000, 0.000	5.000, 0.001	5.000, 0.007
27	5.200, 0.004	5.200, -0.006	5.200, -0.003	5.200, -0.013	5.200, -0.008	5.200, -0.012	5.200, 0.009	5.200, -0.003	5.200, -0.007	5.200, -0.000	5.200, 0.001	5.200, 0.007
28	5.400, 0.004	5.400, -0.006	5.400, -0.004	5.400, -0.013	5.400, -0.008	5.400, -0.012	5.400, 0.009	5.400, -0.003	5.400, -0.007	5.400, -0.000	5.400, 0.001	5.400, 0.006
29	5.600, 0.003	5.600, -0.006	5.600, -0.004	5.600, -0.013	5.600, -0.009	5.600, -0.012	5.600, 0.009	5.600, -0.003	5.600, -0.007	5.600, -0.001	5.600, 0.001	5.600, 0.006
30	5.800, 0.003	5.800, -0.006	5.800, -0.004	5.800, -0.013	5.800, -0.009	5.800, -0.012	5.800, 0.008	5.800, -0.003	5.800, -0.007	5.800, -0.001	5.800, 0.001	5.800, 0.006
31	6.000, 0.003	6.000, -0.006	6.000, -0.004	6.000, -0.013	6.000, -0.009	6.000, -0.012	6.000, 0.008	6.000, -0.003	6.000, -0.007	6.000, -0.001	6.000, 0.001	6.000, 0.005
32	6.200, 0.003	6.200, -0.006	6.200, -0.004	6.200, -0.013	6.200, -0.009	6.200, -0.012	6.200, 0.008	6.200, -0.003	6.200, -0.007	6.200, -0.001	6.200, 0.000	6.200, 0.005
33	6.400, 0.002	6.400, -0.006	6.400, -0.004	6.400, -0.012	6.400, -0.009	6.400, -0.012	6.400, 0.007	6.400, -0.003	6.400, -0.007	6.400, -0.001	6.400, 0.000	6.400, 0.005
34	6.600, 0.002	6.600, -0.006	6.600, -0.004	6.600, -0.012	6.600, -0.009	6.600, -0.012	6.600, 0.007	6.600, -0.003	6.600, -0.007	6.600, -0.002	6.600, 0.000	6.600, 0.005
35	6.800, 0.002	6.800, -0.006	6.800, -0.003	6.800, -0.012	6.800, -0.010	6.800, -0.012	6.800, 0.006	6.800, -0.003	6.800, -0.007	6.800, -0.002	6.800, 0.000	6.800, 0.005
36	7.000, 0.002	7.000, -0.006	7.000, -0.003	7.000, -0.012	7.000, -0.010	7.000, -0.012	7.000, 0.006	7.000, -0.003	7.000, -0.007	7.000, -0.002	7.000, 0.000	7.000, 0.005
37	7.200, 0.002	7.200, -0.005	7.200, -0.003	7.200, -0.012	7.200, -0.010	7.200, -0.012	7.200, 0.006	7.200, -0.003	7.200, -0.007	7.200, -0.002	7.200, 0.000	7.200, 0.005
38	7.400, 0.002	7.400, -0.005	7.400, -0.002	7.400, -0.012	7.400, -0.010	7.400, -0.012	7.400, 0.005	7.400, -0.003	7.400, -0.007	7.400, -0.002	7.400, 0.000	7.400, 0.005
39	7.600, 0.002	7.600, -0.005	7.600, -0.002	7.600, -0.011	7.600, -0.009	7.600, -0.012	7.600, 0.005	7.600, -0.003	7.600, -0.007	7.600, -0.001	7.600, 0.000	7.600, 0.005
40	7.800, 0.002	7.800, -0.005	7.800, -0.001	7.800, -0.011	7.800, -0.009	7.800, -0.012	7.800, 0.005	7.800, -0.003	7.800, -0.007	7.800, -0.001	7.800, 0.000	7.800, 0.005
41	8.000, 0.002	8.000, -0.005	8.000, -0.001	8.000, -0.011	8.000, -0.009	8.000, -0.012	8.000, 0.004	8.000, -0.003	8.000, -0.006	8.000, -0.001	8.000, 0.000	8.000, 0.005
42	8.200, 0.002	8.200, -0.005	8.200, -0.001	8.200, -0.011	8.200, -0.009	8.200, -0.011	8.200, 0.004	8.200, -0.003	8.200, -0.006	8.200, -0.001	8.200, 0.000	8.200, 0.004
43	8.400, 0.002	8.400, -0.005	8.400, -0.001	8.400, -0.010	8.400, -0.009	8.400, -0.011	8.400, 0.004	8.400, -0.003	8.400, -0.006	8.400, -0.001	8.400, 0.000	8.400, 0.004
44	8.600, 0.003	8.600, -0.005	8.600, -0.001	8.600, -0.010	8.600, -0.009	8.600, -0.011	8.600, 0.004	8.600, -0.003	8.600, -0.006	8.600, -0.001	8.600, 0.000	8.600, 0.004
45	8.800, 0.003	8.800, -0.005	8.800, -0.001	8.800, -0.010	8.800, -0.009	8.800, -0.010	8.800, 0.004	8.800, -0.003	8.800, -0.006	8.800, -0.002	8.800, 0.000	8.800, 0.004
46	9.000, 0.003	9.000, -0.005	9.000, -0.001	9.000, -0.010	9.000, -0.008	9.000, -0.010	9.000, 0.004	9.000, -0.003	9.000, -0.006	9.000, -0.002	9.000, -0.000	9.000, 0.004
47	9.200, 0.003	9.200, -0.005	9.200, -0.002	9.200, -0.010	9.200, -0.008	9.200, -0.009	9.200, 0.004	9.200, -0.003	9.200, -0.006	9.200, -0.002	9.200, -0.000	9.200, 0.003
48	9.400, 0.003	9.400, -0.005	9.400, -0.002	9.400, -0.010	9.400, -0.008	9.400, -0.009	9.400, 0.004	9.400, -0.003	9.400, -0.007	9.400, -0.002	9.400, -0.000	9.400, 0.003
49	9.600, 0.002	9.600, -0.006	9.600, -0.002	9.600, -0.010	9.600, -0.008	9.600, -0.009	9.600, 0.004	9.600, -0.003	9.600, -0.007	9.600, -0.002	9.600, -0.000	9.600, 0.003
50	9.800, 0.002	9.800, -0.006	9.800, -0.002	9.800, -0.010	9.800, -0.008	9.800, -0.009	9.800, 0.003	9.800, -0.003	9.800, -0.007	9.800, -0.002	9.800, -0.000	9.800, 0.002
51	10.000, 0.002	10.000, -0.006	10.000, -0.002	10.000, -0.010	10.000, -0.009	10.000, -0.009	10.000, 0.004	10.000, -0.003	10.000, -0.007	10.000, -0.002	10.000, 0.000	10.000, 0.002
52	10.200, 0.002	10.200, -0.006	10.200, -0.002	10.200, -0.010	10.200, -0.009	10.200, -0.009	10.200, 0.003	10.200, -0.003	10.200, -0.007	10.200, -0.002	10.200, 0.000	10.200, 0.002
53	10.400, 0.002	10.400, -0.006	10.400, -0.002	10.400, -0.010	10.400, -0.009	10.400, -0.009	10.400, 0.004	10.400, -0.003	10.400, -0.007	10.400, -0.002	10.400, 0.000	10.400, 0.002
54	10.600, 0.002	10.600, -0.006	10.600, -0.002	10.600, -0.010	10.600, -0.010	10.600, -0.009	10.600, 0.004	10.600, -0.003	10.600, -0.007	10.600, -0.002	10.600, 0.000	10.600, 0.002
55	10.800, 0.001	10.800, -0.006	10.800, -0.002	10.800, -0.010	10.800, -0.010	10.800, -0.009	10.800, 0.004	10.800, -0.003	10.800, -0.007	10.800, -0.002	10.800, 0.000	10.800, 0.002
56	11.000, 0.001	11.000, -0.005	11.000, -0.002	11.000, -0.010	11.000, -0.010	11.000, -0.009	11.000, 0.004	11.000, -0.003	11.000, -0.007	11.000, -0.002	11.000, 0.001	11.000, 0.001
57	11.200, 0.001	11.200, -0.005	11.200, -0.001	11.200, -0.010	11.200, -0.010	11.200, -0.009	11.200, 0.004	11.200, -0.003	11.200, -0.007	11.200, -0.002	11.200, 0.001	11.200, 0.001
58	11.400, 0.001	11.400, -0.005	11.400, -0.001	11.400, -0.010	11.400, -0.009	11.400, -0.009	11.400, 0.003	11.400, -0.003	11.400, -0.006	11.400, -0.002	11.400, 0.001	11.400, 0.001
59	11.600, 0.000	11.600, -0.005	11.600, -0.001	11.600, -0.010	11.600, -0.009	11.600, -0.009	11.600, 0.003	11.600, -0.003	11.600, -0.005	11.600, -0.002	11.600, 0.001	11.600, 0.001
60	11.800, 0.000	11.800, -0.005	11.800, -0.001	11.800, -0.010	11.800, -0.009	11.800, -0.009	11.800, 0.003	11.800, -0.003	11.800, -0.005	11.800, -0.002	11.800, 0.001	11.800, 0.001
61	12.000, 0.000	12.000, -0.005	12.000, -0.001	12.000, -0.010	12.000, -0.009	12.000, -0.009	12.000, 0.002	12.000, -0.003	12.000, -0.005	12.000, -0.002	12.000, 0.001	12.000, 0.000
62	12.200, 0.000	12.200, -0.004	12.200, -0.001	12.200, -0.010	12.200, -0.008	12.200, -0.009	12.200, 0.002	12.200, -0.003	12.200, -0.005	12.200, -0.002	12.200, 0.001	12.200, 0.000
63	12.400, 0.000	12.400, -0.004	12.400, -0.001	12.400, -0.010	12.400, -0.008	12.400, -0.009	12.400, 0.001	12.400, -0.003	12.400, -0.004	12.400, -0.002	12.400, 0.001	12.400, 0.000
64	12.600, 0.000	12.600, -0.004	12.600, -0.002	12.600, -0.010	12.600, -0.008	12.600, -0.010	12.600, 0.001	12.600, -0.003	12.600, -0.004	12.600, -0.002	12.600, 0.001	12.600, 0.000
65	12.800, 0.000	12.800, -0.004	12.800, -0.002	12.800, -0.009	12.800, -0.008	12.800, -0.010	12.800, 0.001	12.800, -0.003	12.800, -0.005	12.800, -0.002	12.800, 0.001	12.800, 0.000
66	13.000, 0.000	13.000, -0.004	13.000, -0.002	13.000, -0.009	13.000, -0.008	13.000, -0.010	13.000, 0.000	13.000, -0.003	13.000, -0.005	13.000, -0.002	13.000, 0.001	13.000, 0.000
67	13.200, 0.000	13.200, -0.004	13.200, -0.002	13.200, -0.009	13.200, -0.008	13.200, -0.010	13.200, 0.000	13.200, -0.004	13.200, -0.005	13.200, -0.002	13.200, 0.001	13.200, 0.000
68	13.400, 0.001	13.400, -0.005	13.400, -0.002	13.400, -0.009	13.400, -0.008	13.400, -0.010	13.400, -0.000	13.400, -0.004	13.400, -0.005	13.400, -0.002	13.400, 0.001	13.400, 0.000
69	13.600, 0.001	13.600, -0.005	13.600, -0.001	13.600, -0.008	13.600, -0.008	13.600, -0.010	13.600, -0.000	13.600, -0.004	13.600, -0.005	13.600, -0.002	13.600, 0.001	13.600, 0.000
70	13.800, 0.001	13.800, -0.004	13.800, -0.001	13.800, -0.008	13.800, -0.008	13.800, -0.010	13.800, -0.000	13.800, -0.004	13.800, -0.005	13.800, -0.002	13.800, 0.001	13.800, 0.000
71	14.000, 0.001	14.000, -0.004	14.000, -0.001	14.000, -0.008	14.000, -0.008	14.000, -0.009	14.000, -0.000	14.000, -0.004	14.000, -0.005	14.000, -0.002	14.000, 0.001	14.000, 0.000
72	14.200, 0.001	14.200, -0.004	14.200, -0.001	14.200, -0.008	14.200, -0.008	14.200, -0.009	14.200, -0.000	14.200, -0.004	14.200, -0.005	14.200, -0.001	14.200, 0.001	14.200, 0.001
73	14.400, 0.001	14.400, -0.004	14.400, -0.001	14.400, -0.008	14.400, -0.008	14.400, -0.009	14.400, -0.000	14.400, -0.004	14.400, -0.005	14.400, -0.001	14.400, 0.000	14.400, 0.001
74	14.600, 0.001	14.600, -0.003	14.600, -0.001	14.600, -0.008	14.600, -0.008	14.600, -0.009	14.600, 0.000	14.600, -0.003	14.600, -0.004	14.600, -0.001	14.600, 0.000	14.600, 0.001
75	14.800, 0.001	14.800, -0.003	14.800, -0.001	14.800, -0.008	14.800, -0.008	14.800, -0.009	14.800, 0.000	14.800, -0.003	14.800, -0.004	14.800, -0.001	14.800, -0.000	14.800, 0.001
76	15.000, 0.001	15.000, -0.003	15.000, -0.001	15.000, -0.008	15.000, -0.007	15.000, -0.009	15.000, 0.000	15.000, -0.003	15.000, -0.004	15.000, -0.001	15.000, -0.000	15.000, 0.001
77	15.200, 0.001	15.200, -0.002	15.200, -0.001	15.200, -0.008	15.200, -0.007	15.200, -0.009	15.200, 0.000	15.200, -0.003	15.200, -0.004	15.200, -0.001	15.200, -0.001	15.200, 0.001
78	15.400, 0.001	15.400, -0.002	15.400, -0.001	15.400, -0.008	15.400, -0.007	15.400, -0.008	15.400, 0.000	15.400, -0.003	15.400, -0.003	15.400, -0.001	15.400, -0.001	15.400, 0.001
79	15.600, 0.001	15.600, -0.002	15.600, -0.001	15.600, -0.008	15.600, -0.007	15.600, -0.008	15.600, 0.000	15.600, -0.003	15.600, -0.003	15.600, -0.001	15.600, -0.001	15.600, 0.001
80	15.800, 0.001	15.800, -0.001	15.800, -0.001	15.800, -0.008	15.800, -0.007	15.800, -0.008	15.800, 0.000	15.800, -0.003	15.800, -0.003	15.800, -0.001	15.800, -0.001	15.800, 0.002
81	16.000, 0.001	16.000, -0.001	16.000, -0.001	16.000, -0.008	16.000, -0.007	16.000, -0.008	16.000, 0.000	16.000, -0.002	16.000, -0.003	16.000, -0.001	16.000, -0.001	16.000, 0.002
82	16.200, 0.001	16.200, -0.001	16.200, -0.001	16.200, -0.008	16.200, -0.007	16.200, -0.007	16.200, 0.000	16.200, -0.002	16.200, -0.003	16.200, -0.001	16.200, -0.001	16.200, 0.002
83	16.400, 0.001	16.400, -0.001	16.400, -0.001	16.400, -0.008	16.400, -0.007	16.400, -0.007	16.400, 0.000	16.400, -0.002	16.400, -0.003	16.400, -0.001	16.400, -0.001	16.400, 0.002
84	16.600, 0.000	16.600, -0.001	16.600, -0.001	16.600, -0.008	16.600, -0.006	16.600, -0.007	16.600, 0.000	16.600, -0.003	16.600, -0.003	16.600, -0.001	16.600, -0.001	16.600, 0.001
85	16.800, 0.000	16.800, -0.001	16.800, -0.001	16.800, -0.008	16.800, -0.006	16.800, -0.006	16.800, 0.000	16.800, -0.003	16.800, -0.003	16.800, -0.001	16.800, -0.000	16.800, 0.001
86	17.000, 0.000	17.000, -0.002	17.000, -0.001	17.000, -0.007	17.000, -0.006	17.000, -0.006	17.000, 0.001	17.000, -0.003	17.000, -0.003	17.000, -0.001	17.000, -0.000	17.000, 0.001
87	17.200, 0.000	17.200, -0.002	17.200, -0.001	17.200, -0.007	17.200, -0.006	17.200, -0.006	17.200, 0.001	17.200, -0.003	17.200, -0.003	17.200, -0.001	17.200, -0.000	17.200, 0.000
88	17.400, 0.001	17.400, -0.002	17.400, -0.001	17.400, -0.006	17.400, -0.006	17.400, -0.006	17.400, 0.001	17.400, -0.003	17.400, -0.004	17.400, -0.001	17.400, -0.000	17.400, 0.000
89	17.600, 0.001	17.600, -0.002	17.600, -0.001	17.600, -0.006	17.600, -0.006	17.600, -0.006	17.600, 0.001	17.600, -0.003	17.600, -0.004	17.600, -0.000	17.600, 0.000	17.600, -0.000
90	17.800, 0.001	17.800, -0.002	17.800, -0.001	17.800, -0.005	17.800, -0.006	17.800, -0.006	17.800, 0.001	17.800, -0.003	17.800, -0.004	17.800, -0.000	17.800, 0.000	17.800, -0.000
91	18.000, 0.001	18.000, -0.002	18.000, -0.001	18.000, -0.005	18.000, -0.006	18.000, -0.006	18.000, 0.001	18.000, -0.003	18.000, -0.003	18.000, -0.000	18.000, 0.000	18.000, -0.001
92	18.200, 0.001	18.200, -0.002	18.200, -0.001	18.200, -0.004	18.200, -0.006	18.200, -0.006	18.200, 0.001	18.200, -0.003	18.200, -0.003	18.200, -0.001	18.200, 0.000	18.200, -0.001
93	18.400, 0.001	18.400, -0.002	18.400, -0.001	18.400, -0.004	18.400, -0.006	18.400, -0.006	18.400, 0.002	18.400, -0.003	18.400, -0.003	18.400, -0.001	18.400, 0.000	18.400, -0.001
94	18.600, 0.001	18.600, -0.002	18.600, -0.001	18.600, -0.004	18.600, -0.005	18.600, -0.006	18.600, 0.002	18.600, -0.003	18.600, -0.003	18.600, -0.001	18.600, 0.000	18.600, -0.001
95	18.800, 0.001	18.800, -0.002	18.800, -0.001	18.800, -0.004	18.800, -0.005	18.800, -0.006	18.800, 0.002	18.800, -0.003	18.800, -0.003	18.800, -0.001	18.800, 0.000	18.800, -0.001
96	19.000, 0.001	19.000, -0.002	19.000, -0.001	19.000, -0.003	19.000, -0.005	19.000, -0.006	19.000, 0.001	19.000, -0.003	19.000, -0.003	19.000, -0.002	19.000, 0.000	19.000, -0.001
97	19.200, 0.001	19.200, -0.002	19.200, -0.001	19.200, -0.003	19.200, -0.005	19.200, -0.006	19.200, 0.001	19.200, -0.002	19.200, -0.003	19.200, -0.002	19.200, 0.000	19.200, -0.001
98	19.400, 0.001	19.400, -0.002	19.400, -0.001	19.400, -0.003	19.400, -0.005	19.400, -0.006	19.400, 0.001	19.400, -0.002	19.400, -0.003	19.400, -0.002	19.400, -0.000	19.400, -0.001
99	19.600, 0.001	19.600, -0.002	19.600, -0.001	19.600, -0.004	19.600, -0.005	19.600, -0.006	19.600, 0.001	19.600, -0.002	19.600, -0.003	19.600, -0.002	19.600, -0.000	19.600, -0.001
100	19.800, 0.001	19.800, -0.002	19.800, -0.001	19.800, -0.004	19.800, -0.005	19.800, -0.006	19.800, 0.001	19.800, -0.001	19.800, -0.002	19.800, -0.002	19.800, -0.001	19.800, -0.000
101	20.000, 0.001	20.000, -0.002	20.000, -0.001	20.000, -0.004	20.000, -0.005	20.000, -0.005	20.000, 0.001	20.000, -0.001	20.000, -0.002	20.000, -0.002	20.000, -0.001	20.000, 0.000
102	20.200, 0.001	20.200, -0.002	20.200, -0.001	20.200, -0.004	20.200, -0.004	20.200, -0.005	20.200, 0.000	20.200, -0.001	20.200, -0.002	20.200, -0.002	20.200, -0.001	20.200, 0.000
103	20.400, 0.001	20.400, -0.002	20.400, -0.001	20.400, -0.004	20.400, -0.004	20.400, -0.005	20.400, 0.000	20.400, -0.001	20.400, -0.001	20.400, -0.002	20.400, -0.002	20.400, 0.001
104	20.600, 0.001	20.600, -0.002	20.600, -0.001	20.600, -0.004	20.600, -0.004	20.600, -0.005	20.600, 0.000	20.600, -0.001	20.600, -0.001	20.600, -0.002	20.600, -0.002	20.600, 0.001
105	20.800, 0.001	20.800, -0.002	20.800, -0.001	20.800, -0.004	20.800, -0.004	20.800, -0.004	20.800, -0.000	20.800, -0.001	20.800, -0.001	20.800, -0.002	20.800, -0.002	20.800, 0.001
106	21.000, 0.001	21.000, -0.002	21.000, -0.001	21.000, -0.004	21.000, -0.004	21.000, -0.004	21.000, -0.000	21.000, -0.001	21.000, -0.001	21.000, -0.002	21.000, -0.002	21.000, 0.001
107	21.200, 0.001	21.200, -0.002	21.200, -0.001	21.200, -0.004	21.200, -0.004	21.200, -0.004	21.200, -0.000	21.200, -0.000	21.200, -0.000	21.200, -0.002	21.200, -0.002	21.200, 0.001
108	21.400, 0.000	21.400, -0.002	21.400, -0.001	21.400, -0.004	21.400, -0.004	21.400, -0.004	21.400, -0.000	21.400, -0.000	21.400, -0.000	21.400, -0.001	21.400, -0.002	21.400, 0.001
109	21.600, 0.000	21.600, -0.002	21.600, -0.001	21.600, -0.004	21.600, -0.003	21.600, -0.004	21.600, -0.000	21.600, -0.000	21.600, -0.000	21.600, -0.001	21.600, -0.002	21.600, 0.001
110	21.800, 0.000	21.800, -0.002	21.800, -0.001	21.800, -0.004	21.800, -0.003	21.800, -0.004	21.800, -0.000	21.800, -0.000	21.800, -0.000	21.800, -0.001	21.800, -0.001	21.800, 0.001
111	22.000, 0.000	22.000, -0.002	22.000, -0.001	22.000, -0.004	22.000, -0.003	22.000, -0.004	22.000, -0.000	22.000, -0.000	22.000, -0.000	22.000, -0.001	22.000, -0.001	22.000, 0.001
112	22.200, 0.000	22.200, -0.002	22.200, -0.001	22.200, -0.004	22.200, -0.003	22.200, -0.004	22.200, -0.000	22.200, -0.000	22.200, -0.000	22.200, -0.001	22.200, -0.001	22.200, 0.001
113	22.400, 0.000	22.400, -0.002	22.400, -0.001	22.400, -0.003	22.400, -0.003	22.400, -0.004	22.400, -0.000	22.400, -0.000	22.400, -0.001	22.400, -0.001	22.400, -0.000	22.400, 0.000
114	22.600, 0.000	22.600, -0.002	22.600, -0.000	22.600, -0.003	22.600, -0.003	22.600, -0.004	22.600, -0.000	22.600, -0.000	22.600, -0.001	22.600, -0.001	22.600, -0.000	22.600, -0.000
115	22.800, 0.000	22.800, -0.001	22.800, -0.000	22.800, -0.003	22.800, -0.003	22.800, -0.003	22.800, -0.000	22.800, -0.000	22.800, -0.001	22.800, -0.001	22.800, 0.000	22.800, -0.000
116	23.000, 0.000	23.000, -0.001	23.000, -0.000	23.000, -0.003	23.000, -0.003	23.000, -0.003	23.000, -0.000	23.000, -0.000	23.000, -0.001	23.000, -0.001	23.000, 0.000	23.000, -0.000
117	23.200, 0.000	23.200, -0.001	23.200, -0.000	23.200, -0.003	23.200, -0.002	23.200, -0.003	23.200, -0.000	23.200, -0.000	23.200, -0.001	23.200, -0.001	23.200, 0.000	23.200, -0.000
118	23.400, 0.000	23.400, -0.001	23.400, -0.000	23.400, -0.002	23.400, -0.002	23.400, -0.003	23.400, -0.000	23.400, -0.000	23.400, -0.001	23.400, -0.001	23.400, 0.000	23.400, -0.000
119	23.600, 0.000	23.600, -0.001	23.600, -0.000	23.600, -0.002	23.600, -0.002	23.600, -0.003	23.600, -0.001	23.600, -0.000	23.600, -0.000	23.600, -0.001	23.600, 0.000	23.600, -0.000
120	23.800, 0.001	23.800, -0.000	23.800, -0.000	23.800, -0.002	23.800, -0.002	23.800, -0.003	23.800, -0.001	23.800, -0.001	23.800, -0.000	23.800, -0.001	23.800, 0.000	23.800, -0.000
121	24.000, 0.001	24.000, -0.000	24.000, -0.000	24.000, -0.002	24.000, -0.002	24.000, -0.003	24.000, -0.001	24.000, -0.001	24.000, -0.000	24.000, -0.000	24.000, 0.000	24.000, 0.000
122	24.200, 0.001	24.200, -0.000	24.200, -0.000	24.200, -0.002	24.200, -0.002	24.200, -0.002	24.200, -0.001	24.200, -0.001	24.200, -0.000	24.200, -0.000	24.200, 0.000	24.200, 0.000
123	24.400, 0.002	24.400, -0.001	24.400, -0.000	24.400, -0.001	24.400, -0.002	24.400, -0.002	24.400, -0.001	24.400, -0.001	24.400, -0.000	24.400, -0.000	24.400, -0.000	24.400, 0.000
124	24.600, 0.002	24.600, -0.001	24.600, -0.000	24.600, -0.001	24.600, -0.002	24.600, -0.002	24.600, -0.001	24.600, -0.001	24.600, -0.000	24.600, -0.000	24.600, -0.000	24.600, 0.001
125	24.800, 0.002	24.800, -0.001	24.800, -0.000	24.800, -0.001	24.800, -0.002	24.800, -0.002	24.800, -0.001	24.800, -0.000	24.800, -0.001	24.800, -0.000	24.800, -0.001	24.800, 0.001
126	25.000, 0.002	25.000, -0.001	25.000, -0.000	25.000, -0.001	25.000, -0.002	25.000, -0.002	25.000, -0.001	25.000, -0.000	25.000, -0.001	25.000, -0.000	25.000, -0.001	25.000, 0.001
127	25.200, 0.001	25.200, -0.002	25.200, -0.000	25.200, -0.001	25.200, -0.001	25.200, -0.001	25.200, -0.001	25.200, -0.000	25.200, -0.001	25.200, -0.000	25.200, -0.001	25.200, 0.001
128	25.400, 0.001	25.400, -0.002	25.400, -0.000	25.400, -0.002	25.400, -0.001	25.400, -0.001	25.400, -0.001	25.400, 0.000	25.400, -0.001	25.400, -0.000	25.400, -0.001	25.400, 0.001
129	25.600, 0.001	25.600, -0.002	25.600, -0.000	25.600, -0.002	25.600, -0.001	25.600, -0.001	25.600, -0.001	25.600, 0.000	25.600, -0.002	25.600, -0.000	25.600, -0.001	25.600, 0.000
130	25.800, 0.001	25.800, -0.002	25.800, -0.000	25.800, -0.002	25.800, -0.001	25.800, -0.001	25.800, -0.001	25.800, 0.000	25.800, -0.002	25.800, -0.000	25.800, -0.001	25.800, 0.000
131	26.000, 0.001	26.000, -0.002	26.000, 0.000	26.000, -0.002	26.000, -0.001	26.000, -0.001	26.000, -0.001	26.000, 0.000	26.000, -0.002	26.000, -0.000	26.000, -0.001	26.000, -0.000
132	26.200, 0.000	26.200, -0.002	26.200, 0.000	26.200, -0.001	26.200, -0.001	26.200, -0.001	26.200, -0.001	26.200, 0.000	26.200, -0.002	26.200, -0.000	26.200, -0.001	26.200, -0.001
133	26.400, 0.000	26.400, -0.002	26.400, 0.000	26.400, -0.001	26.400, -0.001	26.400, -0.001	26.400, -0.000	26.400, 0.001	26.400, -0.002	26.400, -0.000	26.400, -0.002	26.400, -0.001
134	26.600, -0.000	26.600, -0.001	26.600, 0.000	26.600, -0.001	26.600, -0.001	26.600, -0.001	26.600, -0.000	26.600, 0.001	26.600, -0.002	26.600, 0.000	26.600, -0.002	26.600, -0.001
135	26.800, -0.000	26.800, -0.001	26.800, 0.001	26.800, -0.001	26.800, -0.001	26.800, -0.001	26.800, -0.000	26.800, 0.001	26.800, -0.002	26.800, -0.000	26.800, -0.001	26.800, -0.001
136	27.000, -0.000	27.000, -0.001	27.000, 0.001	27.000, -0.001	27.000, -0.001	27.000, -0.001	27.000, -0.000	27.000, 0.001	27.000, -0.002	27.000, -0.000	27.000, -0.001	27.000, -0.002
137	27.200, -0.001	27.200, -0.001	27.200, 0.001	27.200, -0.001	27.200, -0.001	27.200, -0.001	27.200, 0.000	27.200, 0.001	27.200, -0.001	27.200, -0.000	27.200, -0.001	27.200, -0.001
138	27.400, -0.001	27.400, -0.000	27.400, 0.001	27.400, -0.001	27.400, -0.001	27.400, -0.001	27.400, 0.000	27.400, 0.000	27.400, -0.001	27.400, -0.001	27.400, -0.000	27.400, -0.002
139	27.600, -0.001	27.600, -0.000	27.600, 0.001	27.600, -0.000	27.600, -0.001	27.600, -0.001	27.600, 0.000	27.600, 0.000	27.600, -0.001	27.600, -0.001	27.600, 0.000	27.600, -0.001
140	27.800, -0.001	27.800, 0.000	27.800, 0.001	27.800, -0.000	27.800, -0.001	27.800, -0.000	27.800, 0.000	27.800, 0.000	27.800, -0.000	27.800, -0.000	27.800, 0.000	27.800, -0.001
141	28.000, -0.000	28.000, 0.000	28.000, 0.001	28.000, -0.000	28.000, -0.001	28.000, -0.000	28.000, 0.000	28.000, -0.000	28.000, -0.000	28.000, -0.000	28.000, 0.000	28.000, -0.001
142	28.200, -0.000	28.200, 0.000	28.200, 0.000	28.200, -0.000	28.200, -0.000	28.200, 0.000	28.200, 0.000	28.200, -0.000	28.200, 0.000	28.200, -0.000	28.200, 0.000	28.200, -0.000
143	28.400, -0.000	28.400, 0.000	28.400, 0.000	28.400, 0.000	28.400, -0.000	28.400, 0.000	28.400, 0.000	28.400, -0.000	28.400, 0.000	28.400, -0.000	28.400, 0.000	28.400, 0.000
144	28.600, 0.000	28.600, 0.000	28.600, 0.000	28.600, 0.000	28.600, -0.000	28.600, 0.000	28.600, 0.000	28.600, -0.000	28.600, 0.000	28.600, -0.000	28.600, 0.000	28.600, 0.001
145	28.800, 0.000	28.800, 0.000	28.800, -0.000	28.800, 0.000	28.800, 0.000	28.800, 0.001	28.800, 0.000	28.800, -0.000	28.800, 0.001	28.800, 0.000	28.800, 0.000	28.800, 0.001
146	29.000, 0.000	29.000, 0.000	29.000, -0.001	29.000, 0.000	29.000, 0.000	29.000, 0.001	29.000, 0.000	29.000, -0.000	29.000, 0.001	29.000, 0.000	29.000, 0.000	29.000, 0.001
147	29.200, 0.001	29.200, 0.000	29.200, -0.001	29.200, 0.000	29.200, 0.001	29.200, 0.001	29.200, 0.000	29.200, -0.000	29.200, 0.001	29.200, 0.000	29.200, 0.000	29.200, 0.001
148	29.400, 0.001	29.400, 0.000	29.400, -0.001	29.400, 0.001	29.400, 0.001	29.400, 0.001	29.400, -0.000	29.400, -0.000	29.400, 0.001	29.400, 0.001	29.400, -0.000	29.400, 0.001
149	29.600, 0.001	29.600, 0.000	29.600, -0.001	29.600, 0.001	29.600, 0.001	29.600, 0.001	29.600, -0.000	29.600, -0.000	29.600, 0.001	29.600, 0.001	29.600, -0.000	29.600, 0.001
150	29.800, 0.001	29.800, 0.000	29.800, -0.002	29.800, 0.001	29.800, 0.001	29.800, 0.001	29.800, -0.000	29.800, 0.000	29.800, 0.001	29.800, 0.001	29.800, -0.000	29.800, 0.001
151	30.000, 0.000	30.000, 0.000	30.000, 0.000	30.000, 0.000	30.000, 0.000	30.000, 0.000	30.000, 0.000	30.000, 0.000	30.000, 0.000	30.000, 0.000	30.000, 0.000	30.000, 0.000
152	30.200, 0.067	30.200, 0.066	30.200, 0.065	30.200, 0.054	30.200, 0.053	30.200, 0.056	30.200, -0.001	30.200, -0.001	30.200, -0.000	30.200, -0.002	30.200, -0.003	30.200, -0.001
153	30.400, 0.140	30.400, 0.135	30.400, 0.136	30.400, 0.117	30.400, 0.115	30.400, 0.121	30.400, -0.002	30.400, -0.001	30.400, -0.001	30.400, -0.004	30.400, -0.006	30.400, -0.003
154	30.600, 0.216	30.600, 0.206	30.600, 0.210	30.600, 0.189	30.600, 0.184	30.600, 0.196	30.600, -0.004	30.600, -0.002	30.600, -0.001	30.600, -0.005	30.600, -0.008	30.600, -0.003
155	30.800, 0.292	30.800, 0.278	30.800, 0.287	30.800, 0.267	30.800, 0.260	30.800, 0.278	30.800, -0.005	30.800, -0.002	30.800, -0.000	30.800, -0.007	30.800, -0.011	30.800, -0.004
156	31.000, 0.368	31.000, 0.347	31.000, 0.363	31.000, 0.350	31.000, 0.340	31.000, 0.365	31.000, -0.005	31.000, -0.002	31.000, 0.000	31.000, -0.008	31.000, -0.013	31.000, -0.004
157	31.200, 0.439	31.200, 0.411	31.200, 0.435	31.200, 0.437	31.200, 0.424	31.200, 0.457	31.200, -0.006	31.200, -0.003	31.200, 0.001	31.200, -0.009	31.200, -0.014	31.200, -0.003
158	31.400, 0.505	31.400, 0.468	31.400, 0.502	31.400, 0.526	31.400, 0.509	31.400, 0.551	31.400, -0.006	31.400, -0.003	31.400, 0.001	31.400, -0.009	31.400, -0.015	31.400, -0.002
159	31.600, 0.562	31.600, 0.516	31.600, 0.562	31.600, 0.614	31.600, 0.594	31.600, 0.645	31.600, -0.006	31.600, -0.003	31.600, 0.003	31.600, -0.008	31.600, -0.015	31.600, -0.001
160	31.800, 0.607	31.800, 0.553	31.800, 0.610	31.800, 0.699	31.800, 0.675	31.800, 0.735	31.800, -0.005	31.800, -0.002	31.800, 0.004	31.800, -0.008	31.800, -0.014	31.800, 0.001
161	32.000, 0.639	32.000, 0.576	32.000, 0.646	32.000, 0.779	32.000, 0.751	32.000, 0.820	32.000, -0.004	32.000, -0.002	32.000, 0.006	32.000, -0.006	32.000, -0.013	32.000, 0.004
162	32.200, 0.654	32.200, 0.582	32.200, 0.666	32.200, 0.850	32.200, 0.818	32.200, 0.896	32.200, -0.002	32.200, -0.001	32.200, 0.007	32.200, -0.004	32.200, -0.010	32.200, 0.008
163	32.400, 0.661	32.400, 0.587	32.400, 0.676	32.400, 0.916	32.400, 0.882	32.400, 0.967	32.400, -0.001	32.400, 0.000	32.400, 0.010	32.400, -0.002	32.400, -0.008	32.400, 0.010
164	32.600, 0.668	32.600, 0.593	32.600, 0.681	32.600, 0.981	32.600, 0.945	32.600, 1.037	32.600, 0.001	32.600, 0.002	32.600, 0.012	32.600, 0.000	32.600, -0.007	32.600, 0.013
165	32.800, 0.673	32.800, 0.598	32.800, 0.686	32.800, 1.043	32.800, 1.005	32.800, 1.104	32.800, 0.002	32.800, 0.003	32.800, 0.014	32.800, 0.002	32.800, -0.004	32.800, 0.016
166	33.000, 0.677	33.000, 0.601	33.000, 0.689	33.000, 1.104	33.000, 1.064	33.000, 1.169	33.000, 0.004	33.000, 0.005	33.000, 0.016	33.000, 0.004	33.000, -0.002	33.000, 0.019
167	33.200, 0.681	33.200, 0.607	33.200, 0.693	33.200, 1.163	33.200, 1.121	33.200, 1.232	33.200, 0.006	33.200, 0.007	33.200, 0.018	33.200, 0.006	33.200, 0.000	33.200, 0.022
168	33.400, 0.687	33.400, 0.614	33.400, 0.698	33.400, 1.221	33.400, 1.176	33.400, 1.294	33.400, 0.007	33.400, 0.008	33.400, 0.020	33.400, 0.008	33.400, 0.003	33.400, 0.025
169	33.600, 0.694	33.600, 0.620	33.600, 0.704	33.600, 1.277	33.600, 1.231	33.600, 1.354	33.600, 0.009	33.600, 0.010	33.600, 0.022	33.600, 0.010	33.600, 0.005	33.600, 0.028
170	33.800, 0.700	33.800, 0.626	33.800, 0.710	33.800, 1.332	33.800, 1.283	33.800, 1.412	33.800, 0.010	33.800, 0.012	33.800, 0.024	33.800, 0.012	33.800, 0.008	33.800, 0.031
171	34.000, 0.706	34.000, 0.632	34.000, 0.716	34.000, 1.386	34.000, 1.335	34.000, 1.469	34.000, 0.012	34.000, 0.014	34.000, 0.026	34.000, 0.014	34.000, 0.010	34.000, 0.035
172	34.200, 0.712	34.200, 0.638	34.200, 0.722	34.200, 1.438	34.200, 1.385	34.200, 1.524	34.200, 0.013	34.200, 0.016	34.200, 0.028	34.200, 0.016	34.200, 0.013	34.200, 0.038
173	34.400, 0.718	34.400, 0.643	34.400, 0.728	34.400, 1.489	34.400, 1.433	34.400, 1.578	34.400, 0.015	34.400, 0.017	34.400, 0.030	34.400, 0.018	34.400, 0.016	34.400, 0.041
174	34.600, 0.724	34.600, 0.648	34.600, 0.733	34.600, 1.539	34.600, 1.481	34.600, 1.631	34.600, 0.016	34.600, 0.019	34.600, 0.032	34.600, 0.021	34.600, 0.018	34.600, 0.044
175	34.800, 0.729	34.800, 0.652	34.800, 0.739	34.800, 1.586	34.800, 1.527	34.800, 1.683	34.800, 0.018	34.800, 0.021	34.800, 0.034	34.800, 0.023	34.800, 0.021	34.800, 0.048
176	35.000, 0.734	35.000, 0.657	35.000, 0.744	35.000, 1.633	35.000, 1.573	35.000, 1.732	35.000, 0.019	35.000, 0.023	35.000, 0.036	35.000, 0.025	35.000, 0.024	35.000, 0.051
177	35.200, 0.738	35.200, 0.661	35.200, 0.749	35.200, 1.679	35.200, 1.617	35.200, 1.781	35.200, 0.021	35.200, 0.024	35.200, 0.038	35.200, 0.027	35.200, 0.027	35.200, 0.054
178	35.400, 0.742	35.400, 0.665	35.400, 0.754	35.400, 1.724	35.400, 1.660	35.400, 1.828	35.400, 0.022	35.400, 0.026	35.400, 0.040	35.400, 0.029	35.400, 0.030	35.400, 0.057
179	35.600, 0.746	35.600, 0.669	35.600, 0.759	35.600, 1.768	35.600, 1.703	35.600, 1.875	35.600, 0.023	35.600, 0.027	35.600, 0.042	35.600, 0.032	35.600, 0.033	35.600, 0.060
180	35.800, 0.750	35.800, 0.673	35.800, 0.763	35.800, 1.810	35.800, 1.744	35.800, 1.920	35.800, 0.025	35.800, 0.029	35.800, 0.044	35.800, 0.034	35.800, 0.036	35.800, 0.064
181	36.000, 0.753	36.000, 0.676	36.000, 0.767	36.000, 1.852	36.000, 1.784	36.000, 1.964	36.000, 0.027	36.000, 0.031	36.000, 0.046	36.000, 0.036	36.000, 0.039	36.000, 0.067
182	36.200, 0.757	36.200, 0.680	36.200, 0.771	36.200, 1.893	36.200, 1.824	36.200, 2.008	36.200, 0.028	36.200, 0.032	36.200, 0.048	36.200, 0.038	36.200, 0.041	36.200, 0.071
183	36.400, 0.760	36.400, 0.683	36.400, 0.774	36.400, 1.933	36.400, 1.862	36.400, 2.050	36.400, 0.030	36.400, 0.034	36.400, 0.050	36.400, 0.040	36.400, 0.044	36.400, 0.074
184	36.600, 0.763	36.600, 0.687	36.600, 0.777	36.600, 1.972	36.600, 1.900	36.600, 2.091	36.600, 0.032	36.600, 0.036	36.600, 0.052	36.600, 0.043	36.600, 0.047	36.600, 0.078
185	36.800, 0.766	36.800, 0.689	36.800, 0.780	36.800, 2.010	36.800, 1.937	36.800, 2.132	36.800, 0.034	36.800, 0.038	36.800, 0.055	36.800, 0.045	36.800, 0.050	36.800, 0.081
186	37.000, 0.769	37.000, 0.692	37.000, 0.783	37.000, 2.047	37.000, 1.973	37.000, 2.171	37.000, 0.035	37.000, 0.039	37.000, 0.057	37.000, 0.048	37.000, 0.052	37.000, 0.085
187	37.200, 0.771	37.200, 0.695	37.200, 0.785	37.200, 2.084	37.200, 2.008	37.200, 2.210	37.200, 0.037	37.200, 0.041	37.200, 0.059	37.200, 0.050	37.200, 0.055	37.200, 0.089
188	37.400, 0.774	37.400, 0.697	37.400, 0.788	37.400, 2.119	37.400, 2.043	37.400, 2.248	37.400, 0.038	37.400, 0.043	37.400, 0.060	37.400, 0.053	37.400, 0.058	37.400, 0.092
189	37.600, 0.776	37.600, 0.699	37.600, 0.790	37.600, 2.154	37.600, 2.077	37.600, 2.285	37.600, 0.040	37.600, 0.044	37.600, 0.062	37.600, 0.055	37.600, 0.061	37.600, 0.096
190	37.800, 0.778	37.800, 0.702	37.800, 0.793	37.800, 2.188	37.800, 2.110	37.800, 2.321	37.800, 0.041	37.800, 0.046	37.800, 0.064	37.800, 0.058	37.800, 0.063	37.800, 0.100
191	38.000, 0.781	38.000, 0.704	38.000, 0.795	38.000, 2.222	38.000, 2.142	38.000, 2.356	38.000, 0.042	38.000, 0.047	38.000, 0.066	38.000, 0.060	38.000, 0.066	38.000, 0.104
192	38.200, 0.783	38.200, 0.706	38.200, 0.797	38.200, 2.254	38.200, 2.174	38.200, 2.391	38.200, 0.043	38.200, 0.048	38.200, 0.068	38.200, 0.062	38.200, 0.069	38.200, 0.107
193	38.400, 0.785	38.400, 0.708	38.400, 0.799	38.400, 2.286	38.400, 2.205	38.400, 2.424	38.400, 0.045	38.400, 0.049	38.400, 0.070	38.400, 0.064	38.400, 0.072	38.400, 0.111
194	38.600, 0.787	38.600, 0.709	38.600, 0.801	38.600, 2.317	38.600, 2.235	38.600, 2.457	38.600, 0.046	38.600, 0.051	38.600, 0.072	38.600, 0.067	38.600, 0.075	38.600, 0.115
195	38.800, 0.789	38.800, 0.711	38.800, 0.803	38.800, 2.348	38.800, 2.266	38.800, 2.489	38.800, 0.047	38.800, 0.052	38.800, 0.074	38.800, 0.069	38.800, 0.078	38.800, 0.118
196	39.000, 0.790	39.000, 0.713	39.000, 0.805	39.000, 2.378	39.000, 2.295	39.000, 2.521	39.000, 0.049	39.000, 0.053	39.000, 0.076	39.000, 0.072	39.000, 0.081	39.000, 0.122
197	39.200, 0.792	39.200, 0.715	39.200, 0.807	39.200, 2.407	39.200, 2.324	39.200, 2.552	39.200, 0.050	39.200, 0.055	39.200, 0.078	39.200, 0.074	39.200, 0.084	39.200, 0.126
198	39.400, 0.794	39.400, 0.717	39.400, 0.809	39.400, 2.436	39.400, 2.352	39.400, 2.583	39.400, 0.051	39.400, 0.056	39.400, 0.080	39.400, 0.077	39.400, 0.086	39.400, 0.129
199	39.600, 0.795	39.600, 0.719	39.600, 0.811	39.600, 2.464	39.600, 2.380	39.600, 2.613	39.600, 0.053	39.600, 0.057	39.600, 0.083	39.600, 0.079	39.600, 0.089	39.600, 0.132
200	39.800, 0.797	39.800, 0.721	39.800, 0.813	39.800, 2.491	39.800, 2.407	39.800, 2.642	39.800, 0.054	39.800, 0.059	39.800, 0.085	39.800, 0.082	39.800, 0.091	39.800, 0.136
201	40.000, 0.799	40.000, 0.722	40.000, 0.814	40.000, 2.518	40.000, 2.434	40.000, 2.671	40.000, 0.056	40.000, 0.060	40.000, 0.087	40.000, 0.085	40.000, 0.094	40.000, 0.139
202	40.200, 0.800	40.200, 0.724	40.200, 0.816	40.200, 2.544	40.200, 2.461	40.200, 2.700	40.200, 0.057	40.200, 0.061	40.200, 0.090	40.200, 0.088	40.200, 0.097	40.200, 0.142
203	40.400, 0.802	40.400, 0.725	40.400, 0.818	40.400, 2.571	40.400, 2.486	40.400, 2.728	40.400, 0.059	40.400, 0.063	40.400, 0.092	40.400, 0.090	40.400, 0.099	40.400, 0.145
204	40.600, 0.803	40.600, 0.727	40.600, 0.820	40.600, 2.596	40.600, 2.512	40.600, 2.755	40.600, 0.061	40.600, 0.064	40.600, 0.094	40.600, 0.093	40.600, 0.102	40.600, 0.149
205	40.800, 0.805	40.800, 0.728	40.800, 0.821	40.800, 2.621	40.800, 2.537	40.800, 2.782	40.800, 0.063	40.800, 0.066	40.800, 0.096	40.800, 0.096	40.800, 0.105	40.800, 0.152
206	41.000, 0.807	41.000, 0.730	41.000, 0.823	41.000, 2.646	41.000, 2.561	41.000, 2.808	41.000, 0.064	41.000, 0.067	41.000, 0.098	41.000, 0.098	41.000, 0.108	41.000, 0.156
207	41.200, 0.808	41.200, 0.731	41.200, 0.824	41.200, 2.670	41.200, 2.585	41.200, 2.834	41.200, 0.066	41.200, 0.069	41.200, 0.101	41.200, 0.101	41.200, 0.110	41.200, 0.159
208	41.400, 0.810	41.400, 0.732	41.400, 0.826	41.400, 2.694	41.400, 2.608	41.400, 2.859	41.400, 0.067	41.400, 0.071	41.400, 0.103	41.400, 0.103	41.400, 0.113	41.400, 0.163
209	41.600, 0.811	41.600, 0.734	41.600, 0.827	41.600, 2.718	41.600, 2.631	41.600, 2.884	41.600, 0.069	41.600, 0.072	41.600, 0.105	41.600, 0.105	41.600, 0.115	41.600, 0.166
210	41.800, 0.812	41.800, 0.735	41.800, 0.829	41.800, 2.741	41.800, 2.654	41.800, 2.909	41.800, 0.071	41.800, 0.074	41.800, 0.107	41.800, 0.107	41.800, 0.118	41.800, 0.169
211	42.000, 0.814	42.000, 0.736	42.000, 0.830	42.000, 2.764	42.000, 2.676	42.000, 2.933	42.000, 0.073	42.000, 0.076	42.000, 0.109	42.000, 0.109	42.000, 0.121	42.000, 0.173
212	42.200, 0.815	42.200, 0.737	42.200, 0.831	42.200, 2.786	42.200, 2.698	42.200, 2.957	42.200, 0.075	42.200, 0.077	42.200, 0.111	42.200, 0.111	42.200, 0.124	42.200, 0.176
213	42.400, 0.816	42.400, 0.739	42.400, 0.833	42.400, 2.809	42.400, 2.719	42.400, 2.980	42.400, 0.076	42.400, 0.079	42.400, 0.113	42.400, 0.113	42.400, 0.127	42.400, 0.179
214	42.600, 0.817	42.600, 0.740	42.600, 0.834	42.600, 2.830	42.600, 2.740	42.600, 3.003	42.600, 0.078	42.600, 0.080	42.600, 0.115	42.600, 0.115	42.600, 0.130	42.600, 0.183
215	42.800, 0.818	42.800, 0.741	42.800, 0.835	42.800, 2.852	42.800, 2.761	42.800, 3.025	42.800, 0.080	42.800, 0.082	42.800, 0.117	42.800, 0.117	42.800, 0.133	42.800, 0.186
216	43.000, 0.819	43.000, 0.742	43.000, 0.836	43.000, 2.873	43.000, 2.781	43.000, 3.047	43.000, 0.081	43.000, 0.084	43.000, 0.119	43.000, 0.119	43.000, 0.135	43.000, 0.189
217	43.200, 0.820	43.200, 0.743	43.200, 0.838	43.200, 2.893	43.200, 2.801	43.200, 3.069	43.200, 0.083	43.200, 0.085	43.200, 0.121	43.200, 0.121	43.200, 0.138	43.200, 0.193
218	43.400, 0.822	43.400, 0.745	43.400, 0.839	43.400, 2.914	43.400, 2.821	43.400, 3.090	43.400, 0.084	43.400, 0.087	43.400, 0.123	43.400, 0.124	43.400, 0.141	43.400, 0.196
219	43.600, 0.823	43.600, 0.746	43.600, 0.840	43.600, 2.934	43.600, 2.841	43.600, 3.111	43.600, 0.085	43.600, 0.088	43.600, 0.124	43.600, 0.126	43.600, 0.143	43.600, 0.199
220	43.800, 0.824	43.800, 0.747	43.800, 0.841	43.800, 2.953	43.800, 2.860	43.800, 3.132	43.800, 0.086	43.800, 0.090	43.800, 0.126	43.800, 0.128	43.800, 0.146	43.800, 0.202
221	44.000, 0.826	44.000, 0.748	44.000, 0.842	44.000, 2.972	44.000, 2.879	44.000, 3.152	44.000, 0.087	44.000, 0.092	44.000, 0.128	44.000, 0.130	44.000, 0.148	44.000, 0.206
222	44.200, 0.827	44.200, 0.749	44.200, 0.844	44.200, 2.992	44.200, 2.898	44.200, 3.173	44.200, 0.088	44.200, 0.093	44.200, 0.130	44.200, 0.133	44.200, 0.151	44.200, 0.209
223	44.400, 0.828	44.400, 0.750	44.400, 0.845	44.400, 3.010	44.400, 2.917	44.400, 3.192	44.400, 0.090	44.400, 0.094	44.400, 0.132	44.400, 0.135	44.400, 0.153	44.400, 0.213
224	44.600, 0.830	44.600, 0.752	44.600, 0.846	44.600, 3.029	44.600, 2.934	44.600, 3.212	44.600, 0.091	44.600, 0.096	44.600, 0.134	44.600, 0.138	44.600, 0.155	44.600, 0.216
225	44.800, 0.831	44.800, 0.753	44.800, 0.847	44.800, 3.047	44.800, 2.952	44.800, 3.231	44.800, 0.093	44.800, 0.097	44.800, 0.135	44.800, 0.141	44.800, 0.158	44.800, 0.220
226	45.000, 0.832	45.000, 0.754	45.000, 0.848	45.000, 3.064	45.000, 2.970	45.000, 3.250	45.000, 0.094	45.000, 0.099	45.000, 0.137	45.000, 0.143	45.000, 0.160	45.000, 0.223
227	45.200, 0.833	45.200, 0.755	45.200, 0.849	45.200, 3.082	45.200, 2.987	45.200, 3.269	45.200, 0.096	45.200, 0.100	45.200, 0.139	45.200, 0.145	45.200, 0.162	45.200, 0.227
228	45.400, 0.834	45.400, 0.756	45.400, 0.850	45.400, 3.099	45.400, 3.004	45.400, 3.287	45.400, 0.097	45.400, 0.102	45.400, 0.141	45.400, 0.148	45.400, 0.164	45.400, 0.230
229	45.600, 0.835	45.600, 0.757	45.600, 0.851	45.600, 3.116	45.600, 3.020	45.600, 3.305	45.600, 0.099	45.600, 0.103	45.600, 0.143	45.600, 0.150	45.600, 0.167	45.600, 0.233
230	45.800, 0.836	45.800, 0.758	45.800, 0.852	45.800, 3.133	45.800, 3.037	45.800, 3.323	45.800, 0.100	45.800, 0.105	45.800, 0.145	45.800, 0.152	45.800, 0.169	45.800, 0.236
231	46.000, 0.836	46.000, 0.759	46.000, 0.853	46.000, 3.150	46.000, 3.053	46.000, 3.341	46.000, 0.102	46.000, 0.106	46.000, 0.146	46.000, 0.154	46.000, 0.171	46.000, 0.239
232	46.200, 0.837	46.200, 0.760	46.200, 0.854	46.200, 3.166	46.200, 3.068	46.200, 3.358	46.200, 0.103	46.200, 0.107	46.200, 0.148	46.200, 0.156	46.200, 0.174	46.200, 0.242
233	46.400, 0.837	46.400, 0.761	46.400, 0.855	46.400, 3.182	46.400, 3.084	46.400, 3.375	46.400, 0.105	46.400, 0.108	46.400, 0.150	46.400, 0.158	46.400, 0.176	46.400, 0.246
234	46.600, 0.838	46.600, 0.762	46.600, 0.856	46.600, 3.198	46.600, 3.100	46.600, 3.391	46.600, 0.106	46.600, 0.110	46.600, 0.152	46.600, 0.160	46.600, 0.179	46.600, 0.249
235	46.800, 0.838	46.800, 0.763	46.800, 0.857	46.800, 3.213	46.800, 3.115	46.800, 3.408	46.800, 0.107	46.800, 0.111	46.800, 0.154	46.800, 0.162	46.800, 0.181	46.800, 0.252
236	47.000, 0.839	47.000, 0.764	47.000, 0.858	47.000, 3.229	47.000, 3.131	47.000, 3.424	47.000, 0.109	47.000, 0.112	47.000, 0.156	47.000, 0.165	47.000, 0.184	47.000, 0.255
237	47.200, 0.840	47.200, 0.765	47.200, 0.858	47.200, 3.244	47.200, 3.146	47.200, 3.440	47.200, 0.110	47.200, 0.113	47.200, 0.157	47.200, 0.167	47.200, 0.187	47.200, 0.258
238	47.400, 0.841	47.400, 0.766	47.400, 0.859	47.400, 3.259	47.400, 3.161	47.400, 3.456	47.400, 0.111	47.400, 0.115	47.400, 0.159	47.400, 0.169	47.400, 0.189	47.400, 0.261
239	47.600, 0.842	47.600, 0.767	47.600, 0.860	47.600, 3.273	47.600, 3.175	47.600, 3.471	47.600, 0.113	47.600, 0.116	47.600, 0.161	47.600, 0.171	47.600, 0.192	47.600, 0.264
240	47.800, 0.843	47.800, 0.767	47.800, 0.861	47.800, 3.288	47.800, 3.190	47.800, 3.486	47.800, 0.114	47.800, 0.117	47.800, 0.162	47.800, 0.174	47.800, 0.195	47.800, 0.267
241	48.000, 0.844	48.000, 0.768	48.000, 0.862	48.000, 3.302	48.000, 3.204	48.000, 3.502	48.000, 0.116	48.000, 0.119	48.000, 0.164	48.000, 0.176	48.000, 0.197	48.000, 0.270
242	48.200, 0.845	48.200, 0.769	48.200, 0.863	48.200, 3.316	48.200, 3.217	48.200, 3.517	48.200, 0.118	48.200, 0.120	48.200, 0.166	48.200, 0.178	48.200, 0.200	48.200, 0.273
243	48.400, 0.846	48.400, 0.770	48.400, 0.865	48.400, 3.330	48.400, 3.231	48.400, 3.531	48.400, 0.120	48.400, 0.121	48.400, 0.168	48.400, 0.180	48.400, 0.202	48.400, 0.276
244	48.600, 0.847	48.600, 0.770	48.600, 0.866	48.600, 3.344	48.600, 3.244	48.600, 3.546	48.600, 0.122	48.600, 0.123	48.600, 0.169	48.600, 0.182	48.600, 0.204	48.600, 0.279
245	48.800, 0.848	48.800, 0.771	48.800, 0.866	48.800, 3.357	48.800, 3.257	48.800, 3.560	48.800, 0.123	48.800, 0.124	48.800, 0.171	48.800, 0.185	48.800, 0.207	48.800, 0.282
246	49.000, 0.849	49.000, 0.772	49.000, 0.867	49.000, 3.371	49.000, 3.270	49.000, 3.574	49.000, 0.125	49.000, 0.126	49.000, 0.173	49.000, 0.187	49.000, 0.209	49.000, 0.285
247	49.200, 0.850	49.200, 0.772	49.200, 0.868	49.200, 3.384	49.200, 3.283	49.200, 3.587	49.200, 0.127	49.200, 0.128	49.200, 0.174	49.200, 0.189	49.200, 0.212	49.200, 0.288
248	49.400, 0.851	49.400, 0.773	49.400, 0.869	49.400, 3.397	49.400, 3.295	49.400, 3.601	49.400, 0.128	49.400, 0.129	49.400, 0.176	49.400, 0.191	49.400, 0.214	49.400, 0.291
249	49.600, 0.852	49.600, 0.773	49.600, 0.869	49.600, 3.410	49.600, 3.308	49.600, 3.615	49.600, 0.130	49.600, 0.131	49.600, 0.177	49.600, 0.193	49.600, 0.217	49.600, 0.294
250	49.800, 0.853	49.800, 0.774	49.800, 0.870	49.800, 3.423	49.800, 3.320	49.800, 3.628	49.800, 0.131	49.800, 0.133	49.800, 0.179	49.800, 0.195	49.800, 0.219	49.800, 0.297
251	50.000, 0.853	50.000, 0.774	50.000, 0.870	50.000, 3.435	50.000, 3.333	50.000, 3.641	50.000, 0.132	50.000, 0.134	50.000, 0.181	50.000, 0.197	50.000, 0.222	50.000, 0.300
252	50.200, 0.854	50.200, 0.775	50.200, 0.871	50.200, 3.448	50.200, 3.345	50.200, 3.654	50.200, 0.133	50.200, 0.136	50.200, 0.183	50.200, 0.198	50.200, 0.224	50.200, 0.303
253	50.400, 0.855	50.400, 0.776	50.400, 0.871	50.400, 3.460	50.400, 3.358	50.400, 3.667	50.400, 0.134	50.400, 0.137	50.400, 0.185	50.400, 0.200	50.400, 0.226	50.400, 0.306
254	50.600, 0.856	50.600, 0.777	50.600, 0.872	50.600, 3.472	50.600, 3.370	50.600, 3.680	50.600, 0.135	50.600, 0.139	50.600, 0.187	50.600, 0.203	50.600, 0.229	50.600, 0.309
255	50.800, 0.856	50.800, 0.777	50.800, 0.872	50.800, 3.484	50.800, 3.382	50.800, 3.693	50.800, 0.137	50.800, 0.140	50.800, 0.188	50.800, 0.205	50.800, 0.231	50.800, 0.312
256	51.000, 0.857	51.000, 0.778	51.000, 0.873	51.000, 3.495	51.000, 3.394	51.000, 3.705	51.000, 0.138	51.000, 0.142	51.000, 0.190	51.000, 0.207	51.000, 0.234	51.000, 0.316
257	51.200, 0.858	51.200, 0.779	51.200, 0.873	51.200, 3.507	51.200, 3.405	51.200, 3.717	51.200, 0.139	51.200, 0.143	51.200, 0.192	51.200, 0.210	51.200, 0.237	51.200, 0.319
258	51.400, 0.859	51.400, 0.779	51.400, 0.874	51.400, 3.519	51.400, 3.417	51.400, 3.730	51.400, 0.141	51.400, 0.144	51.400, 0.194	51.400, 0.212	51.400, 0.240	51.400, 0.322
259	51.600, 0.859	51.600, 0.780	51.600, 0.875	51.600, 3.530	51.600, 3.428	51.600, 3.741	51.600, 0.142	51.600, 0.145	51.600, 0.195	51.600, 0.215	51.600, 0.242	51.600, 0.324
260	51.800, 0.860	51.800, 0.780	51.800, 0.875	51.800, 3.542	51.800, 3.439	51.800, 3.753	51.800, 0.144	51.800, 0.147	51.800, 0.197	51.800, 0.217	51.800, 0.245	51.800, 0.327
261	52.000, 0.861	52.000, 0.781	52.000, 0.876	52.000, 3.553	52.000, 3.450	52.000, 3.765	52.000, 0.145	52.000, 0.148	52.000, 0.199	52.000, 0.219	52.000, 0.247	52.000, 0.330
262	52.200, 0.861	52.200, 0.782	52.200, 0.877	52.200, 3.564	52.200, 3.461	52.200, 3.777	52.200, 0.147	52.200, 0.149	52.200, 0.201	52.200, 0.221	52.200, 0.250	52.200, 0.333
263	52.400, 0.862	52.400, 0.782	52.400, 0.878	52.400, 3.575	52.400, 3.472	52.400, 3.788	52.400, 0.149	52.400, 0.150	52.400, 0.203	52.400, 0.223	52.400, 0.252	52.400, 0.336
264	52.600, 0.863	52.600, 0.783	52.600, 0.879	52.600, 3.586	52.600, 3.482	52.600, 3.799	52.600, 0.150	52.600, 0.151	52.600, 0.205	52.600, 0.225	52.600, 0.254	52.600, 0.339
265	52.800, 0.863	52.800, 0.784	52.800, 0.879	52.800, 3.596	52.800, 3.493	52.800, 3.810	52.800, 0.151	52.800, 0.152	52.800, 0.207	52.800, 0.226	52.800, 0.256	52.800, 0.342
266	53.000, 0.864	53.000, 0.785	53.000, 0.880	53.000, 3.607	53.000, 3.503	53.000, 3.821	53.000, 0.153	53.000, 0.154	53.000, 0.209	53.000, 0.228	53.000, 0.258	53.000, 0.344
267	53.200, 0.864	53.200, 0.786	53.200, 0.880	53.200, 3.618	53.200, 3.513	53.200, 3.832	53.200, 0.154	53.200, 0.155	53.200, 0.210	53.200, 0.230	53.200, 0.260	53.200, 0.347
268	53.400, 0.864	53.400, 0.788	53.400, 0.881	53.400, 3.628	53.400, 3.523	53.400, 3.842	53.400, 0.155	53.400, 0.156	53.400, 0.212	53.400, 0.232	53.400, 0.262	53.400, 0.350
269	53.600, 0.865	53.600, 0.789	53.600, 0.882	53.600, 3.638	53.600, 3.533	53.600, 3.853	53.600, 0.156	53.600, 0.158	53.600, 0.214	53.600, 0.233	53.600, 0.264	53.600, 0.353
270	53.800, 0.865	53.800, 0.789	53.800, 0.883	53.800, 3.648	53.800, 3.542	53.800, 3.863	53.800, 0.157	53.800, 0.159	53.800, 0.215	53.800, 0.235	53.800, 0.266	53.800, 0.356
271	54.000, 0.865	54.000, 0.790	54.000, 0.883	54.000, 3.658	54.000, 3.552	54.000, 3.873	54.000, 0.158	54.000, 0.161	54.000, 0.217	54.000, 0.237	54.000, 0.268	54.000, 0.359
272	54.200, 0.866	54.200, 0.791	54.200, 0.884	54.200, 3.668	54.200, 3.561	54.200, 3.883	54.200, 0.159	54.200, 0.162	54.200, 0.218	54.200, 0.239	54.200, 0.270	54.200, 0.362
273	54.400, 0.866	54.400, 0.792	54.400, 0.884	54.400, 3.678	54.400, 3.570	54.400, 3.894	54.400, 0.160	54.400, 0.164	54.400, 0.219	54.400, 0.241	54.400, 0.273	54.400, 0.365
274	54.600, 0.867	54.600, 0.793	54.600, 0.885	54.600, 3.687	54.600, 3.579	54.600, 3.904	54.600, 0.161	54.600, 0.165	54.600, 0.221	54.600, 0.243	54.600, 0.275	54.600, 0.368
275	54.800, 0.867	54.800, 0.793	54.800, 0.886	54.800, 3.696	54.800, 3.588	54.800, 3.913	54.800, 0.163	54.800, 0.167	54.800, 0.222	54.800, 0.245	54.800, 0.277	54.800, 0.371
276	55.000, 0.868	55.000, 0.794	55.000, 0.886	55.000, 3.706	55.000, 3.597	55.000, 3.923	55.000, 0.164	55.000, 0.168	55.000, 0.223	55.000, 0.247	55.000, 0.279	55.000, 0.374
277	55.200, 0.869	55.200, 0.794	55.200, 0.887	55.200, 3.715	55.200, 3.606	55.200, 3.933	55.200, 0.166	55.200, 0.170	55.200, 0.225	55.200, 0.249	55.200, 0.281	55.200, 0.377
278	55.400, 0.870	55.400, 0.795	55.400, 0.888	55.400, 3.724	55.400, 3.615	55.400, 3.942	55.400, 0.167	55.400, 0.171	55.400, 0.226	55.400, 0.252	55.400, 0.283	55.400, 0.379
279	55.600, 0.871	55.600, 0.795	55.600, 0.888	55.600, 3.733	55.600, 3.625	55.600, 3.952	55.600, 0.169	55.600, 0.173	55.600, 0.228	55.600, 0.254	55.600, 0.285	55.600, 0.382
280	55.800, 0.871	55.800, 0.796	55.800, 0.889	55.800, 3.741	55.800, 3.634	55.800, 3.961	55.800, 0.171	55.800, 0.174	55.800, 0.229	55.800, 0.256	55.800, 0.288	55.800, 0.385
281	56.000, 0.872	56.000, 0.796	56.000, 0.890	56.000, 3.750	56.000, 3.643	56.000, 3.970	56.000, 0.172	56.000, 0.175	56.000, 0.231	56.000, 0.258	56.000, 0.290	56.000, 0.387
282	56.200, 0.873	56.200, 0.796	56.200, 0.891	56.200, 3.758	56.200, 3.652	56.200, 3.979	56.200, 0.174	56.200, 0.176	56.200, 0.233	56.200, 0.260	56.200, 0.292	56.200, 0.390
283	56.400, 0.873	56.400, 0.796	56.400, 0.891	56.400, 3.767	56.400, 3.660	56.400, 3.988	56.400, 0.175	56.400, 0.177	56.400, 0.235	56.400, 0.262	56.400, 0.294	56.400, 0.393
284	56.600, 0.874	56.600, 0.797	56.600, 0.892	56.600, 3.775	56.600, 3.669	56.600, 3.997	56.600, 0.177	56.600, 0.178	56.600, 0.237	56.600, 0.264	56.600, 0.296	56.600, 0.395
285	56.800, 0.874	56.800, 0.797	56.800, 0.892	56.800, 3.784	56.800, 3.677	56.800, 4.005	56.800, 0.178	56.800, 0.179	56.800, 0.239	56.800, 0.266	56.800, 0.298	56.800, 0.398
286	57.000, 0.875	57.000, 0.797	57.000, 0.893	57.000, 3.792	57.000, 3.686	57.000, 4.014	57.000, 0.180	57.000, 0.180	57.000, 0.241	57.000, 0.267	57.000, 0.300	57.000, 0.400
287	57.200, 0.875	57.200, 0.798	57.200, 0.893	57.200, 3.801	57.200, 3.694	57.200, 4.022	57.200, 0.181	57.200, 0.182	57.200, 0.243	57.200, 0.269	57.200, 0.302	57.200, 0.403
288	57.400, 0.876	57.400, 0.798	57.400, 0.894	57.400, 3.809	57.400, 3.701	57.400, 4.031	57.400, 0.183	57.400, 0.183	57.400, 0.245	57.400, 0.271	57.400, 0.305	57.400, 0.406
289	57.600, 0.877	57.600, 0.798	57.600, 0.894	57.600, 3.817	57.600, 3.709	57.600, 4.039	57.600, 0.184	57.600, 0.184	57.600, 0.247	57.600, 0.272	57.600, 0.307	57.600, 0.408
290	57.800, 0.877	57.800, 0.798	57.800, 0.895	57.800, 3.825	57.800, 3.717	57.800, 4.047	57.800, 0.186	57.800, 0.185	57.800, 0.248	57.800, 0.274	57.800, 0.309	57.800, 0.411
291	58.000, 0.878	58.000, 0.799	58.000, 0.895	58.000, 3.833	58.000, 3.724	58.000, 4.056	58.000, 0.187	58.000, 0.187	58.000, 0.250	58.000, 0.276	58.000, 0.311	58.000, 0.414
292	58.200, 0.879	58.200, 0.799	58.200, 0.895	58.200, 3.840	58.200, 3.731	58.200, 4.064	58.200, 0.188	58.200, 0.188	58.200, 0.251	58.200, 0.278	58.200, 0.313	58.200, 0.416
293	58.400, 0.879	58.400, 0.799	58.400, 0.896	58.400, 3.848	58.400, 3.739	58.400, 4.072	58.400, 0.190	58.400, 0.189	58.400, 0.252	58.400, 0.280	58.400, 0.315	58.400, 0.419
294	58.600, 0.880	58.600, 0.800	58.600, 0.896	58.600, 3.856	58.600, 3.746	58.600, 4.080	58.600, 0.191	58.600, 0.190	58.600, 0.253	58.600, 0.282	58.600, 0.317	58.600, 0.422
295	58.800, 0.881	58.800, 0.800	58.800, 0.896	58.800, 3.864	58.800, 3.754	58.800, 4.088	58.800, 0.192	58.800, 0.192	58.800, 0.255	58.800, 0.284	58.800, 0.320	58.800, 0.425
296	59.000, 0.882	59.000, 0.801	59.000, 0.897	59.000, 3.872	59.000, 3.761	59.000, 4.096	59.000, 0.193	59.000, 0.193	59.000, 0.256	59.000, 0.286	59.000, 0.322	59.000, 0.428
297	59.200, 0.882	59.200, 0.802	59.200, 0.897	59.200, 3.879	59.200, 3.768	59.200, 4.104	59.200, 0.194	59.200, 0.194	59.200, 0.257	59.200, 0.288	59.200, 0.324	59.200, 0.431
298	59.400, 0.883	59.400, 0.802	59.400, 0.897	59.400, 3.887	59.400, 3.776	59.400, 4.111	59.400, 0.196	59.400, 0.195	59.400, 0.258	59.400, 0.290	59.400, 0.326	59.400, 0.434
299	59.600, 0.884	59.600, 0.803	59.600, 0.898	59.600, 3.894	59.600, 3.783	59.600, 4.119	59.600, 0.197	59.600, 0.196	59.600, 0.260	59.600, 0.292	59.600, 0.329	59.600, 0.436
300	59.800, 0.885	59.800, 0.804	59.800, 0.898	59.800, 3.901	59.800, 3.790	59.800, 4.126	59.800, 0.198	59.800, 0.197	59.800, 0.262	59.800, 0.294	59.800, 0.331	59.800, 0.439
301	60.000, 0.885	60.000, 0.805	60.000, 0.899	60.000, 3.909	60.000, 3.797	60.000, 4.133	60.000, 0.199	60.000, 0.198	60.000, 0.263	60.000, 0.296	60.000, 0.333	60.000, 0.442
302	60.200, 0.886	60.200, 0.806	60.200, 0.899	60.200, 3.915	60.200, 3.805	60.200, 4.141	60.200, 0.199	60.200, 0.199	60.200, 0.265	60.200, 0.298	60.200, 0.335	60.200, 0.444
303	60.400, 0.887	60.400, 0.806	60.400, 0.900	60.400, 3.922	60.400, 3.812	60.400, 4.148	60.400, 0.200	60.400, 0.199	60.400, 0.267	60.400, 0.300	60.400, 0.337	60.400, 0.447
304	60.600, 0.887	60.600, 0.807	60.600, 0.901	60.600, 3.929	60.600, 3.819	60.600, 4.155	60.600, 0.201	60.600, 0.200	60.600, 0.269	60.600, 0.302	60.600, 0.339	60.600, 0.449
305	60.800, 0.888	60.800, 0.807	60.800, 0.902	60.800, 3.936	60.800, 3.826	60.800, 4.162	60.800, 0.202	60.800, 0.201	60.800, 0.271	60.800, 0.303	60.800, 0.340	60.800, 0.452
306	61.000, 0.888	61.000, 0.808	61.000, 0.902	61.000, 3.943	61.000, 3.832	61.000, 4.169	61.000, 0.203	61.000, 0.203	61.000, 0.273	61.000, 0.305	61.000, 0.342	61.000, 0.454
307	61.200, 0.888	61.200, 0.809	61.200, 0.903	61.200, 3.949	61.200, 3.839	61.200, 4.176	61.200, 0.204	61.200, 0.204	61.200, 0.275	61.200, 0.307	61.200, 0.344	61.200, 0.457
308	61.400, 0.888	61.400, 0.809	61.400, 0.904	61.400, 3.956	61.400, 3.845	61.400, 4.183	61.400, 0.205	61.400, 0.205	61.400, 0.276	61.400, 0.309	61.400, 0.346	61.400, 0.459
309	61.600, 0.889	61.600, 0.809	61.600, 0.905	61.600, 3.963	61.600, 3.852	61.600, 4.190	61.600, 0.206	61.600, 0.207	61.600, 0.278	61.600, 0.311	61.600, 0.347	61.600, 0.461
310	61.800, 0.889	61.800, 0.810	61.800, 0.905	61.800, 3.969	61.800, 3.858	61.800, 4.197	61.800, 0.208	61.800, 0.208	61.800, 0.279	61.800, 0.313	61.800, 0.349	61.800, 0.464
311	62.000, 0.889	62.000, 0.810	62.000, 0.906	62.000, 3.976	62.000, 3.864	62.000, 4.203	62.000, 0.209	62.000, 0.210	62.000, 0.280	62.000, 0.315	62.000, 0.351	62.000, 0.466
312	62.200, 0.889	62.200, 0.810	62.200, 0.907	62.200, 3.983	62.200, 3.871	62.200, 4.210	62.200, 0.211	62.200, 0.211	62.200, 0.282	62.200, 0.317	62.200, 0.353	62.200, 0.469
313	62.400, 0.889	62.400, 0.811	62.400, 0.907	62.400, 3.990	62.400, 3.877	62.400, 4.216	62.400, 0.212	62.400, 0.212	62.400, 0.283	62.400, 0.319	62.400, 0.355	62.400, 0.472
314	62.600, 0.889	62.600, 0.812	62.600, 0.908	62.600, 3.996	62.600, 3.883	62.600, 4.223	62.600, 0.213	62.600, 0.214	62.600, 0.285	62.600, 0.321	62.600, 0.357	62.600, 0.474
315	62.800, 0.889	62.800, 0.812	62.800, 0.908	62.800, 4.003	62.800, 3.889	62.800, 4.229	62.800, 0.215	62.800, 0.215	62.800, 0.286	62.800, 0.323	62.800, 0.359	62.800, 0.477
316	63.000, 0.890	63.000, 0.813	63.000, 0.908	63.000, 4.009	63.000, 3.895	63.000, 4.235	63.000, 0.216	63.000, 0.217	63.000, 0.287	63.000, 0.325	63.000, 0.361	63.000, 0.480
317	63.200, 0.890	63.200, 0.814	63.200, 0.908	63.200, 4.015	63.200, 3.901	63.200, 4.241	63.200, 0.218	63.200, 0.219	63.200, 0.289	63.200, 0.327	63.200, 0.364	63.200, 0.482
318	63.400, 0.890	63.400, 0.815	63.400, 0.909	63.400, 4.021	63.400, 3.907	63.400, 4.248	63.400, 0.219	63.400, 0.220	63.400, 0.290	63.400, 0.328	63.400, 0.366	63.400, 0.485
319	63.600, 0.890	63.600, 0.815	63.600, 0.909	63.600, 4.027	63.600, 3.913	63.600, 4.253	63.600, 0.221	63.600, 0.221	63.600, 0.292	63.600, 0.330	63.600, 0.368	63.600, 0.487
320	63.800, 0.891	63.800, 0.816	63.800, 0.909	63.800, 4.033	63.800, 3.919	63.800, 4.259	63.800, 0.222	63.800, 0.223	63.800, 0.294	63.800, 0.331	63.800, 0.370	63.800, 0.490
321	64.000, 0.892	64.000, 0.817	64.000, 0.909	64.000, 4.039	64.000, 3.924	64.000, 4.265	64.000, 0.224	64.000, 0.224	64.000, 0.295	64.000, 0.332	64.000, 0.372	64.000, 0.492
322	64.200, 0.892	64.200, 0.818	64.200, 0.909	64.200, 4.044	64.200, 3.930	64.200, 4.271	64.200, 0.225	64.200, 0.225	64.200, 0.297	64.200, 0.333	64.200, 0.374	64.200, 0.494
323	64.400, 0.893	64.400, 0.818	64.400, 0.910	64.400, 4.050	64.400, 3.935	64.400, 4.277	64.400, 0.226	64.400, 0.227	64.400, 0.299	64.400, 0.334	64.400, 0.377	64.400, 0.497
324	64.600, 0.894	64.600, 0.819	64.600, 0.910	64.600, 4.055	64.600, 3.941	64.600, 4.283	64.600, 0.227	64.600, 0.228	64.600, 0.300	64.600, 0.335	64.600, 0.379	64.600, 0.499
325	64.800, 0.895	64.800, 0.819	64.800, 0.911	64.800, 4.061	64.800, 3.947	64.800, 4.289	64.800, 0.229	64.800, 0.230	64.800, 0.301	64.800, 0.337	64.800, 0.380	64.800, 0.501
326	65.000, 0.896	65.000, 0.819	65.000, 0.911	65.000, 4.067	65.000, 3.952	65.000, 4.295	65.000, 0.230	65.000, 0.231	65.000, 0.303	65.000, 0.338	65.000, 0.382	65.000, 0.503
327	65.200, 0.896	65.200, 0.819	65.200, 0.912	65.200, 4.072	65.200, 3.958	65.200, 4.301	65.200, 0.231	65.200, 0.233	65.200, 0.304	65.200, 0.340	65.200, 0.384	65.200, 0.506
328	65.400, 0.897	65.400, 0.819	65.400, 0.912	65.400, 4.078	65.400, 3.964	65.400, 4.307	65.400, 0.232	65.400, 0.234	65.400, 0.305	65.400, 0.342	65.400, 0.386	65.400, 0.508
329	65.600, 0.898	65.600, 0.819	65.600, 0.913	65.600, 4.083	65.600, 3.969	65.600, 4.313	65.600, 0.233	65.600, 0.235	65.600, 0.307	65.600, 0.344	65.600, 0.387	65.600, 0.510
330	65.800, 0.898	65.800, 0.820	65.800, 0.914	65.800, 4.089	65.800, 3.975	65.800, 4.318	65.800, 0.235	65.800, 0.236	65.800, 0.308	65.800, 0.345	65.800, 0.389	65.800, 0.513
331	66.000, 0.899	66.000, 0.820	66.000, 0.915	66.000, 4.095	66.000, 3.980	66.000, 4.324	66.000, 0.236	66.000, 0.236	66.000, 0.309	66.000, 0.347	66.000, 0.390	66.000, 0.515
332	66.200, 0.899	66.200, 0.820	66.200, 0.916	66.200, 4.101	66.200, 3.985	66.200, 4.330	66.200, 0.237	66.200, 0.237	66.200, 0.310	66.200, 0.349	66.200, 0.392	66.200, 0.518
333	66.400, 0.900	66.400, 0.821	66.400, 0.917	66.400, 4.106	66.400, 3.990	66.400, 4.335	66.400, 0.238	66.400, 0.237	66.400, 0.312	66.400, 0.351	66.400, 0.393	66.400, 0.520
334	66.600, 0.900	66.600, 0.821	66.600, 0.917	66.600, 4.111	66.600, 3.995	66.600, 4.340	66.600, 0.240	66.600, 0.238	66.600, 0.313	66.600, 0.353	66.600, 0.395	66.600, 0.522
335	66.800, 0.900	66.800, 0.821	66.800, 0.918	66.800, 4.117	66.800, 4.000	66.800, 4.346	66.800, 0.241	66.800, 0.239	66.800, 0.314	66.800, 0.355	66.800, 0.396	66.800, 0.525
336	67.000, 0.900	67.000, 0.822	67.000, 0.918	67.000, 4.122	67.000, 4.005	67.000, 4.351	67.000, 0.242	67.000, 0.239	67.000, 0.316	67.000, 0.356	67.000, 0.398	67.000, 0.527
337	67.200, 0.900	67.200, 0.822	67.200, 0.918	67.200, 4.127	67.200, 4.010	67.200, 4.356	67.200, 0.243	67.200, 0.240	67.200, 0.317	67.200, 0.358	67.200, 0.400	67.200, 0.529
338	67.400, 0.901	67.400, 0.822	67.400, 0.918	67.400, 4.132	67.400, 4.015	67.400, 4.361	67.400, 0.244	67.400, 0.241	67.400, 0.319	67.400, 0.360	67.400, 0.401	67.400, 0.532
339	67.600, 0.901	67.600, 0.823	67.600, 0.918	67.600, 4.138	67.600, 4.019	67.600, 4.366	67.600, 0.245	67.600, 0.242	67.600, 0.321	67.600, 0.361	67.600, 0.403	67.600, 0.534
340	67.800, 0.901	67.800, 0.823	67.800, 0.918	67.800, 4.143	67.800, 4.024	67.800, 4.371	67.800, 0.246	67.800, 0.243	67.800, 0.322	67.800, 0.363	67.800, 0.405	67.800, 0.536
341	68.000, 0.901	68.000, 0.823	68.000, 0.918	68.000, 4.147	68.000, 4.029	68.000, 4.376	68.000, 0.247	68.000, 0.244	68.000, 0.324	68.000, 0.364	68.000, 0.407	68.000, 0.538
342	68.200, 0.902	68.200, 0.824	68.200, 0.918	68.200, 4.152	68.200, 4.034	68.200, 4.381	68.200, 0.249	68.200, 0.245	68.200, 0.326	68.200, 0.366	68.200, 0.409	68.200, 0.541
343	68.400, 0.902	68.400, 0.824	68.400, 0.918	68.400, 4.157	68.400, 4.038	68.400, 4.385	68.400, 0.250	68.400, 0.246	68.400, 0.327	68.400, 0.368	68.400, 0.411	68.400, 0.543
344	68.600, 0.902	68.600, 0.825	68.600, 0.919	68.600, 4.162	68.600, 4.043	68.600, 4.390	68.600, 0.251	68.600, 0.247	68.600, 0.328	68.600, 0.369	68.600, 0.413	68.600, 0.545
345	68.800, 0.903	68.800, 0.825	68.800, 0.919	68.800, 4.167	68.800, 4.048	68.800, 4.395	68.800, 0.252	68.800, 0.249	68.800, 0.330	68.800, 0.371	68.800, 0.415	68.800, 0.548
346	69.000, 0.903	69.000, 0.825	69.000, 0.919	69.000, 4.171	69.000, 4.053	69.000, 4.399	69.000, 0.253	69.000, 0.250	69.000, 0.331	69.000, 0.373	69.000, 0.417	69.000, 0.550
347	69.200, 0.904	69.200, 0.826	69.200, 0.920	69.200, 4.176	69.200, 4.057	69.200, 4.404	69.200, 0.254	69.200, 0.252	69.200, 0.332	69.200, 0.374	69.200, 0.419	69.200, 0.552
348	69.400, 0.904	69.400, 0.826	69.400, 0.920	69.400, 4.181	69.400, 4.062	69.400, 4.409	69.400, 0.255	69.400, 0.253	69.400, 0.334	69.400, 0.376	69.400, 0.421	69.400, 0.555
349	69.600, 0.905	69.600, 0.827	69.600, 0.921	69.600, 4.185	69.600, 4.066	69.600, 4.413	69.600, 0.256	69.600, 0.254	69.600, 0.335	69.600, 0.378	69.600, 0.423	69.600, 0.557
350	69.800, 0.905	69.800, 0.827	69.800, 0.921	69.800, 4.190	69.800, 4.071	69.800, 4.418	69.800, 0.258	69.800, 0.255	69.800, 0.336	69.800, 0.380	69.800, 0.425	69.800, 0.559
351	70.000, 0.906	70.000, 0.828	70.000, 0.922	70.000, 4.195	70.000, 4.075	70.000, 4.422	70.000, 0.259	70.000, 0.256	70.000, 0.337	70.000, 0.381	70.000, 0.427	70.000, 0.562
352	70.200, 0.906	70.200, 0.828	70.200, 0.922	70.200, 4.199	70.200, 4.079	70.200, 4.427	70.200, 0.260	70.200, 0.257	70.200, 0.339	70.200, 0.383	70.200, 0.429	70.200, 0.564
353	70.400, 0.907	70.400, 0.828	70.400, 0.923	70.400, 4.204	70.400, 4.083	70.400, 4.431	70.400, 0.261	70.400, 0.258	70.400, 0.340	70.400, 0.385	70.400, 0.430	70.400, 0.566
354	70.600, 0.907	70.600, 0.828	70.600, 0.923	70.600, 4.208	70.600, 4.087	70.600, 4.435	70.600, 0.263	70.600, 0.259	70.600, 0.342	70.600, 0.386	70.600, 0.432	70.600, 0.568
355	70.800, 0.908	70.800, 0.828	70.800, 0.924	70.800, 4.212	70.800, 4.092	70.800, 4.440	70.800, 0.264	70.800, 0.260	70.800, 0.343	70.800, 0.388	70.800, 0.434	70.800, 0.571
356	71.000, 0.908	71.000, 0.829	71.000, 0.924	71.000, 4.216	71.000, 4.096	71.000, 4.444	71.000, 0.265	71.000, 0.261	71.000, 0.345	71.000, 0.389	71.000, 0.435	71.000, 0.573
357	71.200, 0.909	71.200, 0.829	71.200, 0.924	71.200, 4.220	71.200, 4.100	71.200, 4.448	71.200, 0.266	71.200, 0.262	71.200, 0.346	71.200, 0.391	71.200, 0.437	71.200, 0.575
358	71.400, 0.909	71.400, 0.829	71.400, 0.925	71.400, 4.224	71.400, 4.104	71.400, 4.453	71.400, 0.267	71.400, 0.263	71.400, 0.347	71.400, 0.392	71.400, 0.439	71.400, 0.578
359	71.600, 0.909	71.600, 0.830	71.600, 0.925	71.600, 4.228	71.600, 4.109	71.600, 4.457	71.600, 0.268	71.600, 0.265	71.600, 0.349	71.600, 0.393	71.600, 0.441	71.600, 0.580
360	71.800, 0.910	71.800, 0.830	71.800, 0.925	71.800, 4.232	71.800, 4.113	71.800, 4.461	71.800, 0.269	71.800, 0.266	71.800, 0.351	71.800, 0.395	71.800, 0.443	71.800, 0.582
361	72.000, 0.910	72.000, 0.830	72.000, 0.926	72.000, 4.236	72.000, 4.117	72.000, 4.466	72.000, 0.270	72.000, 0.267	72.000, 0.352	72.000, 0.396	72.000, 0.445	72.000, 0.584
362	72.200, 0.911	72.200, 0.831	72.200, 0.926	72.200, 4.240	72.200, 4.121	72.200, 4.470	72.200, 0.271	72.200, 0.268	72.200, 0.354	72.200, 0.398	72.200, 0.446	72.200, 0.586
363	72.400, 0.911	72.400, 0.831	72.400, 0.927	72.400, 4.244	72.400, 4.126	72.400, 4.474	72.400, 0.272	72.400, 0.269	72.400, 0.355	72.400, 0.399	72.400, 0.448	72.400, 0.588
364	72.600, 0.912	72.600, 0.831	72.600, 0.927	72.600, 4.248	72.600, 4.130	72.600, 4.478	72.600, 0.274	72.600, 0.270	72.600, 0.356	72.600, 0.401	72.600, 0.450	72.600, 0.591
365	72.800, 0.912	72.800, 0.832	72.800, 0.928	72.800, 4.253	72.800, 4.134	72.800, 4.482	72.800, 0.275	72.800, 0.272	72.800, 0.358	72.800, 0.402	72.800, 0.451	72.800, 0.593
366	73.000, 0.913	73.000, 0.832	73.000, 0.928	73.000, 4.257	73.000, 4.138	73.000, 4.486	73.000, 0.276	73.000, 0.273	73.000, 0.359	73.000, 0.403	73.000, 0.453	73.000, 0.595
367	73.200, 0.913	73.200, 0.833	73.200, 0.928	73.200, 4.262	73.200, 4.141	73.200, 4.490	73.200, 0.277	73.200, 0.274	73.200, 0.360	73.200, 0.405	73.200, 0.454	73.200, 0.598
368	73.400, 0.914	73.400, 0.833	73.400, 0.929	73.400, 4.267	73.400, 4.145	73.400, 4.494	73.400, 0.278	73.400, 0.275	73.400, 0.361	73.400, 0.407	73.400, 0.456	73.400, 0.600
369	73.600, 0.914	73.600, 0.834	73.600, 0.929	73.600, 4.271	73.600, 4.149	73.600, 4.497	73.600, 0.279	73.600, 0.276	73.600, 0.363	73.600, 0.409	73.600, 0.457	73.600, 0.602
370	73.800, 0.914	73.800, 0.834	73.800, 0.929	73.800, 4.276	73.800, 4.153	73.800, 4.501	73.800, 0.280	73.800, 0.277	73.800, 0.364	73.800, 0.411	73.800, 0.459	73.800, 0.604
371	74.000, 0.915	74.000, 0.835	74.000, 0.930	74.000, 4.280	74.000, 4.157	74.000, 4.505	74.000, 0.281	74.000, 0.278	74.000, 0.365	74.000, 0.412	74.000, 0.460	74.000, 0.606
372	74.200, 0.915	74.200, 0.835	74.200, 0.930	74.200, 4.284	74.200, 4.161	74.200, 4.509	74.200, 0.282	74.200, 0.279	74.200, 0.367	74.200, 0.414	74.200, 0.462	74.200, 0.608
373	74.400, 0.915	74.400, 0.835	74.400, 0.930	74.400, 4.288	74.400, 4.165	74.400, 4.513	74.400, 0.283	74.400, 0.280	74.400, 0.368	74.400, 0.415	74.400, 0.463	74.400, 0.610
374	74.600, 0.915	74.600, 0.836	74.600, 0.931	74.600, 4.292	74.600, 4.168	74.600, 4.517	74.600, 0.284	74.600, 0.281	74.600, 0.369	74.600, 0.416	74.600, 0.465	74.600, 0.612
375	74.800, 0.915	74.800, 0.836	74.800, 0.931	74.800, 4.295	74.800, 4.172	74.800, 4.520	74.800, 0.286	74.800, 0.282	74.800, 0.370	74.800, 0.417	74.800, 0.467	74.800, 0.614
376	75.000, 0.915	75.000, 0.836	75.000, 0.932	75.000, 4.299	75.000, 4.176	75.000, 4.524	75.000, 0.287	75.000, 0.284	75.000, 0.372	75.000, 0.419	75.000, 0.468	75.000, 0.616
377	75.200, 0.915	75.200, 0.837	75.200, 0.932	75.200, 4.302	75.200, 4.179	75.200, 4.528	75.200, 0.288	75.200, 0.285	75.200, 0.373	75.200, 0.420	75.200, 0.470	75.200, 0.618
378	75.400, 0.915	75.400, 0.837	75.400, 0.933	75.400, 4.305	75.400, 4.183	75.400, 4.532	75.400, 0.289	75.400, 0.286	75.400, 0.374	75.400, 0.421	75.400, 0.472	75.400, 0.620
379	75.600, 0.915	75.600, 0.837	75.600, 0.934	75.600, 4.309	75.600, 4.186	75.600, 4.536	75.600, 0.290	75.600, 0.287	75.600, 0.375	75.600, 0.422	75.600, 0.474	75.600, 0.622
380	75.800, 0.916	75.800, 0.838	75.800, 0.934	75.800, 4.312	75.800, 4.190	75.800, 4.540	75.800, 0.291	75.800, 0.288	75.800, 0.376	75.800, 0.424	75.800, 0.476	75.800, 0.624
381	76.000, 0.916	76.000, 0.838	76.000, 0.935	76.000, 4.315	76.000, 4.194	76.000, 4.543	76.000, 0.292	76.000, 0.289	76.000, 0.378	76.000, 0.426	76.000, 0.478	76.000, 0.626
382	76.200, 0.916	76.200, 0.838	76.200, 0.936	76.200, 4.319	76.200, 4.197	76.200, 4.547	76.200, 0.293	76.200, 0.291	76.200, 0.379	76.200, 0.427	76.200, 0.479	76.200, 0.628
383	76.400, 0.917	76.400, 0.838	76.400, 0.936	76.400, 4.322	76.400, 4.201	76.400, 4.550	76.400, 0.294	76.400, 0.292	76.400, 0.380	76.400, 0.429	76.400, 0.481	76.400, 0.630
384	76.600, 0.918	76.600, 0.839	76.600, 0.937	76.600, 4.326	76.600, 4.204	76.600, 4.553	76.600, 0.295	76.600, 0.293	76.600, 0.381	76.600, 0.430	76.600, 0.482	76.600, 0.633
385	76.800, 0.918	76.800, 0.840	76.800, 0.937	76.800, 4.329	76.800, 4.208	76.800, 4.557	76.800, 0.296	76.800, 0.294	76.800, 0.382	76.800, 0.432	76.800, 0.483	76.800, 0.634
386	77.000, 0.919	77.000, 0.840	77.000, 0.937	77.000, 4.333	77.000, 4.211	77.000, 4.560	77.000, 0.297	77.000, 0.295	77.000, 0.383	77.000, 0.434	77.000, 0.485	77.000, 0.637
387	77.200, 0.919	77.200, 0.840	77.200, 0.937	77.200, 4.337	77.200, 4.214	77.200, 4.563	77.200, 0.299	77.200, 0.296	77.200, 0.384	77.200, 0.435	77.200, 0.486	77.200, 0.639
388	77.400, 0.919	77.400, 0.841	77.400, 0.938	77.400, 4.341	77.400, 4.218	77.400, 4.567	77.400, 0.300	77.400, 0.297	77.400, 0.385	77.400, 0.437	77.400, 0.487	77.400, 0.641
389	77.600, 0.920	77.600, 0.841	77.600, 0.938	77.600, 4.345	77.600, 4.221	77.600, 4.570	77.600, 0.301	77.600, 0.298	77.600, 0.386	77.600, 0.439	77.600, 0.489	77.600, 0.643
390	77.800, 0.920	77.800, 0.842	77.800, 0.938	77.800, 4.349	77.800, 4.225	77.800, 4.573	77.800, 0.302	77.800, 0.299	77.800, 0.388	77.800, 0.441	77.800, 0.490	77.800, 0.645
391	78.000, 0.920	78.000, 0.842	78.000, 0.938	78.000, 4.353	78.000, 4.229	78.000, 4.576	78.000, 0.303	78.000, 0.299	78.000, 0.389	78.000, 0.442	78.000, 0.491	78.000, 0.647
392	78.200, 0.921	78.200, 0.842	78.200, 0.939	78.200, 4.356	78.200, 4.232	78.200, 4.579	78.200, 0.304	78.200, 0.300	78.200, 0.390	78.200, 0.443	78.200, 0.493	78.200, 0.649
393	78.400, 0.921	78.400, 0.842	78.400, 0.939	78.400, 4.360	78.400, 4.235	78.400, 4.582	78.400, 0.306	78.400, 0.301	78.400, 0.392	78.400, 0.444	78.400, 0.494	78.400, 0.651
394	78.600, 0.921	78.600, 0.842	78.600, 0.939	78.600, 4.363	78.600, 4.238	78.600, 4.585	78.600, 0.307	78.600, 0.302	78.600, 0.393	78.600, 0.445	78.600, 0.496	78.600, 0.653
395	78.800, 0.922	78.800, 0.843	78.800, 0.939	78.800, 4.367	78.800, 4.241	78.800, 4.588	78.800, 0.308	78.800, 0.302	78.800, 0.394	78.800, 0.446	78.800, 0.498	78.800, 0.654
396	79.000, 0.922	79.000, 0.843	79.000, 0.940	79.000, 4.370	79.000, 4.244	79.000, 4.591	79.000, 0.309	79.000, 0.303	79.000, 0.396	79.000, 0.447	79.000, 0.500	79.000, 0.656
397	79.200, 0.923	79.200, 0.843	79.200, 0.940	79.200, 4.373	79.200, 4.247	79.200, 4.594	79.200, 0.309	79.200, 0.304	79.200, 0.397	79.200, 0.449	79.200, 0.502	79.200, 0.658
398	79.400, 0.924	79.400, 0.843	79.400, 0.940	79.400, 4.376	79.400, 4.251	79.400, 4.597	79.400, 0.310	79.400, 0.305	79.400, 0.398	79.400, 0.450	79.400, 0.504	79.400, 0.660
399	79.600, 0.924	79.600, 0.843	79.600, 0.941	79.600, 4.379	79.600, 4.254	79.600, 4.600	79.600, 0.311	79.600, 0.306	79.600, 0.399	79.600, 0.451	79.600, 0.506	79.600, 0.662
400	79.800, 0.925	79.800, 0.844	79.800, 0.941	79.800, 4.382	79.800, 4.257	79.800, 4.603	79.800, 0.312	79.800, 0.307	79.800, 0.400	79.800, 0.453	79.800, 0.508	79.800, 0.664
401	80.000, 0.926	80.000, 0.844	80.000, 0.941	80.000, 4.385	80.000, 4.260	80.000, 4.606	80.000, 0.313	80.000, 0.308	80.000, 0.401	80.000, 0.454	80.000, 0.510	80.000, 0.666
402	80.200, 0.926	80.200, 0.845	80.200, 0.942	80.200, 4.388	80.200, 4.263	80.200, 4.609	80.200, 0.315	80.200, 0.309	80.200, 0.402	80.200, 0.456	80.200, 0.512	80.200, 0.668
403	80.400, 0.927	80.400, 0.845	80.400, 0.942	80.400, 4.391	80.400, 4.266	80.400, 4.612	80.400, 0.316	80.400, 0.310	80.400, 0.404	80.400, 0.457	80.400, 0.514	80.400, 0.670
404	80.600, 0.927	80.600, 0.846	80.600, 0.943	80.600, 4.394	80.600, 4.269	80.600, 4.615	80.600, 0.317	80.600, 0.311	80.600, 0.405	80.600, 0.459	80.600, 0.515	80.600, 0.672
405	80.800, 0.927	80.800, 0.847	80.800, 0.943	80.800, 4.397	80.800, 4.271	80.800, 4.618	80.800, 0.318	80.800, 0.312	80.800, 0.407	80.800, 0.460	80.800, 0.517	80.800, 0.674
406	81.000, 0.927	81.000, 0.847	81.000, 0.944	81.000, 4.400	81.000, 4.274	81.000, 4.621	81.000, 0.319	81.000, 0.313	81.000, 0.408	81.000, 0.462	81.000, 0.519	81.000, 0.677
407	81.200, 0.926	81.200, 0.847	81.200, 0.944	81.200, 4.403	81.200, 4.277	81.200, 4.624	81.200, 0.320	81.200, 0.314	81.200, 0.410	81.200, 0.463	81.200, 0.521	81.200, 0.679
408	81.400, 0.926	81.400, 0.848	81.400, 0.945	81.400, 4.406	81.400, 4.280	81.400, 4.627	81.400, 0.321	81.400, 0.315	81.400, 0.411	81.400, 0.464	81.400, 0.523	81.400, 0.681
409	81.600, 0.926	81.600, 0.848	81.600, 0.945	81.600, 4.409	81.600, 4.283	81.600, 4.630	81.600, 0.322	81.600, 0.317	81.600, 0.412	81.600, 0.466	81.600, 0.524	81.600, 0.683
410	81.800, 0.926	81.800, 0.848	81.800, 0.946	81.800, 4.412	81.800, 4.287	81.800, 4.633	81.800, 0.323	81.800, 0.318	81.800, 0.414	81.800, 0.467	81.800, 0.526	81.800, 0.685
411	82.000, 0.926	82.000, 0.848	82.000, 0.946	82.000, 4.415	82.000, 4.289	82.000, 4.636	82.000, 0.324	82.000, 0.319	82.000, 0.415	82.000, 0.468	82.000, 0.527	82.000, 0.687
412	82.200, 0.927	82.200, 0.848	82.200, 0.946	82.200, 4.418	82.200, 4.292	82.200, 4.639	82.200, 0.325	82.200, 0.320	82.200, 0.416	82.200, 0.469	82.200, 0.528	82.200, 0.689
413	82.400, 0.927	82.400, 0.848	82.400, 0.947	82.400, 4.421	82.400, 4.295	82.400, 4.641	82.400, 0.326	82.400, 0.321	82.400, 0.417	82.400, 0.470	82.400, 0.529	82.400, 0.691
414	82.600, 0.927	82.600, 0.849	82.600, 0.947	82.600, 4.424	82.600, 4.298	82.600, 4.644	82.600, 0.328	82.600, 0.322	82.600, 0.419	82.600, 0.471	82.600, 0.530	82.600, 0.692
415	82.800, 0.927	82.800, 0.849	82.800, 0.947	82.800, 4.426	82.800, 4.300	82.800, 4.647	82.800, 0.329	82.800, 0.322	82.800, 0.420	82.800, 0.473	82.800, 0.532	82.800, 0.694
416	83.000, 0.927	83.000, 0.849	83.000, 0.947	83.000, 4.429	83.000, 4.303	83.000, 4.650	83.000, 0.330	83.000, 0.323	83.000, 0.421	83.000, 0.474	83.000, 0.533	83.000, 0.696
417	83.200, 0.928	83.200, 0.849	83.200, 0.947	83.200, 4.432	83.200, 4.306	83.200, 4.652	83.200, 0.331	83.200, 0.323	83.200, 0.422	83.200, 0.476	83.200, 0.534	83.200, 0.698
418	83.400, 0.928	83.400, 0.849	83.400, 0.948	83.400, 4.436	83.400, 4.308	83.400, 4.655	83.400, 0.332	83.400, 0.324	83.400, 0.423	83.400, 0.478	83.400, 0.535	83.400, 0.700
419	83.600, 0.929	83.600, 0.849	83.600, 0.948	83.600, 4.439	83.600, 4.311	83.600, 4.657	83.600, 0.333	83.600, 0.325	83.600, 0.425	83.600, 0.479	83.600, 0.536	83.600, 0.702
420	83.800, 0.929	83.800, 0.850	83.800, 0.948	83.800, 4.442	83.800, 4.314	83.800, 4.660	83.800, 0.334	83.800, 0.325	83.800, 0.426	83.800, 0.481	83.800, 0.537	83.800, 0.704
421	84.000, 0.929	84.000, 0.850	84.000, 0.948	84.000, 4.445	84.000, 4.316	84.000, 4.663	84.000, 0.335	84.000, 0.326	84.000, 0.427	84.000, 0.483	84.000, 0.539	84.000, 0.706
422	84.200, 0.930	84.200, 0.850	84.200, 0.948	84.200, 4.448	84.200, 4.319	84.200, 4.665	84.200, 0.336	84.200, 0.327	84.200, 0.429	84.200, 0.484	84.200, 0.540	84.200, 0.708
423	84.400, 0.930	84.400, 0.851	84.400, 0.948	84.400, 4.451	84.400, 4.321	84.400, 4.668	84.400, 0.337	84.400, 0.327	84.400, 0.430	84.400, 0.486	84.400, 0.542	84.400, 0.710
424	84.600, 0.930	84.600, 0.851	84.600, 0.948	84.600, 4.454	84.600, 4.324	84.600, 4.671	84.600, 0.338	84.600, 0.328	84.600, 0.431	84.600, 0.488	84.600, 0.543	84.600, 0.712
425	84.800, 0.930	84.800, 0.851	84.800, 0.949	84.800, 4.457	84.800, 4.326	84.800, 4.673	84.800, 0.339	84.800, 0.329	84.800, 0.432	84.800, 0.489	84.800, 0.545	84.800, 0.714
426	85.000, 0.930	85.000, 0.851	85.000, 0.949	85.000, 4.460	85.000, 4.329	85.000, 4.676	85.000, 0.340	85.000, 0.330	85.000, 0.434	85.000, 0.490	85.000, 0.546	85.000, 0.715
427	85.200, 0.930	85.200, 0.851	85.200, 0.949	85.200, 4.462	85.200, 4.332	85.200, 4.679	85.200, 0.341	85.200, 0.331	85.200, 0.435	85.200, 0.492	85.200, 0.548	85.200, 0.717
428	85.400, 0.931	85.400, 0.851	85.400, 0.949	85.400, 4.465	85.400, 4.335	85.400, 4.681	85.400, 0.343	85.400, 0.332	85.400, 0.436	85.400, 0.493	85.400, 0.550	85.400, 0.719
429	85.600, 0.931	85.600, 0.851	85.600, 0.950	85.600, 4.468	85.600, 4.337	85.600, 4.684	85.600, 0.344	85.600, 0.333	85.600, 0.436	85.600, 0.494	85.600, 0.551	85.600, 0.720
430	85.800, 0.931	85.800, 0.851	85.800, 0.950	85.800, 4.470	85.800, 4.340	85.800, 4.686	85.800, 0.345	85.800, 0.334	85.800, 0.437	85.800, 0.495	85.800, 0.552	85.800, 0.722
431	86.000, 0.932	86.000, 0.852	86.000, 0.951	86.000, 4.473	86.000, 4.342	86.000, 4.688	86.000, 0.346	86.000, 0.335	86.000, 0.438	86.000, 0.496	86.000, 0.554	86.000, 0.724
432	86.200, 0.932	86.200, 0.852	86.200, 0.952	86.200, 4.475	86.200, 4.345	86.200, 4.691	86.200, 0.347	86.200, 0.336	86.200, 0.439	86.200, 0.497	86.200, 0.555	86.200, 0.725
433	86.400, 0.932	86.400, 0.852	86.400, 0.952	86.400, 4.478	86.400, 4.347	86.400, 4.693	86.400, 0.348	86.400, 0.337	86.400, 0.440	86.400, 0.499	86.400, 0.557	86.400, 0.727
434	86.600, 0.932	86.600, 0.853	86.600, 0.953	86.600, 4.480	86.600, 4.350	86.600, 4.695	86.600, 0.350	86.600, 0.338	86.600, 0.441	86.600, 0.500	86.600, 0.559	86.600, 0.729
435	86.800, 0.933	86.800, 0.853	86.800, 0.953	86.800, 4.483	86.800, 4.352	86.800, 4.697	86.800, 0.351	86.800, 0.339	86.800, 0.443	86.800, 0.501	86.800, 0.560	86.800, 0.731
436	87.000, 0.933	87.000, 0.854	87.000, 0.953	87.000, 4.486	87.000, 4.355	87.000, 4.700	87.000, 0.351	87.000, 0.340	87.000, 0.444	87.000, 0.502	87.000, 0.562	87.000, 0.733
437	87.200, 0.934	87.200, 0.855	87.200, 0.953	87.200, 4.489	87.200, 4.357	87.200, 4.702	87.200, 0.352	87.200, 0.341	87.200, 0.445	87.200, 0.503	87.200, 0.563	87.200, 0.735
438	87.400, 0.934	87.400, 0.855	87.400, 0.953	87.400, 4.492	87.400, 4.359	87.400, 4.704	87.400, 0.353	87.400, 0.342	87.400, 0.447	87.400, 0.504	87.400, 0.565	87.400, 0.737
439	87.600, 0.934	87.600, 0.856	87.600, 0.954	87.600, 4.495	87.600, 4.361	87.600, 4.706	87.600, 0.354	87.600, 0.343	87.600, 0.448	87.600, 0.506	87.600, 0.567	87.600, 0.738
440	87.800, 0.934	87.800, 0.856	87.800, 0.954	87.800, 4.497	87.800, 4.364	87.800, 4.709	87.800, 0.355	87.800, 0.344	87.800, 0.450	87.800, 0.507	87.800, 0.568	87.800, 0.740
441	88.000, 0.934	88.000, 0.857	88.000, 0.954	88.000, 4.500	88.000, 4.366	88.000, 4.711	88.000, 0.356	88.000, 0.345	88.000, 0.451	88.000, 0.508	88.000, 0.570	88.000, 0.742
442	88.200, 0.935	88.200, 0.858	88.200, 0.955	88.200, 4.502	88.200, 4.368	88.200, 4.714	88.200, 0.357	88.200, 0.346	88.200, 0.453	88.200, 0.509	88.200, 0.572	88.200, 0.744
443	88.400, 0.935	88.400, 0.858	88.400, 0.955	88.400, 4.504	88.400, 4.371	88.400, 4.716	88.400, 0.358	88.400, 0.348	88.400, 0.454	88.400, 0.511	88.400, 0.573	88.400, 0.746
444	88.600, 0.935	88.600, 0.859	88.600, 0.955	88.600, 4.507	88.600, 4.373	88.600, 4.719	88.600, 0.359	88.600, 0.348	88.600, 0.455	88.600, 0.512	88.600, 0.575	88.600, 0.748
445	88.800, 0.935	88.800, 0.859	88.800, 0.956	88.800, 4.509	88.800, 4.376	88.800, 4.721	88.800, 0.360	88.800, 0.349	88.800, 0.457	88.800, 0.513	88.800, 0.576	88.800, 0.750
446	89.000, 0.936	89.000, 0.859	89.000, 0.956	89.000, 4.511	89.000, 4.379	89.000, 4.724	89.000, 0.361	89.000, 0.350	89.000, 0.458	89.000, 0.515	89.000, 0.577	89.000, 0.752
447	89.200, 0.936	89.200, 0.859	89.200, 0.956	89.200, 4.514	89.200, 4.382	89.200, 4.726	89.200, 0.362	89.200, 0.351	89.200, 0.458	89.200, 0.516	89.200, 0.578	89.200, 0.754
448	89.400, 0.936	89.400, 0.859	89.400, 0.956	89.400, 4.516	89.400, 4.384	89.400, 4.728	89.400, 0.363	89.400, 0.352	89.400, 0.459	89.400, 0.517	89.400, 0.579	89.400, 0.756
449	89.600, 0.936	89.600, 0.858	89.600, 0.957	89.600, 4.518	89.600, 4.387	89.600, 4.730	89.600, 0.364	89.600, 0.353	89.600, 0.460	89.600, 0.519	89.600, 0.580	89.600, 0.758
450	89.800, 0.936	89.800, 0.858	89.800, 0.957	89.800, 4.520	89.800, 4.389	89.800, 4.733	89.800, 0.365	89.800, 0.354	89.800, 0.461	89.800, 0.520	89.800, 0.581	89.800, 0.760
451	90.000, 0.936	90.000, 0.858	90.000, 0.957	90.000, 4.523	90.000, 4.392	90.000, 4.735	90.000, 0.366	90.000, 0.355	90.000, 0.462	90.000, 0.522	90.000, 0.582	90.000, 0.762
452	90.200, 0.936	90.200, 0.858	90.200, 0.958	90.200, 4.525	90.200, 4.394	90.200, 4.737	90.200, 0.366	90.200, 0.356	90.200, 0.463	90.200, 0.523	90.200, 0.583	90.200, 0.763
453	90.400, 0.937	90.400, 0.858	90.400, 0.958	90.400, 4.528	90.400, 4.396	90.400, 4.739	90.400, 0.367	90.400, 0.357	90.400, 0.464	90.400, 0.524	90.400, 0.585	90.400, 0.765
454	90.600, 0.937	90.600, 0.858	90.600, 0.958	90.600, 4.530	90.600, 4.399	90.600, 4.741	90.600, 0.368	90.600, 0.357	90.600, 0.465	90.600, 0.526	90.600, 0.586	90.600, 0.767
455	90.800, 0.938	90.800, 0.858	90.800, 0.958	90.800, 4.533	90.800, 4.401	90.800, 4.743	90.800, 0.368	90.800, 0.358	90.800, 0.466	90.800, 0.527	90.800, 0.587	90.800, 0.768
456	91.000, 0.938	91.000, 0.858	91.000, 0.958	91.000, 4.536	91.000, 4.403	91.000, 4.745	91.000, 0.369	91.000, 0.359	91.000, 0.467	91.000, 0.528	91.000, 0.589	91.000, 0.770
457	91.200, 0.939	91.200, 0.858	91.200, 0.959	91.200, 4.539	91.200, 4.405	91.200, 4.748	91.200, 0.369	91.200, 0.360	91.200, 0.468	91.200, 0.529	91.200, 0.590	91.200, 0.771
458	91.400, 0.939	91.400, 0.858	91.400, 0.959	91.400, 4.541	91.400, 4.407	91.400, 4.750	91.400, 0.370	91.400, 0.361	91.400, 0.469	91.400, 0.531	91.400, 0.591	91.400, 0.772
459	91.600, 0.939	91.600, 0.858	91.600, 0.960	91.600, 4.543	91.600, 4.409	91.600, 4.752	91.600, 0.371	91.600, 0.362	91.600, 0.470	91.600, 0.532	91.600, 0.593	91.600, 0.774
460	91.800, 0.939	91.800, 0.859	91.800, 0.960	91.800, 4.545	91.800, 4.411	91.800, 4.754	91.800, 0.372	91.800, 0.363	91.800, 0.471	91.800, 0.533	91.800, 0.594	91.800, 0.775
461	92.000, 0.939	92.000, 0.860	92.000, 0.961	92.000, 4.547	92.000, 4.414	92.000, 4.756	92.000, 0.373	92.000, 0.363	92.000, 0.472	92.000, 0.534	92.000, 0.596	92.000, 0.777
462	92.200, 0.939	92.200, 0.860	92.200, 0.961	92.200, 4.549	92.200, 4.416	92.200, 4.758	92.200, 0.374	92.200, 0.364	92.200, 0.473	92.200, 0.535	92.200, 0.597	92.200, 0.779
463	92.400, 0.939	92.400, 0.861	92.400, 0.962	92.400, 4.550	92.400, 4.418	92.400, 4.761	92.400, 0.375	92.400, 0.364	92.400, 0.474	92.400, 0.536	92.400, 0.599	92.400, 0.781
464	92.600, 0.939	92.600, 0.862	92.600, 0.962	92.600, 4.552	92.600, 4.420	92.600, 4.763	92.600, 0.377	92.600, 0.365	92.600, 0.475	92.600, 0.537	92.600, 0.600	92.600, 0.783
465	92.800, 0.939	92.800, 0.862	92.800, 0.963	92.800, 4.554	92.800, 4.422	92.800, 4.765	92.800, 0.378	92.800, 0.365	92.800, 0.476	92.800, 0.539	92.800, 0.601	92.800, 0.785
466	93.000, 0.939	93.000, 0.863	93.000, 0.963	93.000, 4.556	93.000, 4.424	93.000, 4.767	93.000, 0.379	93.000, 0.366	93.000, 0.477	93.000, 0.540	93.000, 0.602	93.000, 0.786
467	93.200, 0.938	93.200, 0.863	93.200, 0.963	93.200, 4.558	93.200, 4.426	93.200, 4.769	93.200, 0.381	93.200, 0.367	93.200, 0.479	93.200, 0.541	93.200, 0.604	93.200, 0.788
468	93.400, 0.938	93.400, 0.864	93.400, 0.963	93.400, 4.561	93.400, 4.428	93.400, 4.771	93.400, 0.382	93.400, 0.368	93.400, 0.480	93.400, 0.543	93.400, 0.605	93.400, 0.790
469	93.600, 0.938	93.600, 0.864	93.600, 0.963	93.600, 4.563	93.600, 4.430	93.600, 4.773	93.600, 0.383	93.600, 0.369	93.600, 0.481	93.600, 0.544	93.600, 0.606	93.600, 0.791
470	93.800, 0.938	93.800, 0.864	93.800, 0.963	93.800, 4.566	93.800, 4.432	93.800, 4.775	93.800, 0.384	93.800, 0.370	93.800, 0.482	93.800, 0.546	93.800, 0.607	93.800, 0.793
471	94.000, 0.938	94.000, 0.864	94.000, 0.963	94.000, 4.569	94.000, 4.434	94.000, 4.777	94.000, 0.385	94.000, 0.371	94.000, 0.483	94.000, 0.548	94.000, 0.608	94.000, 0.795
472	94.200, 0.938	94.200, 0.864	94.200, 0.963	94.200, 4.572	94.200, 4.436	94.200, 4.779	94.200, 0.386	94.200, 0.372	94.200, 0.484	94.200, 0.549	94.200, 0.609	94.200, 0.797
473	94.400, 0.939	94.400, 0.864	94.400, 0.964	94.400, 4.574	94.400, 4.438	94.400, 4.782	94.400, 0.387	94.400, 0.373	94.400, 0.485	94.400, 0.551	94.400, 0.611	94.400, 0.798
474	94.600, 0.940	94.600, 0.863	94.600, 0.964	94.600, 4.576	94.600, 4.440	94.600, 4.783	94.600, 0.388	94.600, 0.374	94.600, 0.486	94.600, 0.552	94.600, 0.612	94.600, 0.800
475	94.800, 0.940	94.800, 0.863	94.800, 0.964	94.800, 4.578	94.800, 4.442	94.800, 4.785	94.800, 0.389	94.800, 0.375	94.800, 0.487	94.800, 0.553	94.800, 0.613	94.800, 0.802
476	95.000, 0.941	95.000, 0.863	95.000, 0.964	95.000, 4.580	95.000, 4.444	95.000, 4.787	95.000, 0.389	95.000, 0.376	95.000, 0.488	95.000, 0.554	95.000, 0.615	95.000, 0.804
477	95.200, 0.942	95.200, 0.862	95.200, 0.965	95.200, 4.582	95.200, 4.446	95.200, 4.789	95.200, 0.390	95.200, 0.377	95.200, 0.489	95.200, 0.556	95.200, 0.616	95.200, 0.806
478	95.400, 0.942	95.400, 0.862	95.400, 0.965	95.400, 4.584	95.400, 4.448	95.400, 4.791	95.400, 0.391	95.400, 0.378	95.400, 0.490	95.400, 0.557	95.400, 0.618	95.400, 0.808
479	95.600, 0.943	95.600, 0.862	95.600, 0.965	95.600, 4.586	95.600, 4.450	95.600, 4.793	95.600, 0.392	95.600, 0.378	95.600, 0.491	95.600, 0.558	95.600, 0.619	95.600, 0.809
480	95.800, 0.943	95.800, 0.863	95.800, 0.965	95.800, 4.587	95.800, 4.453	95.800, 4.794	95.800, 0.393	95.800, 0.379	95.800, 0.492	95.800, 0.559	95.800, 0.620	95.800, 0.811
481	96.000, 0.944	96.000, 0.863	96.000, 0.966	96.000, 4.589	96.000, 4.455	96.000, 4.796	96.000, 0.394	96.000, 0.380	96.000, 0.493	96.000, 0.560	96.000, 0.622	96.000, 0.813
482	96.200, 0.944	96.200, 0.863	96.200, 0.966	96.200, 4.591	96.200, 4.456	96.200, 4.798	96.200, 0.395	96.200, 0.380	96.200, 0.494	96.200, 0.561	96.200, 0.623	96.200, 0.814
483	96.400, 0.944	96.400, 0.863	96.400, 0.966	96.400, 4.593	96.400, 4.458	96.400, 4.800	96.400, 0.396	96.400, 0.381	96.400, 0.495	96.400, 0.562	96.400, 0.624	96.400, 0.816
484	96.600, 0.945	96.600, 0.864	96.600, 0.967	96.600, 4.595	96.600, 4.460	96.600, 4.802	96.600, 0.397	96.600, 0.382	96.600, 0.497	96.600, 0.563	96.600, 0.626	96.600, 0.817
485	96.800, 0.945	96.800, 0.864	96.800, 0.967	96.800, 4.596	96.800, 4.461	96.800, 4.804	96.800, 0.398	96.800, 0.383	96.800, 0.498	96.800, 0.564	96.800, 0.627	96.800, 0.819
486	97.000, 0.945	97.000, 0.865	97.000, 0.967	97.000, 4.598	97.000, 4.463	97.000, 4.805	97.000, 0.399	97.000, 0.385	97.000, 0.499	97.000, 0.565	97.000, 0.628	97.000, 0.820
487	97.200, 0.945	97.200, 0.865	97.200, 0.967	97.200, 4.601	97.200, 4.464	97.200, 4.807	97.200, 0.400	97.200, 0.386	97.200, 0.500	97.200, 0.567	97.200, 0.629	97.200, 0.822
488	97.400, 0.945	97.400, 0.866	97.400, 0.967	97.400, 4.603	97.400, 4.466	97.400, 4.809	97.400, 0.401	97.400, 0.387	97.400, 0.501	97.400, 0.568	97.400, 0.631	97.400, 0.823
489	97.600, 0.945	97.600, 0.866	97.600, 0.967	97.600, 4.605	97.600, 4.468	97.600, 4.811	97.600, 0.402	97.600, 0.388	97.600, 0.502	97.600, 0.570	97.600, 0.632	97.600, 0.825
490	97.800, 0.945	97.800, 0.867	97.800, 0.968	97.800, 4.607	97.800, 4.470	97.800, 4.813	97.800, 0.403	97.800, 0.389	97.800, 0.503	97.800, 0.571	97.800, 0.634	97.800, 0.826
491	98.000, 0.945	98.000, 0.867	98.000, 0.968	98.000, 4.610	98.000, 4.472	98.000, 4.814	98.000, 0.404	98.000, 0.390	98.000, 0.503	98.000, 0.572	98.000, 0.636	98.000, 0.827
492	98.200, 0.946	98.200, 0.867	98.200, 0.968	98.200, 4.612	98.200, 4.474	98.200, 4.816	98.200, 0.405	98.200, 0.390	98.200, 0.504	98.200, 0.574	98.200, 0.637	98.200, 0.829
493	98.400, 0.946	98.400, 0.868	98.400, 0.969	98.400, 4.613	98.400, 4.476	98.400, 4.818	98.400, 0.406	98.400, 0.391	98.400, 0.505	98.400, 0.575	98.400, 0.639	98.400, 0.831
494	98.600, 0.946	98.600, 0.868	98.600, 0.969	98.600, 4.615	98.600, 4.478	98.600, 4.820	98.600, 0.407	98.600, 0.392	98.600, 0.506	98.600, 0.576	98.600, 0.640	98.600, 0.833
495	98.800, 0.947	98.800, 0.868	98.800, 0.969	98.800, 4.617	98.800, 4.480	98.800, 4.821	98.800, 0.408	98.800, 0.393	98.800, 0.507	98.800, 0.577	98.800, 0.642	98.800, 0.834
496	99.000, 0.947	99.000, 0.868	99.000, 0.969	99.000, 4.619	99.000, 4.482	99.000, 4.823	99.000, 0.409	99.000, 0.394	99.000, 0.509	99.000, 0.578	99.000, 0.643	99.000, 0.836
497	99.200, 0.947	99.200, 0.868	99.200, 0.969	99.200, 4.621	99.200, 4.483	99.200, 4.824	99.200, 0.410	99.200, 0.395	99.200, 0.510	99.200, 0.580	99.200, 0.645	99.200, 0.838
498	99.400, 0.947	99.400, 0.868	99.400, 0.969	99.400, 4.623	99.400, 4.485	99.400, 4.826	99.400, 0.411	99.400, 0.396	99.400, 0.511	99.400, 0.581	99.400, 0.646	99.400, 0.840
499	99.600, 0.947	99.600, 0.868	99.600, 0.969	99.600, 4.625	99.600, 4.487	99.600, 4.827	99.600, 0.412	99.600, 0.396	99.600, 0.512	99.600, 0.583	99.600, 0.648	99.600, 0.842
500	99.800, 0.948	99.800, 0.868	99.800, 0.969	99.800, 4.627	99.800, 4.489	99.800, 4.829	99.800, 0.413	99.800, 0.397	99.800, 0.513	99.800, 0.584	99.800, 0.649	99.800, 0.843
501	100.000, 0.948	100.000, 0.868	100.000, 0.970	100.000, 4.629	100.000, 4.491	100.000, 4.831	100.000, 0.414	100.000, 0.397	100.000, 0.514	100.000, 0.585	100.000, 0.650	100.000, 0.845
502	100.200, 0.948	100.200, 0.868	100.200, 0.970	100.200, 4.631	100.200, 4.493	100.200, 4.832	100.200, 0.415	100.200, 0.398	100.200, 0.515	100.200, 0.586	100.200, 0.651	100.200, 0.846
503	100.400, 0.948	100.400, 0.868	100.400, 0.970	100.400, 4.632	100.400, 4.495	100.400, 4.834	100.400, 0.416	100.400, 0.399	100.400, 0.517	100.400, 0.586	100.400, 0.653	100.400, 0.848
504	100.600, 0.948	100.600, 0.868	100.600, 0.970	100.600, 4.634	100.600, 4.496	100.600, 4.836	100.600, 0.417	100.600, 0.400	100.600, 0.517	100.600, 0.587	100.600, 0.654	100.600, 0.849
505	100.800, 0.948	100.800, 0.868	100.800, 0.970	100.800, 4.636	100.800, 4.498	100.800, 4.837	100.800, 0.418	100.800, 0.401	100.800, 0.518	100.800, 0.588	100.800, 0.655	100.800, 0.851
506	101.000, 0.948	101.000, 0.869	101.000, 0.971	101.000, 4.638	101.000, 4.500	101.000, 4.839	101.000, 0.419	101.000, 0.402	101.000, 0.519	101.000, 0.589	101.000, 0.656	101.000, 0.852
507	101.200, 0.948	101.200, 0.869	101.200, 0.971	101.200, 4.639	101.200, 4.501	101.200, 4.840	101.200, 0.420	101.200, 0.402	101.200, 0.520	101.200, 0.590	101.200, 0.657	101.200, 0.854
508	101.400, 0.948	101.400, 0.869	101.400, 0.971	101.400, 4.641	101.400, 4.503	101.400, 4.842	101.400, 0.420	101.400, 0.403	101.400, 0.521	101.400, 0.591	101.400, 0.658	101.400, 0.855
509	101.600, 0.949	101.600, 0.869	101.600, 0.972	101.600, 4.643	101.600, 4.505	101.600, 4.843	101.600, 0.421	101.600, 0.404	101.600, 0.522	101.600, 0.592	101.600, 0.659	101.600, 0.857
510	101.800, 0.949	101.800, 0.870	101.800, 0.972	101.800, 4.645	101.800, 4.506	101.800, 4.845	101.800, 0.422	101.800, 0.405	101.800, 0.523	101.800, 0.593	101.800, 0.660	101.800, 0.858
511	102.000, 0.949	102.000, 0.870	102.000, 0.973	102.000, 4.647	102.000, 4.508	102.000, 4.847	102.000, 0.422	102.000, 0.406	102.000, 0.524	102.000, 0.593	102.000, 0.660	102.000, 0.859
512	102.200, 0.949	102.200, 0.870	102.200, 0.973	102.200, 4.648	102.200, 4.510	102.200, 4.849	102.200, 0.423	102.200, 0.407	102.200, 0.525	102.200, 0.594	102.200, 0.661	102.200, 0.861
513	102.400, 0.950	102.400, 0.870	102.400, 0.974	102.400, 4.650	102.400, 4.511	102.400, 4.850	102.400, 0.424	102.400, 0.408	102.400, 0.526	102.400, 0.596	102.400, 0.662	102.400, 0.863
514	102.600, 0.950	102.600, 0.871	102.600, 0.974	102.600, 4.652	102.600, 4.513	102.600, 4.852	102.600, 0.424	102.600, 0.409	102.600, 0.527	102.600, 0.597	102.600, 0.663	102.600, 0.864
515	102.800, 0.950	102.800, 0.871	102.800, 0.975	102.800, 4.653	102.800, 4.515	102.800, 4.854	102.800, 0.425	102.800, 0.410	102.800, 0.528	102.800, 0.598	102.800, 0.664	102.800, 0.866
516	103.000, 0.951	103.000, 0.871	103.000, 0.975	103.000, 4.655	103.000, 4.516	103.000, 4.855	103.000, 0.426	103.000, 0.410	103.000, 0.528	103.000, 0.600	103.000, 0.666	103.000, 0.868
517	103.200, 0.951	103.200, 0.871	103.200, 0.976	103.200, 4.657	103.200, 4.518	103.200, 4.857	103.200, 0.426	103.200, 0.411	103.200, 0.529	103.200, 0.601	103.200, 0.667	103.200, 0.869
518	103.400, 0.951	103.400, 0.872	103.400, 0.976	103.400, 4.660	103.400, 4.519	103.400, 4.858	103.400, 0.427	103.400, 0.412	103.400, 0.530	103.400, 0.603	103.400, 0.668	103.400, 0.871
519	103.600, 0.952	103.600, 0.872	103.600, 0.976	103.600, 4.662	103.600, 4.521	103.600, 4.860	103.600, 0.428	103.600, 0.412	103.600, 0.531	103.600, 0.604	103.600, 0.670	103.600, 0.873
520	103.800, 0.952	103.800, 0.873	103.800, 0.976	103.800, 4.664	103.800, 4.523	103.800, 4.861	103.800, 0.429	103.800, 0.413	103.800, 0.533	103.800, 0.605	103.800, 0.671	103.800, 0.874
521	104.000, 0.952	104.000, 0.873	104.000, 0.976	104.000, 4.666	104.000, 4.524	104.000, 4.863	104.000, 0.430	104.000, 0.414	104.000, 0.534	104.000, 0.606	104.000, 0.673	104.000, 0.875
522	104.200, 0.952	104.200, 0.874	104.200, 0.976	104.200, 4.668	104.200, 4.526	104.200, 4.865	104.200, 0.431	104.200, 0.415	104.200, 0.535	104.200, 0.607	104.200, 0.674	104.200, 0.877
523	104.400, 0.952	104.400, 0.874	104.400, 0.976	104.400, 4.669	104.400, 4.528	104.400, 4.866	104.400, 0.432	104.400, 0.416	104.400, 0.536	104.400, 0.608	104.400, 0.676	104.400, 0.878
524	104.600, 0.952	104.600, 0.875	104.600, 0.976	104.600, 4.671	104.600, 4.529	104.600, 4.868	104.600, 0.433	104.600, 0.417	104.600, 0.537	104.600, 0.609	104.600, 0.677	104.600, 0.880
525	104.800, 0.953	104.800, 0.875	104.800, 0.976	104.800, 4.672	104.800, 4.531	104.800, 4.869	104.800, 0.434	104.800, 0.418	104.800, 0.538	104.800, 0.610	104.800, 0.678	104.800, 0.882
526	105.000, 0.953	105.000, 0.875	105.000, 0.976	105.000, 4.673	105.000, 4.533	105.000, 4.870	105.000, 0.435	105.000, 0.419	105.000, 0.539	105.000, 0.611	105.000, 0.680	105.000, 0.883
527	105.200, 0.953	105.200, 0.875	105.200, 0.976	105.200, 4.675	105.200, 4.534	105.200, 4.872	105.200, 0.436	105.200, 0.420	105.200, 0.540	105.200, 0.612	105.200, 0.681	105.200, 0.885
528	105.400, 0.953	105.400, 0.875	105.400, 0.976	105.400, 4.676	105.400, 4.536	105.400, 4.873	105.400, 0.437	105.400, 0.420	105.400, 0.542	105.400, 0.613	105.400, 0.682	105.400, 0.886
529	105.600, 0.953	105.600, 0.874	105.600, 0.977	105.600, 4.678	105.600, 4.537	105.600, 4.874	105.600, 0.438	105.600, 0.421	105.600, 0.543	105.600, 0.615	105.600, 0.684	105.600, 0.888
530	105.800, 0.953	105.800, 0.874	105.800, 0.977	105.800, 4.679	105.800, 4.539	105.800, 4.876	105.800, 0.439	105.800, 0.422	105.800, 0.544	105.800, 0.616	105.800, 0.685	105.800, 0.889
531	106.000, 0.954	106.000, 0.874	106.000, 0.977	106.000, 4.681	106.000, 4.540	106.000, 4.877	106.000, 0.440	106.000, 0.423	106.000, 0.545	106.000, 0.618	106.000, 0.686	106.000, 0.891
532	106.200, 0.954	106.200, 0.875	106.200, 0.978	106.200, 4.682	106.200, 4.541	106.200, 4.879	106.200, 0.441	106.200, 0.423	106.200, 0.546	106.200, 0.619	106.200, 0.688	106.200, 0.892
533	106.400, 0.954	106.400, 0.874	106.400, 0.978	106.400, 4.684	106.400, 4.543	106.400, 4.880	106.400, 0.442	106.400, 0.423	106.400, 0.546	106.400, 0.620	106.400, 0.689	106.400, 0.894
534	106.600, 0.954	106.600, 0.874	106.600, 0.978	106.600, 4.685	106.600, 4.544	106.600, 4.881	106.600, 0.443	106.600, 0.424	106.600, 0.547	106.600, 0.622	106.600, 0.690	106.600, 0.896
535	106.800, 0.954	106.800, 0.875	106.800, 0.979	106.800, 4.687	106.800, 4.546	106.800, 4.883	106.800, 0.444	106.800, 0.425	106.800, 0.547	106.800, 0.623	106.800, 0.691	106.800, 0.897
536	107.000, 0.955	107.000, 0.875	107.000, 0.979	107.000, 4.689	107.000, 4.547	107.000, 4.884	107.000, 0.445	107.000, 0.425	107.000, 0.548	107.000, 0.624	107.000, 0.693	107.000, 0.899
537	107.200, 0.955	107.200, 0.875	107.200, 0.979	107.200, 4.691	107.200, 4.549	107.200, 4.886	107.200, 0.446	107.200, 0.426	107.200, 0.549	107.200, 0.625	107.200, 0.694	107.200, 0.901
538	107.400, 0.955	107.400, 0.875	107.400, 0.979	107.400, 4.692	107.400, 4.550	107.400, 4.887	107.400, 0.448	107.400, 0.427	107.400, 0.549	107.400, 0.626	107.400, 0.694	107.400, 0.902
539	107.600, 0.955	107.600, 0.876	107.600, 0.979	107.600, 4.694	107.600, 4.552	107.600, 4.889	107.600, 0.448	107.600, 0.428	107.600, 0.550	107.600, 0.626	107.600, 0.695	107.600, 0.903
540	107.800, 0.955	107.800, 0.876	107.800, 0.979	107.800, 4.696	107.800, 4.554	107.800, 4.890	107.800, 0.449	107.800, 0.429	107.800, 0.551	107.800, 0.627	107.800, 0.696	107.800, 0.905
541	108.000, 0.955	108.000, 0.876	108.000, 0.980	108.000, 4.697	108.000, 4.555	108.000, 4.891	108.000, 0.450	108.000, 0.430	108.000, 0.552	108.000, 0.628	108.000, 0.697	108.000, 0.906
542	108.200, 0.955	108.200, 0.877	108.200, 0.980	108.200, 4.698	108.200, 4.557	108.200, 4.893	108.200, 0.450	108.200, 0.430	108.200, 0.552	108.200, 0.629	108.200, 0.698	108.200, 0.908
543	108.400, 0.956	108.400, 0.877	108.400, 0.980	108.400, 4.700	108.400, 4.559	108.400, 4.894	108.400, 0.451	108.400, 0.431	108.400, 0.553	108.400, 0.629	108.400, 0.699	108.400, 0.909
544	108.600, 0.956	108.600, 0.877	108.600, 0.980	108.600, 4.701	108.600, 4.561	108.600, 4.895	108.600, 0.452	108.600, 0.432	108.600, 0.554	108.600, 0.630	108.600, 0.700	108.600, 0.911
545	108.800, 0.956	108.800, 0.877	108.800, 0.980	108.800, 4.703	108.800, 4.562	108.800, 4.896	108.800, 0.452	108.800, 0.433	108.800, 0.555	108.800, 0.630	108.800, 0.700	108.800, 0.912
546	109.000, 0.957	109.000, 0.877	109.000, 0.980	109.000, 4.704	109.000, 4.564	109.000, 4.898	109.000, 0.453	109.000, 0.434	109.000, 0.556	109.000, 0.631	109.000, 0.701	109.000, 0.914
547	109.200, 0.957	109.200, 0.877	109.200, 0.981	109.200, 4.706	109.200, 4.565	109.200, 4.899	109.200, 0.454	109.200, 0.435	109.200, 0.557	109.200, 0.632	109.200, 0.702	109.200, 0.915
548	109.400, 0.958	109.400, 0.877	109.400, 0.981	109.400, 4.708	109.400, 4.567	109.400, 4.901	109.400, 0.454	109.400, 0.436	109.400, 0.558	109.400, 0.633	109.400, 0.703	109.400, 0.917
549	109.600, 0.958	109.600, 0.877	109.600, 0.981	109.600, 4.710	109.600, 4.568	109.600, 4.902	109.600, 0.455	109.600, 0.437	109.600, 0.559	109.600, 0.634	109.600, 0.704	109.600, 0.918
550	109.800, 0.958	109.800, 0.878	109.800, 0.982	109.800, 4.712	109.800, 4.570	109.800, 4.904	109.800, 0.456	109.800, 0.438	109.800, 0.560	109.800, 0.636	109.800, 0.705	109.800, 0.920
551	110.000, 0.959	110.000, 0.878	110.000, 0.982	110.000, 4.713	110.000, 4.571	110.000, 4.905	110.000, 0.457	110.000, 0.439	110.000, 0.561	110.000, 0.637	110.000, 0.707	110.000, 0.921
552	110.200, 0.959	110.200, 0.879	110.200, 0.983	110.200, 4.715	110.200, 4.572	110.200, 4.907	110.200, 0.458	110.200, 0.439	110.200, 0.562	110.200, 0.638	110.200, 0.708	110.200, 0.923
553	110.400, 0.959	110.400, 0.879	110.400, 0.984	110.400, 4.716	110.400, 4.573	110.400, 4.908	110.400, 0.459	110.400, 0.440	110.400, 0.563	110.400, 0.640	110.400, 0.710	110.400, 0.924
554	110.600, 0.960	110.600, 0.879	110.600, 0.984	110.600, 4.717	110.600, 4.574	110.600, 4.909	110.600, 0.460	110.600, 0.441	110.600, 0.564	110.600, 0.641	110.600, 0.711	110.600, 0.926
555	110.800, 0.960	110.800, 0.880	110.800, 0.985	110.800, 4.719	110.800, 4.575	110.800, 4.911	110.800, 0.461	110.800, 0.441	110.800, 0.565	110.800, 0.642	110.800, 0.712	110.800, 0.927
556	111.000, 0.960	111.000, 0.880	111.000, 0.985	111.000, 4.720	111.000, 4.576	111.000, 4.912	111.000, 0.462	111.000, 0.442	111.000, 0.566	111.000, 0.643	111.000, 0.713	111.000, 0.928
557	111.200, 0.960	111.200, 0.880	111.200, 0.985	111.200, 4.721	111.200, 4.577	111.200, 4.913	111.200, 0.463	111.200, 0.443	111.200, 0.568	111.200, 0.644	111.200, 0.715	111.200, 0.930
558	111.400, 0.960	111.400, 0.880	111.400, 0.986	111.400, 4.722	111.400, 4.578	111.400, 4.915	111.400, 0.464	111.400, 0.443	111.400, 0.568	111.400, 0.645	111.400, 0.716	111.400, 0.931
559	111.600, 0.960	111.600, 0.880	111.600, 0.986	111.600, 4.723	111.600, 4.580	111.600, 4.916	111.600, 0.464	111.600, 0.444	111.600, 0.569	111.600, 0.646	111.600, 0.717	111.600, 0.932
560	111.800, 0.960	111.800, 0.881	111.800, 0.986	111.800, 4.725	111.800, 4.581	111.800, 4.918	111.800, 0.465	111.800, 0.445	111.800, 0.570	111.800, 0.647	111.800, 0.718	111.800, 0.933
561	112.000, 0.960	112.000, 0.881	112.000, 0.986	112.000, 4.726	112.000, 4.582	112.000, 4.919	112.000, 0.465	112.000, 0.445	112.000, 0.571	112.000, 0.648	112.000, 0.719	112.000, 0.935
562	112.200, 0.960	112.200, 0.881	112.200, 0.986	112.200, 4.728	112.200, 4.583	112.200, 4.920	112.200, 0.465	112.200, 0.446	112.200, 0.572	112.200, 0.649	112.200, 0.720	112.200, 0.936
563	112.400, 0.960	112.400, 0.881	112.400, 0.985	112.400, 4.729	112.400, 4.585	112.400, 4.922	112.400, 0.466	112.400, 0.446	112.400, 0.572	112.400, 0.650	112.400, 0.721	112.400, 0.937
564	112.600, 0.960	112.600, 0.881	112.600, 0.985	112.600, 4.731	112.600, 4.586	112.600, 4.923	112.600, 0.466	112.600, 0.447	112.600, 0.573	112.600, 0.651	112.600, 0.722	112.600, 0.939
565	112.800, 0.960	112.800, 0.881	112.800, 0.985	112.800, 4.732	112.800, 4.588	112.800, 4.924	112.800, 0.467	112.800, 0.448	112.800, 0.574	112.800, 0.652	112.800, 0.723	112.800, 0.940
566	113.000, 0.960	113.000, 0.881	113.000, 0.985	113.000, 4.734	113.000, 4.589	113.000, 4.925	113.000, 0.468	113.000, 0.449	113.000, 0.575	113.000, 0.653	113.000, 0.724	113.000, 0.942
567	113.200, 0.960	113.200, 0.881	113.200, 0.985	113.200, 4.735	113.200, 4.590	113.200, 4.927	113.200, 0.469	113.200, 0.450	113.200, 0.576	113.200, 0.654	113.200, 0.725	113.200, 0.943
568	113.400, 0.960	113.400, 0.881	113.400, 0.985	113.400, 4.737	113.400, 4.592	113.400, 4.928	113.400, 0.470	113.400, 0.451	113.400, 0.577	113.400, 0.656	113.400, 0.726	113.400, 0.945
569	113.600, 0.961	113.600, 0.882	113.600, 0.985	113.600, 4.738	113.600, 4.593	113.600, 4.930	113.600, 0.471	113.600, 0.451	113.600, 0.578	113.600, 0.657	113.600, 0.727	113.600, 0.946
570	113.800, 0.961	113.800, 0.882	113.800, 0.986	113.800, 4.740	113.800, 4.594	113.800, 4.931	113.800, 0.472	113.800, 0.452	113.800, 0.579	113.800, 0.659	113.800, 0.728	113.800, 0.948
571	114.000, 0.961	114.000, 0.883	114.000, 0.986	114.000, 4.741	114.000, 4.596	114.000, 4.932	114.000, 0.473	114.000, 0.453	114.000, 0.581	114.000, 0.661	114.000, 0.729	114.000, 0.950
572	114.200, 0.962	114.200, 0.883	114.200, 0.986	114.200, 4.743	114.200, 4.597	114.200, 4.933	114.200, 0.474	114.200, 0.454	114.200, 0.582	114.200, 0.662	114.200, 0.730	114.200, 0.951
573	114.400, 0.962	114.400, 0.883	114.400, 0.987	114.400, 4.744	114.400, 4.599	114.400, 4.934	114.400, 0.475	114.400, 0.455	114.400, 0.583	114.400, 0.663	114.400, 0.732	114.400, 0.952
574	114.600, 0.962	114.600, 0.883	114.600, 0.987	114.600, 4.746	114.600, 4.600	114.600, 4.936	114.600, 0.476	114.600, 0.456	114.600, 0.585	114.600, 0.664	114.600, 0.733	114.600, 0.954
575	114.800, 0.963	114.800, 0.884	114.800, 0.988	114.800, 4.747	114.800, 4.602	114.800, 4.937	114.800, 0.476	114.800, 0.457	114.800, 0.586	114.800, 0.665	114.800, 0.734	114.800, 0.955
576	115.000, 0.963	115.000, 0.884	115.000, 0.988	115.000, 4.749	115.000, 4.603	115.000, 4.938	115.000, 0.477	115.000, 0.458	115.000, 0.586	115.000, 0.665	115.000, 0.736	115.000, 0.957
577	115.200, 0.963	115.200, 0.884	115.200, 0.989	115.200, 4.750	115.200, 4.604	115.200, 4.940	115.200, 0.478	115.200, 0.459	115.200, 0.587	115.200, 0.666	115.200, 0.737	115.200, 0.958
578	115.400, 0.963	115.400, 0.884	115.400, 0.989	115.400, 4.752	115.400, 4.605	115.400, 4.941	115.400, 0.478	115.400, 0.459	115.400, 0.588	115.400, 0.667	115.400, 0.738	115.400, 0.959
579	115.600, 0.964	115.600, 0.884	115.600, 0.990	115.600, 4.753	115.600, 4.607	115.600, 4.943	115.600, 0.479	115.600, 0.460	115.600, 0.589	115.600, 0.668	115.600, 0.740	115.600, 0.960
580	115.800, 0.964	115.800, 0.884	115.800, 0.990	115.800, 4.755	115.800, 4.608	115.800, 4.944	115.800, 0.480	115.800, 0.461	115.800, 0.589	115.800, 0.668	115.800, 0.741	115.800, 0.962
581	116.000, 0.964	116.000, 0.885	116.000, 0.990	116.000, 4.756	116.000, 4.610	116.000, 4.945	116.000, 0.480	116.000, 0.462	116.000, 0.590	116.000, 0.669	116.000, 0.743	116.000, 0.963
582	116.200, 0.964	116.200, 0.885	116.200, 0.990	116.200, 4.758	116.200, 4.611	116.200, 4.947	116.200, 0.481	116.200, 0.462	116.200, 0.591	116.200, 0.670	116.200, 0.744	116.200, 0.965
583	116.400, 0.964	116.400, 0.885	116.400, 0.990	116.400, 4.759	116.400, 4.612	116.400, 4.948	116.400, 0.482	116.400, 0.463	116.400, 0.591	116.400, 0.670	116.400, 0.745	116.400, 0.966
584	116.600, 0.964	116.600, 0.886	116.600, 0.990	116.600, 4.760	116.600, 4.614	116.600, 4.949	116.600, 0.483	116.600, 0.464	116.600, 0.592	116.600, 0.671	116.600, 0.747	116.600, 0.967
585	116.800, 0.964	116.800, 0.886	116.800, 0.990	116.800, 4.761	116.800, 4.615	116.800, 4.951	116.800, 0.484	116.800, 0.465	116.800, 0.593	116.800, 0.671	116.800, 0.748	116.800, 0.969
586	117.000, 0.964	117.000, 0.887	117.000, 0.990	117.000, 4.762	117.000, 4.616	117.000, 4.952	117.000, 0.485	117.000, 0.465	117.000, 0.594	117.000, 0.672	117.000, 0.749	117.000, 0.970
587	117.200, 0.964	117.200, 0.887	117.200, 0.990	117.200, 4.763	117.200, 4.617	117.200, 4.954	117.200, 0.486	117.200, 0.466	117.200, 0.595	117.200, 0.673	117.200, 0.750	117.200, 0.971
588	117.400, 0.964	117.400, 0.887	117.400, 0.991	117.400, 4.764	117.400, 4.618	117.400, 4.955	117.400, 0.487	117.400, 0.466	117.400, 0.596	117.400, 0.675	117.400, 0.751	117.400, 0.972
589	117.600, 0.963	117.600, 0.887	117.600, 0.991	117.600, 4.766	117.600, 4.619	117.600, 4.956	117.600, 0.488	117.600, 0.467	117.600, 0.598	117.600, 0.676	117.600, 0.752	117.600, 0.973
590	117.800, 0.963	117.800, 0.887	117.800, 0.991	117.800, 4.767	117.800, 4.620	117.800, 4.957	117.800, 0.489	117.800, 0.468	117.800, 0.599	117.800, 0.677	117.800, 0.753	117.800, 0.974
591	118.000, 0.963	118.000, 0.887	118.000, 0.992	118.000, 4.768	118.000, 4.622	118.000, 4.959	118.000, 0.490	118.000, 0.468	118.000, 0.600	118.000, 0.679	118.000, 0.754	118.000, 0.975
592	118.200, 0.963	118.200, 0.888	118.200, 0.992	118.200, 4.769	118.200, 4.623	118.200, 4.960	118.200, 0.491	118.200, 0.469	118.200, 0.601	118.200, 0.680	118.200, 0.755	118.200, 0.976
593	118.400, 0.963	118.400, 0.888	118.400, 0.992	118.400, 4.771	118.400, 4.624	118.400, 4.961	118.400, 0.491	118.400, 0.470	118.400, 0.602	118.400, 0.681	118.400, 0.756	118.400, 0.978
594	118.600, 0.964	118.600, 0.888	118.600, 0.992	118.600, 4.773	118.600, 4.625	118.600, 4.962	118.600, 0.492	118.600, 0.470	118.600, 0.602	118.600, 0.682	118.600, 0.757	118.600, 0.979
595	118.800, 0.964	118.800, 0.888	118.800, 0.993	118.800, 4.774	118.800, 4.626	118.800, 4.963	118.800, 0.493	118.800, 0.471	118.800, 0.603	118.800, 0.684	118.800, 0.758	118.800, 0.981
596	119.000, 0.964	119.000, 0.888	119.000, 0.993	119.000, 4.776	119.000, 4.627	119.000, 4.964	119.000, 0.493	119.000, 0.472	119.000, 0.604	119.000, 0.685	119.000, 0.759	119.000, 0.982
597	119.200, 0.964	119.200, 0.888	119.200, 0.993	119.200, 4.778	119.200, 4.628	119.200, 4.965	119.200, 0.494	119.200, 0.472	119.200, 0.605	119.200, 0.686	119.200, 0.760	119.200, 0.983
598	119.400, 0.965	119.400, 0.888	119.400, 0.993	119.400, 4.779	119.400, 4.629	119.400, 4.966	119.400, 0.495	119.400, 0.473	119.400, 0.605	119.400, 0.687	119.400, 0.760	119.400, 0.985
599	119.600, 0.965	119.600, 0.888	119.600, 0.993	119.600, 4.780	119.600, 4.631	119.600, 4.968	119.600, 0.495	119.600, 0.474	119.600, 0.606	119.600, 0.688	119.600, 0.761	119.600, 0.986
600	119.800, 0.965	119.800, 0.888	119.800, 0.993	119.800, 4.782	119.800, 4.632	119.800, 4.969	119.800, 0.496	119.800, 0.474	119.800, 0.607	119.800, 0.688	119.800, 0.762	119.800, 0.988
601	120.000, 0.965	120.000, 0.888	120.000, 0.993	120.000, 4.783	120.000, 4.633	120.000, 4.970	120.000, 0.497	120.000, 0.475	120.000, 0.608	120.000, 0.689	120.000, 0.763	120.000, 0.989
602	120.200, 0.966	120.200, 0.888	120.200, 0.993	120.200, 4.785	120.200, 4.634	120.200, 4.971	120.200, 0.498	120.200, 0.476	120.200, 0.608	120.200, 0.690	120.200, 0.764	120.200, 0.991
603	120.400, 0.966	120.400, 0.888	120.400, 0.992	120.400, 4.786	120.400, 4.636	120.400, 4.972	120.400, 0.499	120.400, 0.477	120.400, 0.609	120.400, 0.690	120.400, 0.765	120.400, 0.992
604	120.600, 0.966	120.600, 0.888	120.600, 0.992	120.600, 4.787	120.600, 4.637	120.600, 4.973	120.600, 0.500	120.600, 0.478	120.600, 0.610	120.600, 0.691	120.600, 0.766	120.600, 0.993
605	120.800, 0.966	120.800, 0.888	120.800, 0.992	120.800, 4.788	120.800, 4.638	120.800, 4.974	120.800, 0.501	120.800, 0.479	120.800, 0.611	120.800, 0.692	120.800, 0.767	120.800, 0.995
606	121.000, 0.966	121.000, 0.888	121.000, 0.992	121.000, 4.789	121.000, 4.640	121.000, 4.975	121.000, 0.502	121.000, 0.480	121.000, 0.611	121.000, 0.693	121.000, 0.768	121.000, 0.996
607	121.200, 0.966	121.200, 0.887	121.200, 0.992	121.200, 4.790	121.200, 4.641	121.200, 4.976	121.200, 0.503	121.200, 0.481	121.200, 0.612	121.200, 0.694	121.200, 0.769	121.200, 0.997
608	121.400, 0.967	121.400, 0.888	121.400, 0.993	121.400, 4.791	121.400, 4.642	121.400, 4.977	121.400, 0.504	121.400, 0.482	121.400, 0.613	121.400, 0.695	121.400, 0.770	121.400, 0.998
609	121.600, 0.967	121.600, 0.888	121.600, 0.993	121.600, 4.792	121.600, 4.643	121.600, 4.978	121.600, 0.505	121.600, 0.483	121.600, 0.614	121.600, 0.696	121.600, 0.770	121.600, 1.000
610	121.800, 0.967	121.800, 0.888	121.800, 0.993	121.800, 4.793	121.800, 4.644	121.800, 4.979	121.800, 0.506	121.800, 0.483	121.800, 0.615	121.800, 0.697	121.800, 0.771	121.800, 1.001
611	122.000, 0.967	122.000, 0.888	122.000, 0.994	122.000, 4.794	122.000, 4.645	122.000, 4.980	122.000, 0.507	122.000, 0.484	122.000, 0.615	122.000, 0.698	122.000, 0.772	122.000, 1.003
612	122.200, 0.968	122.200, 0.888	122.200, 0.994	122.200, 4.796	122.200, 4.646	122.200, 4.982	122.200, 0.508	122.200, 0.484	122.200, 0.616	122.200, 0.699	122.200, 0.773	122.200, 1.004
613	122.400, 0.968	122.400, 0.888	122.400, 0.994	122.400, 4.797	122.400, 4.647	122.400, 4.983	122.400, 0.508	122.400, 0.485	122.400, 0.617	122.400, 0.699	122.400, 0.774	122.400, 1.006
614	122.600, 0.968	122.600, 0.889	122.600, 0.994	122.600, 4.798	122.600, 4.649	122.600, 4.984	122.600, 0.509	122.600, 0.485	122.600, 0.617	122.600, 0.700	122.600, 0.775	122.600, 1.007
615	122.800, 0.969	122.800, 0.889	122.800, 0.995	122.800, 4.799	122.800, 4.650	122.800, 4.985	122.800, 0.509	122.800, 0.486	122.800, 0.618	122.800, 0.701	122.800, 0.776	122.800, 1.008
616	123.000, 0.969	123.000, 0.889	123.000, 0.995	123.000, 4.800	123.000, 4.651	123.000, 4.986	123.000, 0.510	123.000, 0.486	123.000, 0.619	123.000, 0.702	123.000, 0.777	123.000, 1.009
617	123.200, 0.969	123.200, 0.889	123.200, 0.996	123.200, 4.801	123.200, 4.652	123.200, 4.987	123.200, 0.510	123.200, 0.487	123.200, 0.619	123.200, 0.703	123.200, 0.778	123.200, 1.010
618	123.400, 0.969	123.400, 0.890	123.400, 0.996	123.400, 4.802	123.400, 4.653	123.400, 4.988	123.400, 0.511	123.400, 0.487	123.400, 0.620	123.400, 0.703	123.400, 0.779	123.400, 1.011
619	123.600, 0.969	123.600, 0.890	123.600, 0.997	123.600, 4.804	123.600, 4.655	123.600, 4.990	123.600, 0.512	123.600, 0.488	123.600, 0.621	123.600, 0.704	123.600, 0.781	123.600, 1.012
620	123.800, 0.969	123.800, 0.890	123.800, 0.997	123.800, 4.805	123.800, 4.656	123.800, 4.991	123.800, 0.512	123.800, 0.489	123.800, 0.621	123.800, 0.706	123.800, 0.782	123.800, 1.013
621	124.000, 0.970	124.000, 0.891	124.000, 0.998	124.000, 4.806	124.000, 4.657	124.000, 4.992	124.000, 0.513	124.000, 0.489	124.000, 0.622	124.000, 0.707	124.000, 0.783	124.000, 1.014
622	124.200, 0.970	124.200, 0.891	124.200, 0.998	124.200, 4.807	124.200, 4.658	124.200, 4.993	124.200, 0.513	124.200, 0.490	124.200, 0.623	124.200, 0.708	124.200, 0.784	124.200, 1.015
623	124.400, 0.971	124.400, 0.891	124.400, 0.998	124.400, 4.808	124.400, 4.659	124.400, 4.994	124.400, 0.514	124.400, 0.490	124.400, 0.624	124.400, 0.710	124.400, 0.785	124.400, 1.016
624	124.600, 0.971	124.600, 0.891	124.600, 0.999	124.600, 4.810	124.600, 4.660	124.600, 4.995	124.600, 0.515	124.600, 0.491	124.600, 0.625	124.600, 0.711	124.600, 0.786	124.600, 1.018
625	124.800, 0.972	124.800, 0.891	124.800, 0.999	124.800, 4.811	124.800, 4.661	124.800, 4.997	124.800, 0.516	124.800, 0.492	124.800, 0.626	124.800, 0.712	124.800, 0.787	124.800, 1.019
626	125.000, 0.972	125.000, 0.891	125.000, 0.999	125.000, 4.812	125.000, 4.662	125.000, 4.998	125.000, 0.517	125.000, 0.493	125.000, 0.627	125.000, 0.713	125.000, 0.788	125.000, 1.020
627	125.200, 0.972	125.200, 0.891	125.200, 0.999	125.200, 4.813	125.200, 4.663	125.200, 4.999	125.200, 0.519	125.200, 0.493	125.200, 0.628	125.200, 0.714	125.200, 0.789	125.200, 1.021
628	125.400, 0.972	125.400, 0.891	125.400, 0.999	125.400, 4.814	125.400, 4.664	125.400, 5.000	125.400, 0.520	125.400, 0.494	125.400, 0.630	125.400, 0.715	125.400, 0.789	125.400, 1.023
629	125.600, 0.972	125.600, 0.891	125.600, 0.999	125.600, 4.816	125.600, 4.665	125.600, 5.001	125.600, 0.521	125.600, 0.495	125.600, 0.630	125.600, 0.716	125.600, 0.790	125.600, 1.024
630	125.800, 0.972	125.800, 0.891	125.800, 0.999	125.800, 4.817	125.800, 4.666	125.800, 5.003	125.800, 0.522	125.800, 0.496	125.800, 0.631	125.800, 0.717	125.800, 0.791	125.800, 1.025
631	126.000, 0.973	126.000, 0.891	126.000, 0.999	126.000, 4.818	126.000, 4.667	126.000, 5.004	126.000, 0.523	126.000, 0.497	126.000, 0.632	126.000, 0.717	126.000, 0.792	126.000, 1.026
632	126.200, 0.973	126.200, 0.891	126.200, 0.998	126.200, 4.819	126.200, 4.668	126.200, 5.005	126.200, 0.524	126.200, 0.497	126.200, 0.633	126.200, 0.718	126.200, 0.793	126.200, 1.028
633	126.400, 0.973	126.400, 0.891	126.400, 0.998	126.400, 4.821	126.400, 4.670	126.400, 5.006	126.400, 0.525	126.400, 0.499	126.400, 0.633	126.400, 0.719	126.400, 0.794	126.400, 1.029
634	126.600, 0.973	126.600, 0.891	126.600, 0.998	126.600, 4.822	126.600, 4.671	126.600, 5.007	126.600, 0.526	126.600, 0.500	126.600, 0.634	126.600, 0.719	126.600, 0.795	126.600, 1.030
635	126.800, 0.973	126.800, 0.892	126.800, 0.998	126.800, 4.823	126.800, 4.672	126.800, 5.008	126.800, 0.527	126.800, 0.501	126.800, 0.635	126.800, 0.720	126.800, 0.796	126.800, 1.031
636	127.000, 0.973	127.000, 0.892	127.000, 0.999	127.000, 4.824	127.000, 4.673	127.000, 5.009	127.000, 0.528	127.000, 0.502	127.000, 0.636	127.000, 0.721	127.000, 0.797	127.000, 1.033
637	127.200, 0.974	127.200, 0.892	127.200, 0.999	127.200, 4.826	127.200, 4.675	127.200, 5.010	127.200, 0.529	127.200, 0.503	127.200, 0.637	127.200, 0.722	127.200, 0.798	127.200, 1.034
638	127.400, 0.974	127.400, 0.893	127.400, 0.999	127.400, 4.827	127.400, 4.676	127.400, 5.011	127.400, 0.529	127.400, 0.504	127.400, 0.638	127.400, 0.723	127.400, 0.799	127.400, 1.035
639	127.600, 0.974	127.600, 0.893	127.600, 1.000	127.600, 4.828	127.600, 4.678	127.600, 5.012	127.600, 0.529	127.600, 0.505	127.600, 0.639	127.600, 0.724	127.600, 0.801	127.600, 1.036
640	127.800, 0.975	127.800, 0.893	127.800, 1.000	127.800, 4.829	127.800, 4.679	127.800, 5.012	127.800, 0.530	127.800, 0.506	127.800, 0.639	127.800, 0.725	127.800, 0.802	127.800, 1.038
641	128.000, 0.975	128.000, 0.894	128.000, 1.000	128.000, 4.831	128.000, 4.680	128.000, 5.013	128.000, 0.529	128.000, 0.507	128.000, 0.640	128.000, 0.726	128.000, 0.803	128.000, 1.039
642	128.200, 0.975	128.200, 0.894	128.200, 1.000	128.200, 4.832	128.200, 4.681	128.200, 5.014	128.200, 0.530	128.200, 0.507	128.200, 0.641	128.200, 0.727	128.200, 0.804	128.200, 1.041
643	128.400, 0.975	128.400, 0.894	128.400, 1.001	128.400, 4.833	128.400, 4.682	128.400, 5.015	128.400, 0.530	128.400, 0.508	128.400, 0.642	128.400, 0.728	128.400, 0.806	128.400, 1.042
644	128.600, 0.975	128.600, 0.894	128.600, 1.000	128.600, 4.834	128.600, 4.682	128.600, 5.016	128.600, 0.530	128.600, 0.508	128.600, 0.643	128.600, 0.729	128.600, 0.806	128.600, 1.044
645	128.800, 0.975	128.800, 0.894	128.800, 1.000	128.800, 4.835	128.800, 4.683	128.800, 5.018	128.800, 0.530	128.800, 0.509	128.800, 0.644	128.800, 0.731	128.800, 0.807	128.800, 1.045
646	129.000, 0.975	129.000, 0.894	129.000, 1.000	129.000, 4.836	129.000, 4.684	129.000, 5.019	129.000, 0.531	129.000, 0.509	129.000, 0.645	129.000, 0.732	129.000, 0.808	129.000, 1.047
647	129.200, 0.975	129.200, 0.894	129.200, 1.000	129.200, 4.837	129.200, 4.685	129.200, 5.020	129.200, 0.532	129.200, 0.510	129.200, 0.646	129.200, 0.733	129.200, 0.809	129.200, 1.048
648	129.400, 0.975	129.400, 0.893	129.400, 1.000	129.400, 4.838	129.400, 4.687	129.400, 5.021	129.400, 0.532	129.400, 0.510	129.400, 0.647	129.400, 0.734	129.400, 0.809	129.400, 1.049
649	129.600, 0.975	129.600, 0.893	129.600, 1.000	129.600, 4.839	129.600, 4.688	129.600, 5.022	129.600, 0.533	129.600, 0.511	129.600, 0.647	129.600, 0.735	129.600, 0.810	129.600, 1.050
650	129.800, 0.975	129.800, 0.893	129.800, 1.000	129.800, 4.840	129.800, 4.689	129.800, 5.023	129.800, 0.534	129.800, 0.511	129.800, 0.648	129.800, 0.736	129.800, 0.810	129.800, 1.051
651	130.000, 0.975	130.000, 0.893	130.000, 1.000	130.000, 4.841	130.000, 4.690	130.000, 5.024	130.000, 0.535	130.000, 0.512	130.000, 0.648	130.000, 0.737	130.000, 0.810	130.000, 1.052
652	130.200, 0.976	130.200, 0.893	130.200, 1.000	130.200, 4.842	130.200, 4.691	130.200, 5.025	130.200, 0.536	130.200, 0.512	130.200, 0.649	130.200, 0.737	130.200, 0.811	130.200, 1.053
653	130.400, 0.976	130.400, 0.893	130.400, 1.001	130.400, 4.843	130.400, 4.693	130.400, 5.026	130.400, 0.537	130.400, 0.513	130.400, 0.650	130.400, 0.739	130.400, 0.811	130.400, 1.054
654	130.600, 0.976	130.600, 0.894	130.600, 1.001	130.600, 4.844	130.600, 4.694	130.600, 5.026	130.600, 0.539	130.600, 0.514	130.600, 0.651	130.600, 0.739	130.600, 0.812	130.600, 1.055
655	130.800, 0.976	130.800, 0.894	130.800, 1.001	130.800, 4.845	130.800, 4.695	130.800, 5.027	130.800, 0.540	130.800, 0.515	130.800, 0.651	130.800, 0.741	130.800, 0.813	130.800, 1.056
656	131.000, 0.977	131.000, 0.895	131.000, 1.002	131.000, 4.846	131.000, 4.696	131.000, 5.028	131.000, 0.542	131.000, 0.515	131.000, 0.652	131.000, 0.742	131.000, 0.814	131.000, 1.057
657	131.200, 0.977	131.200, 0.895	131.200, 1.002	131.200, 4.848	131.200, 4.697	131.200, 5.029	131.200, 0.543	131.200, 0.516	131.200, 0.653	131.200, 0.743	131.200, 0.815	131.200, 1.058
658	131.400, 0.977	131.400, 0.896	131.400, 1.002	131.400, 4.849	131.400, 4.698	131.400, 5.030	131.400, 0.544	131.400, 0.517	131.400, 0.654	131.400, 0.743	131.400, 0.817	131.400, 1.059
659	131.600, 0.977	131.600, 0.896	131.600, 1.003	131.600, 4.850	131.600, 4.699	131.600, 5.031	131.600, 0.545	131.600, 0.518	131.600, 0.654	131.600, 0.744	131.600, 0.818	131.600, 1.060
660	131.800, 0.977	131.800, 0.897	131.800, 1.003	131.800, 4.851	131.800, 4.700	131.800, 5.032	131.800, 0.546	131.800, 0.518	131.800, 0.655	131.800, 0.745	131.800, 0.819	131.800, 1.061
661	132.000, 0.977	132.000, 0.897	132.000, 1.003	132.000, 4.852	132.000, 4.701	132.000, 5.033	132.000, 0.546	132.000, 0.519	132.000, 0.656	132.000, 0.745	132.000, 0.821	132.000, 1.062
662	132.200, 0.977	132.200, 0.897	132.200, 1.004	132.200, 4.853	132.200, 4.701	132.200, 5.034	132.200, 0.547	132.200, 0.519	132.200, 0.657	132.200, 0.746	132.200, 0.822	132.200, 1.063
663	132.400, 0.977	132.400, 0.898	132.400, 1.004	132.400, 4.853	132.400, 4.702	132.400, 5.036	132.400, 0.548	132.400, 0.520	132.400, 0.657	132.400, 0.746	132.400, 0.824	132.400, 1.064
664	132.600, 0.977	132.600, 0.898	132.600, 1.004	132.600, 4.854	132.600, 4.702	132.600, 5.037	132.600, 0.549	132.600, 0.520	132.600, 0.658	132.600, 0.747	132.600, 0.825	132.600, 1.066
665	132.800, 0.977	132.800, 0.898	132.800, 1.004	132.800, 4.855	132.800, 4.703	132.800, 5.038	132.800, 0.549	132.800, 0.521	132.800, 0.659	132.800, 0.748	132.800, 0.826	132.800, 1.067
666	133.000, 0.977	133.000, 0.898	133.000, 1.004	133.000, 4.856	133.000, 4.704	133.000, 5.039	133.000, 0.550	133.000, 0.521	133.000, 0.659	133.000, 0.749	133.000, 0.827	133.000, 1.068
667	133.200, 0.977	133.200, 0.898	133.200, 1.004	133.200, 4.857	133.200, 4.705	133.200, 5.040	133.200, 0.550	133.200, 0.522	133.200, 0.660	133.200, 0.750	133.200, 0.828	133.200, 1.069
668	133.400, 0.977	133.400, 0.898	133.400, 1.004	133.400, 4.858	133.400, 4.707	133.400, 5.041	133.400, 0.551	133.400, 0.522	133.400, 0.661	133.400, 0.750	133.400, 0.828	133.400, 1.071
669	133.600, 0.977	133.600, 0.898	133.600, 1.004	133.600, 4.859	133.600, 4.708	133.600, 5.041	133.600, 0.551	133.600, 0.523	133.600, 0.662	133.600, 0.751	133.600, 0.829	133.600, 1.072
670	133.800, 0.977	133.800, 0.898	133.800, 1.004	133.800, 4.861	133.800, 4.709	133.800, 5.042	133.800, 0.552	133.800, 0.523	133.800, 0.662	133.800, 0.752	133.800, 0.830	133.800, 1.073
671	134.000, 0.978	134.000, 0.898	134.000, 1.005	134.000, 4.862	134.000, 4.710	134.000, 5.043	134.000, 0.553	134.000, 0.523	134.000, 0.663	134.000, 0.753	134.000, 0.830	134.000, 1.074
672	134.200, 0.978	134.200, 0.898	134.200, 1.005	134.200, 4.863	134.200, 4.711	134.200, 5.044	134.200, 0.554	134.200, 0.524	134.200, 0.664	134.200, 0.754	134.200, 0.831	134.200, 1.075
673	134.400, 0.978	134.400, 0.898	134.400, 1.005	134.400, 4.865	134.400, 4.712	134.400, 5.045	134.400, 0.555	134.400, 0.525	134.400, 0.665	134.400, 0.755	134.400, 0.832	134.400, 1.077
674	134.600, 0.979	134.600, 0.898	134.600, 1.006	134.600, 4.866	134.600, 4.714	134.600, 5.046	134.600, 0.556	134.600, 0.525	134.600, 0.666	134.600, 0.756	134.600, 0.833	134.600, 1.078
675	134.800, 0.979	134.800, 0.899	134.800, 1.006	134.800, 4.867	134.800, 4.715	134.800, 5.046	134.800, 0.557	134.800, 0.526	134.800, 0.667	134.800, 0.757	134.800, 0.834	134.800, 1.079
676	135.000, 0.979	135.000, 0.899	135.000, 1.006	135.000, 4.868	135.000, 4.716	135.000, 5.047	135.000, 0.558	135.000, 0.527	135.000, 0.668	135.000, 0.758	135.000, 0.835	135.000, 1.080
677	135.200, 0.979	135.200, 0.899	135.200, 1.007	135.200, 4.869	135.200, 4.717	135.200, 5.048	135.200, 0.558	135.200, 0.528	135.200, 0.668	135.200, 0.759	135.200, 0.836	135.200, 1.081
678	135.400, 0.980	135.400, 0.900	135.400, 1.007	135.400, 4.870	135.400, 4.719	135.400, 5.049	135.400, 0.559	135.400, 0.528	135.400, 0.669	135.400, 0.760	135.400, 0.837	135.400, 1.082
679	135.600, 0.980	135.600, 0.900	135.600, 1.007	135.600, 4.871	135.600, 4.720	135.600, 5.051	135.600, 0.560	135.600, 0.529	135.600, 0.670	135.600, 0.761	135.600, 0.838	135.600, 1.083
680	135.800, 0.980	135.800, 0.900	135.800, 1.008	135.800, 4.873	135.800, 4.720	135.800, 5.051	135.800, 0.560	135.800, 0.530	135.800, 0.671	135.800, 0.762	135.800, 0.839	135.800, 1.085
681	136.000, 0.980	136.000, 0.900	136.000, 1.008	136.000, 4.874	136.000, 4.722	136.000, 5.052	136.000, 0.561	136.000, 0.530	136.000, 0.672	136.000, 0.762	136.000, 0.839	136.000, 1.086
682	136.200, 0.981	136.200, 0.900	136.200, 1.008	136.200, 4.874	136.200, 4.722	136.200, 5.053	136.200, 0.561	136.200, 0.531	136.200, 0.672	136.200, 0.763	136.200, 0.840	136.200, 1.087
683	136.400, 0.981	136.400, 0.901	136.400, 1.008	136.400, 4.875	136.400, 4.723	136.400, 5.054	136.400, 0.562	136.400, 0.531	136.400, 0.673	136.400, 0.764	136.400, 0.841	136.400, 1.088
684	136.600, 0.981	136.600, 0.901	136.600, 1.008	136.600, 4.876	136.600, 4.724	136.600, 5.055	136.600, 0.563	136.600, 0.532	136.600, 0.674	136.600, 0.764	136.600, 0.842	136.600, 1.089
685	136.800, 0.980	136.800, 0.901	136.800, 1.008	136.800, 4.877	136.800, 4.725	136.800, 5.057	136.800, 0.563	136.800, 0.533	136.800, 0.675	136.800, 0.765	136.800, 0.843	136.800, 1.091
686	137.000, 0.980	137.000, 0.901	137.000, 1.008	137.000, 4.878	137.000, 4.726	137.000, 5.058	137.000, 0.563	137.000, 0.533	137.000, 0.675	137.000, 0.766	137.000, 0.844	137.000, 1.092
687	137.200, 0.980	137.200, 0.900	137.200, 1.008	137.200, 4.879	137.200, 4.727	137.200, 5.059	137.200, 0.564	137.200, 0.533	137.200, 0.676	137.200, 0.766	137.200, 0.845	137.200, 1.093
688	137.400, 0.980	137.400, 0.900	137.400, 1.008	137.400, 4.880	137.400, 4.728	137.400, 5.060	137.400, 0.565	137.400, 0.534	137.400, 0.677	137.400, 0.767	137.400, 0.846	137.400, 1.094
689	137.600, 0.980	137.600, 0.900	137.600, 1.008	137.600, 4.881	137.600, 4.729	137.600, 5.062	137.600, 0.565	137.600, 0.535	137.600, 0.677	137.600, 0.768	137.600, 0.847	137.600, 1.095
690	137.800, 0.980	137.800, 0.900	137.800, 1.008	137.800, 4.883	137.800, 4.730	137.800, 5.063	137.800, 0.566	137.800, 0.535	137.800, 0.678	137.800, 0.768	137.800, 0.849	137.800, 1.096
691	138.000, 0.980	138.000, 0.900	138.000, 1.008	138.000, 4.884	138.000, 4.731	138.000, 5.064	138.000, 0.567	138.000, 0.536	138.000, 0.679	138.000, 0.769	138.000, 0.850	138.000, 1.097
692	138.200, 0.980	138.200, 0.901	138.200, 1.008	138.200, 4.885	138.200, 4.732	138.200, 5.065	138.200, 0.568	138.200, 0.537	138.200, 0.680	138.200, 0.770	138.200, 0.851	138.200, 1.099
693	138.400, 0.980	138.400, 0.901	138.400, 1.008	138.400, 4.886	138.400, 4.733	138.400, 5.066	138.400, 0.568	138.400, 0.538	138.400, 0.681	138.400, 0.771	138.400, 0.852	138.400, 1.100
694	138.600, 0.980	138.600, 0.901	138.600, 1.008	138.600, 4.887	138.600, 4.734	138.600, 5.067	138.600, 0.569	138.600, 0.538	138.600, 0.681	138.600, 0.772	138.600, 0.853	138.600, 1.101
695	138.800, 0.980	138.800, 0.901	138.800, 1.009	138.800, 4.888	138.800, 4.735	138.800, 5.068	138.800, 0.569	138.800, 0.539	138.800, 0.682	138.800, 0.773	138.800, 0.854	138.800, 1.102
696	139.000, 0.980	139.000, 0.901	139.000, 1.009	139.000, 4.890	139.000, 4.736	139.000, 5.070	139.000, 0.570	139.000, 0.540	139.000, 0.683	139.000, 0.774	139.000, 0.855	139.000, 1.103
697	139.200, 0.980	139.200, 0.901	139.200, 1.009	139.200, 4.891	139.200, 4.737	139.200, 5.070	139.200, 0.571	139.200, 0.541	139.200, 0.684	139.200, 0.775	139.200, 0.856	139.200, 1.104
698	139.400, 0.980	139.400, 0.901	139.400, 1.009	139.400, 4.892	139.400, 4.738	139.400, 5.071	139.400, 0.571	139.400, 0.542	139.400, 0.684	139.400, 0.776	139.400, 0.857	139.400, 1.105
699	139.600, 0.980	139.600, 0.902	139.600, 1.009	139.600, 4.893	139.600, 4.739	139.600, 5.072	139.600, 0.572	139.600, 0.542	139.600, 0.685	139.600, 0.776	139.600, 0.857	139.600, 1.106
700	139.800, 0.980	139.800, 0.902	139.800, 1.009	139.800, 4.894	139.800, 4.740	139.800, 5.072	139.800, 0.572	139.800, 0.543	139.800, 0.686	139.800, 0.777	139.800, 0.858	139.800, 1.107
701	140.000, 0.980	140.000, 0.902	140.000, 1.010	140.000, 4.895	140.000, 4.741	140.000, 5.073	140.000, 0.573	140.000, 0.544	140.000, 0.687	140.000, 0.778	140.000, 0.858	140.000, 1.108
702	140.200, 0.980	140.200, 0.902	140.200, 1.010	140.200, 4.896	140.200, 4.742	140.200, 5.074	140.200, 0.573	140.200, 0.544	140.200, 0.688	140.200, 0.779	140.200, 0.859	140.200, 1.109
703	140.400, 0.980	140.400, 0.902	140.400, 1.010	140.400, 4.896	140.400, 4.742	140.400, 5.074	140.400, 0.574	140.400, 0.545	140.400, 0.688	140.400, 0.780	140.400, 0.860	140.400, 1.110
704	140.600, 0.980	140.600, 0.902	140.600, 1.011	140.600, 4.897	140.600, 4.743	140.600, 5.075	140.600, 0.575	140.600, 0.546	140.600, 0.689	140.600, 0.780	140.600, 0.861	140.600, 1.112
705	140.800, 0.980	140.800, 0.902	140.800, 1.011	140.800, 4.897	140.800, 4.744	140.800, 5.076	140.800, 0.575	140.800, 0.547	140.800, 0.690	140.800, 0.781	140.800, 0.862	140.800, 1.113
706	141.000, 0.981	141.000, 0.902	141.000, 1.011	141.000, 4.898	141.000, 4.745	141.000, 5.077	141.000, 0.576	141.000, 0.547	141.000, 0.690	141.000, 0.782	141.000, 0.863	141.000, 1.114
707	141.200, 0.981	141.200, 0.902	141.200, 1.011	141.200, 4.898	141.200, 4.745	141.200, 5.077	141.200, 0.577	141.200, 0.548	141.200, 0.691	141.200, 0.783	141.200, 0.864	141.200, 1.115
708	141.400, 0.981	141.400, 0.902	141.400, 1.011	141.400, 4.899	141.400, 4.746	141.400, 5.078	141.400, 0.577	141.400, 0.549	141.400, 0.692	141.400, 0.784	141.400, 0.865	141.400, 1.116
709	141.600, 0.981	141.600, 0.902	141.600, 1.011	141.600, 4.900	141.600, 4.747	141.600, 5.079	141.600, 0.578	141.600, 0.550	141.600, 0.693	141.600, 0.785	141.600, 0.866	141.600, 1.117
710	141.800, 0.982	141.800, 0.902	141.800, 1.012	141.800, 4.901	141.800, 4.748	141.800, 5.080	141.800, 0.578	141.800, 0.550	141.800, 0.694	141.800, 0.786	141.800, 0.867	141.800, 1.118
711	142.000, 0.982	142.000, 0.902	142.000, 1.012	142.000, 4.902	142.000, 4.749	142.000, 5.080	142.000, 0.579	142.000, 0.551	142.000, 0.694	142.000, 0.786	142.000, 0.869	142.000, 1.120
712	142.200, 0.982	142.200, 0.902	142.200, 1.012	142.200, 4.903	142.200, 4.749	142.200, 5.081	142.200, 0.580	142.200, 0.552	142.200, 0.695	142.200, 0.787	142.200, 0.870	142.200, 1.121
713	142.400, 0.983	142.400, 0.902	142.400, 1.012	142.400, 4.904	142.400, 4.750	142.400, 5.082	142.400, 0.581	142.400, 0.552	142.400, 0.696	142.400, 0.788	142.400, 0.871	142.400, 1.122
714	142.600, 0.983	142.600, 0.902	142.600, 1.012	142.600, 4.905	142.600, 4.751	142.600, 5.083	142.600, 0.582	142.600, 0.553	142.600, 0.697	142.600, 0.789	142.600, 0.872	142.600, 1.123
715	142.800, 0.983	142.800, 0.903	142.800, 1.012	142.800, 4.906	142.800, 4.752	142.800, 5.084	142.800, 0.582	142.800, 0.554	142.800, 0.698	142.800, 0.790	142.800, 0.873	142.800, 1.124
716	143.000, 0.983	143.000, 0.903	143.000, 1.012	143.000, 4.906	143.000, 4.753	143.000, 5.085	143.000, 0.583	143.000, 0.554	143.000, 0.699	143.000, 0.791	143.000, 0.874	143.000, 1.126
717	143.200, 0.984	143.200, 0.903	143.200, 1.012	143.200, 4.907	143.200, 4.754	143.200, 5.086	143.200, 0.584	143.200, 0.555	143.200, 0.699	143.200, 0.791	143.200, 0.874	143.200, 1.127
718	143.400, 0.984	143.400, 0.903	143.400, 1.012	143.400, 4.908	143.400, 4.755	143.400, 5.087	143.400, 0.584	143.400, 0.556	143.400, 0.700	143.400, 0.792	143.400, 0.875	143.400, 1.128
719	143.600, 0.984	143.600, 0.903	143.600, 1.012	143.600, 4.909	143.600, 4.756	143.600, 5.088	143.600, 0.585	143.600, 0.556	143.600, 0.701	143.600, 0.793	143.600, 0.875	143.600, 1.129
720	143.800, 0.984	143.800, 0.904	143.800, 1.013	143.800, 4.910	143.800, 4.757	143.800, 5.089	143.800, 0.586	143.800, 0.557	143.800, 0.701	143.800, 0.794	143.800, 0.876	143.800, 1.130
721	144.000, 0.984	144.000, 0.904	144.000, 1.013	144.000, 4.911	144.000, 4.759	144.000, 5.090	144.000, 0.587	144.000, 0.558	144.000, 0.702	144.000, 0.794	144.000, 0.876	144.000, 1.131
722	144.200, 0.984	144.200, 0.904	144.200, 1.014	144.200, 4.912	144.200, 4.760	144.200, 5.090	144.200, 0.587	144.200, 0.558	144.200, 0.702	144.200, 0.794	144.200, 0.877	144.200, 1.132
723	144.400, 0.984	144.400, 0.905	144.400, 1.014	144.400, 4.913	144.400, 4.761	144.400, 5.091	144.400, 0.588	144.400, 0.559	144.400, 0.703	144.400, 0.795	144.400, 0.878	144.400, 1.133
724	144.600, 0.984	144.600, 0.905	144.600, 1.014	144.600, 4.914	144.600, 4.762	144.600, 5.092	144.600, 0.589	144.600, 0.560	144.600, 0.703	144.600, 0.796	144.600, 0.878	144.600, 1.134
725	144.800, 0.985	144.800, 0.905	144.800, 1.014	144.800, 4.915	144.800, 4.763	144.800, 5.093	144.800, 0.589	144.800, 0.560	144.800, 0.704	144.800, 0.797	144.800, 0.879	144.800, 1.135
726	145.000, 0.985	145.000, 0.905	145.000, 1.014	145.000, 4.916	145.000, 4.764	145.000, 5.093	145.000, 0.590	145.000, 0.561	145.000, 0.704	145.000, 0.798	145.000, 0.880	145.000, 1.136
727	145.200, 0.985	145.200, 0.906	145.200, 1.015	145.200, 4.917	145.200, 4.765	145.200, 5.094	145.200, 0.590	145.200, 0.562	145.200, 0.705	145.200, 0.798	145.200, 0.881	145.200, 1.137
728	145.400, 0.985	145.400, 0.906	145.400, 1.015	145.400, 4.918	145.400, 4.766	145.400, 5.094	145.400, 0.590	145.400, 0.562	145.400, 0.706	145.400, 0.799	145.400, 0.882	145.400, 1.138
729	145.600, 0.985	145.600, 0.906	145.600, 1.015	145.600, 4.919	145.600, 4.767	145.600, 5.095	145.600, 0.591	145.600, 0.563	145.600, 0.706	145.600, 0.800	145.600, 0.883	145.600, 1.139
730	145.800, 0.985	145.800, 0.907	145.800, 1.015	145.800, 4.920	145.800, 4.767	145.800, 5.095	145.800, 0.592	145.800, 0.564	145.800, 0.707	145.800, 0.801	145.800, 0.884	145.800, 1.140
731	146.000, 0.986	146.000, 0.907	146.000, 1.015	146.000, 4.921	146.000, 4.768	146.000, 5.096	146.000, 0.592	146.000, 0.564	146.000, 0.708	146.000, 0.802	146.000, 0.885	146.000, 1.141
732	146.200, 0.986	146.200, 0.907	146.200, 1.015	146.200, 4.922	146.200, 4.770	146.200, 5.097	146.200, 0.593	146.200, 0.565	146.200, 0.709	146.200, 0.803	146.200, 0.886	146.200, 1.141
733	146.400, 0.986	146.400, 0.907	146.400, 1.015	146.400, 4.923	146.400, 4.770	146.400, 5.098	146.400, 0.594	146.400, 0.566	146.400, 0.710	146.400, 0.803	146.400, 0.886	146.400, 1.142
734	146.600, 0.986	146.600, 0.907	146.600, 1.015	146.600, 4.924	146.600, 4.771	146.600, 5.099	146.600, 0.595	146.600, 0.566	146.600, 0.711	146.600, 0.804	146.600, 0.887	146.600, 1.144
735	146.800, 0.986	146.800, 0.907	146.800, 1.015	146.800, 4.924	146.800, 4.772	146.800, 5.100	146.800, 0.596	146.800, 0.567	146.800, 0.711	146.800, 0.806	146.800, 0.887	146.800, 1.145
736	147.000, 0.986	147.000, 0.906	147.000, 1.015	147.000, 4.925	147.000, 4.773	147.000, 5.101	147.000, 0.596	147.000, 0.568	147.000, 0.712	147.000, 0.806	147.000, 0.887	147.000, 1.146
737	147.200, 0.986	147.200, 0.906	147.200, 1.015	147.200, 4.926	147.200, 4.773	147.200, 5.101	147.200, 0.597	147.200, 0.568	147.200, 0.712	147.200, 0.807	147.200, 0.888	147.200, 1.147
738	147.400, 0.986	147.400, 0.906	147.400, 1.015	147.400, 4.928	147.400, 4.774	147.400, 5.102	147.400, 0.598	147.400, 0.569	147.400, 0.713	147.400, 0.808	147.400, 0.889	147.400, 1.149
739	147.600, 0.986	147.600, 0.906	147.600, 1.015	147.600, 4.929	147.600, 4.775	147.600, 5.103	147.600, 0.598	147.600, 0.569	147.600, 0.714	147.600, 0.809	147.600, 0.889	147.600, 1.150
740	147.800, 0.987	147.800, 0.907	147.800, 1.015	147.800, 4.931	147.800, 4.775	147.800, 5.104	147.800, 0.599	147.800, 0.569	147.800, 0.714	147.800, 0.809	147.800, 0.890	147.800, 1.151
741	148.000, 0.987	148.000, 0.907	148.000, 1.015	148.000, 4.932	148.000, 4.776	148.000, 5.105	148.000, 0.600	148.000, 0.570	148.000, 0.715	148.000, 0.810	148.000, 0.891	148.000, 1.152
742	148.200, 0.987	148.200, 0.907	148.200, 1.015	148.200, 4.934	148.200, 4.777	148.200, 5.106	148.200, 0.600	148.200, 0.570	148.200, 0.715	148.200, 0.811	148.200, 0.891	148.200, 1.153
743	148.400, 0.987	148.400, 0.907	148.400, 1.015	148.400, 4.935	148.400, 4.777	148.400, 5.107	148.400, 0.601	148.400, 0.570	148.400, 0.716	148.400, 0.811	148.400, 0.892	148.400, 1.154
744	148.600, 0.987	148.600, 0.908	148.600, 1.015	148.600, 4.936	148.600, 4.778	148.600, 5.108	148.600, 0.602	148.600, 0.571	148.600, 0.716	148.600, 0.812	148.600, 0.893	148.600, 1.155
745	148.800, 0.988	148.800, 0.908	148.800, 1.015	148.800, 4.937	148.800, 4.778	148.800, 5.109	148.800, 0.602	148.800, 0.571	148.800, 0.717	148.800, 0.813	148.800, 0.893	148.800, 1.155
746	149.000, 0.988	149.000, 0.908	149.000, 1.016	149.000, 4.938	149.000, 4.779	149.000, 5.110	149.000, 0.603	149.000, 0.571	149.000, 0.717	149.000, 0.814	149.000, 0.894	149.000, 1.156
747	149.200, 0.988	149.200, 0.908	149.200, 1.016	149.200, 4.939	149.200, 4.780	149.200, 5.110	149.200, 0.603	149.200, 0.572	149.200, 0.717	149.200, 0.815	149.200, 0.895	149.200, 1.157
748	149.400, 0.988	149.400, 0.909	149.400, 1.016	149.400, 4.939	149.400, 4.780	149.400, 5.111	149.400, 0.603	149.400, 0.572	149.400, 0.717	149.400, 0.815	149.400, 0.895	149.400, 1.157
749	149.600, 0.988	149.600, 0.909	149.600, 1.017	149.600, 4.939	149.600, 4.781	149.600, 5.112	149.600, 0.604	149.600, 0.572	149.600, 0.717	149.600, 0.816	149.600, 0.895	149.600, 1.157
750	149.800, 0.987	149.800, 0.909	149.800, 1.017	149.800, 4.939	149.800, 4.781	149.800, 5.113	149.800, 0.604	149.800, 0.573	149.800, 0.718	149.800, 0.816	149.800, 0.895	149.800, 1.157
751	150.000, 0.987	150.000, 0.909	150.000, 1.017	150.000, 4.939	150.000, 4.781	150.000, 5.113	150.000, 0.604	150.000, 0.573	150.000, 0.718	150.000, 0.816	150.000, 0.895	150.000, 1.157
752	150.200, 0.985	150.200, 0.906	150.200, 1.013	150.200, 4.933	150.200, 4.774	150.200, 5.105	150.200, 0.604	150.200, 0.572	150.200, 0.718	150.200, 0.817	150.200, 0.896	150.200, 1.158
753	150.400, 0.982	150.400, 0.903	150.400, 1.008	150.400, 4.926	150.400, 4.766	150.400, 5.097	150.400, 0.604	150.400, 0.571	150.400, 0.718	150.400, 0.817	150.400, 0.896	150.400, 1.159
754	150.600, 0.978	150.600, 0.899	150.600, 1.003	150.600, 4.917	150.600, 4.756	150.600, 5.086	150.600, 0.604	150.600, 0.571	150.600, 0.718	150.600, 0.817	150.600, 0.895	150.600, 1.160
755	150.800, 0.975	150.800, 0.895	150.800, 0.998	150.800, 4.906	150.800, 4.744	150.800, 5.074	150.800, 0.603	150.800, 0.569	150.800, 0.718	150.800, 0.817	150.800, 0.895	150.800, 1.160
756	151.000, 0.971	151.000, 0.890	151.000, 0.993	151.000, 4.895	151.000, 4.731	151.000, 5.060	151.000, 0.602	151.000, 0.568	151.000, 0.717	151.000, 0.817	151.000, 0.894	151.000, 1.160
757	151.200, 0.967	151.200, 0.886	151.200, 0.987	151.200, 4.882	151.200, 4.717	151.200, 5.046	151.200, 0.601	151.200, 0.567	151.200, 0.717	151.200, 0.816	151.200, 0.893	151.200, 1.160
758	151.400, 0.964	151.400, 0.881	151.400, 0.982	151.400, 4.868	151.400, 4.702	151.400, 5.030	151.400, 0.600	151.400, 0.565	151.400, 0.716	151.400, 0.815	151.400, 0.892	151.400, 1.159
759	151.600, 0.960	151.600, 0.877	151.600, 0.978	151.600, 4.853	151.600, 4.686	151.600, 5.013	151.600, 0.598	151.600, 0.563	151.600, 0.714	151.600, 0.813	151.600, 0.890	151.600, 1.157
760	151.800, 0.957	151.800, 0.874	151.800, 0.973	151.800, 4.838	151.800, 4.670	151.800, 4.995	151.800, 0.596	151.800, 0.561	151.800, 0.713	151.800, 0.811	151.800, 0.888	151.800, 1.155
761	152.000, 0.955	152.000, 0.870	152.000, 0.970	152.000, 4.822	152.000, 4.654	152.000, 4.978	152.000, 0.595	152.000, 0.559	152.000, 0.711	152.000, 0.808	152.000, 0.886	152.000, 1.152
762	152.200, 0.953	152.200, 0.868	152.200, 0.967	152.200, 4.807	152.200, 4.638	152.200, 4.961	152.200, 0.593	152.200, 0.557	152.200, 0.709	152.200, 0.805	152.200, 0.884	152.200, 1.148
763	152.400, 0.951	152.400, 0.866	152.400, 0.965	152.400, 4.793	152.400, 4.623	152.400, 4.943	152.400, 0.591	152.400, 0.555	152.400, 0.707	152.400, 0.802	152.400, 0.881	152.400, 1.145
764	152.600, 0.950	152.600, 0.864	152.600, 0.963	152.600, 4.778	152.600, 4.608	152.600, 4.926	152.600, 0.589	152.600, 0.553	152.600, 0.705	152.600, 0.799	152.600, 0.878	152.600, 1.141
765	152.800, 0.948	152.800, 0.863	152.800, 0.961	152.800, 4.763	152.800, 4.594	152.800, 4.909	152.800, 0.587	152.800, 0.551	152.800, 0.703	152.800, 0.796	152.800, 0.875	152.800, 1.136
766	153.000, 0.947	153.000, 0.861	153.000, 0.960	153.000, 4.748	153.000, 4.579	153.000, 4.892	153.000, 0.585	153.000, 0.550	153.000, 0.701	153.000, 0.792	153.000, 0.872	153.000, 1.132
767	153.200, 0.946	153.200, 0.860	153.200, 0.959	153.200, 4.734	153.200, 4.564	153.200, 4.876	153.200, 0.583	153.200, 0.548	153.200, 0.699	153.200, 0.789	153.200, 0.869	153.200, 1.128
768	153.400, 0.946	153.400, 0.859	153.400, 0.958	153.400, 4.720	153.400, 4.550	153.400, 4.859	153.400, 0.581	153.400, 0.547	153.400, 0.697	153.400, 0.786	153.400, 0.866	153.400, 1.124
769	153.600, 0.945	153.600, 0.858	153.600, 0.957	153.600, 4.706	153.600, 4.536	153.600, 4.843	153.600, 0.580	153.600, 0.545	153.600, 0.695	153.600, 0.783	153.600, 0.863	153.600, 1.120
770	153.800, 0.944	153.800, 0.857	153.800, 0.956	153.800, 4.692	153.800, 4.522	153.800, 4.827	153.800, 0.578	153.800, 0.543	153.800, 0.693	153.800, 0.780	153.800, 0.859	153.800, 1.115
771	154.000, 0.943	154.000, 0.856	154.000, 0.955	154.000, 4.678	154.000, 4.509	154.000, 4.811	154.000, 0.577	154.000, 0.542	154.000, 0.692	154.000, 0.777	154.000, 0.856	154.000, 1.111
772	154.200, 0.943	154.200, 0.855	154.200, 0.955	154.200, 4.665	154.200, 4.495	154.200, 4.796	154.200, 0.575	154.200, 0.540	154.200, 0.690	154.200, 0.774	154.200, 0.853	154.200, 1.107
773	154.400, 0.942	154.400, 0.854	154.400, 0.954	154.400, 4.652	154.400, 4.482	154.400, 4.780	154.400, 0.574	154.400, 0.539	154.400, 0.688	154.400, 0.771	154.400, 0.850	154.400, 1.103
774	154.600, 0.941	154.600, 0.854	154.600, 0.953	154.600, 4.639	154.600, 4.469	154.600, 4.766	154.600, 0.572	154.600, 0.537	154.600, 0.687	154.600, 0.769	154.600, 0.847	154.600, 1.099
775	154.800, 0.940	154.800, 0.853	154.800, 0.953	154.800, 4.626	154.800, 4.456	154.800, 4.751	154.800, 0.571	154.800, 0.536	154.800, 0.685	154.800, 0.766	154.800, 0.844	154.800, 1.095
776	155.000, 0.939	155.000, 0.852	155.000, 0.952	155.000, 4.614	155.000, 4.444	155.000, 4.737	155.000, 0.569	155.000, 0.534	155.000, 0.683	155.000, 0.763	155.000, 0.841	155.000, 1.091
777	155.200, 0.939	155.200, 0.851	155.200, 0.951	155.200, 4.601	155.200, 4.431	155.200, 4.723	155.200, 0.567	155.200, 0.533	155.200, 0.682	155.200, 0.760	155.200, 0.838	155.200, 1.087
778	155.400, 0.938	155.400, 0.850	155.400, 0.951	155.400, 4.589	155.400, 4.419	155.400, 4.709	155.400, 0.566	155.400, 0.532	155.400, 0.680	155.400, 0.758	155.400, 0.835	155.400, 1.084
779	155.600, 0.938	155.600, 0.849	155.600, 0.950	155.600, 4.578	155.600, 4.408	155.600, 4.696	155.600, 0.564	155.600, 0.530	155.600, 0.679	155.600, 0.755	155.600, 0.832	155.600, 1.080
780	155.800, 0.938	155.800, 0.849	155.800, 0.949	155.800, 4.566	155.800, 4.396	155.800, 4.682	155.800, 0.563	155.800, 0.529	155.800, 0.678	155.800, 0.753	155.800, 0.829	155.800, 1.076
781	156.000, 0.937	156.000, 0.848	156.000, 0.948	156.000, 4.555	156.000, 4.385	156.000, 4.669	156.000, 0.562	156.000, 0.528	156.000, 0.676	156.000, 0.751	156.000, 0.827	156.000, 1.073
782	156.200, 0.937	156.200, 0.848	156.200, 0.947	156.200, 4.544	156.200, 4.373	156.200, 4.656	156.200, 0.560	156.200, 0.527	156.200, 0.675	156.200, 0.748	156.200, 0.824	156.200, 1.070
783	156.400, 0.937	156.400, 0.847	156.400, 0.947	156.400, 4.533	156.400, 4.362	156.400, 4.643	156.400, 0.559	156.400, 0.526	156.400, 0.674	156.400, 0.746	156.400, 0.822	156.400, 1.066
784	156.600, 0.937	156.600, 0.847	156.600, 0.946	156.600, 4.523	156.600, 4.351	156.600, 4.631	156.600, 0.558	156.600, 0.525	156.600, 0.673	156.600, 0.744	156.600, 0.819	156.600, 1.063
785	156.800, 0.936	156.800, 0.847	156.800, 0.946	156.800, 4.512	156.800, 4.340	156.800, 4.618	156.800, 0.557	156.800, 0.524	156.800, 0.672	156.800, 0.742	156.800, 0.816	156.800, 1.060
786	157.000, 0.936	157.000, 0.847	157.000, 0.945	157.000, 4.502	157.000, 4.329	157.000, 4.606	157.000, 0.557	157.000, 0.523	157.000, 0.671	157.000, 0.740	157.000, 0.813	157.000, 1.057
787	157.200, 0.936	157.200, 0.847	157.200, 0.945	157.200, 4.492	157.200, 4.319	157.200, 4.594	157.200, 0.556	157.200, 0.522	157.200, 0.670	157.200, 0.738	157.200, 0.811	157.200, 1.055
788	157.400, 0.935	157.400, 0.846	157.400, 0.945	157.400, 4.482	157.400, 4.308	157.400, 4.582	157.400, 0.555	157.400, 0.521	157.400, 0.669	157.400, 0.735	157.400, 0.808	157.400, 1.052
789	157.600, 0.935	157.600, 0.846	157.600, 0.944	157.600, 4.472	157.600, 4.298	157.600, 4.571	157.600, 0.554	157.600, 0.520	157.600, 0.668	157.600, 0.733	157.600, 0.806	157.600, 1.049
790	157.800, 0.934	157.800, 0.846	157.800, 0.944	157.800, 4.463	157.800, 4.288	157.800, 4.559	157.800, 0.554	157.800, 0.519	157.800, 0.667	157.800, 0.731	157.800, 0.803	157.800, 1.046
791	158.000, 0.934	158.000, 0.845	158.000, 0.944	158.000, 4.453	158.000, 4.278	158.000, 4.548	158.000, 0.553	158.000, 0.518	158.000, 0.666	158.000, 0.729	158.000, 0.801	158.000, 1.044
792	158.200, 0.934	158.200, 0.845	158.200, 0.943	158.200, 4.443	158.200, 4.269	158.200, 4.537	158.200, 0.552	158.200, 0.518	158.200, 0.665	158.200, 0.726	158.200, 0.799	158.200, 1.041
793	158.400, 0.933	158.400, 0.844	158.400, 0.943	158.400, 4.434	158.400, 4.259	158.400, 4.526	158.400, 0.551	158.400, 0.517	158.400, 0.665	158.400, 0.724	158.400, 0.797	158.400, 1.038
794	158.600, 0.933	158.600, 0.844	158.600, 0.943	158.600, 4.425	158.600, 4.250	158.600, 4.516	158.600, 0.551	158.600, 0.516	158.600, 0.664	158.600, 0.722	158.600, 0.794	158.600, 1.035
795	158.800, 0.932	158.800, 0.843	158.800, 0.943	158.800, 4.415	158.800, 4.241	158.800, 4.505	158.800, 0.550	158.800, 0.516	158.800, 0.663	158.800, 0.720	158.800, 0.792	158.800, 1.033
796	159.000, 0.932	159.000, 0.843	159.000, 0.943	159.000, 4.406	159.000, 4.232	159.000, 4.495	159.000, 0.549	159.000, 0.515	159.000, 0.662	159.000, 0.718	159.000, 0.790	159.000, 1.030
797	159.200, 0.932	159.200, 0.842	159.200, 0.943	159.200, 4.397	159.200, 4.223	159.200, 4.485	159.200, 0.548	159.200, 0.515	159.200, 0.662	159.200, 0.716	159.200, 0.788	159.200, 1.028
798	159.400, 0.932	159.400, 0.842	159.400, 0.943	159.400, 4.388	159.400, 4.214	159.400, 4.474	159.400, 0.547	159.400, 0.514	159.400, 0.661	159.400, 0.715	159.400, 0.786	159.400, 1.025
799	159.600, 0.931	159.600, 0.842	159.600, 0.942	159.600, 4.379	159.600, 4.205	159.600, 4.464	159.600, 0.546	159.600, 0.514	159.600, 0.660	159.600, 0.713	159.600, 0.784	159.600, 1.023
800	159.800, 0.931	159.800, 0.841	159.800, 0.942	159.800, 4.371	159.800, 4.196	159.800, 4.454	159.800, 0.544	159.800, 0.514	159.800, 0.659	159.800, 0.711	159.800, 0.782	159.800, 1.020
801	160.000, 0.931	160.000, 0.841	160.000, 0.942	160.000, 4.363	160.000, 4.187	160.000, 4.444	160.000, 0.543	160.000, 0.513	160.000, 0.659	160.000, 0.710	160.000, 0.780	160.000, 1.018
802	160.200, 0.931	160.200, 0.841	160.200, 0.942	160.200, 4.354	160.200, 4.179	160.200, 4.434	160.200, 0.542	160.200, 0.513	160.200, 0.658	160.200, 0.708	160.200, 0.779	160.200, 1.016
803	160.400, 0.930	160.400, 0.840	160.400, 0.941	160.400, 4.346	160.400, 4.170	160.400, 4.423	160.400, 0.541	160.400, 0.512	160.400, 0.657	160.400, 0.707	160.400, 0.777	160.400, 1.013
804	160.600, 0.930	160.600, 0.840	160.600, 0.941	160.600, 4.338	160.600, 4.161	160.600, 4.413	160.600, 0.541	160.600, 0.512	160.600, 0.657	160.600, 0.705	160.600, 0.775	160.600, 1.011
805	160.800, 0.929	160.800, 0.839	160.800, 0.941	160.800, 4.330	160.800, 4.153	160.800, 4.403	160.800, 0.540	160.800, 0.511	160.800, 0.656	160.800, 0.703	160.800, 0.774	160.800, 1.009
806	161.000, 0.929	161.000, 0.839	161.000, 0.941	161.000, 4.322	161.000, 4.144	161.000, 4.394	161.000, 0.539	161.000, 0.511	161.000, 0.655	161.000, 0.701	161.000, 0.772	161.000, 1.006
807	161.200, 0.929	161.200, 0.839	161.200, 0.940	161.200, 4.313	161.200, 4.136	161.200, 4.385	161.200, 0.538	161.200, 0.510	161.200, 0.655	161.200, 0.700	161.200, 0.770	161.200, 1.004
808	161.400, 0.929	161.400, 0.839	161.400, 0.940	161.400, 4.305	161.400, 4.127	161.400, 4.375	161.400, 0.538	161.400, 0.510	161.400, 0.654	161.400, 0.698	161.400, 0.769	161.400, 1.001
809	161.600, 0.929	161.600, 0.838	161.600, 0.940	161.600, 4.297	161.600, 4.119	161.600, 4.366	161.600, 0.537	161.600, 0.509	161.600, 0.654	161.600, 0.696	161.600, 0.767	161.600, 0.999
810	161.800, 0.929	161.800, 0.838	161.800, 0.940	161.800, 4.289	161.800, 4.111	161.800, 4.357	161.800, 0.537	161.800, 0.509	161.800, 0.654	161.800, 0.695	161.800, 0.765	161.800, 0.997
811	162.000, 0.929	162.000, 0.838	162.000, 0.939	162.000, 4.281	162.000, 4.103	162.000, 4.348	162.000, 0.536	162.000, 0.508	162.000, 0.653	162.000, 0.693	162.000, 0.764	162.000, 0.994
812	162.200, 0.929	162.200, 0.838	162.200, 0.939	162.200, 4.274	162.200, 4.095	162.200, 4.338	162.200, 0.536	162.200, 0.508	162.200, 0.653	162.200, 0.691	162.200, 0.762	162.200, 0.992
813	162.400, 0.929	162.400, 0.837	162.400, 0.938	162.400, 4.266	162.400, 4.086	162.400, 4.329	162.400, 0.536	162.400, 0.507	162.400, 0.653	162.400, 0.690	162.400, 0.760	162.400, 0.990
814	162.600, 0.929	162.600, 0.837	162.600, 0.938	162.600, 4.258	162.600, 4.078	162.600, 4.320	162.600, 0.535	162.600, 0.507	162.600, 0.653	162.600, 0.688	162.600, 0.758	162.600, 0.988
815	162.800, 0.929	162.800, 0.836	162.800, 0.938	162.800, 4.250	162.800, 4.070	162.800, 4.311	162.800, 0.535	162.800, 0.506	162.800, 0.652	162.800, 0.687	162.800, 0.757	162.800, 0.986
816	163.000, 0.929	163.000, 0.836	163.000, 0.937	163.000, 4.242	163.000, 4.062	163.000, 4.302	163.000, 0.535	163.000, 0.506	163.000, 0.652	163.000, 0.685	163.000, 0.755	163.000, 0.984
817	163.200, 0.929	163.200, 0.836	163.200, 0.937	163.200, 4.234	163.200, 4.053	163.200, 4.294	163.200, 0.534	163.200, 0.506	163.200, 0.652	163.200, 0.684	163.200, 0.753	163.200, 0.982
818	163.400, 0.929	163.400, 0.835	163.400, 0.936	163.400, 4.226	163.400, 4.045	163.400, 4.284	163.400, 0.533	163.400, 0.505	163.400, 0.651	163.400, 0.682	163.400, 0.751	163.400, 0.980
819	163.600, 0.928	163.600, 0.835	163.600, 0.936	163.600, 4.218	163.600, 4.037	163.600, 4.275	163.600, 0.533	163.600, 0.505	163.600, 0.651	163.600, 0.681	163.600, 0.749	163.600, 0.979
820	163.800, 0.928	163.800, 0.835	163.800, 0.935	163.800, 4.211	163.800, 4.029	163.800, 4.266	163.800, 0.532	163.800, 0.504	163.800, 0.650	163.800, 0.679	163.800, 0.748	163.800, 0.977
821	164.000, 0.927	164.000, 0.834	164.000, 0.935	164.000, 4.203	164.000, 4.021	164.000, 4.257	164.000, 0.532	164.000, 0.504	164.000, 0.650	164.000, 0.678	164.000, 0.746	164.000, 0.975
822	164.200, 0.926	164.200, 0.834	164.200, 0.934	164.200, 4.196	164.200, 4.014	164.200, 4.248	164.200, 0.531	164.200, 0.504	164.200, 0.649	164.200, 0.677	164.200, 0.744	164.200, 0.973
823	164.400, 0.926	164.400, 0.834	164.400, 0.934	164.400, 4.189	164.400, 4.006	164.400, 4.239	164.400, 0.531	164.400, 0.504	164.400, 0.648	164.400, 0.675	164.400, 0.743	164.400, 0.971
824	164.600, 0.925	164.600, 0.834	164.600, 0.934	164.600, 4.181	164.600, 3.998	164.600, 4.231	164.600, 0.530	164.600, 0.504	164.600, 0.647	164.600, 0.674	164.600, 0.741	164.600, 0.970
825	164.800, 0.925	164.800, 0.834	164.800, 0.934	164.800, 4.174	164.800, 3.990	164.800, 4.223	164.800, 0.530	164.800, 0.503	164.800, 0.646	164.800, 0.673	164.800, 0.740	164.800, 0.968
826	165.000, 0.925	165.000, 0.834	165.000, 0.933	165.000, 4.166	165.000, 3.982	165.000, 4.214	165.000, 0.529	165.000, 0.503	165.000, 0.645	165.000, 0.671	165.000, 0.739	165.000, 0.966
827	165.200, 0.925	165.200, 0.834	165.200, 0.933	165.200, 4.158	165.200, 3.975	165.200, 4.206	165.200, 0.529	165.200, 0.503	165.200, 0.645	165.200, 0.670	165.200, 0.737	165.200, 0.964
828	165.400, 0.925	165.400, 0.834	165.400, 0.933	165.400, 4.151	165.400, 3.967	165.400, 4.197	165.400, 0.529	165.400, 0.502	165.400, 0.644	165.400, 0.669	165.400, 0.736	165.400, 0.963
829	165.600, 0.925	165.600, 0.834	165.600, 0.933	165.600, 4.143	165.600, 3.959	165.600, 4.189	165.600, 0.528	165.600, 0.502	165.600, 0.644	165.600, 0.668	165.600, 0.735	165.600, 0.961
830	165.800, 0.925	165.800, 0.833	165.800, 0.932	165.800, 4.135	165.800, 3.951	165.800, 4.180	165.800, 0.528	165.800, 0.502	165.800, 0.644	165.800, 0.667	165.800, 0.733	165.800, 0.959
831	166.000, 0.925	166.000, 0.833	166.000, 0.932	166.000, 4.128	166.000, 3.944	166.000, 4.171	166.000, 0.528	166.000, 0.501	166.000, 0.643	166.000, 0.666	166.000, 0.732	166.000, 0.958
832	166.200, 0.925	166.200, 0.833	166.200, 0.932	166.200, 4.120	166.200, 3.936	166.200, 4.163	166.200, 0.528	166.200, 0.501	166.200, 0.643	166.200, 0.665	166.200, 0.731	166.200, 0.956
833	166.400, 0.925	166.400, 0.832	166.400, 0.932	166.400, 4.112	166.400, 3.928	166.400, 4.154	166.400, 0.527	166.400, 0.500	166.400, 0.643	166.400, 0.664	166.400, 0.729	166.400, 0.954
834	166.600, 0.925	166.600, 0.832	166.600, 0.932	166.600, 4.105	166.600, 3.920	166.600, 4.145	166.600, 0.527	166.600, 0.500	166.600, 0.643	166.600, 0.663	166.600, 0.728	166.600, 0.953
835	166.800, 0.925	166.800, 0.831	166.800, 0.932	166.800, 4.097	166.800, 3.913	166.800, 4.137	166.800, 0.527	166.800, 0.499	166.800, 0.642	166.800, 0.661	166.800, 0.727	166.800, 0.952
836	167.000, 0.925	167.000, 0.831	167.000, 0.931	167.000, 4.090	167.000, 3.905	167.000, 4.128	167.000, 0.526	167.000, 0.499	167.000, 0.642	167.000, 0.660	167.000, 0.725	167.000, 0.950
837	167.200, 0.924	167.200, 0.831	167.200, 0.931	167.200, 4.083	167.200, 3.897	167.200, 4.119	167.200, 0.525	167.200, 0.499	167.200, 0.642	167.200, 0.659	167.200, 0.724	167.200, 0.949
838	167.400, 0.924	167.400, 0.830	167.400, 0.931	167.400, 4.075	167.400, 3.889	167.400, 4.110	167.400, 0.525	167.400, 0.498	167.400, 0.642	167.400, 0.658	167.400, 0.723	167.400, 0.947
839	167.600, 0.924	167.600, 0.830	167.600, 0.931	167.600, 4.068	167.600, 3.882	167.600, 4.101	167.600, 0.524	167.600, 0.498	167.600, 0.642	167.600, 0.656	167.600, 0.722	167.600, 0.946
840	167.800, 0.924	167.800, 0.830	167.800, 0.930	167.800, 4.061	167.800, 3.875	167.800, 4.093	167.800, 0.524	167.800, 0.498	167.800, 0.641	167.800, 0.655	167.800, 0.720	167.800, 0.944
841	168.000, 0.924	168.000, 0.830	168.000, 0.930	168.000, 4.054	168.000, 3.867	168.000, 4.084	168.000, 0.523	168.000, 0.497	168.000, 0.641	168.000, 0.654	168.000, 0.719	168.000, 0.943
842	168.200, 0.923	168.200, 0.830	168.200, 0.930	168.200, 4.047	168.200, 3.860	168.200, 4.075	168.200, 0.523	168.200, 0.497	168.200, 0.641	168.200, 0.653	168.200, 0.718	168.200, 0.941
843	168.400, 0.923	168.400, 0.830	168.400, 0.930	168.400, 4.040	168.400, 3.853	168.400, 4.067	168.400, 0.523	168.400, 0.497	168.400, 0.641	168.400, 0.652	168.400, 0.717	168.400, 0.940
844	168.600, 0.923	168.600, 0.830	168.600, 0.930	168.600, 4.032	168.600, 3.845	168.600, 4.058	168.600, 0.523	168.600, 0.497	168.600, 0.641	168.600, 0.650	168.600, 0.715	168.600, 0.939
845	168.800, 0.922	168.800, 0.830	168.800, 0.930	168.800, 4.025	168.800, 3.838	168.800, 4.049	168.800, 0.522	168.800, 0.496	168.800, 0.640	168.800, 0.649	168.800, 0.714	168.800, 0.937
846	169.000, 0.922	169.000, 0.830	169.000, 0.929	169.000, 4.018	169.000, 3.830	169.000, 4.040	169.000, 0.522	169.000, 0.496	169.000, 0.640	169.000, 0.648	169.000, 0.713	169.000, 0.936
847	169.200, 0.922	169.200, 0.829	169.200, 0.929	169.200, 4.011	169.200, 3.822	169.200, 4.031	169.200, 0.522	169.200, 0.496	169.200, 0.640	169.200, 0.647	169.200, 0.712	169.200, 0.934
848	169.400, 0.922	169.400, 0.829	169.400, 0.929	169.400, 4.004	169.400, 3.815	169.400, 4.022	169.400, 0.522	169.400, 0.496	169.400, 0.640	169.400, 0.646	169.400, 0.710	169.400, 0.932
849	169.600, 0.922	169.600, 0.829	169.600, 0.929	169.600, 3.997	169.600, 3.807	169.600, 4.013	169.600, 0.521	169.600, 0.496	169.600, 0.640	169.600, 0.644	169.600, 0.709	169.600, 0.931
850	169.800, 0.922	169.800, 0.829	169.800, 0.929	169.800, 3.989	169.800, 3.799	169.800, 4.004	169.800, 0.521	169.800, 0.496	169.800, 0.639	169.800, 0.643	169.800, 0.708	169.800, 0.929
851	170.000, 0.922	170.000, 0.829	170.000, 0.929	170.000, 3.982	170.000, 3.792	170.000, 3.995	170.000, 0.521	170.000, 0.496	170.000, 0.639	170.000, 0.642	170.000, 0.706	170.000, 0.927
852	170.200, 0.922	170.200, 0.828	170.200, 0.929	170.200, 3.974	170.200, 3.784	170.200, 3.987	170.200, 0.521	170.200, 0.495	170.200, 0.639	170.200, 0.641	170.200, 0.705	170.200, 0.926
853	170.400, 0.922	170.400, 0.828	170.400, 0.929	170.400, 3.967	170.400, 3.776	170.400, 3.978	170.400, 0.520	170.400, 0.495	170.400, 0.639	170.400, 0.640	170.400, 0.703	170.400, 0.924
854	170.600, 0.922	170.600, 0.828	170.600, 0.929	170.600, 3.960	170.600, 3.769	170.600, 3.970	170.600, 0.520	170.600, 0.495	170.600, 0.639	170.600, 0.639	170.600, 0.702	170.600, 0.922
855	170.800, 0.922	170.800, 0.828	170.800, 0.929	170.800, 3.952	170.800, 3.761	170.800, 3.961	170.800, 0.520	170.800, 0.495	170.800, 0.638	170.800, 0.638	170.800, 0.701	170.800, 0.921
856	171.000, 0.921	171.000, 0.828	171.000, 0.928	171.000, 3.945	171.000, 3.753	171.000, 3.953	171.000, 0.520	171.000, 0.495	171.000, 0.638	171.000, 0.637	171.000, 0.699	171.000, 0.919
857	171.200, 0.921	171.200, 0.828	171.200, 0.928	171.200, 3.937	171.200, 3.745	171.200, 3.945	171.200, 0.520	171.200, 0.494	171.200, 0.638	171.200, 0.636	171.200, 0.698	171.200, 0.917
858	171.400, 0.921	171.400, 0.828	171.400, 0.928	171.400, 3.930	171.400, 3.738	171.400, 3.936	171.400, 0.520	171.400, 0.494	171.400, 0.637	171.400, 0.635	171.400, 0.697	171.400, 0.915
859	171.600, 0.921	171.600, 0.828	171.600, 0.927	171.600, 3.923	171.600, 3.730	171.600, 3.928	171.600, 0.520	171.600, 0.494	171.600, 0.637	171.600, 0.634	171.600, 0.696	171.600, 0.913
860	171.800, 0.920	171.800, 0.828	171.800, 0.927	171.800, 3.915	171.800, 3.722	171.800, 3.919	171.800, 0.520	171.800, 0.494	171.800, 0.636	171.800, 0.633	171.800, 0.695	171.800, 0.912
861	172.000, 0.920	172.000, 0.828	172.000, 0.927	172.000, 3.908	172.000, 3.714	172.000, 3.910	172.000, 0.520	172.000, 0.494	172.000, 0.636	172.000, 0.632	172.000, 0.694	172.000, 0.911
862	172.200, 0.919	172.200, 0.828	172.200, 0.926	172.200, 3.901	172.200, 3.707	172.200, 3.901	172.200, 0.520	172.200, 0.493	172.200, 0.636	172.200, 0.631	172.200, 0.693	172.200, 0.909
863	172.400, 0.919	172.400, 0.827	172.400, 0.926	172.400, 3.893	172.400, 3.699	172.400, 3.892	172.400, 0.519	172.400, 0.493	172.400, 0.636	172.400, 0.630	172.400, 0.691	172.400, 0.908
864	172.600, 0.919	172.600, 0.827	172.600, 0.925	172.600, 3.886	172.600, 3.691	172.600, 3.883	172.600, 0.519	172.600, 0.493	172.600, 0.636	172.600, 0.629	172.600, 0.690	172.600, 0.907
865	172.800, 0.918	172.800, 0.827	172.800, 0.925	172.800, 3.879	172.800, 3.683	172.800, 3.875	172.800, 0.518	172.800, 0.493	172.800, 0.636	172.800, 0.628	172.800, 0.689	172.800, 0.905
866	173.000, 0.918	173.000, 0.826	173.000, 0.924	173.000, 3.872	173.000, 3.675	173.000, 3.866	173.000, 0.518	173.000, 0.493	173.000, 0.636	173.000, 0.627	173.000, 0.688	173.000, 0.904
867	173.200, 0.918	173.200, 0.826	173.200, 0.924	173.200, 3.865	173.200, 3.667	173.200, 3.857	173.200, 0.517	173.200, 0.492	173.200, 0.635	173.200, 0.626	173.200, 0.687	173.200, 0.903
868	173.400, 0.918	173.400, 0.826	173.400, 0.924	173.400, 3.858	173.400, 3.659	173.400, 3.848	173.400, 0.517	173.400, 0.492	173.400, 0.635	173.400, 0.625	173.400, 0.686	173.400, 0.902
869	173.600, 0.918	173.600, 0.825	173.600, 0.923	173.600, 3.850	173.600, 3.652	173.600, 3.839	173.600, 0.517	173.600, 0.492	173.600, 0.635	173.600, 0.624	173.600, 0.684	173.600, 0.901
870	173.800, 0.918	173.800, 0.825	173.800, 0.923	173.800, 3.843	173.800, 3.644	173.800, 3.831	173.800, 0.516	173.800, 0.492	173.800, 0.635	173.800, 0.623	173.800, 0.683	173.800, 0.900
871	174.000, 0.918	174.000, 0.825	174.000, 0.923	174.000, 3.836	174.000, 3.637	174.000, 3.822	174.000, 0.516	174.000, 0.492	174.000, 0.635	174.000, 0.621	174.000, 0.682	174.000, 0.899
872	174.200, 0.918	174.200, 0.825	174.200, 0.923	174.200, 3.828	174.200, 3.629	174.200, 3.813	174.200, 0.516	174.200, 0.492	174.200, 0.635	174.200, 0.620	174.200, 0.680	174.200, 0.898
873	174.400, 0.918	174.400, 0.825	174.400, 0.923	174.400, 3.821	174.400, 3.622	174.400, 3.805	174.400, 0.516	174.400, 0.492	174.400, 0.634	174.400, 0.619	174.400, 0.679	174.400, 0.896
874	174.600, 0.918	174.600, 0.825	174.600, 0.923	174.600, 3.814	174.600, 3.614	174.600, 3.796	174.600, 0.516	174.600, 0.491	174.600, 0.634	174.600, 0.618	174.600, 0.678	174.600, 0.895
875	174.800, 0.918	174.800, 0.824	174.800, 0.923	174.800, 3.807	174.800, 3.606	174.800, 3.787	174.800, 0.516	174.800, 0.491	174.800, 0.633	174.800, 0.617	174.800, 0.677	174.800, 0.894
876	175.000, 0.918	175.000, 0.824	175.000, 0.924	175.000, 3.800	175.000, 3.599	175.000, 3.779	175.000, 0.516	175.000, 0.491	175.000, 0.633	175.000, 0.616	175.000, 0.676	175.000, 0.893
877	175.200, 0.918	175.200, 0.824	175.200, 0.924	175.200, 3.793	175.200, 3.591	175.200, 3.770	175.200, 0.516	175.200, 0.491	175.200, 0.633	175.200, 0.616	175.200, 0.674	175.200, 0.892
878	175.400, 0.918	175.400, 0.824	175.400, 0.924	175.400, 3.786	175.400, 3.583	175.400, 3.761	175.400, 0.516	175.400, 0.491	175.400, 0.632	175.400, 0.615	175.400, 0.673	175.400, 0.890
879	175.600, 0.918	175.600, 0.824	175.600, 0.924	175.600, 3.778	175.600, 3.575	175.600, 3.752	175.600, 0.515	175.600, 0.490	175.600, 0.632	175.600, 0.614	175.600, 0.672	175.600, 0.889
880	175.800, 0.917	175.800, 0.824	175.800, 0.924	175.800, 3.771	175.800, 3.568	175.800, 3.743	175.800, 0.515	175.800, 0.490	175.800, 0.632	175.800, 0.613	175.800, 0.671	175.800, 0.888
881	176.000, 0.917	176.000, 0.823	176.000, 0.924	176.000, 3.764	176.000, 3.560	176.000, 3.734	176.000, 0.514	176.000, 0.490	176.000, 0.632	176.000, 0.612	176.000, 0.670	176.000, 0.887
882	176.200, 0.917	176.200, 0.823	176.200, 0.924	176.200, 3.756	176.200, 3.552	176.200, 3.725	176.200, 0.514	176.200, 0.489	176.200, 0.632	176.200, 0.611	176.200, 0.669	176.200, 0.885
883	176.400, 0.917	176.400, 0.823	176.400, 0.924	176.400, 3.749	176.400, 3.545	176.400, 3.717	176.400, 0.513	176.400, 0.489	176.400, 0.631	176.400, 0.610	176.400, 0.668	176.400, 0.884
884	176.600, 0.917	176.600, 0.823	176.600, 0.924	176.600, 3.742	176.600, 3.537	176.600, 3.708	176.600, 0.513	176.600, 0.489	176.600, 0.631	176.600, 0.609	176.600, 0.667	176.600, 0.882
885	176.800, 0.917	176.800, 0.823	176.800, 0.924	176.800, 3.734	176.800, 3.529	176.800, 3.699	176.800, 0.513	176.800, 0.488	176.800, 0.631	176.800, 0.608	176.800, 0.666	176.800, 0.881
886	177.000, 0.916	177.000, 0.823	177.000, 0.923	177.000, 3.727	177.000, 3.522	177.000, 3.691	177.000, 0.513	177.000, 0.488	177.000, 0.631	177.000, 0.608	177.000, 0.666	177.000, 0.880
887	177.200, 0.916	177.200, 0.823	177.200, 0.923	177.200, 3.719	177.200, 3.514	177.200, 3.682	177.200, 0.512	177.200, 0.488	177.200, 0.631	177.200, 0.607	177.200, 0.665	177.200, 0.878
888	177.400, 0.916	177.400, 0.823	177.400, 0.923	177.400, 3.712	177.400, 3.506	177.400, 3.673	177.400, 0.512	177.400, 0.488	177.400, 0.630	177.400, 0.606	177.400, 0.664	177.400, 0.877
889	177.600, 0.915	177.600, 0.823	177.600, 0.923	177.600, 3.704	177.600, 3.498	177.600, 3.664	177.600, 0.512	177.600, 0.487	177.600, 0.630	177.600, 0.605	177.600, 0.663	177.600, 0.875
890	177.800, 0.915	177.800, 0.823	177.800, 0.922	177.800, 3.697	177.800, 3.491	177.800, 3.655	177.800, 0.512	177.800, 0.487	177.800, 0.630	177.800, 0.604	177.800, 0.662	177.800, 0.874
891	178.000, 0.915	178.000, 0.823	178.000, 0.922	178.000, 3.690	178.000, 3.483	178.000, 3.647	178.000, 0.512	178.000, 0.487	178.000, 0.630	178.000, 0.603	178.000, 0.661	178.000, 0.873
892	178.200, 0.915	178.200, 0.823	178.200, 0.922	178.200, 3.682	178.200, 3.475	178.200, 3.638	178.200, 0.512	178.200, 0.487	178.200, 0.630	178.200, 0.602	178.200, 0.660	178.200, 0.871
893	178.400, 0.915	178.400, 0.823	178.400, 0.922	178.400, 3.675	178.400, 3.468	178.400, 3.629	178.400, 0.512	178.400, 0.488	178.400, 0.630	178.400, 0.601	178.400, 0.659	178.400, 0.870
894	178.600, 0.915	178.600, 0.823	178.600, 0.921	178.600, 3.668	178.600, 3.460	178.600, 3.620	178.600, 0.512	178.600, 0.488	178.600, 0.629	178.600, 0.600	178.600, 0.658	178.600, 0.869
895	178.800, 0.915	178.800, 0.823	178.800, 0.921	178.800, 3.660	178.800, 3.452	178.800, 3.611	178.800, 0.512	178.800, 0.488	178.800, 0.629	178.800, 0.599	178.800, 0.657	178.800, 0.868
896	179.000, 0.915	179.000, 0.822	179.000, 0.921	179.000, 3.653	179.000, 3.444	179.000, 3.602	179.000, 0.512	179.000, 0.488	179.000, 0.629	179.000, 0.598	179.000, 0.656	179.000, 0.866
897	179.200, 0.915	179.200, 0.822	179.200, 0.920	179.200, 3.646	179.200, 3.436	179.200, 3.593	179.200, 0.512	179.200, 0.488	179.200, 0.629	179.200, 0.597	179.200, 0.655	179.200, 0.865
898	179.400, 0.915	179.400, 0.822	179.400, 0.920	179.400, 3.639	179.400, 3.427	179.400, 3.584	179.400, 0.511	179.400, 0.488	179.400, 0.629	179.400, 0.596	179.400, 0.654	179.400, 0.864
899	179.600, 0.915	179.600, 0.821	179.600, 0.920	179.600, 3.631	179.600, 3.419	179.600, 3.575	179.600, 0.511	179.600, 0.488	179.600, 0.628	179.600, 0.595	179.600, 0.652	179.600, 0.863
900	179.800, 0.915	179.800, 0.821	179.800, 0.920	179.800, 3.624	179.800, 3.411	179.800, 3.565	179.800, 0.510	179.800, 0.488	179.800, 0.628	179.800, 0.594	179.800, 0.651	179.800, 0.862
901	180.000, 0.915	180.000, 0.821	180.000, 0.920	180.000, 3.617	180.000, 3.403	180.000, 3.556	180.000, 0.510	180.000, 0.488	180.000, 0.628	180.000, 0.593	180.000, 0.650	180.000, 0.860
902	180.200, 0.915	180.200, 0.821	180.200, 0.920	180.200, 3.610	180.200, 3.396	180.200, 3.547	180.200, 0.510	180.200, 0.488	180.200, 0.628	180.200, 0.592	180.200, 0.649	180.200, 0.859
903	180.400, 0.915	180.400, 0.820	180.400, 0.919	180.400, 3.602	180.400, 3.388	180.400, 3.538	180.400, 0.510	180.400, 0.487	180.400, 0.628	180.400, 0.591	180.400, 0.648	180.400, 0.858
904	180.600, 0.914	180.600, 0.820	180.600, 0.919	180.600, 3.595	180.600, 3.380	180.600, 3.530	180.600, 0.510	180.600, 0.487	180.600, 0.628	180.600, 0.590	180.600, 0.648	180.600, 0.857
905	180.800, 0.914	180.800, 0.820	180.800, 0.919	180.800, 3.588	180.800, 3.372	180.800, 3.521	180.800, 0.510	180.800, 0.487	180.800, 0.628	180.800, 0.589	180.800, 0.646	180.800, 0.856
906	181.000, 0.914	181.000, 0.819	181.000, 0.919	181.000, 3.581	181.000, 3.364	181.000, 3.512	181.000, 0.510	181.000, 0.486	181.000, 0.628	181.000, 0.588	181.000, 0.646	181.000, 0.855
907	181.200, 0.914	181.200, 0.819	181.200, 0.919	181.200, 3.574	181.200, 3.357	181.200, 3.503	181.200, 0.509	181.200, 0.486	181.200, 0.628	181.200, 0.588	181.200, 0.645	181.200, 0.854
908	181.400, 0.914	181.400, 0.819	181.400, 0.918	181.400, 3.567	181.400, 3.349	181.400, 3.494	181.400, 0.509	181.400, 0.486	181.400, 0.628	181.400, 0.587	181.400, 0.643	181.400, 0.853
909	181.600, 0.913	181.600, 0.819	181.600, 0.918	181.600, 3.559	181.600, 3.342	181.600, 3.485	181.600, 0.509	181.600, 0.486	181.600, 0.628	181.600, 0.586	181.600, 0.642	181.600, 0.851
910	181.800, 0.913	181.800, 0.819	181.800, 0.918	181.800, 3.552	181.800, 3.334	181.800, 3.476	181.800, 0.509	181.800, 0.486	181.800, 0.628	181.800, 0.586	181.800, 0.641	181.800, 0.851
911	182.000, 0.912	182.000, 0.819	182.000, 0.918	182.000, 3.545	182.000, 3.327	182.000, 3.468	182.000, 0.508	182.000, 0.486	182.000, 0.628	182.000, 0.585	182.000, 0.640	182.000, 0.849
912	182.200, 0.912	182.200, 0.819	182.200, 0.918	182.200, 3.538	182.200, 3.319	182.200, 3.459	182.200, 0.508	182.200, 0.486	182.200, 0.628	182.200, 0.584	182.200, 0.639	182.200, 0.848
913	182.400, 0.912	182.400, 0.819	182.400, 0.918	182.400, 3.530	182.400, 3.312	182.400, 3.450	182.400, 0.508	182.400, 0.486	182.400, 0.628	182.400, 0.583	182.400, 0.639	182.400, 0.847
914	182.600, 0.912	182.600, 0.819	182.600, 0.918	182.600, 3.523	182.600, 3.304	182.600, 3.442	182.600, 0.507	182.600, 0.486	182.600, 0.628	182.600, 0.582	182.600, 0.638	182.600, 0.846
915	182.800, 0.912	182.800, 0.819	182.800, 0.918	182.800, 3.515	182.800, 3.296	182.800, 3.433	182.800, 0.507	182.800, 0.486	182.800, 0.628	182.800, 0.581	182.800, 0.637	182.800, 0.845
916	183.000, 0.912	183.000, 0.819	183.000, 0.918	183.000, 3.508	183.000, 3.288	183.000, 3.424	183.000, 0.507	183.000, 0.486	183.000, 0.627	183.000, 0.581	183.000, 0.635	183.000, 0.844
917	183.200, 0.912	183.200, 0.819	183.200, 0.918	183.200, 3.500	183.200, 3.280	183.200, 3.415	183.200, 0.506	183.200, 0.486	183.200, 0.627	183.200, 0.580	183.200, 0.634	183.200, 0.843
918	183.400, 0.912	183.400, 0.820	183.400, 0.918	183.400, 3.493	183.400, 3.273	183.400, 3.406	183.400, 0.506	183.400, 0.485	183.400, 0.627	183.400, 0.579	183.400, 0.633	183.400, 0.842
919	183.600, 0.912	183.600, 0.820	183.600, 0.918	183.600, 3.486	183.600, 3.265	183.600, 3.398	183.600, 0.506	183.600, 0.485	183.600, 0.626	183.600, 0.578	183.600, 0.632	183.600, 0.841
920	183.800, 0.912	183.800, 0.820	183.800, 0.918	183.800, 3.479	183.800, 3.257	183.800, 3.389	183.800, 0.506	183.800, 0.485	183.800, 0.626	183.800, 0.578	183.800, 0.631	183.800, 0.840
921	184.000, 0.912	184.000, 0.820	184.000, 0.918	184.000, 3.472	184.000, 3.249	184.000, 3.380	184.000, 0.506	184.000, 0.485	184.000, 0.626	184.000, 0.577	184.000, 0.630	184.000, 0.839
922	184.200, 0.912	184.200, 0.820	184.200, 0.918	184.200, 3.464	184.200, 3.242	184.200, 3.371	184.200, 0.506	184.200, 0.485	184.200, 0.626	184.200, 0.576	184.200, 0.630	184.200, 0.838
923	184.400, 0.912	184.400, 0.820	184.400, 0.918	184.400, 3.457	184.400, 3.234	184.400, 3.363	184.400, 0.506	184.400, 0.485	184.400, 0.626	184.400, 0.575	184.400, 0.629	184.400, 0.837
924	184.600, 0.912	184.600, 0.820	184.600, 0.918	184.600, 3.450	184.600, 3.226	184.600, 3.354	184.600, 0.506	184.600, 0.484	184.600, 0.626	184.600, 0.574	184.600, 0.628	184.600, 0.836
925	184.800, 0.912	184.800, 0.820	184.800, 0.918	184.800, 3.443	184.800, 3.219	184.800, 3.345	184.800, 0.506	184.800, 0.484	184.800, 0.626	184.800, 0.573	184.800, 0.627	184.800, 0.835
926	185.000, 0.912	185.000, 0.820	185.000, 0.917	185.000, 3.435	185.000, 3.211	185.000, 3.335	185.000, 0.506	185.000, 0.484	185.000, 0.626	185.000, 0.573	185.000, 0.626	185.000, 0.834
927	185.200, 0.912	185.200, 0.819	185.200, 0.917	185.200, 3.428	185.200, 3.204	185.200, 3.326	185.200, 0.506	185.200, 0.484	185.200, 0.626	185.200, 0.572	185.200, 0.625	185.200, 0.833
928	185.400, 0.912	185.400, 0.819	185.400, 0.917	185.400, 3.421	185.400, 3.196	185.400, 3.318	185.400, 0.506	185.400, 0.484	185.400, 0.626	185.400, 0.571	185.400, 0.624	185.400, 0.832
929	185.600, 0.912	185.600, 0.819	185.600, 0.917	185.600, 3.414	185.600, 3.189	185.600, 3.309	185.600, 0.506	185.600, 0.484	185.600, 0.625	185.600, 0.570	185.600, 0.624	185.600, 0.831
930	185.800, 0.912	185.800, 0.819	185.800, 0.916	185.800, 3.406	185.800, 3.181	185.800, 3.300	185.800, 0.506	185.800, 0.484	185.800, 0.625	185.800, 0.569	185.800, 0.623	185.800, 0.830
931	186.000, 0.912	186.000, 0.819	186.000, 0.916	186.000, 3.399	186.000, 3.174	186.000, 3.291	186.000, 0.506	186.000, 0.484	186.000, 0.625	186.000, 0.568	186.000, 0.622	186.000, 0.829
932	186.200, 0.912	186.200, 0.819	186.200, 0.916	186.200, 3.391	186.200, 3.166	186.200, 3.283	186.200, 0.506	186.200, 0.484	186.200, 0.624	186.200, 0.567	186.200, 0.621	186.200, 0.828
933	186.400, 0.911	186.400, 0.819	186.400, 0.916	186.400, 3.384	186.400, 3.159	186.400, 3.274	186.400, 0.506	186.400, 0.484	186.400, 0.624	186.400, 0.567	186.400, 0.620	186.400, 0.826
934	186.600, 0.911	186.600, 0.819	186.600, 0.916	186.600, 3.376	186.600, 3.151	186.600, 3.266	186.600, 0.506	186.600, 0.484	186.600, 0.624	186.600, 0.566	186.600, 0.619	186.600, 0.825
935	186.800, 0.911	186.800, 0.819	186.800, 0.916	186.800, 3.369	186.800, 3.144	186.800, 3.257	186.800, 0.506	186.800, 0.484	186.800, 0.624	186.800, 0.565	186.800, 0.618	186.800, 0.824
936	187.000, 0.911	187.000, 0.819	187.000, 0.916	187.000, 3.362	187.000, 3.136	187.000, 3.249	187.000, 0.505	187.000, 0.484	187.000, 0.624	187.000, 0.564	187.000, 0.617	187.000, 0.823
937	187.200, 0.911	187.200, 0.819	187.200, 0.916	187.200, 3.355	187.200, 3.129	187.200, 3.241	187.200, 0.505	187.200, 0.484	187.200, 0.624	187.200, 0.563	187.200, 0.616	187.200, 0.822
938	187.400, 0.911	187.400, 0.818	187.400, 0.915	187.400, 3.348	187.400, 3.121	187.400, 3.232	187.400, 0.505	187.400, 0.483	187.400, 0.624	187.400, 0.563	187.400, 0.615	187.400, 0.821
939	187.600, 0.911	187.600, 0.818	187.600, 0.915	187.600, 3.341	187.600, 3.114	187.600, 3.224	187.600, 0.505	187.600, 0.483	187.600, 0.624	187.600, 0.562	187.600, 0.614	187.600, 0.820
940	187.800, 0.911	187.800, 0.818	187.800, 0.915	187.800, 3.334	187.800, 3.106	187.800, 3.216	187.800, 0.505	187.800, 0.483	187.800, 0.624	187.800, 0.561	187.800, 0.613	187.800, 0.819
941	188.000, 0.910	188.000, 0.818	188.000, 0.915	188.000, 3.327	188.000, 3.098	188.000, 3.208	188.000, 0.504	188.000, 0.482	188.000, 0.624	188.000, 0.561	188.000, 0.612	188.000, 0.818
942	188.200, 0.910	188.200, 0.818	188.200, 0.915	188.200, 3.320	188.200, 3.090	188.200, 3.199	188.200, 0.505	188.200, 0.482	188.200, 0.624	188.200, 0.560	188.200, 0.611	188.200, 0.817
943	188.400, 0.910	188.400, 0.818	188.400, 0.915	188.400, 3.313	188.400, 3.083	188.400, 3.191	188.400, 0.505	188.400, 0.482	188.400, 0.623	188.400, 0.560	188.400, 0.611	188.400, 0.816
944	188.600, 0.910	188.600, 0.817	188.600, 0.915	188.600, 3.306	188.600, 3.075	188.600, 3.182	188.600, 0.505	188.600, 0.482	188.600, 0.623	188.600, 0.559	188.600, 0.610	188.600, 0.815
945	188.800, 0.910	188.800, 0.817	188.800, 0.915	188.800, 3.299	188.800, 3.068	188.800, 3.174	188.800, 0.505	188.800, 0.482	188.800, 0.623	188.800, 0.559	188.800, 0.609	188.800, 0.814
946	189.000, 0.910	189.000, 0.817	189.000, 0.915	189.000, 3.293	189.000, 3.060	189.000, 3.165	189.000, 0.505	189.000, 0.482	189.000, 0.623	189.000, 0.558	189.000, 0.608	189.000, 0.813
947	189.200, 0.910	189.200, 0.817	189.200, 0.915	189.200, 3.286	189.200, 3.053	189.200, 3.157	189.200, 0.505	189.200, 0.482	189.200, 0.623	189.200, 0.557	189.200, 0.608	189.200, 0.811
948	189.400, 0.910	189.400, 0.816	189.400, 0.914	189.400, 3.279	189.400, 3.046	189.400, 3.149	189.400, 0.505	189.400, 0.482	189.400, 0.623	189.400, 0.557	189.400, 0.607	189.400, 0.811
949	189.600, 0.910	189.600, 0.816	189.600, 0.914	189.600, 3.272	189.600, 3.038	189.600, 3.140	189.600, 0.505	189.600, 0.481	189.600, 0.623	189.600, 0.556	189.600, 0.606	189.600, 0.809
950	189.800, 0.910	189.800, 0.815	189.800, 0.914	189.800, 3.265	189.800, 3.031	189.800, 3.132	189.800, 0.505	189.800, 0.481	189.800, 0.623	189.800, 0.555	189.800, 0.606	189.800, 0.808
951	190.000, 0.909	190.000, 0.815	190.000, 0.914	190.000, 3.258	190.000, 3.024	190.000, 3.123	190.000, 0.504	190.000, 0.481	190.000, 0.623	190.000, 0.554	190.000, 0.605	190.000, 0.807
952	190.200, 0.909	190.200, 0.815	190.200, 0.914	190.200, 3.251	190.200, 3.017	190.200, 3.115	190.200, 0.504	190.200, 0.481	190.200, 0.623	190.200, 0.554	190.200, 0.604	190.200, 0.806
953	190.400, 0.909	190.400, 0.814	190.400, 0.914	190.400, 3.244	190.400, 3.010	190.400, 3.107	190.400, 0.504	190.400, 0.481	190.400, 0.623	190.400, 0.553	190.400, 0.603	190.400, 0.805
954	190.600, 0.909	190.600, 0.814	190.600, 0.914	190.600, 3.237	190.600, 3.003	190.600, 3.099	190.600, 0.503	190.600, 0.481	190.600, 0.623	190.600, 0.552	190.600, 0.603	190.600, 0.804
955	190.800, 0.909	190.800, 0.814	190.800, 0.914	190.800, 3.230	190.800, 2.995	190.800, 3.091	190.800, 0.503	190.800, 0.481	190.800, 0.623	190.800, 0.551	190.800, 0.602	190.800, 0.803
956	191.000, 0.909	191.000, 0.814	191.000, 0.913	191.000, 3.223	191.000, 2.988	191.000, 3.083	191.000, 0.503	191.000, 0.481	191.000, 0.623	191.000, 0.550	191.000, 0.601	191.000, 0.802
957	191.200, 0.909	191.200, 0.814	191.200, 0.913	191.200, 3.216	191.200, 2.981	191.200, 3.075	191.200, 0.502	191.200, 0.481	191.200, 0.623	191.200, 0.549	191.200, 0.600	191.200, 0.801
958	191.400, 0.909	191.400, 0.813	191.400, 0.913	191.400, 3.209	191.400, 2.973	191.400, 3.067	191.400, 0.502	191.400, 0.480	191.400, 0.623	191.400, 0.548	191.400, 0.599	191.400, 0.800
959	191.600, 0.909	191.600, 0.813	191.600, 0.913	191.600, 3.202	191.600, 2.966	191.600, 3.059	191.600, 0.502	191.600, 0.480	191.600, 0.623	191.600, 0.548	191.600, 0.598	191.600, 0.800
960	191.800, 0.909	191.800, 0.813	191.800, 0.913	191.800, 3.195	191.800, 2.959	191.800, 3.051	191.800, 0.501	191.800, 0.480	191.800, 0.623	191.800, 0.548	191.800, 0.598	191.800, 0.799
961	192.000, 0.909	192.000, 0.813	192.000, 0.913	192.000, 3.188	192.000, 2.952	192.000, 3.043	192.000, 0.501	192.000, 0.480	192.000, 0.622	192.000, 0.547	192.000, 0.597	192.000, 0.798
962	192.200, 0.909	192.200, 0.814	192.200, 0.914	192.200, 3.181	192.200, 2.944	192.200, 3.035	192.200, 0.501	192.200, 0.480	192.200, 0.622	192.200, 0.547	192.200, 0.596	192.200, 0.797
963	192.400, 0.909	192.400, 0.814	192.400, 0.914	192.400, 3.175	192.400, 2.937	192.400, 3.027	192.400, 0.501	192.400, 0.480	192.400, 0.622	192.400, 0.547	192.400, 0.595	192.400, 0.796
964	192.600, 0.909	192.600, 0.814	192.600, 0.914	192.600, 3.168	192.600, 2.930	192.600, 3.019	192.600, 0.501	192.600, 0.480	192.600, 0.622	192.600, 0.547	192.600, 0.594	192.600, 0.795
965	192.800, 0.909	192.800, 0.814	192.800, 0.914	192.800, 3.161	192.800, 2.923	192.800, 3.011	192.800, 0.501	192.800, 0.481	192.800, 0.622	192.800, 0.546	192.800, 0.594	192.800, 0.794
966	193.000, 0.909	193.000, 0.814	193.000, 0.914	193.000, 3.154	193.000, 2.916	193.000, 3.004	193.000, 0.501	193.000, 0.481	193.000, 0.622	193.000, 0.546	193.000, 0.593	193.000, 0.793
967	193.200, 0.908	193.200, 0.814	193.200, 0.914	193.200, 3.147	193.200, 2.908	193.200, 2.996	193.200, 0.501	193.200, 0.481	193.200, 0.622	193.200, 0.545	193.200, 0.592	193.200, 0.792
968	193.400, 0.908	193.400, 0.814	193.400, 0.914	193.400, 3.140	193.400, 2.901	193.400, 2.988	193.400, 0.501	193.400, 0.481	193.400, 0.622	193.400, 0.544	193.400, 0.591	193.400, 0.791
969	193.600, 0.908	193.600, 0.815	193.600, 0.914	193.600, 3.133	193.600, 2.894	193.600, 2.980	193.600, 0.501	193.600, 0.481	193.600, 0.622	193.600, 0.543	193.600, 0.590	193.600, 0.790
970	193.800, 0.908	193.800, 0.815	193.800, 0.914	193.800, 3.126	193.800, 2.887	193.800, 2.972	193.800, 0.501	193.800, 0.481	193.800, 0.622	193.800, 0.543	193.800, 0.590	193.800, 0.789
971	194.000, 0.908	194.000, 0.815	194.000, 0.914	194.000, 3.120	194.000, 2.880	194.000, 2.964	194.000, 0.501	194.000, 0.481	194.000, 0.621	194.000, 0.542	194.000, 0.589	194.000, 0.788
972	194.200, 0.908	194.200, 0.815	194.200, 0.914	194.200, 3.113	194.200, 2.873	194.200, 2.956	194.200, 0.501	194.200, 0.481	194.200, 0.621	194.200, 0.541	194.200, 0.588	194.200, 0.787
973	194.400, 0.908	194.400, 0.815	194.400, 0.913	194.400, 3.107	194.400, 2.866	194.400, 2.948	194.400, 0.502	194.400, 0.480	194.400, 0.621	194.400, 0.540	194.400, 0.587	194.400, 0.786
974	194.600, 0.908	194.600, 0.815	194.600, 0.913	194.600, 3.100	194.600, 2.859	194.600, 2.940	194.600, 0.502	194.600, 0.480	194.600, 0.621	194.600, 0.538	194.600, 0.586	194.600, 0.785
975	194.800, 0.908	194.800, 0.815	194.800, 0.913	194.800, 3.094	194.800, 2.852	194.800, 2.932	194.800, 0.502	194.800, 0.480	194.800, 0.621	194.800, 0.537	194.800, 0.585	194.800, 0.784
976	195.000, 0.908	195.000, 0.815	195.000, 0.913	195.000, 3.087	195.000, 2.846	195.000, 2.924	195.000, 0.502	195.000, 0.480	195.000, 0.620	195.000, 0.536	195.000, 0.584	195.000, 0.783
977	195.200, 0.907	195.200, 0.815	195.200, 0.912	195.200, 3.081	195.200, 2.839	195.200, 2.916	195.200, 0.502	195.200, 0.480	195.200, 0.620	195.200, 0.536	195.200, 0.584	195.200, 0.782
978	195.400, 0.907	195.400, 0.815	195.400, 0.912	195.400, 3.075	195.400, 2.833	195.400, 2.908	195.400, 0.501	195.400, 0.480	195.400, 0.620	195.400, 0.535	195.400, 0.583	195.400, 0.782
979	195.600, 0.907	195.600, 0.814	195.600, 0.912	195.600, 3.068	195.600, 2.826	195.600, 2.900	195.600, 0.501	195.600, 0.480	195.600, 0.620	195.600, 0.534	195.600, 0.582	195.600, 0.781
980	195.800, 0.907	195.800, 0.814	195.800, 0.911	195.800, 3.062	195.800, 2.820	195.800, 2.893	195.800, 0.501	195.800, 0.479	195.800, 0.620	195.800, 0.534	195.800, 0.582	195.800, 0.780
981	196.000, 0.907	196.000, 0.813	196.000, 0.911	196.000, 3.055	196.000, 2.813	196.000, 2.885	196.000, 0.501	196.000, 0.480	196.000, 0.620	196.000, 0.533	196.000, 0.581	196.000, 0.780
982	196.200, 0.907	196.200, 0.813	196.200, 0.911	196.200, 3.049	196.200, 2.806	196.200, 2.877	196.200, 0.500	196.200, 0.480	196.200, 0.620	196.200, 0.533	196.200, 0.581	196.200, 0.779
983	196.400, 0.907	196.400, 0.813	196.400, 0.911	196.400, 3.042	196.400, 2.799	196.400, 2.870	196.400, 0.500	196.400, 0.480	196.400, 0.620	196.400, 0.532	196.400, 0.580	196.400, 0.779
984	196.600, 0.907	196.600, 0.812	196.600, 0.911	196.600, 3.036	196.600, 2.792	196.600, 2.862	196.600, 0.500	196.600, 0.480	196.600, 0.620	196.600, 0.532	196.600, 0.580	196.600, 0.778
985	196.800, 0.907	196.800, 0.812	196.800, 0.911	196.800, 3.029	196.800, 2.786	196.800, 2.855	196.800, 0.500	196.800, 0.480	196.800, 0.620	196.800, 0.531	196.800, 0.579	196.800, 0.777
986	197.000, 0.907	197.000, 0.812	197.000, 0.911	197.000, 3.022	197.000, 2.779	197.000, 2.847	197.000, 0.500	197.000, 0.480	197.000, 0.620	197.000, 0.530	197.000, 0.579	197.000, 0.777
987	197.200, 0.907	197.200, 0.812	197.200, 0.911	197.200, 3.016	197.200, 2.772	197.200, 2.840	197.200, 0.499	197.200, 0.481	197.200, 0.621	197.200, 0.530	197.200, 0.578	197.200, 0.775
988	197.400, 0.907	197.400, 0.812	197.400, 0.911	197.400, 3.009	197.400, 2.765	197.400, 2.833	197.400, 0.499	197.400, 0.481	197.400, 0.621	197.400, 0.529	197.400, 0.577	197.400, 0.774
989	197.600, 0.906	197.600, 0.812	197.600, 0.911	197.600, 3.003	197.600, 2.759	197.600, 2.825	197.600, 0.499	197.600, 0.481	197.600, 0.621	197.600, 0.528	197.600, 0.576	197.600, 0.773
990	197.800, 0.906	197.800, 0.811	197.800, 0.911	197.800, 2.997	197.800, 2.752	197.800, 2.818	197.800, 0.499	197.800, 0.481	197.800, 0.621	197.800, 0.528	197.800, 0.576	197.800, 0.772
991	198.000, 0.906	198.000, 0.811	198.000, 0.911	198.000, 2.991	198.000, 2.746	198.000, 2.810	198.000, 0.498	198.000, 0.481	198.000, 0.621	198.000, 0.527	198.000, 0.575	198.000, 0.771
992	198.200, 0.906	198.200, 0.811	198.200, 0.911	198.200, 2.985	198.200, 2.739	198.200, 2.803	198.200, 0.498	198.200, 0.481	198.200, 0.621	198.200, 0.527	198.200, 0.574	198.200, 0.770
993	198.400, 0.906	198.400, 0.811	198.400, 0.911	198.400, 2.979	198.400, 2.733	198.400, 2.795	198.400, 0.498	198.400, 0.481	198.400, 0.621	198.400, 0.526	198.400, 0.573	198.400, 0.769
994	198.600, 0.906	198.600, 0.811	198.600, 0.911	198.600, 2.973	198.600, 2.727	198.600, 2.788	198.600, 0.498	198.600, 0.481	198.600, 0.621	198.600, 0.526	198.600, 0.572	198.600, 0.768
995	198.800, 0.906	198.800, 0.811	198.800, 0.911	198.800, 2.967	198.800, 2.721	198.800, 2.781	198.800, 0.498	198.800, 0.481	198.800, 0.621	198.800, 0.525	198.800, 0.572	198.800, 0.767
996	199.000, 0.906	199.000, 0.811	199.000, 0.911	199.000, 2.960	199.000, 2.714	199.000, 2.774	199.000, 0.499	199.000, 0.481	199.000, 0.621	199.000, 0.525	199.000, 0.571	199.000, 0.766
997	199.200, 0.905	199.200, 0.811	199.200, 0.911	199.200, 2.954	199.200, 2.708	199.200, 2.767	199.200, 0.499	199.200, 0.480	199.200, 0.620	199.200, 0.525	199.200, 0.571	199.200, 0.765
998	199.400, 0.905	199.400, 0.811	199.400, 0.911	199.400, 2.948	199.400, 2.702	199.400, 2.760	199.400, 0.499	199.400, 0.480	199.400, 0.620	199.400, 0.524	199.400, 0.570	199.400, 0.765
999	199.600, 0.905	199.600, 0.811	199.600, 0.911	199.600, 2.941	199.600, 2.695	199.600, 2.753	199.600, 0.499	199.600, 0.479	199.600, 0.620	199.600, 0.524	199.600, 0.570	199.600, 0.764
1000	199.800, 0.905	199.800, 0.811	199.800, 0.910	199.800, 2.935	199.800, 2.689	199.800, 2.746	199.800, 0.499	199.800, 0.479	199.800, 0.619	199.800, 0.523	199.800, 0.570	199.800, 0.764
1001	200.000, 0.905	200.000, 0.811	200.000, 0.910	200.000, 2.928	200.000, 2.682	200.000, 2.739	200.000, 0.499	200.000, 0.478	200.000, 0.619	200.000, 0.523	200.000, 0.569	200.000, 0.763
1002	200.200, 0.904	200.200, 0.811	200.200, 0.910	200.200, 2.922	200.200, 2.676	200.200, 2.732	200.200, 0.499	200.200, 0.478	200.200, 0.619	200.200, 0.522	200.200, 0.569	200.200, 0.763
1003	200.400, 0.904	200.400, 0.811	200.400, 0.910	200.400, 2.915	200.400, 2.670	200.400, 2.726	200.400, 0.499	200.400, 0.478	200.400, 0.618	200.400, 0.522	200.400, 0.568	200.400, 0.762
1004	200.600, 0.904	200.600, 0.811	200.600, 0.910	200.600, 2.909	200.600, 2.663	200.600, 2.719	200.600, 0.499	200.600, 0.478	200.600, 0.618	200.600, 0.521	200.600, 0.567	200.600, 0.761
1005	200.800, 0.904	200.800, 0.811	200.800, 0.910	200.800, 2.903	200.800, 2.657	200.800, 2.712	200.800, 0.499	200.800, 0.477	200.800, 0.618	200.800, 0.520	200.800, 0.566	200.800, 0.761
1006	201.000, 0.904	201.000, 0.811	201.000, 0.910	201.000, 2.897	201.000, 2.651	201.000, 2.705	201.000, 0.499	201.000, 0.477	201.000, 0.618	201.000, 0.520	201.000, 0.565	201.000, 0.760
1007	201.200, 0.904	201.200, 0.811	201.200, 0.910	201.200, 2.891	201.200, 2.644	201.200, 2.698	201.200, 0.499	201.200, 0.477	201.200, 0.618	201.200, 0.519	201.200, 0.564	201.200, 0.759
1008	201.400, 0.905	201.400, 0.811	201.400, 0.910	201.400, 2.885	201.400, 2.638	201.400, 2.691	201.400, 0.498	201.400, 0.478	201.400, 0.618	201.400, 0.518	201.400, 0.563	201.400, 0.758
1009	201.600, 0.905	201.600, 0.811	201.600, 0.910	201.600, 2.880	201.600, 2.632	201.600, 2.684	201.600, 0.498	201.600, 0.478	201.600, 0.618	201.600, 0.517	201.600, 0.563	201.600, 0.757
1010	201.800, 0.905	201.800, 0.811	201.800, 0.910	201.800, 2.874	201.800, 2.626	201.800, 2.677	201.800, 0.498	201.800, 0.478	201.800, 0.618	201.800, 0.517	201.800, 0.562	201.800, 0.756
1011	202.000, 0.905	202.000, 0.811	202.000, 0.909	202.000, 2.868	202.000, 2.620	202.000, 2.670	202.000, 0.498	202.000, 0.478	202.000, 0.618	202.000, 0.516	202.000, 0.561	202.000, 0.755
1012	202.200, 0.905	202.200, 0.811	202.200, 0.909	202.200, 2.863	202.200, 2.614	202.200, 2.663	202.200, 0.498	202.200, 0.478	202.200, 0.617	202.200, 0.515	202.200, 0.560	202.200, 0.754
1013	202.400, 0.905	202.400, 0.811	202.400, 0.909	202.400, 2.857	202.400, 2.608	202.400, 2.656	202.400, 0.497	202.400, 0.478	202.400, 0.617	202.400, 0.515	202.400, 0.560	202.400, 0.754
1014	202.600, 0.905	202.600, 0.811	202.600, 0.908	202.600, 2.851	202.600, 2.602	202.600, 2.649	202.600, 0.497	202.600, 0.478	202.600, 0.618	202.600, 0.514	202.600, 0.559	202.600, 0.753
1015	202.800, 0.904	202.800, 0.811	202.800, 0.908	202.800, 2.845	202.800, 2.596	202.800, 2.642	202.800, 0.498	202.800, 0.477	202.800, 0.618	202.800, 0.514	202.800, 0.559	202.800, 0.752
1016	203.000, 0.904	203.000, 0.811	203.000, 0.908	203.000, 2.839	203.000, 2.590	203.000, 2.635	203.000, 0.498	203.000, 0.477	203.000, 0.618	203.000, 0.514	203.000, 0.558	203.000, 0.752
1017	203.200, 0.904	203.200, 0.811	203.200, 0.908	203.200, 2.833	203.200, 2.584	203.200, 2.629	203.200, 0.497	203.200, 0.477	203.200, 0.618	203.200, 0.513	203.200, 0.558	203.200, 0.751
1018	203.400, 0.904	203.400, 0.811	203.400, 0.908	203.400, 2.827	203.400, 2.579	203.400, 2.623	203.400, 0.497	203.400, 0.477	203.400, 0.617	203.400, 0.513	203.400, 0.557	203.400, 0.750
1019	203.600, 0.903	203.600, 0.811	203.600, 0.908	203.600, 2.821	203.600, 2.573	203.600, 2.616	203.600, 0.497	203.600, 0.477	203.600, 0.617	203.600, 0.512	203.600, 0.557	203.600, 0.750
1020	203.800, 0.903	203.800, 0.811	203.800, 0.908	203.800, 2.815	203.800, 2.567	203.800, 2.610	203.800, 0.497	203.800, 0.477	203.800, 0.617	203.800, 0.512	203.800, 0.556	203.800, 0.749
1021	204.000, 0.903	204.000, 0.811	204.000, 0.908	204.000, 2.809	204.000, 2.561	204.000, 2.603	204.000, 0.496	204.000, 0.477	204.000, 0.617	204.000, 0.512	204.000, 0.556	204.000, 0.749
1022	204.200, 0.903	204.200, 0.811	204.200, 0.908	204.200, 2.803	204.200, 2.555	204.200, 2.597	204.200, 0.496	204.200, 0.477	204.200, 0.617	204.200, 0.511	204.200, 0.555	204.200, 0.748
1023	204.400, 0.903	204.400, 0.811	204.400, 0.909	204.400, 2.798	204.400, 2.549	204.400, 2.591	204.400, 0.496	204.400, 0.477	204.400, 0.617	204.400, 0.511	204.400, 0.555	204.400, 0.748
1024	204.600, 0.903	204.600, 0.811	204.600, 0.909	204.600, 2.792	204.600, 2.543	204.600, 2.585	204.600, 0.496	204.600, 0.477	204.600, 0.617	204.600, 0.511	204.600, 0.554	204.600, 0.747
1025	204.800, 0.903	204.800, 0.811	204.800, 0.909	204.800, 2.786	204.800, 2.537	204.800, 2.578	204.800, 0.496	204.800, 0.477	204.800, 0.617	204.800, 0.510	204.800, 0.553	204.800, 0.746
1026	205.000, 0.903	205.000, 0.811	205.000, 0.909	205.000, 2.781	205.000, 2.532	205.000, 2.572	205.000, 0.496	205.000, 0.477	205.000, 0.616	205.000, 0.510	205.000, 0.553	205.000, 0.745
1027	205.200, 0.903	205.200, 0.810	205.200, 0.909	205.200, 2.775	205.200, 2.526	205.200, 2.566	205.200, 0.496	205.200, 0.477	205.200, 0.616	205.200, 0.509	205.200, 0.552	205.200, 0.744
1028	205.400, 0.903	205.400, 0.810	205.400, 0.909	205.400, 2.770	205.400, 2.520	205.400, 2.560	205.400, 0.495	205.400, 0.476	205.400, 0.616	205.400, 0.509	205.400, 0.551	205.400, 0.744
1029	205.600, 0.903	205.600, 0.810	205.600, 0.909	205.600, 2.765	205.600, 2.515	205.600, 2.554	205.600, 0.495	205.600, 0.476	205.600, 0.616	205.600, 0.508	205.600, 0.550	205.600, 0.743
1030	205.800, 0.903	205.800, 0.809	205.800, 0.909	205.800, 2.759	205.800, 2.509	205.800, 2.547	205.800, 0.495	205.800, 0.476	205.800, 0.616	205.800, 0.507	205.800, 0.550	205.800, 0.742
1031	206.000, 0.903	206.000, 0.809	206.000, 0.909	206.000, 2.754	206.000, 2.503	206.000, 2.541	206.000, 0.496	206.000, 0.476	206.000, 0.616	206.000, 0.506	206.000, 0.549	206.000, 0.742
1032	206.200, 0.903	206.200, 0.809	206.200, 0.909	206.200, 2.748	206.200, 2.498	206.200, 2.535	206.200, 0.496	206.200, 0.476	206.200, 0.616	206.200, 0.506	206.200, 0.549	206.200, 0.741
1033	206.400, 0.903	206.400, 0.808	206.400, 0.909	206.400, 2.743	206.400, 2.493	206.400, 2.529	206.400, 0.496	206.400, 0.476	206.400, 0.616	206.400, 0.505	206.400, 0.548	206.400, 0.740
1034	206.600, 0.903	206.600, 0.808	206.600, 0.909	206.600, 2.738	206.600, 2.487	206.600, 2.523	206.600, 0.496	206.600, 0.476	206.600, 0.616	206.600, 0.504	206.600, 0.548	206.600, 0.740
1035	206.800, 0.903	206.800, 0.808	206.800, 0.909	206.800, 2.732	206.800, 2.482	206.800, 2.516	206.800, 0.496	206.800, 0.476	206.800, 0.616	206.800, 0.504	206.800, 0.547	206.800, 0.739
1036	207.000, 0.903	207.000, 0.807	207.000, 0.908	207.000, 2.727	207.000, 2.477	207.000, 2.510	207.000, 0.496	207.000, 0.476	207.000, 0.616	207.000, 0.503	207.000, 0.547	207.000, 0.738
1037	207.200, 0.902	207.200, 0.807	207.200, 0.908	207.200, 2.722	207.200, 2.471	207.200, 2.504	207.200, 0.496	207.200, 0.476	207.200, 0.616	207.200, 0.502	207.200, 0.547	207.200, 0.737
1038	207.400, 0.902	207.400, 0.807	207.400, 0.908	207.400, 2.716	207.400, 2.466	207.400, 2.498	207.400, 0.496	207.400, 0.476	207.400, 0.616	207.400, 0.501	207.400, 0.546	207.400, 0.736
1039	207.600, 0.902	207.600, 0.807	207.600, 0.908	207.600, 2.710	207.600, 2.461	207.600, 2.492	207.600, 0.495	207.600, 0.476	207.600, 0.616	207.600, 0.501	207.600, 0.546	207.600, 0.736
1040	207.800, 0.902	207.800, 0.807	207.800, 0.908	207.800, 2.705	207.800, 2.456	207.800, 2.486	207.800, 0.495	207.800, 0.476	207.800, 0.616	207.800, 0.500	207.800, 0.545	207.800, 0.735
1041	208.000, 0.902	208.000, 0.807	208.000, 0.908	208.000, 2.699	208.000, 2.450	208.000, 2.480	208.000, 0.495	208.000, 0.476	208.000, 0.616	208.000, 0.500	208.000, 0.545	208.000, 0.734
1042	208.200, 0.902	208.200, 0.807	208.200, 0.908	208.200, 2.694	208.200, 2.445	208.200, 2.475	208.200, 0.495	208.200, 0.476	208.200, 0.616	208.200, 0.499	208.200, 0.544	208.200, 0.734
1043	208.400, 0.902	208.400, 0.807	208.400, 0.907	208.400, 2.689	208.400, 2.440	208.400, 2.469	208.400, 0.495	208.400, 0.476	208.400, 0.615	208.400, 0.499	208.400, 0.543	208.400, 0.733
1044	208.600, 0.902	208.600, 0.807	208.600, 0.908	208.600, 2.684	208.600, 2.434	208.600, 2.463	208.600, 0.495	208.600, 0.475	208.600, 0.615	208.600, 0.498	208.600, 0.543	208.600, 0.732
1045	208.800, 0.902	208.800, 0.807	208.800, 0.908	208.800, 2.679	208.800, 2.429	208.800, 2.457	208.800, 0.495	208.800, 0.475	208.800, 0.615	208.800, 0.498	208.800, 0.542	208.800, 0.732
1046	209.000, 0.902	209.000, 0.807	209.000, 0.908	209.000, 2.673	209.000, 2.424	209.000, 2.451	209.000, 0.495	209.000, 0.475	209.000, 0.615	209.000, 0.497	209.000, 0.541	209.000, 0.731
1047	209.200, 0.902	209.200, 0.807	209.200, 0.908	209.200, 2.668	209.200, 2.419	209.200, 2.445	209.200, 0.495	209.200, 0.475	209.200, 0.615	209.200, 0.497	209.200, 0.540	209.200, 0.731
1048	209.400, 0.902	209.400, 0.807	209.400, 0.908	209.400, 2.663	209.400, 2.413	209.400, 2.440	209.400, 0.495	209.400, 0.475	209.400, 0.615	209.400, 0.496	209.400, 0.540	209.400, 0.730
1049	209.600, 0.902	209.600, 0.807	209.600, 0.908	209.600, 2.658	209.600, 2.408	209.600, 2.434	209.600, 0.495	209.600, 0.475	209.600, 0.616	209.600, 0.496	209.600, 0.539	209.600, 0.730
1050	209.800, 0.902	209.800, 0.807	209.800, 0.908	209.800, 2.653	209.800, 2.403	209.800, 2.428	209.800, 0.495	209.800, 0.475	209.800, 0.616	209.800, 0.496	209.800, 0.538	209.800, 0.729
1051	210.000, 0.902	210.000, 0.807	210.000, 0.907	210.000, 2.648	210.000, 2.398	210.000, 2.423	210.000, 0.495	210.000, 0.475	210.000, 0.615	210.000, 0.495	210.000, 0.538	210.000, 0.728
1052	210.200, 0.902	210.200, 0.807	210.200, 0.907	210.200, 2.643	210.200, 2.393	210.200, 2.417	210.200, 0.494	210.200, 0.475	210.200, 0.615	210.200, 0.495	210.200, 0.537	210.200, 0.728
1053	210.400, 0.902	210.400, 0.807	210.400, 0.907	210.400, 2.639	210.400, 2.388	210.400, 2.412	210.400, 0.494	210.400, 0.475	210.400, 0.616	210.400, 0.495	210.400, 0.537	210.400, 0.727
1054	210.600, 0.902	210.600, 0.807	210.600, 0.907	210.600, 2.634	210.600, 2.383	210.600, 2.406	210.600, 0.494	210.600, 0.475	210.600, 0.616	210.600, 0.494	210.600, 0.536	210.600, 0.726
1055	210.800, 0.902	210.800, 0.807	210.800, 0.906	210.800, 2.629	210.800, 2.378	210.800, 2.401	210.800, 0.493	210.800, 0.475	210.800, 0.616	210.800, 0.494	210.800, 0.536	210.800, 0.725
1056	211.000, 0.902	211.000, 0.807	211.000, 0.906	211.000, 2.624	211.000, 2.373	211.000, 2.396	211.000, 0.493	211.000, 0.475	211.000, 0.616	211.000, 0.494	211.000, 0.535	211.000, 0.724
1057	211.200, 0.902	211.200, 0.807	211.200, 0.905	211.200, 2.619	211.200, 2.368	211.200, 2.390	211.200, 0.493	211.200, 0.475	211.200, 0.616	211.200, 0.494	211.200, 0.535	211.200, 0.723
1058	211.400, 0.902	211.400, 0.807	211.400, 0.905	211.400, 2.614	211.400, 2.363	211.400, 2.385	211.400, 0.493	211.400, 0.475	211.400, 0.617	211.400, 0.493	211.400, 0.534	211.400, 0.723
1059	211.600, 0.902	211.600, 0.807	211.600, 0.905	211.600, 2.609	211.600, 2.358	211.600, 2.380	211.600, 0.493	211.600, 0.475	211.600, 0.617	211.600, 0.493	211.600, 0.533	211.600, 0.722
1060	211.800, 0.902	211.800, 0.807	211.800, 0.905	211.800, 2.604	211.800, 2.353	211.800, 2.375	211.800, 0.492	211.800, 0.475	211.800, 0.617	211.800, 0.492	211.800, 0.533	211.800, 0.721
1061	212.000, 0.902	212.000, 0.808	212.000, 0.905	212.000, 2.599	212.000, 2.349	212.000, 2.370	212.000, 0.492	212.000, 0.475	212.000, 0.617	212.000, 0.492	212.000, 0.532	212.000, 0.721
1062	212.200, 0.902	212.200, 0.808	212.200, 0.905	212.200, 2.594	212.200, 2.344	212.200, 2.365	212.200, 0.492	212.200, 0.475	212.200, 0.616	212.200, 0.492	212.200, 0.532	212.200, 0.720
1063	212.400, 0.901	212.400, 0.807	212.400, 0.905	212.400, 2.590	212.400, 2.339	212.400, 2.359	212.400, 0.492	212.400, 0.475	212.400, 0.616	212.400, 0.491	212.400, 0.531	212.400, 0.720
1064	212.600, 0.901	212.600, 0.807	212.600, 0.905	212.600, 2.585	212.600, 2.334	212.600, 2.354	212.600, 0.492	212.600, 0.475	212.600, 0.616	212.600, 0.491	212.600, 0.531	212.600, 0.719
1065	212.800, 0.901	212.800, 0.807	212.800, 0.905	212.800, 2.580	212.800, 2.329	212.800, 2.349	212.800, 0.492	212.800, 0.475	212.800, 0.616	212.800, 0.490	212.800, 0.530	212.800, 0.719
1066	213.000, 0.901	213.000, 0.807	213.000, 0.905	213.000, 2.575	213.000, 2.325	213.000, 2.344	213.000, 0.492	213.000, 0.475	213.000, 0.616	213.000, 0.490	213.000, 0.530	213.000, 0.719
1067	213.200, 0.901	213.200, 0.807	213.200, 0.905	213.200, 2.570	213.200, 2.320	213.200, 2.339	213.200, 0.492	213.200, 0.475	213.200, 0.616	213.200, 0.489	213.200, 0.530	213.200, 0.718
1068	213.400, 0.901	213.400, 0.807	213.400, 0.905	213.400, 2.566	213.400, 2.315	213.400, 2.334	213.400, 0.492	213.400, 0.475	213.400, 0.616	213.400, 0.489	213.400, 0.529	213.400, 0.718
1069	213.600, 0.901	213.600, 0.807	213.600, 0.905	213.600, 2.561	213.600, 2.311	213.600, 2.329	213.600, 0.492	213.600, 0.475	213.600, 0.615	213.600, 0.489	213.600, 0.529	213.600, 0.718
1070	213.800, 0.901	213.800, 0.807	213.800, 0.905	213.800, 2.557	213.800, 2.307	213.800, 2.324	213.800, 0.492	213.800, 0.475	213.800, 0.615	213.800, 0.488	213.800, 0.529	213.800, 0.718
1071	214.000, 0.901	214.000, 0.807	214.000, 0.905	214.000, 2.552	214.000, 2.302	214.000, 2.319	214.000, 0.492	214.000, 0.475	214.000, 0.614	214.000, 0.488	214.000, 0.529	214.000, 0.717
1072	214.200, 0.901	214.200, 0.807	214.200, 0.905	214.200, 2.548	214.200, 2.298	214.200, 2.314	214.200, 0.492	214.200, 0.475	214.200, 0.614	214.200, 0.488	214.200, 0.528	214.200, 0.717
1073	214.400, 0.900	214.400, 0.807	214.400, 0.905	214.400, 2.543	214.400, 2.293	214.400, 2.310	214.400, 0.492	214.400, 0.475	214.400, 0.614	214.400, 0.487	214.400, 0.528	214.400, 0.716
1074	214.600, 0.900	214.600, 0.807	214.600, 0.905	214.600, 2.538	214.600, 2.288	214.600, 2.305	214.600, 0.491	214.600, 0.475	214.600, 0.614	214.600, 0.487	214.600, 0.528	214.600, 0.715
1075	214.800, 0.900	214.800, 0.807	214.800, 0.905	214.800, 2.534	214.800, 2.284	214.800, 2.300	214.800, 0.491	214.800, 0.475	214.800, 0.614	214.800, 0.487	214.800, 0.527	214.800, 0.715
1076	215.000, 0.900	215.000, 0.807	215.000, 0.905	215.000, 2.529	215.000, 2.279	215.000, 2.296	215.000, 0.491	215.000, 0.475	215.000, 0.614	215.000, 0.486	215.000, 0.526	215.000, 0.714
1077	215.200, 0.900	215.200, 0.807	215.200, 0.905	215.200, 2.525	215.200, 2.274	215.200, 2.291	215.200, 0.492	215.200, 0.475	215.200, 0.614	215.200, 0.486	215.200, 0.526	215.200, 0.713
1078	215.400, 0.899	215.400, 0.807	215.400, 0.905	215.400, 2.520	215.400, 2.269	215.400, 2.286	215.400, 0.492	215.400, 0.475	215.400, 0.614	215.400, 0.485	215.400, 0.525	215.400, 0.713
1079	215.600, 0.899	215.600, 0.806	215.600, 0.905	215.600, 2.516	215.600, 2.265	215.600, 2.281	215.600, 0.492	215.600, 0.475	215.600, 0.614	215.600, 0.485	215.600, 0.525	215.600, 0.712
1080	215.800, 0.899	215.800, 0.806	215.800, 0.905	215.800, 2.511	215.800, 2.260	215.800, 2.277	215.800, 0.492	215.800, 0.475	215.800, 0.614	215.800, 0.484	215.800, 0.524	215.800, 0.711
1081	216.000, 0.898	216.000, 0.806	216.000, 0.905	216.000, 2.507	216.000, 2.256	216.000, 2.272	216.000, 0.492	216.000, 0.475	216.000, 0.614	216.000, 0.483	216.000, 0.524	216.000, 0.711
1082	216.200, 0.898	216.200, 0.805	216.200, 0.905	216.200, 2.503	216.200, 2.252	216.200, 2.267	216.200, 0.492	216.200, 0.475	216.200, 0.614	216.200, 0.483	216.200, 0.524	216.200, 0.710
1083	216.400, 0.898	216.400, 0.805	216.400, 0.905	216.400, 2.498	216.400, 2.248	216.400, 2.262	216.400, 0.492	216.400, 0.475	216.400, 0.614	216.400, 0.483	216.400, 0.523	216.400, 0.710
1084	216.600, 0.898	216.600, 0.805	216.600, 0.905	216.600, 2.494	216.600, 2.244	216.600, 2.257	216.600, 0.492	216.600, 0.475	216.600, 0.614	216.600, 0.482	216.600, 0.523	216.600, 0.710
1085	216.800, 0.898	216.800, 0.805	216.800, 0.905	216.800, 2.490	216.800, 2.240	216.800, 2.252	216.800, 0.492	216.800, 0.475	216.800, 0.614	216.800, 0.482	216.800, 0.523	216.800, 0.709
1086	217.000, 0.898	217.000, 0.805	217.000, 0.905	217.000, 2.486	217.000, 2.235	217.000, 2.247	217.000, 0.492	217.000, 0.475	217.000, 0.614	217.000, 0.482	217.000, 0.522	217.000, 0.709
1087	217.200, 0.898	217.200, 0.805	217.200, 0.905	217.200, 2.481	217.200, 2.231	217.200, 2.243	217.200, 0.492	217.200, 0.475	217.200, 0.614	217.200, 0.481	217.200, 0.521	217.200, 0.709
1088	217.400, 0.898	217.400, 0.805	217.400, 0.905	217.400, 2.477	217.400, 2.228	217.400, 2.238	217.400, 0.492	217.400, 0.475	217.400, 0.613	217.400, 0.481	217.400, 0.521	217.400, 0.708
1089	217.600, 0.898	217.600, 0.804	217.600, 0.905	217.600, 2.473	217.600, 2.224	217.600, 2.234	217.600, 0.492	217.600, 0.474	217.600, 0.613	217.600, 0.481	217.600, 0.520	217.600, 0.707
1090	217.800, 0.898	217.800, 0.804	217.800, 0.905	217.800, 2.469	217.800, 2.220	217.800, 2.229	217.800, 0.492	217.800, 0.474	217.800, 0.613	217.800, 0.480	217.800, 0.520	217.800, 0.707
1091	218.000, 0.899	218.000, 0.804	218.000, 0.905	218.000, 2.465	218.000, 2.216	218.000, 2.225	218.000, 0.492	218.000, 0.474	218.000, 0.613	218.000, 0.480	218.000, 0.519	218.000, 0.706
1092	218.200, 0.899	218.200, 0.805	218.200, 0.904	218.200, 2.461	218.200, 2.212	218.200, 2.221	218.200, 0.492	218.200, 0.474	218.200, 0.613	218.200, 0.479	218.200, 0.519	218.200, 0.705
1093	218.400, 0.899	218.400, 0.805	218.400, 0.904	218.400, 2.457	218.400, 2.208	218.400, 2.217	218.400, 0.492	218.400, 0.474	218.400, 0.613	218.400, 0.479	218.400, 0.518	218.400, 0.704
1094	218.600, 0.899	218.600, 0.805	218.600, 0.904	218.600, 2.453	218.600, 2.204	218.600, 2.213	218.600, 0.491	218.600, 0.474	218.600, 0.613	218.600, 0.478	218.600, 0.518	218.600, 0.703
1095	218.800, 0.899	218.800, 0.805	218.800, 0.904	218.800, 2.449	218.800, 2.200	218.800, 2.209	218.800, 0.491	218.800, 0.473	218.800, 0.613	218.800, 0.478	218.800, 0.517	218.800, 0.703
1096	219.000, 0.899	219.000, 0.805	219.000, 0.903	219.000, 2.445	219.000, 2.195	219.000, 2.205	219.000, 0.491	219.000, 0.473	219.000, 0.613	219.000, 0.478	219.000, 0.517	219.000, 0.702
1097	219.200, 0.899	219.200, 0.805	219.200, 0.903	219.200, 2.441	219.200, 2.191	219.200, 2.200	219.200, 0.491	219.200, 0.473	219.200, 0.613	219.200, 0.477	219.200, 0.517	219.200, 0.702
1098	219.400, 0.899	219.400, 0.804	219.400, 0.903	219.400, 2.437	219.400, 2.187	219.400, 2.196	219.400, 0.491	219.400, 0.473	219.400, 0.613	219.400, 0.477	219.400, 0.516	219.400, 0.701
1099	219.600, 0.899	219.600, 0.804	219.600, 0.903	219.600, 2.433	219.600, 2.183	219.600, 2.192	219.600, 0.491	219.600, 0.472	219.600, 0.612	219.600, 0.476	219.600, 0.516	219.600, 0.701
1100	219.800, 0.899	219.800, 0.804	219.800, 0.903	219.800, 2.429	219.800, 2.179	219.800, 2.187	219.800, 0.491	219.800, 0.472	219.800, 0.612	219.800, 0.476	219.800, 0.516	219.800, 0.700
1101	220.000, 0.899	220.000, 0.804	220.000, 0.903	220.000, 2.425	220.000, 2.175	220.000, 2.183	220.000, 0.491	220.000, 0.472	220.000, 0.612	220.000, 0.475	220.000, 0.516	220.000, 0.700
1102	220.200, 0.898	220.200, 0.804	220.200, 0.903	220.200, 2.421	220.200, 2.171	220.200, 2.179	220.200, 0.490	220.200, 0.472	220.200, 0.612	220.200, 0.475	220.200, 0.516	220.200, 0.700
1103	220.400, 0.898	220.400, 0.804	220.400, 0.903	220.400, 2.417	220.400, 2.167	220.400, 2.174	220.400, 0.490	220.400, 0.472	220.400, 0.612	220.400, 0.474	220.400, 0.516	220.400, 0.699
1104	220.600, 0.898	220.600, 0.804	220.600, 0.903	220.600, 2.413	220.600, 2.163	220.600, 2.170	220.600, 0.490	220.600, 0.472	220.600, 0.612	220.600, 0.474	220.600, 0.515	220.600, 0.699
1105	220.800, 0.898	220.800, 0.803	220.800, 0.903	220.800, 2.409	220.800, 2.159	220.800, 2.166	220.800, 0.490	220.800, 0.472	220.800, 0.612	220.800, 0.474	220.800, 0.515	220.800, 0.699
1106	221.000, 0.897	221.000, 0.803	221.000, 0.903	221.000, 2.405	221.000, 2.156	221.000, 2.162	221.000, 0.490	221.000, 0.473	221.000, 0.612	221.000, 0.474	221.000, 0.514	221.000, 0.698
1107	221.200, 0.897	221.200, 0.803	221.200, 0.903	221.200, 2.401	221.200, 2.152	221.200, 2.158	221.200, 0.489	221.200, 0.473	221.200, 0.612	221.200, 0.474	221.200, 0.514	221.200, 0.698
1108	221.400, 0.897	221.400, 0.803	221.400, 0.903	221.400, 2.397	221.400, 2.148	221.400, 2.154	221.400, 0.489	221.400, 0.473	221.400, 0.612	221.400, 0.473	221.400, 0.513	221.400, 0.698
1109	221.600, 0.897	221.600, 0.803	221.600, 0.903	221.600, 2.394	221.600, 2.145	221.600, 2.150	221.600, 0.489	221.600, 0.473	221.600, 0.612	221.600, 0.473	221.600, 0.512	221.600, 0.697
1110	221.800, 0.897	221.800, 0.803	221.800, 0.903	221.800, 2.390	221.800, 2.141	221.800, 2.146	221.800, 0.489	221.800, 0.473	221.800, 0.612	221.800, 0.473	221.800, 0.512	221.800, 0.697
1111	222.000, 0.896	222.000, 0.803	222.000, 0.903	222.000, 2.386	222.000, 2.138	222.000, 2.142	222.000, 0.489	222.000, 0.474	222.000, 0.612	222.000, 0.472	222.000, 0.511	222.000, 0.696
1112	222.200, 0.896	222.200, 0.803	222.200, 0.903	222.200, 2.382	222.200, 2.134	222.200, 2.138	222.200, 0.490	222.200, 0.474	222.200, 0.612	222.200, 0.472	222.200, 0.511	222.200, 0.696
1113	222.400, 0.896	222.400, 0.803	222.400, 0.903	222.400, 2.378	222.400, 2.131	222.400, 2.134	222.400, 0.490	222.400, 0.474	222.400, 0.612	222.400, 0.472	222.400, 0.510	222.400, 0.696
1114	222.600, 0.896	222.600, 0.803	222.600, 0.903	222.600, 2.375	222.600, 2.127	222.600, 2.130	222.600, 0.490	222.600, 0.474	222.600, 0.613	222.600, 0.471	222.600, 0.510	222.600, 0.695
1115	222.800, 0.896	222.800, 0.802	222.800, 0.903	222.800, 2.371	222.800, 2.124	222.800, 2.126	222.800, 0.490	222.800, 0.473	222.800, 0.613	222.800, 0.471	222.800, 0.509	222.800, 0.695
1116	223.000, 0.896	223.000, 0.802	223.000, 0.903	223.000, 2.367	223.000, 2.120	223.000, 2.122	223.000, 0.490	223.000, 0.473	223.000, 0.613	223.000, 0.471	223.000, 0.509	223.000, 0.694
1117	223.200, 0.896	223.200, 0.802	223.200, 0.903	223.200, 2.364	223.200, 2.117	223.200, 2.118	223.200, 0.490	223.200, 0.473	223.200, 0.613	223.200, 0.471	223.200, 0.509	223.200, 0.694
1118	223.400, 0.896	223.400, 0.802	223.400, 0.903	223.400, 2.360	223.400, 2.114	223.400, 2.114	223.400, 0.490	223.400, 0.472	223.400, 0.613	223.400, 0.470	223.400, 0.508	223.400, 0.694
1119	223.600, 0.896	223.600, 0.802	223.600, 0.903	223.600, 2.357	223.600, 2.110	223.600, 2.110	223.600, 0.490	223.600, 0.472	223.600, 0.612	223.600, 0.470	223.600, 0.508	223.600, 0.693
1120	223.800, 0.896	223.800, 0.802	223.800, 0.903	223.800, 2.353	223.800, 2.107	223.800, 2.106	223.800, 0.489	223.800, 0.472	223.800, 0.612	223.800, 0.469	223.800, 0.508	223.800, 0.692
1121	224.000, 0.896	224.000, 0.802	224.000, 0.903	224.000, 2.350	224.000, 2.104	224.000, 2.102	224.000, 0.489	224.000, 0.472	224.000, 0.612	224.000, 0.469	224.000, 0.508	224.000, 0.692
1122	224.200, 0.896	224.200, 0.803	224.200, 0.903	224.200, 2.346	224.200, 2.100	224.200, 2.099	224.200, 0.489	224.200, 0.471	224.200, 0.612	224.200, 0.468	224.200, 0.508	224.200, 0.691
1123	224.400, 0.896	224.400, 0.803	224.400, 0.903	224.400, 2.343	224.400, 2.097	224.400, 2.095	224.400, 0.489	224.400, 0.471	224.400, 0.612	224.400, 0.468	224.400, 0.508	224.400, 0.691
1124	224.600, 0.896	224.600, 0.803	224.600, 0.903	224.600, 2.339	224.600, 2.093	224.600, 2.092	224.600, 0.489	224.600, 0.471	224.600, 0.612	224.600, 0.468	224.600, 0.508	224.600, 0.690
1125	224.800, 0.896	224.800, 0.803	224.800, 0.903	224.800, 2.336	224.800, 2.089	224.800, 2.088	224.800, 0.488	224.800, 0.471	224.800, 0.612	224.800, 0.468	224.800, 0.507	224.800, 0.690
1126	225.000, 0.896	225.000, 0.803	225.000, 0.903	225.000, 2.333	225.000, 2.085	225.000, 2.084	225.000, 0.488	225.000, 0.471	225.000, 0.612	225.000, 0.467	225.000, 0.507	225.000, 0.690
1127	225.200, 0.896	225.200, 0.803	225.200, 0.902	225.200, 2.329	225.200, 2.082	225.200, 2.081	225.200, 0.488	225.200, 0.471	225.200, 0.612	225.200, 0.467	225.200, 0.506	225.200, 0.690
1128	225.400, 0.896	225.400, 0.803	225.400, 0.902	225.400, 2.326	225.400, 2.078	225.400, 2.077	225.400, 0.488	225.400, 0.471	225.400, 0.611	225.400, 0.467	225.400, 0.506	225.400, 0.689
1129	225.600, 0.896	225.600, 0.803	225.600, 0.902	225.600, 2.323	225.600, 2.075	225.600, 2.074	225.600, 0.488	225.600, 0.471	225.600, 0.611	225.600, 0.466	225.600, 0.505	225.600, 0.689
1130	225.800, 0.896	225.800, 0.803	225.800, 0.901	225.800, 2.319	225.800, 2.071	225.800, 2.070	225.800, 0.488	225.800, 0.471	225.800, 0.611	225.800, 0.466	225.800, 0.505	225.800, 0.688
1131	226.000, 0.896	226.000, 0.802	226.000, 0.901	226.000, 2.316	226.000, 2.068	226.000, 2.067	226.000, 0.488	226.000, 0.472	226.000, 0.611	226.000, 0.465	226.000, 0.504	226.000, 0.688
1132	226.200, 0.896	226.200, 0.802	226.200, 0.901	226.200, 2.312	226.200, 2.064	226.200, 2.063	226.200, 0.488	226.200, 0.472	226.200, 0.611	226.200, 0.465	226.200, 0.503	226.200, 0.688
1133	226.400, 0.896	226.400, 0.802	226.400, 0.901	226.400, 2.309	226.400, 2.061	226.400, 2.060	226.400, 0.488	226.400, 0.472	226.400, 0.611	226.400, 0.464	226.400, 0.502	226.400, 0.687
1134	226.600, 0.896	226.600, 0.802	226.600, 0.901	226.600, 2.305	226.600, 2.058	226.600, 2.057	226.600, 0.488	226.600, 0.472	226.600, 0.611	226.600, 0.464	226.600, 0.502	226.600, 0.687
1135	226.800, 0.896	226.800, 0.802	226.800, 0.901	226.800, 2.302	226.800, 2.054	226.800, 2.054	226.800, 0.487	226.800, 0.472	226.800, 0.611	226.800, 0.463	226.800, 0.501	226.800, 0.687
1136	227.000, 0.897	227.000, 0.802	227.000, 0.901	227.000, 2.298	227.000, 2.051	227.000, 2.051	227.000, 0.487	227.000, 0.472	227.000, 0.611	227.000, 0.463	227.000, 0.501	227.000, 0.686
1137	227.200, 0.897	227.200, 0.802	227.200, 0.900	227.200, 2.295	227.200, 2.048	227.200, 2.047	227.200, 0.487	227.200, 0.472	227.200, 0.611	227.200, 0.462	227.200, 0.501	227.200, 0.686
1138	227.400, 0.897	227.400, 0.802	227.400, 0.900	227.400, 2.291	227.400, 2.045	227.400, 2.044	227.400, 0.487	227.400, 0.472	227.400, 0.611	227.400, 0.462	227.400, 0.500	227.400, 0.686
1139	227.600, 0.896	227.600, 0.802	227.600, 0.900	227.600, 2.288	227.600, 2.042	227.600, 2.041	227.600, 0.487	227.600, 0.472	227.600, 0.611	227.600, 0.462	227.600, 0.500	227.600, 0.685
1140	227.800, 0.896	227.800, 0.802	227.800, 0.900	227.800, 2.285	227.800, 2.039	227.800, 2.037	227.800, 0.487	227.800, 0.472	227.800, 0.611	227.800, 0.461	227.800, 0.500	227.800, 0.685
1141	228.000, 0.896	228.000, 0.802	228.000, 0.900	228.000, 2.282	228.000, 2.036	228.000, 2.034	228.000, 0.486	228.000, 0.472	228.000, 0.611	228.000, 0.461	228.000, 0.500	228.000, 0.685
1142	228.200, 0.896	228.200, 0.802	228.200, 0.900	228.200, 2.279	228.200, 2.032	228.200, 2.031	228.200, 0.486	228.200, 0.472	228.200, 0.611	228.200, 0.461	228.200, 0.499	228.200, 0.684
1143	228.400, 0.896	228.400, 0.802	228.400, 0.900	228.400, 2.276	228.400, 2.029	228.400, 2.027	228.400, 0.486	228.400, 0.472	228.400, 0.611	228.400, 0.461	228.400, 0.499	228.400, 0.684
1144	228.600, 0.896	228.600, 0.802	228.600, 0.900	228.600, 2.273	228.600, 2.026	228.600, 2.024	228.600, 0.486	228.600, 0.471	228.600, 0.610	228.600, 0.461	228.600, 0.499	228.600, 0.683
1145	228.800, 0.896	228.800, 0.802	228.800, 0.900	228.800, 2.270	228.800, 2.023	228.800, 2.020	228.800, 0.485	228.800, 0.471	228.800, 0.610	228.800, 0.461	228.800, 0.499	228.800, 0.683
1146	229.000, 0.896	229.000, 0.802	229.000, 0.901	229.000, 2.267	229.000, 2.020	229.000, 2.017	229.000, 0.485	229.000, 0.471	229.000, 0.611	229.000, 0.461	229.000, 0.499	229.000, 0.682
1147	229.200, 0.895	229.200, 0.801	229.200, 0.901	229.200, 2.264	229.200, 2.018	229.200, 2.013	229.200, 0.486	229.200, 0.471	229.200, 0.611	229.200, 0.461	229.200, 0.499	229.200, 0.682
1148	229.400, 0.895	229.400, 0.801	229.400, 0.901	229.400, 2.261	229.400, 2.015	229.400, 2.010	229.400, 0.486	229.400, 0.471	229.400, 0.610	229.400, 0.460	229.400, 0.499	229.400, 0.681
1149	229.600, 0.895	229.600, 0.801	229.600, 0.900	229.600, 2.258	229.600, 2.012	229.600, 2.007	229.600, 0.486	229.600, 0.471	229.600, 0.610	229.600, 0.460	229.600, 0.498	229.600, 0.681
1150	229.800, 0.895	229.800, 0.801	229.800, 0.900	229.800, 2.255	229.800, 2.009	229.800, 2.004	229.800, 0.486	229.800, 0.471	229.800, 0.610	229.800, 0.460	229.800, 0.498	229.800, 0.680
1151	230.000, 0.895	230.000, 0.801	230.000, 0.901	230.000, 2.252	230.000, 2.006	230.000, 2.001	230.000, 0.487	230.000, 0.471	230.000, 0.610	230.000, 0.460	230.000, 0.498	230.000, 0.680
1152	230.200, 0.895	230.200, 0.801	230.200, 0.901	230.200, 2.249	230.200, 2.003	230.200, 1.998	230.200, 0.487	230.200, 0.471	230.200, 0.610	230.200, 0.460	230.200, 0.498	230.200, 0.679
1153	230.400, 0.896	230.400, 0.801	230.400, 0.901	230.400, 2.246	230.400, 2.000	230.400, 1.995	230.400, 0.487	230.400, 0.471	230.400, 0.610	230.400, 0.459	230.400, 0.497	230.400, 0.679
1154	230.600, 0.896	230.600, 0.801	230.600, 0.901	230.600, 2.243	230.600, 1.997	230.600, 1.992	230.600, 0.488	230.600, 0.470	230.600, 0.611	230.600, 0.459	230.600, 0.497	230.600, 0.678
1155	230.800, 0.896	230.800, 0.801	230.800, 0.901	230.800, 2.240	230.800, 1.994	230.800, 1.989	230.800, 0.488	230.800, 0.470	230.800, 0.611	230.800, 0.459	230.800, 0.497	230.800, 0.678
1156	231.000, 0.896	231.000, 0.801	231.000, 0.901	231.000, 2.237	231.000, 1.991	231.000, 1.986	231.000, 0.488	231.000, 0.470	231.000, 0.611	231.000, 0.459	231.000, 0.496	231.000, 0.678
1157	231.200, 0.896	231.200, 0.801	231.200, 0.900	231.200, 2.234	231.200, 1.989	231.200, 1.983	231.200, 0.488	231.200, 0.470	231.200, 0.611	231.200, 0.458	231.200, 0.496	231.200, 0.678
1158	231.400, 0.896	231.400, 0.801	231.400, 0.900	231.400, 2.231	231.400, 1.986	231.400, 1.980	231.400, 0.488	231.400, 0.470	231.400, 0.610	231.400, 0.458	231.400, 0.495	231.400, 0.678
1159	231.600, 0.896	231.600, 0.800	231.600, 0.899	231.600, 2.228	231.600, 1.983	231.600, 1.977	231.600, 0.488	231.600, 0.470	231.600, 0.610	231.600, 0.458	231.600, 0.495	231.600, 0.677
1160	231.800, 0.896	231.800, 0.800	231.800, 0.899	231.800, 2.225	231.800, 1.980	231.800, 1.974	231.800, 0.488	231.800, 0.470	231.800, 0.610	231.800, 0.458	231.800, 0.494	231.800, 0.677
1161	232.000, 0.895	232.000, 0.800	232.000, 0.899	232.000, 2.222	232.000, 1.978	232.000, 1.971	232.000, 0.487	232.000, 0.470	232.000, 0.610	232.000, 0.457	232.000, 0.494	232.000, 0.676
1162	232.200, 0.895	232.200, 0.799	232.200, 0.899	232.200, 2.220	232.200, 1.975	232.200, 1.968	232.200, 0.487	232.200, 0.470	232.200, 0.610	232.200, 0.457	232.200, 0.494	232.200, 0.676
1163	232.400, 0.895	232.400, 0.799	232.400, 0.899	232.400, 2.217	232.400, 1.972	232.400, 1.965	232.400, 0.487	232.400, 0.470	232.400, 0.610	232.400, 0.456	232.400, 0.493	232.400, 0.675
1164	232.600, 0.895	232.600, 0.799	232.600, 0.899	232.600, 2.214	232.600, 1.970	232.600, 1.962	232.600, 0.487	232.600, 0.470	232.600, 0.610	232.600, 0.456	232.600, 0.493	232.600, 0.675
1165	232.800, 0.894	232.800, 0.799	232.800, 0.899	232.800, 2.212	232.800, 1.967	232.800, 1.960	232.800, 0.487	232.800, 0.470	232.800, 0.610	232.800, 0.456	232.800, 0.492	232.800, 0.674
1166	233.000, 0.894	233.000, 0.800	233.000, 0.899	233.000, 2.209	233.000, 1.964	233.000, 1.957	233.000, 0.487	233.000, 0.471	233.000, 0.610	233.000, 0.455	233.000, 0.492	233.000, 0.674
1167	233.200, 0.894	233.200, 0.800	233.200, 0.899	233.200, 2.206	233.200, 1.962	233.200, 1.954	233.200, 0.486	233.200, 0.471	233.200, 0.610	233.200, 0.455	233.200, 0.492	233.200, 0.673
1168	233.400, 0.894	233.400, 0.800	233.400, 0.899	233.400, 2.203	233.400, 1.959	233.400, 1.951	233.400, 0.486	233.400, 0.471	233.400, 0.610	233.400, 0.455	233.400, 0.492	233.400, 0.673
1169	233.600, 0.894	233.600, 0.801	233.600, 0.900	233.600, 2.201	233.600, 1.956	233.600, 1.949	233.600, 0.486	233.600, 0.471	233.600, 0.609	233.600, 0.454	233.600, 0.492	233.600, 0.672
1170	233.800, 0.894	233.800, 0.801	233.800, 0.900	233.800, 2.198	233.800, 1.953	233.800, 1.946	233.800, 0.486	233.800, 0.471	233.800, 0.609	233.800, 0.454	233.800, 0.492	233.800, 0.672
1171	234.000, 0.894	234.000, 0.801	234.000, 0.900	234.000, 2.195	234.000, 1.951	234.000, 1.943	234.000, 0.485	234.000, 0.471	234.000, 0.609	234.000, 0.454	234.000, 0.492	234.000, 0.671
1172	234.200, 0.894	234.200, 0.801	234.200, 0.900	234.200, 2.193	234.200, 1.948	234.200, 1.941	234.200, 0.485	234.200, 0.471	234.200, 0.609	234.200, 0.453	234.200, 0.491	234.200, 0.671
1173	234.400, 0.894	234.400, 0.801	234.400, 0.900	234.400, 2.190	234.400, 1.945	234.400, 1.938	234.400, 0.485	234.400, 0.471	234.400, 0.609	234.400, 0.453	234.400, 0.491	234.400, 0.671
1174	234.600, 0.894	234.600, 0.801	234.600, 0.900	234.600, 2.187	234.600, 1.942	234.600, 1.935	234.600, 0.485	234.600, 0.471	234.600, 0.608	234.600, 0.453	234.600, 0.491	234.600, 0.671
1175	234.800, 0.894	234.800, 0.801	234.800, 0.900	234.800, 2.185	234.800, 1.940	234.800, 1.933	234.800, 0.485	234.800, 0.470	234.800, 0.608	234.800, 0.452	234.800, 0.491	234.800, 0.671
1176	235.000, 0.894	235.000, 0.800	235.000, 0.900	235.000, 2.182	235.000, 1.937	235.000, 1.930	235.000, 0.485	235.000, 0.470	235.000, 0.608	235.000, 0.452	235.000, 0.491	235.000, 0.670
1177	235.200, 0.894	235.200, 0.800	235.200, 0.899	235.200, 2.179	235.200, 1.935	235.200, 1.928	235.200, 0.485	235.200, 0.470	235.200, 0.607	235.200, 0.452	235.200, 0.491	235.200, 0.670
1178	235.400, 0.894	235.400, 0.800	235.400, 0.899	235.400, 2.177	235.400, 1.933	235.400, 1.925	235.400, 0.485	235.400, 0.469	235.400, 0.607	235.400, 0.452	235.400, 0.490	235.400, 0.669
1179	235.600, 0.894	235.600, 0.799	235.600, 0.899	235.600, 2.174	235.600, 1.931	235.600, 1.922	235.600, 0.485	235.600, 0.469	235.600, 0.607	235.600, 0.452	235.600, 0.490	235.600, 0.669
1180	235.800, 0.894	235.800, 0.799	235.800, 0.899	235.800, 2.171	235.800, 1.929	235.800, 1.920	235.800, 0.485	235.800, 0.469	235.800, 0.607	235.800, 0.452	235.800, 0.490	235.800, 0.668
1181	236.000, 0.894	236.000, 0.798	236.000, 0.899	236.000, 2.169	236.000, 1.927	236.000, 1.917	236.000, 0.485	236.000, 0.468	236.000, 0.607	236.000, 0.452	236.000, 0.489	236.000, 0.668
1182	236.200, 0.894	236.200, 0.798	236.200, 0.899	236.200, 2.166	236.200, 1.925	236.200, 1.915	236.200, 0.485	236.200, 0.468	236.200, 0.607	236.200, 0.451	236.200, 0.489	236.200, 0.667
1183	236.400, 0.894	236.400, 0.798	236.400, 0.899	236.400, 2.164	236.400, 1.923	236.400, 1.912	236.400, 0.485	236.400, 0.468	236.400, 0.607	236.400, 0.451	236.400, 0.488	236.400, 0.667
1184	236.600, 0.894	236.600, 0.798	236.600, 0.898	236.600, 2.161	236.600, 1.921	236.600, 1.910	236.600, 0.485	236.600, 0.468	236.600, 0.607	236.600, 0.451	236.600, 0.488	236.600, 0.667
1185	236.800, 0.894	236.800, 0.798	236.800, 0.898	236.800, 2.158	236.800, 1.918	236.800, 1.907	236.800, 0.485	236.800, 0.468	236.800, 0.607	236.800, 0.451	236.800, 0.487	236.800, 0.666
1186	237.000, 0.894	237.000, 0.798	237.000, 0.898	237.000, 2.156	237.000, 1.916	237.000, 1.904	237.000, 0.485	237.000, 0.468	237.000, 0.607	237.000, 0.451	237.000, 0.487	237.000, 0.666
1187	237.200, 0.894	237.200, 0.799	237.200, 0.897	237.200, 2.153	237.200, 1.914	237.200, 1.902	237.200, 0.485	237.200, 0.468	237.200, 0.607	237.200, 0.451	237.200, 0.487	237.200, 0.665
1188	237.400, 0.893	237.400, 0.799	237.400, 0.897	237.400, 2.151	237.400, 1.911	237.400, 1.899	237.400, 0.485	237.400, 0.468	237.400, 0.607	237.400, 0.451	237.400, 0.486	237.400, 0.665
1189	237.600, 0.893	237.600, 0.799	237.600, 0.897	237.600, 2.148	237.600, 1.909	237.600, 1.897	237.600, 0.485	237.600, 0.468	237.600, 0.607	237.600, 0.451	237.600, 0.486	237.600, 0.665
1190	237.800, 0.893	237.800, 0.799	237.800, 0.897	237.800, 2.146	237.800, 1.906	237.800, 1.895	237.800, 0.485	237.800, 0.468	237.800, 0.607	237.800, 0.450	237.800, 0.485	237.800, 0.664
1191	238.000, 0.893	238.000, 0.799	238.000, 0.897	238.000, 2.144	238.000, 1.904	238.000, 1.892	238.000, 0.485	238.000, 0.468	238.000, 0.607	238.000, 0.450	238.000, 0.485	238.000, 0.664
1192	238.200, 0.893	238.200, 0.799	238.200, 0.898	238.200, 2.141	238.200, 1.902	238.200, 1.890	238.200, 0.484	238.200, 0.468	238.200, 0.607	238.200, 0.450	238.200, 0.484	238.200, 0.664
1193	238.400, 0.892	238.400, 0.799	238.400, 0.898	238.400, 2.139	238.400, 1.900	238.400, 1.887	238.400, 0.484	238.400, 0.468	238.400, 0.607	238.400, 0.449	238.400, 0.484	238.400, 0.663
1194	238.600, 0.892	238.600, 0.799	238.600, 0.898	238.600, 2.137	238.600, 1.897	238.600, 1.885	238.600, 0.484	238.600, 0.468	238.600, 0.607	238.600, 0.449	238.600, 0.483	238.600, 0.663
1195	238.800, 0.892	238.800, 0.798	238.800, 0.898	238.800, 2.135	238.800, 1.895	238.800, 1.882	238.800, 0.484	238.800, 0.468	238.800, 0.607	238.800, 0.449	238.800, 0.483	238.800, 0.662
1196	239.000, 0.892	239.000, 0.798	239.000, 0.898	239.000, 2.132	239.000, 1.892	239.000, 1.880	239.000, 0.484	239.000, 0.468	239.000, 0.607	239.000, 0.448	239.000, 0.483	239.000, 0.662
1197	239.200, 0.892	239.200, 0.798	239.200, 0.898	239.200, 2.130	239.200, 1.890	239.200, 1.877	239.200, 0.484	239.200, 0.468	239.200, 0.607	239.200, 0.448	239.200, 0.483	239.200, 0.662
1198	239.400, 0.892	239.400, 0.798	239.400, 0.898	239.400, 2.128	239.400, 1.888	239.400, 1.875	239.400, 0.484	239.400, 0.468	239.400, 0.608	239.400, 0.448	239.400, 0.483	239.400, 0.661
1199	239.600, 0.892	239.600, 0.798	239.600, 0.898	239.600, 2.125	239.600, 1.885	239.600, 1.873	239.600, 0.484	239.600, 0.468	239.600, 0.608	239.600, 0.448	239.600, 0.483	239.600, 0.661
1200	239.800, 0.892	239.800, 0.798	239.800, 0.898	239.800, 2.123	239.800, 1.883	239.800, 1.870	239.800, 0.484	239.800, 0.468	239.800, 0.608	239.800, 0.447	239.800, 0.483	239.800, 0.661
1201	240.000, 0.892	240.000, 0.798	240.000, 0.898	240.000, 2.121	240.000, 1.880	240.000, 1.868	240.000, 0.484	240.000, 0.468	240.000, 0.608	240.000, 0.447	240.000, 0.483	240.000, 0.661
1202	240.200, 0.892	240.200, 0.797	240.200, 0.898	240.200, 2.118	240.200, 1.878	240.200, 1.866	240.200, 0.484	240.200, 0.468	240.200, 0.608	240.200, 0.447	240.200, 0.483	240.200, 0.661
1203	240.400, 0.892	240.400, 0.797	240.400, 0.898	240.400, 2.116	240.400, 1.876	240.400, 1.863	240.400, 0.484	240.400, 0.468	240.400, 0.608	240.400, 0.447	240.400, 0.483	240.400, 0.661
1204	240.600, 0.892	240.600, 0.797	240.600, 0.897	240.600, 2.114	240.600, 1.874	240.600, 1.861	240.600, 0.484	240.600, 0.468	240.600, 0.608	240.600, 0.447	240.600, 0.483	240.600, 0.661
1205	240.800, 0.892	240.800, 0.797	240.800, 0.897	240.800, 2.111	240.800, 1.871	240.800, 1.859	240.800, 0.484	240.800, 0.468	240.800, 0.607	240.800, 0.447	240.800, 0.483	240.800, 0.661
1206	241.000, 0.892	241.000, 0.797	241.000, 0.897	241.000, 2.109	241.000, 1.869	241.000, 1.857	241.000, 0.483	241.000, 0.468	241.000, 0.607	241.000, 0.447	241.000, 0.482	241.000, 0.660
1207	241.200, 0.892	241.200, 0.797	241.200, 0.897	241.200, 2.107	241.200, 1.867	241.200, 1.854	241.200, 0.483	241.200, 0.468	241.200, 0.607	241.200, 0.446	241.200, 0.482	241.200, 0.660
1208	241.400, 0.892	241.400, 0.796	241.400, 0.897	241.400, 2.105	241.400, 1.865	241.400, 1.852	241.400, 0.483	241.400, 0.468	241.400, 0.607	241.400, 0.446	241.400, 0.482	241.400, 0.660
1209	241.600, 0.892	241.600, 0.796	241.600, 0.897	241.600, 2.102	241.600, 1.863	241.600, 1.850	241.600, 0.483	241.600, 0.468	241.600, 0.606	241.600, 0.445	241.600, 0.482	241.600, 0.659
1210	241.800, 0.892	241.800, 0.796	241.800, 0.897	241.800, 2.100	241.800, 1.861	241.800, 1.847	241.800, 0.483	241.800, 0.467	241.800, 0.606	241.800, 0.445	241.800, 0.481	241.800, 0.659
1211	242.000, 0.892	242.000, 0.796	242.000, 0.897	242.000, 2.098	242.000, 1.859	242.000, 1.845	242.000, 0.483	242.000, 0.467	242.000, 0.606	242.000, 0.445	242.000, 0.481	242.000, 0.658
1212	242.200, 0.892	242.200, 0.796	242.200, 0.897	242.200, 2.096	242.200, 1.857	242.200, 1.843	242.200, 0.483	242.200, 0.467	242.200, 0.605	242.200, 0.444	242.200, 0.480	242.200, 0.658
1213	242.400, 0.892	242.400, 0.796	242.400, 0.898	242.400, 2.093	242.400, 1.856	242.400, 1.840	242.400, 0.483	242.400, 0.467	242.400, 0.605	242.400, 0.444	242.400, 0.479	242.400, 0.657
1214	242.600, 0.892	242.600, 0.796	242.600, 0.898	242.600, 2.091	242.600, 1.854	242.600, 1.838	242.600, 0.483	242.600, 0.468	242.600, 0.605	242.600, 0.443	242.600, 0.479	242.600, 0.656
1215	242.800, 0.892	242.800, 0.796	242.800, 0.898	242.800, 2.089	242.800, 1.852	242.800, 1.836	242.800, 0.482	242.800, 0.468	242.800, 0.606	242.800, 0.443	242.800, 0.479	242.800, 0.656
1216	243.000, 0.892	243.000, 0.796	243.000, 0.898	243.000, 2.087	243.000, 1.850	243.000, 1.834	243.000, 0.482	243.000, 0.468	243.000, 0.606	243.000, 0.443	243.000, 0.478	243.000, 0.655
1217	243.200, 0.892	243.200, 0.796	243.200, 0.898	243.200, 2.085	243.200, 1.848	243.200, 1.831	243.200, 0.482	243.200, 0.468	243.200, 0.606	243.200, 0.442	243.200, 0.478	243.200, 0.655
1218	243.400, 0.892	243.400, 0.796	243.400, 0.898	243.400, 2.083	243.400, 1.846	243.400, 1.829	243.400, 0.482	243.400, 0.468	243.400, 0.606	243.400, 0.442	243.400, 0.478	243.400, 0.654
1219	243.600, 0.892	243.600, 0.796	243.600, 0.898	243.600, 2.081	243.600, 1.844	243.600, 1.827	243.600, 0.482	243.600, 0.468	243.600, 0.606	243.600, 0.442	243.600, 0.477	243.600, 0.654
1220	243.800, 0.892	243.800, 0.796	243.800, 0.898	243.800, 2.079	243.800, 1.842	243.800, 1.825	243.800, 0.482	243.800, 0.468	243.800, 0.606	243.800, 0.441	243.800, 0.477	243.800, 0.654
1221	244.000, 0.892	244.000, 0.796	244.000, 0.898	244.000, 2.077	244.000, 1.840	244.000, 1.823	244.000, 0.482	244.000, 0.468	244.000, 0.606	244.000, 0.441	244.000, 0.477	244.000, 0.653
1222	244.200, 0.892	244.200, 0.796	244.200, 0.898	244.200, 2.076	244.200, 1.838	244.200, 1.821	244.200, 0.482	244.200, 0.468	244.200, 0.606	244.200, 0.441	244.200, 0.477	244.200, 0.653
1223	244.400, 0.892	244.400, 0.796	244.400, 0.898	244.400, 2.074	244.400, 1.836	244.400, 1.820	244.400, 0.482	244.400, 0.468	244.400, 0.606	244.400, 0.441	244.400, 0.476	244.400, 0.653
1224	244.600, 0.892	244.600, 0.796	244.600, 0.897	244.600, 2.072	244.600, 1.834	244.600, 1.818	244.600, 0.482	244.600, 0.468	244.600, 0.606	244.600, 0.441	244.600, 0.476	244.600, 0.653
1225	244.800, 0.892	244.800, 0.796	244.800, 0.897	244.800, 2.070	244.800, 1.832	244.800, 1.816	244.800, 0.481	244.800, 0.468	244.800, 0.606	244.800, 0.441	244.800, 0.476	244.800, 0.653
1226	245.000, 0.892	245.000, 0.796	245.000, 0.897	245.000, 2.068	245.000, 1.831	245.000, 1.814	245.000, 0.481	245.000, 0.468	245.000, 0.606	245.000, 0.441	245.000, 0.476	245.000, 0.653
1227	245.200, 0.892	245.200, 0.796	245.200, 0.897	245.200, 2.065	245.200, 1.829	245.200, 1.812	245.200, 0.482	245.200, 0.467	245.200, 0.606	245.200, 0.441	245.200, 0.476	245.200, 0.653
1228	245.400, 0.892	245.400, 0.796	245.400, 0.896	245.400, 2.063	245.400, 1.827	245.400, 1.810	245.400, 0.482	245.400, 0.467	245.400, 0.606	245.400, 0.441	245.400, 0.475	245.400, 0.652
1229	245.600, 0.892	245.600, 0.797	245.600, 0.896	245.600, 2.061	245.600, 1.825	245.600, 1.808	245.600, 0.482	245.600, 0.467	245.600, 0.606	245.600, 0.441	245.600, 0.475	245.600, 0.652
1230	245.800, 0.892	245.800, 0.796	245.800, 0.896	245.800, 2.059	245.800, 1.823	245.800, 1.806	245.800, 0.483	245.800, 0.467	245.800, 0.606	245.800, 0.441	245.800, 0.475	245.800, 0.652
1231	246.000, 0.891	246.000, 0.796	246.000, 0.896	246.000, 2.057	246.000, 1.822	246.000, 1.804	246.000, 0.483	246.000, 0.466	246.000, 0.606	246.000, 0.441	246.000, 0.475	246.000, 0.651
1232	246.200, 0.891	246.200, 0.796	246.200, 0.896	246.200, 2.055	246.200, 1.820	246.200, 1.802	246.200, 0.483	246.200, 0.467	246.200, 0.606	246.200, 0.441	246.200, 0.475	246.200, 0.650
1233	246.400, 0.891	246.400, 0.797	246.400, 0.896	246.400, 2.053	246.400, 1.818	246.400, 1.800	246.400, 0.483	246.400, 0.467	246.400, 0.606	246.400, 0.441	246.400, 0.475	246.400, 0.650
1234	246.600, 0.891	246.600, 0.797	246.600, 0.896	246.600, 2.051	246.600, 1.816	246.600, 1.798	246.600, 0.483	246.600, 0.467	246.600, 0.606	246.600, 0.440	246.600, 0.474	246.600, 0.649
1235	246.800, 0.890	246.800, 0.797	246.800, 0.896	246.800, 2.049	246.800, 1.815	246.800, 1.796	246.800, 0.483	246.800, 0.467	246.800, 0.605	246.800, 0.440	246.800, 0.474	246.800, 0.649
1236	247.000, 0.890	247.000, 0.797	247.000, 0.896	247.000, 2.047	247.000, 1.813	247.000, 1.794	247.000, 0.483	247.000, 0.467	247.000, 0.605	247.000, 0.440	247.000, 0.474	247.000, 0.648
1237	247.200, 0.890	247.200, 0.797	247.200, 0.896	247.200, 2.045	247.200, 1.811	247.200, 1.792	247.200, 0.483	247.200, 0.467	247.200, 0.605	247.200, 0.439	247.200, 0.474	247.200, 0.648
1238	247.400, 0.890	247.400, 0.797	247.400, 0.896	247.400, 2.044	247.400, 1.809	247.400, 1.790	247.400, 0.483	247.400, 0.468	247.400, 0.605	247.400, 0.439	247.400, 0.474	247.400, 0.647
1239	247.600, 0.890	247.600, 0.796	247.600, 0.896	247.600, 2.042	247.600, 1.807	247.600, 1.789	247.600, 0.483	247.600, 0.468	247.600, 0.605	247.600, 0.439	247.600, 0.473	247.600, 0.647
1240	247.800, 0.890	247.800, 0.796	247.800, 0.895	247.800, 2.040	247.800, 1.805	247.800, 1.787	247.800, 0.483	247.800, 0.468	247.800, 0.605	247.800, 0.438	247.800, 0.473	247.800, 0.647
1241	248.000, 0.890	248.000, 0.796	248.000, 0.895	248.000, 2.039	248.000, 1.803	248.000, 1.785	248.000, 0.482	248.000, 0.468	248.000, 0.604	248.000, 0.438	248.000, 0.473	248.000, 0.647
1242	248.200, 0.890	248.200, 0.796	248.200, 0.895	248.200, 2.037	248.200, 1.801	248.200, 1.784	248.200, 0.482	248.200, 0.469	248.200, 0.604	248.200, 0.438	248.200, 0.472	248.200, 0.647
1243	248.400, 0.890	248.400, 0.796	248.400, 0.895	248.400, 2.035	248.400, 1.799	248.400, 1.782	248.400, 0.482	248.400, 0.469	248.400, 0.604	248.400, 0.437	248.400, 0.472	248.400, 0.647
1244	248.600, 0.890	248.600, 0.796	248.600, 0.895	248.600, 2.034	248.600, 1.797	248.600, 1.780	248.600, 0.481	248.600, 0.469	248.600, 0.604	248.600, 0.437	248.600, 0.472	248.600, 0.647
1245	248.800, 0.891	248.800, 0.797	248.800, 0.895	248.800, 2.032	248.800, 1.795	248.800, 1.778	248.800, 0.481	248.800, 0.469	248.800, 0.604	248.800, 0.437	248.800, 0.472	248.800, 0.647
1246	249.000, 0.891	249.000, 0.797	249.000, 0.895	249.000, 2.030	249.000, 1.794	249.000, 1.776	249.000, 0.481	249.000, 0.468	249.000, 0.604	249.000, 0.437	249.000, 0.472	249.000, 0.647
1247	249.200, 0.891	249.200, 0.797	249.200, 0.895	249.200, 2.029	249.200, 1.792	249.200, 1.775	249.200, 0.481	249.200, 0.468	249.200, 0.604	249.200, 0.436	249.200, 0.472	249.200, 0.646
1248	249.400, 0.891	249.400, 0.797	249.400, 0.895	249.400, 2.027	249.400, 1.790	249.400, 1.773	249.400, 0.481	249.400, 0.468	249.400, 0.604	249.400, 0.436	249.400, 0.471	249.400, 0.646
1249	249.600, 0.890	249.600, 0.797	249.600, 0.895	249.600, 2.025	249.600, 1.788	249.600, 1.771	249.600, 0.481	249.600, 0.467	249.600, 0.604	249.600, 0.436	249.600, 0.471	249.600, 0.646
1250	249.800, 0.890	249.800, 0.797	249.800, 0.895	249.800, 2.023	249.800, 1.787	249.800, 1.770	249.800, 0.481	249.800, 0.467	249.800, 0.605	249.800, 0.436	249.800, 0.471	249.800, 0.645
1251	250.000, 0.890	250.000, 0.797	250.000, 0.895	250.000, 2.022	250.000, 1.785	250.000, 1.768	250.000, 0.481	250.000, 0.466	250.000, 0.605	250.000, 0.436	250.000, 0.471	250.000, 0.645
1252	250.200, 0.890	250.200, 0.797	250.200, 0.895	250.200, 2.020	250.200, 1.783	250.200, 1.767	250.200, 0.481	250.200, 0.466	250.200, 0.605	250.200, 0.436	250.200, 0.471	250.200, 0.645
1253	250.400, 0.890	250.400, 0.797	250.400, 0.895	250.400, 2.018	250.400, 1.782	250.400, 1.765	250.400, 0.481	250.400, 0.466	250.400, 0.605	250.400, 0.435	250.400, 0.470	250.400, 0.644
1254	250.600, 0.890	250.600, 0.797	250.600, 0.895	250.600, 2.017	250.600, 1.780	250.600, 1.764	250.600, 0.481	250.600, 0.466	250.600, 0.605	250.600, 0.435	250.600, 0.470	250.600, 0.644
1255	250.800, 0.890	250.800, 0.797	250.800, 0.895	250.800, 2.015	250.800, 1.779	250.800, 1.762	250.800, 0.481	250.800, 0.466	250.800, 0.605	250.800, 0.435	250.800, 0.470	250.800, 0.643
1256	251.000, 0.890	251.000, 0.797	251.000, 0.895	251.000, 2.013	251.000, 1.777	251.000, 1.761	251.000, 0.481	251.000, 0.466	251.000, 0.605	251.000, 0.435	251.000, 0.470	251.000, 0.643
1257	251.200, 0.889	251.200, 0.797	251.200, 0.895	251.200, 2.011	251.200, 1.776	251.200, 1.759	251.200, 0.481	251.200, 0.466	251.200, 0.605	251.200, 0.435	251.200, 0.470	251.200, 0.643
1258	251.400, 0.889	251.400, 0.797	251.400, 0.894	251.400, 2.009	251.400, 1.774	251.400, 1.757	251.400, 0.481	251.400, 0.466	251.400, 0.604	251.400, 0.435	251.400, 0.469	251.400, 0.642
1259	251.600, 0.889	251.600, 0.797	251.600, 0.894	251.600, 2.007	251.600, 1.773	251.600, 1.755	251.600, 0.481	251.600, 0.466	251.600, 0.604	251.600, 0.435	251.600, 0.469	251.600, 0.642
1260	251.800, 0.889	251.800, 0.797	251.800, 0.894	251.800, 2.005	251.800, 1.771	251.800, 1.754	251.800, 0.481	251.800, 0.466	251.800, 0.604	251.800, 0.434	251.800, 0.468	251.800, 0.642
1261	252.000, 0.889	252.000, 0.797	252.000, 0.894	252.000, 2.003	252.000, 1.770	252.000, 1.752	252.000, 0.481	252.000, 0.466	252.000, 0.603	252.000, 0.434	252.000, 0.468	252.000, 0.642
1262	252.200, 0.889	252.200, 0.797	252.200, 0.894	252.200, 2.002	252.200, 1.768	252.200, 1.750	252.200, 0.481	252.200, 0.466	252.200, 0.603	252.200, 0.434	252.200, 0.468	252.200, 0.642
1263	252.400, 0.889	252.400, 0.797	252.400, 0.894	252.400, 2.000	252.400, 1.767	252.400, 1.749	252.400, 0.481	252.400, 0.466	252.400, 0.603	252.400, 0.434	252.400, 0.468	252.400, 0.642
1264	252.600, 0.889	252.600, 0.797	252.600, 0.894	252.600, 1.998	252.600, 1.765	252.600, 1.747	252.600, 0.481	252.600, 0.466	252.600, 0.603	252.600, 0.434	252.600, 0.467	252.600, 0.642
1265	252.800, 0.889	252.800, 0.796	252.800, 0.894	252.800, 1.996	252.800, 1.764	252.800, 1.745	252.800, 0.481	252.800, 0.466	252.800, 0.603	252.800, 0.434	252.800, 0.467	252.800, 0.642
1266	253.000, 0.889	253.000, 0.796	253.000, 0.895	253.000, 1.995	253.000, 1.762	253.000, 1.743	253.000, 0.481	253.000, 0.466	253.000, 0.604	253.000, 0.433	253.000, 0.467	253.000, 0.642
1267	253.200, 0.889	253.200, 0.796	253.200, 0.895	253.200, 1.993	253.200, 1.761	253.200, 1.742	253.200, 0.480	253.200, 0.466	253.200, 0.604	253.200, 0.433	253.200, 0.467	253.200, 0.642
1268	253.400, 0.889	253.400, 0.796	253.400, 0.895	253.400, 1.991	253.400, 1.759	253.400, 1.740	253.400, 0.480	253.400, 0.466	253.400, 0.604	253.400, 0.433	253.400, 0.467	253.400, 0.642
1269	253.600, 0.888	253.600, 0.796	253.600, 0.895	253.600, 1.990	253.600, 1.758	253.600, 1.738	253.600, 0.480	253.600, 0.466	253.600, 0.604	253.600, 0.432	253.600, 0.466	253.600, 0.642
1270	253.800, 0.889	253.800, 0.795	253.800, 0.895	253.800, 1.988	253.800, 1.756	253.800, 1.737	253.800, 0.479	253.800, 0.466	253.800, 0.604	253.800, 0.432	253.800, 0.466	253.800, 0.642
1271	254.000, 0.889	254.000, 0.795	254.000, 0.894	254.000, 1.987	254.000, 1.755	254.000, 1.735	254.000, 0.479	254.000, 0.466	254.000, 0.604	254.000, 0.432	254.000, 0.466	254.000, 0.642
1272	254.200, 0.889	254.200, 0.795	254.200, 0.894	254.200, 1.986	254.200, 1.754	254.200, 1.734	254.200, 0.479	254.200, 0.466	254.200, 0.604	254.200, 0.432	254.200, 0.466	254.200, 0.642
1273	254.400, 0.889	254.400, 0.795	254.400, 0.894	254.400, 1.985	254.400, 1.752	254.400, 1.732	254.400, 0.479	254.400, 0.466	254.400, 0.605	254.400, 0.432	254.400, 0.466	254.400, 0.641
1274	254.600, 0.889	254.600, 0.795	254.600, 0.894	254.600, 1.983	254.600, 1.751	254.600, 1.731	254.600, 0.479	254.600, 0.466	254.600, 0.604	254.600, 0.432	254.600, 0.466	254.600, 0.641
1275	254.800, 0.889	254.800, 0.795	254.800, 0.893	254.800, 1.982	254.800, 1.750	254.800, 1.729	254.800, 0.479	254.800, 0.466	254.800, 0.604	254.800, 0.432	254.800, 0.466	254.800, 0.640
1276	255.000, 0.889	255.000, 0.794	255.000, 0.893	255.000, 1.981	255.000, 1.749	255.000, 1.727	255.000, 0.479	255.000, 0.466	255.000, 0.604	255.000, 0.432	255.000, 0.466	255.000, 0.640
1277	255.200, 0.889	255.200, 0.794	255.200, 0.893	255.200, 1.979	255.200, 1.747	255.200, 1.726	255.200, 0.479	255.200, 0.466	255.200, 0.604	255.200, 0.432	255.200, 0.466	255.200, 0.639
1278	255.400, 0.889	255.400, 0.794	255.400, 0.893	255.400, 1.978	255.400, 1.746	255.400, 1.724	255.400, 0.480	255.400, 0.465	255.400, 0.604	255.400, 0.432	255.400, 0.466	255.400, 0.639
1279	255.600, 0.889	255.600, 0.794	255.600, 0.892	255.600, 1.977	255.600, 1.745	255.600, 1.723	255.600, 0.480	255.600, 0.465	255.600, 0.603	255.600, 0.432	255.600, 0.466	255.600, 0.638
1280	255.800, 0.889	255.800, 0.793	255.800, 0.892	255.800, 1.976	255.800, 1.743	255.800, 1.721	255.800, 0.480	255.800, 0.465	255.800, 0.603	255.800, 0.432	255.800, 0.466	255.800, 0.638
1281	256.000, 0.889	256.000, 0.793	256.000, 0.892	256.000, 1.974	256.000, 1.742	256.000, 1.720	256.000, 0.480	256.000, 0.465	256.000, 0.603	256.000, 0.431	256.000, 0.465	256.000, 0.637
1282	256.200, 0.888	256.200, 0.793	256.200, 0.892	256.200, 1.973	256.200, 1.740	256.200, 1.718	256.200, 0.480	256.200, 0.465	256.200, 0.603	256.200, 0.431	256.200, 0.465	256.200, 0.637
1283	256.400, 0.888	256.400, 0.793	256.400, 0.892	256.400, 1.971	256.400, 1.739	256.400, 1.717	256.400, 0.480	256.400, 0.465	256.400, 0.604	256.400, 0.431	256.400, 0.465	256.400, 0.636
1284	256.600, 0.888	256.600, 0.793	256.600, 0.893	256.600, 1.970	256.600, 1.738	256.600, 1.715	256.600, 0.480	256.600, 0.465	256.600, 0.604	256.600, 0.430	256.600, 0.465	256.600, 0.636
1285	256.800, 0.887	256.800, 0.793	256.800, 0.893	256.800, 1.968	256.800, 1.736	256.800, 1.714	256.800, 0.480	256.800, 0.464	256.800, 0.603	256.800, 0.430	256.800, 0.464	256.800, 0.636
1286	257.000, 0.887	257.000, 0.793	257.000, 0.893	257.000, 1.966	257.000, 1.735	257.000, 1.712	257.000, 0.480	257.000, 0.464	257.000, 0.603	257.000, 0.430	257.000, 0.464	257.000, 0.635
1287	257.200, 0.887	257.200, 0.794	257.200, 0.893	257.200, 1.964	257.200, 1.733	257.200, 1.711	257.200, 0.480	257.200, 0.464	257.200, 0.603	257.200, 0.430	257.200, 0.464	257.200, 0.635
1288	257.400, 0.887	257.400, 0.794	257.400, 0.893	257.400, 1.963	257.400, 1.732	257.400, 1.710	257.400, 0.480	257.400, 0.464	257.400, 0.603	257.400, 0.429	257.400, 0.464	257.400, 0.635
1289	257.600, 0.887	257.600, 0.795	257.600, 0.893	257.600, 1.961	257.600, 1.730	257.600, 1.708	257.600, 0.480	257.600, 0.464	257.600, 0.603	257.600, 0.429	257.600, 0.463	257.600, 0.635
1290	257.800, 0.887	257.800, 0.795	257.800, 0.894	257.800, 1.960	257.800, 1.729	257.800, 1.707	257.800, 0.480	257.800, 0.464	257.800, 0.603	257.800, 0.429	257.800, 0.463	257.800, 0.635
1291	258.000, 0.887	258.000, 0.796	258.000, 0.894	258.000, 1.958	258.000, 1.727	258.000, 1.706	258.000, 0.480	258.000, 0.464	258.000, 0.603	258.000, 0.429	258.000, 0.462	258.000, 0.635
1292	258.200, 0.888	258.200, 0.796	258.200, 0.894	258.200, 1.957	258.200, 1.726	258.200, 1.705	258.200, 0.480	258.200, 0.465	258.200, 0.603	258.200, 0.429	258.200, 0.462	258.200, 0.634
1293	258.400, 0.888	258.400, 0.796	258.400, 0.894	258.400, 1.955	258.400, 1.725	258.400, 1.703	258.400, 0.480	258.400, 0.465	258.400, 0.603	258.400, 0.428	258.400, 0.461	258.400, 0.634
1294	258.600, 0.888	258.600, 0.796	258.600, 0.894	258.600, 1.954	258.600, 1.723	258.600, 1.702	258.600, 0.480	258.600, 0.465	258.600, 0.603	258.600, 0.428	258.600, 0.461	258.600, 0.634
1295	258.800, 0.889	258.800, 0.796	258.800, 0.894	258.800, 1.952	258.800, 1.722	258.800, 1.701	258.800, 0.479	258.800, 0.465	258.800, 0.603	258.800, 0.428	258.800, 0.461	258.800, 0.634
1296	259.000, 0.889	259.000, 0.796	259.000, 0.894	259.000, 1.951	259.000, 1.720	259.000, 1.700	259.000, 0.479	259.000, 0.465	259.000, 0.603	259.000, 0.428	259.000, 0.461	259.000, 0.634
1297	259.200, 0.889	259.200, 0.795	259.200, 0.894	259.200, 1.950	259.200, 1.719	259.200, 1.698	259.200, 0.479	259.200, 0.465	259.200, 0.603	259.200, 0.428	259.200, 0.461	259.200, 0.634
1298	259.400, 0.888	259.400, 0.795	259.400, 0.894	259.400, 1.948	259.400, 1.717	259.400, 1.697	259.400, 0.479	259.400, 0.465	259.400, 0.603	259.400, 0.428	259.400, 0.461	259.400, 0.634
1299	259.600, 0.888	259.600, 0.795	259.600, 0.894	259.600, 1.947	259.600, 1.716	259.600, 1.696	259.600, 0.479	259.600, 0.465	259.600, 0.603	259.600, 0.427	259.600, 0.461	259.600, 0.634
1300	259.800, 0.888	259.800, 0.795	259.800, 0.894	259.800, 1.946	259.800, 1.715	259.800, 1.694	259.800, 0.478	259.800, 0.465	259.800, 0.603	259.800, 0.427	259.800, 0.460	259.800, 0.633
1301	260.000, 0.888	260.000, 0.794	260.000, 0.894	260.000, 1.944	260.000, 1.714	260.000, 1.693	260.000, 0.478	260.000, 0.465	260.000, 0.603	260.000, 0.427	260.000, 0.460	260.000, 0.633
1302	260.200, 0.888	260.200, 0.794	260.200, 0.894	260.200, 1.943	260.200, 1.713	260.200, 1.692	260.200, 0.478	260.200, 0.465	260.200, 0.603	260.200, 0.427	260.200, 0.460	260.200, 0.633
1303	260.400, 0.888	260.400, 0.794	260.400, 0.894	260.400, 1.942	260.400, 1.711	260.400, 1.690	260.400, 0.478	260.400, 0.465	260.400, 0.603	260.400, 0.427	260.400, 0.460	260.400, 0.633
1304	260.600, 0.888	260.600, 0.794	260.600, 0.894	260.600, 1.941	260.600, 1.711	260.600, 1.689	260.600, 0.478	260.600, 0.465	260.600, 0.604	260.600, 0.427	260.600, 0.460	260.600, 0.633
1305	260.800, 0.887	260.800, 0.794	260.800, 0.894	260.800, 1.940	260.800, 1.710	260.800, 1.687	260.800, 0.478	260.800, 0.465	260.800, 0.603	260.800, 0.426	260.800, 0.460	260.800, 0.632
1306	261.000, 0.887	261.000, 0.794	261.000, 0.893	261.000, 1.938	261.000, 1.709	261.000, 1.686	261.000, 0.478	261.000, 0.465	261.000, 0.603	261.000, 0.426	261.000, 0.459	261.000, 0.632
1307	261.200, 0.887	261.200, 0.794	261.200, 0.893	261.200, 1.937	261.200, 1.708	261.200, 1.685	261.200, 0.478	261.200, 0.465	261.200, 0.603	261.200, 0.426	261.200, 0.459	261.200, 0.632
1308	261.400, 0.886	261.400, 0.794	261.400, 0.893	261.400, 1.936	261.400, 1.707	261.400, 1.683	261.400, 0.478	261.400, 0.465	261.400, 0.603	261.400, 0.426	261.400, 0.459	261.400, 0.632
1309	261.600, 0.886	261.600, 0.794	261.600, 0.893	261.600, 1.935	261.600, 1.706	261.600, 1.682	261.600, 0.478	261.600, 0.465	261.600, 0.602	261.600, 0.426	261.600, 0.459	261.600, 0.632
1310	261.800, 0.886	261.800, 0.794	261.800, 0.893	261.800, 1.934	261.800, 1.705	261.800, 1.681	261.800, 0.478	261.800, 0.465	261.800, 0.602	261.800, 0.426	261.800, 0.459	261.800, 0.631
1311	262.000, 0.886	262.000, 0.794	262.000, 0.893	262.000, 1.932	262.000, 1.704	262.000, 1.680	262.000, 0.478	262.000, 0.466	262.000, 0.602	262.000, 0.426	262.000, 0.459	262.000, 0.631
1312	262.200, 0.886	262.200, 0.794	262.200, 0.892	262.200, 1.931	262.200, 1.703	262.200, 1.679	262.200, 0.478	262.200, 0.466	262.200, 0.602	262.200, 0.426	262.200, 0.459	262.200, 0.631
1313	262.400, 0.886	262.400, 0.794	262.400, 0.892	262.400, 1.930	262.400, 1.702	262.400, 1.678	262.400, 0.478	262.400, 0.466	262.400, 0.602	262.400, 0.425	262.400, 0.459	262.400, 0.631
1314	262.600, 0.886	262.600, 0.794	262.600, 0.892	262.600, 1.928	262.600, 1.701	262.600, 1.677	262.600, 0.478	262.600, 0.466	262.600, 0.602	262.600, 0.425	262.600, 0.459	262.600, 0.630
1315	262.800, 0.886	262.800, 0.794	262.800, 0.892	262.800, 1.927	262.800, 1.700	262.800, 1.676	262.800, 0.478	262.800, 0.466	262.800, 0.602	262.800, 0.425	262.800, 0.459	262.800, 0.630
1316	263.000, 0.887	263.000, 0.794	263.000, 0.892	263.000, 1.926	263.000, 1.698	263.000, 1.675	263.000, 0.478	263.000, 0.466	263.000, 0.602	263.000, 0.425	263.000, 0.459	263.000, 0.630
1317	263.200, 0.887	263.200, 0.794	263.200, 0.892	263.200, 1.924	263.200, 1.697	263.200, 1.673	263.200, 0.478	263.200, 0.466	263.200, 0.602	263.200, 0.425	263.200, 0.458	263.200, 0.629
1318	263.400, 0.887	263.400, 0.794	263.400, 0.892	263.400, 1.923	263.400, 1.695	263.400, 1.672	263.400, 0.478	263.400, 0.466	263.400, 0.602	263.400, 0.425	263.400, 0.458	263.400, 0.629
1319	263.600, 0.887	263.600, 0.794	263.600, 0.892	263.600, 1.922	263.600, 1.694	263.600, 1.671	263.600, 0.478	263.600, 0.465	263.600, 0.602	263.600, 0.425	263.600, 0.458	263.600, 0.628
1320	263.800, 0.887	263.800, 0.793	263.800, 0.892	263.800, 1.920	263.800, 1.693	263.800, 1.670	263.800, 0.478	263.800, 0.465	263.800, 0.602	263.800, 0.425	263.800, 0.458	263.800, 0.628
1321	264.000, 0.887	264.000, 0.793	264.000, 0.892	264.000, 1.919	264.000, 1.692	264.000, 1.669	264.000, 0.478	264.000, 0.465	264.000, 0.602	264.000, 0.424	264.000, 0.458	264.000, 0.628
1322	264.200, 0.887	264.200, 0.793	264.200, 0.892	264.200, 1.918	264.200, 1.690	264.200, 1.668	264.200, 0.478	264.200, 0.465	264.200, 0.602	264.200, 0.424	264.200, 0.457	264.200, 0.628
1323	264.400, 0.887	264.400, 0.793	264.400, 0.892	264.400, 1.916	264.400, 1.689	264.400, 1.666	264.400, 0.477	264.400, 0.465	264.400, 0.602	264.400, 0.424	264.400, 0.457	264.400, 0.628
1324	264.600, 0.887	264.600, 0.793	264.600, 0.892	264.600, 1.915	264.600, 1.688	264.600, 1.665	264.600, 0.477	264.600, 0.465	264.600, 0.602	264.600, 0.424	264.600, 0.457	264.600, 0.628
1325	264.800, 0.887	264.800, 0.793	264.800, 0.893	264.800, 1.914	264.800, 1.687	264.800, 1.664	264.800, 0.477	264.800, 0.465	264.800, 0.602	264.800, 0.423	264.800, 0.457	264.800, 0.628
1326	265.000, 0.887	265.000, 0.793	265.000, 0.893	265.000, 1.913	265.000, 1.686	265.000, 1.663	265.000, 0.477	265.000, 0.465	265.000, 0.602	265.000, 0.423	265.000, 0.456	265.000, 0.628
1327	265.200, 0.887	265.200, 0.793	265.200, 0.893	265.200, 1.911	265.200, 1.685	265.200, 1.661	265.200, 0.477	265.200, 0.465	265.200, 0.602	265.200, 0.423	265.200, 0.456	265.200, 0.628
1328	265.400, 0.886	265.400, 0.793	265.400, 0.893	265.400, 1.910	265.400, 1.684	265.400, 1.660	265.400, 0.477	265.400, 0.464	265.400, 0.602	265.400, 0.423	265.400, 0.456	265.400, 0.627
1329	265.600, 0.886	265.600, 0.793	265.600, 0.893	265.600, 1.909	265.600, 1.683	265.600, 1.659	265.600, 0.477	265.600, 0.464	265.600, 0.601	265.600, 0.422	265.600, 0.456	265.600, 0.627
1330	265.800, 0.886	265.800, 0.793	265.800, 0.893	265.800, 1.908	265.800, 1.681	265.800, 1.658	265.800, 0.477	265.800, 0.464	265.800, 0.601	265.800, 0.422	265.800, 0.456	265.800, 0.627
1331	266.000, 0.886	266.000, 0.793	266.000, 0.893	266.000, 1.907	266.000, 1.680	266.000, 1.657	266.000, 0.477	266.000, 0.464	266.000, 0.601	266.000, 0.422	266.000, 0.455	266.000, 0.626
1332	266.200, 0.886	266.200, 0.793	266.200, 0.893	266.200, 1.906	266.200, 1.679	266.200, 1.656	266.200, 0.477	266.200, 0.464	266.200, 0.601	266.200, 0.422	266.200, 0.455	266.200, 0.626
1333	266.400, 0.886	266.400, 0.793	266.400, 0.893	266.400, 1.905	266.400, 1.678	266.400, 1.655	266.400, 0.477	266.400, 0.464	266.400, 0.601	266.400, 0.422	266.400, 0.455	266.400, 0.626
1334	266.600, 0.886	266.600, 0.793	266.600, 0.893	266.600, 1.904	266.600, 1.677	266.600, 1.654	266.600, 0.477	266.600, 0.464	266.600, 0.601	266.600, 0.422	266.600, 0.455	266.600, 0.625
1335	266.800, 0.886	266.800, 0.793	266.800, 0.892	266.800, 1.903	266.800, 1.676	266.800, 1.653	266.800, 0.477	266.800, 0.464	266.800, 0.601	266.800, 0.422	266.800, 0.455	266.800, 0.625
1336	267.000, 0.886	267.000, 0.793	267.000, 0.892	267.000, 1.902	267.000, 1.675	267.000, 1.652	267.000, 0.477	267.000, 0.464	267.000, 0.601	267.000, 0.422	267.000, 0.455	267.000, 0.625
1337	267.200, 0.886	267.200, 0.793	267.200, 0.892	267.200, 1.901	267.200, 1.674	267.200, 1.651	267.200, 0.477	267.200, 0.464	267.200, 0.601	267.200, 0.423	267.200, 0.454	267.200, 0.624
1338	267.400, 0.886	267.400, 0.793	267.400, 0.892	267.400, 1.900	267.400, 1.673	267.400, 1.650	267.400, 0.477	267.400, 0.464	267.400, 0.601	267.400, 0.423	267.400, 0.454	267.400, 0.624
1339	267.600, 0.886	267.600, 0.793	267.600, 0.891	267.600, 1.898	267.600, 1.672	267.600, 1.649	267.600, 0.477	267.600, 0.464	267.600, 0.601	267.600, 0.423	267.600, 0.454	267.600, 0.624
1340	267.800, 0.886	267.800, 0.793	267.800, 0.891	267.800, 1.897	267.800, 1.671	267.800, 1.648	267.800, 0.476	267.800, 0.463	267.800, 0.601	267.800, 0.423	267.800, 0.454	267.800, 0.624
1341	268.000, 0.886	268.000, 0.793	268.000, 0.891	268.000, 1.896	268.000, 1.670	268.000, 1.647	268.000, 0.476	268.000, 0.463	268.000, 0.601	268.000, 0.423	268.000, 0.454	268.000, 0.624
1342	268.200, 0.886	268.200, 0.793	268.200, 0.891	268.200, 1.895	268.200, 1.669	268.200, 1.645	268.200, 0.476	268.200, 0.463	268.200, 0.601	268.200, 0.423	268.200, 0.454	268.200, 0.624
1343	268.400, 0.885	268.400, 0.793	268.400, 0.891	268.400, 1.894	268.400, 1.668	268.400, 1.644	268.400, 0.476	268.400, 0.463	268.400, 0.601	268.400, 0.423	268.400, 0.454	268.400, 0.624
1344	268.600, 0.885	268.600, 0.793	268.600, 0.891	268.600, 1.892	268.600, 1.667	268.600, 1.643	268.600, 0.476	268.600, 0.463	268.600, 0.601	268.600, 0.422	268.600, 0.454	268.600, 0.623
1345	268.800, 0.885	268.800, 0.793	268.800, 0.891	268.800, 1.891	268.800, 1.666	268.800, 1.642	268.800, 0.475	268.800, 0.463	268.800, 0.602	268.800, 0.422	268.800, 0.454	268.800, 0.623
1346	269.000, 0.885	269.000, 0.793	269.000, 0.891	269.000, 1.890	269.000, 1.665	269.000, 1.640	269.000, 0.475	269.000, 0.463	269.000, 0.602	269.000, 0.422	269.000, 0.454	269.000, 0.623
1347	269.200, 0.885	269.200, 0.793	269.200, 0.890	269.200, 1.889	269.200, 1.665	269.200, 1.639	269.200, 0.475	269.200, 0.463	269.200, 0.602	269.200, 0.422	269.200, 0.454	269.200, 0.623
1348	269.400, 0.885	269.400, 0.793	269.400, 0.890	269.400, 1.888	269.400, 1.664	269.400, 1.639	269.400, 0.475	269.400, 0.463	269.400, 0.602	269.400, 0.421	269.400, 0.454	269.400, 0.623
1349	269.600, 0.885	269.600, 0.793	269.600, 0.890	269.600, 1.888	269.600, 1.664	269.600, 1.638	269.600, 0.475	269.600, 0.463	269.600, 0.602	269.600, 0.421	269.600, 0.454	269.600, 0.623
1350	269.800, 0.885	269.800, 0.793	269.800, 0.890	269.800, 1.887	269.800, 1.663	269.800, 1.637	269.800, 0.475	269.800, 0.463	269.800, 0.602	269.800, 0.421	269.800, 0.454	269.800, 0.623
1351	,	,	,	,	,	,	,	,	,	,	,	,
1352	,	,	,	,	,	,	,	,	,	,	,	,
1353	,	,	,	,	,	,	,	,	,	,	,	,
1354	,	,	,	,	,	,	,	,	,	,	,	,
1355	,	,	,	,	,	,	,	,	,	,	,	,
1356	,	,	,	,	,	,	,	,	,	,	,	,
1357	,	,	,	,	,	,	,	,	,	,	,	,
1358	,	,	,	,	,	,	,	,	,	,	,	,
1359	,	,	,	,	,	,	,	,	,	,	,	,
1360	,	,	,	,	,	,	,	,	,	,	,	,
1361	,	,	,	,	,	,	,	,	,	,	,	,
1362	,	,	,	,	,	,	,	,	,	,	,	,
1363	,	,	,	,	,	,	,	,	,	,	,	,
1364	,	,	,	,	,	,	,	,	,	,	,	,
1365	,	,	,	,	,	,	,	,	,	,	,	,
1366	,	,	,	,	,	,	,	,	,	,	,	,
1367	,	,	,	,	,	,	,	,	,	,	,	,
1368	,	,	,	,	,	,	,	,	,	,	,	,
1369	,	,	,	,	,	,	,	,	,	,	,	,
1370	,	,	,	,	,	,	,	,	,	,	,	,
1371	,	,	,	,	,	,	,	,	,	,	,	,
1372	,	,	,	,	,	,	,	,	,	,	,	,
1373	,	,	,	,	,	,	,	,	,	,	,	,
1374	,	,	,	,	,	,	,	,	,	,	,	,
1375	,	,	,	,	,	,	,	,	,	,	,	,
1376	,	,	,	,	,	,	,	,	,	,	,	,
1377	,	,	,	,	,	,	,	,	,	,	,	,
1378	,	,	,	,	,	,	,	,	,	,	,	,
1379	,	,	,	,	,	,	,	,	,	,	,	,
1380	,	,	,	,	,	,	,	,	,	,	,	,
1381	,	,	,	,	,	,	,	,	,	,	,	,
1382	,	,	,	,	,	,	,	,	,	,	,	,
1383	,	,	,	,	,	,	,	,	,	,	,	,
1384	,	,	,	,	,	,	,	,	,	,	,	,
1385	,	,	,	,	,	,	,	,	,	,	,	,
1386	,	,	,	,	,	,	,	,	,	,	,	,
1387	,	,	,	,	,	,	,	,	,	,	,	,
1388	,	,	,	,	,	,	,	,	,	,	,	,
1389	,	,	,	,	,	,	,	,	,	,	,	,
1390	,	,	,	,	,	,	,	,	,	,	,	,
1391	,	,	,	,	,	,	,	,	,	,	,	,
1392	,	,	,	,	,	,	,	,	,	,	,	,
1393	,	,	,	,	,	,	,	,	,	,	,	,
1394	,	,	,	,	,	,	,	,	,	,	,	,
1395	,	,	,	,	,	,	,	,	,	,	,	,
1396	,	,	,	,	,	,	,	,	,	,	,	,
1397	,	,	,	,	,	,	,	,	,	,	,	,
1398	,	,	,	,	,	,	,	,	,	,	,	,
1399	,	,	,	,	,	,	,	,	,	,	,	,
1400	,	,	,	,	,	,	,	,	,	,	,	,
1401	,	,	,	,	,	,	,	,	,	,	,	,
1402	,	,	,	,	,	,	,	,	,	,	,	,
1403	,	,	,	,	,	,	,	,	,	,	,	,
1404	,	,	,	,	,	,	,	,	,	,	,	,
1405	,	,	,	,	,	,	,	,	,	,	,	,
1406	,	,	,	,	,	,	,	,	,	,	,	,
1407	,	,	,	,	,	,	,	,	,	,	,	,
1408	,	,	,	,	,	,	,	,	,	,	,	,
1409	,	,	,	,	,	,	,	,	,	,	,	,
1410	,	,	,	,	,	,	,	,	,	,	,	,
1411	,	,	,	,	,	,	,	,	,	,	,	,
1412	,	,	,	,	,	,	,	,	,	,	,	,
1413	,	,	,	,	,	,	,	,	,	,	,	,
1414	,	,	,	,	,	,	,	,	,	,	,	,
1415	,	,	,	,	,	,	,	,	,	,	,	,
1416	,	,	,	,	,	,	,	,	,	,	,	,
1417	,	,	,	,	,	,	,	,	,	,	,	,
1418	,	,	,	,	,	,	,	,	,	,	,	,
1419	,	,	,	,	,	,	,	,	,	,	,	,
1420	,	,	,	,	,	,	,	,	,	,	,	,
1421	,	,	,	,	,	,	,	,	,	,	,	,
1422	,	,	,	,	,	,	,	,	,	,	,	,
1423	,	,	,	,	,	,	,	,	,	,	,	,
1424	,	,	,	,	,	,	,	,	,	,	,	,
1425	,	,	,	,	,	,	,	,	,	,	,	,
1426	,	,	,	,	,	,	,	,	,	,	,	,
1427	,	,	,	,	,	,	,	,	,	,	,	,
1428	,	,	,	,	,	,	,	,	,	,	,	,
1429	,	,	,	,	,	,	,	,	,	,	,	,
1430	,	,	,	,	,	,	,	,	,	,	,	,
1431	,	,	,	,	,	,	,	,	,	,	,	,
1432	,	,	,	,	,	,	,	,	,	,	,	,
1433	,	,	,	,	,	,	,	,	,	,	,	,
1434	,	,	,	,	,	,	,	,	,	,	,	,
1435	,	,	,	,	,	,	,	,	,	,	,	,
1436	,	,	,	,	,	,	,	,	,	,	,	,
1437	,	,	,	,	,	,	,	,	,	,	,	,
1438	,	,	,	,	,	,	,	,	,	,	,	,
1439	,	,	,	,	,	,	,	,	,	,	,	,
1440	,	,	,	,	,	,	,	,	,	,	,	,
1441	,	,	,	,	,	,	,	,	,	,	,	,
1442	,	,	,	,	,	,	,	,	,	,	,	,
1443	,	,	,	,	,	,	,	,	,	,	,	,
1444	,	,	,	,	,	,	,	,	,	,	,	,
1445	,	,	,	,	,	,	,	,	,	,	,	,
1446	,	,	,	,	,	,	,	,	,	,	,	,
1447	,	,	,	,	,	,	,	,	,	,	,	,
1448	,	,	,	,	,	,	,	,	,	,	,	,
1449	,	,	,	,	,	,	,	,	,	,	,	,
1450	,	,	,	,	,	,	,	,	,	,	,	,
1451	,	,	,	,	,	,	,	,	,	,	,	,
1452	,	,	,	,	,	,	,	,	,	,	,	,
1453	,	,	,	,	,	,	,	,	,	,	,	,
1454	,	,	,	,	,	,	,	,	,	,	,	,
1455	,	,	,	,	,	,	,	,	,	,	,	,
1456	,	,	,	,	,	,	,	,	,	,	,	,
1457	,	,	,	,	,	,	,	,	,	,	,	,
1458	,	,	,	,	,	,	,	,	,	,	,	,
1459	,	,	,	,	,	,	,	,	,	,	,	,
1460	,	,	,	,	,	,	,	,	,	,	,	,
1461	,	,	,	,	,	,	,	,	,	,	,	,
1462	,	,	,	,	,	,	,	,	,	,	,	,
1463	,	,	,	,	,	,	,	,	,	,	,	,
1464	,	,	,	,	,	,	,	,	,	,	,	,
1465	,	,	,	,	,	,	,	,	,	,	,	,
1466	,	,	,	,	,	,	,	,	,	,	,	,
1467	,	,	,	,	,	,	,	,	,	,	,	,
1468	,	,	,	,	,	,	,	,	,	,	,	,
1469	,	,	,	,	,	,	,	,	,	,	,	,
1470	,	,	,	,	,	,	,	,	,	,	,	,
1471	,	,	,	,	,	,	,	,	,	,	,	,
1472	,	,	,	,	,	,	,	,	,	,	,	,
1473	,	,	,	,	,	,	,	,	,	,	,	,
1474	,	,	,	,	,	,	,	,	,	,	,	,
1475	,	,	,	,	,	,	,	,	,	,	,	,
1476	,	,	,	,	,	,	,	,	,	,	,	,
1477	,	,	,	,	,	,	,	,	,	,	,	,
1478	,	,	,	,	,	,	,	,	,	,	,	,
1479	,	,	,	,	,	,	,	,	,	,	,	,
1480	,	,	,	,	,	,	,	,	,	,	,	,
1481	,	,	,	,	,	,	,	,	,	,	,	,
1482	,	,	,	,	,	,	,	,	,	,	,	,
1483	,	,	,	,	,	,	,	,	,	,	,	,
1484	,	,	,	,	,	,	,	,	,	,	,	,
1485	,	,	,	,	,	,	,	,	,	,	,	,
1486	,	,	,	,	,	,	,	,	,	,	,	,
1487	,	,	,	,	,	,	,	,	,	,	,	,
1488	,	,	,	,	,	,	,	,	,	,	,	,
1489	,	,	,	,	,	,	,	,	,	,	,	,
1490	,	,	,	,	,	,	,	,	,	,	,	,
1491	,	,	,	,	,	,	,	,	,	,	,	,
1492	,	,	,	,	,	,	,	,	,	,	,	,
1493	,	,	,	,	,	,	,	,	,	,	,	,
1494	,	,	,	,	,	,	,	,	,	,	,	,
1495	,	,	,	,	,	,	,	,	,	,	,	,
1496	,	,	,	,	,	,	,	,	,	,	,	,
1497	,	,	,	,	,	,	,	,	,	,	,	,
1498	,	,	,	,	,	,	,	,	,	,	,	,
1499	,	,	,	,	,	,	,	,	,	,	,	,
1500	,	,	,	,	,	,	,	,	,	,	,	,
1501	,	,	,	,	,	,	,	,	,	,	,	,
1502	,	,	,	,	,	,	,	,	,	,	,	,
1503	,	,	,	,	,	,	,	,	,	,	,	,
1504	,	,	,	,	,	,	,	,	,	,	,	,
1505	,	,	,	,	,	,	,	,	,	,	,	,
1506	,	,	,	,	,	,	,	,	,	,	,	,
1507	,	,	,	,	,	,	,	,	,	,	,	,
1508	,	,	,	,	,	,	,	,	,	,	,	,
1509	,	,	,	,	,	,	,	,	,	,	,	,
1510	,	,	,	,	,	,	,	,	,	,	,	,
1511	,	,	,	,	,	,	,	,	,	,	,	,
1512	,	,	,	,	,	,	,	,	,	,	,	,
1513	,	,	,	,	,	,	,	,	,	,	,	,
1514	,	,	,	,	,	,	,	,	,	,	,	,
1515	,	,	,	,	,	,	,	,	,	,	,	,
1516	,	,	,	,	,	,	,	,	,	,	,	,
1517	,	,	,	,	,	,	,	,	,	,	,	,
1518	,	,	,	,	,	,	,	,	,	,	,	,
1519	,	,	,	,	,	,	,	,	,	,	,	,
1520	,	,	,	,	,	,	,	,	,	,	,	,
1521	,	,	,	,	,	,	,	,	,	,	,	,
1522	,	,	,	,	,	,	,	,	,	,	,	,
1523	,	,	,	,	,	,	,	,	,	,	,	,
1524	,	,	,	,	,	,	,	,	,	,	,	,
1525	,	,	,	,	,	,	,	,	,	,	,	,
1526	,	,	,	,	,	,	,	,	,	,	,	,
1527	,	,	,	,	,	,	,	,	,	,	,	,
1528	,	,	,	,	,	,	,	,	,	,	,	,
1529	,	,	,	,	,	,	,	,	,	,	,	,
1530	,	,	,	,	,	,	,	,	,	,	,	,
1531	,	,	,	,	,	,	,	,	,	,	,	,
1532	,	,	,	,	,	,	,	,	,	,	,	,
1533	,	,	,	,	,	,	,	,	,	,	,	,
1534	,	,	,	,	,	,	,	,	,	,	,	,
1535	,	,	,	,	,	,	,	,	,	,	,	,
1536	,	,	,	,	,	,	,	,	,	,	,	,
1537	,	,	,	,	,	,	,	,	,	,	,	,
1538	,	,	,	,	,	,	,	,	,	,	,	,
1539	,	,	,	,	,	,	,	,	,	,	,	,
1540	,	,	,	,	,	,	,	,	,	,	,	,
1541	,	,	,	,	,	,	,	,	,	,	,	,
1542	,	,	,	,	,	,	,	,	,	,	,	,
1543	,	,	,	,	,	,	,	,	,	,	,	,
1544	,	,	,	,	,	,	,	,	,	,	,	,
1545	,	,	,	,	,	,	,	,	,	,	,	,
1546	,	,	,	,	,	,	,	,	,	,	,	,
1547	,	,	,	,	,	,	,	,	,	,	,	,
1548	,	,	,	,	,	,	,	,	,	,	,	,
1549	,	,	,	,	,	,	,	,	,	,	,	,
1550	,	,	,	,	,	,	,	,	,	,	,	,
1551	,	,	,	,	,	,	,	,	,	,	,	,
1552	,	,	,	,	,	,	,	,	,	,	,	,
1553	,	,	,	,	,	,	,	,	,	,	,	,
1554	,	,	,	,	,	,	,	,	,	,	,	,
1555	,	,	,	,	,	,	,	,	,	,	,	,
1556	,	,	,	,	,	,	,	,	,	,	,	,
1557	,	,	,	,	,	,	,	,	,	,	,	,
1558	,	,	,	,	,	,	,	,	,	,	,	,
1559	,	,	,	,	,	,	,	,	,	,	,	,
1560	,	,	,	,	,	,	,	,	,	,	,	,
1561	,	,	,	,	,	,	,	,	,	,	,	,
1562	,	,	,	,	,	,	,	,	,	,	,	,
1563	,	,	,	,	,	,	,	,	,	,	,	,
1564	,	,	,	,	,	,	,	,	,	,	,	,
1565	,	,	,	,	,	,	,	,	,	,	,	,
1566	,	,	,	,	,	,	,	,	,	,	,	,
1567	,	,	,	,	,	,	,	,	,	,	,	,
1568	,	,	,	,	,	,	,	,	,	,	,	,
1569	,	,	,	,	,	,	,	,	,	,	,	,
1570	,	,	,	,	,	,	,	,	,	,	,	,
1571	,	,	,	,	,	,	,	,	,	,	,	,
1572	,	,	,	,	,	,	,	,	,	,	,	,
1573	,	,	,	,	,	,	,	,	,	,	,	,
1574	,	,	,	,	,	,	,	,	,	,	,	,
1575	,	,	,	,	,	,	,	,	,	,	,	,
1576	,	,	,	,	,	,	,	,	,	,	,	,
1577	,	,	,	,	,	,	,	,	,	,	,	,
1578	,	,	,	,	,	,	,	,	,	,	,	,
1579	,	,	,	,	,	,	,	,	,	,	,	,
1580	,	,	,	,	,	,	,	,	,	,	,	,
1581	,	,	,	,	,	,	,	,	,	,	,	,
1582	,	,	,	,	,	,	,	,	,	,	,	,
1583	,	,	,	,	,	,	,	,	,	,	,	,
1584	,	,	,	,	,	,	,	,	,	,	,	,
1585	,	,	,	,	,	,	,	,	,	,	,	,
1586	,	,	,	,	,	,	,	,	,	,	,	,
1587	,	,	,	,	,	,	,	,	,	,	,	,
1588	,	,	,	,	,	,	,	,	,	,	,	,
1589	,	,	,	,	,	,	,	,	,	,	,	,
1590	,	,	,	,	,	,	,	,	,	,	,	,
1591	,	,	,	,	,	,	,	,	,	,	,	,
1592	,	,	,	,	,	,	,	,	,	,	,	,
1593	,	,	,	,	,	,	,	,	,	,	,	,
1594	,	,	,	,	,	,	,	,	,	,	,	,
1595	,	,	,	,	,	,	,	,	,	,	,	,
1596	,	,	,	,	,	,	,	,	,	,	,	,
1597	,	,	,	,	,	,	,	,	,	,	,	,
1598	,	,	,	,	,	,	,	,	,	,	,	,
1599	,	,	,	,	,	,	,	,	,	,	,	,
1600	,	,	,	,	,	,	,	,	,	,	,	,
1601	,	,	,	,	,	,	,	,	,	,	,	,
1602	,	,	,	,	,	,	,	,	,	,	,	,
1603	,	,	,	,	,	,	,	,	,	,	,	,
1604	,	,	,	,	,	,	,	,	,	,	,	,
1605	,	,	,	,	,	,	,	,	,	,	,	,
1606	,	,	,	,	,	,	,	,	,	,	,	,
1607	,	,	,	,	,	,	,	,	,	,	,	,
1608	,	,	,	,	,	,	,	,	,	,	,	,
1609	,	,	,	,	,	,	,	,	,	,	,	,
1610	,	,	,	,	,	,	,	,	,	,	,	,
1611	,	,	,	,	,	,	,	,	,	,	,	,
1612	,	,	,	,	,	,	,	,	,	,	,	,
1613	,	,	,	,	,	,	,	,	,	,	,	,
1614	,	,	,	,	,	,	,	,	,	,	,	,
1615	,	,	,	,	,	,	,	,	,	,	,	,
1616	,	,	,	,	,	,	,	,	,	,	,	,
1617	,	,	,	,	,	,	,	,	,	,	,	,
1618	,	,	,	,	,	,	,	,	,	,	,	,
1619	,	,	,	,	,	,	,	,	,	,	,	,
1620	,	,	,	,	,	,	,	,	,	,	,	,
1621	,	,	,	,	,	,	,	,	,	,	,	,
1622	,	,	,	,	,	,	,	,	,	,	,	,
1623	,	,	,	,	,	,	,	,	,	,	,	,
1624	,	,	,	,	,	,	,	,	,	,	,	,
1625	,	,	,	,	,	,	,	,	,	,	,	,
1626	,	,	,	,	,	,	,	,	,	,	,	,
1627	,	,	,	,	,	,	,	,	,	,	,	,
1628	,	,	,	,	,	,	,	,	,	,	,	,
1629	,	,	,	,	,	,	,	,	,	,	,	,
1630	,	,	,	,	,	,	,	,	,	,	,	,
1631	,	,	,	,	,	,	,	,	,	,	,	,
1632	,	,	,	,	,	,	,	,	,	,	,	,
1633	,	,	,	,	,	,	,	,	,	,	,	,
1634	,	,	,	,	,	,	,	,	,	,	,	,
1635	,	,	,	,	,	,	,	,	,	,	,	,
1636	,	,	,	,	,	,	,	,	,	,	,	,
1637	,	,	,	,	,	,	,	,	,	,	,	,
1638	,	,	,	,	,	,	,	,	,	,	,	,
1639	,	,	,	,	,	,	,	,	,	,	,	,
1640	,	,	,	,	,	,	,	,	,	,	,	,
1641	,	,	,	,	,	,	,	,	,	,	,	,
1642	,	,	,	,	,	,	,	,	,	,	,	,
1643	,	,	,	,	,	,	,	,	,	,	,	,
1644	,	,	,	,	,	,	,	,	,	,	,	,
1645	,	,	,	,	,	,	,	,	,	,	,	,
1646	,	,	,	,	,	,	,	,	,	,	,	,
1647	,	,	,	,	,	,	,	,	,	,	,	,
1648	,	,	,	,	,	,	,	,	,	,	,	,
1649	,	,	,	,	,	,	,	,	,	,	,	,
1650	,	,	,	,	,	,	,	,	,	,	,	,
1651	,	,	,	,	,	,	,	,	,	,	,	,
1652	,	,	,	,	,	,	,	,	,	,	,	,
1653	,	,	,	,	,	,	,	,	,	,	,	,
1654	,	,	,	,	,	,	,	,	,	,	,	,
1655	,	,	,	,	,	,	,	,	,	,	,	,
1656	,	,	,	,	,	,	,	,	,	,	,	,
1657	,	,	,	,	,	,	,	,	,	,	,	,
1658	,	,	,	,	,	,	,	,	,	,	,	,
1659	,	,	,	,	,	,	,	,	,	,	,	,
1660	,	,	,	,	,	,	,	,	,	,	,	,
1661	,	,	,	,	,	,	,	,	,	,	,	,
1662	,	,	,	,	,	,	,	,	,	,	,	,
1663	,	,	,	,	,	,	,	,	,	,	,	,
1664	,	,	,	,	,	,	,	,	,	,	,	,
1665	,	,	,	,	,	,	,	,	,	,	,	,
1666	,	,	,	,	,	,	,	,	,	,	,	,
1667	,	,	,	,	,	,	,	,	,	,	,	,
1668	,	,	,	,	,	,	,	,	,	,	,	,
1669	,	,	,	,	,	,	,	,	,	,	,	,
1670	,	,	,	,	,	,	,	,	,	,	,	,
1671	,	,	,	,	,	,	,	,	,	,	,	,
1672	,	,	,	,	,	,	,	,	,	,	,	,
1673	,	,	,	,	,	,	,	,	,	,	,	,
1674	,	,	,	,	,	,	,	,	,	,	,	,
1675	,	,	,	,	,	,	,	,	,	,	,	,
1676	,	,	,	,	,	,	,	,	,	,	,	,
1677	,	,	,	,	,	,	,	,	,	,	,	,
1678	,	,	,	,	,	,	,	,	,	,	,	,
1679	,	,	,	,	,	,	,	,	,	,	,	,
1680	,	,	,	,	,	,	,	,	,	,	,	,
1681	,	,	,	,	,	,	,	,	,	,	,	,
1682	,	,	,	,	,	,	,	,	,	,	,	,
1683	,	,	,	,	,	,	,	,	,	,	,	,
1684	,	,	,	,	,	,	,	,	,	,	,	,
1685	,	,	,	,	,	,	,	,	,	,	,	,
1686	,	,	,	,	,	,	,	,	,	,	,	,
1687	,	,	,	,	,	,	,	,	,	,	,	,
1688	,	,	,	,	,	,	,	,	,	,	,	,
1689	,	,	,	,	,	,	,	,	,	,	,	,
1690	,	,	,	,	,	,	,	,	,	,	,	,
1691	,	,	,	,	,	,	,	,	,	,	,	,
1692	,	,	,	,	,	,	,	,	,	,	,	,
1693	,	,	,	,	,	,	,	,	,	,	,	,
1694	,	,	,	,	,	,	,	,	,	,	,	,
1695	,	,	,	,	,	,	,	,	,	,	,	,
1696	,	,	,	,	,	,	,	,	,	,	,	,
1697	,	,	,	,	,	,	,	,	,	,	,	,
1698	,	,	,	,	,	,	,	,	,	,	,	,
1699	,	,	,	,	,	,	,	,	,	,	,	,
1700	,	,	,	,	,	,	,	,	,	,	,	,
1701	,	,	,	,	,	,	,	,	,	,	,	,
1702	,	,	,	,	,	,	,	,	,	,	,	,
1703	,	,	,	,	,	,	,	,	,	,	,	,
1704	,	,	,	,	,	,	,	,	,	,	,	,
1705	,	,	,	,	,	,	,	,	,	,	,	,
1706	,	,	,	,	,	,	,	,	,	,	,	,
1707	,	,	,	,	,	,	,	,	,	,	,	,
1708	,	,	,	,	,	,	,	,	,	,	,	,
1709	,	,	,	,	,	,	,	,	,	,	,	,
1710	,	,	,	,	,	,	,	,	,	,	,	,
1711	,	,	,	,	,	,	,	,	,	,	,	,
1712	,	,	,	,	,	,	,	,	,	,	,	,
1713	,	,	,	,	,	,	,	,	,	,	,	,
1714	,	,	,	,	,	,	,	,	,	,	,	,
1715	,	,	,	,	,	,	,	,	,	,	,	,
1716	,	,	,	,	,	,	,	,	,	,	,	,
1717	,	,	,	,	,	,	,	,	,	,	,	,
1718	,	,	,	,	,	,	,	,	,	,	,	,
1719	,	,	,	,	,	,	,	,	,	,	,	,
1720	,	,	,	,	,	,	,	,	,	,	,	,
1721	,	,	,	,	,	,	,	,	,	,	,	,
1722	,	,	,	,	,	,	,	,	,	,	,	,
1723	,	,	,	,	,	,	,	,	,	,	,	,
1724	,	,	,	,	,	,	,	,	,	,	,	,
1725	,	,	,	,	,	,	,	,	,	,	,	,
1726	,	,	,	,	,	,	,	,	,	,	,	,
1727	,	,	,	,	,	,	,	,	,	,	,	,
1728	,	,	,	,	,	,	,	,	,	,	,	,
1729	,	,	,	,	,	,	,	,	,	,	,	,
1730	,	,	,	,	,	,	,	,	,	,	,	,
1731	,	,	,	,	,	,	,	,	,	,	,	,
1732	,	,	,	,	,	,	,	,	,	,	,	,
1733	,	,	,	,	,	,	,	,	,	,	,	,
1734	,	,	,	,	,	,	,	,	,	,	,	,
1735	,	,	,	,	,	,	,	,	,	,	,	,
1736	,	,	,	,	,	,	,	,	,	,	,	,
1737	,	,	,	,	,	,	,	,	,	,	,	,
1738	,	,	,	,	,	,	,	,	,	,	,	,
1739	,	,	,	,	,	,	,	,	,	,	,	,
1740	,	,	,	,	,	,	,	,	,	,	,	,
1741	,	,	,	,	,	,	,	,	,	,	,	,
1742	,	,	,	,	,	,	,	,	,	,	,	,
1743	,	,	,	,	,	,	,	,	,	,	,	,
1744	,	,	,	,	,	,	,	,	,	,	,	,
1745	,	,	,	,	,	,	,	,	,	,	,	,
1746	,	,	,	,	,	,	,	,	,	,	,	,
1747	,	,	,	,	,	,	,	,	,	,	,	,
1748	,	,	,	,	,	,	,	,	,	,	,	,
1749	,	,	,	,	,	,	,	,	,	,	,	,
1750	,	,	,	,	,	,	,	,	,	,	,	,
1751	,	,	,	,	,	,	,	,	,	,	,	,
1752	,	,	,	,	,	,	,	,	,	,	,	,
1753	,	,	,	,	,	,	,	,	,	,	,	,
1754	,	,	,	,	,	,	,	,	,	,	,	,
1755	,	,	,	,	,	,	,	,	,	,	,	,
1756	,	,	,	,	,	,	,	,	,	,	,	,
1757	,	,	,	,	,	,	,	,	,	,	,	,
1758	,	,	,	,	,	,	,	,	,	,	,	,
1759	,	,	,	,	,	,	,	,	,	,	,	,
1760	,	,	,	,	,	,	,	,	,	,	,	,
1761	,	,	,	,	,	,	,	,	,	,	,	,
1762	,	,	,	,	,	,	,	,	,	,	,	,
1763	,	,	,	,	,	,	,	,	,	,	,	,
1764	,	,	,	,	,	,	,	,	,	,	,	,
1765	,	,	,	,	,	,	,	,	,	,	,	,
1766	,	,	,	,	,	,	,	,	,	,	,	,
1767	,	,	,	,	,	,	,	,	,	,	,	,
1768	,	,	,	,	,	,	,	,	,	,	,	,
1769	,	,	,	,	,	,	,	,	,	,	,	,
1770	,	,	,	,	,	,	,	,	,	,	,	,
1771	,	,	,	,	,	,	,	,	,	,	,	,
1772	,	,	,	,	,	,	,	,	,	,	,	,
1773	,	,	,	,	,	,	,	,	,	,	,	,
1774	,	,	,	,	,	,	,	,	,	,	,	,
1775	,	,	,	,	,	,	,	,	,	,	,	,
1776	,	,	,	,	,	,	,	,	,	,	,	,
1777	,	,	,	,	,	,	,	,	,	,	,	,
1778	,	,	,	,	,	,	,	,	,	,	,	,
1779	,	,	,	,	,	,	,	,	,	,	,	,
1780	,	,	,	,	,	,	,	,	,	,	,	,
1781	,	,	,	,	,	,	,	,	,	,	,	,
1782	,	,	,	,	,	,	,	,	,	,	,	,
1783	,	,	,	,	,	,	,	,	,	,	,	,
1784	,	,	,	,	,	,	,	,	,	,	,	,
1785	,	,	,	,	,	,	,	,	,	,	,	,
1786	,	,	,	,	,	,	,	,	,	,	,	,
1787	,	,	,	,	,	,	,	,	,	,	,	,
1788	,	,	,	,	,	,	,	,	,	,	,	,
1789	,	,	,	,	,	,	,	,	,	,	,	,
1790	,	,	,	,	,	,	,	,	,	,	,	,
1791	,	,	,	,	,	,	,	,	,	,	,	,
1792	,	,	,	,	,	,	,	,	,	,	,	,
1793	,	,	,	,	,	,	,	,	,	,	,	,
1794	,	,	,	,	,	,	,	,	,	,	,	,
1795	,	,	,	,	,	,	,	,	,	,	,	,
1796	,	,	,	,	,	,	,	,	,	,	,	,
1797	,	,	,	,	,	,	,	,	,	,	,	,
1798	,	,	,	,	,	,	,	,	,	,	,	,
1799	,	,	,	,	,	,	,	,	,	,	,	,
1800	,	,	,	,	,	,	,	,	,	,	,	,
1801	,	,	,	,	,	,	,	,	,	,	,	,
1802	,	,	,	,	,	,	,	,	,	,	,	,
1803	,	,	,	,	,	,	,	,	,	,	,	,
1804	,	,	,	,	,	,	,	,	,	,	,	,
1805	,	,	,	,	,	,	,	,	,	,	,	,
1806	,	,	,	,	,	,	,	,	,	,	,	,
1807	,	,	,	,	,	,	,	,	,	,	,	,
1808	,	,	,	,	,	,	,	,	,	,	,	,
1809	,	,	,	,	,	,	,	,	,	,	,	,
1810	,	,	,	,	,	,	,	,	,	,	,	,
1811	,	,	,	,	,	,	,	,	,	,	,	,
1812	,	,	,	,	,	,	,	,	,	,	,	,
1813	,	,	,	,	,	,	,	,	,	,	,	,
1814	,	,	,	,	,	,	,	,	,	,	,	,
1815	,	,	,	,	,	,	,	,	,	,	,	,
1816	,	,	,	,	,	,	,	,	,	,	,	,
1817	,	,	,	,	,	,	,	,	,	,	,	,
1818	,	,	,	,	,	,	,	,	,	,	,	,
1819	,	,	,	,	,	,	,	,	,	,	,	,
1820	,	,	,	,	,	,	,	,	,	,	,	,
1821	,	,	,	,	,	,	,	,	,	,	,	,
1822	,	,	,	,	,	,	,	,	,	,	,	,
1823	,	,	,	,	,	,	,	,	,	,	,	,
1824	,	,	,	,	,	,	,	,	,	,	,	,
1825	,	,	,	,	,	,	,	,	,	,	,	,
1826	,	,	,	,	,	,	,	,	,	,	,	,
1827	,	,	,	,	,	,	,	,	,	,	,	,
1828	,	,	,	,	,	,	,	,	,	,	,	,
1829	,	,	,	,	,	,	,	,	,	,	,	,
1830	,	,	,	,	,	,	,	,	,	,	,	,
1831	,	,	,	,	,	,	,	,	,	,	,	,
1832	,	,	,	,	,	,	,	,	,	,	,	,
1833	,	,	,	,	,	,	,	,	,	,	,	,
1834	,	,	,	,	,	,	,	,	,	,	,	,
1835	,	,	,	,	,	,	,	,	,	,	,	,
1836	,	,	,	,	,	,	,	,	,	,	,	,
1837	,	,	,	,	,	,	,	,	,	,	,	,
1838	,	,	,	,	,	,	,	,	,	,	,	,
1839	,	,	,	,	,	,	,	,	,	,	,	,
1840	,	,	,	,	,	,	,	,	,	,	,	,
1841	,	,	,	,	,	,	,	,	,	,	,	,
1842	,	,	,	,	,	,	,	,	,	,	,	,
1843	,	,	,	,	,	,	,	,	,	,	,	,
1844	,	,	,	,	,	,	,	,	,	,	,	,
1845	,	,	,	,	,	,	,	,	,	,	,	,
1846	,	,	,	,	,	,	,	,	,	,	,	,
1847	,	,	,	,	,	,	,	,	,	,	,	,
1848	,	,	,	,	,	,	,	,	,	,	,	,
1849	,	,	,	,	,	,	,	,	,	,	,	,
1850	,	,	,	,	,	,	,	,	,	,	,	,
1851	,	,	,	,	,	,	,	,	,	,	,	,
1852	,	,	,	,	,	,	,	,	,	,	,	,
1853	,	,	,	,	,	,	,	,	,	,	,	,
1854	,	,	,	,	,	,	,	,	,	,	,	,
1855	,	,	,	,	,	,	,	,	,	,	,	,
1856	,	,	,	,	,	,	,	,	,	,	,	,
1857	,	,	,	,	,	,	,	,	,	,	,	,
1858	,	,	,	,	,	,	,	,	,	,	,	,
1859	,	,	,	,	,	,	,	,	,	,	,	,
1860	,	,	,	,	,	,	,	,	,	,	,	,
1861	,	,	,	,	,	,	,	,	,	,	,	,
1862	,	,	,	,	,	,	,	,	,	,	,	,
1863	,	,	,	,	,	,	,	,	,	,	,	,
1864	,	,	,	,	,	,	,	,	,	,	,	,
1865	,	,	,	,	,	,	,	,	,	,	,	,
1866	,	,	,	,	,	,	,	,	,	,	,	,
1867	,	,	,	,	,	,	,	,	,	,	,	,
1868	,	,	,	,	,	,	,	,	,	,	,	,
1869	,	,	,	,	,	,	,	,	,	,	,	,
1870	,	,	,	,	,	,	,	,	,	,	,	,
1871	,	,	,	,	,	,	,	,	,	,	,	,
1872	,	,	,	,	,	,	,	,	,	,	,	,
1873	,	,	,	,	,	,	,	,	,	,	,	,
1874	,	,	,	,	,	,	,	,	,	,	,	,
1875	,	,	,	,	,	,	,	,	,	,	,	,
1876	,	,	,	,	,	,	,	,	,	,	,	,
1877	,	,	,	,	,	,	,	,	,	,	,	,
1878	,	,	,	,	,	,	,	,	,	,	,	,
1879	,	,	,	,	,	,	,	,	,	,	,	,
1880	,	,	,	,	,	,	,	,	,	,	,	,
1881	,	,	,	,	,	,	,	,	,	,	,	,
1882	,	,	,	,	,	,	,	,	,	,	,	,
1883	,	,	,	,	,	,	,	,	,	,	,	,
1884	,	,	,	,	,	,	,	,	,	,	,	,
1885	,	,	,	,	,	,	,	,	,	,	,	,
1886	,	,	,	,	,	,	,	,	,	,	,	,
1887	,	,	,	,	,	,	,	,	,	,	,	,
1888	,	,	,	,	,	,	,	,	,	,	,	,
1889	,	,	,	,	,	,	,	,	,	,	,	,
1890	,	,	,	,	,	,	,	,	,	,	,	,
1891	,	,	,	,	,	,	,	,	,	,	,	,
1892	,	,	,	,	,	,	,	,	,	,	,	,
1893	,	,	,	,	,	,	,	,	,	,	,	,
1894	,	,	,	,	,	,	,	,	,	,	,	,
1895	,	,	,	,	,	,	,	,	,	,	,	,
1896	,	,	,	,	,	,	,	,	,	,	,	,
1897	,	,	,	,	,	,	,	,	,	,	,	,
1898	,	,	,	,	,	,	,	,	,	,	,	,
1899	,	,	,	,	,	,	,	,	,	,	,	,
1900	,	,	,	,	,	,	,	,	,	,	,	,
1901	,	,	,	,	,	,	,	,	,	,	,	,
1902	,	,	,	,	,	,	,	,	,	,	,	,
1903	,	,	,	,	,	,	,	,	,	,	,	,
1904	,	,	,	,	,	,	,	,	,	,	,	,
1905	,	,	,	,	,	,	,	,	,	,	,	,
1906	,	,	,	,	,	,	,	,	,	,	,	,
1907	,	,	,	,	,	,	,	,	,	,	,	,
1908	,	,	,	,	,	,	,	,	,	,	,	,
1909	,	,	,	,	,	,	,	,	,	,	,	,
1910	,	,	,	,	,	,	,	,	,	,	,	,
1911	,	,	,	,	,	,	,	,	,	,	,	,
1912	,	,	,	,	,	,	,	,	,	,	,	,
1913	,	,	,	,	,	,	,	,	,	,	,	,
1914	,	,	,	,	,	,	,	,	,	,	,	,
1915	,	,	,	,	,	,	,	,	,	,	,	,
1916	,	,	,	,	,	,	,	,	,	,	,	,
1917	,	,	,	,	,	,	,	,	,	,	,	,
1918	,	,	,	,	,	,	,	,	,	,	,	,
1919	,	,	,	,	,	,	,	,	,	,	,	,
1920	,	,	,	,	,	,	,	,	,	,	,	,
1921	,	,	,	,	,	,	,	,	,	,	,	,
1922	,	,	,	,	,	,	,	,	,	,	,	,
1923	,	,	,	,	,	,	,	,	,	,	,	,
1924	,	,	,	,	,	,	,	,	,	,	,	,
1925	,	,	,	,	,	,	,	,	,	,	,	,
1926	,	,	,	,	,	,	,	,	,	,	,	,
1927	,	,	,	,	,	,	,	,	,	,	,	,
1928	,	,	,	,	,	,	,	,	,	,	,	,
1929	,	,	,	,	,	,	,	,	,	,	,	,
1930	,	,	,	,	,	,	,	,	,	,	,	,
1931	,	,	,	,	,	,	,	,	,	,	,	,
1932	,	,	,	,	,	,	,	,	,	,	,	,
1933	,	,	,	,	,	,	,	,	,	,	,	,
1934	,	,	,	,	,	,	,	,	,	,	,	,
1935	,	,	,	,	,	,	,	,	,	,	,	,
1936	,	,	,	,	,	,	,	,	,	,	,	,
1937	,	,	,	,	,	,	,	,	,	,	,	,
1938	,	,	,	,	,	,	,	,	,	,	,	,
1939	,	,	,	,	,	,	,	,	,	,	,	,
1940	,	,	,	,	,	,	,	,	,	,	,	,
1941	,	,	,	,	,	,	,	,	,	,	,	,
1942	,	,	,	,	,	,	,	,	,	,	,	,
1943	,	,	,	,	,	,	,	,	,	,	,	,
1944	,	,	,	,	,	,	,	,	,	,	,	,
1945	,	,	,	,	,	,	,	,	,	,	,	,
1946	,	,	,	,	,	,	,	,	,	,	,	,
1947	,	,	,	,	,	,	,	,	,	,	,	,
1948	,	,	,	,	,	,	,	,	,	,	,	,
1949	,	,	,	,	,	,	,	,	,	,	,	,
1950	,	,	,	,	,	,	,	,	,	,	,	,
1951	,	,	,	,	,	,	,	,	,	,	,	,
1952	,	,	,	,	,	,	,	,	,	,	,	,
1953	,	,	,	,	,	,	,	,	,	,	,	,
1954	,	,	,	,	,	,	,	,	,	,	,	,
1955	,	,	,	,	,	,	,	,	,	,	,	,
1956	,	,	,	,	,	,	,	,	,	,	,	,
1957	,	,	,	,	,	,	,	,	,	,	,	,
1958	,	,	,	,	,	,	,	,	,	,	,	,
1959	,	,	,	,	,	,	,	,	,	,	,	,
1960	,	,	,	,	,	,	,	,	,	,	,	,
1961	,	,	,	,	,	,	,	,	,	,	,	,
1962	,	,	,	,	,	,	,	,	,	,	,	,
1963	,	,	,	,	,	,	,	,	,	,	,	,
1964	,	,	,	,	,	,	,	,	,	,	,	,
1965	,	,	,	,	,	,	,	,	,	,	,	,
1966	,	,	,	,	,	,	,	,	,	,	,	,
1967	,	,	,	,	,	,	,	,	,	,	,	,
1968	,	,	,	,	,	,	,	,	,	,	,	,
1969	,	,	,	,	,	,	,	,	,	,	,	,
1970	,	,	,	,	,	,	,	,	,	,	,	,
1971	,	,	,	,	,	,	,	,	,	,	,	,
1972	,	,	,	,	,	,	,	,	,	,	,	,
1973	,	,	,	,	,	,	,	,	,	,	,	,
1974	,	,	,	,	,	,	,	,	,	,	,	,
1975	,	,	,	,	,	,	,	,	,	,	,	,
1976	,	,	,	,	,	,	,	,	,	,	,	,
1977	,	,	,	,	,	,	,	,	,	,	,	,
1978	,	,	,	,	,	,	,	,	,	,	,	,
1979	,	,	,	,	,	,	,	,	,	,	,	,
1980	,	,	,	,	,	,	,	,	,	,	,	,
1981	,	,	,	,	,	,	,	,	,	,	,	,
1982	,	,	,	,	,	,	,	,	,	,	,	,
1983	,	,	,	,	,	,	,	,	,	,	,	,
1984	,	,	,	,	,	,	,	,	,	,	,	,
1985	,	,	,	,	,	,	,	,	,	,	,	,
1986	,	,	,	,	,	,	,	,	,	,	,	,
1987	,	,	,	,	,	,	,	,	,	,	,	,
1988	,	,	,	,	,	,	,	,	,	,	,	,
1989	,	,	,	,	,	,	,	,	,	,	,	,
1990	,	,	,	,	,	,	,	,	,	,	,	,
1991	,	,	,	,	,	,	,	,	,	,	,	,
1992	,	,	,	,	,	,	,	,	,	,	,	,
1993	,	,	,	,	,	,	,	,	,	,	,	,
1994	,	,	,	,	,	,	,	,	,	,	,	,
1995	,	,	,	,	,	,	,	,	,	,	,	,
1996	,	,	,	,	,	,	,	,	,	,	,	,
1997	,	,	,	,	,	,	,	,	,	,	,	,
1998	,	,	,	,	,	,	,	,	,	,	,	,
1999	,	,	,	,	,	,	,	,	,	,	,	,
[truncated: 13,001 more rows]
