# Supplementary material for: A CTP-dependent gating mechanism enables ParB spreading on DNA
Source: eLife. 2021 Aug 16;10:e69676. doi: 10.7554/eLife.69676 (PMC8367383; doi:10.7554/eLife.69676)
Supplement: Figure 6—source data 1. [file elife-69676-fig6-data1.zip]

Archive with 13 entries (8 files):
- Figure6/PanelA/
- Figure6/PanelA/Annotation.pdf
- Figure6/PanelA/DRaCALA_assay.tif
- Figure6/PanelA/DRaCALA_quantification.xlsx
- Figure6/PanelA/other_replicates/
- Figure6/PanelA/other_replicates/DraCALA_assay_rep2.jpg
- Figure6/PanelA/other_replicates/DraCALA_assay_rep3.jpg
- Figure6/PanelB/
- Figure6/PanelB/CTP_hydrolysis_quantification.xlsx
- Figure6/PanelC/
- Figure6/PanelC/Summary_total_Xink_fraction.xlsx
- Figure6/PanelD/
- Figure6/PanelD/BLI_quantification.xlsx
