# Supplementary material for: A CTP-dependent gating mechanism enables ParB spreading on DNA
Source: eLife. 2021 Aug 16;10:e69676. doi: 10.7554/eLife.69676 (PMC8367383; doi:10.7554/eLife.69676)
Supplement: Figure 6—figure supplement 1—source data 1. [file elife-69676-fig6-figsupp1-data1.zip]

Archive with 13 entries (13 files):
- Figure6_figure_supplement1/Annotation.pdf
- Figure6_figure_supplement1/Xlink_titration_1_010.jpg
- Figure6_figure_supplement1/Xlink_titration_10_002.jpg
- Figure6_figure_supplement1/Xlink_titration_11_007.jpg
- Figure6_figure_supplement1/Xlink_titration_13_001.jpg
- Figure6_figure_supplement1/Xlink_titration_14_003.jpg
- Figure6_figure_supplement1/Xlink_titration_2_004.jpg
- Figure6_figure_supplement1/Xlink_titration_3_005.jpg
- Figure6_figure_supplement1/Xlink_titration_4_008.jpg
- Figure6_figure_supplement1/Xlink_titration_5_009.jpg
- Figure6_figure_supplement1/Xlink_titration_7_006.jpg
- Figure6_figure_supplement1/Xlink_titration_R104A_011.jpg
- Figure6_figure_supplement1/Xlink_titration_WT_001.jpg
