# Supplementary material for: A CTP-dependent gating mechanism enables ParB spreading on DNA
Source: eLife. 2021 Aug 16;10:e69676. doi: 10.7554/eLife.69676 (PMC8367383; doi:10.7554/eLife.69676)
Supplement: Figure 6—figure supplement 2—source data 1. [file elife-69676-fig6-figsupp2-data1.zip]

Archive with 13 entries (13 files):
- Figure6_figure_supplement2/BLI_CTP_titration_mut_R104A.csv
- Figure6_figure_supplement2/BLI_CTP_titration_mut1_S74A.csv
- Figure6_figure_supplement2/BLI_CTP_titration_mut10_R60A.csv
- Figure6_figure_supplement2/BLI_CTP_titration_mut11_E135A.csv
- Figure6_figure_supplement2/BLI_CTP_titration_mut13_E102A.csv
- Figure6_figure_supplement2/BLI_CTP_titration_mut14_G79S.csv
- Figure6_figure_supplement2/BLI_CTP_titration_mut2_Q82A.csv
- Figure6_figure_supplement2/BLI_CTP_titration_mut3_R139A.csv
- Figure6_figure_supplement2/BLI_CTP_titration_mut4_N136A.csv
- Figure6_figure_supplement2/BLI_CTP_titration_mut5_R103A.csv
- Figure6_figure_supplement2/BLI_CTP_titration_mut7_Q58A.csv
- Figure6_figure_supplement2/BLI_CTP_titration_WT.csv
- Figure6_figure_supplement2/README_data_format.txt
