# Supplementary material for: A CTP-dependent gating mechanism enables ParB spreading on DNA
Source: eLife. 2021 Aug 16;10:e69676. doi: 10.7554/eLife.69676 (PMC8367383; doi:10.7554/eLife.69676)
Supplement: Figure 6—figure supplement 2—source data 1. [file elife-69676-fig6-figsupp2-data1.zip › Figure6_figure_supplement2/BLI_CTP_titration_mut_R104A.csv]

0	-0.008	-0.01	-0.001	-0.002	-0.003	-0.027	0.008	0.006	-0.007	-0.009	0.001	0.01	0.005	0.006	0.01	0.009	0.001	0.001	0.002	0.007	0.012	-0.013	0.005	0.015
0.2	-0.008	-0.01	-0.001	-0.002	-0.003	-0.026	0.009	0.006	-0.006	-0.008	0.001	0.009	0.006	0.005	0.009	0.009	0.002	0.001	0.002	0.007	0.012	-0.013	0.004	0.014
0.4	-0.007	-0.009	-0.001	-0.001	-0.004	-0.024	0.009	0.006	-0.006	-0.008	0.001	0.009	0.006	0.004	0.008	0.009	0.002	0.001	0.003	0.008	0.012	-0.012	0.004	0.013
0.6	-0.007	-0.009	-0.002	-0.001	-0.004	-0.022	0.009	0.006	-0.005	-0.007	0.001	0.009	0.006	0.004	0.008	0.01	0.003	0.002	0.003	0.009	0.012	-0.011	0.004	0.013
0.8	-0.007	-0.008	-0.002	0	-0.004	-0.02	0.01	0.006	-0.005	-0.007	0.001	0.009	0.007	0.003	0.007	0.011	0.003	0.002	0.004	0.009	0.013	-0.011	0.004	0.012
1	-0.007	-0.008	-0.002	0	-0.005	-0.018	0.01	0.006	-0.005	-0.006	0.001	0.009	0.007	0.003	0.007	0.011	0.004	0.002	0.004	0.01	0.013	-0.01	0.003	0.011
1.2	-0.007	-0.007	-0.002	0.001	-0.005	-0.017	0.01	0.006	-0.004	-0.006	0.001	0.009	0.007	0.003	0.007	0.012	0.004	0.002	0.005	0.011	0.013	-0.009	0.003	0.011
1.4	-0.007	-0.007	-0.002	0.001	-0.005	-0.015	0.01	0.006	-0.004	-0.005	0.001	0.009	0.007	0.002	0.006	0.012	0.005	0.002	0.005	0.011	0.013	-0.008	0.002	0.01
1.6	-0.007	-0.007	-0.002	0.001	-0.005	-0.014	0.01	0.006	-0.004	-0.005	0.001	0.008	0.006	0.002	0.006	0.013	0.005	0.002	0.006	0.012	0.013	-0.007	0.001	0.009
1.8	-0.007	-0.006	-0.002	0.001	-0.005	-0.013	0.011	0.006	-0.004	-0.004	0.002	0.008	0.006	0.002	0.006	0.013	0.006	0.003	0.006	0.012	0.013	-0.006	0.001	0.009
2	-0.007	-0.006	-0.001	0	-0.005	-0.012	0.011	0.007	-0.004	-0.003	0.002	0.009	0.006	0.002	0.006	0.013	0.007	0.003	0.006	0.012	0.013	-0.005	0	0.008
2.2	-0.007	-0.006	-0.001	0	-0.005	-0.012	0.01	0.007	-0.004	-0.002	0.003	0.009	0.006	0.002	0.007	0.013	0.007	0.003	0.006	0.012	0.013	-0.004	0	0.008
2.4	-0.007	-0.005	-0.001	0	-0.004	-0.011	0.01	0.007	-0.004	-0.002	0.003	0.009	0.006	0.002	0.007	0.013	0.008	0.003	0.006	0.012	0.013	-0.003	-0.001	0.008
2.6	-0.006	-0.005	0	-0.001	-0.004	-0.011	0.01	0.007	-0.004	-0.001	0.004	0.009	0.005	0.002	0.007	0.013	0.008	0.004	0.007	0.012	0.012	-0.002	-0.001	0.007
2.8	-0.006	-0.005	0	-0.001	-0.004	-0.01	0.01	0.007	-0.004	-0.001	0.004	0.008	0.005	0.002	0.007	0.013	0.008	0.004	0.007	0.011	0.012	-0.001	-0.001	0.007
3	-0.006	-0.005	0	-0.001	-0.003	-0.009	0.009	0.007	-0.003	-0.001	0.004	0.008	0.005	0.002	0.007	0.013	0.008	0.004	0.007	0.011	0.012	-0.001	-0.002	0.007
3.2	-0.006	-0.005	0.001	-0.001	-0.003	-0.009	0.009	0.008	-0.003	0	0.004	0.008	0.006	0.002	0.007	0.013	0.008	0.004	0.007	0.012	0.012	0	-0.002	0.007
3.4	-0.006	-0.005	0.001	-0.001	-0.003	-0.008	0.009	0.008	-0.003	0	0.004	0.008	0.006	0.003	0.007	0.012	0.008	0.004	0.007	0.012	0.011	0.001	-0.002	0.008
3.6	-0.005	-0.005	0.001	-0.001	-0.002	-0.007	0.009	0.008	-0.003	0	0.004	0.008	0.006	0.003	0.007	0.012	0.009	0.004	0.007	0.012	0.011	0.001	-0.002	0.008
3.8	-0.005	-0.004	0.001	-0.001	-0.002	-0.007	0.009	0.008	-0.003	0	0.004	0.007	0.006	0.003	0.007	0.011	0.009	0.004	0.007	0.012	0.011	0.002	-0.001	0.007
4	-0.005	-0.004	0.001	-0.001	-0.002	-0.006	0.009	0.008	-0.003	0	0.004	0.007	0.006	0.004	0.007	0.011	0.009	0.005	0.006	0.012	0.011	0.002	-0.001	0.007
4.2	-0.005	-0.004	0.001	-0.001	-0.002	-0.005	0.009	0.008	-0.002	0.001	0.004	0.007	0.006	0.004	0.007	0.01	0.009	0.005	0.006	0.012	0.01	0.003	-0.001	0.007
4.4	-0.004	-0.004	0	-0.001	-0.001	-0.005	0.009	0.008	-0.002	0.001	0.004	0.007	0.006	0.004	0.007	0.01	0.008	0.004	0.006	0.012	0.01	0.003	0	0.007
4.6	-0.004	-0.004	0	-0.001	-0.001	-0.004	0.009	0.008	-0.002	0.001	0.004	0.007	0.005	0.005	0.007	0.01	0.008	0.004	0.006	0.012	0.01	0.003	0	0.007
4.8	-0.004	-0.004	0	-0.001	-0.001	-0.004	0.009	0.008	-0.001	0.001	0.004	0.007	0.005	0.005	0.007	0.009	0.008	0.004	0.006	0.012	0.01	0.003	0	0.007
5	-0.004	-0.004	0	-0.001	-0.001	-0.003	0.009	0.008	-0.001	0.001	0.005	0.006	0.005	0.005	0.006	0.009	0.008	0.004	0.006	0.012	0.01	0.003	0.001	0.007
5.2	-0.003	-0.004	0	-0.001	-0.002	-0.003	0.01	0.008	-0.001	0.001	0.005	0.006	0.004	0.006	0.006	0.009	0.008	0.004	0.005	0.013	0.01	0.003	0.001	0.007
5.4	-0.003	-0.004	0	-0.001	-0.002	-0.003	0.01	0.007	0	0.001	0.005	0.006	0.004	0.006	0.006	0.009	0.008	0.004	0.005	0.013	0.01	0.003	0.002	0.007
5.6	-0.003	-0.004	0	-0.001	-0.002	-0.002	0.01	0.007	0	0.002	0.005	0.006	0.003	0.006	0.006	0.009	0.008	0.003	0.005	0.013	0.01	0.003	0.002	0.006
5.8	-0.003	-0.004	-0.001	-0.001	-0.002	-0.002	0.01	0.007	0	0.002	0.006	0.006	0.003	0.006	0.005	0.009	0.008	0.003	0.005	0.012	0.01	0.004	0.002	0.006
6	-0.003	-0.003	-0.001	-0.001	-0.002	-0.002	0.01	0.007	0	0.002	0.006	0.005	0.003	0.006	0.005	0.009	0.008	0.003	0.005	0.012	0.009	0.004	0.003	0.005
6.2	-0.003	-0.003	-0.001	-0.001	-0.002	-0.001	0.01	0.007	0.001	0.002	0.006	0.005	0.003	0.006	0.005	0.009	0.008	0.003	0.005	0.012	0.009	0.003	0.003	0.005
6.4	-0.003	-0.003	-0.001	0	-0.002	-0.001	0.01	0.006	0.001	0.003	0.006	0.005	0.003	0.006	0.005	0.008	0.007	0.003	0.005	0.011	0.009	0.003	0.003	0.005
6.6	-0.003	-0.003	-0.001	0	-0.001	-0.001	0.01	0.006	0.001	0.003	0.006	0.005	0.003	0.006	0.005	0.008	0.007	0.003	0.005	0.011	0.009	0.003	0.003	0.005
6.8	-0.003	-0.003	-0.001	0	-0.001	-0.001	0.01	0.006	0.001	0.003	0.006	0.005	0.003	0.006	0.004	0.008	0.007	0.003	0.005	0.011	0.009	0.003	0.003	0.005
7	-0.003	-0.004	-0.001	0	0	-0.001	0.009	0.006	0	0.003	0.006	0.005	0.003	0.006	0.004	0.008	0.007	0.003	0.004	0.01	0.009	0.003	0.002	0.005
7.2	-0.002	-0.004	-0.001	0	0	-0.001	0.009	0.006	0	0.003	0.006	0.005	0.003	0.006	0.004	0.008	0.006	0.003	0.004	0.01	0.009	0.003	0.002	0.005
7.4	-0.002	-0.004	-0.001	0.001	0	-0.001	0.009	0.006	0	0.003	0.006	0.005	0.004	0.007	0.004	0.008	0.006	0.003	0.004	0.009	0.009	0.003	0.002	0.005
7.6	-0.002	-0.004	-0.001	0.001	0	-0.001	0.008	0.006	0	0.002	0.006	0.006	0.004	0.007	0.004	0.007	0.006	0.003	0.004	0.009	0.009	0.003	0.002	0.005
7.8	-0.002	-0.004	-0.001	0.001	0	-0.001	0.008	0.006	0	0.002	0.006	0.006	0.004	0.007	0.004	0.007	0.006	0.003	0.004	0.008	0.009	0.003	0.002	0.005
8	-0.001	-0.004	-0.001	0.001	0	-0.001	0.008	0.006	-0.001	0.002	0.006	0.006	0.004	0.007	0.004	0.006	0.006	0.003	0.004	0.008	0.009	0.003	0.001	0.005
8.2	-0.001	-0.004	-0.001	0.001	0.001	-0.001	0.008	0.006	-0.001	0.002	0.005	0.006	0.004	0.007	0.004	0.006	0.006	0.002	0.004	0.007	0.008	0.003	0.001	0.005
8.4	-0.001	-0.004	0	0.001	0.001	0	0.007	0.006	-0.001	0.002	0.005	0.006	0.004	0.007	0.004	0.006	0.006	0.002	0.004	0.007	0.008	0.003	0.001	0.005
8.6	-0.001	-0.004	0	0.001	0.001	0	0.007	0.006	-0.001	0.002	0.005	0.005	0.004	0.007	0.004	0.006	0.006	0.002	0.004	0.007	0.008	0.003	0.001	0.005
8.8	-0.002	-0.004	0	0.001	0	0	0.007	0.006	-0.001	0.002	0.005	0.005	0.004	0.007	0.004	0.006	0.006	0.002	0.004	0.006	0.008	0.003	0	0.004
9	-0.002	-0.004	0.001	0.001	0	0	0.008	0.006	-0.001	0.002	0.006	0.005	0.003	0.007	0.004	0.006	0.006	0.002	0.004	0.006	0.008	0.004	0	0.004
9.2	-0.002	-0.003	0.001	0.001	0	0.001	0.008	0.006	-0.001	0.002	0.006	0.005	0.003	0.007	0.004	0.006	0.006	0.002	0.005	0.006	0.007	0.004	0	0.003
9.4	-0.002	-0.003	0.001	0.001	0	0.001	0.008	0.006	-0.001	0.003	0.006	0.004	0.003	0.006	0.004	0.006	0.006	0.002	0.005	0.007	0.007	0.004	0	0.003
9.6	-0.002	-0.003	0.001	0.001	0	0.001	0.008	0.006	-0.001	0.003	0.006	0.004	0.003	0.006	0.004	0.006	0.006	0.002	0.005	0.007	0.007	0.004	0	0.003
9.8	-0.002	-0.002	0	0.001	0	0.001	0.007	0.006	-0.001	0.003	0.006	0.004	0.003	0.006	0.004	0.006	0.006	0.002	0.004	0.007	0.007	0.004	0	0.002
10	-0.002	-0.002	0	0.001	0	0.001	0.007	0.006	0	0.004	0.005	0.004	0.004	0.005	0.003	0.006	0.006	0.002	0.004	0.007	0.007	0.004	0	0.002
10.2	-0.002	-0.002	0	0.001	0	0.001	0.007	0.005	0	0.004	0.005	0.004	0.004	0.005	0.003	0.006	0.006	0.002	0.004	0.007	0.007	0.004	0	0.002
10.4	-0.002	-0.002	0	0.001	0	0.001	0.007	0.005	0	0.004	0.005	0.004	0.004	0.004	0.003	0.006	0.006	0.002	0.004	0.007	0.007	0.004	0	0.001
10.6	-0.002	-0.003	0	0.001	0	0.002	0.007	0.005	0	0.004	0.004	0.004	0.004	0.004	0.003	0.006	0.007	0.002	0.003	0.008	0.007	0.004	0	0.001
10.8	-0.002	-0.003	0	0.001	0	0.002	0.007	0.005	0	0.004	0.004	0.004	0.004	0.004	0.003	0.006	0.006	0.002	0.003	0.008	0.008	0.004	0	0.001
11	-0.002	-0.003	0	0.001	0.001	0.001	0.007	0.005	0	0.004	0.004	0.004	0.004	0.004	0.003	0.006	0.006	0.002	0.003	0.007	0.008	0.004	0	0.001
11.2	-0.002	-0.003	0	0.001	0.001	0.001	0.007	0.004	0.001	0.004	0.004	0.004	0.004	0.004	0.003	0.006	0.006	0.002	0.003	0.007	0.008	0.004	0	0.001
11.4	-0.002	-0.004	-0.001	0.001	0.001	0.001	0.006	0.004	0.001	0.004	0.004	0.004	0.004	0.003	0.003	0.005	0.006	0.002	0.003	0.007	0.008	0.004	0	0.001
11.6	-0.002	-0.004	-0.001	0.001	0.001	0.001	0.006	0.004	0.001	0.004	0.004	0.004	0.003	0.003	0.002	0.005	0.006	0.002	0.002	0.007	0.008	0.003	0	0.001
11.8	-0.002	-0.004	0	0.001	0.001	0.001	0.006	0.004	0.001	0.004	0.004	0.005	0.003	0.003	0.002	0.005	0.005	0.001	0.002	0.007	0.008	0.003	0	0.002
12	-0.001	-0.004	0	0.001	0.001	0.001	0.006	0.004	0.001	0.004	0.004	0.005	0.003	0.004	0.002	0.005	0.005	0.001	0.002	0.006	0.008	0.003	0	0.002
12.2	-0.001	-0.004	0	0.001	0.001	0.001	0.005	0.004	0	0.003	0.004	0.005	0.003	0.004	0.001	0.005	0.005	0.001	0.002	0.006	0.008	0.003	0	0.002
12.4	-0.001	-0.004	0	0.001	0.001	0	0.005	0.004	0	0.003	0.004	0.005	0.003	0.004	0.001	0.005	0.004	0	0.002	0.005	0.008	0.003	0	0.002
12.6	-0.001	-0.004	0.001	0.001	0.001	0	0.005	0.004	0	0.003	0.004	0.005	0.003	0.004	0	0.005	0.004	0	0.002	0.005	0.007	0.003	0	0.002
12.8	-0.001	-0.004	0.001	0.001	0.001	0	0.005	0.004	0	0.003	0.004	0.005	0.003	0.004	0	0.004	0.003	0	0.002	0.005	0.007	0.002	0	0.002
13	-0.001	-0.003	0.001	0.001	0.001	-0.001	0.005	0.004	0	0.003	0.004	0.004	0.003	0.004	0	0.004	0.003	0.001	0.002	0.005	0.007	0.002	0	0.002
13.2	-0.001	-0.003	0.001	0.001	0.001	-0.001	0.005	0.004	0	0.003	0.004	0.004	0.003	0.004	0	0.004	0.003	0.001	0.002	0.005	0.006	0.002	0	0.002
13.4	-0.001	-0.003	0.001	0.001	0.001	-0.001	0.004	0.004	0	0.003	0.004	0.004	0.003	0.004	0	0.004	0.003	0.001	0.002	0.005	0.006	0.002	0.001	0.003
13.6	-0.001	-0.002	0.001	0.002	0	-0.001	0.004	0.004	-0.001	0.003	0.004	0.004	0.003	0.004	0	0.003	0.003	0.001	0.002	0.005	0.006	0.002	0.001	0.003
13.8	-0.002	-0.002	0.001	0.002	0	0	0.004	0.004	-0.001	0.003	0.003	0.003	0.003	0.004	0	0.003	0.004	0.001	0.002	0.005	0.006	0.002	0.001	0.003
14	-0.002	-0.002	0.001	0.002	0	0	0.004	0.004	-0.001	0.003	0.003	0.003	0.003	0.004	0	0.003	0.004	0.002	0.002	0.005	0.005	0.002	0.001	0.003
14.2	-0.002	-0.001	0	0.002	0	0	0.004	0.004	-0.001	0.002	0.003	0.003	0.003	0.004	0	0.002	0.004	0.002	0.002	0.005	0.005	0.002	0.002	0.003
14.4	-0.002	-0.002	0	0.003	0	0.001	0.004	0.004	-0.001	0.002	0.003	0.003	0.003	0.004	0	0.002	0.004	0.002	0.002	0.005	0.005	0.002	0.002	0.003
14.6	-0.002	-0.002	0	0.002	0	0.001	0.004	0.004	-0.001	0.002	0.003	0.003	0.002	0.004	0	0.002	0.004	0.002	0.002	0.005	0.005	0.002	0.002	0.003
14.8	-0.002	-0.002	0	0.002	0	0.001	0.004	0.003	-0.001	0.002	0.003	0.003	0.002	0.004	0	0.002	0.004	0.001	0.002	0.005	0.005	0.002	0.002	0.003
15	-0.002	-0.002	0	0.002	0	0.002	0.004	0.003	-0.001	0.002	0.003	0.003	0.002	0.004	0	0.002	0.004	0.001	0.002	0.005	0.005	0.002	0.002	0.003
15.2	-0.002	-0.003	-0.001	0.002	0.001	0.002	0.004	0.003	-0.001	0.002	0.004	0.003	0.002	0.003	0	0.002	0.004	0.001	0.002	0.005	0.005	0.003	0.002	0.003
15.4	-0.002	-0.003	-0.001	0.001	0.001	0.002	0.004	0.003	-0.001	0.002	0.004	0.004	0.002	0.003	0	0.002	0.004	0	0.002	0.005	0.005	0.003	0.002	0.003
15.6	-0.002	-0.003	-0.001	0.001	0.001	0.003	0.004	0.003	0	0.002	0.004	0.004	0.002	0.003	0.001	0.002	0.004	0	0.002	0.005	0.005	0.003	0.002	0.003
15.8	-0.001	-0.004	0	0.001	0.001	0.002	0.004	0.002	0	0.002	0.004	0.004	0.002	0.003	0.001	0.002	0.004	0	0.002	0.004	0.005	0.003	0.003	0.003
16	-0.001	-0.004	0	0.001	0.001	0.002	0.004	0.002	-0.001	0.003	0.004	0.004	0.002	0.003	0.001	0.002	0.003	-0.001	0.002	0.004	0.005	0.003	0.003	0.003
16.2	-0.001	-0.004	0	0.001	0.001	0.002	0.004	0.002	-0.001	0.003	0.004	0.004	0.002	0.003	0.001	0.002	0.003	-0.001	0.002	0.003	0.005	0.003	0.003	0.003
16.4	0	-0.004	0	0.001	0.001	0.002	0.004	0.002	-0.001	0.003	0.004	0.003	0.003	0.003	0.001	0.002	0.003	-0.001	0.002	0.003	0.005	0.003	0.003	0.003
16.6	0	-0.004	0	0.001	0.001	0.002	0.004	0.003	-0.001	0.003	0.004	0.003	0.003	0.003	0.001	0.002	0.002	-0.001	0.002	0.002	0.005	0.002	0.003	0.002
16.8	-0.001	-0.003	0	0.001	0.001	0.002	0.004	0.003	-0.001	0.004	0.004	0.003	0.003	0.003	0.002	0.002	0.002	-0.001	0.002	0.002	0.005	0.002	0.002	0.002
17	-0.001	-0.003	0	0.001	0.001	0.001	0.003	0.003	-0.001	0.004	0.004	0.003	0.003	0.003	0.002	0.002	0.002	-0.001	0.002	0.002	0.004	0.002	0.002	0.003
17.2	-0.001	-0.003	0	0.001	0.001	0.001	0.003	0.003	-0.001	0.004	0.004	0.002	0.003	0.003	0.002	0.002	0.002	0	0.002	0.002	0.004	0.002	0.002	0.003
17.4	-0.001	-0.002	0	0.001	0.001	0.001	0.003	0.003	-0.001	0.004	0.004	0.002	0.003	0.003	0.002	0.002	0.002	0	0.002	0.002	0.004	0.002	0.002	0.003
17.6	-0.001	-0.002	0	0.002	0.001	0.001	0.003	0.003	-0.001	0.004	0.004	0.002	0.003	0.003	0.002	0.002	0.002	0	0.002	0.002	0.004	0.001	0.002	0.003
17.8	-0.001	-0.002	0	0.002	0.001	0.001	0.002	0.003	-0.001	0.004	0.004	0.002	0.003	0.003	0.001	0.002	0.002	0	0.002	0.002	0.004	0.001	0.002	0.003
18	-0.001	-0.001	0	0.002	0.001	0.001	0.002	0.003	-0.002	0.003	0.004	0.002	0.003	0.002	0.001	0.002	0.002	0	0.002	0.002	0.004	0.001	0.001	0.003
18.2	0	-0.001	0	0.001	0.001	0.001	0.001	0.004	-0.002	0.003	0.004	0.002	0.003	0.002	0.001	0.002	0.002	0	0.002	0.002	0.004	0.001	0.001	0.003
18.4	0	-0.001	0	0.001	0.001	0.001	0.001	0.004	-0.002	0.003	0.004	0.002	0.003	0.002	0.001	0.002	0.002	0.001	0.002	0.002	0.004	0.001	0.001	0.003
18.6	0	-0.001	0	0.001	0.001	0.001	0.001	0.004	-0.002	0.003	0.003	0.002	0.003	0.002	0.001	0.002	0.002	0	0.002	0.002	0.004	0.002	0.001	0.003
18.8	0	-0.002	0	0.001	0.001	0.001	0.001	0.004	-0.001	0.003	0.003	0.002	0.003	0.002	0.001	0.002	0.002	0	0.002	0.002	0.004	0.002	0.001	0.002
19	0	-0.002	0	0.001	0.001	0.001	0.001	0.004	-0.001	0.002	0.003	0.002	0.003	0.002	0.001	0.002	0.003	0	0.002	0.003	0.004	0.002	0.001	0.002
19.2	0	-0.002	0	0.001	0.002	0.001	0.002	0.004	-0.001	0.002	0.003	0.002	0.003	0.001	0.001	0.002	0.003	0	0.002	0.003	0.004	0.002	0.001	0.003
19.4	0	-0.002	0	0.001	0.002	0.001	0.002	0.004	-0.001	0.002	0.003	0.003	0.002	0.001	0.001	0.002	0.003	0	0.002	0.003	0.004	0.002	0.001	0.003
19.6	0	-0.002	0	0	0.002	0.001	0.002	0.004	-0.001	0.002	0.002	0.003	0.002	0.001	0.001	0.002	0.003	0	0.002	0.003	0.004	0.002	0.001	0.003
19.8	0	-0.002	0	0	0.002	0.002	0.002	0.004	-0.001	0.002	0.002	0.003	0.002	0.001	0.001	0.002	0.002	0	0.002	0.003	0.004	0.002	0.001	0.003
20	0	-0.002	0	0	0.002	0.002	0.002	0.004	-0.001	0.002	0.002	0.002	0.002	0.001	0.001	0.001	0.002	0	0.002	0.003	0.004	0.002	0.001	0.003
20.2	0	-0.002	0.001	0	0.002	0.002	0.002	0.004	-0.001	0.002	0.002	0.002	0.002	0.001	0.001	0.001	0.002	0	0.002	0.003	0.004	0.002	0.001	0.004
20.4	0	-0.002	0.001	0.001	0.002	0.002	0.002	0.004	-0.001	0.002	0.001	0.002	0.002	0.001	0.001	0.001	0.002	0	0.002	0.003	0.004	0.002	0.001	0.004
20.6	0	-0.001	0.001	0.001	0.002	0.002	0.002	0.004	0	0.002	0.001	0.002	0.002	0.001	0.001	0.001	0.002	0	0.002	0.003	0.004	0.002	0.001	0.004
20.8	0	-0.001	0.001	0.001	0.002	0.002	0.002	0.003	0	0.001	0.001	0.002	0.002	0.001	0.002	0.001	0.001	0.001	0.002	0.003	0.004	0.001	0.001	0.004
21	0	-0.001	0.001	0.001	0.002	0.002	0.003	0.003	0	0.001	0.001	0.002	0.002	0.001	0.001	0.001	0.001	0.001	0.002	0.003	0.003	0.001	0.001	0.004
21.2	0	-0.001	0.001	0.001	0.002	0.001	0.002	0.003	0	0.001	0.001	0.002	0.002	0.001	0.001	0.001	0.001	0.001	0.002	0.003	0.003	0.001	0.001	0.004
21.4	0	-0.001	0	0.001	0.002	0.001	0.002	0.003	0	0.001	0.001	0.002	0.002	0.001	0.001	0.001	0.001	0.001	0.002	0.003	0.003	0	0	0.004
21.6	0	-0.001	0	0.001	0.002	0.001	0.002	0.003	0	0.001	0.001	0.002	0.002	0.001	0.001	0.002	0.001	0.001	0.003	0.002	0.003	0	0	0.004
21.8	0	-0.001	0	0.001	0.002	0.002	0.002	0.002	0	0.001	0.001	0.002	0.002	0.001	0.001	0.002	0.001	0.001	0.003	0.002	0.003	0	0	0.003
22	0	-0.001	0	0.001	0.002	0.002	0.002	0.002	0	0.001	0.001	0.002	0.002	0.001	0.001	0.002	0.001	0.001	0.003	0.002	0.003	0	0	0.003
22.2	0	-0.002	0	0.001	0.002	0.002	0.002	0.002	0	0.001	0.001	0.002	0.002	0.001	0.001	0.002	0.001	0.001	0.003	0.002	0.002	0	0	0.002
22.4	0	-0.002	0	0.001	0.002	0.001	0.001	0.002	0	0.001	0.001	0.003	0.002	0.001	0.001	0.002	0.001	0	0.002	0.002	0.002	0	0	0.001
22.6	0	-0.002	0	0.001	0.002	0.001	0.002	0.002	0	0.001	0.001	0.003	0.002	0.001	0.001	0.002	0.001	0	0.002	0.002	0.002	0	0	0.001
22.8	0.001	-0.002	0	0	0.002	0.001	0.001	0.002	0	0.001	0.001	0.003	0.002	0.001	0.001	0.002	0.001	0	0.002	0.002	0.002	0	0	0.001
23	0.001	-0.003	0	0	0.002	0.001	0.001	0.002	0	0.001	0.001	0.003	0.002	0.001	0.001	0.002	0.001	0	0.002	0.002	0.002	0.001	0	0.001
23.2	0.001	-0.003	0	0	0.002	0.001	0.001	0.002	-0.001	0.001	0	0.003	0.002	0.001	0.001	0.002	0.002	0	0.002	0.002	0.002	0.001	0	0.001
23.4	0.001	-0.002	0	0	0.002	0.001	0.001	0.002	-0.001	0.001	0	0.003	0.002	0.001	0.001	0.002	0.002	0	0.002	0.002	0.002	0.001	0	0.001
23.6	0.001	-0.002	0	0	0.002	0.001	0	0.002	-0.001	0.001	0	0.003	0.002	0.001	0.001	0.002	0.002	0	0.001	0.002	0.002	0.001	0	0.001
23.8	0.001	-0.002	0	0	0.002	0.001	0	0.002	-0.001	0.001	0	0.002	0.002	0.001	0.001	0.001	0.002	0	0.001	0.002	0.002	0.001	0	0.001
24	0.001	-0.002	0	0	0.002	0.001	0	0.002	-0.001	0.001	0	0.002	0.002	0.001	0	0.001	0.002	0	0.001	0.002	0.002	0.001	0	0.001
24.2	0.001	-0.002	0.001	0	0.002	0.001	0	0.002	-0.001	0.001	-0.001	0.002	0.002	0.001	0	0.001	0.002	0	0.001	0.002	0.002	0.001	0.001	0.001
24.4	0.001	-0.002	0.001	0	0.001	0.001	0	0.002	-0.001	0.001	-0.001	0.002	0.001	0.001	0	0.001	0.002	0	0.001	0.002	0.002	0.001	0.001	0.002
24.6	0.001	-0.002	0.001	0	0.001	0.001	0	0.002	-0.001	0.001	0	0.001	0.001	0.001	0	0.001	0.001	0	0.001	0.002	0.002	0.001	0.001	0.002
24.8	0.001	-0.002	0.001	0	0.001	0.001	0	0.002	-0.001	0	0	0.001	0.001	0.001	0	0.001	0.001	0	0.001	0.002	0.002	0.001	0.001	0.002
25	0.001	-0.002	0.001	0	0.001	0.001	0	0.002	-0.001	0.001	0	0.001	0.001	0.001	0	0.001	0.001	0	0.001	0.002	0.002	0.001	0.001	0.002
25.2	0.001	-0.002	0.001	0	0.001	0.001	-0.001	0.002	-0.001	0.001	0	0.001	0.001	0.001	0	0.001	0.001	0	0.001	0.002	0.001	0.001	0.001	0.002
25.4	0.001	-0.002	0.001	0	0	0.001	-0.001	0.002	-0.001	0.001	0.001	0	0.001	0	0	0.001	0.001	0	0.001	0.002	0.001	0.001	0	0.002
25.6	0.001	-0.001	0.001	0	0	0.001	-0.001	0.002	-0.001	0.001	0.001	0	0.001	0	0	0.001	0.001	0	0.001	0.001	0.001	0.001	0	0.002
25.8	0.001	-0.001	0.001	0	0	0.001	-0.001	0.002	-0.001	0.001	0.001	0	0.001	0	0	0.001	0.001	0	0.001	0.001	0.001	0.001	0	0.002
26	0.001	-0.001	0.001	0	0	0.001	-0.001	0.001	-0.001	0.001	0.002	0	0.001	0	0.001	0.001	0.001	0	0.001	0.001	0.001	0.001	0	0.002
26.2	0.001	-0.001	0.001	0	0	0.001	-0.001	0.001	-0.001	0.001	0.002	0	0.001	0	0.001	0.001	0.001	0	0.001	0.001	0.001	0.001	0	0.002
26.4	0.001	-0.001	0.001	0	0	0	-0.001	0.001	-0.001	0.001	0.002	0	0.001	0	0.001	0.001	0	-0.001	0.001	0.001	0	0	0	0.001
26.6	0.001	-0.001	0.001	0	-0.001	0	-0.001	0	-0.001	0.002	0.002	0	0.001	0	0.001	0.001	0	-0.001	0	0.001	0	0	-0.001	0.001
26.8	0.001	-0.001	0.001	0	-0.001	0	-0.001	0	-0.001	0.002	0.002	0	0.001	0	0.001	0.001	0	-0.001	0	0.001	0	0	0	0.001
27	0.001	-0.001	0	0	-0.001	0	-0.001	0	-0.001	0.002	0.001	0	0.001	0	0.002	0.001	0	-0.001	0	0.001	0	0	0	0.001
27.2	0.001	0	0	0.001	-0.001	0	-0.001	0	-0.001	0.001	0.001	0	0.001	0	0.001	0.001	0	0	0	0.001	0	0	0	0.001
27.4	0	0	0	0.001	0	0	-0.001	0	-0.001	0.001	0.001	0	0.001	0	0.001	0	0	0	0	0.001	0	0	0	0
27.6	0	0	0	0.001	0	0	0	0	0	0.001	0.001	0	0	0.001	0.001	0	0	0	0	0.001	0	0	0	0
27.8	0	0	0	0.001	0	0.001	0	-0.001	0	0.001	0	0	0	0.001	0.001	0	0	0	0	0.001	0	0	0	0
28	0	0	0	0.001	0	0.001	0	-0.001	0	0	0	0	0	0.001	0	0	0	0	0	0	0	0	0	0
28.2	0	0	0	0	0	0.001	0	0	0	0	0	0	0	0.001	0	0	0	0	0	0	0	0	0	0
28.4	0	0	0	0	0	0.001	0	0	0	0	0	0	0	0	0	0	0	0	0	0	0	0	0	0
28.6	0	0	0	0	0	0	0	0	0	0	0	0	0	0	-0.001	0	0	0	0	0	0	0	0	0
28.8	0	0	0	0	0	0	0	0	0	-0.001	-0.001	0	0	0	-0.001	0	0	0	0	0	0	0	0	0
29	0	0	0	-0.001	0	0	0	0	0	-0.001	-0.001	0	0	0	-0.001	0	0	0	0	0	0	0	0	0
29.2	0	0	0	-0.001	0	0	0	0	0	-0.001	-0.001	0	0	-0.001	-0.001	0	0	0	0	-0.001	0	0	0	0
29.4	0	0	0	-0.001	0	-0.001	0	0.001	0	-0.001	-0.001	0	-0.001	-0.001	-0.001	0	0	0	0	-0.001	0	0	0	0
29.6	-0.001	0	0	-0.001	0	-0.001	0	0	0	-0.001	-0.001	0	-0.001	-0.001	-0.001	0	0	0	0	-0.001	0	0	0	0
29.8	-0.001	0	0	-0.001	0	-0.002	0	0	0	-0.001	-0.001	0	-0.001	-0.001	-0.001	0	0	0	0	-0.001	0	0	-0.001	0
30	0	0	0	0	0	0	0	0	0	0	0	0	0	0	0	0	0	0	0	0	0	0	0	0
30.2	0.031	0.033	0.029	0.019	0.022	0.022	0.029	0.027	0.027	0.029	0.038	0.033	0.026	0.034	0.031	0.025	0.027	0.026	0.024	0.029	0.027	0.028	0.029	0.026
30.4	0.067	0.071	0.062	0.043	0.048	0.048	0.063	0.059	0.059	0.063	0.083	0.072	0.056	0.073	0.068	0.054	0.059	0.057	0.052	0.063	0.06	0.062	0.064	0.057
30.6	0.108	0.114	0.101	0.07	0.078	0.079	0.102	0.095	0.096	0.101	0.132	0.116	0.091	0.117	0.109	0.088	0.095	0.093	0.085	0.102	0.097	0.1	0.102	0.092
30.8	0.151	0.162	0.143	0.099	0.111	0.113	0.143	0.135	0.136	0.143	0.185	0.163	0.13	0.166	0.155	0.125	0.134	0.131	0.121	0.144	0.138	0.141	0.145	0.131
31	0.196	0.212	0.189	0.132	0.147	0.149	0.187	0.178	0.18	0.188	0.24	0.212	0.171	0.217	0.202	0.164	0.177	0.173	0.16	0.188	0.182	0.185	0.189	0.172
31.2	0.243	0.264	0.235	0.166	0.185	0.188	0.232	0.222	0.225	0.234	0.295	0.263	0.214	0.269	0.251	0.206	0.221	0.215	0.2	0.234	0.227	0.23	0.235	0.214
31.4	0.288	0.316	0.283	0.2	0.224	0.227	0.277	0.266	0.271	0.28	0.35	0.313	0.258	0.321	0.3	0.247	0.265	0.258	0.242	0.279	0.272	0.275	0.281	0.257
31.6	0.331	0.367	0.329	0.235	0.263	0.266	0.319	0.31	0.315	0.325	0.402	0.361	0.301	0.372	0.347	0.288	0.308	0.3	0.282	0.323	0.317	0.319	0.325	0.299
31.8	0.371	0.414	0.372	0.268	0.3	0.303	0.359	0.351	0.358	0.367	0.449	0.406	0.342	0.418	0.391	0.326	0.349	0.34	0.321	0.364	0.359	0.359	0.366	0.339
32	0.405	0.457	0.411	0.299	0.335	0.337	0.394	0.388	0.396	0.404	0.489	0.445	0.379	0.459	0.43	0.361	0.386	0.375	0.356	0.401	0.397	0.395	0.403	0.374
32.2	0.432	0.492	0.444	0.326	0.365	0.368	0.422	0.42	0.429	0.436	0.52	0.476	0.41	0.493	0.462	0.39	0.417	0.405	0.386	0.431	0.429	0.425	0.434	0.404
32.4	0.455	0.524	0.472	0.35	0.393	0.394	0.446	0.447	0.458	0.462	0.546	0.503	0.437	0.522	0.488	0.416	0.443	0.431	0.412	0.456	0.457	0.451	0.46	0.43
32.6	0.475	0.551	0.497	0.371	0.417	0.418	0.467	0.472	0.482	0.485	0.568	0.526	0.46	0.547	0.512	0.439	0.467	0.454	0.434	0.479	0.481	0.473	0.482	0.452
32.8	0.492	0.575	0.52	0.391	0.439	0.439	0.485	0.493	0.504	0.505	0.586	0.545	0.48	0.568	0.532	0.458	0.487	0.474	0.454	0.5	0.502	0.492	0.501	0.471
33	0.507	0.596	0.539	0.408	0.459	0.459	0.501	0.512	0.523	0.523	0.602	0.562	0.498	0.587	0.549	0.476	0.505	0.492	0.471	0.517	0.521	0.508	0.518	0.488
33.2	0.52	0.615	0.556	0.424	0.477	0.476	0.514	0.529	0.54	0.538	0.614	0.577	0.513	0.603	0.564	0.491	0.521	0.508	0.486	0.532	0.537	0.522	0.532	0.503
33.4	0.532	0.631	0.571	0.438	0.493	0.491	0.526	0.544	0.554	0.551	0.626	0.589	0.526	0.616	0.577	0.504	0.535	0.522	0.499	0.546	0.552	0.534	0.545	0.516
33.6	0.543	0.645	0.585	0.451	0.507	0.505	0.537	0.557	0.567	0.563	0.636	0.601	0.537	0.629	0.589	0.516	0.547	0.535	0.511	0.558	0.565	0.545	0.557	0.527
33.8	0.552	0.658	0.597	0.462	0.52	0.518	0.547	0.569	0.579	0.574	0.645	0.611	0.547	0.64	0.599	0.526	0.558	0.546	0.522	0.569	0.577	0.556	0.567	0.538
34	0.561	0.67	0.608	0.473	0.532	0.529	0.556	0.58	0.589	0.583	0.654	0.621	0.556	0.65	0.61	0.535	0.568	0.556	0.531	0.579	0.588	0.565	0.577	0.547
34.2	0.569	0.681	0.618	0.483	0.543	0.54	0.565	0.589	0.599	0.592	0.662	0.63	0.564	0.659	0.619	0.543	0.577	0.566	0.539	0.588	0.598	0.573	0.585	0.556
34.4	0.576	0.691	0.628	0.492	0.553	0.55	0.573	0.599	0.608	0.6	0.669	0.639	0.572	0.668	0.628	0.551	0.586	0.575	0.547	0.596	0.608	0.581	0.593	0.564
34.6	0.583	0.7	0.637	0.5	0.562	0.56	0.58	0.607	0.617	0.608	0.677	0.647	0.579	0.676	0.636	0.558	0.594	0.583	0.554	0.605	0.617	0.589	0.601	0.572
34.8	0.59	0.709	0.646	0.508	0.571	0.569	0.587	0.615	0.625	0.615	0.684	0.655	0.586	0.684	0.644	0.565	0.601	0.591	0.561	0.612	0.625	0.596	0.609	0.579
35	0.596	0.717	0.654	0.515	0.579	0.577	0.594	0.623	0.632	0.622	0.691	0.662	0.593	0.691	0.651	0.571	0.608	0.599	0.568	0.62	0.633	0.603	0.615	0.586
35.2	0.602	0.725	0.662	0.522	0.586	0.585	0.6	0.631	0.639	0.629	0.698	0.67	0.599	0.699	0.658	0.577	0.615	0.606	0.573	0.627	0.64	0.609	0.622	0.593
35.4	0.608	0.732	0.669	0.529	0.594	0.592	0.606	0.638	0.646	0.635	0.704	0.677	0.605	0.705	0.664	0.583	0.622	0.613	0.579	0.633	0.648	0.616	0.629	0.599
35.6	0.614	0.739	0.677	0.535	0.6	0.6	0.612	0.644	0.652	0.641	0.711	0.684	0.611	0.712	0.671	0.588	0.628	0.62	0.585	0.639	0.655	0.622	0.635	0.605
35.8	0.619	0.745	0.683	0.541	0.607	0.606	0.618	0.651	0.658	0.648	0.717	0.69	0.617	0.718	0.676	0.594	0.634	0.626	0.591	0.645	0.661	0.627	0.641	0.612
36	0.624	0.751	0.69	0.547	0.613	0.612	0.623	0.657	0.664	0.654	0.723	0.697	0.623	0.724	0.682	0.599	0.64	0.632	0.596	0.651	0.668	0.633	0.647	0.617
36.2	0.629	0.757	0.696	0.552	0.618	0.618	0.628	0.663	0.67	0.659	0.728	0.703	0.628	0.73	0.688	0.605	0.646	0.638	0.602	0.657	0.673	0.638	0.653	0.623
36.4	0.634	0.763	0.702	0.557	0.624	0.624	0.633	0.669	0.675	0.665	0.734	0.709	0.633	0.736	0.693	0.61	0.651	0.643	0.608	0.663	0.679	0.643	0.658	0.628
36.6	0.639	0.769	0.708	0.562	0.629	0.629	0.637	0.674	0.68	0.67	0.739	0.714	0.639	0.741	0.699	0.615	0.657	0.649	0.613	0.668	0.685	0.648	0.664	0.633
36.8	0.643	0.774	0.713	0.567	0.634	0.635	0.642	0.68	0.685	0.675	0.744	0.719	0.644	0.746	0.704	0.62	0.662	0.654	0.619	0.673	0.69	0.653	0.669	0.638
37	0.648	0.778	0.719	0.571	0.639	0.64	0.646	0.685	0.69	0.68	0.749	0.724	0.648	0.751	0.709	0.624	0.668	0.659	0.624	0.678	0.695	0.657	0.673	0.643
37.2	0.652	0.783	0.724	0.576	0.643	0.645	0.651	0.69	0.695	0.684	0.754	0.729	0.653	0.755	0.714	0.628	0.673	0.664	0.629	0.682	0.701	0.662	0.678	0.648
37.4	0.656	0.787	0.729	0.58	0.648	0.65	0.655	0.695	0.699	0.689	0.759	0.733	0.657	0.759	0.718	0.632	0.678	0.669	0.634	0.687	0.706	0.666	0.683	0.652
37.6	0.66	0.791	0.734	0.585	0.653	0.654	0.659	0.699	0.704	0.693	0.763	0.738	0.661	0.764	0.723	0.636	0.682	0.674	0.638	0.691	0.711	0.67	0.687	0.657
37.8	0.664	0.794	0.738	0.589	0.657	0.659	0.663	0.704	0.708	0.696	0.767	0.742	0.664	0.768	0.727	0.64	0.687	0.678	0.643	0.696	0.715	0.674	0.691	0.661
38	0.668	0.798	0.743	0.592	0.661	0.664	0.667	0.708	0.713	0.7	0.771	0.746	0.668	0.771	0.732	0.643	0.691	0.683	0.647	0.7	0.72	0.678	0.695	0.665
38.2	0.671	0.801	0.747	0.596	0.666	0.668	0.67	0.712	0.717	0.703	0.775	0.75	0.672	0.775	0.736	0.647	0.696	0.687	0.65	0.704	0.724	0.682	0.699	0.67
38.4	0.675	0.804	0.751	0.6	0.67	0.673	0.674	0.716	0.721	0.706	0.778	0.754	0.675	0.779	0.739	0.65	0.7	0.691	0.654	0.708	0.728	0.685	0.703	0.674
38.6	0.678	0.807	0.755	0.604	0.674	0.677	0.677	0.72	0.725	0.71	0.782	0.757	0.679	0.782	0.743	0.654	0.704	0.695	0.657	0.712	0.731	0.689	0.706	0.677
38.8	0.682	0.81	0.759	0.607	0.678	0.681	0.681	0.724	0.728	0.713	0.785	0.76	0.682	0.786	0.746	0.657	0.707	0.699	0.661	0.715	0.735	0.693	0.71	0.681
39	0.685	0.813	0.762	0.611	0.682	0.685	0.684	0.727	0.732	0.716	0.788	0.763	0.685	0.789	0.75	0.66	0.711	0.703	0.664	0.719	0.738	0.696	0.713	0.684
39.2	0.688	0.816	0.766	0.614	0.686	0.689	0.686	0.731	0.735	0.719	0.792	0.766	0.688	0.792	0.753	0.663	0.714	0.707	0.667	0.722	0.741	0.699	0.717	0.688
39.4	0.692	0.818	0.769	0.617	0.689	0.692	0.689	0.735	0.738	0.721	0.795	0.769	0.691	0.796	0.756	0.666	0.717	0.711	0.67	0.726	0.744	0.703	0.72	0.691
39.6	0.695	0.821	0.772	0.62	0.693	0.696	0.692	0.738	0.741	0.724	0.798	0.772	0.694	0.798	0.758	0.669	0.72	0.714	0.673	0.729	0.747	0.706	0.723	0.694
39.8	0.697	0.824	0.775	0.623	0.696	0.699	0.694	0.742	0.744	0.727	0.801	0.775	0.697	0.801	0.761	0.672	0.723	0.718	0.675	0.732	0.75	0.709	0.726	0.697
40	0.7	0.826	0.777	0.626	0.699	0.702	0.697	0.746	0.747	0.729	0.804	0.777	0.7	0.804	0.763	0.675	0.726	0.721	0.678	0.735	0.753	0.712	0.729	0.7
40.2	0.703	0.829	0.78	0.629	0.703	0.705	0.699	0.749	0.749	0.732	0.807	0.78	0.702	0.807	0.766	0.678	0.729	0.724	0.681	0.738	0.755	0.715	0.732	0.703
40.4	0.705	0.831	0.783	0.632	0.706	0.709	0.702	0.752	0.752	0.734	0.81	0.782	0.705	0.809	0.768	0.681	0.732	0.727	0.684	0.741	0.758	0.718	0.735	0.706
40.6	0.707	0.833	0.786	0.635	0.709	0.712	0.705	0.756	0.754	0.737	0.812	0.784	0.707	0.812	0.77	0.684	0.734	0.73	0.687	0.744	0.761	0.721	0.738	0.708
40.8	0.709	0.836	0.788	0.637	0.712	0.715	0.707	0.758	0.756	0.739	0.815	0.786	0.709	0.814	0.773	0.686	0.737	0.733	0.69	0.746	0.763	0.723	0.74	0.711
41	0.711	0.838	0.791	0.64	0.714	0.718	0.71	0.761	0.758	0.741	0.817	0.788	0.711	0.816	0.775	0.689	0.74	0.735	0.692	0.748	0.766	0.726	0.743	0.713
41.2	0.713	0.84	0.793	0.643	0.717	0.721	0.713	0.763	0.761	0.743	0.819	0.791	0.714	0.819	0.777	0.691	0.743	0.738	0.695	0.75	0.768	0.728	0.746	0.716
41.4	0.715	0.842	0.795	0.645	0.72	0.724	0.715	0.765	0.763	0.745	0.821	0.793	0.716	0.821	0.779	0.693	0.745	0.741	0.698	0.752	0.771	0.73	0.748	0.718
41.6	0.718	0.843	0.797	0.648	0.722	0.727	0.717	0.768	0.765	0.746	0.824	0.795	0.718	0.823	0.781	0.695	0.748	0.743	0.7	0.754	0.773	0.732	0.751	0.721
41.8	0.72	0.845	0.799	0.65	0.725	0.729	0.719	0.77	0.767	0.748	0.826	0.797	0.72	0.825	0.783	0.697	0.75	0.745	0.703	0.756	0.776	0.734	0.753	0.723
42	0.722	0.846	0.801	0.653	0.727	0.732	0.721	0.771	0.769	0.75	0.827	0.799	0.722	0.827	0.784	0.699	0.752	0.747	0.705	0.758	0.778	0.736	0.756	0.725
42.2	0.724	0.847	0.803	0.655	0.73	0.734	0.723	0.773	0.771	0.752	0.829	0.801	0.723	0.828	0.786	0.701	0.754	0.749	0.707	0.76	0.78	0.738	0.758	0.727
42.4	0.726	0.848	0.804	0.657	0.732	0.737	0.724	0.775	0.773	0.753	0.831	0.802	0.725	0.83	0.788	0.702	0.756	0.75	0.709	0.762	0.781	0.74	0.76	0.728
42.6	0.728	0.849	0.806	0.659	0.734	0.739	0.726	0.777	0.774	0.755	0.833	0.804	0.727	0.832	0.79	0.704	0.758	0.752	0.711	0.764	0.783	0.742	0.762	0.73
42.8	0.731	0.85	0.807	0.662	0.737	0.741	0.728	0.778	0.776	0.756	0.834	0.805	0.729	0.833	0.791	0.706	0.76	0.754	0.713	0.766	0.784	0.744	0.764	0.732
43	0.733	0.851	0.809	0.664	0.739	0.743	0.729	0.78	0.777	0.758	0.836	0.807	0.731	0.835	0.793	0.708	0.762	0.755	0.715	0.768	0.786	0.746	0.766	0.733
43.2	0.735	0.853	0.81	0.666	0.741	0.744	0.731	0.782	0.779	0.76	0.838	0.808	0.732	0.836	0.794	0.709	0.764	0.757	0.717	0.77	0.787	0.748	0.767	0.735
43.4	0.736	0.854	0.811	0.668	0.743	0.746	0.732	0.783	0.78	0.761	0.839	0.81	0.734	0.837	0.796	0.711	0.766	0.758	0.719	0.772	0.788	0.75	0.769	0.736
43.6	0.738	0.855	0.812	0.67	0.745	0.748	0.734	0.784	0.782	0.763	0.841	0.811	0.736	0.838	0.797	0.713	0.768	0.759	0.72	0.774	0.79	0.751	0.77	0.738
43.8	0.74	0.857	0.813	0.672	0.747	0.75	0.735	0.786	0.783	0.764	0.842	0.812	0.737	0.839	0.798	0.715	0.769	0.761	0.721	0.775	0.792	0.753	0.772	0.74
44	0.741	0.858	0.814	0.674	0.749	0.752	0.737	0.787	0.785	0.766	0.843	0.813	0.739	0.84	0.799	0.717	0.771	0.762	0.723	0.777	0.793	0.754	0.773	0.741
44.2	0.743	0.859	0.815	0.676	0.751	0.753	0.739	0.789	0.786	0.768	0.845	0.814	0.74	0.842	0.8	0.718	0.772	0.764	0.724	0.778	0.794	0.755	0.775	0.743
44.4	0.744	0.861	0.816	0.677	0.753	0.755	0.74	0.79	0.787	0.769	0.846	0.815	0.742	0.843	0.801	0.72	0.774	0.766	0.726	0.779	0.796	0.756	0.776	0.745
44.6	0.745	0.862	0.817	0.679	0.754	0.757	0.742	0.791	0.789	0.77	0.847	0.816	0.743	0.844	0.802	0.722	0.775	0.767	0.727	0.781	0.797	0.757	0.778	0.746
44.8	0.747	0.864	0.818	0.681	0.756	0.758	0.744	0.793	0.79	0.772	0.848	0.817	0.745	0.845	0.803	0.723	0.777	0.769	0.729	0.782	0.798	0.758	0.779	0.747
45	0.748	0.865	0.819	0.683	0.757	0.759	0.745	0.794	0.791	0.773	0.85	0.818	0.746	0.846	0.804	0.724	0.778	0.77	0.73	0.783	0.799	0.76	0.781	0.749
45.2	0.749	0.866	0.82	0.684	0.759	0.761	0.746	0.795	0.792	0.774	0.851	0.819	0.747	0.847	0.804	0.725	0.78	0.772	0.732	0.784	0.8	0.761	0.782	0.75
45.4	0.75	0.867	0.821	0.686	0.76	0.762	0.748	0.796	0.793	0.775	0.852	0.82	0.748	0.848	0.805	0.727	0.781	0.773	0.733	0.785	0.801	0.762	0.784	0.751
45.6	0.751	0.868	0.822	0.688	0.762	0.763	0.749	0.797	0.794	0.776	0.854	0.821	0.749	0.849	0.806	0.728	0.783	0.774	0.735	0.786	0.802	0.764	0.785	0.752
45.8	0.752	0.869	0.823	0.689	0.763	0.765	0.75	0.798	0.795	0.777	0.855	0.822	0.75	0.85	0.807	0.729	0.784	0.775	0.736	0.788	0.803	0.765	0.787	0.754
46	0.753	0.87	0.824	0.691	0.764	0.766	0.751	0.799	0.796	0.778	0.856	0.822	0.751	0.851	0.808	0.73	0.784	0.777	0.738	0.789	0.804	0.767	0.788	0.755
46.2	0.754	0.871	0.825	0.693	0.766	0.767	0.753	0.801	0.797	0.778	0.857	0.823	0.752	0.852	0.809	0.731	0.785	0.778	0.739	0.79	0.804	0.769	0.79	0.756
46.4	0.755	0.872	0.826	0.694	0.767	0.769	0.754	0.802	0.798	0.779	0.858	0.824	0.753	0.853	0.81	0.732	0.786	0.779	0.74	0.791	0.805	0.77	0.791	0.757
46.6	0.757	0.873	0.827	0.695	0.768	0.77	0.755	0.803	0.798	0.78	0.859	0.825	0.754	0.854	0.811	0.732	0.787	0.78	0.741	0.793	0.806	0.772	0.792	0.757
46.8	0.758	0.874	0.828	0.696	0.769	0.771	0.755	0.804	0.799	0.781	0.859	0.825	0.755	0.855	0.812	0.733	0.788	0.781	0.742	0.794	0.806	0.773	0.793	0.758
47	0.758	0.875	0.829	0.698	0.77	0.772	0.756	0.805	0.8	0.782	0.86	0.826	0.756	0.856	0.812	0.734	0.789	0.781	0.743	0.795	0.807	0.774	0.794	0.759
47.2	0.759	0.875	0.83	0.699	0.772	0.773	0.757	0.806	0.801	0.783	0.861	0.827	0.756	0.857	0.813	0.735	0.79	0.782	0.744	0.796	0.808	0.775	0.795	0.76
47.4	0.76	0.876	0.831	0.7	0.773	0.774	0.758	0.807	0.801	0.783	0.861	0.828	0.757	0.857	0.813	0.736	0.791	0.783	0.745	0.796	0.809	0.776	0.796	0.76
47.6	0.761	0.877	0.831	0.701	0.774	0.776	0.759	0.807	0.802	0.784	0.862	0.828	0.758	0.858	0.814	0.737	0.791	0.784	0.746	0.797	0.81	0.777	0.797	0.761
47.8	0.763	0.877	0.832	0.702	0.775	0.777	0.76	0.808	0.803	0.785	0.862	0.829	0.759	0.859	0.814	0.738	0.792	0.785	0.746	0.798	0.811	0.778	0.798	0.762
48	0.764	0.878	0.832	0.704	0.776	0.778	0.76	0.809	0.804	0.786	0.863	0.829	0.76	0.86	0.815	0.739	0.793	0.786	0.747	0.798	0.812	0.779	0.798	0.763
48.2	0.765	0.879	0.833	0.705	0.777	0.779	0.761	0.81	0.805	0.787	0.863	0.83	0.761	0.861	0.815	0.74	0.794	0.787	0.748	0.799	0.813	0.78	0.799	0.764
48.4	0.766	0.88	0.833	0.706	0.778	0.78	0.761	0.811	0.806	0.787	0.864	0.83	0.762	0.862	0.816	0.741	0.795	0.787	0.748	0.8	0.814	0.78	0.8	0.765
48.6	0.767	0.88	0.834	0.707	0.779	0.781	0.762	0.812	0.807	0.788	0.865	0.831	0.763	0.862	0.816	0.741	0.796	0.788	0.749	0.8	0.815	0.781	0.8	0.765
48.8	0.768	0.881	0.835	0.708	0.78	0.782	0.763	0.812	0.807	0.789	0.865	0.831	0.763	0.863	0.817	0.742	0.797	0.789	0.75	0.801	0.815	0.782	0.801	0.766
49	0.769	0.881	0.836	0.71	0.78	0.782	0.764	0.813	0.808	0.79	0.866	0.832	0.764	0.864	0.817	0.743	0.798	0.789	0.751	0.801	0.816	0.783	0.802	0.767
49.2	0.77	0.881	0.836	0.711	0.781	0.783	0.764	0.813	0.808	0.791	0.867	0.832	0.765	0.864	0.818	0.743	0.798	0.79	0.753	0.802	0.817	0.783	0.802	0.767
49.4	0.771	0.882	0.837	0.712	0.782	0.784	0.765	0.814	0.809	0.791	0.868	0.833	0.765	0.865	0.818	0.744	0.799	0.79	0.754	0.802	0.817	0.784	0.803	0.768
49.6	0.772	0.882	0.838	0.713	0.782	0.784	0.766	0.815	0.809	0.792	0.868	0.834	0.766	0.865	0.819	0.745	0.8	0.791	0.755	0.803	0.818	0.785	0.804	0.769
49.8	0.773	0.882	0.838	0.714	0.783	0.785	0.766	0.815	0.81	0.793	0.869	0.834	0.767	0.866	0.82	0.745	0.801	0.791	0.755	0.804	0.818	0.786	0.804	0.769
50	0.774	0.883	0.839	0.715	0.784	0.786	0.767	0.816	0.81	0.793	0.869	0.834	0.767	0.866	0.82	0.746	0.801	0.792	0.756	0.804	0.818	0.786	0.805	0.77
50.2	0.774	0.883	0.839	0.716	0.785	0.786	0.767	0.816	0.811	0.794	0.87	0.835	0.768	0.867	0.821	0.747	0.802	0.792	0.757	0.805	0.818	0.787	0.805	0.77
50.4	0.775	0.884	0.84	0.717	0.786	0.787	0.768	0.816	0.811	0.795	0.871	0.835	0.768	0.867	0.822	0.747	0.802	0.793	0.758	0.806	0.818	0.787	0.806	0.771
50.6	0.775	0.884	0.841	0.718	0.787	0.788	0.769	0.817	0.812	0.795	0.871	0.835	0.769	0.867	0.822	0.748	0.803	0.793	0.758	0.806	0.818	0.788	0.807	0.771
50.8	0.776	0.885	0.841	0.719	0.787	0.789	0.769	0.817	0.812	0.796	0.872	0.836	0.77	0.868	0.823	0.749	0.803	0.794	0.759	0.807	0.818	0.788	0.807	0.771
51	0.776	0.885	0.841	0.719	0.788	0.789	0.77	0.817	0.813	0.797	0.873	0.836	0.77	0.868	0.823	0.749	0.804	0.794	0.76	0.808	0.818	0.789	0.808	0.772
51.2	0.777	0.886	0.842	0.72	0.789	0.79	0.77	0.818	0.813	0.797	0.873	0.837	0.771	0.868	0.824	0.75	0.804	0.795	0.76	0.808	0.819	0.789	0.808	0.772
51.4	0.778	0.887	0.842	0.721	0.79	0.791	0.77	0.818	0.814	0.797	0.874	0.837	0.772	0.869	0.824	0.75	0.805	0.796	0.761	0.808	0.819	0.79	0.809	0.773
51.6	0.778	0.888	0.842	0.722	0.79	0.792	0.771	0.819	0.815	0.798	0.874	0.838	0.772	0.869	0.825	0.751	0.805	0.796	0.761	0.809	0.82	0.79	0.809	0.773
51.8	0.779	0.888	0.843	0.723	0.791	0.792	0.771	0.819	0.816	0.798	0.874	0.838	0.773	0.87	0.825	0.751	0.805	0.796	0.762	0.809	0.821	0.791	0.81	0.774
52	0.78	0.889	0.843	0.723	0.792	0.793	0.771	0.82	0.817	0.799	0.875	0.839	0.773	0.87	0.825	0.752	0.805	0.797	0.762	0.81	0.822	0.791	0.81	0.775
52.2	0.78	0.89	0.843	0.724	0.792	0.793	0.772	0.82	0.818	0.799	0.875	0.839	0.773	0.87	0.826	0.752	0.806	0.797	0.763	0.81	0.823	0.792	0.81	0.775
52.4	0.78	0.89	0.843	0.725	0.793	0.794	0.773	0.821	0.818	0.8	0.876	0.84	0.774	0.871	0.826	0.752	0.806	0.797	0.764	0.811	0.823	0.792	0.81	0.775
52.6	0.781	0.891	0.844	0.725	0.793	0.795	0.773	0.821	0.819	0.8	0.876	0.84	0.774	0.871	0.826	0.753	0.807	0.798	0.764	0.811	0.824	0.793	0.811	0.776
52.8	0.781	0.891	0.844	0.726	0.793	0.795	0.774	0.822	0.819	0.801	0.877	0.841	0.774	0.872	0.826	0.753	0.807	0.798	0.765	0.811	0.824	0.793	0.811	0.776
53	0.781	0.892	0.844	0.727	0.794	0.795	0.775	0.822	0.82	0.802	0.877	0.841	0.775	0.872	0.826	0.753	0.807	0.799	0.765	0.812	0.825	0.793	0.811	0.776
53.2	0.782	0.893	0.844	0.728	0.794	0.796	0.775	0.823	0.82	0.802	0.878	0.841	0.775	0.873	0.826	0.754	0.808	0.8	0.766	0.812	0.825	0.794	0.812	0.776
53.4	0.782	0.893	0.845	0.728	0.795	0.796	0.776	0.824	0.82	0.803	0.878	0.841	0.775	0.873	0.826	0.754	0.809	0.8	0.766	0.812	0.826	0.794	0.812	0.776
53.6	0.782	0.894	0.845	0.729	0.795	0.796	0.777	0.824	0.821	0.804	0.879	0.841	0.775	0.874	0.827	0.754	0.809	0.801	0.766	0.813	0.826	0.795	0.812	0.777
53.8	0.783	0.894	0.845	0.73	0.796	0.797	0.778	0.825	0.821	0.804	0.879	0.841	0.775	0.874	0.827	0.754	0.81	0.801	0.767	0.813	0.826	0.795	0.813	0.777
54	0.783	0.895	0.846	0.73	0.797	0.797	0.778	0.825	0.821	0.805	0.879	0.841	0.776	0.875	0.827	0.755	0.81	0.802	0.767	0.814	0.826	0.796	0.813	0.777
54.2	0.783	0.895	0.846	0.731	0.797	0.797	0.779	0.826	0.822	0.805	0.88	0.841	0.776	0.875	0.827	0.755	0.811	0.802	0.767	0.814	0.826	0.797	0.814	0.778
54.4	0.784	0.896	0.846	0.731	0.798	0.798	0.779	0.826	0.822	0.806	0.88	0.84	0.777	0.876	0.827	0.755	0.811	0.803	0.768	0.814	0.826	0.797	0.815	0.778
54.6	0.784	0.896	0.847	0.732	0.799	0.798	0.779	0.826	0.823	0.806	0.88	0.84	0.777	0.876	0.828	0.755	0.812	0.803	0.768	0.814	0.826	0.798	0.816	0.779
54.8	0.785	0.897	0.847	0.733	0.799	0.798	0.78	0.826	0.823	0.807	0.88	0.84	0.777	0.876	0.828	0.756	0.812	0.804	0.769	0.815	0.826	0.798	0.816	0.78
55	0.785	0.897	0.847	0.734	0.799	0.799	0.78	0.826	0.823	0.807	0.881	0.839	0.778	0.877	0.828	0.756	0.812	0.804	0.769	0.815	0.826	0.798	0.817	0.78
55.2	0.786	0.897	0.847	0.734	0.8	0.799	0.78	0.826	0.824	0.807	0.881	0.839	0.778	0.877	0.829	0.756	0.813	0.804	0.769	0.815	0.827	0.799	0.818	0.781
55.4	0.786	0.898	0.848	0.735	0.8	0.799	0.78	0.826	0.824	0.808	0.881	0.84	0.779	0.877	0.829	0.757	0.812	0.805	0.77	0.815	0.827	0.799	0.818	0.781
55.6	0.787	0.898	0.848	0.736	0.801	0.799	0.78	0.826	0.825	0.808	0.881	0.84	0.779	0.877	0.83	0.758	0.813	0.805	0.77	0.815	0.827	0.799	0.819	0.782
55.8	0.787	0.899	0.848	0.736	0.801	0.8	0.78	0.827	0.825	0.809	0.881	0.84	0.779	0.877	0.83	0.758	0.813	0.805	0.77	0.815	0.827	0.799	0.819	0.782
56	0.787	0.899	0.848	0.737	0.801	0.8	0.781	0.827	0.825	0.809	0.881	0.841	0.78	0.877	0.83	0.759	0.813	0.805	0.77	0.815	0.828	0.799	0.819	0.782
56.2	0.788	0.899	0.849	0.737	0.802	0.801	0.781	0.827	0.825	0.809	0.881	0.841	0.78	0.877	0.83	0.759	0.813	0.806	0.771	0.815	0.828	0.8	0.819	0.783
56.4	0.788	0.9	0.849	0.738	0.802	0.801	0.781	0.827	0.825	0.81	0.881	0.842	0.78	0.878	0.831	0.76	0.813	0.806	0.771	0.816	0.828	0.8	0.819	0.783
56.6	0.788	0.9	0.849	0.738	0.802	0.801	0.781	0.827	0.825	0.81	0.882	0.842	0.781	0.878	0.831	0.76	0.814	0.806	0.771	0.816	0.828	0.8	0.819	0.783
56.8	0.788	0.901	0.849	0.739	0.803	0.802	0.781	0.827	0.825	0.81	0.882	0.842	0.781	0.878	0.831	0.761	0.814	0.806	0.771	0.816	0.829	0.801	0.819	0.783
57	0.789	0.901	0.85	0.739	0.803	0.802	0.782	0.827	0.825	0.811	0.882	0.842	0.781	0.878	0.832	0.761	0.815	0.807	0.771	0.816	0.829	0.801	0.82	0.783
57.2	0.789	0.902	0.85	0.74	0.804	0.802	0.782	0.828	0.825	0.811	0.883	0.842	0.782	0.878	0.832	0.762	0.815	0.807	0.772	0.816	0.829	0.801	0.819	0.783
57.4	0.79	0.902	0.85	0.74	0.804	0.803	0.782	0.828	0.826	0.811	0.883	0.842	0.782	0.879	0.832	0.762	0.816	0.807	0.772	0.816	0.829	0.802	0.819	0.783
57.6	0.79	0.902	0.85	0.74	0.805	0.803	0.783	0.828	0.826	0.812	0.884	0.842	0.783	0.879	0.832	0.762	0.816	0.807	0.772	0.816	0.83	0.802	0.82	0.783
57.8	0.791	0.903	0.851	0.741	0.805	0.803	0.783	0.829	0.827	0.812	0.884	0.843	0.783	0.879	0.832	0.762	0.816	0.807	0.773	0.817	0.83	0.803	0.82	0.783
58	0.791	0.903	0.851	0.741	0.806	0.804	0.783	0.829	0.827	0.812	0.885	0.843	0.783	0.88	0.833	0.762	0.816	0.807	0.773	0.817	0.83	0.803	0.82	0.783
58.2	0.791	0.903	0.851	0.741	0.807	0.804	0.783	0.829	0.828	0.812	0.885	0.843	0.784	0.88	0.833	0.762	0.816	0.807	0.774	0.817	0.83	0.804	0.82	0.783
58.4	0.792	0.903	0.851	0.742	0.807	0.804	0.783	0.83	0.828	0.812	0.885	0.843	0.784	0.88	0.833	0.762	0.816	0.807	0.775	0.817	0.83	0.804	0.82	0.783
58.6	0.792	0.904	0.851	0.743	0.808	0.805	0.784	0.83	0.828	0.812	0.885	0.843	0.785	0.881	0.833	0.762	0.816	0.808	0.775	0.818	0.83	0.805	0.821	0.784
58.8	0.793	0.904	0.851	0.743	0.808	0.805	0.784	0.83	0.829	0.812	0.886	0.843	0.785	0.881	0.833	0.762	0.816	0.808	0.775	0.818	0.83	0.805	0.821	0.784
59	0.793	0.904	0.851	0.744	0.809	0.805	0.784	0.83	0.829	0.812	0.886	0.844	0.785	0.881	0.833	0.762	0.816	0.808	0.776	0.818	0.831	0.805	0.821	0.784
59.2	0.793	0.904	0.851	0.745	0.809	0.806	0.784	0.83	0.829	0.813	0.886	0.844	0.786	0.881	0.834	0.762	0.816	0.808	0.776	0.819	0.831	0.806	0.822	0.785
59.4	0.793	0.905	0.851	0.746	0.809	0.806	0.785	0.83	0.829	0.813	0.886	0.845	0.786	0.881	0.834	0.762	0.816	0.808	0.777	0.819	0.831	0.806	0.822	0.785
59.6	0.793	0.905	0.852	0.746	0.809	0.806	0.785	0.83	0.829	0.813	0.886	0.845	0.786	0.882	0.834	0.762	0.816	0.809	0.777	0.819	0.831	0.806	0.823	0.785
59.8	0.793	0.905	0.852	0.747	0.81	0.807	0.785	0.83	0.829	0.814	0.886	0.846	0.786	0.882	0.834	0.763	0.817	0.809	0.777	0.819	0.831	0.807	0.823	0.786
60	0.794	0.905	0.852	0.748	0.81	0.808	0.785	0.83	0.829	0.814	0.886	0.846	0.786	0.883	0.833	0.763	0.817	0.809	0.778	0.819	0.831	0.807	0.823	0.786
60.2	0.794	0.905	0.853	0.748	0.81	0.808	0.786	0.83	0.829	0.814	0.886	0.846	0.786	0.883	0.833	0.763	0.818	0.809	0.778	0.819	0.832	0.807	0.823	0.786
60.4	0.794	0.905	0.853	0.749	0.81	0.809	0.786	0.831	0.829	0.815	0.886	0.846	0.785	0.884	0.833	0.764	0.818	0.809	0.778	0.819	0.832	0.807	0.823	0.786
60.6	0.794	0.905	0.853	0.749	0.81	0.809	0.786	0.831	0.829	0.816	0.886	0.846	0.785	0.884	0.833	0.764	0.819	0.81	0.778	0.819	0.832	0.807	0.823	0.786
60.8	0.794	0.906	0.853	0.749	0.81	0.809	0.787	0.831	0.829	0.817	0.886	0.846	0.785	0.884	0.833	0.764	0.819	0.81	0.778	0.819	0.833	0.807	0.823	0.786
61	0.794	0.906	0.853	0.749	0.81	0.809	0.787	0.832	0.829	0.817	0.886	0.846	0.785	0.884	0.833	0.765	0.82	0.811	0.778	0.819	0.833	0.807	0.824	0.786
61.2	0.795	0.906	0.853	0.749	0.81	0.809	0.787	0.832	0.829	0.818	0.887	0.846	0.786	0.884	0.833	0.765	0.82	0.811	0.778	0.82	0.833	0.807	0.824	0.786
61.4	0.795	0.906	0.854	0.75	0.811	0.81	0.788	0.832	0.83	0.818	0.887	0.845	0.786	0.885	0.833	0.766	0.82	0.811	0.778	0.82	0.834	0.807	0.824	0.786
61.6	0.796	0.906	0.854	0.75	0.811	0.809	0.788	0.832	0.83	0.819	0.888	0.845	0.786	0.885	0.833	0.766	0.82	0.812	0.779	0.82	0.834	0.807	0.824	0.786
61.8	0.796	0.907	0.854	0.75	0.811	0.809	0.788	0.832	0.83	0.819	0.888	0.845	0.787	0.885	0.833	0.767	0.82	0.812	0.779	0.82	0.834	0.807	0.824	0.786
62	0.796	0.907	0.855	0.75	0.811	0.809	0.788	0.832	0.83	0.819	0.889	0.845	0.787	0.885	0.833	0.767	0.82	0.812	0.779	0.82	0.835	0.807	0.824	0.786
62.2	0.797	0.907	0.855	0.751	0.812	0.809	0.789	0.833	0.831	0.82	0.889	0.845	0.787	0.885	0.833	0.767	0.82	0.813	0.78	0.821	0.835	0.807	0.824	0.786
62.4	0.797	0.908	0.855	0.751	0.812	0.809	0.789	0.833	0.831	0.82	0.889	0.845	0.788	0.885	0.833	0.767	0.82	0.813	0.78	0.821	0.835	0.808	0.824	0.786
62.6	0.798	0.909	0.856	0.751	0.813	0.809	0.789	0.833	0.831	0.82	0.89	0.845	0.788	0.885	0.833	0.767	0.82	0.813	0.78	0.821	0.835	0.808	0.824	0.786
62.8	0.798	0.91	0.856	0.752	0.813	0.809	0.789	0.833	0.831	0.821	0.89	0.846	0.789	0.885	0.834	0.767	0.82	0.814	0.781	0.821	0.835	0.808	0.824	0.787
63	0.798	0.911	0.857	0.752	0.813	0.809	0.789	0.833	0.832	0.821	0.89	0.846	0.789	0.885	0.834	0.767	0.82	0.814	0.781	0.821	0.835	0.809	0.824	0.787
63.2	0.798	0.911	0.857	0.753	0.814	0.809	0.789	0.832	0.832	0.821	0.89	0.846	0.789	0.885	0.834	0.767	0.821	0.814	0.781	0.822	0.835	0.809	0.825	0.788
63.4	0.798	0.912	0.857	0.753	0.814	0.809	0.789	0.832	0.833	0.821	0.89	0.847	0.789	0.885	0.835	0.767	0.821	0.814	0.781	0.822	0.835	0.809	0.825	0.788
63.6	0.798	0.912	0.858	0.754	0.814	0.809	0.79	0.832	0.833	0.82	0.89	0.847	0.79	0.885	0.835	0.767	0.822	0.814	0.781	0.822	0.835	0.809	0.826	0.789
63.8	0.798	0.912	0.858	0.754	0.814	0.81	0.79	0.832	0.833	0.821	0.889	0.847	0.79	0.885	0.835	0.767	0.822	0.814	0.781	0.822	0.836	0.81	0.826	0.789
64	0.798	0.912	0.858	0.755	0.814	0.81	0.79	0.832	0.834	0.821	0.889	0.848	0.79	0.885	0.836	0.768	0.822	0.814	0.781	0.823	0.836	0.81	0.827	0.789
64.2	0.798	0.913	0.858	0.755	0.814	0.81	0.79	0.832	0.834	0.821	0.889	0.848	0.79	0.885	0.836	0.768	0.822	0.814	0.781	0.823	0.836	0.81	0.827	0.789
64.4	0.798	0.913	0.858	0.755	0.814	0.81	0.79	0.832	0.834	0.821	0.889	0.848	0.79	0.885	0.836	0.768	0.822	0.814	0.781	0.823	0.836	0.81	0.828	0.789
64.6	0.799	0.913	0.858	0.755	0.814	0.81	0.79	0.832	0.835	0.821	0.889	0.848	0.79	0.885	0.836	0.768	0.822	0.814	0.781	0.824	0.836	0.811	0.828	0.789
64.8	0.799	0.913	0.858	0.756	0.814	0.81	0.79	0.833	0.835	0.821	0.889	0.848	0.79	0.885	0.836	0.768	0.822	0.814	0.781	0.824	0.836	0.811	0.828	0.789
65	0.8	0.914	0.858	0.756	0.815	0.811	0.79	0.833	0.835	0.821	0.889	0.848	0.79	0.885	0.836	0.769	0.822	0.814	0.782	0.824	0.836	0.811	0.828	0.789
65.2	0.8	0.914	0.859	0.756	0.815	0.811	0.791	0.833	0.835	0.821	0.889	0.848	0.79	0.886	0.836	0.769	0.821	0.814	0.782	0.824	0.836	0.811	0.828	0.789
65.4	0.801	0.914	0.859	0.756	0.815	0.811	0.791	0.833	0.835	0.822	0.89	0.848	0.79	0.886	0.836	0.769	0.821	0.814	0.782	0.824	0.836	0.811	0.828	0.789
65.6	0.801	0.914	0.859	0.756	0.815	0.811	0.791	0.833	0.835	0.822	0.89	0.848	0.79	0.886	0.836	0.769	0.821	0.814	0.782	0.825	0.836	0.811	0.828	0.789
65.8	0.801	0.915	0.859	0.756	0.816	0.811	0.791	0.834	0.834	0.823	0.89	0.848	0.79	0.887	0.836	0.768	0.821	0.814	0.782	0.825	0.836	0.811	0.828	0.789
66	0.801	0.915	0.859	0.757	0.816	0.811	0.791	0.834	0.834	0.823	0.89	0.848	0.79	0.887	0.836	0.768	0.821	0.814	0.782	0.825	0.836	0.812	0.828	0.789
66.2	0.801	0.916	0.859	0.757	0.816	0.811	0.791	0.834	0.834	0.824	0.89	0.848	0.791	0.888	0.836	0.768	0.821	0.814	0.782	0.825	0.836	0.812	0.828	0.789
66.4	0.802	0.916	0.859	0.757	0.816	0.811	0.792	0.834	0.833	0.824	0.89	0.848	0.791	0.888	0.836	0.768	0.821	0.815	0.782	0.825	0.836	0.812	0.828	0.789
66.6	0.802	0.917	0.859	0.757	0.816	0.812	0.792	0.834	0.833	0.824	0.89	0.849	0.791	0.888	0.836	0.768	0.822	0.815	0.783	0.825	0.836	0.812	0.828	0.789
66.8	0.802	0.917	0.859	0.757	0.816	0.812	0.792	0.834	0.833	0.825	0.891	0.849	0.791	0.889	0.836	0.769	0.822	0.815	0.783	0.825	0.836	0.812	0.827	0.789
67	0.802	0.918	0.859	0.758	0.817	0.812	0.792	0.834	0.833	0.825	0.891	0.849	0.791	0.889	0.836	0.769	0.822	0.815	0.783	0.825	0.836	0.812	0.827	0.789
67.2	0.802	0.918	0.859	0.758	0.817	0.812	0.793	0.833	0.833	0.825	0.891	0.848	0.792	0.89	0.836	0.769	0.823	0.815	0.784	0.825	0.836	0.812	0.828	0.789
67.4	0.802	0.919	0.859	0.758	0.817	0.812	0.793	0.833	0.833	0.825	0.891	0.848	0.792	0.89	0.837	0.769	0.823	0.816	0.784	0.825	0.836	0.812	0.828	0.789
67.6	0.801	0.919	0.859	0.759	0.817	0.812	0.793	0.833	0.833	0.825	0.891	0.848	0.792	0.89	0.837	0.77	0.824	0.816	0.784	0.825	0.836	0.812	0.828	0.789
67.8	0.801	0.919	0.859	0.759	0.817	0.812	0.793	0.833	0.833	0.825	0.891	0.848	0.792	0.89	0.837	0.77	0.824	0.816	0.785	0.825	0.836	0.812	0.828	0.789
68	0.801	0.919	0.859	0.76	0.817	0.812	0.793	0.833	0.833	0.825	0.891	0.849	0.793	0.889	0.837	0.77	0.824	0.816	0.785	0.825	0.836	0.812	0.828	0.79
68.2	0.801	0.92	0.859	0.76	0.817	0.812	0.793	0.834	0.834	0.825	0.891	0.849	0.793	0.889	0.837	0.771	0.825	0.816	0.785	0.825	0.837	0.812	0.828	0.79
68.4	0.801	0.92	0.859	0.761	0.818	0.812	0.793	0.834	0.834	0.825	0.891	0.849	0.793	0.889	0.837	0.771	0.825	0.816	0.786	0.825	0.837	0.813	0.827	0.79
68.6	0.802	0.92	0.86	0.761	0.818	0.812	0.793	0.834	0.834	0.825	0.891	0.849	0.793	0.889	0.838	0.771	0.825	0.816	0.786	0.825	0.837	0.813	0.827	0.79
68.8	0.802	0.92	0.86	0.761	0.818	0.812	0.793	0.835	0.834	0.825	0.891	0.849	0.793	0.889	0.838	0.771	0.824	0.816	0.786	0.825	0.837	0.813	0.827	0.79
69	0.802	0.92	0.86	0.762	0.819	0.812	0.793	0.835	0.834	0.825	0.892	0.848	0.793	0.889	0.838	0.771	0.824	0.816	0.786	0.825	0.837	0.813	0.827	0.79
69.2	0.803	0.921	0.861	0.762	0.819	0.812	0.793	0.835	0.834	0.826	0.892	0.848	0.793	0.889	0.838	0.771	0.824	0.816	0.786	0.825	0.837	0.814	0.827	0.791
69.4	0.803	0.921	0.861	0.762	0.819	0.812	0.793	0.835	0.834	0.826	0.892	0.848	0.793	0.889	0.838	0.771	0.823	0.816	0.786	0.825	0.837	0.814	0.827	0.791
69.6	0.803	0.921	0.861	0.762	0.819	0.812	0.793	0.836	0.834	0.826	0.892	0.848	0.793	0.889	0.837	0.771	0.823	0.816	0.785	0.825	0.837	0.814	0.828	0.791
69.8	0.803	0.921	0.861	0.762	0.819	0.812	0.793	0.836	0.834	0.826	0.893	0.848	0.793	0.889	0.837	0.771	0.823	0.817	0.785	0.825	0.838	0.815	0.828	0.791
70	0.803	0.921	0.861	0.762	0.819	0.812	0.793	0.835	0.835	0.826	0.893	0.848	0.792	0.889	0.837	0.771	0.823	0.817	0.785	0.826	0.838	0.815	0.828	0.791
70.2	0.804	0.921	0.861	0.762	0.819	0.812	0.793	0.835	0.835	0.826	0.893	0.848	0.793	0.89	0.837	0.771	0.823	0.817	0.785	0.826	0.838	0.815	0.828	0.791
70.4	0.804	0.921	0.861	0.762	0.819	0.812	0.793	0.835	0.835	0.826	0.894	0.848	0.792	0.89	0.837	0.771	0.823	0.817	0.785	0.826	0.838	0.816	0.829	0.791
70.6	0.804	0.921	0.861	0.762	0.819	0.813	0.793	0.835	0.836	0.826	0.894	0.848	0.792	0.89	0.836	0.771	0.823	0.817	0.786	0.826	0.838	0.816	0.829	0.791
70.8	0.804	0.921	0.862	0.762	0.819	0.813	0.793	0.835	0.836	0.827	0.895	0.848	0.792	0.89	0.836	0.771	0.824	0.818	0.786	0.826	0.839	0.816	0.829	0.791
71	0.804	0.921	0.862	0.762	0.819	0.813	0.793	0.834	0.836	0.827	0.895	0.848	0.793	0.891	0.836	0.771	0.824	0.818	0.786	0.826	0.839	0.816	0.829	0.791
71.2	0.804	0.922	0.862	0.762	0.819	0.814	0.793	0.834	0.836	0.827	0.895	0.849	0.793	0.891	0.836	0.771	0.824	0.818	0.786	0.826	0.839	0.816	0.829	0.791
71.4	0.805	0.922	0.862	0.762	0.82	0.814	0.793	0.834	0.837	0.827	0.895	0.849	0.793	0.891	0.836	0.771	0.824	0.818	0.787	0.827	0.839	0.816	0.83	0.791
71.6	0.805	0.922	0.862	0.762	0.82	0.814	0.793	0.834	0.837	0.828	0.895	0.849	0.794	0.89	0.836	0.771	0.824	0.819	0.787	0.827	0.838	0.817	0.83	0.79
71.8	0.805	0.922	0.863	0.763	0.82	0.814	0.793	0.834	0.837	0.828	0.895	0.848	0.794	0.89	0.836	0.771	0.825	0.819	0.787	0.827	0.838	0.817	0.83	0.79
72	0.805	0.922	0.863	0.763	0.82	0.814	0.793	0.835	0.837	0.828	0.895	0.848	0.794	0.89	0.837	0.771	0.825	0.819	0.787	0.828	0.838	0.817	0.83	0.79
72.2	0.806	0.923	0.863	0.764	0.82	0.814	0.793	0.835	0.837	0.829	0.895	0.848	0.795	0.891	0.837	0.771	0.825	0.819	0.788	0.828	0.838	0.817	0.83	0.79
72.4	0.806	0.923	0.863	0.764	0.82	0.814	0.794	0.835	0.837	0.829	0.895	0.848	0.795	0.891	0.837	0.771	0.825	0.819	0.788	0.828	0.838	0.817	0.83	0.79
72.6	0.806	0.923	0.863	0.764	0.82	0.814	0.794	0.835	0.837	0.83	0.895	0.848	0.795	0.891	0.837	0.772	0.825	0.819	0.788	0.828	0.838	0.817	0.829	0.79
72.8	0.807	0.923	0.863	0.765	0.82	0.814	0.794	0.835	0.836	0.83	0.895	0.848	0.795	0.892	0.837	0.772	0.825	0.819	0.788	0.828	0.838	0.817	0.829	0.79
73	0.807	0.924	0.863	0.765	0.82	0.814	0.795	0.835	0.836	0.83	0.894	0.848	0.795	0.892	0.837	0.773	0.824	0.819	0.788	0.828	0.838	0.817	0.829	0.79
73.2	0.807	0.924	0.863	0.765	0.82	0.814	0.795	0.835	0.836	0.831	0.894	0.848	0.795	0.892	0.837	0.773	0.824	0.819	0.788	0.827	0.838	0.817	0.829	0.79
73.4	0.807	0.925	0.863	0.765	0.82	0.814	0.796	0.835	0.836	0.831	0.894	0.848	0.795	0.892	0.837	0.773	0.824	0.819	0.788	0.827	0.838	0.817	0.83	0.79
73.6	0.808	0.925	0.862	0.766	0.82	0.814	0.796	0.835	0.836	0.831	0.894	0.848	0.795	0.892	0.837	0.774	0.824	0.819	0.788	0.827	0.838	0.817	0.83	0.79
73.8	0.808	0.925	0.862	0.766	0.82	0.814	0.796	0.835	0.836	0.832	0.894	0.848	0.796	0.892	0.837	0.774	0.824	0.819	0.788	0.827	0.838	0.817	0.83	0.791
74	0.808	0.926	0.862	0.766	0.82	0.814	0.797	0.835	0.836	0.832	0.895	0.848	0.796	0.892	0.837	0.774	0.824	0.819	0.788	0.827	0.838	0.817	0.83	0.791
74.2	0.808	0.926	0.862	0.766	0.82	0.814	0.797	0.835	0.836	0.833	0.895	0.848	0.796	0.892	0.837	0.774	0.824	0.819	0.788	0.826	0.838	0.817	0.83	0.791
74.4	0.808	0.927	0.862	0.766	0.82	0.815	0.797	0.835	0.836	0.833	0.895	0.848	0.796	0.892	0.837	0.774	0.824	0.819	0.788	0.826	0.839	0.817	0.831	0.792
74.6	0.809	0.927	0.862	0.766	0.82	0.815	0.797	0.835	0.836	0.833	0.895	0.848	0.797	0.892	0.837	0.774	0.824	0.819	0.788	0.826	0.839	0.817	0.831	0.792
74.8	0.809	0.927	0.862	0.766	0.82	0.815	0.797	0.835	0.837	0.833	0.896	0.848	0.797	0.892	0.837	0.774	0.824	0.819	0.788	0.826	0.839	0.817	0.831	0.792
75	0.809	0.927	0.863	0.766	0.821	0.815	0.796	0.835	0.837	0.834	0.896	0.848	0.797	0.892	0.838	0.774	0.824	0.819	0.788	0.826	0.839	0.817	0.831	0.792
75.2	0.809	0.927	0.863	0.766	0.821	0.815	0.796	0.835	0.837	0.834	0.896	0.848	0.797	0.892	0.838	0.774	0.824	0.819	0.788	0.826	0.839	0.817	0.831	0.791
75.4	0.809	0.927	0.863	0.766	0.821	0.815	0.796	0.835	0.837	0.834	0.896	0.848	0.797	0.892	0.838	0.774	0.824	0.819	0.788	0.826	0.839	0.817	0.831	0.791
75.6	0.809	0.927	0.864	0.767	0.821	0.815	0.796	0.836	0.838	0.834	0.896	0.848	0.797	0.892	0.838	0.774	0.825	0.819	0.789	0.826	0.839	0.817	0.83	0.791
75.8	0.809	0.928	0.864	0.767	0.822	0.815	0.795	0.836	0.838	0.833	0.896	0.848	0.797	0.892	0.838	0.774	0.825	0.819	0.789	0.826	0.839	0.817	0.831	0.791
76	0.809	0.928	0.864	0.767	0.822	0.816	0.795	0.836	0.838	0.833	0.896	0.848	0.797	0.892	0.838	0.774	0.825	0.819	0.79	0.827	0.839	0.817	0.831	0.791
76.2	0.809	0.928	0.865	0.767	0.822	0.816	0.795	0.836	0.838	0.833	0.896	0.848	0.797	0.892	0.839	0.774	0.826	0.819	0.79	0.827	0.839	0.817	0.83	0.791
76.4	0.809	0.928	0.865	0.767	0.822	0.816	0.795	0.836	0.838	0.833	0.896	0.848	0.797	0.893	0.838	0.774	0.826	0.819	0.791	0.827	0.839	0.817	0.83	0.791
76.6	0.809	0.929	0.865	0.768	0.823	0.816	0.795	0.836	0.838	0.833	0.896	0.847	0.797	0.893	0.838	0.774	0.826	0.819	0.791	0.827	0.839	0.817	0.83	0.79
76.8	0.809	0.929	0.866	0.768	0.823	0.816	0.795	0.836	0.838	0.833	0.896	0.847	0.797	0.893	0.838	0.774	0.826	0.819	0.791	0.827	0.839	0.817	0.83	0.79
77	0.809	0.93	0.866	0.768	0.823	0.816	0.796	0.836	0.838	0.833	0.896	0.847	0.797	0.893	0.838	0.774	0.826	0.819	0.792	0.827	0.839	0.818	0.831	0.79
77.2	0.809	0.93	0.866	0.768	0.823	0.816	0.796	0.836	0.838	0.833	0.896	0.847	0.796	0.894	0.838	0.773	0.826	0.819	0.792	0.827	0.839	0.818	0.831	0.79
77.4	0.809	0.93	0.866	0.768	0.823	0.816	0.796	0.836	0.838	0.833	0.896	0.847	0.796	0.894	0.837	0.773	0.826	0.819	0.792	0.827	0.839	0.818	0.831	0.79
77.6	0.809	0.93	0.865	0.768	0.824	0.816	0.796	0.836	0.838	0.832	0.896	0.847	0.796	0.894	0.837	0.773	0.826	0.819	0.792	0.828	0.839	0.818	0.831	0.79
77.8	0.809	0.931	0.865	0.769	0.824	0.816	0.797	0.836	0.838	0.833	0.896	0.847	0.796	0.894	0.837	0.773	0.826	0.819	0.792	0.828	0.839	0.819	0.831	0.791
78	0.81	0.931	0.865	0.769	0.824	0.817	0.797	0.836	0.838	0.833	0.896	0.847	0.797	0.895	0.837	0.773	0.826	0.82	0.792	0.828	0.839	0.819	0.831	0.791
78.2	0.81	0.931	0.865	0.769	0.824	0.817	0.798	0.836	0.838	0.833	0.896	0.847	0.797	0.895	0.837	0.773	0.826	0.82	0.792	0.827	0.839	0.819	0.831	0.791
78.4	0.81	0.931	0.865	0.769	0.824	0.817	0.798	0.835	0.839	0.833	0.897	0.847	0.797	0.895	0.837	0.774	0.826	0.82	0.792	0.827	0.839	0.819	0.831	0.791
78.6	0.81	0.931	0.864	0.769	0.824	0.817	0.798	0.835	0.839	0.834	0.897	0.847	0.797	0.895	0.837	0.774	0.825	0.82	0.792	0.827	0.84	0.819	0.831	0.791
78.8	0.81	0.931	0.864	0.769	0.824	0.817	0.798	0.835	0.839	0.834	0.897	0.847	0.798	0.895	0.838	0.774	0.826	0.82	0.792	0.827	0.84	0.82	0.831	0.791
79	0.81	0.931	0.864	0.77	0.824	0.817	0.799	0.835	0.839	0.834	0.897	0.848	0.798	0.895	0.838	0.774	0.826	0.82	0.792	0.827	0.84	0.82	0.831	0.791
79.2	0.81	0.931	0.865	0.77	0.824	0.817	0.799	0.835	0.839	0.835	0.897	0.848	0.798	0.895	0.838	0.774	0.826	0.82	0.792	0.827	0.84	0.819	0.831	0.791
79.4	0.81	0.931	0.865	0.77	0.824	0.817	0.799	0.835	0.839	0.835	0.897	0.849	0.798	0.895	0.839	0.774	0.826	0.82	0.792	0.827	0.84	0.819	0.831	0.792
79.6	0.81	0.931	0.865	0.771	0.823	0.817	0.799	0.835	0.839	0.835	0.897	0.849	0.798	0.895	0.839	0.774	0.826	0.82	0.792	0.827	0.84	0.819	0.831	0.792
79.8	0.81	0.93	0.865	0.771	0.823	0.817	0.799	0.836	0.839	0.835	0.897	0.849	0.798	0.894	0.84	0.774	0.826	0.821	0.792	0.827	0.84	0.819	0.832	0.792
80	0.809	0.93	0.865	0.771	0.824	0.817	0.799	0.836	0.839	0.835	0.897	0.849	0.798	0.894	0.84	0.774	0.826	0.821	0.791	0.827	0.84	0.819	0.832	0.792
80.2	0.809	0.931	0.865	0.771	0.824	0.817	0.799	0.837	0.839	0.835	0.897	0.849	0.798	0.894	0.84	0.773	0.826	0.821	0.791	0.827	0.84	0.819	0.832	0.792
80.4	0.81	0.931	0.866	0.771	0.824	0.817	0.798	0.837	0.839	0.835	0.897	0.849	0.798	0.894	0.841	0.773	0.826	0.822	0.791	0.827	0.84	0.819	0.832	0.792
80.6	0.81	0.931	0.866	0.771	0.824	0.816	0.798	0.837	0.839	0.836	0.897	0.85	0.798	0.894	0.841	0.773	0.826	0.822	0.791	0.827	0.84	0.819	0.832	0.792
80.8	0.81	0.931	0.866	0.771	0.825	0.816	0.798	0.837	0.839	0.836	0.897	0.85	0.799	0.894	0.841	0.773	0.826	0.822	0.791	0.828	0.839	0.819	0.832	0.792
81	0.811	0.932	0.866	0.771	0.825	0.816	0.798	0.837	0.839	0.836	0.897	0.849	0.799	0.894	0.84	0.773	0.826	0.823	0.79	0.828	0.839	0.819	0.831	0.792
81.2	0.811	0.932	0.866	0.771	0.825	0.816	0.798	0.837	0.839	0.836	0.897	0.849	0.799	0.894	0.84	0.773	0.826	0.823	0.79	0.828	0.839	0.819	0.831	0.792
81.4	0.812	0.932	0.866	0.771	0.825	0.816	0.798	0.838	0.839	0.836	0.897	0.849	0.799	0.894	0.84	0.773	0.826	0.823	0.79	0.828	0.839	0.819	0.831	0.792
81.6	0.812	0.933	0.866	0.771	0.825	0.816	0.798	0.838	0.839	0.836	0.897	0.849	0.799	0.895	0.839	0.773	0.826	0.823	0.79	0.828	0.839	0.819	0.831	0.792
81.8	0.812	0.934	0.866	0.771	0.825	0.816	0.798	0.838	0.839	0.836	0.897	0.849	0.799	0.895	0.839	0.774	0.826	0.823	0.79	0.828	0.839	0.82	0.831	0.793
82	0.812	0.934	0.866	0.771	0.825	0.816	0.798	0.837	0.84	0.836	0.898	0.849	0.799	0.895	0.839	0.774	0.827	0.824	0.79	0.828	0.84	0.82	0.831	0.793
82.2	0.812	0.935	0.866	0.771	0.825	0.816	0.798	0.837	0.84	0.837	0.898	0.849	0.799	0.895	0.839	0.774	0.827	0.824	0.791	0.829	0.84	0.82	0.831	0.793
82.4	0.812	0.935	0.866	0.771	0.825	0.816	0.798	0.837	0.84	0.837	0.898	0.849	0.799	0.896	0.838	0.774	0.827	0.824	0.791	0.829	0.84	0.82	0.831	0.793
82.6	0.812	0.936	0.866	0.772	0.825	0.816	0.798	0.837	0.84	0.837	0.897	0.849	0.799	0.896	0.838	0.774	0.827	0.824	0.791	0.829	0.84	0.821	0.831	0.793
82.8	0.812	0.936	0.866	0.772	0.825	0.817	0.798	0.837	0.84	0.837	0.897	0.849	0.799	0.896	0.838	0.775	0.827	0.824	0.791	0.829	0.84	0.821	0.831	0.793
83	0.812	0.937	0.866	0.773	0.825	0.817	0.798	0.837	0.84	0.838	0.897	0.848	0.799	0.896	0.838	0.775	0.827	0.823	0.792	0.829	0.84	0.821	0.831	0.793
83.2	0.812	0.937	0.866	0.773	0.825	0.817	0.798	0.837	0.84	0.838	0.897	0.848	0.799	0.896	0.838	0.776	0.827	0.823	0.793	0.829	0.84	0.821	0.832	0.793
83.4	0.812	0.937	0.866	0.773	0.825	0.817	0.798	0.837	0.84	0.838	0.897	0.848	0.798	0.896	0.838	0.776	0.827	0.823	0.793	0.83	0.84	0.822	0.832	0.793
83.6	0.811	0.937	0.866	0.774	0.825	0.818	0.798	0.837	0.84	0.838	0.897	0.848	0.798	0.896	0.839	0.776	0.827	0.823	0.793	0.83	0.84	0.822	0.832	0.793
83.8	0.811	0.937	0.866	0.774	0.825	0.818	0.798	0.837	0.84	0.839	0.897	0.848	0.798	0.896	0.839	0.777	0.826	0.823	0.793	0.83	0.84	0.822	0.832	0.793
84	0.811	0.936	0.866	0.774	0.825	0.818	0.798	0.837	0.84	0.839	0.898	0.849	0.798	0.897	0.839	0.777	0.826	0.822	0.793	0.83	0.84	0.822	0.832	0.793
84.2	0.811	0.936	0.866	0.774	0.826	0.818	0.799	0.837	0.84	0.839	0.898	0.849	0.798	0.897	0.839	0.777	0.826	0.823	0.793	0.83	0.84	0.822	0.832	0.793
84.4	0.812	0.936	0.866	0.774	0.826	0.818	0.799	0.837	0.84	0.839	0.898	0.849	0.798	0.897	0.839	0.777	0.826	0.823	0.793	0.83	0.84	0.822	0.832	0.793
84.6	0.812	0.936	0.866	0.774	0.826	0.818	0.799	0.838	0.84	0.839	0.898	0.849	0.798	0.897	0.84	0.777	0.826	0.823	0.793	0.831	0.84	0.823	0.831	0.793
84.8	0.812	0.935	0.866	0.774	0.826	0.818	0.799	0.838	0.84	0.839	0.898	0.849	0.799	0.897	0.84	0.777	0.826	0.823	0.793	0.831	0.84	0.823	0.831	0.793
85	0.813	0.935	0.866	0.774	0.826	0.818	0.8	0.838	0.84	0.839	0.898	0.849	0.799	0.897	0.84	0.777	0.826	0.823	0.793	0.831	0.84	0.823	0.831	0.793
85.2	0.813	0.935	0.866	0.774	0.826	0.818	0.8	0.838	0.84	0.839	0.898	0.849	0.799	0.897	0.84	0.777	0.826	0.823	0.794	0.831	0.84	0.823	0.831	0.793
85.4	0.813	0.935	0.866	0.774	0.826	0.818	0.8	0.838	0.84	0.839	0.898	0.849	0.8	0.897	0.84	0.777	0.826	0.823	0.794	0.831	0.84	0.823	0.831	0.793
85.6	0.813	0.936	0.867	0.774	0.825	0.818	0.8	0.838	0.84	0.839	0.898	0.849	0.8	0.897	0.84	0.776	0.826	0.823	0.794	0.831	0.84	0.822	0.831	0.794
85.8	0.813	0.936	0.867	0.775	0.825	0.818	0.8	0.838	0.84	0.839	0.898	0.849	0.8	0.897	0.84	0.776	0.826	0.823	0.794	0.831	0.84	0.822	0.831	0.793
86	0.814	0.936	0.867	0.775	0.825	0.818	0.8	0.838	0.84	0.839	0.898	0.849	0.801	0.897	0.841	0.776	0.826	0.823	0.794	0.83	0.84	0.822	0.831	0.793
86.2	0.814	0.937	0.867	0.775	0.825	0.818	0.8	0.838	0.84	0.84	0.899	0.849	0.801	0.897	0.84	0.776	0.826	0.823	0.793	0.83	0.84	0.822	0.831	0.793
86.4	0.814	0.937	0.868	0.775	0.825	0.819	0.8	0.838	0.84	0.84	0.899	0.848	0.801	0.897	0.84	0.775	0.827	0.823	0.793	0.83	0.84	0.822	0.832	0.793
86.6	0.814	0.937	0.868	0.775	0.825	0.819	0.799	0.838	0.84	0.84	0.899	0.848	0.801	0.897	0.84	0.775	0.827	0.822	0.794	0.83	0.84	0.822	0.832	0.793
86.8	0.814	0.937	0.868	0.776	0.825	0.819	0.799	0.838	0.84	0.84	0.899	0.848	0.801	0.897	0.839	0.775	0.827	0.822	0.794	0.829	0.841	0.822	0.832	0.793
87	0.814	0.937	0.868	0.776	0.826	0.819	0.799	0.838	0.84	0.84	0.899	0.848	0.801	0.898	0.839	0.775	0.827	0.822	0.794	0.829	0.841	0.822	0.833	0.792
87.2	0.814	0.937	0.868	0.776	0.826	0.819	0.799	0.838	0.841	0.841	0.9	0.848	0.801	0.898	0.839	0.775	0.827	0.822	0.794	0.829	0.841	0.822	0.833	0.792
87.4	0.814	0.937	0.868	0.776	0.826	0.819	0.799	0.838	0.84	0.841	0.9	0.848	0.801	0.898	0.838	0.775	0.827	0.822	0.794	0.829	0.841	0.822	0.833	0.792
87.6	0.814	0.937	0.869	0.776	0.826	0.819	0.799	0.838	0.841	0.841	0.9	0.848	0.8	0.898	0.838	0.775	0.827	0.822	0.794	0.829	0.841	0.823	0.833	0.792
87.8	0.814	0.937	0.869	0.776	0.827	0.819	0.799	0.838	0.841	0.841	0.9	0.848	0.8	0.898	0.838	0.775	0.828	0.822	0.794	0.829	0.842	0.823	0.833	0.792
88	0.814	0.937	0.869	0.776	0.827	0.819	0.799	0.838	0.841	0.841	0.901	0.848	0.8	0.898	0.838	0.775	0.828	0.822	0.794	0.829	0.842	0.823	0.833	0.792
88.2	0.815	0.937	0.868	0.776	0.827	0.819	0.8	0.838	0.841	0.841	0.901	0.848	0.8	0.898	0.838	0.775	0.828	0.822	0.794	0.829	0.842	0.823	0.833	0.792
88.4	0.815	0.937	0.868	0.776	0.827	0.819	0.8	0.838	0.841	0.841	0.901	0.848	0.8	0.898	0.838	0.776	0.828	0.822	0.794	0.829	0.842	0.823	0.833	0.793
88.6	0.815	0.937	0.868	0.776	0.827	0.818	0.8	0.838	0.841	0.841	0.901	0.849	0.801	0.898	0.838	0.776	0.828	0.822	0.794	0.829	0.842	0.823	0.833	0.793
88.8	0.815	0.937	0.869	0.776	0.827	0.818	0.801	0.838	0.841	0.84	0.901	0.849	0.801	0.898	0.838	0.775	0.828	0.823	0.794	0.829	0.842	0.823	0.833	0.793
89	0.815	0.937	0.869	0.776	0.827	0.818	0.801	0.838	0.841	0.84	0.901	0.848	0.801	0.897	0.839	0.775	0.827	0.823	0.794	0.829	0.841	0.823	0.833	0.793
89.2	0.815	0.937	0.869	0.776	0.828	0.818	0.801	0.838	0.842	0.84	0.901	0.849	0.801	0.897	0.839	0.775	0.827	0.823	0.795	0.829	0.841	0.823	0.833	0.793
89.4	0.815	0.937	0.869	0.776	0.828	0.818	0.801	0.838	0.842	0.84	0.901	0.848	0.801	0.897	0.839	0.775	0.827	0.823	0.795	0.829	0.841	0.823	0.832	0.793
89.6	0.815	0.938	0.869	0.776	0.828	0.817	0.801	0.838	0.842	0.841	0.901	0.848	0.801	0.897	0.839	0.775	0.827	0.823	0.795	0.829	0.841	0.823	0.832	0.793
89.8	0.815	0.938	0.869	0.776	0.828	0.817	0.801	0.838	0.842	0.841	0.901	0.848	0.802	0.897	0.84	0.775	0.827	0.824	0.795	0.829	0.841	0.823	0.832	0.793
90	0.815	0.938	0.869	0.776	0.827	0.817	0.801	0.838	0.842	0.841	0.901	0.848	0.802	0.897	0.84	0.775	0.827	0.824	0.795	0.829	0.841	0.823	0.832	0.793
90.2	0.815	0.938	0.869	0.777	0.827	0.817	0.801	0.838	0.842	0.841	0.901	0.848	0.802	0.897	0.84	0.775	0.827	0.824	0.795	0.829	0.841	0.823	0.833	0.793
90.4	0.816	0.939	0.869	0.777	0.827	0.817	0.801	0.837	0.842	0.841	0.902	0.849	0.803	0.898	0.84	0.775	0.827	0.824	0.795	0.83	0.841	0.823	0.833	0.792
90.6	0.816	0.939	0.869	0.777	0.827	0.816	0.801	0.837	0.842	0.841	0.902	0.849	0.803	0.898	0.84	0.775	0.827	0.824	0.795	0.83	0.841	0.822	0.833	0.792
90.8	0.816	0.94	0.869	0.778	0.827	0.816	0.801	0.837	0.842	0.841	0.902	0.849	0.803	0.899	0.84	0.775	0.827	0.824	0.795	0.83	0.841	0.822	0.833	0.792
91	0.816	0.94	0.869	0.778	0.826	0.816	0.801	0.837	0.842	0.842	0.901	0.849	0.803	0.899	0.84	0.776	0.827	0.824	0.795	0.83	0.841	0.822	0.833	0.791
91.2	0.816	0.941	0.869	0.779	0.826	0.816	0.801	0.837	0.842	0.842	0.901	0.849	0.803	0.899	0.84	0.776	0.827	0.824	0.795	0.83	0.841	0.823	0.834	0.791
91.4	0.816	0.941	0.869	0.779	0.826	0.816	0.802	0.838	0.843	0.842	0.901	0.849	0.803	0.899	0.84	0.777	0.827	0.824	0.796	0.83	0.841	0.823	0.834	0.791
91.6	0.816	0.941	0.869	0.779	0.826	0.817	0.802	0.838	0.843	0.843	0.901	0.849	0.804	0.899	0.84	0.777	0.827	0.824	0.796	0.831	0.841	0.823	0.834	0.792
91.8	0.816	0.942	0.869	0.78	0.826	0.817	0.802	0.838	0.843	0.843	0.901	0.849	0.804	0.899	0.84	0.778	0.827	0.824	0.796	0.831	0.841	0.823	0.834	0.791
92	0.816	0.942	0.869	0.78	0.826	0.817	0.802	0.838	0.843	0.843	0.901	0.849	0.804	0.899	0.84	0.778	0.828	0.824	0.796	0.831	0.841	0.823	0.834	0.792
92.2	0.816	0.942	0.869	0.78	0.826	0.817	0.802	0.838	0.843	0.843	0.901	0.849	0.804	0.899	0.84	0.778	0.828	0.824	0.796	0.831	0.841	0.823	0.834	0.792
92.4	0.816	0.942	0.869	0.78	0.826	0.818	0.802	0.837	0.843	0.843	0.9	0.849	0.803	0.899	0.84	0.778	0.828	0.824	0.796	0.831	0.841	0.823	0.834	0.792
92.6	0.816	0.942	0.869	0.781	0.826	0.818	0.802	0.837	0.843	0.844	0.9	0.849	0.803	0.899	0.839	0.778	0.828	0.824	0.796	0.831	0.841	0.824	0.834	0.792
92.8	0.816	0.942	0.869	0.781	0.827	0.818	0.802	0.837	0.843	0.844	0.901	0.849	0.803	0.899	0.839	0.778	0.828	0.824	0.796	0.832	0.841	0.824	0.834	0.792
93	0.816	0.942	0.869	0.781	0.827	0.819	0.802	0.838	0.843	0.844	0.901	0.849	0.803	0.899	0.839	0.778	0.828	0.824	0.796	0.832	0.841	0.824	0.834	0.792
93.2	0.816	0.942	0.869	0.781	0.827	0.819	0.802	0.838	0.843	0.844	0.901	0.849	0.803	0.899	0.839	0.778	0.828	0.824	0.796	0.832	0.841	0.825	0.834	0.792
93.4	0.816	0.942	0.869	0.781	0.827	0.819	0.802	0.837	0.843	0.845	0.901	0.848	0.802	0.899	0.839	0.778	0.828	0.824	0.796	0.832	0.841	0.825	0.834	0.793
93.6	0.816	0.943	0.87	0.78	0.828	0.819	0.801	0.837	0.842	0.845	0.901	0.848	0.802	0.9	0.839	0.778	0.828	0.825	0.796	0.832	0.841	0.825	0.833	0.793
93.8	0.816	0.943	0.87	0.78	0.828	0.819	0.801	0.837	0.842	0.845	0.901	0.848	0.802	0.9	0.839	0.778	0.828	0.825	0.796	0.832	0.841	0.825	0.833	0.793
94	0.816	0.943	0.87	0.78	0.828	0.819	0.801	0.837	0.842	0.845	0.901	0.848	0.802	0.9	0.84	0.778	0.828	0.825	0.795	0.832	0.841	0.825	0.833	0.793
94.2	0.817	0.943	0.87	0.78	0.828	0.819	0.801	0.837	0.843	0.845	0.901	0.848	0.802	0.9	0.84	0.778	0.828	0.825	0.795	0.832	0.842	0.825	0.833	0.793
94.4	0.817	0.943	0.87	0.78	0.828	0.818	0.801	0.837	0.843	0.845	0.902	0.847	0.802	0.9	0.84	0.778	0.828	0.825	0.795	0.831	0.842	0.825	0.833	0.793
94.6	0.817	0.943	0.87	0.78	0.829	0.818	0.801	0.837	0.843	0.845	0.902	0.847	0.802	0.901	0.84	0.778	0.829	0.825	0.795	0.831	0.842	0.825	0.833	0.794
94.8	0.817	0.943	0.87	0.78	0.829	0.818	0.802	0.837	0.843	0.846	0.902	0.847	0.802	0.901	0.841	0.778	0.829	0.825	0.795	0.831	0.842	0.825	0.833	0.794
95	0.817	0.943	0.871	0.781	0.829	0.818	0.802	0.838	0.843	0.846	0.902	0.847	0.802	0.901	0.841	0.778	0.829	0.825	0.796	0.831	0.842	0.825	0.833	0.794
95.2	0.817	0.943	0.871	0.781	0.829	0.817	0.802	0.838	0.843	0.846	0.902	0.847	0.802	0.901	0.841	0.778	0.829	0.825	0.796	0.83	0.842	0.825	0.833	0.794
95.4	0.817	0.943	0.871	0.781	0.829	0.817	0.802	0.838	0.843	0.846	0.902	0.847	0.803	0.901	0.842	0.778	0.829	0.824	0.796	0.83	0.843	0.826	0.833	0.794
95.6	0.818	0.944	0.871	0.782	0.829	0.817	0.803	0.838	0.843	0.846	0.902	0.847	0.803	0.901	0.842	0.779	0.829	0.824	0.796	0.83	0.843	0.826	0.833	0.794
95.8	0.818	0.944	0.872	0.782	0.829	0.817	0.803	0.838	0.843	0.846	0.902	0.847	0.803	0.901	0.841	0.779	0.829	0.824	0.796	0.83	0.843	0.826	0.833	0.793
96	0.818	0.944	0.872	0.782	0.829	0.817	0.803	0.838	0.843	0.846	0.902	0.848	0.803	0.901	0.841	0.779	0.829	0.824	0.796	0.83	0.843	0.826	0.834	0.793
96.2	0.818	0.944	0.872	0.782	0.828	0.817	0.803	0.838	0.843	0.846	0.901	0.848	0.803	0.901	0.841	0.779	0.829	0.824	0.796	0.829	0.843	0.826	0.834	0.793
96.4	0.818	0.944	0.872	0.783	0.828	0.817	0.803	0.838	0.843	0.846	0.901	0.848	0.803	0.901	0.841	0.779	0.829	0.824	0.796	0.829	0.843	0.826	0.834	0.793
96.6	0.818	0.944	0.871	0.783	0.828	0.817	0.803	0.838	0.843	0.846	0.902	0.848	0.803	0.901	0.841	0.779	0.829	0.824	0.796	0.829	0.843	0.826	0.834	0.793
96.8	0.818	0.944	0.872	0.783	0.828	0.817	0.804	0.838	0.843	0.846	0.902	0.848	0.803	0.901	0.841	0.779	0.829	0.825	0.796	0.829	0.843	0.825	0.834	0.792
97	0.818	0.945	0.872	0.783	0.828	0.818	0.804	0.838	0.843	0.846	0.902	0.848	0.803	0.9	0.841	0.779	0.829	0.825	0.796	0.829	0.842	0.825	0.834	0.792
97.2	0.818	0.945	0.872	0.783	0.828	0.818	0.804	0.837	0.843	0.846	0.902	0.849	0.804	0.9	0.841	0.778	0.829	0.825	0.796	0.829	0.842	0.825	0.834	0.792
97.4	0.817	0.946	0.872	0.783	0.828	0.818	0.804	0.837	0.843	0.847	0.902	0.849	0.804	0.9	0.841	0.778	0.829	0.825	0.796	0.83	0.841	0.825	0.834	0.792
97.6	0.817	0.946	0.872	0.783	0.828	0.818	0.804	0.837	0.843	0.847	0.902	0.849	0.804	0.9	0.842	0.778	0.829	0.825	0.797	0.83	0.841	0.824	0.834	0.792
97.8	0.817	0.946	0.872	0.783	0.829	0.818	0.804	0.836	0.843	0.847	0.902	0.849	0.804	0.9	0.841	0.778	0.829	0.825	0.797	0.83	0.841	0.824	0.833	0.792
98	0.818	0.947	0.872	0.782	0.829	0.818	0.804	0.836	0.842	0.847	0.902	0.849	0.804	0.9	0.841	0.778	0.829	0.825	0.797	0.83	0.841	0.824	0.833	0.792
98.2	0.818	0.947	0.872	0.783	0.829	0.818	0.804	0.836	0.842	0.848	0.902	0.848	0.804	0.9	0.841	0.778	0.829	0.826	0.797	0.831	0.84	0.824	0.833	0.792
98.4	0.818	0.947	0.872	0.783	0.829	0.818	0.804	0.836	0.842	0.848	0.902	0.848	0.804	0.9	0.841	0.778	0.829	0.826	0.797	0.831	0.84	0.824	0.833	0.792
98.6	0.818	0.947	0.872	0.783	0.829	0.819	0.804	0.836	0.842	0.848	0.902	0.848	0.804	0.9	0.841	0.778	0.829	0.826	0.797	0.831	0.84	0.824	0.832	0.793
98.8	0.818	0.948	0.872	0.783	0.829	0.819	0.804	0.836	0.842	0.848	0.902	0.848	0.804	0.901	0.841	0.778	0.829	0.826	0.797	0.832	0.84	0.824	0.832	0.793
99	0.818	0.948	0.872	0.783	0.83	0.819	0.804	0.836	0.842	0.848	0.902	0.848	0.804	0.9	0.841	0.778	0.829	0.826	0.797	0.832	0.84	0.824	0.832	0.793
99.2	0.818	0.948	0.872	0.783	0.83	0.819	0.804	0.836	0.842	0.848	0.902	0.848	0.804	0.901	0.841	0.778	0.829	0.826	0.798	0.832	0.84	0.824	0.832	0.793
99.4	0.818	0.948	0.873	0.783	0.83	0.818	0.804	0.836	0.842	0.848	0.902	0.848	0.804	0.901	0.841	0.779	0.829	0.827	0.798	0.832	0.841	0.825	0.832	0.793
99.6	0.818	0.948	0.873	0.784	0.83	0.818	0.804	0.836	0.842	0.847	0.902	0.848	0.804	0.901	0.841	0.779	0.828	0.827	0.798	0.831	0.841	0.825	0.832	0.793
99.8	0.818	0.948	0.873	0.783	0.83	0.818	0.804	0.836	0.842	0.847	0.902	0.848	0.805	0.901	0.841	0.778	0.828	0.827	0.798	0.831	0.841	0.825	0.832	0.793
100	0.818	0.949	0.873	0.783	0.83	0.818	0.804	0.836	0.843	0.847	0.902	0.848	0.805	0.901	0.84	0.779	0.828	0.827	0.798	0.831	0.841	0.825	0.832	0.793
100.2	0.818	0.949	0.873	0.783	0.83	0.818	0.804	0.836	0.843	0.847	0.902	0.848	0.805	0.901	0.84	0.779	0.828	0.827	0.798	0.831	0.841	0.825	0.833	0.793
100.4	0.818	0.949	0.873	0.784	0.83	0.818	0.804	0.836	0.843	0.846	0.902	0.848	0.805	0.902	0.84	0.779	0.828	0.827	0.798	0.83	0.841	0.826	0.833	0.793
100.6	0.818	0.949	0.872	0.784	0.83	0.817	0.804	0.836	0.843	0.846	0.903	0.848	0.805	0.902	0.84	0.778	0.828	0.827	0.797	0.83	0.841	0.826	0.833	0.793
100.8	0.818	0.949	0.872	0.784	0.83	0.817	0.804	0.837	0.843	0.847	0.903	0.849	0.805	0.902	0.84	0.778	0.828	0.827	0.797	0.829	0.842	0.826	0.833	0.793
101	0.818	0.949	0.872	0.784	0.83	0.817	0.804	0.837	0.843	0.847	0.903	0.849	0.806	0.902	0.84	0.778	0.828	0.826	0.797	0.829	0.842	0.826	0.833	0.793
101.2	0.818	0.95	0.872	0.785	0.83	0.817	0.804	0.837	0.843	0.847	0.903	0.849	0.806	0.902	0.84	0.778	0.828	0.826	0.797	0.829	0.842	0.826	0.833	0.793
101.4	0.818	0.95	0.872	0.785	0.83	0.818	0.804	0.837	0.843	0.847	0.904	0.849	0.806	0.902	0.84	0.778	0.829	0.826	0.797	0.829	0.842	0.827	0.832	0.793
101.6	0.818	0.95	0.872	0.785	0.829	0.818	0.804	0.837	0.843	0.847	0.904	0.849	0.805	0.902	0.84	0.778	0.829	0.826	0.797	0.829	0.841	0.827	0.832	0.793
101.8	0.818	0.95	0.872	0.785	0.829	0.818	0.804	0.838	0.843	0.848	0.905	0.848	0.805	0.902	0.84	0.778	0.829	0.825	0.797	0.829	0.841	0.827	0.832	0.793
102	0.818	0.95	0.872	0.785	0.829	0.819	0.804	0.838	0.843	0.848	0.905	0.849	0.805	0.902	0.84	0.778	0.829	0.825	0.797	0.829	0.841	0.827	0.832	0.793
102.2	0.819	0.95	0.872	0.785	0.829	0.819	0.804	0.838	0.843	0.848	0.905	0.849	0.805	0.902	0.84	0.778	0.83	0.825	0.797	0.829	0.841	0.828	0.832	0.793
102.4	0.819	0.949	0.872	0.785	0.829	0.82	0.804	0.838	0.843	0.848	0.905	0.849	0.805	0.902	0.841	0.778	0.83	0.825	0.797	0.83	0.841	0.827	0.832	0.793
102.6	0.819	0.949	0.872	0.785	0.829	0.82	0.804	0.838	0.843	0.848	0.905	0.849	0.805	0.902	0.841	0.778	0.83	0.825	0.797	0.83	0.841	0.827	0.832	0.792
102.8	0.819	0.949	0.872	0.784	0.829	0.82	0.804	0.838	0.843	0.848	0.906	0.849	0.805	0.902	0.841	0.778	0.83	0.825	0.797	0.83	0.841	0.827	0.832	0.792
103	0.82	0.949	0.872	0.784	0.829	0.82	0.804	0.838	0.843	0.848	0.906	0.849	0.805	0.902	0.842	0.778	0.83	0.826	0.798	0.831	0.841	0.827	0.832	0.792
103.2	0.82	0.949	0.872	0.784	0.829	0.82	0.804	0.838	0.843	0.848	0.906	0.849	0.805	0.902	0.842	0.778	0.83	0.826	0.798	0.831	0.841	0.827	0.832	0.792
103.4	0.82	0.949	0.873	0.784	0.829	0.82	0.804	0.838	0.843	0.848	0.906	0.849	0.805	0.902	0.842	0.778	0.83	0.826	0.798	0.831	0.841	0.827	0.832	0.792
103.6	0.82	0.949	0.873	0.784	0.829	0.82	0.804	0.838	0.843	0.848	0.906	0.849	0.805	0.902	0.842	0.778	0.83	0.826	0.798	0.831	0.842	0.827	0.832	0.792
103.8	0.82	0.949	0.873	0.784	0.829	0.82	0.804	0.838	0.843	0.848	0.906	0.849	0.805	0.903	0.842	0.778	0.83	0.826	0.798	0.832	0.842	0.827	0.833	0.792
104	0.821	0.949	0.873	0.784	0.829	0.82	0.804	0.838	0.843	0.848	0.906	0.849	0.805	0.903	0.841	0.778	0.83	0.826	0.799	0.832	0.842	0.827	0.833	0.792
104.2	0.821	0.949	0.873	0.785	0.829	0.82	0.804	0.838	0.843	0.848	0.906	0.849	0.805	0.903	0.841	0.778	0.829	0.826	0.799	0.832	0.842	0.827	0.834	0.792
104.4	0.821	0.949	0.874	0.785	0.83	0.819	0.805	0.838	0.843	0.848	0.905	0.849	0.806	0.903	0.841	0.778	0.829	0.826	0.799	0.832	0.842	0.826	0.834	0.792
104.6	0.821	0.949	0.874	0.785	0.83	0.819	0.805	0.838	0.843	0.848	0.905	0.849	0.806	0.903	0.841	0.778	0.829	0.826	0.799	0.832	0.842	0.826	0.834	0.792
104.8	0.82	0.949	0.874	0.785	0.83	0.819	0.805	0.838	0.843	0.848	0.905	0.849	0.806	0.904	0.841	0.778	0.829	0.826	0.799	0.831	0.842	0.826	0.834	0.792
105	0.82	0.949	0.874	0.786	0.831	0.819	0.805	0.838	0.844	0.848	0.905	0.849	0.806	0.904	0.841	0.778	0.829	0.826	0.799	0.831	0.842	0.826	0.834	0.792
105.2	0.82	0.949	0.874	0.786	0.831	0.819	0.805	0.838	0.844	0.848	0.905	0.849	0.806	0.904	0.841	0.778	0.83	0.825	0.799	0.831	0.842	0.826	0.835	0.792
105.4	0.82	0.95	0.874	0.786	0.831	0.819	0.805	0.838	0.844	0.849	0.905	0.849	0.806	0.904	0.841	0.778	0.83	0.825	0.799	0.831	0.843	0.827	0.835	0.792
105.6	0.82	0.95	0.874	0.786	0.831	0.819	0.805	0.839	0.844	0.849	0.905	0.849	0.807	0.904	0.841	0.778	0.83	0.825	0.799	0.83	0.843	0.827	0.835	0.793
105.8	0.821	0.95	0.874	0.786	0.831	0.819	0.805	0.839	0.844	0.849	0.905	0.849	0.807	0.904	0.841	0.778	0.83	0.825	0.799	0.83	0.843	0.827	0.835	0.793
106	0.821	0.951	0.874	0.787	0.832	0.819	0.805	0.839	0.844	0.849	0.905	0.849	0.807	0.903	0.841	0.778	0.83	0.825	0.799	0.83	0.843	0.827	0.835	0.793
106.2	0.821	0.951	0.874	0.787	0.832	0.819	0.805	0.84	0.844	0.849	0.905	0.849	0.807	0.903	0.841	0.778	0.83	0.825	0.799	0.83	0.843	0.827	0.835	0.793
106.4	0.821	0.951	0.874	0.787	0.832	0.819	0.805	0.84	0.844	0.849	0.905	0.849	0.807	0.903	0.842	0.778	0.831	0.825	0.799	0.83	0.843	0.827	0.835	0.793
106.6	0.821	0.952	0.874	0.787	0.832	0.819	0.804	0.84	0.844	0.849	0.905	0.849	0.807	0.903	0.842	0.778	0.831	0.825	0.799	0.83	0.843	0.827	0.835	0.793
106.8	0.821	0.952	0.874	0.787	0.831	0.819	0.804	0.84	0.844	0.849	0.905	0.849	0.807	0.903	0.842	0.778	0.831	0.825	0.799	0.83	0.843	0.827	0.835	0.793
107	0.822	0.953	0.874	0.787	0.831	0.819	0.804	0.84	0.844	0.848	0.905	0.849	0.807	0.903	0.842	0.778	0.832	0.826	0.8	0.83	0.843	0.827	0.835	0.793
107.2	0.822	0.953	0.874	0.787	0.831	0.819	0.804	0.84	0.844	0.848	0.905	0.849	0.807	0.903	0.841	0.777	0.832	0.826	0.8	0.83	0.843	0.827	0.835	0.793
107.4	0.822	0.953	0.874	0.787	0.831	0.819	0.804	0.84	0.844	0.848	0.905	0.849	0.807	0.903	0.841	0.777	0.832	0.826	0.8	0.831	0.843	0.827	0.836	0.794
107.6	0.822	0.954	0.874	0.787	0.831	0.819	0.804	0.84	0.845	0.848	0.905	0.849	0.806	0.903	0.841	0.777	0.831	0.827	0.8	0.831	0.843	0.827	0.836	0.794
107.8	0.822	0.954	0.875	0.786	0.831	0.819	0.805	0.84	0.845	0.848	0.905	0.849	0.806	0.903	0.842	0.777	0.831	0.827	0.8	0.831	0.843	0.828	0.836	0.794
108	0.822	0.954	0.875	0.786	0.831	0.819	0.805	0.839	0.845	0.849	0.905	0.849	0.807	0.903	0.842	0.777	0.83	0.827	0.8	0.831	0.843	0.827	0.835	0.794
108.2	0.822	0.954	0.875	0.786	0.831	0.819	0.805	0.839	0.845	0.849	0.905	0.849	0.807	0.903	0.842	0.776	0.83	0.827	0.8	0.831	0.842	0.827	0.835	0.794
108.4	0.822	0.954	0.875	0.786	0.831	0.819	0.806	0.839	0.845	0.849	0.905	0.85	0.807	0.903	0.842	0.776	0.83	0.827	0.8	0.831	0.842	0.827	0.835	0.793
108.6	0.822	0.954	0.875	0.786	0.831	0.819	0.806	0.838	0.845	0.849	0.905	0.85	0.807	0.903	0.843	0.776	0.829	0.827	0.8	0.832	0.842	0.827	0.835	0.793
108.8	0.822	0.954	0.875	0.787	0.831	0.819	0.806	0.838	0.845	0.85	0.905	0.85	0.807	0.903	0.843	0.776	0.829	0.827	0.8	0.832	0.842	0.827	0.834	0.793
109	0.821	0.954	0.875	0.787	0.831	0.819	0.806	0.838	0.846	0.85	0.905	0.849	0.807	0.903	0.843	0.776	0.829	0.827	0.8	0.831	0.842	0.827	0.834	0.793
109.2	0.821	0.954	0.875	0.787	0.831	0.819	0.806	0.838	0.846	0.85	0.905	0.849	0.807	0.903	0.842	0.776	0.829	0.826	0.799	0.831	0.842	0.827	0.834	0.793
109.4	0.821	0.954	0.875	0.787	0.831	0.819	0.806	0.838	0.846	0.85	0.905	0.849	0.807	0.903	0.842	0.776	0.829	0.826	0.799	0.831	0.843	0.827	0.834	0.793
109.6	0.822	0.954	0.875	0.787	0.831	0.819	0.806	0.838	0.846	0.851	0.905	0.849	0.807	0.904	0.842	0.776	0.83	0.826	0.799	0.832	0.843	0.827	0.834	0.793
109.8	0.822	0.954	0.875	0.788	0.831	0.82	0.806	0.838	0.846	0.851	0.905	0.848	0.807	0.904	0.842	0.776	0.83	0.826	0.799	0.832	0.843	0.827	0.834	0.793
110	0.822	0.954	0.875	0.788	0.831	0.82	0.806	0.838	0.846	0.851	0.905	0.848	0.807	0.904	0.841	0.777	0.83	0.826	0.799	0.832	0.844	0.827	0.834	0.793
110.2	0.822	0.954	0.875	0.788	0.831	0.819	0.806	0.838	0.846	0.851	0.905	0.848	0.807	0.904	0.841	0.777	0.83	0.826	0.8	0.832	0.844	0.827	0.834	0.793
110.4	0.822	0.955	0.875	0.788	0.831	0.819	0.806	0.839	0.846	0.851	0.905	0.848	0.807	0.904	0.841	0.777	0.83	0.826	0.8	0.832	0.844	0.827	0.834	0.793
110.6	0.822	0.955	0.876	0.788	0.831	0.819	0.806	0.839	0.846	0.851	0.905	0.848	0.808	0.904	0.84	0.778	0.83	0.827	0.8	0.832	0.845	0.827	0.834	0.794
110.8	0.822	0.955	0.876	0.788	0.83	0.819	0.806	0.839	0.846	0.851	0.905	0.848	0.808	0.904	0.84	0.778	0.83	0.827	0.8	0.832	0.845	0.827	0.835	0.794
111	0.822	0.955	0.876	0.788	0.83	0.819	0.806	0.839	0.846	0.851	0.905	0.848	0.808	0.904	0.84	0.778	0.83	0.827	0.8	0.832	0.845	0.827	0.835	0.794
111.2	0.822	0.955	0.876	0.788	0.83	0.819	0.806	0.839	0.846	0.851	0.905	0.848	0.808	0.904	0.84	0.778	0.83	0.828	0.8	0.832	0.845	0.827	0.835	0.794
111.4	0.822	0.955	0.876	0.788	0.83	0.819	0.806	0.839	0.846	0.851	0.905	0.848	0.808	0.904	0.84	0.778	0.83	0.828	0.8	0.832	0.845	0.827	0.835	0.794
111.6	0.823	0.955	0.876	0.788	0.83	0.819	0.806	0.839	0.846	0.851	0.905	0.849	0.808	0.904	0.84	0.778	0.83	0.828	0.8	0.832	0.845	0.827	0.834	0.794
111.8	0.823	0.955	0.876	0.788	0.83	0.818	0.806	0.839	0.846	0.851	0.905	0.849	0.807	0.904	0.841	0.779	0.83	0.829	0.8	0.832	0.844	0.827	0.834	0.794
112	0.823	0.955	0.876	0.788	0.83	0.818	0.806	0.839	0.846	0.851	0.905	0.849	0.807	0.904	0.841	0.779	0.83	0.829	0.8	0.832	0.844	0.827	0.834	0.795
112.2	0.823	0.955	0.876	0.787	0.83	0.818	0.806	0.839	0.847	0.852	0.905	0.849	0.807	0.904	0.842	0.779	0.83	0.828	0.8	0.832	0.843	0.827	0.834	0.795
112.4	0.823	0.955	0.876	0.788	0.83	0.818	0.806	0.839	0.847	0.852	0.905	0.849	0.807	0.904	0.842	0.779	0.83	0.828	0.8	0.833	0.843	0.827	0.834	0.795
112.6	0.823	0.955	0.876	0.788	0.831	0.818	0.806	0.839	0.847	0.852	0.905	0.849	0.807	0.905	0.843	0.778	0.83	0.828	0.8	0.833	0.843	0.827	0.835	0.795
112.8	0.823	0.955	0.876	0.788	0.831	0.818	0.806	0.839	0.847	0.852	0.905	0.849	0.807	0.905	0.843	0.778	0.83	0.828	0.8	0.833	0.843	0.828	0.835	0.795
113	0.823	0.955	0.876	0.788	0.831	0.818	0.806	0.839	0.847	0.852	0.906	0.849	0.807	0.905	0.843	0.778	0.83	0.828	0.8	0.833	0.843	0.828	0.835	0.795
113.2	0.824	0.955	0.876	0.788	0.831	0.819	0.806	0.839	0.847	0.852	0.906	0.848	0.807	0.905	0.843	0.778	0.831	0.827	0.8	0.833	0.843	0.828	0.835	0.795
113.4	0.824	0.955	0.876	0.788	0.831	0.819	0.805	0.839	0.846	0.852	0.906	0.848	0.807	0.906	0.843	0.778	0.831	0.827	0.8	0.833	0.843	0.828	0.835	0.795
113.6	0.824	0.956	0.876	0.788	0.831	0.819	0.805	0.839	0.846	0.852	0.907	0.848	0.807	0.906	0.842	0.779	0.831	0.827	0.8	0.833	0.842	0.828	0.835	0.795
113.8	0.824	0.956	0.876	0.788	0.831	0.819	0.806	0.84	0.846	0.853	0.907	0.848	0.807	0.906	0.842	0.779	0.831	0.827	0.8	0.833	0.842	0.828	0.835	0.795
114	0.824	0.956	0.877	0.789	0.831	0.82	0.806	0.84	0.846	0.853	0.907	0.848	0.807	0.905	0.842	0.779	0.832	0.827	0.8	0.833	0.842	0.828	0.835	0.794
114.2	0.824	0.956	0.877	0.789	0.831	0.82	0.806	0.84	0.846	0.853	0.907	0.848	0.807	0.905	0.842	0.779	0.832	0.827	0.801	0.833	0.842	0.828	0.834	0.794
114.4	0.824	0.956	0.877	0.789	0.831	0.82	0.806	0.84	0.846	0.853	0.908	0.848	0.807	0.905	0.842	0.779	0.832	0.827	0.801	0.832	0.842	0.828	0.834	0.794
114.6	0.824	0.956	0.877	0.789	0.831	0.82	0.806	0.839	0.845	0.853	0.908	0.848	0.807	0.905	0.842	0.78	0.832	0.827	0.801	0.832	0.842	0.828	0.834	0.794
114.8	0.824	0.957	0.877	0.789	0.831	0.82	0.806	0.839	0.845	0.853	0.908	0.848	0.807	0.905	0.841	0.78	0.832	0.827	0.801	0.832	0.842	0.828	0.834	0.794
115	0.824	0.957	0.876	0.789	0.83	0.82	0.807	0.839	0.845	0.853	0.907	0.848	0.807	0.905	0.841	0.78	0.832	0.827	0.801	0.832	0.842	0.828	0.834	0.794
115.2	0.824	0.957	0.876	0.789	0.83	0.82	0.807	0.839	0.845	0.853	0.907	0.848	0.807	0.905	0.841	0.78	0.832	0.827	0.801	0.832	0.842	0.828	0.834	0.794
115.4	0.824	0.957	0.876	0.789	0.83	0.82	0.807	0.839	0.845	0.853	0.907	0.848	0.807	0.904	0.841	0.78	0.832	0.827	0.801	0.832	0.843	0.828	0.834	0.794
115.6	0.824	0.957	0.876	0.789	0.83	0.82	0.807	0.839	0.846	0.853	0.907	0.848	0.807	0.904	0.841	0.78	0.832	0.827	0.801	0.832	0.843	0.828	0.834	0.794
115.8	0.823	0.957	0.876	0.789	0.831	0.82	0.807	0.839	0.846	0.853	0.906	0.848	0.807	0.904	0.841	0.78	0.832	0.827	0.801	0.832	0.843	0.828	0.834	0.794
116	0.823	0.957	0.876	0.789	0.831	0.82	0.807	0.839	0.846	0.854	0.906	0.848	0.807	0.904	0.841	0.779	0.832	0.827	0.801	0.832	0.843	0.828	0.834	0.794
116.2	0.823	0.957	0.876	0.79	0.832	0.82	0.807	0.839	0.847	0.854	0.906	0.848	0.808	0.904	0.841	0.779	0.832	0.827	0.801	0.832	0.844	0.828	0.834	0.794
116.4	0.823	0.957	0.876	0.79	0.832	0.82	0.807	0.838	0.847	0.854	0.907	0.848	0.808	0.905	0.841	0.779	0.832	0.828	0.801	0.832	0.844	0.828	0.834	0.794
116.6	0.822	0.957	0.876	0.79	0.833	0.82	0.807	0.838	0.848	0.854	0.907	0.848	0.808	0.905	0.841	0.779	0.832	0.828	0.801	0.832	0.844	0.828	0.834	0.794
116.8	0.822	0.957	0.876	0.79	0.833	0.82	0.807	0.838	0.848	0.854	0.907	0.848	0.809	0.905	0.841	0.779	0.832	0.828	0.801	0.832	0.845	0.828	0.835	0.794
117	0.823	0.957	0.876	0.79	0.833	0.82	0.807	0.838	0.848	0.854	0.907	0.848	0.809	0.905	0.841	0.779	0.832	0.828	0.8	0.832	0.845	0.829	0.835	0.793
117.2	0.823	0.957	0.876	0.79	0.833	0.82	0.807	0.838	0.848	0.854	0.907	0.848	0.809	0.905	0.841	0.779	0.832	0.828	0.8	0.832	0.845	0.829	0.835	0.793
117.4	0.823	0.957	0.876	0.79	0.834	0.82	0.807	0.838	0.848	0.854	0.907	0.848	0.809	0.904	0.841	0.779	0.832	0.828	0.8	0.832	0.845	0.829	0.835	0.793
117.6	0.824	0.958	0.876	0.79	0.834	0.82	0.807	0.838	0.848	0.853	0.907	0.848	0.809	0.904	0.841	0.779	0.832	0.828	0.8	0.832	0.845	0.829	0.835	0.793
117.8	0.824	0.958	0.876	0.79	0.834	0.82	0.807	0.838	0.848	0.853	0.907	0.848	0.809	0.904	0.841	0.779	0.832	0.828	0.8	0.832	0.845	0.83	0.835	0.793
118	0.824	0.958	0.876	0.791	0.834	0.82	0.807	0.838	0.848	0.853	0.908	0.848	0.809	0.905	0.841	0.779	0.832	0.828	0.8	0.833	0.845	0.83	0.835	0.793
118.2	0.824	0.958	0.876	0.79	0.834	0.82	0.808	0.838	0.848	0.853	0.908	0.848	0.809	0.905	0.842	0.779	0.832	0.828	0.8	0.833	0.845	0.83	0.836	0.793
118.4	0.824	0.958	0.876	0.79	0.833	0.82	0.808	0.838	0.848	0.853	0.908	0.849	0.809	0.905	0.842	0.779	0.833	0.828	0.8	0.833	0.844	0.83	0.836	0.793
118.6	0.825	0.958	0.876	0.79	0.833	0.82	0.808	0.838	0.848	0.853	0.908	0.849	0.809	0.905	0.842	0.779	0.833	0.828	0.8	0.833	0.844	0.83	0.836	0.793
118.8	0.825	0.958	0.876	0.79	0.832	0.82	0.808	0.839	0.848	0.853	0.908	0.849	0.809	0.905	0.842	0.779	0.833	0.828	0.8	0.833	0.844	0.83	0.836	0.793
119	0.826	0.958	0.876	0.79	0.832	0.82	0.808	0.839	0.848	0.853	0.908	0.849	0.809	0.905	0.842	0.779	0.832	0.828	0.8	0.833	0.843	0.83	0.837	0.793
119.2	0.826	0.958	0.876	0.79	0.832	0.821	0.808	0.839	0.847	0.853	0.908	0.849	0.809	0.906	0.843	0.779	0.832	0.828	0.8	0.834	0.843	0.83	0.836	0.794
119.4	0.826	0.958	0.877	0.79	0.832	0.821	0.808	0.839	0.847	0.854	0.908	0.85	0.809	0.906	0.843	0.78	0.832	0.828	0.8	0.834	0.843	0.83	0.836	0.794
119.6	0.826	0.957	0.877	0.789	0.832	0.821	0.808	0.839	0.847	0.854	0.908	0.85	0.809	0.906	0.843	0.78	0.832	0.829	0.801	0.834	0.843	0.83	0.836	0.794
119.8	0.826	0.957	0.877	0.789	0.833	0.821	0.808	0.839	0.847	0.854	0.908	0.85	0.809	0.906	0.843	0.78	0.831	0.829	0.801	0.834	0.843	0.83	0.836	0.794
120	0.826	0.957	0.877	0.79	0.833	0.821	0.808	0.838	0.847	0.855	0.908	0.85	0.809	0.906	0.843	0.78	0.831	0.829	0.801	0.833	0.844	0.83	0.835	0.794
120.2	0.826	0.957	0.877	0.79	0.833	0.821	0.808	0.838	0.847	0.855	0.908	0.85	0.809	0.905	0.843	0.781	0.831	0.829	0.801	0.833	0.844	0.83	0.835	0.794
120.4	0.826	0.957	0.877	0.79	0.833	0.821	0.808	0.838	0.847	0.855	0.908	0.85	0.809	0.905	0.843	0.781	0.83	0.829	0.801	0.833	0.844	0.83	0.835	0.794
120.6	0.826	0.957	0.877	0.79	0.833	0.82	0.808	0.838	0.847	0.856	0.908	0.849	0.809	0.905	0.843	0.781	0.83	0.829	0.801	0.833	0.844	0.83	0.835	0.795
120.8	0.826	0.958	0.878	0.79	0.833	0.82	0.808	0.838	0.847	0.856	0.909	0.849	0.809	0.905	0.843	0.781	0.83	0.829	0.801	0.833	0.844	0.83	0.835	0.795
121	0.826	0.958	0.878	0.79	0.833	0.82	0.808	0.838	0.847	0.856	0.909	0.849	0.809	0.905	0.843	0.781	0.83	0.829	0.8	0.832	0.844	0.83	0.835	0.795
121.2	0.826	0.959	0.878	0.791	0.833	0.819	0.808	0.838	0.847	0.856	0.909	0.849	0.81	0.905	0.843	0.781	0.831	0.829	0.8	0.832	0.844	0.83	0.835	0.795
121.4	0.826	0.959	0.879	0.791	0.832	0.819	0.808	0.838	0.847	0.856	0.909	0.848	0.81	0.905	0.843	0.781	0.831	0.829	0.8	0.832	0.844	0.83	0.835	0.795
121.6	0.826	0.959	0.879	0.791	0.832	0.819	0.809	0.838	0.847	0.856	0.909	0.848	0.81	0.905	0.843	0.78	0.831	0.829	0.8	0.833	0.844	0.83	0.835	0.794
121.8	0.826	0.96	0.879	0.792	0.832	0.819	0.809	0.838	0.848	0.856	0.909	0.848	0.81	0.905	0.843	0.78	0.832	0.829	0.8	0.833	0.844	0.83	0.836	0.794
122	0.827	0.96	0.879	0.792	0.832	0.819	0.809	0.838	0.848	0.856	0.909	0.848	0.81	0.905	0.843	0.779	0.832	0.828	0.8	0.833	0.845	0.829	0.836	0.794
122.2	0.827	0.96	0.879	0.791	0.832	0.82	0.809	0.838	0.848	0.856	0.909	0.848	0.81	0.906	0.843	0.779	0.832	0.828	0.8	0.833	0.845	0.829	0.836	0.794
122.4	0.827	0.96	0.878	0.791	0.832	0.82	0.809	0.838	0.848	0.857	0.909	0.848	0.81	0.905	0.843	0.779	0.832	0.828	0.8	0.832	0.845	0.829	0.836	0.794
122.6	0.827	0.96	0.879	0.791	0.832	0.82	0.809	0.838	0.849	0.857	0.908	0.848	0.81	0.906	0.842	0.778	0.833	0.828	0.801	0.832	0.845	0.829	0.836	0.794
122.8	0.827	0.961	0.879	0.791	0.832	0.82	0.809	0.838	0.849	0.857	0.908	0.848	0.81	0.906	0.842	0.778	0.833	0.828	0.801	0.832	0.845	0.829	0.836	0.794
123	0.827	0.961	0.879	0.791	0.832	0.821	0.809	0.838	0.849	0.857	0.908	0.849	0.81	0.906	0.842	0.778	0.833	0.828	0.801	0.832	0.845	0.829	0.836	0.794
123.2	0.826	0.961	0.878	0.791	0.833	0.821	0.809	0.838	0.849	0.857	0.908	0.849	0.81	0.906	0.843	0.778	0.833	0.828	0.801	0.832	0.845	0.829	0.836	0.793
123.4	0.826	0.961	0.878	0.791	0.833	0.821	0.809	0.838	0.849	0.857	0.908	0.849	0.81	0.905	0.843	0.778	0.833	0.828	0.801	0.832	0.845	0.829	0.836	0.793
123.6	0.826	0.961	0.878	0.791	0.833	0.821	0.809	0.839	0.849	0.857	0.908	0.849	0.81	0.905	0.843	0.778	0.832	0.828	0.801	0.832	0.844	0.829	0.836	0.793
123.8	0.826	0.961	0.878	0.791	0.833	0.821	0.809	0.839	0.849	0.857	0.908	0.849	0.81	0.906	0.843	0.778	0.832	0.829	0.802	0.832	0.844	0.829	0.836	0.793
124	0.826	0.961	0.878	0.792	0.834	0.821	0.809	0.839	0.849	0.857	0.908	0.849	0.81	0.906	0.843	0.779	0.832	0.829	0.802	0.832	0.844	0.829	0.836	0.793
124.2	0.826	0.961	0.878	0.792	0.834	0.821	0.809	0.839	0.849	0.857	0.909	0.849	0.809	0.906	0.843	0.779	0.832	0.829	0.802	0.832	0.843	0.829	0.836	0.793
124.4	0.826	0.961	0.878	0.792	0.834	0.821	0.808	0.839	0.848	0.858	0.909	0.849	0.809	0.906	0.843	0.779	0.832	0.829	0.802	0.832	0.843	0.829	0.836	0.793
124.6	0.826	0.961	0.878	0.792	0.834	0.821	0.808	0.839	0.848	0.858	0.909	0.849	0.809	0.906	0.843	0.779	0.832	0.829	0.803	0.833	0.843	0.829	0.836	0.793
124.8	0.826	0.962	0.878	0.792	0.834	0.821	0.808	0.839	0.848	0.858	0.909	0.849	0.809	0.906	0.843	0.779	0.832	0.828	0.803	0.833	0.842	0.829	0.836	0.793
125	0.826	0.962	0.878	0.792	0.834	0.82	0.808	0.84	0.848	0.858	0.909	0.849	0.81	0.906	0.843	0.779	0.832	0.828	0.803	0.833	0.842	0.829	0.836	0.793
125.2	0.826	0.962	0.878	0.792	0.834	0.821	0.809	0.84	0.848	0.858	0.909	0.849	0.81	0.906	0.843	0.78	0.832	0.828	0.803	0.833	0.842	0.829	0.836	0.793
125.4	0.826	0.962	0.878	0.792	0.834	0.821	0.809	0.84	0.848	0.859	0.909	0.849	0.81	0.906	0.842	0.78	0.832	0.828	0.803	0.833	0.843	0.829	0.836	0.792
125.6	0.827	0.962	0.878	0.792	0.834	0.821	0.809	0.84	0.849	0.859	0.909	0.849	0.81	0.906	0.842	0.78	0.832	0.828	0.803	0.833	0.843	0.829	0.836	0.792
125.8	0.827	0.962	0.878	0.792	0.834	0.821	0.809	0.839	0.849	0.859	0.909	0.849	0.81	0.906	0.842	0.78	0.832	0.828	0.803	0.833	0.843	0.829	0.836	0.792
126	0.827	0.962	0.878	0.792	0.834	0.821	0.809	0.839	0.849	0.859	0.909	0.849	0.81	0.907	0.842	0.78	0.831	0.828	0.803	0.833	0.844	0.83	0.836	0.793
126.2	0.827	0.962	0.878	0.792	0.834	0.821	0.809	0.839	0.85	0.859	0.909	0.849	0.81	0.907	0.842	0.78	0.831	0.828	0.803	0.833	0.844	0.83	0.836	0.793
126.4	0.827	0.962	0.878	0.792	0.834	0.821	0.81	0.838	0.85	0.859	0.909	0.849	0.811	0.907	0.842	0.78	0.831	0.828	0.803	0.833	0.844	0.83	0.836	0.794
126.6	0.827	0.961	0.878	0.792	0.835	0.821	0.809	0.838	0.85	0.859	0.91	0.849	0.811	0.907	0.842	0.78	0.83	0.828	0.803	0.834	0.844	0.83	0.836	0.794
126.8	0.827	0.961	0.878	0.792	0.835	0.82	0.809	0.838	0.85	0.859	0.91	0.85	0.812	0.907	0.841	0.78	0.83	0.829	0.803	0.834	0.844	0.83	0.835	0.794
127	0.827	0.961	0.878	0.792	0.835	0.82	0.809	0.838	0.85	0.859	0.91	0.85	0.812	0.907	0.841	0.78	0.831	0.829	0.802	0.834	0.844	0.83	0.835	0.794
127.2	0.827	0.962	0.878	0.792	0.835	0.82	0.809	0.838	0.85	0.858	0.91	0.85	0.812	0.907	0.841	0.78	0.831	0.829	0.802	0.834	0.844	0.83	0.835	0.794
127.4	0.827	0.962	0.878	0.792	0.835	0.82	0.809	0.838	0.85	0.858	0.91	0.85	0.812	0.907	0.841	0.781	0.831	0.829	0.802	0.834	0.844	0.83	0.835	0.793
127.6	0.827	0.962	0.879	0.792	0.835	0.82	0.809	0.838	0.85	0.858	0.91	0.85	0.812	0.907	0.841	0.781	0.831	0.83	0.802	0.834	0.844	0.83	0.835	0.793
127.8	0.827	0.962	0.879	0.792	0.834	0.82	0.809	0.838	0.85	0.858	0.91	0.85	0.812	0.907	0.841	0.781	0.831	0.83	0.802	0.834	0.843	0.83	0.835	0.793
128	0.827	0.963	0.879	0.793	0.834	0.82	0.809	0.838	0.85	0.858	0.91	0.85	0.812	0.906	0.841	0.781	0.831	0.83	0.802	0.834	0.843	0.83	0.835	0.793
128.2	0.827	0.963	0.879	0.793	0.834	0.82	0.808	0.838	0.85	0.857	0.91	0.85	0.812	0.906	0.841	0.78	0.832	0.83	0.802	0.834	0.843	0.83	0.835	0.793
128.4	0.827	0.963	0.879	0.793	0.834	0.82	0.808	0.838	0.85	0.857	0.911	0.85	0.812	0.906	0.841	0.78	0.832	0.831	0.802	0.833	0.843	0.83	0.835	0.793
128.6	0.827	0.963	0.88	0.793	0.834	0.82	0.808	0.838	0.85	0.857	0.911	0.85	0.812	0.906	0.842	0.78	0.832	0.831	0.802	0.833	0.843	0.83	0.834	0.793
128.8	0.827	0.963	0.88	0.794	0.834	0.819	0.808	0.838	0.85	0.857	0.911	0.85	0.812	0.906	0.842	0.78	0.832	0.831	0.803	0.833	0.843	0.83	0.834	0.793
129	0.827	0.963	0.88	0.794	0.834	0.819	0.808	0.839	0.85	0.857	0.91	0.85	0.812	0.906	0.842	0.78	0.832	0.831	0.803	0.833	0.843	0.83	0.835	0.793
129.2	0.827	0.964	0.88	0.794	0.834	0.819	0.808	0.839	0.85	0.857	0.91	0.85	0.812	0.906	0.842	0.78	0.832	0.831	0.803	0.833	0.843	0.83	0.835	0.793
129.4	0.827	0.964	0.88	0.794	0.834	0.82	0.808	0.839	0.85	0.857	0.91	0.85	0.812	0.906	0.843	0.78	0.832	0.831	0.802	0.833	0.843	0.83	0.835	0.793
129.6	0.827	0.964	0.88	0.794	0.833	0.82	0.808	0.839	0.85	0.857	0.91	0.85	0.811	0.906	0.843	0.78	0.832	0.831	0.802	0.833	0.843	0.83	0.835	0.793
129.8	0.827	0.964	0.88	0.794	0.833	0.82	0.808	0.839	0.85	0.858	0.91	0.849	0.811	0.907	0.843	0.779	0.832	0.83	0.802	0.833	0.843	0.83	0.835	0.793
130	0.827	0.965	0.88	0.794	0.833	0.82	0.808	0.839	0.849	0.858	0.91	0.849	0.811	0.907	0.844	0.779	0.832	0.83	0.802	0.832	0.843	0.83	0.835	0.793
130.2	0.827	0.965	0.88	0.794	0.833	0.82	0.808	0.84	0.849	0.858	0.91	0.849	0.811	0.907	0.844	0.779	0.832	0.83	0.802	0.832	0.843	0.83	0.835	0.794
130.4	0.828	0.965	0.88	0.794	0.833	0.82	0.808	0.84	0.849	0.858	0.91	0.849	0.811	0.907	0.844	0.779	0.832	0.83	0.802	0.832	0.843	0.831	0.835	0.794
130.6	0.828	0.965	0.88	0.794	0.833	0.821	0.808	0.84	0.849	0.858	0.91	0.849	0.811	0.907	0.844	0.779	0.832	0.829	0.802	0.832	0.843	0.831	0.835	0.794
130.8	0.827	0.965	0.879	0.794	0.833	0.821	0.808	0.84	0.849	0.859	0.911	0.849	0.811	0.907	0.843	0.78	0.832	0.829	0.802	0.832	0.843	0.831	0.835	0.794
131	0.827	0.965	0.879	0.793	0.833	0.821	0.808	0.841	0.849	0.859	0.911	0.849	0.811	0.907	0.843	0.78	0.832	0.829	0.802	0.832	0.843	0.831	0.835	0.794
131.2	0.827	0.965	0.879	0.793	0.833	0.822	0.808	0.841	0.849	0.86	0.911	0.849	0.811	0.908	0.843	0.781	0.832	0.829	0.802	0.832	0.843	0.831	0.835	0.794
131.4	0.827	0.965	0.879	0.793	0.833	0.822	0.808	0.841	0.849	0.86	0.911	0.849	0.811	0.908	0.843	0.781	0.832	0.828	0.802	0.832	0.844	0.831	0.836	0.794
131.6	0.827	0.965	0.879	0.793	0.833	0.822	0.808	0.841	0.849	0.861	0.911	0.849	0.811	0.907	0.843	0.781	0.832	0.828	0.803	0.833	0.844	0.831	0.836	0.794
131.8	0.827	0.965	0.88	0.793	0.833	0.822	0.808	0.841	0.849	0.861	0.911	0.849	0.812	0.907	0.843	0.781	0.832	0.828	0.803	0.833	0.844	0.831	0.836	0.794
132	0.827	0.964	0.88	0.793	0.833	0.822	0.809	0.84	0.85	0.861	0.911	0.849	0.812	0.907	0.843	0.781	0.832	0.828	0.803	0.833	0.844	0.831	0.836	0.794
132.2	0.827	0.964	0.88	0.793	0.834	0.822	0.809	0.84	0.85	0.861	0.912	0.849	0.812	0.907	0.843	0.781	0.832	0.828	0.803	0.833	0.844	0.831	0.836	0.795
132.4	0.828	0.964	0.88	0.793	0.834	0.821	0.809	0.84	0.85	0.861	0.912	0.849	0.812	0.908	0.844	0.781	0.832	0.828	0.803	0.833	0.844	0.831	0.836	0.795
132.6	0.828	0.963	0.88	0.794	0.834	0.821	0.809	0.84	0.85	0.861	0.912	0.849	0.813	0.908	0.844	0.781	0.832	0.828	0.803	0.833	0.844	0.831	0.836	0.794
132.8	0.828	0.963	0.88	0.794	0.834	0.821	0.809	0.84	0.85	0.86	0.912	0.85	0.813	0.908	0.844	0.781	0.832	0.829	0.804	0.833	0.844	0.831	0.836	0.794
133	0.828	0.963	0.881	0.794	0.834	0.821	0.809	0.84	0.85	0.86	0.912	0.85	0.813	0.908	0.844	0.781	0.832	0.829	0.803	0.833	0.843	0.831	0.836	0.794
133.2	0.829	0.963	0.881	0.794	0.834	0.82	0.809	0.839	0.85	0.86	0.912	0.85	0.813	0.909	0.844	0.781	0.832	0.829	0.803	0.833	0.843	0.831	0.836	0.793
133.4	0.829	0.963	0.881	0.794	0.834	0.82	0.809	0.839	0.85	0.86	0.912	0.85	0.813	0.909	0.844	0.781	0.833	0.83	0.804	0.833	0.844	0.831	0.836	0.793
133.6	0.829	0.963	0.881	0.794	0.834	0.82	0.81	0.839	0.85	0.86	0.912	0.85	0.813	0.909	0.844	0.781	0.833	0.83	0.804	0.833	0.844	0.831	0.836	0.793
133.8	0.829	0.963	0.881	0.794	0.834	0.82	0.81	0.839	0.85	0.861	0.912	0.85	0.813	0.909	0.844	0.78	0.833	0.83	0.804	0.833	0.844	0.83	0.835	0.793
134	0.829	0.964	0.881	0.794	0.834	0.82	0.81	0.839	0.85	0.861	0.912	0.85	0.813	0.909	0.844	0.78	0.833	0.831	0.804	0.833	0.844	0.83	0.835	0.793
134.2	0.829	0.964	0.881	0.794	0.834	0.82	0.81	0.839	0.85	0.861	0.912	0.85	0.813	0.909	0.844	0.78	0.833	0.831	0.804	0.832	0.844	0.83	0.835	0.793
134.4	0.83	0.964	0.881	0.794	0.834	0.82	0.81	0.839	0.85	0.861	0.912	0.85	0.813	0.909	0.844	0.78	0.833	0.831	0.804	0.832	0.844	0.83	0.835	0.793
134.6	0.83	0.965	0.88	0.794	0.834	0.82	0.81	0.839	0.85	0.861	0.912	0.85	0.812	0.909	0.843	0.78	0.833	0.831	0.804	0.832	0.844	0.83	0.835	0.793
134.8	0.83	0.965	0.88	0.794	0.834	0.82	0.81	0.839	0.85	0.861	0.912	0.85	0.812	0.909	0.843	0.78	0.832	0.831	0.805	0.832	0.843	0.83	0.835	0.793
135	0.83	0.966	0.88	0.794	0.834	0.82	0.81	0.839	0.85	0.862	0.912	0.85	0.812	0.909	0.843	0.78	0.832	0.831	0.805	0.832	0.843	0.83	0.835	0.793
135.2	0.83	0.967	0.88	0.794	0.834	0.82	0.81	0.839	0.849	0.862	0.911	0.849	0.812	0.909	0.843	0.781	0.832	0.831	0.805	0.832	0.843	0.83	0.834	0.793
135.4	0.83	0.967	0.88	0.795	0.834	0.82	0.809	0.839	0.849	0.862	0.911	0.849	0.812	0.908	0.843	0.781	0.832	0.831	0.805	0.833	0.843	0.831	0.834	0.793
135.6	0.831	0.967	0.88	0.795	0.834	0.821	0.809	0.839	0.849	0.863	0.911	0.849	0.812	0.908	0.843	0.781	0.832	0.83	0.805	0.833	0.843	0.831	0.834	0.793
135.8	0.831	0.968	0.88	0.795	0.834	0.821	0.809	0.839	0.849	0.863	0.911	0.849	0.812	0.908	0.843	0.78	0.832	0.83	0.805	0.833	0.843	0.831	0.834	0.793
136	0.832	0.968	0.88	0.796	0.833	0.822	0.809	0.839	0.849	0.863	0.911	0.849	0.812	0.908	0.843	0.781	0.832	0.83	0.805	0.833	0.843	0.831	0.834	0.793
136.2	0.832	0.968	0.88	0.796	0.833	0.822	0.808	0.839	0.85	0.863	0.911	0.848	0.812	0.908	0.843	0.781	0.832	0.829	0.805	0.833	0.842	0.831	0.834	0.792
136.4	0.832	0.969	0.88	0.796	0.833	0.822	0.808	0.839	0.85	0.863	0.911	0.848	0.812	0.908	0.843	0.781	0.832	0.829	0.804	0.834	0.842	0.831	0.834	0.792
136.6	0.832	0.969	0.88	0.797	0.833	0.822	0.808	0.839	0.85	0.863	0.911	0.848	0.812	0.908	0.843	0.781	0.832	0.829	0.804	0.834	0.842	0.832	0.834	0.792
136.8	0.831	0.969	0.88	0.797	0.834	0.822	0.809	0.84	0.85	0.863	0.91	0.848	0.812	0.908	0.843	0.781	0.832	0.829	0.804	0.834	0.842	0.832	0.834	0.792
137	0.831	0.969	0.88	0.797	0.834	0.822	0.809	0.84	0.851	0.863	0.91	0.848	0.812	0.908	0.843	0.781	0.832	0.829	0.803	0.834	0.842	0.832	0.835	0.792
137.2	0.831	0.969	0.88	0.797	0.834	0.823	0.809	0.84	0.851	0.863	0.91	0.848	0.812	0.908	0.843	0.781	0.833	0.83	0.803	0.834	0.842	0.832	0.835	0.792
137.4	0.83	0.968	0.88	0.797	0.835	0.823	0.809	0.84	0.851	0.863	0.91	0.848	0.812	0.908	0.843	0.781	0.833	0.83	0.803	0.834	0.842	0.833	0.835	0.792
137.6	0.83	0.968	0.88	0.797	0.835	0.822	0.809	0.84	0.852	0.863	0.91	0.848	0.812	0.908	0.843	0.78	0.832	0.83	0.803	0.835	0.842	0.833	0.835	0.792
137.8	0.83	0.968	0.88	0.797	0.835	0.822	0.81	0.839	0.852	0.863	0.91	0.849	0.812	0.908	0.843	0.78	0.832	0.83	0.803	0.835	0.842	0.833	0.835	0.792
138	0.83	0.968	0.88	0.797	0.836	0.822	0.81	0.839	0.853	0.862	0.91	0.849	0.812	0.908	0.843	0.78	0.832	0.831	0.803	0.835	0.842	0.833	0.836	0.792
138.2	0.829	0.968	0.88	0.796	0.836	0.822	0.81	0.839	0.853	0.862	0.91	0.849	0.812	0.908	0.843	0.78	0.832	0.831	0.803	0.835	0.842	0.833	0.836	0.793
138.4	0.829	0.969	0.88	0.796	0.836	0.822	0.81	0.839	0.853	0.862	0.911	0.849	0.812	0.908	0.843	0.78	0.832	0.831	0.803	0.835	0.843	0.833	0.837	0.793
138.6	0.829	0.969	0.88	0.796	0.836	0.821	0.811	0.839	0.853	0.862	0.911	0.85	0.812	0.907	0.843	0.78	0.832	0.831	0.803	0.835	0.843	0.833	0.837	0.793
138.8	0.829	0.969	0.88	0.796	0.836	0.821	0.811	0.84	0.853	0.862	0.91	0.85	0.812	0.907	0.843	0.78	0.832	0.831	0.803	0.835	0.843	0.833	0.837	0.794
139	0.829	0.969	0.88	0.796	0.836	0.821	0.811	0.84	0.852	0.863	0.91	0.85	0.812	0.907	0.843	0.78	0.832	0.831	0.803	0.835	0.843	0.833	0.837	0.794
139.2	0.829	0.969	0.88	0.796	0.836	0.82	0.811	0.84	0.852	0.863	0.91	0.851	0.813	0.907	0.843	0.78	0.833	0.831	0.804	0.834	0.843	0.833	0.837	0.794
139.4	0.829	0.969	0.88	0.796	0.836	0.82	0.811	0.84	0.852	0.863	0.91	0.851	0.813	0.907	0.843	0.78	0.833	0.831	0.804	0.834	0.843	0.833	0.837	0.794
139.6	0.829	0.969	0.88	0.796	0.836	0.82	0.811	0.841	0.852	0.864	0.91	0.851	0.814	0.907	0.844	0.78	0.833	0.831	0.804	0.834	0.843	0.833	0.836	0.794
139.8	0.83	0.969	0.88	0.796	0.836	0.82	0.811	0.841	0.852	0.864	0.91	0.851	0.814	0.907	0.844	0.78	0.833	0.831	0.804	0.834	0.843	0.833	0.836	0.794
140	0.83	0.969	0.88	0.796	0.836	0.82	0.811	0.841	0.852	0.864	0.91	0.85	0.814	0.907	0.844	0.781	0.833	0.831	0.804	0.833	0.844	0.833	0.836	0.794
140.2	0.83	0.969	0.88	0.796	0.836	0.82	0.811	0.841	0.852	0.864	0.91	0.85	0.815	0.907	0.844	0.781	0.833	0.831	0.804	0.833	0.843	0.833	0.836	0.794
140.4	0.83	0.969	0.88	0.796	0.836	0.82	0.811	0.841	0.852	0.864	0.91	0.85	0.815	0.907	0.844	0.781	0.834	0.83	0.804	0.833	0.843	0.833	0.836	0.794
140.6	0.83	0.97	0.88	0.796	0.836	0.82	0.811	0.841	0.852	0.863	0.91	0.85	0.815	0.907	0.844	0.781	0.834	0.83	0.804	0.833	0.843	0.833	0.836	0.794
140.8	0.83	0.97	0.88	0.796	0.836	0.82	0.811	0.841	0.852	0.863	0.91	0.85	0.815	0.908	0.844	0.781	0.834	0.83	0.804	0.834	0.843	0.833	0.836	0.793
141	0.83	0.97	0.88	0.796	0.836	0.821	0.811	0.841	0.852	0.863	0.91	0.85	0.815	0.908	0.844	0.781	0.834	0.83	0.804	0.834	0.843	0.833	0.836	0.793
141.2	0.83	0.97	0.881	0.796	0.836	0.821	0.812	0.841	0.852	0.863	0.911	0.849	0.815	0.908	0.843	0.781	0.834	0.83	0.804	0.834	0.843	0.833	0.836	0.793
141.4	0.831	0.97	0.881	0.797	0.836	0.821	0.812	0.841	0.853	0.863	0.911	0.849	0.815	0.908	0.843	0.781	0.834	0.83	0.804	0.834	0.844	0.833	0.836	0.793
141.6	0.831	0.97	0.881	0.797	0.836	0.821	0.812	0.84	0.853	0.863	0.912	0.85	0.815	0.908	0.843	0.781	0.833	0.831	0.804	0.834	0.844	0.832	0.836	0.793
141.8	0.831	0.97	0.881	0.797	0.836	0.821	0.812	0.84	0.853	0.863	0.912	0.849	0.814	0.908	0.843	0.782	0.833	0.831	0.804	0.834	0.844	0.832	0.836	0.793
142	0.831	0.97	0.881	0.797	0.836	0.821	0.811	0.84	0.853	0.863	0.913	0.85	0.814	0.908	0.843	0.782	0.833	0.83	0.804	0.835	0.845	0.832	0.837	0.793
142.2	0.83	0.97	0.881	0.797	0.836	0.821	0.811	0.839	0.852	0.863	0.913	0.85	0.814	0.908	0.843	0.782	0.832	0.83	0.804	0.835	0.845	0.832	0.837	0.793
142.4	0.83	0.97	0.881	0.798	0.836	0.821	0.811	0.839	0.852	0.864	0.913	0.85	0.813	0.908	0.843	0.782	0.832	0.83	0.804	0.835	0.845	0.832	0.837	0.793
142.6	0.831	0.97	0.881	0.798	0.836	0.821	0.811	0.839	0.852	0.864	0.913	0.85	0.813	0.908	0.843	0.782	0.832	0.83	0.804	0.835	0.846	0.831	0.837	0.793
142.8	0.831	0.97	0.881	0.798	0.836	0.821	0.812	0.839	0.852	0.864	0.913	0.849	0.813	0.908	0.843	0.782	0.832	0.83	0.804	0.835	0.846	0.832	0.836	0.793
143	0.831	0.97	0.881	0.798	0.836	0.821	0.812	0.839	0.852	0.864	0.913	0.849	0.813	0.908	0.843	0.782	0.832	0.83	0.804	0.834	0.846	0.832	0.836	0.793
143.2	0.832	0.97	0.881	0.798	0.836	0.821	0.812	0.839	0.852	0.865	0.912	0.849	0.813	0.909	0.843	0.782	0.832	0.83	0.804	0.834	0.846	0.832	0.836	0.793
143.4	0.832	0.97	0.881	0.798	0.836	0.821	0.812	0.839	0.852	0.865	0.912	0.849	0.813	0.909	0.843	0.782	0.832	0.83	0.804	0.834	0.846	0.832	0.836	0.793
143.6	0.832	0.97	0.881	0.798	0.836	0.821	0.813	0.839	0.852	0.865	0.912	0.849	0.813	0.909	0.844	0.782	0.833	0.83	0.804	0.834	0.846	0.833	0.836	0.793
143.8	0.832	0.97	0.881	0.798	0.836	0.822	0.813	0.839	0.852	0.865	0.911	0.849	0.813	0.909	0.844	0.782	0.833	0.83	0.805	0.834	0.846	0.833	0.837	0.794
144	0.832	0.97	0.881	0.798	0.835	0.822	0.812	0.839	0.852	0.865	0.911	0.849	0.813	0.909	0.844	0.781	0.833	0.83	0.805	0.834	0.846	0.833	0.837	0.794
144.2	0.832	0.97	0.882	0.798	0.835	0.822	0.812	0.839	0.853	0.865	0.911	0.849	0.813	0.909	0.844	0.781	0.833	0.83	0.805	0.834	0.845	0.833	0.837	0.794
144.4	0.832	0.97	0.882	0.798	0.835	0.822	0.812	0.839	0.853	0.864	0.911	0.849	0.814	0.909	0.844	0.781	0.833	0.83	0.805	0.834	0.845	0.834	0.837	0.794
144.6	0.832	0.97	0.882	0.798	0.835	0.823	0.812	0.839	0.853	0.864	0.911	0.849	0.814	0.908	0.844	0.78	0.834	0.83	0.805	0.834	0.845	0.833	0.838	0.794
144.8	0.832	0.97	0.882	0.798	0.835	0.823	0.811	0.839	0.853	0.864	0.911	0.849	0.814	0.908	0.844	0.78	0.834	0.83	0.805	0.834	0.844	0.833	0.838	0.794
145	0.832	0.97	0.882	0.798	0.835	0.823	0.811	0.839	0.854	0.864	0.911	0.849	0.814	0.908	0.844	0.78	0.834	0.831	0.805	0.834	0.844	0.833	0.838	0.794
145.2	0.832	0.97	0.882	0.798	0.835	0.823	0.811	0.839	0.854	0.865	0.911	0.849	0.814	0.908	0.844	0.78	0.834	0.831	0.805	0.834	0.843	0.833	0.837	0.794
145.4	0.832	0.97	0.882	0.798	0.835	0.823	0.811	0.839	0.854	0.865	0.911	0.848	0.815	0.908	0.844	0.78	0.834	0.831	0.805	0.834	0.843	0.833	0.837	0.794
145.6	0.832	0.971	0.882	0.799	0.835	0.823	0.811	0.839	0.854	0.865	0.911	0.848	0.815	0.908	0.843	0.78	0.833	0.831	0.805	0.834	0.842	0.832	0.837	0.794
145.8	0.832	0.971	0.882	0.799	0.835	0.823	0.811	0.839	0.854	0.865	0.912	0.848	0.815	0.908	0.844	0.78	0.833	0.831	0.805	0.834	0.842	0.832	0.837	0.794
146	0.832	0.972	0.882	0.799	0.836	0.823	0.811	0.839	0.854	0.865	0.912	0.848	0.814	0.909	0.844	0.781	0.833	0.831	0.805	0.834	0.842	0.832	0.836	0.794
146.2	0.832	0.972	0.882	0.799	0.836	0.823	0.811	0.838	0.854	0.865	0.912	0.849	0.814	0.909	0.844	0.781	0.832	0.831	0.805	0.834	0.842	0.832	0.836	0.794
146.4	0.832	0.972	0.882	0.799	0.836	0.823	0.811	0.839	0.854	0.865	0.912	0.849	0.814	0.909	0.844	0.781	0.832	0.831	0.805	0.835	0.842	0.832	0.836	0.794
146.6	0.833	0.972	0.882	0.799	0.835	0.823	0.811	0.839	0.854	0.865	0.912	0.849	0.814	0.909	0.844	0.781	0.832	0.831	0.805	0.835	0.842	0.831	0.835	0.795
146.8	0.833	0.972	0.883	0.8	0.835	0.822	0.812	0.839	0.854	0.866	0.912	0.849	0.813	0.909	0.844	0.781	0.833	0.83	0.805	0.835	0.842	0.832	0.835	0.795
147	0.833	0.972	0.883	0.8	0.835	0.822	0.812	0.839	0.854	0.866	0.912	0.849	0.813	0.909	0.844	0.781	0.833	0.83	0.804	0.835	0.843	0.832	0.835	0.795
147.2	0.834	0.972	0.883	0.8	0.835	0.822	0.813	0.839	0.854	0.866	0.912	0.849	0.813	0.91	0.844	0.781	0.833	0.83	0.804	0.835	0.843	0.832	0.835	0.794
147.4	0.834	0.972	0.883	0.8	0.835	0.822	0.813	0.839	0.854	0.866	0.913	0.85	0.813	0.909	0.844	0.781	0.833	0.83	0.804	0.835	0.843	0.832	0.835	0.794
147.6	0.834	0.972	0.883	0.8	0.835	0.822	0.813	0.84	0.854	0.866	0.913	0.85	0.813	0.909	0.844	0.781	0.833	0.83	0.804	0.835	0.843	0.832	0.835	0.794
147.8	0.834	0.972	0.883	0.8	0.835	0.822	0.813	0.84	0.854	0.866	0.913	0.85	0.813	0.909	0.844	0.781	0.833	0.829	0.804	0.836	0.844	0.832	0.835	0.793
148	0.834	0.973	0.883	0.8	0.835	0.822	0.813	0.84	0.854	0.866	0.913	0.85	0.813	0.909	0.844	0.781	0.833	0.829	0.804	0.836	0.844	0.832	0.836	0.793
148.2	0.834	0.973	0.883	0.8	0.835	0.822	0.813	0.84	0.854	0.866	0.913	0.85	0.814	0.909	0.844	0.781	0.832	0.829	0.804	0.836	0.845	0.833	0.836	0.793
148.4	0.834	0.973	0.883	0.8	0.835	0.822	0.812	0.84	0.854	0.866	0.913	0.85	0.814	0.909	0.844	0.781	0.832	0.829	0.804	0.836	0.845	0.833	0.836	0.792
148.6	0.834	0.973	0.883	0.8	0.835	0.822	0.812	0.84	0.854	0.866	0.913	0.85	0.814	0.908	0.844	0.781	0.832	0.829	0.804	0.836	0.845	0.833	0.836	0.792
148.8	0.834	0.974	0.882	0.8	0.835	0.821	0.812	0.84	0.854	0.866	0.913	0.85	0.814	0.908	0.844	0.78	0.832	0.829	0.804	0.836	0.846	0.833	0.836	0.792
149	0.834	0.974	0.882	0.8	0.835	0.821	0.812	0.84	0.854	0.866	0.912	0.849	0.815	0.908	0.844	0.78	0.832	0.829	0.805	0.835	0.846	0.833	0.836	0.792
149.2	0.834	0.975	0.882	0.799	0.835	0.821	0.811	0.84	0.854	0.867	0.912	0.849	0.815	0.908	0.843	0.78	0.832	0.829	0.805	0.835	0.846	0.833	0.836	0.792
149.4	0.834	0.975	0.882	0.799	0.835	0.821	0.811	0.84	0.854	0.867	0.912	0.849	0.815	0.909	0.843	0.78	0.832	0.829	0.805	0.835	0.846	0.833	0.836	0.791
149.6	0.834	0.976	0.882	0.799	0.835	0.82	0.811	0.84	0.855	0.867	0.912	0.849	0.815	0.909	0.843	0.779	0.831	0.829	0.806	0.835	0.847	0.834	0.836	0.791
149.8	0.834	0.976	0.882	0.799	0.835	0.82	0.811	0.84	0.855	0.867	0.912	0.849	0.815	0.909	0.843	0.779	0.831	0.829	0.806	0.835	0.847	0.834	0.836	0.791
150	0.834	0.976	0.882	0.799	0.835	0.82	0.811	0.84	0.855	0.867	0.912	0.849	0.815	0.909	0.843	0.779	0.831	0.829	0.806	0.835	0.847	0.834	0.836	0.791
150.2	0.831	0.972	0.879	0.796	0.833	0.818	0.806	0.838	0.852	0.863	0.908	0.846	0.812	0.904	0.84	0.777	0.828	0.826	0.803	0.832	0.843	0.83	0.834	0.789
150.4	0.827	0.966	0.876	0.793	0.83	0.816	0.802	0.837	0.849	0.859	0.903	0.842	0.808	0.899	0.837	0.775	0.825	0.822	0.8	0.829	0.838	0.826	0.831	0.787
150.6	0.823	0.961	0.871	0.79	0.828	0.813	0.797	0.835	0.845	0.854	0.898	0.838	0.804	0.893	0.833	0.772	0.822	0.818	0.797	0.826	0.832	0.821	0.827	0.785
150.8	0.819	0.955	0.867	0.787	0.825	0.811	0.791	0.832	0.841	0.848	0.893	0.833	0.799	0.887	0.828	0.77	0.819	0.814	0.793	0.822	0.827	0.816	0.824	0.782
151	0.815	0.948	0.862	0.783	0.822	0.808	0.786	0.83	0.837	0.842	0.887	0.828	0.794	0.881	0.824	0.767	0.815	0.809	0.789	0.818	0.821	0.81	0.82	0.78
151.2	0.81	0.941	0.858	0.779	0.819	0.805	0.781	0.827	0.833	0.837	0.881	0.824	0.79	0.874	0.819	0.764	0.812	0.805	0.785	0.815	0.815	0.805	0.816	0.777
151.4	0.806	0.934	0.853	0.775	0.816	0.802	0.776	0.825	0.829	0.831	0.875	0.819	0.785	0.868	0.815	0.761	0.808	0.8	0.78	0.811	0.809	0.799	0.812	0.775
151.6	0.802	0.928	0.849	0.772	0.814	0.799	0.771	0.822	0.824	0.825	0.869	0.814	0.78	0.863	0.811	0.758	0.805	0.796	0.776	0.807	0.804	0.794	0.809	0.772
151.8	0.798	0.921	0.845	0.768	0.811	0.796	0.767	0.82	0.821	0.82	0.864	0.81	0.776	0.858	0.807	0.755	0.803	0.792	0.773	0.804	0.799	0.789	0.806	0.77
152	0.795	0.916	0.841	0.765	0.81	0.793	0.763	0.817	0.817	0.816	0.859	0.806	0.772	0.853	0.804	0.753	0.8	0.788	0.77	0.802	0.795	0.784	0.803	0.768
152.2	0.792	0.911	0.838	0.763	0.808	0.791	0.761	0.815	0.815	0.812	0.855	0.803	0.769	0.85	0.801	0.752	0.799	0.785	0.767	0.799	0.792	0.78	0.801	0.766
152.4	0.789	0.906	0.836	0.76	0.807	0.789	0.758	0.814	0.812	0.809	0.852	0.801	0.766	0.847	0.799	0.75	0.797	0.782	0.764	0.798	0.789	0.777	0.799	0.764
152.6	0.787	0.901	0.833	0.758	0.806	0.788	0.755	0.812	0.81	0.806	0.849	0.798	0.764	0.844	0.797	0.749	0.795	0.78	0.762	0.796	0.787	0.774	0.797	0.763
152.8	0.785	0.897	0.831	0.756	0.804	0.786	0.753	0.811	0.808	0.803	0.846	0.796	0.762	0.842	0.794	0.747	0.793	0.777	0.76	0.794	0.784	0.771	0.795	0.762
153	0.783	0.893	0.829	0.755	0.803	0.785	0.751	0.809	0.806	0.801	0.844	0.794	0.76	0.84	0.792	0.746	0.792	0.775	0.758	0.792	0.782	0.769	0.794	0.761
153.2	0.781	0.89	0.827	0.753	0.802	0.783	0.749	0.808	0.804	0.798	0.841	0.792	0.758	0.837	0.79	0.745	0.79	0.773	0.757	0.791	0.78	0.766	0.792	0.76
153.4	0.78	0.886	0.825	0.752	0.801	0.782	0.747	0.807	0.802	0.796	0.839	0.79	0.756	0.835	0.789	0.744	0.789	0.771	0.755	0.789	0.778	0.764	0.791	0.759
153.6	0.779	0.883	0.823	0.75	0.8	0.781	0.746	0.806	0.801	0.794	0.837	0.789	0.755	0.833	0.787	0.743	0.788	0.769	0.754	0.788	0.776	0.762	0.79	0.758
153.8	0.777	0.88	0.821	0.749	0.799	0.78	0.744	0.804	0.799	0.791	0.835	0.787	0.754	0.831	0.785	0.742	0.787	0.768	0.752	0.787	0.775	0.76	0.788	0.757
154	0.776	0.877	0.82	0.748	0.798	0.779	0.743	0.803	0.798	0.789	0.833	0.786	0.753	0.829	0.783	0.74	0.785	0.766	0.75	0.786	0.773	0.758	0.787	0.756
154.2	0.775	0.874	0.818	0.747	0.797	0.779	0.741	0.803	0.796	0.787	0.831	0.785	0.752	0.828	0.782	0.74	0.784	0.764	0.749	0.785	0.771	0.756	0.786	0.754
154.4	0.774	0.872	0.817	0.746	0.796	0.778	0.74	0.802	0.795	0.785	0.83	0.784	0.751	0.826	0.78	0.739	0.783	0.763	0.747	0.784	0.77	0.755	0.785	0.753
154.6	0.773	0.869	0.815	0.745	0.795	0.777	0.739	0.801	0.794	0.783	0.828	0.783	0.75	0.824	0.779	0.738	0.782	0.762	0.746	0.783	0.768	0.754	0.784	0.752
154.8	0.772	0.867	0.814	0.744	0.794	0.777	0.738	0.8	0.793	0.781	0.826	0.782	0.749	0.823	0.778	0.737	0.781	0.761	0.745	0.782	0.767	0.753	0.783	0.751
155	0.771	0.864	0.812	0.743	0.793	0.776	0.737	0.799	0.791	0.779	0.825	0.78	0.748	0.821	0.777	0.736	0.78	0.759	0.744	0.781	0.766	0.751	0.782	0.75
155.2	0.77	0.862	0.811	0.743	0.792	0.775	0.736	0.798	0.79	0.778	0.823	0.779	0.746	0.82	0.775	0.735	0.779	0.758	0.743	0.78	0.764	0.75	0.781	0.749
155.4	0.769	0.86	0.81	0.742	0.792	0.775	0.735	0.798	0.789	0.776	0.822	0.778	0.745	0.819	0.774	0.735	0.779	0.757	0.743	0.779	0.763	0.749	0.78	0.748
155.6	0.769	0.858	0.809	0.74	0.791	0.774	0.734	0.797	0.788	0.774	0.82	0.777	0.744	0.817	0.774	0.734	0.778	0.756	0.742	0.778	0.762	0.748	0.779	0.747
155.8	0.768	0.855	0.808	0.739	0.79	0.773	0.733	0.796	0.787	0.773	0.819	0.776	0.743	0.816	0.773	0.734	0.778	0.755	0.742	0.777	0.761	0.747	0.778	0.746
156	0.767	0.853	0.807	0.738	0.79	0.772	0.732	0.796	0.786	0.772	0.818	0.775	0.742	0.815	0.772	0.733	0.777	0.754	0.741	0.776	0.76	0.746	0.778	0.746
156.2	0.767	0.85	0.806	0.737	0.789	0.772	0.732	0.796	0.785	0.771	0.817	0.774	0.741	0.814	0.771	0.732	0.776	0.754	0.74	0.775	0.758	0.744	0.777	0.745
156.4	0.766	0.848	0.805	0.736	0.788	0.771	0.731	0.795	0.784	0.769	0.816	0.773	0.74	0.813	0.77	0.731	0.776	0.753	0.74	0.774	0.757	0.743	0.776	0.744
156.6	0.765	0.846	0.803	0.735	0.787	0.77	0.73	0.794	0.783	0.768	0.814	0.772	0.739	0.812	0.769	0.731	0.775	0.752	0.739	0.773	0.757	0.742	0.775	0.744
156.8	0.765	0.844	0.802	0.734	0.786	0.769	0.729	0.794	0.783	0.767	0.813	0.771	0.738	0.811	0.767	0.73	0.774	0.751	0.738	0.773	0.756	0.741	0.775	0.743
157	0.764	0.842	0.801	0.733	0.785	0.768	0.728	0.793	0.782	0.766	0.812	0.77	0.738	0.809	0.766	0.73	0.773	0.75	0.737	0.772	0.755	0.74	0.774	0.743
157.2	0.763	0.84	0.8	0.732	0.784	0.768	0.726	0.792	0.781	0.765	0.811	0.769	0.737	0.808	0.765	0.729	0.772	0.749	0.736	0.771	0.754	0.739	0.774	0.743
157.4	0.762	0.838	0.799	0.731	0.783	0.767	0.725	0.791	0.78	0.764	0.809	0.768	0.736	0.807	0.764	0.728	0.772	0.748	0.736	0.77	0.753	0.738	0.773	0.742
157.6	0.761	0.836	0.798	0.731	0.782	0.766	0.725	0.79	0.779	0.762	0.808	0.767	0.736	0.806	0.763	0.728	0.771	0.747	0.735	0.769	0.753	0.737	0.773	0.742
157.8	0.76	0.835	0.797	0.73	0.782	0.765	0.724	0.79	0.778	0.761	0.807	0.766	0.735	0.805	0.763	0.727	0.77	0.746	0.734	0.768	0.752	0.736	0.772	0.741
158	0.76	0.834	0.796	0.729	0.781	0.765	0.723	0.789	0.777	0.76	0.806	0.764	0.735	0.804	0.762	0.726	0.77	0.745	0.734	0.768	0.752	0.735	0.772	0.741
158.2	0.759	0.832	0.795	0.729	0.78	0.764	0.723	0.788	0.775	0.759	0.805	0.763	0.734	0.804	0.762	0.726	0.769	0.744	0.733	0.767	0.751	0.734	0.771	0.74
158.4	0.758	0.831	0.794	0.728	0.78	0.763	0.722	0.788	0.774	0.757	0.804	0.762	0.733	0.803	0.761	0.725	0.768	0.743	0.733	0.766	0.75	0.733	0.77	0.74
158.6	0.757	0.829	0.794	0.728	0.779	0.763	0.721	0.787	0.773	0.756	0.803	0.761	0.733	0.802	0.761	0.725	0.768	0.742	0.732	0.765	0.75	0.733	0.769	0.74
158.8	0.756	0.828	0.793	0.727	0.779	0.762	0.721	0.786	0.773	0.755	0.802	0.761	0.732	0.801	0.76	0.724	0.768	0.741	0.732	0.765	0.749	0.732	0.769	0.74
159	0.756	0.826	0.792	0.727	0.778	0.762	0.72	0.786	0.772	0.754	0.801	0.76	0.731	0.801	0.759	0.724	0.767	0.741	0.731	0.764	0.748	0.731	0.768	0.739
159.2	0.755	0.825	0.792	0.726	0.778	0.762	0.72	0.785	0.771	0.753	0.801	0.759	0.73	0.8	0.759	0.723	0.767	0.74	0.731	0.764	0.747	0.73	0.767	0.739
159.4	0.755	0.824	0.791	0.725	0.778	0.762	0.719	0.785	0.77	0.752	0.8	0.759	0.729	0.8	0.758	0.723	0.766	0.739	0.73	0.763	0.747	0.73	0.766	0.739
159.6	0.755	0.822	0.791	0.724	0.777	0.761	0.718	0.785	0.77	0.751	0.799	0.759	0.729	0.799	0.757	0.722	0.766	0.738	0.729	0.762	0.746	0.729	0.766	0.739
159.8	0.755	0.821	0.79	0.724	0.777	0.761	0.718	0.785	0.769	0.75	0.799	0.758	0.728	0.799	0.756	0.722	0.765	0.738	0.728	0.761	0.745	0.728	0.765	0.738
160	0.754	0.819	0.789	0.723	0.776	0.76	0.717	0.784	0.769	0.75	0.798	0.758	0.727	0.798	0.755	0.721	0.765	0.737	0.727	0.761	0.745	0.727	0.764	0.738
160.2	0.754	0.818	0.789	0.722	0.775	0.76	0.716	0.784	0.768	0.749	0.798	0.757	0.726	0.798	0.755	0.721	0.764	0.736	0.726	0.76	0.744	0.727	0.764	0.737
160.4	0.754	0.817	0.787	0.722	0.775	0.759	0.715	0.784	0.767	0.748	0.797	0.756	0.726	0.797	0.754	0.72	0.764	0.735	0.725	0.76	0.743	0.726	0.763	0.737
160.6	0.753	0.815	0.786	0.721	0.774	0.759	0.714	0.783	0.767	0.747	0.796	0.756	0.725	0.796	0.753	0.72	0.763	0.735	0.724	0.76	0.742	0.725	0.763	0.736
160.8	0.753	0.814	0.786	0.721	0.773	0.758	0.713	0.783	0.766	0.746	0.796	0.755	0.725	0.795	0.752	0.719	0.762	0.734	0.724	0.759	0.742	0.725	0.763	0.735
161	0.752	0.813	0.785	0.72	0.773	0.758	0.712	0.782	0.765	0.746	0.795	0.755	0.724	0.794	0.752	0.719	0.761	0.734	0.723	0.759	0.741	0.724	0.762	0.735
161.2	0.751	0.812	0.784	0.72	0.772	0.757	0.712	0.782	0.764	0.745	0.794	0.754	0.724	0.794	0.751	0.719	0.761	0.733	0.723	0.758	0.74	0.723	0.762	0.734
161.4	0.751	0.811	0.783	0.72	0.772	0.756	0.711	0.781	0.763	0.744	0.793	0.753	0.723	0.793	0.75	0.719	0.76	0.733	0.722	0.758	0.74	0.723	0.762	0.733
161.6	0.751	0.809	0.782	0.719	0.771	0.755	0.71	0.781	0.762	0.743	0.792	0.752	0.723	0.792	0.75	0.718	0.759	0.732	0.722	0.757	0.74	0.722	0.762	0.733
161.8	0.75	0.808	0.781	0.719	0.771	0.754	0.71	0.78	0.761	0.742	0.792	0.752	0.723	0.791	0.75	0.718	0.758	0.731	0.721	0.756	0.739	0.722	0.762	0.732
162	0.75	0.807	0.781	0.718	0.77	0.754	0.709	0.78	0.761	0.741	0.791	0.751	0.722	0.79	0.749	0.717	0.758	0.731	0.721	0.756	0.739	0.721	0.762	0.732
162.2	0.749	0.806	0.78	0.718	0.769	0.753	0.709	0.779	0.76	0.741	0.79	0.751	0.722	0.789	0.749	0.717	0.757	0.73	0.72	0.755	0.738	0.72	0.761	0.731
162.4	0.749	0.804	0.78	0.718	0.769	0.753	0.708	0.778	0.759	0.74	0.79	0.75	0.722	0.788	0.749	0.717	0.757	0.729	0.72	0.755	0.738	0.72	0.761	0.731
162.6	0.748	0.803	0.779	0.717	0.768	0.753	0.708	0.778	0.758	0.739	0.789	0.75	0.721	0.787	0.748	0.716	0.756	0.729	0.719	0.754	0.737	0.719	0.76	0.731
162.8	0.748	0.802	0.779	0.717	0.767	0.752	0.708	0.777	0.758	0.738	0.789	0.75	0.721	0.786	0.747	0.716	0.755	0.728	0.719	0.754	0.736	0.719	0.76	0.731
163	0.747	0.801	0.778	0.716	0.767	0.752	0.708	0.777	0.757	0.737	0.788	0.75	0.72	0.786	0.747	0.716	0.755	0.728	0.718	0.753	0.736	0.719	0.759	0.731
163.2	0.747	0.799	0.778	0.716	0.766	0.751	0.707	0.777	0.756	0.737	0.787	0.749	0.72	0.785	0.746	0.715	0.754	0.728	0.718	0.753	0.735	0.718	0.759	0.73
163.4	0.747	0.798	0.777	0.715	0.766	0.75	0.707	0.776	0.756	0.736	0.787	0.749	0.719	0.785	0.745	0.715	0.754	0.727	0.718	0.752	0.734	0.718	0.758	0.73
163.6	0.746	0.797	0.777	0.715	0.766	0.749	0.707	0.776	0.755	0.735	0.786	0.748	0.718	0.784	0.745	0.715	0.754	0.727	0.717	0.752	0.733	0.717	0.757	0.73
163.8	0.746	0.796	0.776	0.715	0.765	0.749	0.707	0.776	0.755	0.734	0.785	0.747	0.718	0.784	0.744	0.714	0.753	0.726	0.717	0.752	0.733	0.717	0.756	0.73
164	0.746	0.795	0.775	0.714	0.765	0.748	0.706	0.776	0.755	0.734	0.784	0.747	0.717	0.783	0.744	0.713	0.753	0.725	0.717	0.752	0.732	0.717	0.755	0.729
164.2	0.746	0.794	0.774	0.713	0.765	0.747	0.706	0.775	0.754	0.733	0.783	0.746	0.717	0.783	0.743	0.713	0.753	0.725	0.716	0.751	0.731	0.716	0.755	0.729
164.4	0.745	0.793	0.774	0.713	0.764	0.747	0.706	0.775	0.754	0.732	0.783	0.745	0.716	0.783	0.743	0.712	0.752	0.724	0.716	0.751	0.731	0.716	0.754	0.728
164.6	0.745	0.792	0.773	0.712	0.764	0.746	0.706	0.775	0.754	0.732	0.782	0.745	0.716	0.782	0.742	0.712	0.752	0.724	0.716	0.751	0.73	0.715	0.754	0.728
164.8	0.744	0.791	0.772	0.712	0.764	0.746	0.705	0.774	0.753	0.731	0.781	0.744	0.716	0.782	0.742	0.711	0.751	0.723	0.715	0.75	0.73	0.715	0.753	0.728
165	0.744	0.79	0.772	0.712	0.763	0.745	0.705	0.774	0.753	0.73	0.78	0.744	0.715	0.781	0.742	0.711	0.751	0.723	0.715	0.75	0.729	0.715	0.753	0.727
165.2	0.744	0.789	0.771	0.711	0.763	0.745	0.705	0.774	0.753	0.729	0.78	0.743	0.715	0.781	0.742	0.711	0.75	0.722	0.715	0.749	0.729	0.714	0.752	0.727
165.4	0.743	0.789	0.771	0.711	0.763	0.745	0.704	0.774	0.752	0.729	0.779	0.743	0.714	0.781	0.741	0.71	0.75	0.722	0.714	0.748	0.729	0.714	0.751	0.726
165.6	0.743	0.788	0.77	0.71	0.762	0.744	0.703	0.773	0.752	0.728	0.779	0.742	0.714	0.78	0.741	0.71	0.75	0.721	0.714	0.748	0.729	0.713	0.751	0.726
165.8	0.743	0.787	0.77	0.71	0.762	0.744	0.703	0.773	0.752	0.728	0.779	0.742	0.713	0.78	0.741	0.71	0.75	0.72	0.714	0.747	0.729	0.712	0.751	0.725
166	0.743	0.787	0.769	0.709	0.761	0.744	0.702	0.772	0.751	0.728	0.778	0.742	0.713	0.779	0.74	0.709	0.749	0.72	0.714	0.746	0.729	0.712	0.751	0.725
166.2	0.742	0.786	0.769	0.709	0.761	0.744	0.701	0.772	0.751	0.727	0.778	0.741	0.713	0.778	0.74	0.709	0.749	0.719	0.713	0.746	0.729	0.711	0.75	0.725
166.4	0.742	0.785	0.769	0.708	0.76	0.744	0.701	0.772	0.75	0.727	0.777	0.741	0.712	0.777	0.739	0.709	0.748	0.718	0.713	0.745	0.729	0.711	0.75	0.724
166.6	0.741	0.784	0.769	0.708	0.759	0.744	0.7	0.772	0.749	0.727	0.777	0.741	0.712	0.777	0.739	0.709	0.748	0.718	0.712	0.745	0.728	0.711	0.75	0.724
166.8	0.741	0.783	0.768	0.708	0.759	0.744	0.7	0.772	0.749	0.726	0.777	0.74	0.711	0.776	0.738	0.709	0.747	0.717	0.712	0.745	0.728	0.71	0.75	0.724
167	0.741	0.783	0.768	0.707	0.759	0.743	0.699	0.771	0.748	0.726	0.776	0.74	0.71	0.775	0.738	0.708	0.747	0.716	0.711	0.745	0.727	0.71	0.75	0.724
167.2	0.74	0.782	0.767	0.707	0.758	0.743	0.699	0.771	0.748	0.725	0.776	0.739	0.71	0.775	0.737	0.708	0.746	0.716	0.711	0.744	0.727	0.709	0.75	0.724
167.4	0.74	0.781	0.767	0.706	0.758	0.743	0.698	0.771	0.747	0.725	0.775	0.739	0.709	0.775	0.737	0.708	0.746	0.715	0.71	0.744	0.726	0.709	0.749	0.723
167.6	0.74	0.78	0.766	0.706	0.758	0.742	0.698	0.77	0.747	0.724	0.775	0.739	0.709	0.774	0.737	0.708	0.745	0.715	0.709	0.744	0.725	0.708	0.749	0.723
167.8	0.74	0.78	0.766	0.705	0.758	0.742	0.698	0.77	0.747	0.724	0.774	0.738	0.709	0.774	0.736	0.708	0.745	0.714	0.709	0.744	0.724	0.708	0.749	0.723
168	0.74	0.779	0.765	0.704	0.758	0.742	0.697	0.769	0.746	0.723	0.774	0.738	0.708	0.774	0.735	0.707	0.745	0.714	0.708	0.743	0.724	0.707	0.748	0.722
168.2	0.74	0.778	0.765	0.704	0.757	0.742	0.697	0.769	0.746	0.723	0.773	0.737	0.708	0.773	0.735	0.707	0.744	0.714	0.707	0.743	0.723	0.707	0.748	0.722
168.4	0.739	0.777	0.764	0.703	0.757	0.741	0.697	0.769	0.746	0.722	0.773	0.737	0.707	0.772	0.734	0.706	0.744	0.713	0.707	0.742	0.723	0.707	0.747	0.722
168.6	0.739	0.776	0.764	0.703	0.757	0.741	0.697	0.768	0.745	0.722	0.772	0.736	0.707	0.772	0.734	0.706	0.743	0.713	0.706	0.742	0.722	0.706	0.747	0.721
168.8	0.738	0.776	0.763	0.702	0.757	0.74	0.696	0.768	0.745	0.721	0.772	0.736	0.707	0.771	0.733	0.706	0.743	0.713	0.706	0.741	0.722	0.706	0.746	0.721
169	0.738	0.775	0.763	0.702	0.757	0.74	0.696	0.768	0.744	0.721	0.772	0.735	0.706	0.771	0.733	0.705	0.742	0.713	0.706	0.741	0.722	0.705	0.745	0.721
169.2	0.738	0.774	0.762	0.701	0.756	0.74	0.696	0.768	0.743	0.721	0.771	0.735	0.706	0.771	0.732	0.705	0.742	0.712	0.706	0.74	0.721	0.705	0.745	0.72
169.4	0.737	0.774	0.762	0.701	0.756	0.739	0.695	0.767	0.743	0.72	0.77	0.734	0.706	0.77	0.732	0.705	0.741	0.712	0.705	0.74	0.721	0.704	0.744	0.72
169.6	0.737	0.773	0.762	0.701	0.756	0.739	0.695	0.767	0.743	0.72	0.77	0.734	0.706	0.77	0.731	0.705	0.741	0.712	0.705	0.739	0.721	0.704	0.744	0.72
169.8	0.736	0.773	0.761	0.701	0.755	0.739	0.695	0.767	0.742	0.719	0.769	0.733	0.705	0.769	0.731	0.704	0.74	0.712	0.705	0.739	0.721	0.704	0.744	0.719
170	0.736	0.772	0.761	0.701	0.755	0.738	0.695	0.766	0.742	0.719	0.769	0.733	0.705	0.768	0.73	0.704	0.74	0.711	0.705	0.738	0.721	0.704	0.744	0.719
170.2	0.735	0.771	0.761	0.7	0.754	0.738	0.695	0.766	0.741	0.718	0.768	0.733	0.705	0.768	0.73	0.704	0.74	0.711	0.705	0.738	0.72	0.703	0.743	0.718
170.4	0.735	0.77	0.761	0.7	0.754	0.737	0.695	0.766	0.741	0.718	0.768	0.732	0.705	0.767	0.73	0.703	0.739	0.711	0.705	0.738	0.72	0.703	0.743	0.718
170.6	0.735	0.769	0.761	0.7	0.753	0.737	0.694	0.765	0.74	0.717	0.767	0.732	0.705	0.767	0.729	0.703	0.739	0.71	0.704	0.738	0.719	0.703	0.743	0.717
170.8	0.734	0.769	0.761	0.7	0.753	0.736	0.694	0.765	0.74	0.717	0.767	0.731	0.705	0.767	0.729	0.703	0.739	0.71	0.704	0.737	0.719	0.702	0.743	0.717
171	0.734	0.768	0.76	0.7	0.752	0.736	0.694	0.765	0.74	0.716	0.766	0.731	0.705	0.766	0.729	0.702	0.739	0.71	0.704	0.737	0.719	0.702	0.743	0.717
171.2	0.734	0.767	0.76	0.699	0.751	0.736	0.694	0.764	0.74	0.716	0.766	0.731	0.704	0.766	0.729	0.702	0.738	0.71	0.704	0.736	0.718	0.701	0.743	0.716
171.4	0.734	0.767	0.759	0.699	0.751	0.735	0.693	0.763	0.739	0.716	0.765	0.731	0.704	0.766	0.729	0.702	0.738	0.709	0.704	0.736	0.718	0.701	0.743	0.716
171.6	0.733	0.766	0.759	0.698	0.75	0.735	0.693	0.763	0.739	0.715	0.765	0.731	0.704	0.766	0.728	0.701	0.738	0.709	0.703	0.736	0.718	0.701	0.743	0.716
171.8	0.733	0.765	0.758	0.698	0.75	0.734	0.692	0.762	0.739	0.715	0.765	0.731	0.704	0.765	0.728	0.701	0.737	0.709	0.703	0.735	0.717	0.7	0.743	0.715
172	0.733	0.765	0.758	0.697	0.75	0.734	0.692	0.762	0.739	0.714	0.765	0.731	0.703	0.765	0.727	0.7	0.737	0.708	0.703	0.735	0.717	0.7	0.742	0.715
172.2	0.733	0.764	0.757	0.697	0.749	0.733	0.691	0.761	0.738	0.714	0.764	0.73	0.703	0.765	0.726	0.7	0.737	0.708	0.702	0.734	0.717	0.7	0.742	0.715
172.4	0.733	0.764	0.756	0.697	0.749	0.733	0.691	0.761	0.738	0.713	0.764	0.73	0.703	0.764	0.726	0.699	0.737	0.708	0.702	0.734	0.717	0.7	0.742	0.714
172.6	0.733	0.763	0.756	0.697	0.748	0.733	0.69	0.761	0.737	0.713	0.764	0.73	0.702	0.764	0.726	0.699	0.737	0.707	0.701	0.734	0.717	0.699	0.742	0.714
172.8	0.732	0.762	0.755	0.697	0.748	0.733	0.69	0.76	0.737	0.713	0.763	0.73	0.702	0.764	0.725	0.699	0.737	0.707	0.701	0.733	0.717	0.699	0.741	0.714
173	0.732	0.762	0.755	0.697	0.748	0.732	0.689	0.76	0.736	0.712	0.763	0.73	0.701	0.764	0.725	0.699	0.736	0.706	0.701	0.733	0.716	0.699	0.741	0.714
173.2	0.732	0.762	0.754	0.696	0.748	0.732	0.689	0.76	0.735	0.712	0.763	0.729	0.701	0.764	0.725	0.698	0.736	0.706	0.7	0.733	0.716	0.699	0.74	0.713
173.4	0.732	0.761	0.754	0.696	0.748	0.732	0.688	0.759	0.735	0.711	0.763	0.729	0.7	0.764	0.724	0.698	0.736	0.706	0.7	0.732	0.716	0.699	0.74	0.713
173.6	0.731	0.761	0.754	0.696	0.748	0.731	0.687	0.759	0.735	0.71	0.763	0.729	0.7	0.763	0.724	0.698	0.735	0.705	0.7	0.732	0.716	0.699	0.739	0.713
173.8	0.731	0.76	0.754	0.695	0.747	0.731	0.687	0.758	0.734	0.71	0.763	0.728	0.7	0.763	0.724	0.698	0.735	0.704	0.7	0.732	0.715	0.698	0.739	0.712
174	0.731	0.76	0.753	0.695	0.747	0.731	0.686	0.758	0.734	0.709	0.762	0.728	0.699	0.762	0.723	0.698	0.734	0.704	0.7	0.732	0.715	0.698	0.738	0.712
174.2	0.73	0.759	0.753	0.695	0.747	0.731	0.686	0.758	0.733	0.709	0.762	0.727	0.699	0.762	0.723	0.698	0.734	0.703	0.7	0.731	0.715	0.698	0.738	0.711
174.4	0.73	0.759	0.753	0.694	0.747	0.731	0.686	0.757	0.733	0.708	0.762	0.726	0.699	0.761	0.723	0.698	0.734	0.703	0.7	0.731	0.714	0.697	0.738	0.711
174.6	0.73	0.758	0.753	0.694	0.747	0.731	0.685	0.757	0.732	0.708	0.761	0.726	0.699	0.761	0.723	0.698	0.733	0.703	0.699	0.73	0.714	0.697	0.738	0.711
174.8	0.73	0.758	0.753	0.694	0.747	0.731	0.685	0.757	0.732	0.707	0.761	0.725	0.699	0.76	0.723	0.698	0.732	0.702	0.699	0.73	0.714	0.697	0.738	0.71
175	0.73	0.758	0.753	0.693	0.746	0.73	0.685	0.757	0.731	0.707	0.761	0.725	0.698	0.76	0.723	0.697	0.732	0.702	0.699	0.73	0.713	0.696	0.737	0.71
175.2	0.729	0.757	0.752	0.693	0.746	0.73	0.685	0.757	0.731	0.706	0.761	0.724	0.698	0.759	0.723	0.697	0.731	0.702	0.699	0.729	0.713	0.696	0.737	0.71
175.4	0.729	0.757	0.752	0.692	0.745	0.729	0.685	0.757	0.731	0.706	0.76	0.724	0.698	0.759	0.722	0.696	0.731	0.701	0.698	0.729	0.712	0.696	0.737	0.71
175.6	0.729	0.756	0.751	0.692	0.744	0.729	0.685	0.757	0.731	0.706	0.76	0.723	0.697	0.759	0.722	0.696	0.73	0.701	0.698	0.729	0.712	0.695	0.737	0.71
175.8	0.729	0.756	0.751	0.692	0.744	0.729	0.685	0.757	0.73	0.705	0.759	0.723	0.697	0.758	0.722	0.695	0.73	0.701	0.698	0.729	0.711	0.695	0.737	0.71
176	0.728	0.755	0.75	0.692	0.743	0.729	0.685	0.757	0.73	0.705	0.759	0.723	0.697	0.758	0.722	0.695	0.73	0.7	0.697	0.729	0.711	0.694	0.737	0.71
176.2	0.728	0.755	0.75	0.692	0.743	0.729	0.685	0.757	0.73	0.705	0.758	0.723	0.696	0.758	0.722	0.694	0.73	0.7	0.697	0.729	0.711	0.694	0.736	0.71
176.4	0.728	0.754	0.749	0.692	0.743	0.728	0.685	0.757	0.73	0.705	0.758	0.723	0.696	0.758	0.722	0.694	0.73	0.7	0.697	0.728	0.71	0.693	0.736	0.71
176.6	0.727	0.754	0.749	0.692	0.742	0.728	0.685	0.757	0.73	0.704	0.758	0.723	0.695	0.758	0.722	0.693	0.73	0.699	0.696	0.728	0.71	0.693	0.736	0.71
176.8	0.727	0.753	0.748	0.691	0.742	0.728	0.685	0.757	0.73	0.704	0.758	0.723	0.695	0.757	0.721	0.693	0.729	0.699	0.696	0.728	0.71	0.693	0.735	0.71
177	0.727	0.753	0.748	0.691	0.742	0.728	0.684	0.756	0.73	0.704	0.757	0.723	0.694	0.757	0.721	0.693	0.729	0.699	0.696	0.728	0.71	0.692	0.735	0.71
177.2	0.727	0.753	0.748	0.691	0.742	0.727	0.684	0.756	0.729	0.703	0.757	0.723	0.694	0.757	0.721	0.693	0.729	0.699	0.695	0.728	0.709	0.692	0.734	0.709
177.4	0.727	0.752	0.747	0.691	0.742	0.727	0.684	0.755	0.729	0.703	0.757	0.723	0.694	0.756	0.72	0.693	0.728	0.699	0.695	0.728	0.709	0.692	0.734	0.709
177.6	0.726	0.752	0.747	0.69	0.742	0.727	0.684	0.755	0.729	0.703	0.757	0.723	0.694	0.756	0.72	0.693	0.728	0.699	0.694	0.727	0.709	0.692	0.733	0.709
177.8	0.726	0.751	0.747	0.69	0.741	0.726	0.683	0.754	0.728	0.703	0.757	0.723	0.694	0.755	0.719	0.692	0.728	0.698	0.694	0.727	0.709	0.692	0.733	0.709
178	0.726	0.751	0.747	0.689	0.741	0.726	0.683	0.754	0.728	0.702	0.756	0.722	0.694	0.755	0.719	0.693	0.727	0.698	0.694	0.727	0.708	0.692	0.733	0.708
178.2	0.726	0.75	0.746	0.689	0.741	0.726	0.683	0.754	0.727	0.702	0.756	0.722	0.694	0.754	0.718	0.693	0.727	0.698	0.693	0.726	0.708	0.691	0.732	0.708
178.4	0.726	0.75	0.746	0.688	0.741	0.725	0.683	0.753	0.727	0.702	0.756	0.722	0.694	0.754	0.718	0.693	0.727	0.698	0.693	0.726	0.708	0.691	0.732	0.708
178.6	0.725	0.749	0.746	0.688	0.741	0.725	0.683	0.753	0.726	0.702	0.756	0.721	0.694	0.754	0.717	0.693	0.727	0.698	0.693	0.725	0.708	0.691	0.732	0.707
178.8	0.725	0.749	0.746	0.688	0.741	0.724	0.682	0.753	0.726	0.701	0.756	0.721	0.694	0.754	0.716	0.692	0.726	0.697	0.693	0.725	0.708	0.691	0.732	0.707
179	0.725	0.748	0.746	0.688	0.74	0.724	0.682	0.752	0.725	0.701	0.756	0.721	0.693	0.754	0.716	0.692	0.726	0.697	0.693	0.724	0.707	0.691	0.731	0.707
179.2	0.724	0.748	0.745	0.687	0.74	0.723	0.682	0.752	0.725	0.7	0.756	0.72	0.693	0.753	0.716	0.692	0.726	0.697	0.693	0.724	0.707	0.691	0.731	0.707
179.4	0.724	0.748	0.745	0.687	0.74	0.723	0.682	0.752	0.725	0.7	0.755	0.72	0.693	0.753	0.715	0.692	0.726	0.696	0.692	0.723	0.706	0.691	0.731	0.707
179.6	0.724	0.747	0.745	0.687	0.739	0.722	0.682	0.752	0.725	0.7	0.755	0.72	0.692	0.753	0.715	0.692	0.726	0.696	0.692	0.723	0.706	0.691	0.731	0.707
179.8	0.724	0.747	0.744	0.687	0.739	0.722	0.681	0.752	0.725	0.7	0.755	0.72	0.692	0.753	0.715	0.691	0.726	0.696	0.692	0.723	0.706	0.69	0.731	0.707
180	0.723	0.746	0.744	0.687	0.738	0.722	0.681	0.752	0.725	0.7	0.754	0.72	0.691	0.753	0.714	0.691	0.726	0.695	0.692	0.722	0.706	0.69	0.731	0.707
180.2	0.723	0.746	0.744	0.686	0.738	0.721	0.681	0.752	0.725	0.699	0.754	0.719	0.69	0.753	0.714	0.691	0.726	0.695	0.692	0.722	0.705	0.689	0.73	0.707
180.4	0.723	0.746	0.743	0.686	0.738	0.721	0.681	0.752	0.725	0.699	0.754	0.719	0.69	0.753	0.714	0.69	0.725	0.694	0.692	0.721	0.705	0.689	0.73	0.707
180.6	0.723	0.745	0.743	0.686	0.737	0.721	0.68	0.751	0.724	0.699	0.754	0.719	0.689	0.753	0.714	0.69	0.725	0.694	0.692	0.721	0.705	0.689	0.73	0.706
180.8	0.722	0.745	0.743	0.686	0.737	0.72	0.68	0.751	0.724	0.699	0.754	0.718	0.689	0.753	0.714	0.69	0.725	0.694	0.692	0.721	0.705	0.688	0.729	0.706
181	0.722	0.745	0.743	0.686	0.737	0.72	0.68	0.751	0.724	0.699	0.754	0.718	0.689	0.752	0.714	0.69	0.725	0.694	0.691	0.72	0.705	0.688	0.729	0.706
181.2	0.722	0.745	0.742	0.686	0.736	0.72	0.68	0.751	0.723	0.698	0.753	0.718	0.689	0.752	0.714	0.69	0.725	0.694	0.691	0.72	0.704	0.688	0.729	0.706
181.4	0.722	0.744	0.742	0.686	0.736	0.72	0.68	0.751	0.723	0.698	0.753	0.718	0.689	0.752	0.714	0.69	0.725	0.694	0.691	0.72	0.704	0.687	0.728	0.706
181.6	0.722	0.744	0.742	0.686	0.736	0.72	0.68	0.751	0.722	0.698	0.753	0.717	0.689	0.752	0.714	0.69	0.724	0.694	0.691	0.72	0.704	0.687	0.728	0.706
181.8	0.722	0.744	0.742	0.686	0.736	0.72	0.68	0.751	0.722	0.697	0.752	0.717	0.688	0.752	0.713	0.69	0.724	0.693	0.69	0.72	0.704	0.687	0.728	0.705
182	0.722	0.744	0.741	0.685	0.735	0.72	0.679	0.751	0.722	0.697	0.752	0.717	0.688	0.752	0.713	0.69	0.724	0.693	0.69	0.72	0.704	0.686	0.727	0.705
182.2	0.722	0.744	0.741	0.685	0.735	0.72	0.679	0.751	0.721	0.696	0.751	0.716	0.688	0.751	0.713	0.689	0.723	0.692	0.69	0.719	0.704	0.686	0.727	0.705
182.4	0.722	0.744	0.741	0.685	0.735	0.719	0.679	0.75	0.721	0.696	0.751	0.716	0.688	0.751	0.713	0.689	0.723	0.692	0.69	0.719	0.704	0.686	0.727	0.705
182.6	0.722	0.743	0.74	0.685	0.735	0.719	0.678	0.75	0.721	0.695	0.75	0.716	0.687	0.75	0.712	0.688	0.722	0.692	0.689	0.719	0.704	0.686	0.727	0.704
182.8	0.722	0.743	0.74	0.685	0.735	0.719	0.678	0.75	0.721	0.695	0.749	0.716	0.687	0.75	0.712	0.688	0.722	0.692	0.689	0.719	0.704	0.686	0.726	0.704
183	0.721	0.743	0.739	0.685	0.735	0.719	0.678	0.75	0.721	0.695	0.749	0.715	0.687	0.749	0.712	0.687	0.721	0.691	0.689	0.719	0.704	0.685	0.726	0.704
183.2	0.721	0.742	0.739	0.684	0.735	0.719	0.678	0.749	0.721	0.694	0.748	0.715	0.687	0.749	0.711	0.687	0.721	0.691	0.689	0.719	0.704	0.685	0.726	0.704
183.4	0.721	0.741	0.738	0.684	0.735	0.719	0.677	0.749	0.721	0.694	0.747	0.715	0.686	0.749	0.711	0.687	0.72	0.691	0.689	0.719	0.704	0.685	0.726	0.704
183.6	0.72	0.741	0.738	0.683	0.735	0.719	0.677	0.749	0.72	0.694	0.747	0.715	0.686	0.748	0.71	0.686	0.72	0.691	0.689	0.719	0.704	0.685	0.726	0.703
183.8	0.72	0.74	0.737	0.683	0.735	0.718	0.676	0.749	0.72	0.694	0.747	0.714	0.686	0.748	0.71	0.686	0.719	0.691	0.688	0.719	0.704	0.685	0.727	0.703
184	0.72	0.739	0.737	0.683	0.734	0.718	0.676	0.748	0.72	0.694	0.746	0.714	0.686	0.748	0.71	0.686	0.719	0.691	0.688	0.718	0.703	0.685	0.726	0.703
184.2	0.719	0.739	0.737	0.682	0.734	0.717	0.675	0.748	0.72	0.694	0.746	0.714	0.686	0.747	0.71	0.685	0.719	0.69	0.688	0.718	0.703	0.685	0.726	0.703
184.4	0.719	0.738	0.737	0.682	0.734	0.717	0.675	0.748	0.719	0.694	0.746	0.713	0.686	0.747	0.709	0.685	0.719	0.69	0.688	0.718	0.703	0.684	0.726	0.702
184.6	0.718	0.738	0.736	0.681	0.733	0.717	0.675	0.748	0.719	0.694	0.746	0.713	0.685	0.746	0.709	0.685	0.719	0.69	0.687	0.718	0.703	0.684	0.726	0.702
184.8	0.718	0.737	0.736	0.681	0.733	0.716	0.675	0.748	0.718	0.694	0.746	0.713	0.685	0.746	0.709	0.685	0.719	0.689	0.687	0.717	0.703	0.684	0.726	0.702
185	0.718	0.737	0.736	0.681	0.733	0.716	0.675	0.748	0.718	0.694	0.746	0.713	0.685	0.746	0.709	0.685	0.719	0.689	0.687	0.717	0.703	0.684	0.726	0.701
185.2	0.718	0.736	0.736	0.68	0.732	0.716	0.675	0.748	0.717	0.694	0.746	0.713	0.685	0.746	0.709	0.685	0.718	0.689	0.687	0.717	0.703	0.683	0.726	0.701
185.4	0.718	0.736	0.737	0.68	0.732	0.715	0.675	0.748	0.717	0.693	0.746	0.712	0.685	0.746	0.709	0.685	0.718	0.688	0.686	0.716	0.703	0.683	0.726	0.701
185.6	0.719	0.736	0.737	0.68	0.732	0.715	0.674	0.748	0.717	0.693	0.746	0.712	0.685	0.746	0.709	0.685	0.718	0.688	0.686	0.716	0.702	0.683	0.726	0.7
185.8	0.719	0.736	0.737	0.68	0.731	0.715	0.674	0.748	0.716	0.692	0.746	0.712	0.684	0.746	0.709	0.685	0.717	0.688	0.686	0.716	0.702	0.683	0.725	0.7
186	0.719	0.736	0.737	0.679	0.731	0.714	0.674	0.748	0.716	0.692	0.746	0.711	0.684	0.745	0.709	0.685	0.717	0.687	0.686	0.715	0.702	0.682	0.725	0.7
186.2	0.719	0.736	0.737	0.679	0.731	0.714	0.673	0.748	0.716	0.691	0.745	0.711	0.683	0.745	0.709	0.685	0.717	0.687	0.686	0.715	0.701	0.682	0.725	0.7
186.4	0.719	0.736	0.736	0.679	0.731	0.714	0.673	0.748	0.716	0.691	0.745	0.711	0.683	0.745	0.708	0.685	0.717	0.687	0.686	0.715	0.701	0.682	0.725	0.699
186.6	0.718	0.735	0.736	0.679	0.731	0.714	0.673	0.747	0.715	0.691	0.745	0.711	0.683	0.744	0.708	0.685	0.716	0.687	0.686	0.715	0.701	0.682	0.725	0.699
186.8	0.718	0.735	0.735	0.679	0.731	0.714	0.673	0.747	0.715	0.69	0.744	0.711	0.683	0.744	0.708	0.684	0.716	0.686	0.685	0.715	0.7	0.681	0.725	0.698
187	0.718	0.734	0.735	0.679	0.731	0.714	0.672	0.747	0.715	0.69	0.744	0.711	0.682	0.744	0.708	0.684	0.716	0.686	0.685	0.714	0.7	0.681	0.725	0.698
187.2	0.717	0.734	0.734	0.679	0.731	0.714	0.672	0.746	0.715	0.69	0.744	0.71	0.682	0.744	0.707	0.684	0.716	0.686	0.685	0.714	0.699	0.681	0.724	0.698
187.4	0.717	0.734	0.734	0.679	0.731	0.714	0.672	0.746	0.715	0.69	0.744	0.71	0.682	0.744	0.707	0.683	0.715	0.686	0.685	0.714	0.699	0.681	0.724	0.698
187.6	0.716	0.733	0.733	0.678	0.731	0.714	0.672	0.745	0.715	0.69	0.744	0.71	0.682	0.744	0.706	0.683	0.715	0.685	0.684	0.714	0.699	0.681	0.724	0.698
187.8	0.716	0.733	0.733	0.678	0.731	0.714	0.671	0.745	0.714	0.69	0.743	0.709	0.682	0.744	0.706	0.682	0.715	0.685	0.684	0.714	0.698	0.681	0.724	0.698
188	0.715	0.732	0.733	0.678	0.731	0.714	0.671	0.744	0.714	0.69	0.743	0.709	0.681	0.743	0.706	0.682	0.714	0.685	0.684	0.714	0.698	0.681	0.724	0.697
188.2	0.715	0.732	0.732	0.678	0.73	0.713	0.671	0.744	0.714	0.689	0.742	0.709	0.681	0.743	0.705	0.681	0.714	0.685	0.683	0.713	0.698	0.681	0.723	0.697
188.4	0.715	0.732	0.732	0.678	0.73	0.713	0.671	0.743	0.714	0.689	0.742	0.708	0.681	0.743	0.705	0.681	0.714	0.684	0.683	0.713	0.698	0.681	0.723	0.697
188.6	0.715	0.732	0.732	0.678	0.73	0.713	0.671	0.743	0.713	0.689	0.742	0.708	0.681	0.743	0.705	0.681	0.714	0.684	0.683	0.713	0.698	0.681	0.723	0.697
188.8	0.715	0.732	0.732	0.678	0.73	0.712	0.671	0.743	0.713	0.689	0.742	0.708	0.68	0.743	0.705	0.681	0.714	0.684	0.682	0.713	0.697	0.68	0.722	0.697
189	0.715	0.731	0.732	0.677	0.729	0.712	0.671	0.742	0.713	0.688	0.742	0.707	0.68	0.742	0.705	0.681	0.713	0.684	0.682	0.713	0.697	0.68	0.722	0.697
189.2	0.715	0.731	0.732	0.677	0.729	0.711	0.671	0.742	0.712	0.688	0.742	0.707	0.68	0.742	0.705	0.681	0.713	0.683	0.682	0.712	0.697	0.68	0.722	0.697
189.4	0.715	0.731	0.732	0.677	0.729	0.711	0.671	0.742	0.712	0.688	0.741	0.706	0.68	0.742	0.705	0.681	0.713	0.683	0.682	0.712	0.697	0.68	0.721	0.697
189.6	0.715	0.731	0.732	0.677	0.729	0.711	0.671	0.742	0.711	0.687	0.741	0.706	0.68	0.741	0.705	0.681	0.712	0.683	0.682	0.711	0.696	0.68	0.721	0.697
189.8	0.715	0.73	0.732	0.677	0.729	0.71	0.671	0.742	0.711	0.687	0.741	0.706	0.68	0.741	0.705	0.681	0.712	0.683	0.682	0.711	0.696	0.68	0.721	0.697
190	0.715	0.73	0.732	0.677	0.729	0.71	0.67	0.742	0.711	0.686	0.741	0.706	0.679	0.74	0.704	0.681	0.711	0.683	0.682	0.711	0.696	0.679	0.721	0.697
190.2	0.714	0.73	0.732	0.677	0.728	0.71	0.67	0.742	0.71	0.686	0.741	0.706	0.679	0.74	0.704	0.68	0.711	0.683	0.682	0.71	0.696	0.679	0.721	0.697
190.4	0.714	0.73	0.731	0.677	0.728	0.71	0.67	0.742	0.71	0.686	0.741	0.706	0.679	0.739	0.704	0.68	0.711	0.683	0.682	0.71	0.696	0.679	0.721	0.696
190.6	0.714	0.73	0.731	0.676	0.728	0.71	0.67	0.741	0.71	0.686	0.741	0.707	0.679	0.739	0.703	0.68	0.711	0.683	0.682	0.71	0.696	0.679	0.721	0.696
190.8	0.714	0.729	0.731	0.676	0.728	0.71	0.669	0.741	0.71	0.686	0.741	0.707	0.679	0.739	0.703	0.679	0.71	0.682	0.681	0.71	0.696	0.679	0.721	0.695
191	0.714	0.729	0.731	0.676	0.727	0.71	0.669	0.741	0.709	0.686	0.741	0.707	0.678	0.739	0.703	0.679	0.71	0.682	0.681	0.71	0.696	0.679	0.721	0.695
191.2	0.714	0.729	0.731	0.676	0.727	0.71	0.669	0.741	0.709	0.686	0.74	0.707	0.678	0.739	0.703	0.679	0.71	0.681	0.681	0.71	0.695	0.679	0.721	0.694
191.4	0.714	0.729	0.731	0.675	0.727	0.71	0.669	0.741	0.709	0.686	0.74	0.707	0.678	0.739	0.702	0.679	0.71	0.681	0.68	0.71	0.695	0.679	0.721	0.694
191.6	0.713	0.729	0.73	0.675	0.727	0.71	0.669	0.741	0.709	0.685	0.74	0.707	0.678	0.739	0.702	0.679	0.71	0.681	0.68	0.709	0.695	0.678	0.721	0.693
191.8	0.713	0.728	0.73	0.675	0.727	0.71	0.668	0.74	0.709	0.685	0.74	0.707	0.678	0.739	0.702	0.679	0.71	0.68	0.68	0.709	0.695	0.678	0.721	0.693
192	0.713	0.728	0.73	0.674	0.727	0.709	0.668	0.74	0.709	0.685	0.739	0.707	0.678	0.738	0.702	0.679	0.71	0.68	0.68	0.709	0.695	0.678	0.72	0.693
192.2	0.713	0.728	0.73	0.674	0.727	0.709	0.668	0.74	0.709	0.685	0.739	0.707	0.678	0.738	0.702	0.678	0.71	0.68	0.679	0.709	0.694	0.677	0.72	0.692
192.4	0.713	0.728	0.73	0.674	0.726	0.709	0.667	0.739	0.709	0.685	0.739	0.706	0.677	0.738	0.702	0.678	0.71	0.68	0.679	0.709	0.694	0.677	0.72	0.692
192.6	0.712	0.728	0.729	0.674	0.726	0.709	0.667	0.739	0.709	0.685	0.739	0.706	0.677	0.738	0.702	0.678	0.71	0.68	0.679	0.709	0.693	0.676	0.719	0.692
192.8	0.712	0.728	0.729	0.673	0.726	0.709	0.667	0.739	0.709	0.685	0.738	0.706	0.677	0.738	0.701	0.678	0.71	0.679	0.679	0.708	0.693	0.676	0.719	0.692
193	0.712	0.727	0.729	0.673	0.726	0.709	0.667	0.739	0.709	0.685	0.738	0.705	0.677	0.738	0.701	0.678	0.71	0.679	0.679	0.708	0.692	0.676	0.718	0.692
193.2	0.712	0.727	0.729	0.673	0.725	0.708	0.667	0.738	0.709	0.684	0.738	0.705	0.677	0.738	0.701	0.678	0.71	0.679	0.679	0.708	0.692	0.675	0.718	0.692
193.4	0.712	0.727	0.729	0.673	0.725	0.708	0.667	0.738	0.709	0.684	0.738	0.705	0.677	0.737	0.7	0.678	0.709	0.679	0.679	0.708	0.692	0.675	0.717	0.692
193.6	0.712	0.726	0.729	0.673	0.725	0.708	0.666	0.738	0.708	0.683	0.738	0.705	0.677	0.737	0.7	0.677	0.709	0.679	0.679	0.708	0.692	0.675	0.717	0.692
193.8	0.712	0.726	0.728	0.673	0.725	0.707	0.666	0.738	0.708	0.683	0.738	0.704	0.677	0.737	0.7	0.677	0.709	0.679	0.679	0.708	0.692	0.675	0.717	0.692
194	0.712	0.726	0.728	0.673	0.725	0.707	0.666	0.738	0.708	0.683	0.737	0.704	0.677	0.737	0.699	0.677	0.708	0.679	0.679	0.708	0.692	0.675	0.717	0.692
194.2	0.711	0.725	0.728	0.672	0.724	0.707	0.666	0.738	0.707	0.682	0.737	0.704	0.677	0.736	0.699	0.676	0.708	0.679	0.679	0.707	0.692	0.674	0.716	0.692
194.4	0.711	0.725	0.727	0.672	0.724	0.706	0.666	0.738	0.707	0.682	0.737	0.703	0.676	0.736	0.699	0.676	0.708	0.679	0.679	0.707	0.692	0.674	0.716	0.692
194.6	0.711	0.725	0.727	0.672	0.724	0.706	0.666	0.738	0.707	0.682	0.737	0.703	0.676	0.736	0.699	0.676	0.708	0.678	0.679	0.707	0.692	0.674	0.716	0.692
194.8	0.711	0.725	0.727	0.671	0.724	0.706	0.665	0.738	0.707	0.682	0.736	0.703	0.676	0.735	0.699	0.676	0.708	0.678	0.678	0.707	0.692	0.674	0.716	0.691
195	0.711	0.724	0.726	0.671	0.724	0.706	0.665	0.738	0.706	0.682	0.736	0.702	0.676	0.735	0.699	0.676	0.707	0.678	0.678	0.706	0.692	0.674	0.716	0.691
195.2	0.711	0.724	0.726	0.671	0.724	0.706	0.665	0.738	0.706	0.682	0.736	0.702	0.676	0.735	0.699	0.676	0.707	0.678	0.677	0.706	0.692	0.673	0.716	0.691
195.4	0.71	0.724	0.725	0.671	0.724	0.706	0.665	0.738	0.705	0.682	0.735	0.702	0.676	0.734	0.699	0.676	0.707	0.677	0.677	0.706	0.691	0.673	0.716	0.691
195.6	0.71	0.724	0.725	0.671	0.724	0.706	0.665	0.738	0.705	0.682	0.735	0.702	0.676	0.734	0.699	0.676	0.707	0.677	0.677	0.705	0.691	0.673	0.715	0.69
195.8	0.71	0.724	0.725	0.67	0.724	0.706	0.664	0.738	0.704	0.682	0.735	0.702	0.676	0.734	0.699	0.676	0.706	0.677	0.677	0.705	0.691	0.673	0.715	0.69
196	0.709	0.723	0.725	0.67	0.724	0.706	0.664	0.737	0.704	0.682	0.735	0.702	0.676	0.734	0.698	0.676	0.706	0.677	0.677	0.705	0.691	0.672	0.715	0.69
196.2	0.709	0.723	0.725	0.67	0.724	0.705	0.664	0.737	0.704	0.682	0.734	0.702	0.675	0.734	0.698	0.676	0.706	0.676	0.677	0.704	0.691	0.672	0.715	0.69
196.4	0.709	0.723	0.725	0.67	0.723	0.705	0.664	0.737	0.704	0.682	0.734	0.702	0.675	0.734	0.698	0.676	0.706	0.676	0.676	0.704	0.691	0.672	0.715	0.69
196.6	0.709	0.723	0.725	0.67	0.723	0.705	0.664	0.737	0.704	0.682	0.734	0.702	0.675	0.734	0.698	0.675	0.706	0.676	0.676	0.704	0.69	0.672	0.714	0.69
196.8	0.709	0.723	0.725	0.67	0.723	0.705	0.664	0.736	0.704	0.681	0.734	0.702	0.674	0.734	0.698	0.675	0.706	0.676	0.676	0.704	0.69	0.672	0.714	0.69
197	0.709	0.722	0.725	0.669	0.722	0.705	0.664	0.736	0.704	0.681	0.734	0.702	0.674	0.734	0.697	0.675	0.706	0.676	0.676	0.704	0.689	0.672	0.714	0.69
197.2	0.709	0.722	0.725	0.669	0.722	0.705	0.664	0.736	0.704	0.681	0.733	0.702	0.673	0.734	0.697	0.674	0.705	0.676	0.676	0.703	0.689	0.672	0.714	0.69
197.4	0.709	0.722	0.725	0.669	0.722	0.705	0.664	0.736	0.704	0.68	0.733	0.702	0.673	0.734	0.697	0.674	0.705	0.676	0.676	0.703	0.689	0.672	0.714	0.69
197.6	0.708	0.722	0.725	0.669	0.722	0.704	0.664	0.736	0.704	0.68	0.733	0.702	0.673	0.734	0.697	0.673	0.705	0.676	0.676	0.703	0.689	0.671	0.714	0.69
197.8	0.708	0.722	0.725	0.668	0.722	0.704	0.664	0.735	0.704	0.68	0.733	0.702	0.673	0.734	0.697	0.673	0.705	0.676	0.676	0.703	0.689	0.671	0.713	0.69
198	0.708	0.722	0.725	0.668	0.722	0.704	0.663	0.735	0.704	0.679	0.733	0.702	0.673	0.734	0.697	0.673	0.704	0.676	0.676	0.703	0.689	0.671	0.713	0.689
198.2	0.708	0.721	0.725	0.668	0.722	0.704	0.663	0.735	0.703	0.679	0.733	0.702	0.673	0.734	0.696	0.672	0.704	0.675	0.676	0.703	0.689	0.671	0.713	0.689
198.4	0.707	0.721	0.724	0.668	0.722	0.704	0.663	0.735	0.703	0.678	0.733	0.702	0.672	0.734	0.696	0.672	0.704	0.675	0.676	0.702	0.689	0.671	0.713	0.689
198.6	0.707	0.721	0.724	0.668	0.722	0.704	0.662	0.735	0.703	0.678	0.733	0.702	0.672	0.733	0.695	0.671	0.703	0.675	0.675	0.702	0.688	0.671	0.713	0.688
198.8	0.707	0.721	0.724	0.668	0.721	0.704	0.662	0.734	0.702	0.677	0.732	0.702	0.672	0.733	0.695	0.671	0.703	0.675	0.675	0.702	0.688	0.671	0.713	0.688
199	0.707	0.721	0.724	0.669	0.721	0.704	0.662	0.734	0.702	0.677	0.732	0.701	0.672	0.733	0.695	0.671	0.702	0.675	0.675	0.702	0.688	0.671	0.713	0.688
199.2	0.707	0.72	0.724	0.669	0.721	0.704	0.662	0.735	0.702	0.676	0.732	0.701	0.672	0.733	0.695	0.671	0.702	0.674	0.675	0.702	0.688	0.671	0.713	0.687
199.4	0.707	0.72	0.724	0.669	0.721	0.704	0.661	0.735	0.701	0.676	0.732	0.701	0.673	0.733	0.694	0.671	0.702	0.674	0.675	0.702	0.688	0.671	0.713	0.687
199.6	0.708	0.72	0.723	0.669	0.72	0.703	0.661	0.735	0.701	0.676	0.732	0.701	0.673	0.733	0.694	0.671	0.702	0.674	0.674	0.701	0.688	0.671	0.713	0.687
199.8	0.708	0.72	0.723	0.668	0.72	0.703	0.661	0.735	0.701	0.675	0.732	0.701	0.673	0.733	0.694	0.671	0.702	0.673	0.674	0.701	0.687	0.671	0.713	0.687
200	0.708	0.72	0.723	0.668	0.72	0.703	0.661	0.735	0.701	0.675	0.732	0.7	0.672	0.732	0.693	0.671	0.701	0.673	0.674	0.701	0.687	0.671	0.713	0.687
200.2	0.708	0.719	0.723	0.668	0.719	0.702	0.662	0.734	0.701	0.675	0.732	0.7	0.672	0.732	0.693	0.67	0.701	0.673	0.674	0.701	0.687	0.671	0.713	0.687
200.4	0.708	0.719	0.722	0.667	0.719	0.702	0.662	0.734	0.701	0.675	0.732	0.699	0.672	0.732	0.693	0.67	0.701	0.672	0.674	0.701	0.687	0.671	0.713	0.687
200.6	0.708	0.719	0.722	0.667	0.719	0.701	0.662	0.734	0.701	0.675	0.732	0.699	0.671	0.732	0.693	0.67	0.701	0.672	0.674	0.7	0.687	0.671	0.713	0.687
200.8	0.708	0.718	0.722	0.666	0.718	0.701	0.661	0.734	0.701	0.675	0.731	0.698	0.671	0.731	0.693	0.67	0.701	0.672	0.674	0.7	0.686	0.671	0.713	0.687
201	0.707	0.718	0.722	0.666	0.718	0.7	0.661	0.733	0.701	0.675	0.731	0.698	0.671	0.731	0.693	0.67	0.701	0.672	0.674	0.699	0.686	0.67	0.713	0.687
201.2	0.707	0.718	0.721	0.665	0.718	0.7	0.661	0.733	0.701	0.675	0.731	0.697	0.671	0.731	0.693	0.671	0.701	0.672	0.674	0.699	0.686	0.67	0.712	0.687
201.4	0.706	0.718	0.721	0.665	0.718	0.699	0.661	0.732	0.701	0.675	0.73	0.697	0.671	0.73	0.693	0.671	0.701	0.672	0.674	0.699	0.686	0.67	0.712	0.687
201.6	0.706	0.718	0.721	0.664	0.718	0.699	0.661	0.732	0.701	0.676	0.73	0.696	0.671	0.73	0.693	0.671	0.701	0.672	0.674	0.699	0.686	0.669	0.712	0.687
201.8	0.705	0.717	0.721	0.664	0.718	0.698	0.661	0.732	0.7	0.676	0.73	0.696	0.67	0.729	0.693	0.671	0.701	0.672	0.674	0.699	0.686	0.669	0.712	0.686
202	0.705	0.717	0.721	0.664	0.717	0.698	0.66	0.732	0.7	0.676	0.729	0.696	0.67	0.729	0.692	0.671	0.701	0.672	0.674	0.7	0.686	0.669	0.712	0.686
202.2	0.704	0.717	0.721	0.664	0.717	0.698	0.66	0.731	0.7	0.675	0.729	0.696	0.67	0.729	0.692	0.67	0.7	0.672	0.673	0.7	0.686	0.668	0.712	0.686
202.4	0.704	0.717	0.721	0.664	0.716	0.698	0.66	0.731	0.7	0.675	0.729	0.696	0.67	0.729	0.692	0.67	0.7	0.672	0.673	0.7	0.686	0.668	0.711	0.686
202.6	0.704	0.717	0.721	0.664	0.716	0.698	0.66	0.731	0.7	0.675	0.729	0.696	0.669	0.728	0.691	0.67	0.7	0.672	0.673	0.7	0.686	0.668	0.711	0.686
202.8	0.704	0.717	0.721	0.665	0.716	0.698	0.66	0.731	0.7	0.675	0.728	0.696	0.669	0.728	0.691	0.67	0.7	0.672	0.673	0.7	0.686	0.668	0.711	0.686
203	0.704	0.717	0.721	0.665	0.715	0.697	0.659	0.731	0.7	0.675	0.728	0.696	0.669	0.728	0.691	0.67	0.7	0.672	0.672	0.7	0.686	0.668	0.711	0.686
203.2	0.704	0.717	0.721	0.665	0.715	0.698	0.659	0.731	0.7	0.675	0.728	0.696	0.669	0.728	0.691	0.67	0.699	0.672	0.672	0.7	0.686	0.667	0.71	0.686
203.4	0.704	0.716	0.721	0.665	0.715	0.697	0.659	0.731	0.699	0.674	0.728	0.697	0.669	0.728	0.691	0.67	0.699	0.671	0.672	0.7	0.686	0.667	0.71	0.686
203.6	0.704	0.716	0.72	0.665	0.715	0.697	0.659	0.732	0.699	0.674	0.728	0.697	0.669	0.728	0.691	0.67	0.699	0.671	0.672	0.699	0.685	0.667	0.71	0.686
203.8	0.704	0.716	0.72	0.665	0.714	0.697	0.659	0.732	0.699	0.674	0.728	0.697	0.669	0.728	0.691	0.67	0.699	0.671	0.671	0.699	0.685	0.667	0.71	0.687
204	0.704	0.716	0.72	0.664	0.714	0.697	0.659	0.732	0.698	0.673	0.728	0.697	0.669	0.728	0.691	0.669	0.698	0.671	0.671	0.699	0.685	0.667	0.709	0.686
204.2	0.704	0.716	0.72	0.664	0.714	0.697	0.66	0.732	0.698	0.673	0.728	0.697	0.669	0.728	0.691	0.669	0.698	0.671	0.671	0.698	0.685	0.667	0.709	0.686
204.4	0.704	0.716	0.719	0.664	0.714	0.697	0.66	0.731	0.697	0.672	0.728	0.697	0.669	0.728	0.691	0.669	0.698	0.671	0.67	0.698	0.685	0.667	0.709	0.686
204.6	0.704	0.715	0.719	0.664	0.714	0.697	0.659	0.731	0.697	0.672	0.728	0.697	0.669	0.728	0.691	0.668	0.697	0.671	0.67	0.698	0.684	0.667	0.709	0.686
204.8	0.703	0.715	0.719	0.663	0.714	0.697	0.659	0.731	0.697	0.672	0.728	0.697	0.669	0.728	0.691	0.668	0.697	0.67	0.67	0.698	0.684	0.667	0.708	0.685
205	0.703	0.715	0.718	0.663	0.714	0.697	0.659	0.731	0.696	0.672	0.728	0.696	0.669	0.728	0.691	0.668	0.697	0.67	0.669	0.697	0.684	0.667	0.708	0.685
205.2	0.703	0.715	0.718	0.663	0.714	0.697	0.658	0.731	0.696	0.672	0.727	0.696	0.669	0.728	0.691	0.668	0.697	0.67	0.669	0.697	0.684	0.667	0.708	0.685
205.4	0.703	0.715	0.718	0.662	0.714	0.697	0.658	0.731	0.696	0.672	0.727	0.696	0.669	0.728	0.691	0.668	0.697	0.67	0.669	0.697	0.683	0.667	0.708	0.684
205.6	0.703	0.715	0.718	0.662	0.714	0.697	0.658	0.731	0.696	0.672	0.727	0.696	0.668	0.727	0.69	0.668	0.696	0.67	0.669	0.697	0.683	0.666	0.708	0.684
205.8	0.703	0.715	0.718	0.662	0.714	0.697	0.658	0.731	0.695	0.671	0.726	0.695	0.668	0.727	0.69	0.668	0.696	0.669	0.668	0.697	0.683	0.666	0.708	0.684
206	0.703	0.715	0.718	0.662	0.714	0.697	0.657	0.731	0.695	0.671	0.726	0.695	0.668	0.726	0.69	0.668	0.696	0.669	0.668	0.697	0.683	0.666	0.708	0.683
206.2	0.703	0.715	0.718	0.662	0.714	0.697	0.657	0.73	0.695	0.671	0.726	0.695	0.668	0.726	0.689	0.668	0.696	0.669	0.668	0.697	0.683	0.666	0.708	0.683
206.4	0.703	0.714	0.718	0.662	0.714	0.697	0.657	0.73	0.695	0.671	0.725	0.694	0.667	0.725	0.689	0.668	0.696	0.669	0.668	0.697	0.683	0.666	0.707	0.683
206.6	0.703	0.714	0.718	0.661	0.714	0.697	0.657	0.73	0.695	0.671	0.725	0.694	0.667	0.725	0.689	0.668	0.696	0.668	0.668	0.697	0.683	0.665	0.707	0.683
206.8	0.703	0.714	0.718	0.661	0.713	0.696	0.656	0.73	0.695	0.671	0.725	0.694	0.667	0.725	0.689	0.668	0.696	0.668	0.667	0.697	0.683	0.665	0.707	0.683
207	0.703	0.714	0.718	0.661	0.713	0.696	0.656	0.73	0.695	0.671	0.724	0.693	0.667	0.725	0.689	0.668	0.696	0.668	0.667	0.697	0.683	0.665	0.707	0.683
207.2	0.703	0.714	0.718	0.661	0.713	0.696	0.656	0.73	0.695	0.671	0.724	0.693	0.667	0.724	0.689	0.668	0.696	0.668	0.667	0.696	0.683	0.664	0.707	0.683
207.4	0.703	0.713	0.718	0.66	0.713	0.695	0.656	0.73	0.695	0.671	0.724	0.693	0.667	0.724	0.689	0.668	0.696	0.668	0.668	0.696	0.682	0.664	0.707	0.683
207.6	0.703	0.713	0.717	0.66	0.713	0.695	0.656	0.73	0.695	0.671	0.724	0.693	0.667	0.724	0.688	0.668	0.696	0.668	0.668	0.695	0.682	0.664	0.707	0.683
207.8	0.702	0.713	0.717	0.66	0.712	0.694	0.656	0.73	0.695	0.671	0.724	0.692	0.666	0.724	0.688	0.668	0.695	0.668	0.668	0.695	0.682	0.664	0.707	0.683
208	0.702	0.712	0.717	0.66	0.712	0.694	0.656	0.73	0.695	0.671	0.724	0.692	0.666	0.725	0.688	0.668	0.695	0.668	0.668	0.695	0.682	0.664	0.707	0.682
208.2	0.702	0.712	0.716	0.66	0.712	0.694	0.656	0.73	0.695	0.67	0.723	0.692	0.666	0.725	0.688	0.667	0.695	0.668	0.668	0.694	0.682	0.664	0.707	0.682
208.4	0.701	0.712	0.716	0.66	0.711	0.694	0.656	0.729	0.695	0.67	0.723	0.692	0.666	0.725	0.688	0.667	0.695	0.667	0.668	0.694	0.682	0.664	0.706	0.682
208.6	0.701	0.712	0.715	0.66	0.711	0.694	0.656	0.729	0.695	0.67	0.723	0.691	0.666	0.725	0.687	0.667	0.695	0.667	0.668	0.694	0.682	0.664	0.706	0.682
208.8	0.701	0.711	0.715	0.66	0.711	0.693	0.656	0.729	0.695	0.67	0.723	0.691	0.666	0.725	0.687	0.666	0.695	0.667	0.668	0.694	0.682	0.664	0.706	0.682
209	0.701	0.711	0.715	0.66	0.711	0.694	0.655	0.728	0.695	0.67	0.723	0.691	0.665	0.725	0.687	0.666	0.695	0.667	0.668	0.694	0.682	0.664	0.706	0.682
209.2	0.7	0.711	0.714	0.66	0.71	0.694	0.655	0.728	0.695	0.67	0.723	0.691	0.665	0.725	0.687	0.666	0.695	0.667	0.668	0.694	0.681	0.664	0.706	0.681
209.4	0.7	0.711	0.714	0.66	0.71	0.694	0.655	0.728	0.694	0.669	0.723	0.691	0.665	0.725	0.687	0.665	0.694	0.666	0.668	0.694	0.681	0.664	0.706	0.681
209.6	0.7	0.711	0.714	0.66	0.71	0.694	0.655	0.727	0.694	0.669	0.723	0.691	0.664	0.724	0.687	0.665	0.694	0.666	0.668	0.694	0.681	0.664	0.706	0.681
209.8	0.7	0.711	0.713	0.66	0.71	0.694	0.655	0.727	0.694	0.669	0.722	0.691	0.664	0.724	0.687	0.665	0.694	0.666	0.668	0.694	0.681	0.664	0.706	0.681
210	0.7	0.71	0.713	0.66	0.71	0.694	0.655	0.727	0.693	0.669	0.722	0.691	0.664	0.724	0.687	0.664	0.694	0.666	0.668	0.694	0.68	0.664	0.706	0.681
210.2	0.7	0.71	0.713	0.66	0.71	0.695	0.654	0.727	0.693	0.668	0.722	0.691	0.664	0.724	0.687	0.664	0.694	0.665	0.667	0.694	0.68	0.664	0.705	0.681
210.4	0.7	0.71	0.713	0.66	0.711	0.695	0.654	0.726	0.693	0.668	0.722	0.691	0.664	0.724	0.687	0.664	0.693	0.665	0.667	0.694	0.68	0.663	0.705	0.681
210.6	0.7	0.71	0.713	0.66	0.711	0.695	0.654	0.726	0.692	0.668	0.722	0.691	0.664	0.724	0.687	0.664	0.693	0.665	0.667	0.694	0.68	0.663	0.705	0.681
210.8	0.7	0.71	0.713	0.66	0.711	0.694	0.654	0.726	0.692	0.668	0.722	0.691	0.664	0.723	0.687	0.663	0.693	0.665	0.667	0.694	0.68	0.663	0.705	0.681
211	0.699	0.711	0.713	0.66	0.71	0.694	0.653	0.726	0.692	0.668	0.722	0.691	0.664	0.723	0.687	0.663	0.692	0.665	0.667	0.694	0.68	0.662	0.705	0.68
211.2	0.699	0.711	0.713	0.66	0.71	0.694	0.653	0.726	0.692	0.668	0.722	0.691	0.664	0.723	0.687	0.663	0.692	0.665	0.667	0.694	0.68	0.662	0.705	0.68
211.4	0.699	0.71	0.712	0.659	0.71	0.694	0.653	0.726	0.691	0.668	0.722	0.69	0.664	0.723	0.686	0.663	0.692	0.664	0.667	0.694	0.68	0.662	0.704	0.68
211.6	0.699	0.71	0.712	0.659	0.71	0.693	0.653	0.726	0.691	0.668	0.722	0.69	0.664	0.723	0.686	0.663	0.692	0.664	0.667	0.693	0.68	0.662	0.704	0.679
211.8	0.699	0.71	0.712	0.659	0.709	0.693	0.653	0.726	0.691	0.668	0.722	0.69	0.664	0.723	0.686	0.663	0.692	0.664	0.666	0.693	0.68	0.661	0.704	0.679
212	0.699	0.71	0.712	0.659	0.709	0.692	0.653	0.726	0.691	0.668	0.721	0.689	0.664	0.723	0.685	0.664	0.691	0.664	0.666	0.693	0.679	0.661	0.704	0.679
212.2	0.698	0.71	0.713	0.659	0.709	0.692	0.653	0.726	0.691	0.668	0.721	0.689	0.664	0.723	0.685	0.664	0.691	0.664	0.666	0.693	0.679	0.661	0.704	0.678
212.4	0.698	0.71	0.713	0.659	0.709	0.691	0.653	0.726	0.69	0.668	0.721	0.689	0.663	0.723	0.685	0.664	0.691	0.664	0.666	0.692	0.679	0.661	0.704	0.678
212.6	0.698	0.71	0.713	0.658	0.708	0.691	0.653	0.726	0.69	0.668	0.721	0.689	0.663	0.723	0.684	0.664	0.691	0.664	0.666	0.692	0.679	0.66	0.704	0.678
212.8	0.698	0.71	0.713	0.658	0.708	0.691	0.652	0.726	0.69	0.667	0.72	0.689	0.663	0.723	0.684	0.663	0.692	0.664	0.666	0.692	0.679	0.66	0.703	0.677
213	0.698	0.71	0.713	0.657	0.708	0.69	0.652	0.725	0.69	0.667	0.72	0.689	0.662	0.723	0.684	0.663	0.691	0.664	0.666	0.692	0.679	0.661	0.703	0.677
213.2	0.698	0.709	0.713	0.657	0.707	0.69	0.652	0.725	0.69	0.667	0.72	0.689	0.662	0.723	0.684	0.663	0.691	0.664	0.666	0.691	0.68	0.661	0.703	0.677
213.4	0.698	0.709	0.713	0.657	0.707	0.69	0.652	0.725	0.689	0.666	0.72	0.688	0.662	0.722	0.684	0.663	0.691	0.664	0.666	0.691	0.679	0.661	0.703	0.677
213.6	0.698	0.709	0.713	0.657	0.707	0.69	0.652	0.725	0.689	0.666	0.72	0.688	0.662	0.722	0.684	0.663	0.691	0.664	0.666	0.691	0.679	0.661	0.703	0.677
213.8	0.698	0.708	0.713	0.657	0.707	0.69	0.652	0.725	0.689	0.666	0.72	0.688	0.661	0.722	0.684	0.663	0.691	0.664	0.665	0.691	0.679	0.661	0.702	0.677
214	0.698	0.708	0.713	0.657	0.707	0.69	0.651	0.725	0.689	0.665	0.72	0.688	0.661	0.722	0.684	0.662	0.69	0.664	0.665	0.69	0.679	0.661	0.702	0.677
214.2	0.698	0.708	0.713	0.656	0.707	0.69	0.651	0.724	0.689	0.665	0.72	0.688	0.661	0.721	0.684	0.662	0.69	0.664	0.665	0.69	0.679	0.66	0.702	0.677
214.4	0.698	0.708	0.713	0.657	0.707	0.691	0.651	0.724	0.689	0.665	0.72	0.688	0.661	0.721	0.684	0.662	0.69	0.664	0.665	0.69	0.679	0.66	0.701	0.678
214.6	0.698	0.707	0.713	0.657	0.707	0.691	0.651	0.724	0.689	0.665	0.72	0.687	0.661	0.72	0.684	0.662	0.69	0.663	0.665	0.69	0.678	0.66	0.701	0.678
214.8	0.698	0.707	0.712	0.657	0.706	0.691	0.651	0.724	0.688	0.665	0.72	0.687	0.661	0.72	0.684	0.661	0.69	0.663	0.665	0.69	0.678	0.66	0.701	0.678
215	0.697	0.707	0.712	0.657	0.706	0.691	0.651	0.724	0.688	0.665	0.72	0.687	0.661	0.719	0.684	0.661	0.69	0.663	0.664	0.691	0.678	0.66	0.701	0.678
215.2	0.697	0.707	0.712	0.657	0.706	0.691	0.651	0.724	0.688	0.666	0.719	0.687	0.661	0.719	0.684	0.661	0.69	0.662	0.664	0.691	0.678	0.66	0.7	0.678
215.4	0.697	0.707	0.711	0.657	0.706	0.691	0.651	0.723	0.688	0.666	0.719	0.687	0.661	0.718	0.683	0.661	0.69	0.662	0.664	0.69	0.678	0.659	0.7	0.677
215.6	0.697	0.707	0.711	0.657	0.706	0.69	0.651	0.723	0.688	0.666	0.719	0.687	0.661	0.718	0.683	0.661	0.69	0.662	0.664	0.69	0.677	0.659	0.7	0.677
215.8	0.696	0.706	0.711	0.657	0.706	0.69	0.65	0.723	0.688	0.667	0.718	0.687	0.661	0.718	0.683	0.661	0.69	0.661	0.664	0.69	0.677	0.659	0.7	0.677
216	0.696	0.706	0.711	0.657	0.706	0.69	0.65	0.723	0.688	0.667	0.718	0.687	0.66	0.718	0.683	0.661	0.69	0.661	0.664	0.69	0.677	0.659	0.7	0.676
216.2	0.696	0.706	0.711	0.657	0.706	0.69	0.65	0.722	0.688	0.667	0.717	0.687	0.66	0.719	0.683	0.661	0.69	0.661	0.664	0.69	0.677	0.659	0.7	0.676
216.4	0.696	0.706	0.711	0.657	0.706	0.689	0.65	0.722	0.688	0.667	0.717	0.687	0.66	0.719	0.683	0.66	0.69	0.66	0.664	0.689	0.677	0.659	0.7	0.675
216.6	0.696	0.706	0.711	0.657	0.706	0.689	0.65	0.722	0.688	0.667	0.717	0.687	0.659	0.719	0.683	0.66	0.69	0.66	0.664	0.689	0.678	0.659	0.7	0.675
216.8	0.696	0.707	0.711	0.656	0.706	0.689	0.65	0.722	0.688	0.666	0.717	0.687	0.659	0.719	0.683	0.66	0.69	0.66	0.664	0.689	0.678	0.658	0.7	0.675
217	0.696	0.707	0.711	0.656	0.706	0.689	0.65	0.722	0.688	0.666	0.717	0.688	0.659	0.719	0.683	0.659	0.689	0.66	0.664	0.689	0.678	0.658	0.701	0.675
217.2	0.696	0.707	0.711	0.656	0.706	0.688	0.65	0.722	0.688	0.665	0.717	0.687	0.659	0.719	0.683	0.659	0.689	0.66	0.664	0.689	0.678	0.658	0.701	0.674
217.4	0.696	0.707	0.711	0.656	0.706	0.688	0.65	0.722	0.688	0.665	0.718	0.687	0.658	0.719	0.683	0.659	0.689	0.66	0.664	0.689	0.678	0.658	0.701	0.674
217.6	0.696	0.707	0.711	0.656	0.706	0.688	0.65	0.722	0.687	0.664	0.718	0.687	0.658	0.719	0.682	0.659	0.689	0.661	0.664	0.689	0.678	0.658	0.701	0.674
217.8	0.696	0.707	0.711	0.655	0.706	0.688	0.65	0.722	0.687	0.664	0.718	0.687	0.658	0.719	0.682	0.659	0.688	0.661	0.664	0.689	0.678	0.658	0.701	0.674
218	0.696	0.707	0.71	0.655	0.706	0.688	0.65	0.722	0.687	0.663	0.718	0.687	0.658	0.719	0.682	0.658	0.688	0.661	0.664	0.689	0.677	0.658	0.7	0.674
218.2	0.696	0.707	0.71	0.655	0.706	0.687	0.65	0.722	0.687	0.663	0.718	0.687	0.658	0.718	0.682	0.658	0.688	0.662	0.664	0.689	0.677	0.657	0.7	0.674
218.4	0.696	0.706	0.71	0.655	0.706	0.687	0.65	0.722	0.686	0.662	0.718	0.687	0.658	0.718	0.682	0.658	0.687	0.662	0.663	0.689	0.677	0.658	0.7	0.674
218.6	0.696	0.706	0.71	0.655	0.706	0.687	0.65	0.722	0.686	0.662	0.717	0.687	0.658	0.718	0.681	0.658	0.687	0.662	0.663	0.689	0.676	0.658	0.699	0.674
218.8	0.696	0.706	0.71	0.655	0.706	0.687	0.65	0.722	0.686	0.662	0.717	0.686	0.658	0.717	0.681	0.658	0.687	0.661	0.663	0.688	0.676	0.658	0.699	0.675
219	0.696	0.706	0.71	0.655	0.706	0.687	0.65	0.722	0.686	0.662	0.717	0.686	0.658	0.717	0.681	0.658	0.687	0.661	0.662	0.688	0.676	0.658	0.698	0.675
219.2	0.696	0.706	0.71	0.655	0.706	0.687	0.649	0.721	0.686	0.662	0.717	0.686	0.658	0.717	0.681	0.658	0.687	0.661	0.662	0.688	0.675	0.658	0.698	0.675
219.4	0.695	0.706	0.71	0.655	0.706	0.687	0.649	0.721	0.686	0.663	0.717	0.686	0.658	0.717	0.681	0.658	0.687	0.661	0.662	0.688	0.675	0.658	0.698	0.674
219.6	0.695	0.706	0.71	0.655	0.706	0.687	0.649	0.721	0.686	0.663	0.717	0.686	0.658	0.717	0.681	0.658	0.687	0.66	0.662	0.687	0.675	0.658	0.698	0.674
219.8	0.695	0.705	0.709	0.654	0.706	0.687	0.649	0.72	0.686	0.663	0.717	0.686	0.658	0.717	0.681	0.658	0.687	0.66	0.662	0.687	0.674	0.657	0.698	0.674
220	0.695	0.705	0.709	0.654	0.706	0.687	0.649	0.72	0.686	0.663	0.717	0.686	0.658	0.717	0.681	0.658	0.687	0.659	0.662	0.687	0.674	0.657	0.697	0.674
220.2	0.695	0.705	0.709	0.654	0.706	0.687	0.648	0.72	0.686	0.663	0.716	0.686	0.658	0.717	0.681	0.658	0.687	0.659	0.661	0.687	0.674	0.657	0.697	0.673
220.4	0.695	0.705	0.709	0.654	0.706	0.687	0.648	0.72	0.685	0.663	0.716	0.686	0.658	0.716	0.681	0.658	0.687	0.659	0.661	0.687	0.674	0.657	0.697	0.673
220.6	0.695	0.705	0.709	0.654	0.706	0.687	0.648	0.72	0.685	0.662	0.716	0.686	0.658	0.716	0.68	0.658	0.687	0.658	0.661	0.687	0.674	0.657	0.697	0.673
220.8	0.695	0.705	0.708	0.654	0.705	0.686	0.648	0.72	0.685	0.662	0.716	0.686	0.657	0.716	0.68	0.658	0.687	0.658	0.661	0.687	0.674	0.656	0.697	0.673
221	0.695	0.705	0.708	0.653	0.705	0.686	0.648	0.72	0.685	0.662	0.716	0.685	0.657	0.716	0.68	0.658	0.687	0.658	0.661	0.687	0.674	0.656	0.698	0.673
221.2	0.694	0.705	0.708	0.653	0.705	0.686	0.648	0.72	0.685	0.662	0.716	0.685	0.657	0.717	0.68	0.657	0.687	0.658	0.661	0.687	0.674	0.656	0.698	0.673
221.4	0.694	0.705	0.708	0.653	0.704	0.686	0.648	0.72	0.685	0.661	0.716	0.685	0.657	0.717	0.68	0.657	0.686	0.658	0.661	0.687	0.673	0.656	0.698	0.673
221.6	0.694	0.704	0.708	0.653	0.704	0.686	0.648	0.72	0.685	0.661	0.715	0.684	0.657	0.716	0.68	0.657	0.686	0.658	0.661	0.686	0.673	0.656	0.698	0.673
221.8	0.694	0.704	0.708	0.653	0.704	0.686	0.648	0.72	0.685	0.661	0.715	0.684	0.657	0.716	0.68	0.657	0.686	0.658	0.661	0.686	0.673	0.656	0.698	0.673
222	0.694	0.704	0.708	0.653	0.704	0.686	0.648	0.72	0.684	0.661	0.715	0.684	0.657	0.716	0.68	0.657	0.685	0.658	0.66	0.686	0.673	0.656	0.698	0.673
222.2	0.694	0.703	0.708	0.652	0.704	0.686	0.647	0.72	0.684	0.661	0.715	0.683	0.657	0.715	0.679	0.657	0.685	0.658	0.66	0.686	0.673	0.655	0.698	0.673
222.4	0.694	0.703	0.708	0.652	0.704	0.686	0.647	0.72	0.684	0.661	0.715	0.683	0.657	0.715	0.68	0.657	0.685	0.658	0.66	0.686	0.673	0.655	0.698	0.673
222.6	0.694	0.703	0.708	0.652	0.703	0.686	0.647	0.72	0.684	0.661	0.715	0.683	0.657	0.715	0.679	0.657	0.685	0.657	0.66	0.685	0.673	0.655	0.697	0.673
222.8	0.693	0.703	0.708	0.652	0.703	0.686	0.647	0.72	0.683	0.661	0.715	0.683	0.657	0.715	0.679	0.657	0.685	0.657	0.659	0.685	0.673	0.655	0.697	0.673
223	0.693	0.702	0.708	0.652	0.703	0.686	0.647	0.719	0.683	0.661	0.715	0.683	0.657	0.715	0.679	0.657	0.685	0.657	0.659	0.685	0.673	0.655	0.697	0.672
223.2	0.693	0.702	0.708	0.651	0.703	0.686	0.647	0.719	0.683	0.661	0.715	0.683	0.657	0.715	0.679	0.657	0.685	0.656	0.659	0.685	0.673	0.655	0.696	0.672
223.4	0.693	0.702	0.707	0.651	0.702	0.686	0.647	0.719	0.683	0.66	0.715	0.683	0.657	0.715	0.679	0.657	0.685	0.656	0.659	0.685	0.673	0.655	0.696	0.672
223.6	0.693	0.702	0.707	0.651	0.702	0.686	0.647	0.719	0.683	0.66	0.715	0.683	0.657	0.715	0.679	0.658	0.685	0.656	0.659	0.685	0.673	0.655	0.696	0.672
223.8	0.692	0.702	0.707	0.651	0.702	0.686	0.646	0.718	0.683	0.66	0.715	0.683	0.657	0.714	0.679	0.658	0.685	0.655	0.66	0.685	0.673	0.655	0.695	0.671
224	0.692	0.702	0.706	0.65	0.702	0.686	0.646	0.718	0.683	0.66	0.715	0.683	0.656	0.714	0.678	0.658	0.685	0.655	0.66	0.685	0.673	0.655	0.695	0.671
224.2	0.692	0.701	0.706	0.65	0.702	0.686	0.646	0.718	0.682	0.66	0.715	0.683	0.656	0.715	0.678	0.657	0.685	0.655	0.66	0.685	0.673	0.655	0.695	0.671
224.4	0.692	0.701	0.706	0.65	0.702	0.686	0.646	0.718	0.682	0.66	0.714	0.683	0.656	0.715	0.678	0.657	0.685	0.655	0.66	0.685	0.673	0.655	0.695	0.671
224.6	0.692	0.702	0.705	0.65	0.702	0.685	0.646	0.718	0.682	0.66	0.714	0.683	0.656	0.715	0.678	0.657	0.685	0.655	0.66	0.685	0.673	0.654	0.695	0.67
224.8	0.692	0.702	0.705	0.65	0.701	0.685	0.645	0.718	0.682	0.659	0.714	0.683	0.655	0.715	0.678	0.657	0.685	0.655	0.66	0.685	0.673	0.654	0.695	0.67
225	0.692	0.702	0.705	0.651	0.701	0.685	0.645	0.718	0.682	0.659	0.714	0.683	0.655	0.714	0.677	0.656	0.685	0.655	0.66	0.685	0.673	0.654	0.695	0.67
225.2	0.692	0.702	0.705	0.651	0.701	0.684	0.645	0.717	0.682	0.659	0.714	0.683	0.655	0.714	0.677	0.656	0.684	0.655	0.66	0.684	0.673	0.654	0.694	0.67
225.4	0.692	0.703	0.705	0.651	0.701	0.684	0.646	0.717	0.681	0.659	0.713	0.683	0.655	0.714	0.677	0.656	0.684	0.655	0.66	0.684	0.672	0.653	0.694	0.67
225.6	0.692	0.703	0.705	0.651	0.701	0.684	0.646	0.717	0.681	0.659	0.713	0.683	0.655	0.713	0.677	0.655	0.684	0.655	0.66	0.684	0.672	0.653	0.694	0.67
225.8	0.691	0.703	0.705	0.651	0.701	0.684	0.646	0.717	0.681	0.659	0.713	0.683	0.654	0.713	0.677	0.655	0.684	0.655	0.66	0.684	0.672	0.653	0.694	0.671
226	0.691	0.702	0.705	0.651	0.701	0.683	0.645	0.717	0.681	0.659	0.713	0.682	0.654	0.712	0.677	0.655	0.684	0.655	0.66	0.684	0.671	0.652	0.694	0.671
226.2	0.691	0.702	0.705	0.651	0.701	0.683	0.645	0.716	0.681	0.659	0.713	0.682	0.654	0.712	0.677	0.654	0.684	0.655	0.66	0.684	0.671	0.652	0.694	0.671
226.4	0.691	0.702	0.705	0.651	0.701	0.683	0.645	0.716	0.681	0.659	0.712	0.682	0.654	0.711	0.677	0.654	0.684	0.655	0.659	0.684	0.671	0.652	0.694	0.671
226.6	0.691	0.701	0.705	0.651	0.701	0.683	0.645	0.716	0.681	0.659	0.712	0.682	0.655	0.711	0.677	0.654	0.684	0.655	0.659	0.684	0.671	0.652	0.694	0.671
226.8	0.691	0.701	0.705	0.65	0.701	0.683	0.645	0.716	0.681	0.659	0.712	0.682	0.655	0.711	0.677	0.654	0.684	0.655	0.659	0.684	0.671	0.652	0.694	0.671
227	0.692	0.701	0.705	0.65	0.7	0.683	0.645	0.715	0.68	0.658	0.712	0.682	0.655	0.711	0.677	0.654	0.683	0.655	0.659	0.683	0.671	0.652	0.694	0.671
227.2	0.692	0.701	0.704	0.65	0.7	0.683	0.645	0.715	0.68	0.658	0.712	0.681	0.655	0.711	0.677	0.654	0.683	0.654	0.658	0.683	0.671	0.652	0.694	0.671
227.4	0.691	0.7	0.704	0.65	0.7	0.683	0.645	0.715	0.679	0.658	0.712	0.681	0.655	0.711	0.678	0.654	0.683	0.654	0.658	0.683	0.671	0.652	0.694	0.671
227.6	0.692	0.7	0.704	0.649	0.7	0.683	0.644	0.715	0.679	0.658	0.711	0.681	0.655	0.711	0.678	0.654	0.682	0.654	0.657	0.683	0.671	0.652	0.694	0.671
227.8	0.692	0.7	0.703	0.649	0.7	0.682	0.644	0.715	0.679	0.658	0.711	0.681	0.655	0.711	0.678	0.654	0.682	0.654	0.657	0.683	0.671	0.652	0.694	0.671
228	0.691	0.699	0.703	0.649	0.7	0.682	0.644	0.715	0.679	0.658	0.711	0.681	0.655	0.711	0.678	0.654	0.681	0.654	0.657	0.683	0.671	0.652	0.694	0.67
228.2	0.691	0.699	0.703	0.649	0.7	0.682	0.644	0.715	0.679	0.658	0.711	0.681	0.655	0.711	0.678	0.653	0.681	0.654	0.656	0.683	0.671	0.653	0.694	0.67
228.4	0.691	0.699	0.703	0.649	0.7	0.682	0.644	0.715	0.679	0.658	0.711	0.681	0.655	0.711	0.678	0.653	0.681	0.654	0.656	0.683	0.671	0.653	0.694	0.67
228.6	0.691	0.699	0.703	0.649	0.699	0.682	0.644	0.716	0.679	0.658	0.711	0.68	0.655	0.711	0.677	0.653	0.681	0.654	0.656	0.682	0.671	0.653	0.694	0.669
228.8	0.691	0.699	0.703	0.649	0.699	0.682	0.644	0.716	0.679	0.658	0.711	0.68	0.655	0.711	0.677	0.652	0.681	0.654	0.655	0.682	0.672	0.653	0.694	0.669
229	0.691	0.699	0.703	0.649	0.699	0.682	0.644	0.716	0.679	0.658	0.71	0.68	0.654	0.711	0.676	0.652	0.681	0.654	0.655	0.682	0.672	0.653	0.694	0.669
229.2	0.691	0.7	0.703	0.649	0.699	0.682	0.644	0.716	0.68	0.657	0.711	0.68	0.654	0.711	0.676	0.652	0.681	0.654	0.655	0.682	0.671	0.652	0.694	0.669
229.4	0.691	0.7	0.703	0.648	0.698	0.682	0.644	0.716	0.68	0.657	0.711	0.679	0.653	0.71	0.675	0.651	0.681	0.653	0.655	0.682	0.671	0.652	0.693	0.669
229.6	0.691	0.7	0.703	0.648	0.698	0.682	0.644	0.716	0.68	0.657	0.71	0.679	0.652	0.71	0.674	0.651	0.681	0.653	0.655	0.682	0.671	0.652	0.693	0.669
229.8	0.69	0.7	0.702	0.648	0.698	0.682	0.644	0.716	0.68	0.657	0.71	0.679	0.652	0.71	0.674	0.651	0.682	0.653	0.655	0.682	0.671	0.652	0.693	0.669
230	0.69	0.699	0.702	0.648	0.698	0.682	0.644	0.716	0.681	0.657	0.71	0.679	0.651	0.71	0.673	0.651	0.682	0.652	0.655	0.682	0.67	0.651	0.693	0.669
230.2	0.69	0.699	0.702	0.648	0.698	0.682	0.643	0.715	0.681	0.657	0.71	0.679	0.651	0.71	0.673	0.651	0.682	0.652	0.655	0.681	0.67	0.651	0.692	0.669
230.4	0.69	0.699	0.702	0.649	0.698	0.682	0.643	0.715	0.68	0.657	0.71	0.679	0.651	0.71	0.673	0.651	0.681	0.652	0.655	0.681	0.67	0.651	0.692	0.669
230.6	0.69	0.699	0.702	0.648	0.698	0.682	0.643	0.715	0.68	0.656	0.71	0.679	0.651	0.71	0.673	0.651	0.681	0.652	0.655	0.681	0.67	0.65	0.692	0.669
230.8	0.69	0.699	0.702	0.648	0.698	0.681	0.643	0.714	0.68	0.656	0.71	0.679	0.651	0.71	0.673	0.651	0.681	0.651	0.655	0.681	0.67	0.65	0.692	0.669
231	0.689	0.699	0.702	0.648	0.698	0.681	0.643	0.714	0.679	0.656	0.71	0.679	0.651	0.709	0.673	0.651	0.68	0.651	0.655	0.681	0.67	0.65	0.692	0.669
231.2	0.689	0.699	0.702	0.648	0.698	0.681	0.643	0.714	0.679	0.656	0.709	0.678	0.651	0.709	0.673	0.652	0.68	0.651	0.655	0.681	0.67	0.65	0.692	0.669
231.4	0.689	0.699	0.702	0.648	0.698	0.68	0.643	0.714	0.678	0.655	0.709	0.678	0.652	0.709	0.673	0.651	0.68	0.651	0.655	0.68	0.67	0.65	0.692	0.668
231.6	0.689	0.699	0.702	0.648	0.698	0.68	0.643	0.714	0.678	0.655	0.709	0.678	0.652	0.709	0.673	0.651	0.679	0.651	0.655	0.68	0.67	0.65	0.693	0.668
231.8	0.689	0.699	0.702	0.647	0.698	0.68	0.643	0.714	0.677	0.655	0.709	0.678	0.652	0.709	0.674	0.651	0.679	0.651	0.655	0.68	0.67	0.65	0.693	0.668
232	0.689	0.699	0.702	0.647	0.698	0.68	0.643	0.714	0.677	0.654	0.709	0.678	0.652	0.709	0.674	0.651	0.679	0.651	0.655	0.68	0.67	0.65	0.693	0.667
232.2	0.689	0.699	0.702	0.647	0.697	0.68	0.642	0.714	0.676	0.654	0.709	0.678	0.652	0.709	0.674	0.651	0.679	0.652	0.655	0.68	0.67	0.65	0.693	0.667
232.4	0.689	0.699	0.702	0.647	0.697	0.679	0.642	0.713	0.676	0.654	0.709	0.678	0.653	0.709	0.674	0.651	0.679	0.652	0.655	0.68	0.67	0.65	0.693	0.667
232.6	0.689	0.699	0.702	0.647	0.697	0.679	0.642	0.714	0.676	0.654	0.709	0.677	0.653	0.709	0.674	0.651	0.68	0.652	0.655	0.68	0.67	0.65	0.692	0.667
232.8	0.689	0.698	0.702	0.647	0.696	0.679	0.642	0.714	0.675	0.654	0.709	0.677	0.653	0.709	0.673	0.651	0.68	0.652	0.655	0.68	0.67	0.65	0.692	0.667
233	0.688	0.698	0.702	0.647	0.696	0.679	0.642	0.714	0.675	0.654	0.709	0.677	0.653	0.709	0.673	0.651	0.68	0.652	0.655	0.68	0.669	0.65	0.692	0.667
233.2	0.688	0.698	0.702	0.647	0.696	0.679	0.641	0.714	0.675	0.654	0.709	0.677	0.652	0.709	0.673	0.651	0.68	0.652	0.655	0.68	0.669	0.65	0.692	0.667
233.4	0.688	0.698	0.702	0.647	0.695	0.679	0.641	0.714	0.676	0.654	0.708	0.677	0.652	0.709	0.673	0.651	0.68	0.652	0.655	0.68	0.669	0.65	0.692	0.667
233.6	0.687	0.698	0.701	0.647	0.695	0.679	0.641	0.713	0.676	0.654	0.708	0.678	0.652	0.709	0.673	0.65	0.68	0.652	0.655	0.68	0.669	0.65	0.691	0.667
233.8	0.687	0.697	0.701	0.647	0.695	0.68	0.641	0.713	0.676	0.654	0.708	0.678	0.652	0.709	0.673	0.65	0.68	0.651	0.655	0.68	0.669	0.65	0.691	0.666
234	0.687	0.697	0.701	0.647	0.695	0.679	0.64	0.713	0.676	0.654	0.707	0.678	0.652	0.709	0.673	0.65	0.68	0.651	0.655	0.68	0.668	0.65	0.691	0.666
234.2	0.687	0.697	0.701	0.646	0.695	0.679	0.64	0.713	0.676	0.654	0.707	0.678	0.652	0.708	0.673	0.65	0.68	0.651	0.654	0.68	0.668	0.65	0.691	0.666
234.4	0.687	0.697	0.7	0.646	0.695	0.679	0.64	0.713	0.676	0.654	0.707	0.678	0.651	0.708	0.672	0.65	0.679	0.651	0.654	0.679	0.668	0.65	0.691	0.666
234.6	0.687	0.696	0.7	0.646	0.695	0.679	0.64	0.713	0.676	0.655	0.707	0.677	0.651	0.708	0.672	0.65	0.679	0.651	0.654	0.679	0.668	0.65	0.691	0.666
234.8	0.687	0.696	0.7	0.646	0.695	0.679	0.64	0.712	0.676	0.654	0.707	0.677	0.652	0.708	0.672	0.65	0.679	0.651	0.654	0.679	0.668	0.65	0.691	0.666
235	0.687	0.696	0.7	0.646	0.695	0.678	0.64	0.712	0.676	0.654	0.707	0.677	0.651	0.707	0.672	0.65	0.678	0.651	0.654	0.679	0.668	0.65	0.69	0.666
235.2	0.687	0.696	0.7	0.646	0.695	0.679	0.64	0.712	0.676	0.654	0.707	0.677	0.651	0.707	0.673	0.649	0.678	0.65	0.654	0.679	0.668	0.65	0.69	0.666
235.4	0.687	0.696	0.699	0.645	0.695	0.679	0.64	0.711	0.676	0.654	0.707	0.677	0.651	0.707	0.673	0.649	0.678	0.65	0.654	0.679	0.668	0.65	0.69	0.666
235.6	0.687	0.696	0.699	0.645	0.695	0.679	0.64	0.711	0.675	0.654	0.706	0.676	0.651	0.707	0.673	0.649	0.678	0.65	0.654	0.678	0.668	0.65	0.69	0.666
235.8	0.687	0.696	0.699	0.645	0.695	0.679	0.64	0.711	0.675	0.653	0.706	0.676	0.651	0.707	0.673	0.649	0.678	0.65	0.653	0.678	0.668	0.65	0.69	0.666
236	0.687	0.696	0.699	0.645	0.694	0.678	0.64	0.71	0.675	0.653	0.707	0.676	0.651	0.707	0.673	0.649	0.678	0.65	0.654	0.678	0.668	0.65	0.689	0.666
236.2	0.687	0.696	0.699	0.645	0.694	0.678	0.64	0.71	0.674	0.653	0.707	0.676	0.651	0.708	0.673	0.649	0.678	0.65	0.654	0.678	0.668	0.65	0.689	0.667
236.4	0.687	0.697	0.699	0.645	0.694	0.678	0.639	0.71	0.674	0.652	0.707	0.676	0.651	0.708	0.672	0.649	0.678	0.65	0.654	0.678	0.668	0.65	0.689	0.667
236.6	0.687	0.697	0.699	0.645	0.694	0.678	0.639	0.71	0.674	0.652	0.707	0.676	0.65	0.708	0.672	0.649	0.677	0.65	0.654	0.678	0.668	0.649	0.689	0.666
236.8	0.687	0.697	0.699	0.645	0.694	0.677	0.639	0.71	0.674	0.652	0.707	0.676	0.65	0.708	0.672	0.649	0.677	0.65	0.654	0.678	0.668	0.649	0.689	0.666
237	0.686	0.697	0.699	0.645	0.695	0.677	0.639	0.71	0.674	0.652	0.707	0.676	0.65	0.708	0.672	0.649	0.677	0.65	0.654	0.678	0.667	0.649	0.689	0.666
237.2	0.686	0.697	0.699	0.645	0.695	0.677	0.639	0.71	0.674	0.652	0.706	0.676	0.649	0.708	0.672	0.649	0.676	0.65	0.654	0.678	0.667	0.649	0.688	0.666
237.4	0.686	0.696	0.699	0.645	0.695	0.677	0.639	0.71	0.673	0.652	0.706	0.676	0.649	0.708	0.672	0.649	0.676	0.65	0.654	0.678	0.667	0.649	0.688	0.666
237.6	0.685	0.696	0.699	0.645	0.695	0.677	0.639	0.71	0.673	0.652	0.706	0.676	0.649	0.708	0.672	0.648	0.676	0.649	0.654	0.678	0.667	0.649	0.688	0.665
237.8	0.685	0.696	0.7	0.645	0.695	0.677	0.639	0.71	0.673	0.652	0.706	0.676	0.648	0.707	0.672	0.648	0.676	0.649	0.654	0.678	0.667	0.648	0.688	0.665
238	0.685	0.696	0.7	0.645	0.695	0.677	0.639	0.71	0.673	0.652	0.706	0.676	0.648	0.707	0.672	0.648	0.676	0.649	0.654	0.678	0.667	0.648	0.688	0.665
238.2	0.685	0.695	0.7	0.645	0.695	0.677	0.639	0.71	0.673	0.652	0.706	0.676	0.648	0.707	0.672	0.648	0.676	0.649	0.654	0.678	0.667	0.648	0.688	0.664
238.4	0.685	0.695	0.7	0.646	0.695	0.676	0.639	0.71	0.673	0.652	0.706	0.676	0.648	0.707	0.671	0.648	0.676	0.648	0.654	0.678	0.666	0.648	0.688	0.664
238.6	0.685	0.695	0.7	0.646	0.695	0.676	0.639	0.71	0.673	0.652	0.706	0.676	0.648	0.707	0.671	0.647	0.676	0.648	0.654	0.678	0.666	0.648	0.688	0.664
238.8	0.685	0.695	0.699	0.646	0.695	0.676	0.639	0.711	0.673	0.652	0.706	0.675	0.648	0.707	0.671	0.647	0.676	0.648	0.654	0.679	0.666	0.648	0.688	0.664
239	0.685	0.695	0.699	0.646	0.695	0.676	0.639	0.711	0.673	0.652	0.706	0.675	0.648	0.707	0.671	0.647	0.676	0.648	0.654	0.679	0.666	0.647	0.688	0.664
239.2	0.685	0.695	0.699	0.645	0.695	0.676	0.639	0.711	0.672	0.652	0.705	0.675	0.648	0.707	0.671	0.647	0.676	0.648	0.654	0.679	0.666	0.647	0.688	0.664
239.4	0.685	0.695	0.699	0.645	0.694	0.676	0.639	0.71	0.672	0.652	0.705	0.675	0.648	0.707	0.671	0.647	0.676	0.648	0.654	0.679	0.666	0.647	0.688	0.664
239.6	0.685	0.695	0.698	0.645	0.694	0.676	0.639	0.71	0.672	0.652	0.705	0.674	0.648	0.706	0.671	0.647	0.676	0.648	0.654	0.679	0.666	0.647	0.688	0.664
239.8	0.685	0.695	0.698	0.645	0.694	0.676	0.639	0.71	0.672	0.652	0.705	0.674	0.648	0.706	0.671	0.647	0.676	0.648	0.653	0.679	0.666	0.647	0.688	0.664
240	0.685	0.695	0.698	0.645	0.693	0.676	0.639	0.71	0.672	0.652	0.704	0.673	0.648	0.706	0.671	0.647	0.675	0.648	0.653	0.678	0.665	0.647	0.687	0.664
240.2	0.685	0.695	0.698	0.644	0.693	0.676	0.638	0.709	0.672	0.652	0.704	0.673	0.648	0.706	0.671	0.647	0.675	0.648	0.653	0.678	0.665	0.647	0.687	0.663
240.4	0.685	0.695	0.698	0.644	0.693	0.676	0.638	0.709	0.672	0.652	0.704	0.673	0.648	0.706	0.671	0.647	0.675	0.648	0.653	0.678	0.665	0.648	0.687	0.663
240.6	0.685	0.695	0.698	0.644	0.693	0.676	0.638	0.709	0.672	0.652	0.704	0.673	0.648	0.706	0.671	0.647	0.674	0.648	0.653	0.677	0.665	0.648	0.687	0.663
240.8	0.685	0.695	0.698	0.644	0.693	0.676	0.638	0.709	0.672	0.652	0.704	0.673	0.648	0.706	0.671	0.647	0.674	0.648	0.653	0.677	0.665	0.648	0.687	0.663
241	0.684	0.695	0.698	0.644	0.693	0.676	0.638	0.709	0.672	0.652	0.704	0.673	0.648	0.705	0.67	0.647	0.674	0.648	0.653	0.677	0.664	0.648	0.687	0.663
241.2	0.684	0.695	0.698	0.644	0.692	0.676	0.638	0.709	0.672	0.652	0.703	0.673	0.647	0.705	0.67	0.647	0.674	0.648	0.652	0.677	0.664	0.647	0.687	0.663
241.4	0.684	0.695	0.698	0.644	0.692	0.676	0.638	0.709	0.672	0.651	0.703	0.673	0.647	0.705	0.67	0.647	0.674	0.648	0.652	0.676	0.664	0.647	0.686	0.663
241.6	0.684	0.694	0.698	0.644	0.692	0.676	0.638	0.709	0.672	0.651	0.703	0.673	0.647	0.705	0.67	0.647	0.673	0.648	0.652	0.676	0.664	0.647	0.686	0.663
241.8	0.684	0.694	0.697	0.643	0.692	0.676	0.638	0.708	0.672	0.651	0.703	0.673	0.647	0.705	0.669	0.647	0.673	0.648	0.652	0.676	0.664	0.647	0.686	0.663
242	0.684	0.694	0.697	0.643	0.691	0.675	0.638	0.708	0.671	0.651	0.704	0.673	0.647	0.705	0.669	0.647	0.673	0.647	0.652	0.675	0.664	0.647	0.686	0.663
242.2	0.684	0.694	0.697	0.643	0.691	0.675	0.638	0.708	0.671	0.651	0.704	0.673	0.647	0.705	0.669	0.647	0.673	0.647	0.652	0.675	0.664	0.647	0.686	0.663
242.4	0.683	0.694	0.697	0.643	0.691	0.675	0.637	0.709	0.671	0.651	0.704	0.673	0.647	0.705	0.669	0.646	0.674	0.646	0.652	0.675	0.664	0.647	0.686	0.663
242.6	0.683	0.694	0.696	0.642	0.691	0.675	0.637	0.709	0.671	0.65	0.704	0.673	0.647	0.705	0.669	0.646	0.674	0.646	0.652	0.675	0.664	0.647	0.685	0.662
242.8	0.683	0.694	0.696	0.642	0.69	0.675	0.637	0.709	0.671	0.65	0.704	0.672	0.647	0.705	0.669	0.646	0.674	0.646	0.652	0.675	0.664	0.647	0.685	0.662
243	0.683	0.694	0.696	0.642	0.69	0.675	0.637	0.709	0.671	0.65	0.704	0.672	0.647	0.705	0.669	0.646	0.674	0.646	0.652	0.675	0.664	0.646	0.685	0.662
243.2	0.684	0.694	0.695	0.642	0.69	0.675	0.637	0.708	0.671	0.65	0.704	0.672	0.647	0.705	0.669	0.646	0.674	0.646	0.652	0.675	0.664	0.646	0.685	0.662
243.4	0.684	0.694	0.695	0.642	0.69	0.675	0.637	0.708	0.671	0.65	0.704	0.671	0.647	0.705	0.669	0.646	0.674	0.646	0.652	0.675	0.664	0.646	0.685	0.662
243.6	0.684	0.693	0.695	0.642	0.69	0.675	0.637	0.708	0.671	0.65	0.704	0.671	0.647	0.705	0.669	0.647	0.674	0.646	0.652	0.675	0.664	0.646	0.685	0.662
243.8	0.684	0.693	0.695	0.642	0.69	0.675	0.637	0.708	0.671	0.65	0.704	0.671	0.647	0.705	0.669	0.647	0.673	0.646	0.652	0.675	0.663	0.645	0.685	0.662
244	0.684	0.693	0.695	0.642	0.691	0.675	0.637	0.708	0.671	0.65	0.704	0.671	0.647	0.705	0.669	0.647	0.673	0.646	0.652	0.675	0.663	0.645	0.684	0.662
244.2	0.684	0.693	0.695	0.642	0.691	0.675	0.637	0.708	0.67	0.65	0.704	0.671	0.647	0.705	0.669	0.646	0.673	0.646	0.652	0.675	0.663	0.645	0.684	0.662
244.4	0.684	0.693	0.695	0.642	0.691	0.675	0.637	0.708	0.67	0.649	0.704	0.671	0.647	0.705	0.669	0.646	0.673	0.646	0.652	0.675	0.663	0.645	0.684	0.662
244.6	0.684	0.693	0.695	0.642	0.691	0.675	0.637	0.708	0.67	0.649	0.704	0.672	0.647	0.705	0.668	0.646	0.673	0.646	0.652	0.675	0.663	0.645	0.684	0.661
244.8	0.683	0.692	0.695	0.642	0.691	0.675	0.637	0.708	0.67	0.649	0.704	0.672	0.647	0.704	0.668	0.646	0.673	0.646	0.652	0.675	0.663	0.644	0.683	0.661
245	0.683	0.692	0.695	0.642	0.691	0.675	0.637	0.708	0.67	0.65	0.704	0.672	0.647	0.704	0.668	0.646	0.673	0.646	0.652	0.675	0.662	0.644	0.683	0.661
245.2	0.683	0.692	0.695	0.642	0.692	0.674	0.636	0.708	0.67	0.65	0.704	0.672	0.646	0.704	0.668	0.646	0.673	0.646	0.652	0.675	0.662	0.644	0.683	0.661
245.4	0.683	0.692	0.695	0.642	0.692	0.674	0.636	0.708	0.67	0.65	0.703	0.672	0.646	0.704	0.668	0.646	0.673	0.645	0.652	0.674	0.662	0.644	0.683	0.661
245.6	0.683	0.692	0.695	0.642	0.692	0.674	0.637	0.708	0.67	0.65	0.703	0.672	0.646	0.704	0.668	0.645	0.673	0.645	0.652	0.674	0.662	0.644	0.683	0.661
245.8	0.683	0.692	0.695	0.641	0.692	0.674	0.636	0.707	0.67	0.65	0.703	0.672	0.646	0.704	0.667	0.645	0.673	0.644	0.652	0.674	0.663	0.644	0.683	0.661
246	0.683	0.693	0.695	0.641	0.692	0.674	0.636	0.707	0.67	0.65	0.702	0.672	0.646	0.704	0.667	0.645	0.673	0.644	0.652	0.674	0.663	0.644	0.683	0.661
246.2	0.683	0.693	0.695	0.641	0.692	0.673	0.636	0.707	0.67	0.65	0.702	0.672	0.646	0.704	0.667	0.644	0.673	0.644	0.652	0.673	0.663	0.644	0.683	0.66
246.4	0.683	0.693	0.695	0.641	0.691	0.673	0.636	0.707	0.67	0.649	0.702	0.672	0.646	0.704	0.667	0.644	0.673	0.643	0.652	0.673	0.663	0.644	0.683	0.66
246.6	0.684	0.693	0.695	0.641	0.691	0.674	0.636	0.706	0.67	0.649	0.702	0.671	0.646	0.704	0.667	0.644	0.673	0.643	0.652	0.673	0.663	0.644	0.684	0.66
246.8	0.684	0.693	0.695	0.641	0.691	0.674	0.636	0.706	0.67	0.649	0.701	0.671	0.646	0.704	0.667	0.644	0.673	0.643	0.651	0.673	0.663	0.643	0.684	0.66
247	0.684	0.693	0.695	0.641	0.691	0.674	0.635	0.706	0.67	0.649	0.701	0.671	0.646	0.704	0.667	0.643	0.672	0.643	0.651	0.673	0.662	0.643	0.684	0.66
247.2	0.684	0.693	0.695	0.64	0.69	0.674	0.635	0.705	0.67	0.649	0.701	0.671	0.646	0.703	0.667	0.643	0.672	0.643	0.651	0.673	0.662	0.643	0.684	0.661
247.4	0.684	0.693	0.695	0.64	0.69	0.674	0.635	0.705	0.67	0.649	0.701	0.671	0.646	0.703	0.667	0.643	0.671	0.643	0.65	0.673	0.662	0.643	0.684	0.661
247.6	0.684	0.693	0.695	0.64	0.69	0.674	0.635	0.705	0.67	0.649	0.7	0.671	0.646	0.703	0.667	0.643	0.671	0.643	0.65	0.673	0.661	0.643	0.684	0.661
247.8	0.683	0.692	0.695	0.64	0.689	0.674	0.635	0.705	0.67	0.649	0.7	0.67	0.646	0.703	0.666	0.643	0.671	0.644	0.65	0.673	0.661	0.643	0.684	0.661
248	0.683	0.692	0.695	0.64	0.689	0.674	0.635	0.705	0.669	0.648	0.7	0.67	0.645	0.702	0.666	0.643	0.67	0.644	0.649	0.673	0.661	0.643	0.684	0.661
248.2	0.683	0.692	0.695	0.641	0.689	0.674	0.635	0.705	0.669	0.648	0.7	0.67	0.645	0.702	0.666	0.643	0.67	0.644	0.649	0.674	0.661	0.643	0.684	0.661
248.4	0.682	0.692	0.694	0.641	0.689	0.674	0.634	0.704	0.668	0.648	0.7	0.67	0.645	0.702	0.666	0.643	0.67	0.644	0.649	0.674	0.661	0.643	0.684	0.66
248.6	0.682	0.692	0.694	0.641	0.689	0.673	0.634	0.705	0.668	0.648	0.7	0.67	0.644	0.702	0.666	0.643	0.67	0.644	0.649	0.674	0.66	0.642	0.684	0.66
248.8	0.681	0.692	0.694	0.641	0.688	0.673	0.634	0.705	0.668	0.648	0.7	0.67	0.644	0.701	0.665	0.642	0.67	0.644	0.649	0.674	0.66	0.642	0.684	0.66
249	0.681	0.691	0.694	0.64	0.688	0.672	0.634	0.705	0.667	0.649	0.7	0.67	0.644	0.701	0.665	0.642	0.67	0.644	0.649	0.673	0.66	0.642	0.683	0.66
249.2	0.681	0.691	0.694	0.64	0.688	0.672	0.634	0.705	0.667	0.649	0.699	0.67	0.644	0.701	0.665	0.642	0.67	0.644	0.649	0.673	0.66	0.642	0.683	0.659
249.4	0.681	0.691	0.694	0.64	0.689	0.672	0.634	0.705	0.667	0.649	0.699	0.67	0.644	0.7	0.665	0.642	0.67	0.644	0.649	0.673	0.66	0.642	0.683	0.659
249.6	0.681	0.69	0.694	0.64	0.688	0.671	0.634	0.705	0.667	0.649	0.699	0.669	0.644	0.7	0.665	0.642	0.669	0.644	0.649	0.673	0.66	0.642	0.683	0.659
249.8	0.681	0.69	0.694	0.64	0.688	0.671	0.633	0.704	0.666	0.649	0.699	0.669	0.644	0.699	0.665	0.642	0.67	0.644	0.65	0.672	0.66	0.642	0.683	0.659
250	0.681	0.69	0.694	0.64	0.689	0.671	0.633	0.704	0.666	0.649	0.699	0.669	0.644	0.699	0.665	0.642	0.67	0.643	0.65	0.672	0.66	0.642	0.683	0.658
250.2	0.681	0.69	0.694	0.64	0.689	0.671	0.633	0.704	0.665	0.648	0.699	0.669	0.644	0.699	0.665	0.643	0.67	0.643	0.65	0.672	0.66	0.642	0.683	0.658
250.4	0.681	0.69	0.694	0.64	0.689	0.67	0.633	0.704	0.665	0.648	0.699	0.669	0.644	0.699	0.666	0.643	0.67	0.643	0.65	0.671	0.66	0.642	0.683	0.657
250.6	0.681	0.69	0.694	0.64	0.689	0.67	0.633	0.704	0.665	0.648	0.699	0.669	0.644	0.7	0.666	0.643	0.67	0.642	0.65	0.671	0.66	0.642	0.683	0.657
250.8	0.681	0.69	0.694	0.64	0.689	0.67	0.634	0.704	0.665	0.648	0.699	0.669	0.644	0.7	0.666	0.643	0.669	0.642	0.65	0.671	0.66	0.642	0.683	0.657
251	0.681	0.69	0.694	0.639	0.689	0.671	0.634	0.703	0.665	0.647	0.699	0.669	0.644	0.7	0.666	0.642	0.669	0.642	0.65	0.671	0.66	0.642	0.682	0.657
251.2	0.681	0.69	0.694	0.639	0.689	0.671	0.634	0.703	0.665	0.647	0.699	0.669	0.644	0.7	0.666	0.642	0.669	0.642	0.65	0.671	0.661	0.642	0.682	0.657
251.4	0.681	0.691	0.694	0.639	0.689	0.671	0.634	0.703	0.665	0.647	0.699	0.669	0.644	0.701	0.666	0.642	0.669	0.642	0.649	0.671	0.661	0.643	0.682	0.658
251.6	0.681	0.691	0.694	0.639	0.689	0.671	0.634	0.703	0.665	0.646	0.699	0.668	0.644	0.701	0.667	0.642	0.669	0.642	0.649	0.671	0.661	0.643	0.681	0.658
251.8	0.681	0.691	0.694	0.639	0.689	0.67	0.634	0.703	0.665	0.646	0.699	0.668	0.644	0.701	0.667	0.642	0.669	0.642	0.649	0.671	0.661	0.643	0.681	0.658
252	0.681	0.691	0.694	0.639	0.689	0.67	0.634	0.703	0.665	0.646	0.699	0.669	0.644	0.701	0.667	0.642	0.669	0.641	0.649	0.671	0.661	0.643	0.681	0.658
252.2	0.681	0.691	0.693	0.639	0.689	0.67	0.634	0.703	0.665	0.646	0.699	0.669	0.644	0.701	0.667	0.642	0.669	0.642	0.649	0.672	0.66	0.643	0.68	0.658
252.4	0.681	0.691	0.693	0.638	0.689	0.67	0.634	0.703	0.666	0.646	0.699	0.669	0.644	0.7	0.666	0.641	0.669	0.642	0.649	0.672	0.66	0.643	0.68	0.658
252.6	0.681	0.691	0.693	0.638	0.688	0.671	0.634	0.703	0.666	0.645	0.698	0.669	0.644	0.7	0.666	0.641	0.669	0.642	0.649	0.672	0.66	0.642	0.68	0.658
252.8	0.681	0.691	0.693	0.638	0.688	0.671	0.634	0.704	0.666	0.646	0.698	0.669	0.643	0.7	0.666	0.641	0.669	0.642	0.649	0.672	0.66	0.642	0.68	0.658
253	0.681	0.691	0.693	0.638	0.688	0.671	0.634	0.704	0.666	0.646	0.698	0.668	0.643	0.7	0.666	0.64	0.669	0.642	0.649	0.672	0.66	0.642	0.68	0.657
253.2	0.68	0.691	0.693	0.638	0.688	0.671	0.634	0.704	0.666	0.646	0.698	0.668	0.643	0.7	0.666	0.64	0.669	0.642	0.649	0.672	0.66	0.642	0.68	0.657
253.4	0.68	0.691	0.692	0.638	0.687	0.671	0.634	0.704	0.666	0.646	0.698	0.668	0.643	0.699	0.665	0.64	0.669	0.642	0.648	0.671	0.66	0.642	0.68	0.657
253.6	0.68	0.691	0.692	0.639	0.687	0.671	0.633	0.704	0.665	0.646	0.698	0.668	0.643	0.7	0.665	0.64	0.669	0.642	0.648	0.671	0.66	0.642	0.68	0.657
253.8	0.68	0.691	0.692	0.639	0.687	0.671	0.633	0.704	0.665	0.646	0.698	0.668	0.643	0.7	0.665	0.64	0.669	0.642	0.648	0.671	0.659	0.642	0.68	0.657
254	0.679	0.691	0.692	0.639	0.687	0.671	0.633	0.704	0.665	0.646	0.698	0.668	0.643	0.7	0.665	0.64	0.668	0.642	0.648	0.671	0.659	0.642	0.68	0.657
254.2	0.679	0.691	0.692	0.639	0.687	0.671	0.633	0.704	0.665	0.646	0.698	0.667	0.643	0.7	0.665	0.64	0.668	0.641	0.648	0.671	0.659	0.642	0.68	0.657
254.4	0.679	0.691	0.692	0.639	0.686	0.671	0.632	0.704	0.665	0.646	0.697	0.667	0.643	0.701	0.665	0.64	0.668	0.641	0.648	0.671	0.659	0.641	0.68	0.657
254.6	0.679	0.691	0.691	0.639	0.686	0.671	0.632	0.703	0.665	0.646	0.697	0.667	0.642	0.701	0.664	0.64	0.668	0.641	0.648	0.67	0.659	0.641	0.68	0.657
254.8	0.679	0.691	0.691	0.639	0.686	0.671	0.632	0.703	0.664	0.646	0.697	0.667	0.642	0.701	0.664	0.64	0.668	0.641	0.648	0.67	0.659	0.641	0.68	0.657
255	0.679	0.69	0.691	0.639	0.686	0.671	0.632	0.703	0.664	0.645	0.697	0.667	0.642	0.701	0.664	0.64	0.668	0.641	0.648	0.67	0.659	0.641	0.68	0.656
255.2	0.679	0.69	0.691	0.638	0.686	0.671	0.632	0.703	0.664	0.645	0.697	0.667	0.642	0.701	0.664	0.64	0.668	0.641	0.648	0.67	0.659	0.641	0.679	0.657
255.4	0.679	0.69	0.691	0.638	0.686	0.67	0.632	0.703	0.664	0.645	0.697	0.667	0.642	0.7	0.664	0.64	0.668	0.641	0.648	0.67	0.659	0.641	0.679	0.657
255.6	0.68	0.69	0.691	0.638	0.686	0.67	0.632	0.703	0.663	0.644	0.698	0.666	0.642	0.7	0.664	0.64	0.668	0.641	0.648	0.67	0.659	0.64	0.678	0.657
255.8	0.68	0.689	0.691	0.638	0.686	0.67	0.632	0.703	0.663	0.644	0.697	0.666	0.642	0.7	0.664	0.64	0.668	0.641	0.648	0.67	0.659	0.64	0.678	0.657
256	0.679	0.689	0.691	0.637	0.686	0.67	0.632	0.702	0.663	0.644	0.697	0.666	0.641	0.699	0.664	0.64	0.667	0.641	0.648	0.67	0.659	0.64	0.678	0.657
256.2	0.679	0.689	0.691	0.637	0.687	0.67	0.632	0.702	0.663	0.643	0.697	0.666	0.641	0.699	0.663	0.64	0.667	0.641	0.648	0.67	0.659	0.64	0.677	0.657
256.4	0.679	0.689	0.691	0.637	0.686	0.67	0.632	0.702	0.663	0.643	0.697	0.666	0.641	0.698	0.663	0.64	0.667	0.641	0.648	0.67	0.659	0.639	0.677	0.656
256.6	0.679	0.689	0.69	0.637	0.686	0.669	0.632	0.702	0.663	0.643	0.696	0.667	0.641	0.698	0.663	0.64	0.667	0.641	0.648	0.67	0.659	0.639	0.677	0.656
256.8	0.679	0.689	0.69	0.637	0.686	0.669	0.632	0.702	0.663	0.643	0.696	0.667	0.641	0.698	0.663	0.639	0.667	0.641	0.648	0.67	0.659	0.639	0.677	0.656
257	0.678	0.689	0.69	0.637	0.686	0.669	0.632	0.702	0.663	0.643	0.696	0.666	0.641	0.697	0.663	0.639	0.667	0.641	0.647	0.67	0.659	0.639	0.677	0.656
257.2	0.678	0.689	0.69	0.637	0.686	0.669	0.631	0.702	0.663	0.643	0.696	0.666	0.64	0.697	0.663	0.639	0.667	0.641	0.647	0.669	0.659	0.639	0.678	0.657
257.4	0.678	0.689	0.69	0.636	0.686	0.669	0.631	0.702	0.663	0.644	0.696	0.666	0.64	0.697	0.662	0.639	0.667	0.641	0.647	0.669	0.659	0.639	0.678	0.657
257.6	0.678	0.689	0.69	0.636	0.686	0.669	0.631	0.701	0.663	0.644	0.696	0.666	0.64	0.697	0.662	0.639	0.667	0.64	0.646	0.669	0.658	0.639	0.678	0.656
257.8	0.678	0.689	0.69	0.636	0.686	0.668	0.631	0.701	0.663	0.644	0.695	0.666	0.64	0.697	0.662	0.639	0.667	0.64	0.646	0.669	0.658	0.639	0.678	0.656
258	0.678	0.689	0.691	0.636	0.685	0.668	0.631	0.701	0.663	0.644	0.695	0.666	0.64	0.697	0.662	0.639	0.667	0.64	0.646	0.669	0.658	0.639	0.678	0.656
258.2	0.677	0.689	0.691	0.636	0.685	0.667	0.631	0.701	0.663	0.643	0.695	0.666	0.639	0.698	0.662	0.639	0.667	0.64	0.646	0.669	0.658	0.639	0.678	0.656
258.4	0.677	0.689	0.691	0.636	0.685	0.667	0.631	0.701	0.663	0.643	0.695	0.666	0.639	0.698	0.662	0.639	0.667	0.639	0.645	0.668	0.658	0.639	0.678	0.656
258.6	0.677	0.689	0.691	0.636	0.685	0.667	0.631	0.701	0.663	0.643	0.695	0.666	0.639	0.698	0.662	0.639	0.667	0.639	0.645	0.668	0.658	0.639	0.678	0.655
258.8	0.677	0.689	0.691	0.636	0.685	0.667	0.631	0.701	0.663	0.643	0.695	0.667	0.639	0.697	0.662	0.639	0.667	0.639	0.645	0.668	0.658	0.639	0.678	0.655
259	0.677	0.689	0.691	0.636	0.685	0.667	0.631	0.701	0.663	0.643	0.695	0.667	0.639	0.697	0.662	0.639	0.666	0.639	0.645	0.668	0.658	0.639	0.678	0.655
259.2	0.677	0.689	0.691	0.636	0.685	0.667	0.631	0.7	0.663	0.643	0.695	0.667	0.639	0.697	0.662	0.639	0.666	0.639	0.644	0.668	0.658	0.639	0.678	0.655
259.4	0.677	0.688	0.691	0.636	0.685	0.667	0.631	0.7	0.663	0.643	0.695	0.667	0.639	0.697	0.662	0.639	0.666	0.639	0.644	0.668	0.658	0.639	0.678	0.655
259.6	0.677	0.688	0.691	0.636	0.685	0.667	0.63	0.7	0.662	0.642	0.695	0.667	0.64	0.697	0.662	0.639	0.665	0.639	0.644	0.668	0.658	0.639	0.678	0.655
259.8	0.677	0.688	0.691	0.636	0.685	0.668	0.63	0.699	0.662	0.642	0.696	0.667	0.64	0.697	0.662	0.639	0.665	0.639	0.644	0.668	0.658	0.639	0.678	0.655
260	0.677	0.688	0.691	0.636	0.684	0.668	0.63	0.699	0.662	0.642	0.696	0.667	0.64	0.697	0.661	0.639	0.665	0.639	0.645	0.668	0.658	0.639	0.678	0.655
260.2	0.677	0.688	0.69	0.636	0.684	0.668	0.63	0.699	0.662	0.642	0.696	0.667	0.64	0.697	0.662	0.638	0.664	0.639	0.645	0.668	0.658	0.639	0.678	0.655
260.4	0.677	0.688	0.69	0.636	0.684	0.668	0.63	0.7	0.662	0.642	0.696	0.667	0.64	0.697	0.662	0.638	0.664	0.639	0.645	0.668	0.658	0.638	0.678	0.655
260.6	0.677	0.688	0.69	0.636	0.684	0.668	0.63	0.7	0.662	0.642	0.695	0.667	0.64	0.696	0.662	0.638	0.664	0.639	0.645	0.668	0.658	0.638	0.678	0.655
260.8	0.677	0.688	0.69	0.636	0.684	0.668	0.63	0.7	0.662	0.642	0.696	0.667	0.64	0.696	0.662	0.638	0.664	0.639	0.645	0.668	0.658	0.638	0.678	0.655
261	0.678	0.688	0.69	0.636	0.684	0.668	0.63	0.7	0.662	0.643	0.696	0.666	0.64	0.696	0.661	0.637	0.664	0.639	0.645	0.668	0.658	0.638	0.678	0.654
261.2	0.678	0.688	0.689	0.636	0.684	0.668	0.629	0.7	0.662	0.643	0.696	0.666	0.64	0.696	0.661	0.637	0.664	0.639	0.645	0.668	0.657	0.638	0.678	0.654
261.4	0.678	0.688	0.69	0.636	0.684	0.668	0.629	0.7	0.662	0.643	0.696	0.666	0.64	0.696	0.661	0.637	0.664	0.638	0.645	0.668	0.657	0.638	0.678	0.654
261.6	0.678	0.688	0.69	0.636	0.684	0.667	0.629	0.7	0.662	0.643	0.696	0.665	0.639	0.696	0.661	0.637	0.664	0.638	0.645	0.668	0.657	0.638	0.678	0.654
261.8	0.678	0.688	0.69	0.636	0.684	0.667	0.629	0.7	0.662	0.643	0.696	0.665	0.639	0.696	0.661	0.637	0.665	0.638	0.645	0.668	0.656	0.638	0.677	0.653
262	0.678	0.688	0.69	0.636	0.684	0.666	0.629	0.7	0.662	0.643	0.695	0.665	0.639	0.696	0.661	0.637	0.665	0.638	0.645	0.668	0.656	0.638	0.677	0.653
262.2	0.678	0.688	0.689	0.636	0.684	0.666	0.629	0.7	0.662	0.643	0.695	0.665	0.639	0.696	0.66	0.637	0.665	0.638	0.645	0.668	0.656	0.638	0.677	0.653
262.4	0.678	0.688	0.689	0.636	0.684	0.666	0.629	0.7	0.662	0.643	0.695	0.665	0.639	0.695	0.66	0.638	0.665	0.637	0.645	0.668	0.656	0.638	0.677	0.653
262.6	0.677	0.687	0.689	0.636	0.684	0.666	0.629	0.7	0.662	0.643	0.694	0.665	0.639	0.695	0.66	0.638	0.665	0.637	0.645	0.668	0.656	0.639	0.677	0.653
262.8	0.677	0.687	0.689	0.636	0.685	0.666	0.629	0.7	0.662	0.643	0.694	0.665	0.639	0.695	0.66	0.638	0.665	0.637	0.645	0.668	0.656	0.639	0.677	0.653
263	0.677	0.687	0.689	0.636	0.685	0.666	0.629	0.7	0.662	0.643	0.694	0.665	0.638	0.695	0.66	0.638	0.665	0.637	0.644	0.669	0.656	0.639	0.677	0.653
263.2	0.676	0.687	0.689	0.635	0.685	0.666	0.629	0.7	0.662	0.643	0.694	0.665	0.638	0.695	0.66	0.638	0.665	0.637	0.644	0.669	0.656	0.639	0.677	0.653
263.4	0.676	0.687	0.689	0.635	0.685	0.666	0.629	0.699	0.661	0.643	0.694	0.666	0.638	0.695	0.66	0.638	0.664	0.637	0.644	0.669	0.656	0.638	0.677	0.653
263.6	0.675	0.687	0.688	0.635	0.684	0.666	0.629	0.699	0.661	0.642	0.693	0.666	0.638	0.695	0.66	0.638	0.664	0.637	0.644	0.669	0.656	0.638	0.677	0.653
263.8	0.675	0.687	0.688	0.635	0.684	0.666	0.629	0.699	0.661	0.642	0.693	0.666	0.638	0.695	0.66	0.638	0.664	0.636	0.644	0.668	0.656	0.638	0.677	0.653
264	0.675	0.688	0.688	0.634	0.684	0.666	0.628	0.699	0.661	0.642	0.693	0.666	0.638	0.695	0.66	0.638	0.664	0.636	0.644	0.668	0.656	0.637	0.677	0.653
264.2	0.675	0.688	0.688	0.634	0.684	0.666	0.628	0.699	0.661	0.642	0.693	0.666	0.638	0.694	0.66	0.638	0.664	0.636	0.644	0.668	0.656	0.637	0.677	0.653
264.4	0.675	0.688	0.688	0.634	0.684	0.666	0.628	0.699	0.661	0.642	0.693	0.666	0.638	0.694	0.66	0.638	0.663	0.636	0.644	0.667	0.656	0.637	0.677	0.653
264.6	0.675	0.688	0.688	0.633	0.684	0.666	0.628	0.699	0.661	0.642	0.693	0.666	0.638	0.694	0.66	0.637	0.663	0.636	0.644	0.667	0.655	0.637	0.676	0.653
264.8	0.676	0.687	0.688	0.633	0.684	0.666	0.628	0.7	0.661	0.642	0.693	0.665	0.638	0.694	0.66	0.637	0.663	0.636	0.644	0.667	0.655	0.637	0.676	0.653
265	0.676	0.687	0.688	0.633	0.684	0.665	0.628	0.7	0.661	0.642	0.693	0.665	0.638	0.694	0.66	0.637	0.663	0.635	0.644	0.666	0.655	0.637	0.676	0.653
265.2	0.676	0.687	0.688	0.633	0.684	0.665	0.628	0.7	0.661	0.641	0.694	0.665	0.638	0.694	0.66	0.637	0.662	0.635	0.644	0.666	0.655	0.637	0.676	0.653
265.4	0.676	0.687	0.688	0.633	0.683	0.665	0.628	0.7	0.661	0.641	0.694	0.665	0.638	0.694	0.66	0.636	0.662	0.635	0.644	0.666	0.655	0.637	0.676	0.652
265.6	0.676	0.686	0.688	0.633	0.683	0.665	0.628	0.699	0.661	0.641	0.694	0.665	0.638	0.694	0.66	0.636	0.662	0.635	0.643	0.665	0.655	0.637	0.676	0.652
265.8	0.676	0.686	0.688	0.633	0.683	0.664	0.628	0.699	0.66	0.641	0.694	0.665	0.638	0.694	0.66	0.636	0.662	0.635	0.643	0.665	0.655	0.637	0.676	0.652
266	0.676	0.686	0.687	0.634	0.683	0.664	0.629	0.699	0.66	0.641	0.693	0.664	0.638	0.694	0.66	0.636	0.662	0.635	0.643	0.665	0.655	0.637	0.675	0.652
266.2	0.676	0.685	0.687	0.634	0.683	0.664	0.629	0.699	0.66	0.641	0.693	0.664	0.638	0.694	0.66	0.636	0.662	0.635	0.643	0.665	0.655	0.637	0.675	0.652
266.4	0.676	0.685	0.687	0.634	0.683	0.664	0.629	0.699	0.659	0.641	0.693	0.664	0.638	0.695	0.66	0.635	0.662	0.635	0.643	0.665	0.655	0.637	0.675	0.652
266.6	0.676	0.685	0.687	0.633	0.683	0.664	0.629	0.699	0.658	0.641	0.693	0.664	0.638	0.695	0.66	0.635	0.662	0.635	0.643	0.666	0.655	0.637	0.675	0.652
266.8	0.676	0.684	0.687	0.633	0.682	0.664	0.629	0.699	0.658	0.64	0.693	0.664	0.637	0.695	0.66	0.635	0.662	0.635	0.643	0.666	0.655	0.638	0.675	0.652
