# Supplementary material for: A CTP-dependent gating mechanism enables ParB spreading on DNA
Source: eLife. 2021 Aug 16;10:e69676. doi: 10.7554/eLife.69676 (PMC8367383; doi:10.7554/eLife.69676)
Supplement: Figure 6—figure supplement 2—source data 1. [file elife-69676-fig6-figsupp2-data1.zip › Figure6_figure_supplement2/BLI_CTP_titration_mut1_S74A.csv]

0	-0.015	0.012	0.017	-0.001	-0.004	0	-0.002	-0.024	0.008	0.008	-0.026	-0.008	0.006	-0.002	0.003	-0.008	0.001	0.006	-0.004	-0.004	0.004	-0.004	-0.018	-0.031
0.2	-0.015	0.012	0.017	-0.001	-0.004	0.001	-0.001	-0.023	0.008	0.008	-0.025	-0.006	0.006	-0.003	0.004	-0.007	0.001	0.006	-0.003	-0.003	0.003	-0.004	-0.016	-0.03
0.4	-0.014	0.012	0.017	-0.001	-0.004	0.001	0	-0.022	0.008	0.008	-0.024	-0.005	0.006	-0.003	0.004	-0.006	0.001	0.007	-0.002	-0.003	0.003	-0.004	-0.015	-0.029
0.6	-0.014	0.011	0.017	0	-0.004	0.002	0.001	-0.02	0.008	0.008	-0.024	-0.004	0.006	-0.003	0.005	-0.005	0.001	0.008	-0.001	-0.002	0.002	-0.004	-0.013	-0.027
0.8	-0.014	0.011	0.017	0	-0.003	0.003	0.002	-0.019	0.009	0.008	-0.023	-0.003	0.006	-0.003	0.006	-0.004	0.001	0.008	0	-0.001	0.002	-0.004	-0.011	-0.026
1	-0.013	0.011	0.017	0.001	-0.003	0.004	0.003	-0.017	0.009	0.008	-0.021	-0.001	0.006	-0.003	0.007	-0.003	0.001	0.009	0.001	0	0.001	-0.003	-0.009	-0.025
1.2	-0.012	0.011	0.017	0.001	-0.003	0.005	0.004	-0.016	0.009	0.009	-0.02	-0.001	0.006	-0.003	0.007	-0.002	0.002	0.009	0.002	0	0.001	-0.003	-0.007	-0.023
1.4	-0.012	0.011	0.017	0.002	-0.002	0.005	0.005	-0.014	0.009	0.009	-0.019	0	0.006	-0.003	0.008	0	0.002	0.01	0.003	0.001	0	-0.003	-0.005	-0.022
1.6	-0.011	0.011	0.017	0.003	-0.002	0.006	0.005	-0.012	0.01	0.009	-0.018	0.001	0.006	-0.002	0.008	0	0.002	0.01	0.004	0.001	0	-0.003	-0.004	-0.02
1.8	-0.01	0.01	0.017	0.004	-0.001	0.007	0.006	-0.01	0.01	0.01	-0.016	0.002	0.006	-0.002	0.009	0.001	0.002	0.011	0.005	0.002	0	-0.002	-0.003	-0.019
2	-0.009	0.011	0.017	0.005	-0.001	0.007	0.007	-0.008	0.01	0.01	-0.015	0.002	0.006	-0.001	0.009	0.002	0.003	0.011	0.005	0.002	0	-0.002	-0.002	-0.017
2.2	-0.009	0.011	0.017	0.006	0	0.007	0.007	-0.007	0.011	0.01	-0.014	0.002	0.006	0	0.009	0.002	0.003	0.011	0.005	0.002	0	-0.001	-0.001	-0.016
2.4	-0.008	0.011	0.016	0.007	0.001	0.007	0.007	-0.005	0.011	0.01	-0.013	0.002	0.006	0	0.009	0.002	0.003	0.011	0.005	0.001	0	-0.001	0	-0.015
2.6	-0.008	0.011	0.016	0.007	0.001	0.008	0.007	-0.004	0.011	0.011	-0.012	0.002	0.006	0.001	0.008	0.002	0.003	0.011	0.005	0.001	0	-0.001	0	-0.014
2.8	-0.007	0.011	0.016	0.008	0.001	0.008	0.007	-0.003	0.011	0.011	-0.012	0.002	0.006	0.001	0.008	0.002	0.003	0.011	0.005	0.001	-0.001	-0.001	0	-0.013
3	-0.007	0.011	0.016	0.008	0.002	0.007	0.007	-0.002	0.011	0.011	-0.011	0.001	0.006	0.002	0.008	0.003	0.003	0.011	0.005	0.001	-0.001	0	0.001	-0.012
3.2	-0.007	0.011	0.015	0.008	0.002	0.007	0.007	-0.001	0.011	0.011	-0.01	0.001	0.006	0.002	0.008	0.003	0.003	0.011	0.005	0.001	-0.001	0	0.001	-0.011
3.4	-0.007	0.011	0.015	0.009	0.003	0.007	0.008	0	0.011	0.01	-0.01	0.001	0.006	0.002	0.008	0.003	0.003	0.012	0.005	0.001	-0.001	0	0.001	-0.01
3.6	-0.007	0.011	0.015	0.009	0.003	0.007	0.008	0.001	0.011	0.01	-0.01	0.001	0.006	0.002	0.008	0.003	0.003	0.012	0.005	0.001	-0.001	0.001	0.001	-0.009
3.8	-0.007	0.011	0.014	0.009	0.004	0.007	0.008	0.001	0.011	0.01	-0.009	0.001	0.006	0.003	0.008	0.003	0.003	0.012	0.005	0.001	-0.001	0.001	0.002	-0.008
4	-0.007	0.011	0.014	0.009	0.005	0.007	0.008	0.002	0.011	0.01	-0.009	0.002	0.006	0.003	0.009	0.002	0.003	0.013	0.005	0.001	-0.001	0.001	0.002	-0.007
4.2	-0.007	0.011	0.013	0.01	0.005	0.007	0.008	0.002	0.01	0.01	-0.009	0.002	0.006	0.003	0.009	0.002	0.003	0.013	0.005	0.001	-0.001	0.001	0.002	-0.007
4.4	-0.007	0.011	0.013	0.01	0.006	0.007	0.009	0.002	0.01	0.01	-0.009	0.002	0.006	0.004	0.009	0.002	0.003	0.013	0.004	0.001	-0.001	0.001	0.003	-0.006
4.6	-0.007	0.011	0.013	0.01	0.006	0.007	0.009	0.003	0.01	0.01	-0.009	0.003	0.006	0.004	0.009	0.002	0.003	0.013	0.004	0	0	0.001	0.003	-0.006
4.8	-0.007	0.011	0.012	0.01	0.006	0.007	0.009	0.003	0.009	0.009	-0.009	0.003	0.006	0.004	0.009	0.002	0.003	0.013	0.004	0	0	0.001	0.003	-0.006
5	-0.006	0.01	0.012	0.01	0.006	0.007	0.009	0.003	0.009	0.009	-0.008	0.003	0.006	0.003	0.009	0.001	0.003	0.013	0.004	0	0	0.001	0.003	-0.006
5.2	-0.006	0.01	0.011	0.01	0.006	0.007	0.009	0.004	0.009	0.009	-0.007	0.004	0.006	0.003	0.009	0.001	0.003	0.012	0.004	0	0	0.001	0.003	-0.005
5.4	-0.006	0.01	0.011	0.01	0.006	0.007	0.009	0.004	0.008	0.009	-0.007	0.004	0.006	0.003	0.009	0.001	0.003	0.012	0.005	0.001	0.001	0.001	0.004	-0.005
5.6	-0.006	0.009	0.011	0.01	0.006	0.007	0.009	0.004	0.008	0.009	-0.006	0.005	0.006	0.003	0.009	0.001	0.003	0.012	0.005	0.001	0.001	0	0.004	-0.005
5.8	-0.005	0.009	0.011	0.01	0.006	0.007	0.009	0.005	0.008	0.009	-0.005	0.006	0.006	0.003	0.009	0.001	0.003	0.011	0.005	0.001	0.001	0	0.004	-0.004
6	-0.005	0.009	0.011	0.01	0.006	0.007	0.008	0.005	0.008	0.009	-0.005	0.006	0.007	0.003	0.008	0.001	0.003	0.011	0.005	0.001	0.001	0	0.004	-0.004
6.2	-0.005	0.009	0.01	0.01	0.006	0.007	0.008	0.006	0.008	0.009	-0.004	0.007	0.007	0.002	0.008	0.001	0.004	0.011	0.005	0.001	0.001	0	0.004	-0.004
6.4	-0.005	0.008	0.01	0.01	0.006	0.007	0.008	0.006	0.008	0.009	-0.004	0.007	0.007	0.002	0.008	0.001	0.004	0.011	0.005	0	0.001	-0.001	0.003	-0.004
6.6	-0.005	0.008	0.01	0.009	0.006	0.007	0.008	0.006	0.008	0.009	-0.003	0.007	0.008	0.002	0.008	0.001	0.004	0.011	0.005	0	0.001	-0.001	0.003	-0.003
6.8	-0.004	0.008	0.01	0.009	0.006	0.006	0.008	0.006	0.008	0.009	-0.003	0.007	0.008	0.002	0.008	0.001	0.004	0.01	0.005	0.001	0.001	0	0.003	-0.003
7	-0.004	0.008	0.009	0.009	0.006	0.006	0.008	0.007	0.008	0.009	-0.002	0.007	0.008	0.002	0.008	0	0.005	0.01	0.005	0.001	0.001	0	0.002	-0.003
7.2	-0.004	0.008	0.009	0.009	0.007	0.006	0.008	0.007	0.008	0.008	-0.002	0.007	0.008	0.002	0.008	0	0.004	0.01	0.005	0.001	0.001	0	0.002	-0.003
7.4	-0.004	0.008	0.009	0.009	0.007	0.006	0.008	0.007	0.008	0.008	-0.002	0.007	0.008	0.002	0.008	0	0.004	0.01	0.005	0.001	0	0	0.002	-0.002
7.6	-0.003	0.008	0.009	0.008	0.007	0.006	0.008	0.007	0.008	0.008	-0.001	0.007	0.008	0.002	0.008	0	0.004	0.01	0.005	0.001	0	0	0.002	-0.002
7.8	-0.003	0.008	0.009	0.008	0.007	0.007	0.008	0.007	0.008	0.007	-0.001	0.007	0.008	0.002	0.008	0	0.004	0.01	0.005	0.001	0	0	0.002	-0.001
8	-0.003	0.008	0.009	0.008	0.007	0.007	0.009	0.007	0.008	0.007	-0.001	0.007	0.007	0.002	0.008	0	0.004	0.01	0.005	0.001	0	0	0.001	-0.001
8.2	-0.003	0.008	0.009	0.008	0.007	0.007	0.009	0.007	0.008	0.007	-0.001	0.007	0.007	0.002	0.008	0.001	0.004	0.01	0.005	0.001	0	0.001	0.001	-0.001
8.4	-0.003	0.008	0.008	0.008	0.006	0.007	0.009	0.007	0.008	0.007	-0.001	0.007	0.007	0.002	0.008	0.001	0.004	0.01	0.005	0.001	0	0.001	0.001	-0.001
8.6	-0.003	0.008	0.008	0.008	0.006	0.007	0.009	0.007	0.008	0.006	-0.001	0.007	0.007	0.001	0.008	0.001	0.004	0.01	0.005	0.001	0	0.001	0.001	0
8.8	-0.003	0.008	0.008	0.008	0.006	0.007	0.009	0.007	0.007	0.006	0	0.007	0.007	0.001	0.008	0.002	0.004	0.01	0.005	0.001	0	0.001	0.002	0
9	-0.002	0.008	0.008	0.008	0.006	0.007	0.01	0.007	0.007	0.006	0	0.006	0.007	0.001	0.008	0.002	0.004	0.01	0.005	0.002	0	0.001	0.002	0
9.2	-0.002	0.008	0.008	0.008	0.006	0.008	0.01	0.007	0.007	0.006	0	0.006	0.007	0	0.007	0.002	0.004	0.009	0.004	0.002	0	0.001	0.002	0
9.4	-0.002	0.008	0.007	0.008	0.006	0.008	0.01	0.006	0.006	0.006	0	0.006	0.007	0	0.007	0.002	0.003	0.009	0.004	0.002	-0.001	0.001	0.002	0
9.6	-0.002	0.008	0.007	0.008	0.006	0.008	0.01	0.006	0.006	0.005	0.001	0.006	0.007	0	0.007	0.002	0.003	0.009	0.004	0.002	-0.001	0.002	0.002	0
9.8	-0.002	0.008	0.007	0.007	0.006	0.008	0.009	0.006	0.006	0.005	0.001	0.006	0.007	0	0.007	0.003	0.004	0.009	0.004	0.002	-0.001	0.002	0.002	0
10	-0.002	0.008	0.007	0.007	0.007	0.008	0.009	0.006	0.006	0.005	0.001	0.006	0.007	0.001	0.007	0.003	0.004	0.009	0.004	0.002	-0.001	0.002	0.002	0.001
10.2	-0.002	0.007	0.007	0.007	0.006	0.008	0.009	0.006	0.006	0.006	0.001	0.006	0.007	0.001	0.006	0.003	0.004	0.009	0.004	0.002	-0.001	0.002	0.002	0.001
10.4	-0.002	0.007	0.007	0.007	0.006	0.008	0.009	0.006	0.006	0.006	0.001	0.006	0.007	0.001	0.006	0.003	0.004	0.009	0.004	0.002	-0.001	0.002	0.002	0.001
10.6	-0.001	0.007	0.007	0.007	0.006	0.008	0.008	0.006	0.006	0.006	0.001	0.007	0.007	0.001	0.006	0.003	0.004	0.009	0.004	0.002	-0.001	0.002	0.002	0
10.8	-0.001	0.007	0.006	0.007	0.006	0.008	0.008	0.006	0.005	0.006	0.001	0.007	0.007	0.002	0.006	0.003	0.005	0.009	0.004	0.002	-0.001	0.002	0.002	0
11	-0.001	0.007	0.006	0.007	0.006	0.008	0.008	0.006	0.005	0.006	0.001	0.007	0.007	0.002	0.006	0.002	0.005	0.008	0.004	0.002	-0.001	0.002	0.003	0
11.2	-0.001	0.007	0.006	0.007	0.006	0.008	0.007	0.006	0.005	0.006	0.001	0.007	0.007	0.002	0.006	0.002	0.005	0.008	0.004	0.002	-0.001	0.002	0.003	0
11.4	0	0.006	0.007	0.007	0.006	0.008	0.007	0.006	0.005	0.006	0.001	0.007	0.006	0.002	0.006	0.002	0.005	0.008	0.005	0.003	-0.001	0.002	0.003	0
11.6	0	0.006	0.007	0.007	0.006	0.008	0.007	0.006	0.005	0.007	0.001	0.008	0.006	0.002	0.006	0.002	0.005	0.007	0.005	0.003	-0.002	0.002	0.003	0.001
11.8	0	0.006	0.007	0.007	0.006	0.008	0.007	0.006	0.005	0.007	0.001	0.008	0.006	0.002	0.006	0.002	0.005	0.007	0.005	0.003	-0.002	0.002	0.002	0.001
12	0	0.006	0.007	0.007	0.006	0.008	0.007	0.007	0.005	0.007	0.001	0.008	0.006	0.002	0.006	0.002	0.005	0.007	0.005	0.003	-0.002	0.002	0.002	0.001
12.2	0	0.006	0.007	0.007	0.005	0.008	0.007	0.007	0.005	0.007	0.001	0.008	0.006	0.001	0.006	0.003	0.005	0.006	0.006	0.003	-0.002	0.002	0.002	0.001
12.4	0	0.006	0.007	0.007	0.005	0.008	0.007	0.007	0.005	0.007	0.001	0.008	0.006	0.001	0.005	0.003	0.005	0.006	0.006	0.003	-0.002	0.002	0.002	0.001
12.6	0	0.006	0.007	0.007	0.005	0.007	0.007	0.007	0.005	0.007	0.001	0.008	0.006	0.001	0.005	0.003	0.005	0.006	0.006	0.004	-0.002	0.002	0.001	0.002
12.8	0	0.006	0.007	0.007	0.005	0.007	0.007	0.007	0.005	0.007	0.001	0.008	0.006	0.001	0.005	0.003	0.004	0.006	0.005	0.004	-0.002	0.001	0.001	0.002
13	0.001	0.006	0.007	0.008	0.005	0.007	0.007	0.007	0.005	0.007	0.001	0.007	0.006	0.001	0.005	0.002	0.004	0.006	0.005	0.004	-0.001	0.001	0.001	0.002
13.2	0.001	0.007	0.007	0.008	0.005	0.007	0.007	0.007	0.005	0.007	0.002	0.007	0.005	0.001	0.005	0.002	0.004	0.005	0.005	0.004	-0.001	0.001	0.001	0.002
13.4	0.001	0.007	0.007	0.008	0.005	0.007	0.008	0.007	0.005	0.006	0.002	0.007	0.005	0.001	0.005	0.002	0.004	0.005	0.005	0.003	-0.001	0.001	0.002	0.002
13.6	0.001	0.007	0.007	0.008	0.005	0.007	0.008	0.007	0.005	0.006	0.002	0.007	0.005	0.001	0.005	0.002	0.004	0.005	0.005	0.003	-0.001	0	0.002	0.002
13.8	0.001	0.007	0.006	0.008	0.005	0.007	0.008	0.007	0.005	0.006	0.002	0.006	0.005	0.001	0.005	0.002	0.004	0.005	0.005	0.003	-0.001	0	0.002	0.002
14	0.001	0.007	0.006	0.008	0.005	0.007	0.008	0.007	0.005	0.006	0.002	0.006	0.005	0.002	0.005	0.002	0.004	0.005	0.005	0.002	-0.001	0	0.002	0.001
14.2	0.001	0.008	0.006	0.008	0.005	0.007	0.008	0.007	0.004	0.006	0.001	0.005	0.005	0.002	0.005	0.002	0.004	0.005	0.004	0.002	-0.001	0.001	0.002	0.001
14.4	0.001	0.008	0.006	0.008	0.006	0.006	0.008	0.007	0.004	0.005	0.001	0.005	0.005	0.002	0.005	0.002	0.004	0.005	0.004	0.002	-0.001	0.001	0.002	0.001
14.6	0.001	0.008	0.006	0.008	0.006	0.006	0.007	0.007	0.004	0.005	0.002	0.005	0.005	0.002	0.005	0.002	0.004	0.005	0.004	0.001	0	0.001	0.003	0.001
14.8	0.001	0.008	0.006	0.008	0.006	0.006	0.007	0.007	0.004	0.005	0.002	0.005	0.005	0.002	0.005	0.002	0.004	0.006	0.004	0.001	0	0.001	0.003	0.001
15	0.001	0.007	0.006	0.008	0.006	0.006	0.007	0.007	0.004	0.005	0.002	0.005	0.005	0.001	0.005	0.002	0.004	0.006	0.004	0.001	0	0.001	0.003	0.001
15.2	0.001	0.007	0.006	0.007	0.007	0.006	0.007	0.007	0.004	0.005	0.002	0.005	0.005	0.001	0.005	0.002	0.004	0.006	0.004	0.001	0	0.001	0.003	0.001
15.4	0.001	0.007	0.006	0.007	0.006	0.005	0.006	0.007	0.004	0.004	0.002	0.005	0.005	0.001	0.005	0.002	0.004	0.006	0.004	0.001	-0.001	0.001	0.003	0.001
15.6	0.001	0.006	0.006	0.006	0.006	0.005	0.006	0.007	0.003	0.004	0.001	0.006	0.005	0.001	0.005	0.002	0.004	0.006	0.004	0.001	-0.001	0.001	0.003	0.001
15.8	0.001	0.006	0.005	0.006	0.006	0.005	0.006	0.007	0.003	0.004	0.001	0.006	0.005	0.001	0.005	0.002	0.004	0.006	0.004	0.002	-0.001	0.001	0.002	0.001
16	0.001	0.006	0.005	0.006	0.005	0.004	0.005	0.007	0.003	0.004	0.001	0.006	0.005	0.001	0.005	0.002	0.004	0.005	0.004	0.002	-0.001	0.001	0.002	0.001
16.2	0.002	0.006	0.005	0.005	0.005	0.004	0.005	0.007	0.003	0.004	0.001	0.006	0.005	0	0.005	0.002	0.004	0.005	0.005	0.002	-0.001	0.001	0.002	0.001
16.4	0.002	0.006	0.005	0.005	0.004	0.003	0.005	0.007	0.003	0.004	0.001	0.006	0.005	0	0.004	0.002	0.004	0.005	0.005	0.002	-0.001	0.001	0.002	0.001
16.6	0.002	0.005	0.005	0.005	0.004	0.003	0.005	0.007	0.003	0.005	0.001	0.006	0.005	0	0.004	0.002	0.004	0.005	0.005	0.002	-0.002	0.001	0.002	0.002
16.8	0.002	0.005	0.005	0.004	0.004	0.003	0.004	0.007	0.003	0.005	0.002	0.006	0.005	-0.001	0.004	0.002	0.004	0.005	0.005	0.002	-0.002	0.001	0.002	0.002
17	0.002	0.005	0.005	0.004	0.004	0.003	0.004	0.007	0.003	0.005	0.002	0.006	0.005	-0.001	0.004	0.002	0.004	0.005	0.005	0.002	-0.002	0	0.002	0.002
17.2	0.002	0.005	0.005	0.004	0.003	0.003	0.004	0.006	0.003	0.005	0.002	0.006	0.005	-0.001	0.004	0.002	0.004	0.005	0.005	0.002	-0.002	0	0.002	0.002
17.4	0.002	0.005	0.005	0.004	0.003	0.003	0.004	0.006	0.003	0.005	0.002	0.006	0.006	-0.001	0.004	0.002	0.004	0.005	0.005	0.002	-0.002	0	0.002	0.001
17.6	0.002	0.005	0.004	0.005	0.003	0.003	0.004	0.006	0.003	0.004	0.002	0.005	0.006	-0.001	0.004	0.003	0.003	0.004	0.005	0.002	-0.002	0.001	0.002	0.001
17.8	0.002	0.005	0.004	0.005	0.002	0.003	0.004	0.005	0.003	0.004	0.002	0.005	0.006	-0.001	0.004	0.002	0.003	0.004	0.005	0.002	-0.003	0.001	0.002	0.001
18	0.002	0.005	0.004	0.005	0.003	0.003	0.004	0.005	0.003	0.004	0.002	0.004	0.006	0	0.004	0.002	0.003	0.004	0.004	0.002	-0.003	0.001	0.001	0.001
18.2	0.002	0.005	0.004	0.005	0.003	0.003	0.004	0.005	0.003	0.004	0.002	0.004	0.006	0	0.004	0.002	0.002	0.004	0.004	0.002	-0.003	0.001	0.001	0.001
18.4	0.002	0.005	0.004	0.005	0.003	0.003	0.004	0.005	0.004	0.003	0.002	0.004	0.006	0	0.004	0.002	0.002	0.004	0.004	0.002	-0.003	0.001	0.001	0.001
18.6	0.002	0.005	0.004	0.006	0.003	0.004	0.004	0.005	0.004	0.003	0.003	0.004	0.006	0	0.004	0.002	0.002	0.004	0.004	0.002	-0.002	0.001	0.001	0.001
18.8	0.001	0.005	0.004	0.006	0.004	0.004	0.004	0.005	0.004	0.002	0.003	0.003	0.006	0	0.004	0.002	0.002	0.004	0.003	0.002	-0.002	0.001	0.001	0
19	0.001	0.004	0.004	0.006	0.004	0.004	0.005	0.005	0.004	0.002	0.002	0.003	0.006	0.001	0.004	0.002	0.002	0.004	0.004	0.002	-0.002	0.001	0.001	0
19.2	0.001	0.004	0.004	0.005	0.004	0.004	0.005	0.005	0.004	0.002	0.002	0.003	0.006	0.001	0.004	0.001	0.001	0.004	0.004	0.003	-0.001	0.001	0.001	0
19.4	0.001	0.004	0.004	0.005	0.004	0.004	0.005	0.005	0.004	0.002	0.002	0.003	0.006	0.001	0.004	0.001	0.002	0.004	0.004	0.003	-0.001	0.001	0.001	0
19.6	0.001	0.005	0.004	0.005	0.004	0.004	0.005	0.005	0.004	0.002	0.002	0.004	0.005	0.001	0.004	0.001	0.002	0.003	0.004	0.003	-0.001	0.001	0.001	0
19.8	0.001	0.005	0.004	0.005	0.004	0.004	0.005	0.004	0.004	0.002	0.002	0.004	0.005	0.001	0.003	0.001	0.002	0.003	0.003	0.003	-0.001	0.001	0.001	0
20	0.001	0.005	0.003	0.004	0.004	0.004	0.005	0.004	0.004	0.002	0.002	0.004	0.005	0.001	0.003	0.002	0.002	0.003	0.003	0.003	0	0.001	0.001	0
20.2	0.001	0.005	0.003	0.004	0.004	0.004	0.006	0.004	0.004	0.002	0.001	0.004	0.004	0.001	0.003	0.002	0.002	0.003	0.003	0.002	0	0.001	0.001	0
20.4	0.001	0.005	0.003	0.004	0.004	0.004	0.005	0.004	0.004	0.003	0.001	0.004	0.004	0.001	0.003	0.002	0.002	0.003	0.003	0.002	0	0.001	0.001	0
20.6	0.001	0.005	0.003	0.003	0.003	0.004	0.005	0.004	0.004	0.003	0.001	0.004	0.004	0.001	0.002	0.002	0.002	0.003	0.003	0.002	0	0.001	0	0
20.8	0.002	0.005	0.002	0.003	0.003	0.004	0.005	0.004	0.004	0.003	0.001	0.004	0.004	0.001	0.002	0.002	0.002	0.003	0.003	0.002	0	0.001	0	0
21	0.002	0.005	0.002	0.003	0.003	0.003	0.005	0.004	0.004	0.004	0.001	0.003	0.004	0.001	0.002	0.003	0.002	0.003	0.003	0.001	0	0.001	0	0
21.2	0.002	0.005	0.002	0.002	0.003	0.003	0.004	0.004	0.004	0.004	0.001	0.003	0.003	0.001	0.002	0.003	0.002	0.003	0.003	0.001	0	0.001	0	0
21.4	0.002	0.005	0.002	0.002	0.003	0.003	0.004	0.004	0.003	0.004	0.001	0.003	0.003	0.001	0.002	0.003	0.002	0.003	0.002	0.001	0	0.001	0	0
21.6	0.002	0.004	0.002	0.002	0.003	0.003	0.004	0.003	0.003	0.004	0.001	0.003	0.003	0.001	0.002	0.003	0.002	0.003	0.002	0.001	0	0.001	0	0
21.8	0.002	0.004	0.002	0.002	0.003	0.002	0.003	0.003	0.003	0.004	0.001	0.003	0.003	0.001	0.002	0.003	0.002	0.003	0.002	0.001	0	0.001	0	0
22	0.002	0.004	0.002	0.002	0.003	0.002	0.003	0.003	0.002	0.004	0.001	0.002	0.003	0.001	0.002	0.003	0.002	0.003	0.002	0	0	0	0	0
22.2	0.002	0.003	0.002	0.002	0.003	0.002	0.003	0.003	0.002	0.004	0.001	0.003	0.003	0.001	0.002	0.003	0.002	0.003	0.002	0	-0.001	0	0	0
22.4	0.002	0.003	0.002	0.002	0.003	0.002	0.003	0.003	0.002	0.003	0.001	0.003	0.003	0.001	0.003	0.003	0.002	0.003	0.002	0.001	-0.001	0	0	0
22.6	0.002	0.003	0.002	0.002	0.003	0.001	0.002	0.003	0.002	0.003	0.001	0.003	0.002	0.001	0.002	0.003	0.002	0.003	0.003	0.001	-0.001	0	-0.001	0
22.8	0.002	0.002	0.002	0.002	0.003	0.002	0.002	0.002	0.002	0.003	0.001	0.003	0.002	0.001	0.002	0.003	0.002	0.003	0.003	0.001	-0.001	0	-0.001	0
23	0.002	0.002	0.003	0.002	0.003	0.002	0.002	0.002	0.002	0.002	0.001	0.003	0.002	0.001	0.002	0.002	0.002	0.003	0.003	0.001	-0.001	0.001	0	0
23.2	0.002	0.002	0.003	0.002	0.003	0.002	0.002	0.002	0.002	0.002	0.001	0.003	0.002	0.001	0.002	0.002	0.002	0.003	0.003	0.001	-0.001	0.001	0	0
23.4	0.002	0.002	0.003	0.002	0.004	0.002	0.002	0.002	0.001	0.002	0.001	0.003	0.002	0	0.002	0.002	0.002	0.002	0.003	0.001	-0.001	0.001	0	0
23.6	0.001	0.002	0.003	0.002	0.004	0.003	0.002	0.002	0.001	0.002	0.001	0.003	0.002	0.001	0.002	0.002	0.002	0.002	0.003	0.001	-0.001	0.001	0.001	0
23.8	0.001	0.002	0.003	0.002	0.003	0.003	0.001	0.002	0.001	0.001	0.001	0.002	0.002	0.001	0.002	0.001	0.002	0.002	0.003	0.001	-0.001	0.001	0.001	0
24	0.001	0.002	0.002	0.003	0.003	0.003	0.001	0.002	0.001	0.001	0.002	0.002	0.002	0.001	0.002	0.001	0.002	0.002	0.003	0.001	-0.001	0.001	0.001	0
24.2	0.001	0.002	0.002	0.003	0.003	0.003	0.001	0.002	0.001	0.001	0.002	0.002	0.002	0.001	0.002	0.001	0.002	0.002	0.003	0.001	-0.001	0.001	0.001	-0.001
24.4	0	0.002	0.002	0.003	0.002	0.003	0.001	0.002	0.001	0.001	0.002	0.002	0.002	0.001	0.003	0.001	0.002	0.002	0.003	0.001	-0.001	0.001	0.001	-0.001
24.6	0	0.002	0.002	0.002	0.002	0.003	0.001	0.002	0.001	0.001	0.002	0.001	0.003	0.001	0.003	0	0.002	0.002	0.003	0	-0.001	0	0.001	-0.001
24.8	0	0.002	0.002	0.002	0.002	0.003	0.001	0.002	0.001	0.001	0.002	0.001	0.002	0.001	0.003	0	0.001	0.002	0.002	0	-0.001	0	0.001	-0.001
25	0	0.002	0.001	0.002	0.002	0.003	0.001	0.003	0.001	0.002	0.002	0.001	0.002	0.001	0.003	0	0.001	0.002	0.002	0	0	0	0.001	-0.001
25.2	0	0.002	0.001	0.002	0.002	0.002	0.001	0.003	0.001	0.002	0.002	0.001	0.002	0.001	0.003	0	0.001	0.002	0.002	0	0	-0.001	0.001	-0.001
25.4	0	0.002	0.001	0.002	0.002	0.002	0.001	0.003	0.001	0.002	0.002	0.001	0.002	0.001	0.003	0	0.001	0.002	0.002	0	0	-0.001	0.001	-0.001
25.6	0	0.002	0.001	0.002	0.002	0.002	0.001	0.003	0.001	0.002	0.001	0.001	0.002	0	0.003	0	0.001	0.002	0.002	0	0	-0.001	0.001	-0.001
25.8	0	0.002	0.001	0.001	0.002	0.002	0.001	0.002	0.001	0.002	0.001	0.001	0.001	0	0.003	0	0.001	0.002	0.002	0	0	-0.001	0.001	-0.001
26	0	0.002	0.001	0.001	0.002	0.002	0.001	0.002	0.001	0.001	0.001	0.001	0.001	0	0.002	0	0.001	0.002	0.001	0	0	-0.001	0	-0.001
26.2	0	0.002	0.001	0.001	0.002	0.002	0.001	0.002	0.001	0.001	0.001	0.001	0.001	0.001	0.002	0	0.001	0.001	0.001	-0.001	0	-0.001	0	0
26.4	0	0.002	0.001	0.001	0.001	0.001	0.002	0.002	0.001	0.001	0	0.001	0	0.001	0.002	0	0.001	0.001	0.001	-0.001	0	-0.001	0	0
26.6	0	0.001	0.001	0.001	0.001	0.001	0.002	0.001	0.001	0.001	0	0.001	0	0.001	0.002	0.001	0	0.001	0	-0.001	0	-0.001	0	0
26.8	0	0.001	0.001	0.001	0.001	0.001	0.002	0.001	0.001	0.001	0	0.001	0	0.001	0.001	0.001	0	0.001	0	-0.001	0	0	0	0
27	0	0.001	0.001	0	0.001	0.001	0.001	0.001	0.001	0.001	0	0.001	0	0.001	0.001	0.001	0	0.001	0	-0.001	0	0	0	0.001
27.2	0.001	0.001	0.001	0	0.001	0.001	0.001	0.001	0.001	0	0	0.001	0	0.001	0.001	0.001	0	0.001	0	-0.001	0	0	0	0.001
27.4	0.001	0	0.001	0	0.001	0.001	0.001	0.001	0.001	0	0	0.001	0	0	0.001	0.001	0	0	0	0	0	0	0	0.001
27.6	0	0	0.001	0	0.001	0	0	0	0.001	0	0	0.001	0	0	0.001	0.001	0	0	0	0	0	0	0	0
27.8	0	0	0.001	0	0.001	0	0	0	0.001	0	0	0.001	0	0	0.001	0.001	0	0	0	0	0	0.001	0	0
28	0	0	0.001	0	0	0	0	0	0	0	0	0	0	0	0	0.001	0	0	0	0	0	0.001	0	0
28.2	0	0	0	0	0	0	0	0	0	0	0	0	0	0	0	0	0	0	0	0	0	0.001	0	0
28.4	0	0	0	0	0	0	0	0	0	0	0	0	0	0	0	0	0	0	0	0	0	0	0	0
28.6	0	0	0	0	0	0	0	0	0	0	0	0	0	0	0	0	0	0	0	0	0	0	0	0
28.8	0	0	0	0	-0.001	-0.001	0	0	0	0	0	0	0	0	0	0	0	0	0	0	0	0	0	0
29	0	0	-0.001	0	-0.001	-0.001	-0.001	0	-0.001	0	0	-0.001	0	0	0	-0.001	0	0	0	0	0	0	0	0
29.2	0	0	-0.001	-0.001	-0.001	-0.001	-0.001	0	-0.001	0	0	-0.001	0	0	-0.001	-0.001	0	0	0	0	0	0	0	0
29.4	0	-0.001	-0.001	-0.001	-0.001	-0.001	0	-0.001	-0.001	0	0	-0.001	0	-0.001	-0.001	-0.001	0	-0.001	0	0	0	-0.001	-0.001	-0.001
29.6	0	-0.001	-0.001	-0.001	-0.001	0	0	-0.001	-0.001	0	0	-0.001	-0.001	-0.001	-0.001	-0.001	0	-0.001	0	0	0	-0.001	-0.001	-0.001
29.8	-0.001	-0.001	-0.002	-0.001	-0.001	0	0	-0.001	-0.001	0	0.001	-0.001	-0.001	0	-0.001	-0.001	0	-0.001	0	0	0	-0.001	-0.001	-0.001
30	0	0	0	0	0	0	0	0	0	0	0	0	0	0	0	0	0	0	0	0	0	0	0	0
30.2	0.024	0.024	0.026	0.029	0.03	0.032	0.03	0.032	0.032	0.026	0.029	0.031	0.029	0.029	0.029	0.026	0.027	0.033	0.032	0.028	0.028	0.029	0.031	0.032
30.4	0.053	0.052	0.057	0.063	0.066	0.069	0.064	0.069	0.069	0.056	0.063	0.066	0.062	0.062	0.063	0.056	0.059	0.07	0.068	0.061	0.061	0.063	0.067	0.07
30.6	0.085	0.084	0.091	0.099	0.106	0.11	0.101	0.111	0.109	0.089	0.1	0.104	0.098	0.099	0.1	0.089	0.094	0.11	0.107	0.097	0.098	0.1	0.108	0.111
30.8	0.121	0.119	0.128	0.138	0.149	0.153	0.141	0.155	0.153	0.125	0.141	0.146	0.137	0.139	0.14	0.125	0.132	0.154	0.149	0.137	0.137	0.141	0.151	0.156
31	0.16	0.156	0.166	0.178	0.193	0.199	0.182	0.201	0.199	0.162	0.183	0.188	0.178	0.181	0.181	0.162	0.173	0.199	0.193	0.178	0.178	0.183	0.197	0.203
31.2	0.199	0.194	0.205	0.218	0.239	0.246	0.224	0.249	0.245	0.201	0.226	0.231	0.219	0.224	0.223	0.2	0.214	0.244	0.236	0.221	0.22	0.226	0.244	0.25
31.4	0.24	0.233	0.244	0.257	0.285	0.292	0.264	0.295	0.29	0.239	0.269	0.274	0.259	0.267	0.265	0.238	0.254	0.289	0.279	0.264	0.262	0.269	0.29	0.297
31.6	0.279	0.27	0.282	0.294	0.328	0.336	0.302	0.34	0.333	0.276	0.309	0.314	0.297	0.308	0.304	0.274	0.293	0.331	0.318	0.305	0.302	0.31	0.335	0.342
31.8	0.317	0.306	0.316	0.328	0.368	0.376	0.337	0.381	0.373	0.31	0.347	0.35	0.332	0.345	0.34	0.307	0.33	0.369	0.354	0.344	0.339	0.348	0.377	0.384
32	0.352	0.339	0.346	0.356	0.403	0.411	0.366	0.417	0.408	0.339	0.38	0.381	0.362	0.378	0.372	0.336	0.362	0.401	0.385	0.378	0.371	0.382	0.413	0.421
32.2	0.382	0.366	0.371	0.378	0.432	0.439	0.389	0.446	0.436	0.364	0.407	0.406	0.385	0.405	0.397	0.359	0.388	0.427	0.408	0.406	0.398	0.409	0.444	0.451
32.4	0.408	0.39	0.393	0.396	0.456	0.462	0.407	0.47	0.458	0.384	0.429	0.427	0.405	0.428	0.419	0.379	0.411	0.449	0.428	0.431	0.42	0.432	0.469	0.476
32.6	0.433	0.412	0.412	0.412	0.476	0.483	0.422	0.491	0.478	0.401	0.449	0.446	0.423	0.448	0.439	0.396	0.431	0.468	0.446	0.453	0.44	0.451	0.493	0.499
32.8	0.455	0.432	0.43	0.426	0.494	0.502	0.436	0.51	0.495	0.416	0.466	0.463	0.438	0.466	0.457	0.411	0.449	0.485	0.462	0.474	0.459	0.469	0.514	0.519
33	0.475	0.45	0.446	0.439	0.51	0.518	0.448	0.528	0.511	0.43	0.482	0.478	0.452	0.482	0.472	0.425	0.465	0.5	0.476	0.492	0.475	0.485	0.533	0.537
33.2	0.493	0.466	0.46	0.45	0.524	0.533	0.459	0.543	0.526	0.442	0.496	0.493	0.464	0.497	0.487	0.438	0.48	0.514	0.489	0.509	0.49	0.499	0.55	0.554
33.4	0.51	0.482	0.474	0.461	0.538	0.548	0.469	0.558	0.54	0.453	0.509	0.507	0.476	0.511	0.501	0.45	0.494	0.527	0.502	0.524	0.504	0.512	0.566	0.569
33.6	0.526	0.497	0.487	0.471	0.551	0.561	0.479	0.572	0.554	0.464	0.522	0.52	0.487	0.524	0.514	0.462	0.507	0.54	0.514	0.539	0.517	0.524	0.581	0.583
33.8	0.541	0.511	0.5	0.481	0.563	0.574	0.489	0.585	0.567	0.475	0.534	0.532	0.498	0.537	0.527	0.473	0.52	0.552	0.525	0.553	0.53	0.536	0.595	0.597
34	0.554	0.525	0.513	0.491	0.575	0.587	0.499	0.597	0.58	0.485	0.546	0.545	0.508	0.549	0.539	0.483	0.532	0.564	0.536	0.567	0.543	0.548	0.609	0.611
34.2	0.567	0.538	0.525	0.5	0.587	0.599	0.508	0.609	0.592	0.495	0.558	0.557	0.518	0.562	0.551	0.493	0.544	0.576	0.546	0.579	0.555	0.558	0.622	0.623
34.4	0.579	0.55	0.536	0.509	0.598	0.611	0.517	0.621	0.604	0.504	0.569	0.569	0.528	0.574	0.563	0.503	0.555	0.587	0.556	0.592	0.567	0.569	0.634	0.636
34.6	0.591	0.562	0.548	0.518	0.609	0.622	0.525	0.632	0.616	0.513	0.58	0.58	0.538	0.585	0.574	0.513	0.566	0.598	0.566	0.603	0.578	0.579	0.645	0.647
34.8	0.601	0.574	0.559	0.526	0.62	0.633	0.534	0.643	0.627	0.522	0.591	0.591	0.547	0.596	0.585	0.522	0.576	0.608	0.575	0.615	0.589	0.588	0.656	0.658
35	0.611	0.585	0.57	0.534	0.631	0.644	0.542	0.654	0.637	0.531	0.601	0.601	0.556	0.607	0.595	0.531	0.586	0.618	0.584	0.626	0.6	0.597	0.667	0.669
35.2	0.621	0.596	0.581	0.542	0.641	0.654	0.551	0.664	0.647	0.539	0.611	0.611	0.565	0.617	0.605	0.54	0.596	0.628	0.593	0.636	0.61	0.606	0.677	0.679
35.4	0.629	0.607	0.591	0.55	0.651	0.664	0.559	0.674	0.656	0.547	0.621	0.62	0.574	0.627	0.615	0.549	0.605	0.637	0.601	0.646	0.619	0.615	0.686	0.688
35.6	0.638	0.617	0.601	0.557	0.66	0.673	0.566	0.684	0.665	0.556	0.63	0.629	0.582	0.637	0.625	0.557	0.614	0.646	0.609	0.656	0.629	0.624	0.696	0.697
35.8	0.646	0.627	0.611	0.564	0.669	0.682	0.574	0.692	0.673	0.564	0.639	0.637	0.59	0.645	0.634	0.566	0.623	0.655	0.617	0.665	0.638	0.632	0.705	0.706
36	0.653	0.637	0.62	0.572	0.678	0.69	0.581	0.701	0.681	0.571	0.648	0.645	0.597	0.654	0.642	0.574	0.631	0.663	0.624	0.674	0.646	0.64	0.714	0.714
36.2	0.66	0.646	0.629	0.579	0.686	0.698	0.588	0.709	0.688	0.579	0.656	0.652	0.605	0.662	0.65	0.582	0.639	0.67	0.631	0.683	0.655	0.647	0.722	0.722
36.4	0.667	0.655	0.638	0.585	0.694	0.705	0.594	0.717	0.695	0.586	0.664	0.66	0.612	0.669	0.658	0.589	0.647	0.678	0.638	0.692	0.663	0.655	0.73	0.729
36.6	0.674	0.664	0.646	0.592	0.702	0.712	0.601	0.724	0.702	0.593	0.671	0.666	0.619	0.677	0.665	0.596	0.655	0.684	0.645	0.7	0.67	0.662	0.738	0.736
36.8	0.68	0.672	0.653	0.598	0.709	0.718	0.607	0.731	0.708	0.6	0.678	0.673	0.625	0.684	0.672	0.603	0.663	0.691	0.651	0.707	0.678	0.669	0.745	0.742
37	0.686	0.68	0.661	0.604	0.716	0.725	0.613	0.738	0.714	0.606	0.685	0.678	0.631	0.69	0.679	0.61	0.67	0.697	0.658	0.714	0.685	0.675	0.752	0.748
37.2	0.691	0.688	0.668	0.61	0.723	0.73	0.618	0.744	0.72	0.613	0.692	0.684	0.638	0.697	0.685	0.616	0.677	0.702	0.664	0.721	0.691	0.682	0.759	0.754
37.4	0.697	0.695	0.675	0.615	0.73	0.736	0.624	0.75	0.725	0.619	0.698	0.689	0.643	0.704	0.69	0.622	0.684	0.707	0.67	0.728	0.698	0.688	0.765	0.76
37.6	0.702	0.702	0.681	0.62	0.736	0.741	0.629	0.756	0.73	0.624	0.704	0.694	0.649	0.71	0.696	0.628	0.69	0.712	0.676	0.734	0.704	0.694	0.772	0.765
37.8	0.706	0.709	0.687	0.625	0.741	0.745	0.634	0.761	0.735	0.63	0.71	0.699	0.654	0.716	0.701	0.634	0.696	0.717	0.681	0.74	0.71	0.7	0.778	0.77
38	0.711	0.716	0.693	0.629	0.747	0.749	0.638	0.766	0.739	0.635	0.716	0.703	0.66	0.723	0.706	0.639	0.702	0.721	0.687	0.747	0.716	0.705	0.783	0.775
38.2	0.715	0.722	0.699	0.634	0.752	0.753	0.643	0.771	0.744	0.64	0.721	0.708	0.665	0.728	0.711	0.644	0.707	0.725	0.692	0.752	0.721	0.711	0.789	0.78
38.4	0.719	0.728	0.704	0.638	0.757	0.757	0.647	0.775	0.748	0.645	0.726	0.711	0.669	0.734	0.716	0.649	0.713	0.729	0.697	0.758	0.727	0.716	0.794	0.785
38.6	0.723	0.733	0.709	0.642	0.761	0.76	0.651	0.779	0.751	0.65	0.731	0.715	0.674	0.739	0.72	0.654	0.717	0.733	0.702	0.763	0.732	0.721	0.799	0.789
38.8	0.726	0.739	0.714	0.647	0.765	0.763	0.655	0.783	0.754	0.654	0.735	0.718	0.679	0.744	0.724	0.658	0.722	0.736	0.707	0.768	0.736	0.726	0.804	0.794
39	0.73	0.744	0.718	0.65	0.769	0.766	0.659	0.787	0.758	0.658	0.739	0.721	0.683	0.749	0.728	0.663	0.727	0.739	0.711	0.773	0.741	0.73	0.809	0.798
39.2	0.733	0.749	0.723	0.654	0.773	0.769	0.662	0.79	0.761	0.662	0.743	0.724	0.687	0.754	0.731	0.667	0.731	0.742	0.715	0.778	0.745	0.735	0.813	0.802
39.4	0.736	0.754	0.727	0.658	0.776	0.771	0.666	0.794	0.763	0.666	0.746	0.726	0.69	0.758	0.735	0.671	0.735	0.745	0.719	0.783	0.749	0.739	0.818	0.806
39.6	0.739	0.758	0.731	0.661	0.78	0.774	0.669	0.797	0.766	0.669	0.749	0.729	0.694	0.763	0.738	0.675	0.738	0.747	0.722	0.787	0.752	0.743	0.822	0.811
39.8	0.741	0.763	0.734	0.664	0.783	0.776	0.673	0.799	0.768	0.673	0.753	0.731	0.697	0.767	0.741	0.679	0.742	0.75	0.726	0.791	0.756	0.748	0.826	0.815
40	0.744	0.766	0.737	0.667	0.786	0.778	0.676	0.802	0.77	0.676	0.756	0.734	0.7	0.771	0.743	0.682	0.746	0.752	0.729	0.795	0.759	0.752	0.83	0.818
40.2	0.747	0.77	0.74	0.67	0.789	0.78	0.679	0.805	0.772	0.679	0.758	0.736	0.703	0.774	0.746	0.685	0.749	0.754	0.733	0.799	0.762	0.756	0.834	0.822
40.4	0.749	0.773	0.743	0.673	0.792	0.782	0.682	0.807	0.774	0.683	0.761	0.738	0.706	0.778	0.748	0.688	0.752	0.756	0.736	0.802	0.765	0.759	0.838	0.826
40.6	0.751	0.776	0.745	0.676	0.795	0.784	0.685	0.81	0.776	0.685	0.764	0.74	0.708	0.781	0.75	0.691	0.756	0.758	0.739	0.805	0.768	0.763	0.842	0.829
40.8	0.753	0.779	0.748	0.679	0.797	0.785	0.687	0.812	0.777	0.688	0.766	0.741	0.711	0.784	0.752	0.694	0.759	0.759	0.742	0.808	0.771	0.767	0.846	0.833
41	0.756	0.782	0.75	0.682	0.8	0.787	0.69	0.814	0.778	0.691	0.769	0.743	0.713	0.786	0.753	0.697	0.762	0.761	0.745	0.811	0.774	0.77	0.849	0.836
41.2	0.758	0.785	0.752	0.684	0.802	0.788	0.692	0.816	0.779	0.693	0.771	0.744	0.715	0.789	0.755	0.7	0.765	0.762	0.747	0.813	0.777	0.773	0.853	0.839
41.4	0.76	0.787	0.754	0.687	0.804	0.79	0.694	0.818	0.78	0.696	0.774	0.746	0.717	0.792	0.757	0.702	0.767	0.763	0.75	0.816	0.78	0.776	0.857	0.843
41.6	0.761	0.789	0.756	0.689	0.806	0.791	0.696	0.82	0.781	0.698	0.775	0.747	0.719	0.794	0.758	0.705	0.77	0.765	0.752	0.819	0.782	0.78	0.861	0.846
41.8	0.763	0.791	0.758	0.692	0.808	0.792	0.698	0.821	0.782	0.7	0.777	0.747	0.721	0.796	0.76	0.707	0.772	0.766	0.755	0.821	0.785	0.783	0.865	0.85
42	0.765	0.793	0.759	0.694	0.81	0.792	0.7	0.823	0.783	0.703	0.779	0.748	0.723	0.798	0.761	0.709	0.774	0.767	0.757	0.824	0.787	0.786	0.869	0.853
42.2	0.767	0.795	0.761	0.696	0.811	0.793	0.702	0.824	0.783	0.705	0.78	0.749	0.725	0.8	0.762	0.711	0.775	0.768	0.759	0.826	0.789	0.788	0.873	0.856
42.4	0.768	0.798	0.762	0.698	0.812	0.794	0.703	0.826	0.784	0.707	0.782	0.75	0.726	0.802	0.763	0.713	0.777	0.769	0.761	0.829	0.791	0.791	0.877	0.859
42.6	0.77	0.8	0.763	0.7	0.814	0.795	0.705	0.827	0.785	0.708	0.783	0.75	0.728	0.803	0.764	0.715	0.779	0.77	0.763	0.831	0.793	0.794	0.88	0.862
42.8	0.771	0.802	0.764	0.702	0.815	0.795	0.707	0.828	0.785	0.71	0.784	0.751	0.73	0.804	0.765	0.717	0.78	0.771	0.765	0.834	0.795	0.796	0.884	0.865
43	0.773	0.804	0.765	0.703	0.816	0.796	0.708	0.829	0.786	0.711	0.785	0.751	0.731	0.806	0.766	0.718	0.781	0.772	0.767	0.836	0.797	0.799	0.887	0.868
43.2	0.775	0.806	0.766	0.705	0.817	0.797	0.71	0.83	0.786	0.713	0.786	0.752	0.733	0.807	0.767	0.72	0.783	0.773	0.769	0.839	0.799	0.801	0.89	0.871
43.4	0.776	0.807	0.767	0.706	0.818	0.797	0.711	0.831	0.787	0.714	0.788	0.753	0.735	0.808	0.767	0.722	0.784	0.773	0.771	0.841	0.8	0.804	0.893	0.873
43.6	0.778	0.809	0.768	0.707	0.82	0.798	0.713	0.832	0.788	0.715	0.789	0.753	0.736	0.809	0.768	0.723	0.785	0.774	0.773	0.843	0.802	0.806	0.896	0.876
43.8	0.779	0.811	0.769	0.708	0.821	0.798	0.714	0.833	0.788	0.716	0.79	0.754	0.738	0.81	0.769	0.725	0.786	0.775	0.774	0.845	0.804	0.809	0.899	0.878
44	0.78	0.813	0.77	0.709	0.822	0.799	0.715	0.834	0.789	0.718	0.791	0.755	0.739	0.812	0.77	0.726	0.788	0.776	0.776	0.847	0.805	0.812	0.902	0.881
44.2	0.782	0.814	0.77	0.71	0.822	0.799	0.716	0.835	0.79	0.719	0.792	0.755	0.741	0.812	0.771	0.728	0.789	0.776	0.778	0.849	0.807	0.814	0.905	0.883
44.4	0.783	0.816	0.771	0.711	0.823	0.8	0.717	0.836	0.79	0.72	0.793	0.756	0.742	0.814	0.771	0.729	0.79	0.777	0.78	0.851	0.809	0.816	0.908	0.885
44.6	0.785	0.817	0.772	0.712	0.824	0.8	0.718	0.837	0.79	0.721	0.794	0.757	0.743	0.815	0.772	0.731	0.791	0.778	0.781	0.853	0.81	0.819	0.911	0.887
44.8	0.786	0.818	0.772	0.714	0.825	0.8	0.719	0.838	0.791	0.722	0.795	0.757	0.744	0.816	0.773	0.732	0.792	0.778	0.783	0.855	0.812	0.821	0.914	0.889
45	0.787	0.82	0.773	0.715	0.825	0.8	0.72	0.839	0.791	0.723	0.796	0.758	0.745	0.817	0.774	0.734	0.793	0.779	0.785	0.856	0.814	0.824	0.916	0.891
45.2	0.789	0.821	0.774	0.716	0.826	0.8	0.72	0.839	0.791	0.725	0.797	0.758	0.746	0.818	0.774	0.735	0.794	0.78	0.786	0.858	0.815	0.826	0.919	0.893
45.4	0.79	0.822	0.775	0.717	0.827	0.801	0.721	0.84	0.792	0.726	0.798	0.759	0.747	0.819	0.775	0.736	0.796	0.78	0.788	0.86	0.817	0.828	0.921	0.895
45.6	0.791	0.822	0.775	0.718	0.827	0.801	0.721	0.841	0.792	0.727	0.798	0.759	0.748	0.82	0.776	0.737	0.796	0.781	0.79	0.861	0.818	0.831	0.924	0.897
45.8	0.792	0.823	0.775	0.719	0.828	0.801	0.722	0.842	0.792	0.728	0.799	0.759	0.749	0.821	0.776	0.737	0.797	0.781	0.791	0.863	0.82	0.833	0.926	0.9
46	0.793	0.824	0.776	0.719	0.828	0.801	0.722	0.842	0.793	0.729	0.8	0.76	0.749	0.822	0.777	0.738	0.798	0.782	0.793	0.865	0.821	0.836	0.929	0.902
46.2	0.795	0.824	0.776	0.72	0.828	0.802	0.723	0.843	0.793	0.73	0.8	0.76	0.749	0.823	0.777	0.738	0.799	0.782	0.794	0.866	0.822	0.838	0.931	0.904
46.4	0.796	0.825	0.776	0.721	0.829	0.802	0.724	0.844	0.793	0.731	0.801	0.76	0.75	0.824	0.778	0.739	0.8	0.783	0.796	0.868	0.824	0.84	0.933	0.906
46.6	0.797	0.826	0.777	0.722	0.829	0.803	0.724	0.844	0.793	0.732	0.802	0.76	0.75	0.825	0.778	0.739	0.8	0.783	0.797	0.869	0.825	0.843	0.935	0.908
46.8	0.799	0.826	0.777	0.723	0.829	0.803	0.724	0.845	0.794	0.733	0.803	0.76	0.751	0.826	0.779	0.74	0.801	0.783	0.799	0.871	0.827	0.845	0.937	0.911
47	0.8	0.827	0.778	0.723	0.83	0.804	0.725	0.845	0.794	0.733	0.803	0.761	0.751	0.827	0.779	0.74	0.801	0.784	0.8	0.872	0.828	0.847	0.939	0.913
47.2	0.801	0.828	0.778	0.724	0.83	0.804	0.725	0.846	0.795	0.734	0.804	0.761	0.751	0.828	0.78	0.741	0.802	0.784	0.801	0.874	0.829	0.849	0.941	0.916
47.4	0.802	0.829	0.778	0.724	0.831	0.805	0.725	0.846	0.795	0.734	0.805	0.761	0.752	0.828	0.78	0.742	0.803	0.784	0.802	0.875	0.83	0.851	0.944	0.918
47.6	0.802	0.829	0.779	0.725	0.832	0.805	0.726	0.847	0.796	0.735	0.806	0.762	0.752	0.829	0.78	0.742	0.803	0.784	0.804	0.877	0.831	0.853	0.947	0.92
47.8	0.803	0.83	0.779	0.725	0.832	0.805	0.726	0.847	0.796	0.735	0.806	0.762	0.753	0.83	0.781	0.743	0.804	0.784	0.805	0.878	0.833	0.855	0.949	0.922
48	0.804	0.83	0.779	0.725	0.833	0.805	0.726	0.847	0.796	0.736	0.807	0.762	0.754	0.831	0.781	0.744	0.804	0.784	0.806	0.88	0.834	0.857	0.952	0.925
48.2	0.805	0.831	0.779	0.726	0.834	0.805	0.727	0.847	0.796	0.736	0.807	0.762	0.754	0.832	0.781	0.745	0.805	0.784	0.807	0.881	0.835	0.859	0.954	0.927
48.4	0.806	0.831	0.78	0.726	0.834	0.805	0.727	0.847	0.796	0.736	0.808	0.762	0.755	0.832	0.782	0.745	0.805	0.784	0.808	0.883	0.836	0.861	0.957	0.929
48.6	0.807	0.831	0.78	0.727	0.835	0.805	0.727	0.848	0.796	0.737	0.808	0.763	0.755	0.832	0.782	0.746	0.806	0.784	0.809	0.884	0.837	0.863	0.96	0.931
48.8	0.808	0.832	0.78	0.727	0.836	0.805	0.728	0.848	0.796	0.737	0.808	0.763	0.756	0.833	0.782	0.747	0.807	0.784	0.81	0.885	0.838	0.865	0.962	0.933
49	0.809	0.833	0.781	0.728	0.836	0.805	0.728	0.848	0.796	0.738	0.808	0.763	0.756	0.833	0.782	0.747	0.807	0.785	0.811	0.887	0.839	0.867	0.964	0.935
49.2	0.809	0.834	0.781	0.728	0.837	0.805	0.728	0.848	0.796	0.738	0.809	0.763	0.757	0.833	0.782	0.748	0.808	0.785	0.812	0.888	0.84	0.869	0.967	0.937
49.4	0.81	0.834	0.781	0.729	0.837	0.805	0.729	0.848	0.796	0.738	0.809	0.764	0.757	0.833	0.782	0.748	0.808	0.785	0.813	0.889	0.84	0.871	0.969	0.939
49.6	0.811	0.835	0.781	0.73	0.838	0.805	0.73	0.849	0.796	0.739	0.809	0.764	0.757	0.833	0.783	0.749	0.809	0.785	0.815	0.891	0.841	0.873	0.971	0.941
49.8	0.812	0.836	0.781	0.73	0.838	0.805	0.73	0.849	0.796	0.739	0.81	0.764	0.757	0.833	0.783	0.749	0.809	0.786	0.816	0.892	0.842	0.875	0.973	0.943
50	0.813	0.836	0.782	0.731	0.839	0.805	0.731	0.849	0.796	0.74	0.81	0.764	0.757	0.834	0.784	0.75	0.809	0.786	0.817	0.893	0.843	0.876	0.975	0.945
50.2	0.814	0.837	0.782	0.732	0.839	0.805	0.732	0.85	0.796	0.741	0.81	0.764	0.757	0.834	0.784	0.751	0.809	0.787	0.818	0.895	0.844	0.878	0.977	0.947
50.4	0.815	0.837	0.782	0.732	0.839	0.805	0.732	0.85	0.796	0.741	0.811	0.764	0.758	0.834	0.785	0.751	0.809	0.787	0.82	0.896	0.845	0.88	0.979	0.948
50.6	0.816	0.838	0.782	0.733	0.839	0.805	0.732	0.851	0.796	0.742	0.811	0.764	0.758	0.835	0.785	0.752	0.81	0.787	0.821	0.897	0.845	0.881	0.981	0.95
50.8	0.817	0.838	0.782	0.733	0.839	0.806	0.733	0.851	0.796	0.743	0.811	0.764	0.758	0.835	0.786	0.752	0.81	0.787	0.822	0.898	0.846	0.883	0.983	0.952
51	0.817	0.839	0.782	0.734	0.839	0.806	0.733	0.852	0.797	0.743	0.811	0.764	0.758	0.836	0.786	0.753	0.81	0.787	0.823	0.899	0.847	0.884	0.985	0.953
51.2	0.818	0.839	0.782	0.734	0.839	0.807	0.733	0.853	0.797	0.744	0.812	0.764	0.759	0.836	0.786	0.754	0.811	0.788	0.824	0.9	0.848	0.886	0.987	0.955
51.4	0.818	0.84	0.782	0.734	0.839	0.807	0.733	0.853	0.797	0.744	0.812	0.765	0.76	0.837	0.787	0.754	0.811	0.788	0.825	0.901	0.849	0.888	0.989	0.956
51.6	0.819	0.84	0.782	0.734	0.839	0.807	0.734	0.853	0.797	0.745	0.812	0.765	0.76	0.837	0.787	0.754	0.812	0.788	0.826	0.902	0.85	0.89	0.991	0.958
51.8	0.819	0.841	0.782	0.734	0.84	0.807	0.734	0.854	0.797	0.745	0.813	0.765	0.761	0.838	0.787	0.755	0.813	0.788	0.827	0.904	0.851	0.891	0.993	0.959
52	0.82	0.841	0.782	0.735	0.84	0.807	0.734	0.854	0.797	0.746	0.813	0.765	0.761	0.838	0.786	0.755	0.813	0.788	0.829	0.905	0.852	0.893	0.995	0.961
52.2	0.821	0.842	0.782	0.735	0.84	0.807	0.734	0.854	0.798	0.746	0.813	0.765	0.762	0.839	0.786	0.755	0.814	0.788	0.83	0.906	0.853	0.895	0.996	0.963
52.4	0.822	0.842	0.782	0.735	0.841	0.808	0.734	0.854	0.798	0.746	0.813	0.765	0.762	0.839	0.786	0.755	0.815	0.787	0.831	0.907	0.854	0.896	0.998	0.964
52.6	0.822	0.843	0.782	0.735	0.841	0.808	0.734	0.855	0.798	0.747	0.813	0.766	0.762	0.839	0.785	0.756	0.815	0.787	0.832	0.908	0.855	0.898	1	0.966
52.8	0.823	0.843	0.782	0.735	0.842	0.808	0.734	0.855	0.798	0.747	0.813	0.766	0.763	0.839	0.785	0.756	0.815	0.788	0.833	0.908	0.856	0.9	1.002	0.968
53	0.824	0.843	0.782	0.735	0.842	0.808	0.735	0.855	0.798	0.747	0.813	0.766	0.763	0.84	0.784	0.756	0.816	0.788	0.834	0.909	0.857	0.901	1.003	0.969
53.2	0.824	0.844	0.782	0.736	0.842	0.808	0.735	0.855	0.798	0.747	0.813	0.766	0.763	0.84	0.784	0.756	0.816	0.788	0.835	0.91	0.858	0.903	1.005	0.971
53.4	0.825	0.844	0.782	0.736	0.842	0.808	0.735	0.855	0.798	0.747	0.813	0.766	0.763	0.84	0.784	0.756	0.816	0.788	0.836	0.911	0.859	0.904	1.007	0.973
53.6	0.826	0.845	0.782	0.736	0.843	0.808	0.736	0.855	0.798	0.747	0.813	0.766	0.763	0.84	0.784	0.757	0.817	0.789	0.837	0.913	0.86	0.906	1.009	0.975
53.8	0.826	0.845	0.782	0.737	0.843	0.808	0.736	0.855	0.798	0.747	0.813	0.766	0.763	0.84	0.784	0.757	0.817	0.789	0.837	0.914	0.861	0.907	1.01	0.977
54	0.827	0.846	0.782	0.737	0.843	0.808	0.736	0.855	0.798	0.748	0.814	0.766	0.763	0.84	0.784	0.757	0.817	0.789	0.838	0.915	0.861	0.909	1.012	0.979
54.2	0.827	0.846	0.783	0.737	0.843	0.808	0.736	0.855	0.797	0.748	0.814	0.766	0.764	0.84	0.785	0.757	0.817	0.79	0.839	0.916	0.862	0.91	1.013	0.98
54.4	0.828	0.847	0.783	0.738	0.843	0.808	0.736	0.855	0.797	0.748	0.814	0.766	0.764	0.84	0.785	0.758	0.817	0.79	0.84	0.917	0.863	0.912	1.014	0.982
54.6	0.829	0.847	0.783	0.738	0.843	0.808	0.736	0.855	0.797	0.748	0.815	0.766	0.764	0.84	0.785	0.758	0.817	0.79	0.841	0.917	0.864	0.913	1.016	0.983
54.8	0.83	0.847	0.784	0.738	0.843	0.809	0.736	0.855	0.797	0.748	0.815	0.766	0.764	0.84	0.786	0.758	0.817	0.79	0.841	0.918	0.865	0.915	1.018	0.985
55	0.83	0.847	0.784	0.737	0.843	0.809	0.736	0.855	0.797	0.748	0.816	0.766	0.765	0.841	0.786	0.759	0.817	0.79	0.842	0.918	0.866	0.916	1.02	0.986
55.2	0.831	0.847	0.784	0.737	0.843	0.809	0.736	0.855	0.797	0.749	0.816	0.767	0.765	0.841	0.786	0.759	0.818	0.79	0.842	0.919	0.867	0.918	1.021	0.988
55.4	0.832	0.848	0.785	0.737	0.843	0.81	0.736	0.855	0.797	0.749	0.817	0.767	0.765	0.842	0.786	0.759	0.818	0.79	0.843	0.919	0.867	0.92	1.023	0.99
55.6	0.833	0.848	0.785	0.737	0.844	0.81	0.736	0.855	0.797	0.749	0.817	0.767	0.766	0.842	0.787	0.76	0.818	0.79	0.844	0.92	0.868	0.921	1.025	0.991
55.8	0.833	0.848	0.786	0.737	0.844	0.81	0.736	0.855	0.798	0.75	0.817	0.767	0.766	0.843	0.787	0.76	0.818	0.79	0.845	0.92	0.869	0.923	1.026	0.993
56	0.834	0.848	0.786	0.737	0.844	0.811	0.736	0.855	0.798	0.75	0.817	0.767	0.766	0.843	0.787	0.761	0.818	0.79	0.846	0.921	0.869	0.924	1.028	0.995
56.2	0.835	0.848	0.786	0.738	0.845	0.811	0.736	0.855	0.798	0.75	0.817	0.767	0.766	0.844	0.787	0.762	0.818	0.79	0.846	0.921	0.87	0.925	1.03	0.996
56.4	0.835	0.848	0.786	0.738	0.845	0.811	0.736	0.855	0.799	0.751	0.816	0.767	0.766	0.844	0.786	0.762	0.819	0.79	0.847	0.922	0.871	0.927	1.031	0.998
56.6	0.836	0.848	0.786	0.738	0.845	0.811	0.737	0.855	0.799	0.751	0.816	0.767	0.766	0.844	0.786	0.763	0.819	0.79	0.848	0.923	0.871	0.928	1.033	0.999
56.8	0.836	0.848	0.786	0.739	0.846	0.811	0.737	0.855	0.799	0.751	0.816	0.767	0.766	0.844	0.786	0.764	0.819	0.79	0.849	0.923	0.872	0.929	1.035	1.001
57	0.837	0.849	0.786	0.739	0.846	0.811	0.737	0.855	0.799	0.751	0.816	0.767	0.766	0.844	0.786	0.764	0.82	0.79	0.85	0.925	0.873	0.931	1.037	1.002
57.2	0.837	0.849	0.786	0.739	0.846	0.81	0.737	0.855	0.799	0.751	0.816	0.767	0.767	0.844	0.785	0.765	0.82	0.79	0.852	0.926	0.874	0.932	1.039	1.003
57.4	0.838	0.849	0.786	0.74	0.846	0.81	0.738	0.855	0.8	0.752	0.816	0.767	0.767	0.844	0.785	0.765	0.82	0.79	0.853	0.927	0.874	0.933	1.04	1.005
57.6	0.838	0.85	0.786	0.74	0.846	0.81	0.738	0.855	0.8	0.752	0.816	0.767	0.767	0.844	0.785	0.765	0.821	0.79	0.854	0.928	0.875	0.935	1.042	1.006
57.8	0.838	0.85	0.785	0.741	0.846	0.81	0.738	0.855	0.8	0.752	0.816	0.768	0.767	0.844	0.785	0.765	0.821	0.79	0.855	0.929	0.877	0.936	1.044	1.007
58	0.839	0.85	0.786	0.741	0.847	0.81	0.738	0.856	0.8	0.752	0.817	0.768	0.767	0.844	0.785	0.765	0.821	0.79	0.856	0.93	0.878	0.938	1.046	1.009
58.2	0.84	0.851	0.786	0.741	0.847	0.81	0.738	0.856	0.8	0.752	0.817	0.768	0.768	0.844	0.785	0.765	0.822	0.79	0.857	0.931	0.879	0.939	1.048	1.01
58.4	0.84	0.851	0.786	0.742	0.847	0.811	0.739	0.856	0.8	0.753	0.818	0.769	0.768	0.844	0.785	0.766	0.822	0.79	0.857	0.932	0.88	0.941	1.05	1.011
58.6	0.841	0.852	0.786	0.742	0.848	0.811	0.739	0.856	0.8	0.753	0.818	0.769	0.768	0.845	0.785	0.766	0.823	0.79	0.858	0.932	0.881	0.942	1.052	1.013
58.8	0.841	0.852	0.786	0.742	0.848	0.811	0.739	0.856	0.8	0.753	0.818	0.769	0.768	0.845	0.785	0.766	0.823	0.791	0.859	0.933	0.883	0.943	1.054	1.014
59	0.842	0.853	0.786	0.741	0.848	0.812	0.739	0.856	0.8	0.753	0.819	0.77	0.768	0.845	0.785	0.766	0.823	0.791	0.859	0.934	0.884	0.945	1.055	1.015
59.2	0.843	0.853	0.786	0.741	0.848	0.812	0.739	0.856	0.8	0.754	0.819	0.77	0.768	0.845	0.786	0.766	0.823	0.791	0.86	0.935	0.885	0.946	1.057	1.017
59.4	0.843	0.854	0.786	0.742	0.847	0.812	0.74	0.856	0.8	0.754	0.819	0.77	0.769	0.845	0.786	0.766	0.823	0.791	0.86	0.935	0.886	0.947	1.058	1.018
59.6	0.844	0.854	0.786	0.741	0.847	0.813	0.74	0.856	0.8	0.754	0.819	0.77	0.769	0.845	0.786	0.767	0.823	0.791	0.861	0.936	0.887	0.948	1.06	1.019
59.8	0.845	0.854	0.785	0.741	0.847	0.813	0.74	0.856	0.8	0.754	0.819	0.771	0.769	0.846	0.786	0.767	0.823	0.791	0.862	0.937	0.888	0.95	1.061	1.021
60	0.845	0.855	0.785	0.741	0.847	0.813	0.74	0.856	0.8	0.755	0.819	0.771	0.769	0.846	0.786	0.768	0.824	0.791	0.862	0.937	0.888	0.951	1.062	1.022
60.2	0.846	0.855	0.785	0.742	0.847	0.813	0.74	0.857	0.799	0.755	0.819	0.771	0.769	0.846	0.786	0.768	0.824	0.791	0.863	0.939	0.889	0.952	1.064	1.023
60.4	0.846	0.855	0.785	0.742	0.847	0.813	0.74	0.856	0.799	0.755	0.819	0.771	0.769	0.846	0.786	0.768	0.824	0.791	0.864	0.939	0.889	0.953	1.065	1.025
60.6	0.847	0.856	0.785	0.742	0.847	0.813	0.74	0.856	0.799	0.755	0.819	0.771	0.77	0.846	0.786	0.769	0.824	0.791	0.864	0.94	0.89	0.955	1.067	1.026
60.8	0.847	0.856	0.785	0.742	0.847	0.813	0.74	0.856	0.799	0.755	0.819	0.771	0.77	0.846	0.786	0.768	0.824	0.791	0.865	0.941	0.89	0.956	1.068	1.027
61	0.848	0.856	0.785	0.742	0.847	0.813	0.74	0.856	0.799	0.756	0.82	0.771	0.77	0.846	0.786	0.768	0.824	0.791	0.867	0.942	0.891	0.957	1.069	1.029
61.2	0.849	0.856	0.785	0.743	0.847	0.813	0.74	0.857	0.799	0.756	0.82	0.771	0.77	0.846	0.786	0.769	0.824	0.791	0.868	0.942	0.891	0.959	1.071	1.03
61.4	0.849	0.856	0.785	0.743	0.847	0.813	0.74	0.857	0.799	0.756	0.82	0.771	0.77	0.847	0.786	0.769	0.824	0.791	0.869	0.943	0.892	0.96	1.072	1.032
61.6	0.849	0.856	0.785	0.744	0.847	0.813	0.74	0.857	0.799	0.756	0.82	0.771	0.77	0.847	0.786	0.769	0.824	0.791	0.87	0.943	0.892	0.961	1.073	1.033
61.8	0.85	0.856	0.785	0.744	0.848	0.813	0.74	0.857	0.799	0.757	0.82	0.771	0.77	0.847	0.786	0.769	0.824	0.791	0.87	0.944	0.893	0.962	1.075	1.035
62	0.851	0.856	0.785	0.745	0.848	0.813	0.74	0.857	0.799	0.757	0.821	0.772	0.77	0.847	0.786	0.769	0.824	0.791	0.871	0.945	0.893	0.963	1.076	1.036
62.2	0.851	0.855	0.785	0.745	0.848	0.813	0.74	0.857	0.8	0.757	0.821	0.772	0.771	0.847	0.786	0.769	0.824	0.791	0.871	0.946	0.894	0.965	1.077	1.038
62.4	0.852	0.855	0.785	0.745	0.849	0.813	0.74	0.857	0.8	0.758	0.822	0.772	0.771	0.848	0.786	0.769	0.825	0.791	0.872	0.946	0.894	0.966	1.078	1.039
62.6	0.853	0.855	0.785	0.746	0.849	0.813	0.74	0.857	0.8	0.758	0.822	0.772	0.771	0.848	0.786	0.769	0.825	0.792	0.872	0.947	0.895	0.967	1.08	1.04
62.8	0.854	0.855	0.785	0.746	0.848	0.813	0.74	0.857	0.8	0.758	0.822	0.772	0.771	0.848	0.786	0.769	0.825	0.792	0.873	0.948	0.895	0.968	1.081	1.041
63	0.854	0.855	0.785	0.746	0.848	0.813	0.74	0.857	0.8	0.758	0.822	0.772	0.771	0.848	0.787	0.77	0.826	0.792	0.873	0.948	0.896	0.969	1.082	1.043
63.2	0.855	0.855	0.786	0.747	0.848	0.813	0.74	0.857	0.801	0.759	0.822	0.772	0.771	0.847	0.787	0.77	0.826	0.792	0.874	0.949	0.897	0.97	1.084	1.044
63.4	0.855	0.855	0.786	0.747	0.848	0.813	0.74	0.858	0.801	0.759	0.822	0.772	0.771	0.847	0.787	0.771	0.826	0.792	0.874	0.95	0.897	0.971	1.086	1.045
63.6	0.856	0.856	0.786	0.747	0.849	0.813	0.74	0.858	0.801	0.759	0.822	0.772	0.772	0.847	0.787	0.771	0.827	0.792	0.875	0.951	0.898	0.972	1.087	1.046
63.8	0.856	0.856	0.786	0.747	0.849	0.813	0.741	0.858	0.801	0.759	0.823	0.772	0.772	0.847	0.787	0.772	0.827	0.792	0.875	0.952	0.899	0.973	1.089	1.048
64	0.856	0.856	0.786	0.746	0.849	0.813	0.741	0.858	0.801	0.759	0.823	0.772	0.772	0.847	0.787	0.772	0.827	0.792	0.876	0.952	0.899	0.974	1.09	1.049
64.2	0.857	0.856	0.786	0.746	0.85	0.813	0.741	0.858	0.801	0.759	0.823	0.773	0.773	0.847	0.787	0.772	0.827	0.792	0.877	0.953	0.9	0.975	1.092	1.05
64.4	0.857	0.857	0.786	0.746	0.85	0.813	0.741	0.858	0.8	0.759	0.823	0.773	0.773	0.847	0.787	0.772	0.828	0.792	0.878	0.954	0.901	0.976	1.093	1.051
64.6	0.857	0.857	0.786	0.746	0.85	0.813	0.741	0.858	0.8	0.759	0.824	0.773	0.773	0.847	0.787	0.772	0.828	0.792	0.879	0.955	0.902	0.977	1.095	1.052
64.8	0.857	0.857	0.786	0.746	0.85	0.813	0.742	0.859	0.8	0.759	0.824	0.773	0.773	0.847	0.787	0.772	0.828	0.792	0.88	0.956	0.903	0.978	1.096	1.053
65	0.857	0.858	0.786	0.746	0.85	0.814	0.742	0.859	0.8	0.758	0.824	0.773	0.773	0.847	0.787	0.772	0.828	0.792	0.88	0.957	0.904	0.98	1.097	1.054
65.2	0.858	0.858	0.786	0.746	0.85	0.814	0.743	0.858	0.8	0.758	0.824	0.774	0.773	0.847	0.787	0.773	0.828	0.792	0.881	0.957	0.905	0.981	1.098	1.055
65.4	0.858	0.858	0.786	0.745	0.85	0.814	0.743	0.859	0.799	0.758	0.824	0.774	0.773	0.847	0.787	0.773	0.828	0.792	0.882	0.958	0.906	0.982	1.1	1.057
65.6	0.859	0.858	0.786	0.745	0.851	0.814	0.743	0.859	0.799	0.758	0.825	0.774	0.773	0.847	0.787	0.773	0.828	0.792	0.882	0.959	0.907	0.983	1.101	1.058
65.8	0.859	0.859	0.786	0.745	0.851	0.814	0.743	0.859	0.798	0.759	0.825	0.773	0.773	0.848	0.787	0.773	0.828	0.792	0.882	0.96	0.907	0.984	1.102	1.059
66	0.86	0.859	0.786	0.745	0.851	0.814	0.743	0.859	0.798	0.759	0.825	0.773	0.773	0.848	0.787	0.774	0.828	0.792	0.883	0.961	0.908	0.986	1.103	1.061
66.2	0.861	0.859	0.786	0.745	0.85	0.814	0.743	0.859	0.798	0.759	0.825	0.773	0.773	0.848	0.787	0.774	0.828	0.792	0.883	0.961	0.908	0.987	1.103	1.062
66.4	0.862	0.859	0.786	0.746	0.85	0.814	0.743	0.859	0.798	0.759	0.824	0.773	0.773	0.849	0.787	0.774	0.829	0.792	0.884	0.962	0.909	0.988	1.104	1.063
66.6	0.863	0.86	0.787	0.746	0.85	0.814	0.743	0.859	0.798	0.76	0.824	0.773	0.773	0.849	0.787	0.775	0.829	0.792	0.885	0.963	0.909	0.989	1.105	1.064
66.8	0.863	0.86	0.787	0.746	0.85	0.814	0.743	0.859	0.798	0.76	0.824	0.773	0.772	0.849	0.787	0.775	0.829	0.792	0.885	0.963	0.91	0.989	1.106	1.065
67	0.864	0.86	0.787	0.746	0.85	0.814	0.743	0.859	0.798	0.76	0.824	0.773	0.772	0.849	0.788	0.775	0.83	0.792	0.886	0.964	0.91	0.99	1.107	1.066
67.2	0.864	0.86	0.787	0.747	0.851	0.814	0.744	0.859	0.798	0.76	0.823	0.772	0.772	0.849	0.788	0.775	0.83	0.793	0.886	0.964	0.91	0.992	1.108	1.067
67.4	0.864	0.861	0.787	0.747	0.851	0.814	0.744	0.86	0.798	0.76	0.823	0.772	0.772	0.849	0.788	0.775	0.83	0.793	0.887	0.965	0.911	0.993	1.109	1.068
67.6	0.865	0.861	0.787	0.747	0.851	0.814	0.744	0.86	0.798	0.761	0.823	0.772	0.772	0.849	0.788	0.775	0.83	0.793	0.887	0.965	0.911	0.994	1.11	1.07
67.8	0.865	0.861	0.787	0.748	0.852	0.814	0.745	0.86	0.799	0.761	0.823	0.772	0.773	0.85	0.788	0.776	0.83	0.793	0.888	0.966	0.911	0.995	1.112	1.071
68	0.865	0.861	0.787	0.748	0.852	0.814	0.745	0.86	0.799	0.761	0.823	0.772	0.773	0.85	0.788	0.776	0.83	0.793	0.889	0.966	0.912	0.997	1.113	1.072
68.2	0.865	0.861	0.787	0.749	0.852	0.814	0.745	0.86	0.8	0.761	0.824	0.772	0.773	0.85	0.789	0.776	0.83	0.793	0.89	0.967	0.912	0.998	1.114	1.073
68.4	0.865	0.861	0.787	0.749	0.853	0.814	0.745	0.86	0.8	0.761	0.824	0.772	0.773	0.85	0.789	0.776	0.83	0.793	0.89	0.967	0.913	0.999	1.116	1.073
68.6	0.866	0.861	0.786	0.749	0.853	0.815	0.745	0.86	0.8	0.762	0.824	0.773	0.773	0.85	0.789	0.776	0.83	0.793	0.891	0.968	0.914	1.001	1.117	1.074
68.8	0.866	0.861	0.786	0.75	0.853	0.815	0.745	0.86	0.801	0.762	0.825	0.772	0.774	0.85	0.789	0.776	0.831	0.793	0.892	0.969	0.914	1.002	1.118	1.075
69	0.867	0.861	0.786	0.75	0.853	0.815	0.745	0.86	0.801	0.763	0.825	0.772	0.774	0.85	0.789	0.776	0.831	0.793	0.892	0.969	0.915	1.003	1.119	1.076
69.2	0.868	0.861	0.786	0.75	0.852	0.815	0.745	0.86	0.801	0.763	0.825	0.772	0.774	0.85	0.789	0.776	0.83	0.793	0.893	0.97	0.916	1.004	1.12	1.077
69.4	0.868	0.861	0.786	0.75	0.852	0.815	0.745	0.861	0.802	0.764	0.825	0.772	0.774	0.85	0.788	0.776	0.83	0.793	0.894	0.971	0.916	1.005	1.121	1.078
69.6	0.869	0.862	0.786	0.751	0.852	0.815	0.745	0.86	0.802	0.764	0.826	0.772	0.774	0.85	0.788	0.777	0.83	0.794	0.895	0.972	0.917	1.006	1.122	1.079
69.8	0.87	0.862	0.787	0.751	0.852	0.815	0.744	0.86	0.802	0.765	0.826	0.773	0.774	0.85	0.788	0.777	0.83	0.794	0.896	0.972	0.918	1.007	1.123	1.08
70	0.871	0.862	0.787	0.751	0.851	0.815	0.744	0.86	0.802	0.765	0.826	0.773	0.774	0.851	0.788	0.778	0.831	0.794	0.897	0.973	0.918	1.008	1.124	1.081
70.2	0.871	0.862	0.787	0.751	0.851	0.815	0.744	0.86	0.802	0.765	0.826	0.773	0.775	0.851	0.788	0.778	0.831	0.794	0.898	0.974	0.919	1.009	1.125	1.083
70.4	0.872	0.862	0.787	0.751	0.851	0.815	0.744	0.86	0.802	0.765	0.826	0.773	0.775	0.851	0.788	0.779	0.831	0.794	0.899	0.975	0.919	1.01	1.126	1.084
70.6	0.872	0.862	0.787	0.751	0.851	0.815	0.744	0.86	0.801	0.764	0.826	0.773	0.775	0.851	0.788	0.779	0.831	0.794	0.9	0.976	0.92	1.01	1.128	1.085
70.8	0.872	0.862	0.787	0.751	0.852	0.815	0.744	0.86	0.801	0.764	0.826	0.773	0.775	0.851	0.788	0.779	0.832	0.794	0.9	0.977	0.92	1.011	1.129	1.086
71	0.872	0.862	0.787	0.751	0.852	0.815	0.744	0.861	0.801	0.764	0.826	0.773	0.775	0.851	0.788	0.78	0.832	0.794	0.901	0.977	0.92	1.012	1.13	1.087
71.2	0.872	0.863	0.787	0.751	0.852	0.815	0.745	0.861	0.801	0.764	0.827	0.774	0.775	0.851	0.788	0.78	0.832	0.793	0.901	0.978	0.921	1.013	1.131	1.088
71.4	0.872	0.863	0.787	0.751	0.852	0.815	0.745	0.861	0.801	0.764	0.827	0.773	0.775	0.851	0.788	0.78	0.832	0.793	0.901	0.978	0.921	1.014	1.132	1.089
71.6	0.872	0.863	0.787	0.752	0.852	0.815	0.745	0.861	0.801	0.764	0.827	0.773	0.776	0.851	0.788	0.78	0.832	0.793	0.901	0.978	0.921	1.015	1.134	1.09
71.8	0.872	0.863	0.787	0.752	0.852	0.815	0.746	0.861	0.8	0.764	0.827	0.774	0.776	0.851	0.789	0.78	0.832	0.793	0.901	0.979	0.921	1.016	1.135	1.091
72	0.872	0.863	0.787	0.752	0.853	0.815	0.746	0.861	0.8	0.764	0.827	0.773	0.776	0.852	0.789	0.78	0.832	0.793	0.901	0.979	0.922	1.017	1.137	1.092
72.2	0.872	0.863	0.787	0.752	0.853	0.815	0.746	0.861	0.801	0.764	0.827	0.773	0.777	0.852	0.789	0.78	0.832	0.792	0.902	0.979	0.922	1.018	1.138	1.092
72.4	0.873	0.863	0.786	0.753	0.853	0.815	0.746	0.861	0.801	0.764	0.827	0.773	0.777	0.852	0.789	0.78	0.831	0.792	0.902	0.98	0.923	1.019	1.139	1.093
72.6	0.873	0.863	0.786	0.753	0.853	0.815	0.746	0.861	0.801	0.764	0.827	0.773	0.777	0.851	0.789	0.779	0.831	0.792	0.902	0.98	0.923	1.02	1.14	1.094
72.8	0.874	0.863	0.786	0.753	0.853	0.815	0.746	0.861	0.801	0.764	0.827	0.773	0.777	0.851	0.79	0.779	0.831	0.792	0.903	0.98	0.924	1.021	1.141	1.094
73	0.875	0.863	0.786	0.753	0.853	0.815	0.746	0.861	0.801	0.764	0.827	0.773	0.777	0.851	0.79	0.779	0.831	0.792	0.903	0.98	0.924	1.022	1.142	1.095
73.2	0.875	0.863	0.786	0.753	0.853	0.815	0.746	0.861	0.801	0.764	0.827	0.773	0.777	0.851	0.79	0.78	0.831	0.792	0.904	0.98	0.925	1.023	1.143	1.096
73.4	0.876	0.863	0.786	0.753	0.853	0.815	0.746	0.86	0.801	0.764	0.826	0.773	0.777	0.851	0.79	0.78	0.831	0.793	0.905	0.98	0.925	1.024	1.143	1.098
73.6	0.877	0.863	0.786	0.753	0.853	0.815	0.746	0.861	0.801	0.764	0.826	0.773	0.777	0.851	0.791	0.78	0.831	0.793	0.906	0.98	0.926	1.025	1.144	1.099
73.8	0.878	0.863	0.786	0.753	0.853	0.815	0.746	0.861	0.801	0.764	0.826	0.774	0.777	0.852	0.791	0.78	0.831	0.793	0.907	0.981	0.927	1.026	1.145	1.1
74	0.879	0.863	0.786	0.752	0.853	0.815	0.745	0.861	0.801	0.764	0.826	0.774	0.777	0.852	0.791	0.78	0.832	0.793	0.907	0.981	0.927	1.027	1.146	1.102
74.2	0.879	0.862	0.786	0.752	0.853	0.815	0.745	0.861	0.801	0.764	0.826	0.774	0.776	0.852	0.791	0.78	0.832	0.793	0.908	0.981	0.928	1.028	1.147	1.103
74.4	0.88	0.862	0.786	0.752	0.853	0.815	0.745	0.862	0.801	0.764	0.826	0.774	0.776	0.852	0.79	0.78	0.832	0.793	0.909	0.982	0.928	1.029	1.148	1.104
74.6	0.88	0.862	0.786	0.752	0.853	0.815	0.744	0.862	0.801	0.764	0.827	0.774	0.776	0.852	0.79	0.78	0.832	0.793	0.909	0.982	0.929	1.029	1.148	1.105
74.8	0.88	0.863	0.786	0.752	0.853	0.815	0.744	0.863	0.801	0.764	0.827	0.775	0.776	0.852	0.79	0.781	0.833	0.794	0.91	0.983	0.929	1.03	1.149	1.106
75	0.88	0.863	0.786	0.752	0.853	0.815	0.744	0.863	0.801	0.765	0.827	0.775	0.775	0.851	0.79	0.781	0.833	0.794	0.911	0.983	0.929	1.031	1.15	1.106
75.2	0.881	0.863	0.786	0.752	0.853	0.815	0.744	0.863	0.801	0.765	0.828	0.775	0.775	0.851	0.79	0.781	0.833	0.794	0.911	0.983	0.929	1.032	1.151	1.107
75.4	0.881	0.863	0.786	0.753	0.854	0.816	0.744	0.863	0.801	0.765	0.828	0.775	0.775	0.851	0.79	0.781	0.833	0.794	0.912	0.984	0.93	1.033	1.152	1.108
75.6	0.881	0.863	0.786	0.753	0.854	0.816	0.745	0.863	0.8	0.765	0.828	0.775	0.775	0.851	0.79	0.781	0.833	0.794	0.912	0.984	0.93	1.033	1.153	1.109
75.8	0.881	0.864	0.786	0.754	0.854	0.816	0.745	0.863	0.8	0.765	0.829	0.774	0.775	0.851	0.791	0.78	0.833	0.794	0.912	0.985	0.93	1.034	1.155	1.11
76	0.881	0.864	0.786	0.754	0.855	0.816	0.745	0.863	0.8	0.765	0.829	0.774	0.775	0.852	0.79	0.78	0.833	0.794	0.913	0.985	0.931	1.035	1.156	1.11
76.2	0.882	0.865	0.787	0.754	0.855	0.815	0.746	0.863	0.8	0.765	0.829	0.774	0.776	0.851	0.79	0.78	0.833	0.793	0.913	0.986	0.931	1.036	1.157	1.111
76.4	0.882	0.865	0.787	0.754	0.856	0.815	0.746	0.863	0.8	0.765	0.829	0.774	0.776	0.851	0.79	0.781	0.833	0.793	0.913	0.987	0.932	1.037	1.158	1.112
76.6	0.882	0.865	0.787	0.755	0.856	0.815	0.746	0.863	0.8	0.765	0.828	0.773	0.776	0.851	0.79	0.781	0.834	0.793	0.914	0.987	0.933	1.038	1.159	1.113
76.8	0.883	0.866	0.787	0.755	0.856	0.815	0.747	0.862	0.8	0.764	0.828	0.773	0.776	0.851	0.791	0.782	0.834	0.793	0.914	0.987	0.933	1.039	1.16	1.114
77	0.883	0.866	0.788	0.755	0.856	0.814	0.747	0.862	0.8	0.764	0.828	0.773	0.776	0.852	0.791	0.782	0.834	0.793	0.915	0.988	0.934	1.04	1.162	1.115
77.2	0.884	0.866	0.788	0.755	0.856	0.814	0.748	0.862	0.8	0.764	0.828	0.773	0.776	0.852	0.791	0.783	0.834	0.794	0.915	0.989	0.934	1.041	1.163	1.115
77.4	0.884	0.866	0.788	0.755	0.856	0.814	0.748	0.862	0.801	0.764	0.827	0.773	0.776	0.852	0.791	0.783	0.834	0.794	0.916	0.989	0.934	1.042	1.164	1.116
77.6	0.885	0.866	0.787	0.755	0.856	0.814	0.748	0.862	0.801	0.764	0.827	0.773	0.776	0.852	0.791	0.784	0.835	0.794	0.916	0.99	0.935	1.042	1.164	1.117
77.8	0.885	0.866	0.788	0.755	0.856	0.814	0.748	0.862	0.801	0.765	0.827	0.773	0.777	0.852	0.791	0.784	0.834	0.794	0.916	0.99	0.936	1.043	1.165	1.118
78	0.885	0.866	0.788	0.755	0.856	0.814	0.748	0.861	0.801	0.765	0.827	0.773	0.777	0.852	0.79	0.784	0.834	0.794	0.917	0.991	0.936	1.044	1.166	1.118
78.2	0.886	0.866	0.788	0.755	0.855	0.814	0.747	0.861	0.801	0.766	0.828	0.774	0.777	0.852	0.79	0.784	0.834	0.794	0.917	0.992	0.937	1.045	1.166	1.119
78.4	0.886	0.866	0.788	0.755	0.855	0.814	0.747	0.861	0.801	0.766	0.828	0.774	0.778	0.852	0.79	0.785	0.834	0.794	0.918	0.992	0.937	1.045	1.167	1.12
78.6	0.887	0.867	0.788	0.755	0.855	0.815	0.747	0.86	0.801	0.767	0.828	0.774	0.778	0.852	0.791	0.785	0.834	0.794	0.918	0.992	0.938	1.046	1.167	1.121
78.8	0.887	0.867	0.788	0.755	0.855	0.815	0.747	0.86	0.801	0.767	0.828	0.775	0.778	0.852	0.791	0.786	0.834	0.794	0.919	0.993	0.938	1.047	1.168	1.122
79	0.887	0.867	0.788	0.755	0.855	0.815	0.747	0.86	0.802	0.767	0.829	0.775	0.779	0.853	0.791	0.786	0.835	0.794	0.919	0.993	0.939	1.048	1.169	1.123
79.2	0.887	0.867	0.787	0.755	0.856	0.815	0.747	0.86	0.802	0.768	0.829	0.775	0.779	0.853	0.791	0.786	0.835	0.794	0.92	0.993	0.939	1.049	1.169	1.123
79.4	0.888	0.867	0.787	0.756	0.856	0.816	0.747	0.861	0.802	0.768	0.83	0.775	0.779	0.853	0.791	0.786	0.835	0.794	0.92	0.994	0.939	1.049	1.17	1.124
79.6	0.888	0.867	0.787	0.756	0.856	0.816	0.747	0.861	0.802	0.768	0.83	0.775	0.778	0.853	0.791	0.786	0.834	0.794	0.921	0.994	0.94	1.05	1.171	1.125
79.8	0.888	0.867	0.787	0.755	0.856	0.816	0.747	0.862	0.802	0.768	0.83	0.775	0.778	0.853	0.791	0.786	0.834	0.794	0.921	0.995	0.94	1.051	1.172	1.126
80	0.888	0.867	0.786	0.755	0.855	0.816	0.747	0.862	0.802	0.768	0.83	0.775	0.778	0.853	0.791	0.786	0.834	0.794	0.922	0.995	0.94	1.052	1.173	1.127
80.2	0.889	0.867	0.786	0.755	0.855	0.816	0.747	0.862	0.802	0.767	0.83	0.775	0.778	0.853	0.792	0.787	0.834	0.794	0.922	0.996	0.941	1.052	1.174	1.127
80.4	0.889	0.867	0.787	0.755	0.855	0.817	0.747	0.862	0.802	0.767	0.83	0.775	0.778	0.853	0.792	0.787	0.834	0.794	0.922	0.997	0.941	1.053	1.175	1.128
80.6	0.89	0.867	0.787	0.755	0.855	0.817	0.747	0.863	0.802	0.767	0.83	0.775	0.778	0.853	0.792	0.787	0.835	0.794	0.923	0.997	0.941	1.054	1.176	1.129
80.8	0.89	0.867	0.787	0.755	0.855	0.817	0.748	0.863	0.802	0.767	0.83	0.775	0.778	0.853	0.792	0.787	0.835	0.794	0.923	0.998	0.941	1.055	1.177	1.13
81	0.89	0.867	0.787	0.756	0.855	0.817	0.748	0.862	0.802	0.767	0.831	0.775	0.778	0.853	0.792	0.788	0.835	0.794	0.924	0.998	0.941	1.055	1.178	1.131
81.2	0.89	0.867	0.787	0.756	0.856	0.817	0.748	0.863	0.802	0.768	0.831	0.774	0.778	0.853	0.792	0.787	0.835	0.794	0.924	0.999	0.941	1.056	1.178	1.131
81.4	0.891	0.867	0.787	0.756	0.856	0.817	0.748	0.863	0.801	0.768	0.831	0.774	0.779	0.853	0.792	0.787	0.835	0.795	0.925	0.999	0.942	1.057	1.179	1.132
81.6	0.891	0.867	0.787	0.756	0.856	0.817	0.748	0.863	0.801	0.768	0.831	0.774	0.779	0.853	0.791	0.787	0.835	0.795	0.925	1	0.942	1.058	1.179	1.133
81.8	0.892	0.867	0.787	0.756	0.856	0.817	0.748	0.863	0.801	0.768	0.831	0.774	0.779	0.853	0.791	0.787	0.835	0.795	0.925	1	0.942	1.058	1.18	1.133
82	0.892	0.867	0.787	0.756	0.856	0.817	0.749	0.863	0.801	0.769	0.832	0.774	0.779	0.854	0.792	0.787	0.835	0.795	0.926	1.001	0.943	1.059	1.18	1.134
82.2	0.893	0.867	0.787	0.756	0.856	0.817	0.749	0.863	0.801	0.769	0.832	0.775	0.78	0.854	0.792	0.787	0.835	0.795	0.926	1.001	0.943	1.06	1.181	1.135
82.4	0.894	0.867	0.787	0.756	0.856	0.817	0.749	0.863	0.801	0.769	0.832	0.775	0.78	0.854	0.792	0.787	0.835	0.795	0.927	1.001	0.944	1.061	1.181	1.136
82.6	0.894	0.868	0.787	0.756	0.857	0.817	0.749	0.863	0.801	0.769	0.833	0.775	0.78	0.854	0.792	0.787	0.835	0.795	0.927	1.002	0.944	1.062	1.181	1.137
82.8	0.895	0.868	0.787	0.756	0.857	0.817	0.749	0.863	0.801	0.769	0.833	0.775	0.78	0.855	0.792	0.787	0.836	0.795	0.928	1.002	0.945	1.063	1.182	1.138
83	0.896	0.868	0.787	0.756	0.857	0.817	0.749	0.864	0.801	0.769	0.833	0.775	0.78	0.855	0.792	0.787	0.836	0.795	0.928	1.002	0.946	1.063	1.183	1.139
83.2	0.896	0.868	0.787	0.756	0.857	0.817	0.749	0.864	0.801	0.769	0.833	0.775	0.78	0.855	0.792	0.787	0.836	0.795	0.928	1.002	0.946	1.064	1.184	1.139
83.4	0.897	0.868	0.787	0.756	0.857	0.817	0.749	0.864	0.801	0.769	0.833	0.775	0.78	0.855	0.792	0.787	0.836	0.795	0.929	1.003	0.947	1.065	1.185	1.14
83.6	0.897	0.868	0.787	0.756	0.857	0.817	0.749	0.864	0.801	0.769	0.833	0.775	0.78	0.856	0.792	0.788	0.836	0.796	0.929	1.003	0.948	1.066	1.187	1.141
83.8	0.898	0.868	0.787	0.756	0.857	0.817	0.749	0.864	0.801	0.769	0.832	0.776	0.78	0.856	0.791	0.788	0.836	0.796	0.929	1.004	0.948	1.067	1.188	1.141
84	0.898	0.869	0.787	0.757	0.856	0.817	0.75	0.864	0.801	0.77	0.832	0.776	0.78	0.856	0.792	0.788	0.836	0.796	0.93	1.004	0.949	1.068	1.189	1.142
84.2	0.898	0.869	0.787	0.757	0.856	0.817	0.75	0.864	0.801	0.77	0.832	0.776	0.78	0.856	0.792	0.789	0.837	0.796	0.93	1.005	0.95	1.069	1.19	1.143
84.4	0.898	0.869	0.787	0.757	0.856	0.817	0.75	0.863	0.801	0.77	0.832	0.776	0.78	0.856	0.791	0.789	0.837	0.796	0.93	1.006	0.95	1.07	1.191	1.144
84.6	0.898	0.869	0.787	0.757	0.856	0.817	0.75	0.863	0.801	0.77	0.832	0.775	0.781	0.856	0.791	0.79	0.837	0.796	0.931	1.006	0.951	1.071	1.191	1.145
84.8	0.899	0.869	0.787	0.757	0.856	0.817	0.75	0.863	0.801	0.771	0.832	0.775	0.781	0.856	0.791	0.79	0.837	0.796	0.931	1.007	0.951	1.071	1.192	1.146
85	0.899	0.868	0.787	0.757	0.856	0.817	0.75	0.863	0.801	0.771	0.832	0.775	0.781	0.856	0.791	0.79	0.837	0.796	0.931	1.007	0.951	1.072	1.193	1.147
85.2	0.899	0.868	0.788	0.757	0.856	0.817	0.75	0.863	0.801	0.771	0.831	0.775	0.781	0.856	0.792	0.79	0.837	0.796	0.931	1.007	0.952	1.073	1.194	1.148
85.4	0.899	0.868	0.788	0.758	0.856	0.817	0.75	0.863	0.801	0.771	0.831	0.775	0.781	0.855	0.792	0.79	0.837	0.796	0.932	1.008	0.952	1.074	1.195	1.149
85.6	0.899	0.868	0.788	0.758	0.856	0.817	0.75	0.863	0.801	0.771	0.831	0.775	0.781	0.855	0.792	0.789	0.837	0.796	0.932	1.008	0.953	1.075	1.196	1.149
85.8	0.899	0.868	0.788	0.758	0.856	0.817	0.75	0.862	0.801	0.771	0.831	0.775	0.781	0.855	0.792	0.789	0.837	0.796	0.932	1.009	0.953	1.075	1.197	1.15
86	0.9	0.868	0.788	0.758	0.856	0.817	0.75	0.862	0.801	0.772	0.831	0.776	0.781	0.855	0.792	0.789	0.837	0.796	0.933	1.009	0.954	1.076	1.197	1.151
86.2	0.9	0.868	0.788	0.758	0.856	0.817	0.75	0.862	0.801	0.772	0.831	0.776	0.782	0.854	0.792	0.789	0.837	0.796	0.933	1.01	0.954	1.077	1.198	1.151
86.4	0.9	0.868	0.788	0.758	0.856	0.817	0.75	0.862	0.801	0.772	0.831	0.776	0.782	0.854	0.792	0.789	0.837	0.796	0.933	1.01	0.954	1.077	1.199	1.152
86.6	0.901	0.868	0.787	0.758	0.856	0.817	0.75	0.862	0.801	0.772	0.831	0.776	0.782	0.854	0.792	0.789	0.837	0.796	0.934	1.01	0.954	1.077	1.199	1.153
86.8	0.901	0.868	0.787	0.758	0.856	0.817	0.75	0.862	0.801	0.773	0.831	0.776	0.782	0.854	0.792	0.789	0.836	0.796	0.934	1.011	0.954	1.078	1.2	1.153
87	0.902	0.868	0.787	0.758	0.856	0.817	0.75	0.862	0.801	0.773	0.832	0.776	0.782	0.854	0.792	0.789	0.837	0.797	0.935	1.011	0.955	1.078	1.201	1.153
87.2	0.902	0.869	0.787	0.758	0.856	0.817	0.75	0.862	0.801	0.773	0.832	0.776	0.782	0.854	0.791	0.789	0.837	0.797	0.935	1.011	0.955	1.079	1.202	1.154
87.4	0.903	0.869	0.787	0.758	0.856	0.816	0.75	0.862	0.801	0.773	0.832	0.775	0.782	0.854	0.791	0.789	0.837	0.797	0.936	1.012	0.955	1.079	1.203	1.154
87.6	0.903	0.87	0.787	0.758	0.856	0.816	0.75	0.863	0.801	0.773	0.832	0.775	0.782	0.854	0.791	0.79	0.837	0.797	0.937	1.012	0.956	1.08	1.204	1.155
87.8	0.903	0.87	0.787	0.758	0.856	0.816	0.749	0.863	0.801	0.773	0.833	0.775	0.782	0.854	0.791	0.79	0.837	0.797	0.937	1.013	0.956	1.08	1.204	1.155
88	0.903	0.87	0.787	0.758	0.856	0.816	0.749	0.864	0.801	0.774	0.833	0.775	0.782	0.854	0.792	0.79	0.837	0.797	0.938	1.014	0.956	1.081	1.205	1.156
88.2	0.903	0.871	0.787	0.758	0.856	0.816	0.749	0.864	0.802	0.774	0.833	0.775	0.782	0.854	0.792	0.79	0.838	0.797	0.938	1.014	0.957	1.082	1.205	1.156
88.4	0.904	0.871	0.787	0.758	0.856	0.816	0.749	0.864	0.802	0.774	0.833	0.775	0.782	0.855	0.792	0.791	0.838	0.797	0.939	1.014	0.957	1.082	1.206	1.157
88.6	0.904	0.871	0.787	0.758	0.856	0.816	0.749	0.865	0.802	0.774	0.833	0.775	0.781	0.855	0.792	0.791	0.838	0.797	0.94	1.015	0.958	1.083	1.206	1.158
88.8	0.904	0.872	0.786	0.758	0.857	0.816	0.749	0.866	0.802	0.774	0.834	0.774	0.781	0.855	0.792	0.791	0.838	0.797	0.94	1.015	0.958	1.084	1.207	1.159
89	0.905	0.872	0.787	0.758	0.857	0.816	0.75	0.866	0.802	0.774	0.834	0.774	0.781	0.855	0.793	0.791	0.838	0.797	0.941	1.015	0.958	1.085	1.208	1.16
89.2	0.905	0.872	0.787	0.758	0.857	0.816	0.75	0.866	0.802	0.774	0.834	0.774	0.781	0.855	0.793	0.791	0.838	0.797	0.941	1.015	0.959	1.085	1.209	1.161
89.4	0.906	0.872	0.787	0.758	0.858	0.816	0.75	0.867	0.802	0.773	0.834	0.774	0.781	0.855	0.793	0.791	0.838	0.796	0.942	1.016	0.96	1.086	1.21	1.161
89.6	0.906	0.872	0.787	0.758	0.858	0.816	0.75	0.867	0.802	0.773	0.833	0.774	0.781	0.855	0.794	0.791	0.838	0.796	0.942	1.016	0.96	1.087	1.211	1.162
89.8	0.907	0.872	0.786	0.758	0.858	0.817	0.751	0.867	0.802	0.773	0.833	0.774	0.781	0.856	0.794	0.791	0.838	0.796	0.942	1.016	0.961	1.088	1.212	1.163
90	0.907	0.872	0.786	0.758	0.858	0.817	0.751	0.867	0.802	0.773	0.833	0.774	0.781	0.856	0.794	0.791	0.838	0.796	0.942	1.017	0.961	1.089	1.213	1.164
90.2	0.907	0.872	0.786	0.758	0.858	0.817	0.751	0.867	0.802	0.773	0.834	0.774	0.781	0.856	0.794	0.791	0.838	0.796	0.943	1.017	0.961	1.09	1.214	1.164
90.4	0.907	0.871	0.786	0.758	0.858	0.817	0.751	0.867	0.802	0.773	0.834	0.774	0.782	0.856	0.794	0.791	0.838	0.797	0.943	1.017	0.961	1.091	1.215	1.165
90.6	0.908	0.871	0.786	0.758	0.858	0.818	0.752	0.867	0.801	0.773	0.834	0.775	0.782	0.856	0.794	0.791	0.838	0.797	0.943	1.017	0.962	1.092	1.216	1.166
90.8	0.908	0.872	0.786	0.758	0.858	0.818	0.752	0.867	0.801	0.773	0.834	0.775	0.782	0.856	0.794	0.791	0.838	0.797	0.943	1.017	0.962	1.093	1.217	1.166
91	0.908	0.872	0.787	0.758	0.858	0.818	0.752	0.866	0.801	0.772	0.834	0.775	0.782	0.856	0.794	0.791	0.838	0.797	0.943	1.017	0.962	1.094	1.217	1.167
91.2	0.909	0.872	0.787	0.758	0.858	0.818	0.752	0.866	0.801	0.772	0.835	0.775	0.782	0.856	0.794	0.792	0.839	0.797	0.943	1.018	0.962	1.095	1.218	1.167
91.4	0.909	0.872	0.787	0.758	0.858	0.818	0.752	0.866	0.801	0.772	0.835	0.776	0.782	0.855	0.795	0.792	0.839	0.797	0.943	1.018	0.962	1.095	1.219	1.168
91.6	0.909	0.872	0.788	0.759	0.858	0.818	0.752	0.865	0.801	0.773	0.835	0.776	0.782	0.855	0.795	0.792	0.839	0.797	0.943	1.018	0.962	1.096	1.219	1.168
91.8	0.909	0.872	0.788	0.759	0.858	0.818	0.752	0.865	0.801	0.773	0.835	0.776	0.782	0.855	0.795	0.793	0.839	0.798	0.944	1.019	0.962	1.096	1.219	1.169
92	0.91	0.872	0.788	0.759	0.857	0.818	0.752	0.865	0.801	0.774	0.835	0.777	0.782	0.855	0.795	0.793	0.839	0.798	0.944	1.019	0.962	1.097	1.22	1.169
92.2	0.91	0.872	0.789	0.76	0.857	0.818	0.752	0.865	0.801	0.774	0.835	0.777	0.782	0.856	0.795	0.793	0.839	0.798	0.944	1.019	0.963	1.097	1.22	1.17
92.4	0.911	0.872	0.789	0.76	0.857	0.818	0.752	0.865	0.8	0.775	0.835	0.777	0.782	0.856	0.795	0.793	0.839	0.798	0.945	1.019	0.963	1.098	1.22	1.17
92.6	0.911	0.872	0.789	0.761	0.857	0.818	0.752	0.865	0.8	0.775	0.835	0.777	0.782	0.856	0.795	0.793	0.839	0.798	0.945	1.019	0.963	1.098	1.221	1.171
92.8	0.912	0.872	0.789	0.761	0.857	0.818	0.753	0.865	0.8	0.775	0.834	0.777	0.782	0.856	0.795	0.793	0.839	0.798	0.945	1.02	0.964	1.098	1.222	1.172
93	0.912	0.873	0.789	0.762	0.857	0.819	0.753	0.866	0.8	0.776	0.834	0.777	0.782	0.857	0.795	0.793	0.839	0.798	0.946	1.02	0.964	1.099	1.223	1.173
93.2	0.913	0.873	0.79	0.762	0.857	0.819	0.753	0.866	0.8	0.776	0.834	0.777	0.782	0.857	0.794	0.793	0.839	0.798	0.946	1.02	0.964	1.099	1.223	1.174
93.4	0.913	0.872	0.79	0.762	0.857	0.819	0.752	0.866	0.8	0.776	0.833	0.777	0.782	0.857	0.794	0.793	0.839	0.798	0.947	1.02	0.965	1.099	1.224	1.174
93.6	0.914	0.872	0.789	0.762	0.857	0.819	0.752	0.866	0.8	0.775	0.833	0.776	0.782	0.858	0.794	0.793	0.839	0.798	0.947	1.019	0.965	1.1	1.225	1.175
93.8	0.914	0.872	0.789	0.762	0.857	0.819	0.752	0.866	0.8	0.775	0.833	0.776	0.782	0.858	0.794	0.793	0.838	0.798	0.948	1.019	0.966	1.1	1.226	1.176
94	0.914	0.872	0.789	0.762	0.858	0.819	0.752	0.866	0.8	0.775	0.833	0.776	0.782	0.858	0.794	0.793	0.838	0.797	0.949	1.019	0.966	1.1	1.227	1.177
94.2	0.914	0.873	0.789	0.761	0.858	0.819	0.752	0.866	0.801	0.774	0.833	0.776	0.782	0.858	0.794	0.793	0.838	0.797	0.95	1.018	0.966	1.101	1.228	1.177
94.4	0.914	0.873	0.789	0.761	0.858	0.819	0.752	0.866	0.801	0.773	0.833	0.776	0.782	0.858	0.794	0.794	0.838	0.797	0.95	1.018	0.966	1.101	1.229	1.178
94.6	0.914	0.873	0.789	0.761	0.858	0.819	0.752	0.866	0.801	0.773	0.834	0.776	0.782	0.858	0.794	0.794	0.838	0.797	0.951	1.018	0.966	1.102	1.229	1.178
94.8	0.914	0.873	0.789	0.761	0.859	0.819	0.752	0.866	0.802	0.773	0.834	0.776	0.782	0.858	0.794	0.794	0.838	0.797	0.951	1.017	0.966	1.103	1.23	1.178
95	0.914	0.873	0.789	0.761	0.859	0.819	0.752	0.866	0.802	0.773	0.834	0.776	0.782	0.858	0.794	0.795	0.838	0.797	0.951	1.017	0.966	1.104	1.23	1.179
95.2	0.915	0.873	0.789	0.761	0.859	0.819	0.752	0.865	0.802	0.773	0.834	0.776	0.783	0.858	0.794	0.795	0.839	0.797	0.952	1.016	0.966	1.104	1.23	1.179
95.4	0.915	0.873	0.789	0.761	0.859	0.819	0.752	0.865	0.803	0.773	0.834	0.777	0.783	0.858	0.794	0.795	0.839	0.797	0.952	1.016	0.966	1.105	1.23	1.18
95.6	0.915	0.873	0.789	0.761	0.859	0.819	0.752	0.865	0.803	0.774	0.834	0.777	0.783	0.858	0.795	0.796	0.839	0.797	0.952	1.015	0.966	1.106	1.231	1.18
95.8	0.915	0.873	0.789	0.761	0.859	0.82	0.752	0.865	0.803	0.774	0.834	0.777	0.783	0.857	0.795	0.796	0.839	0.798	0.953	1.015	0.966	1.107	1.231	1.181
96	0.915	0.873	0.789	0.762	0.859	0.82	0.753	0.865	0.803	0.775	0.834	0.777	0.783	0.857	0.795	0.796	0.839	0.798	0.953	1.015	0.966	1.107	1.231	1.181
96.2	0.916	0.873	0.789	0.761	0.859	0.82	0.753	0.865	0.803	0.775	0.834	0.777	0.783	0.857	0.795	0.796	0.839	0.798	0.953	1.015	0.967	1.108	1.232	1.182
96.4	0.916	0.874	0.789	0.761	0.859	0.82	0.753	0.865	0.802	0.776	0.834	0.777	0.784	0.857	0.795	0.796	0.839	0.798	0.953	1.016	0.967	1.109	1.232	1.182
96.6	0.917	0.874	0.788	0.761	0.859	0.82	0.753	0.865	0.802	0.776	0.834	0.777	0.784	0.857	0.795	0.796	0.839	0.799	0.954	1.016	0.967	1.109	1.233	1.183
96.8	0.917	0.874	0.788	0.761	0.859	0.82	0.753	0.865	0.802	0.776	0.835	0.777	0.784	0.857	0.795	0.796	0.839	0.799	0.954	1.016	0.967	1.11	1.233	1.183
97	0.918	0.874	0.788	0.762	0.859	0.82	0.753	0.865	0.802	0.776	0.835	0.777	0.784	0.857	0.795	0.795	0.839	0.799	0.954	1.017	0.968	1.11	1.234	1.184
97.2	0.919	0.874	0.788	0.762	0.859	0.82	0.753	0.865	0.802	0.777	0.835	0.777	0.784	0.858	0.795	0.795	0.839	0.799	0.955	1.017	0.968	1.111	1.234	1.184
97.4	0.919	0.874	0.788	0.762	0.859	0.82	0.753	0.865	0.802	0.777	0.835	0.777	0.784	0.858	0.795	0.795	0.839	0.798	0.955	1.017	0.968	1.111	1.235	1.185
97.6	0.919	0.874	0.788	0.762	0.858	0.82	0.753	0.865	0.801	0.777	0.836	0.777	0.785	0.858	0.795	0.794	0.839	0.798	0.956	1.017	0.969	1.112	1.236	1.185
97.8	0.919	0.874	0.788	0.762	0.858	0.819	0.753	0.866	0.801	0.777	0.836	0.778	0.785	0.857	0.795	0.794	0.839	0.798	0.956	1.018	0.969	1.112	1.237	1.186
98	0.919	0.874	0.788	0.763	0.858	0.819	0.753	0.866	0.801	0.777	0.837	0.778	0.785	0.857	0.795	0.794	0.839	0.798	0.956	1.019	0.97	1.113	1.238	1.187
98.2	0.92	0.874	0.788	0.763	0.858	0.819	0.754	0.867	0.801	0.777	0.837	0.778	0.785	0.857	0.795	0.794	0.839	0.798	0.957	1.02	0.97	1.114	1.239	1.187
98.4	0.92	0.874	0.788	0.763	0.858	0.819	0.754	0.867	0.801	0.777	0.837	0.778	0.785	0.857	0.795	0.794	0.84	0.798	0.957	1.021	0.971	1.114	1.239	1.188
98.6	0.92	0.874	0.788	0.763	0.858	0.819	0.754	0.867	0.801	0.777	0.837	0.778	0.785	0.857	0.795	0.794	0.84	0.798	0.958	1.021	0.971	1.115	1.24	1.188
98.8	0.92	0.874	0.788	0.763	0.858	0.819	0.754	0.867	0.801	0.777	0.838	0.778	0.785	0.857	0.795	0.795	0.84	0.798	0.958	1.022	0.971	1.115	1.24	1.189
99	0.92	0.874	0.788	0.763	0.859	0.819	0.754	0.867	0.801	0.777	0.838	0.778	0.785	0.857	0.795	0.795	0.84	0.798	0.958	1.022	0.972	1.116	1.24	1.19
99.2	0.921	0.873	0.789	0.764	0.859	0.819	0.754	0.867	0.801	0.777	0.838	0.778	0.785	0.857	0.795	0.795	0.84	0.798	0.959	1.022	0.972	1.116	1.241	1.191
99.4	0.921	0.873	0.788	0.764	0.859	0.819	0.754	0.866	0.801	0.777	0.838	0.778	0.784	0.857	0.794	0.796	0.841	0.798	0.959	1.023	0.972	1.117	1.241	1.192
99.6	0.921	0.873	0.788	0.764	0.859	0.819	0.754	0.866	0.801	0.777	0.838	0.778	0.784	0.857	0.794	0.796	0.841	0.798	0.959	1.023	0.972	1.117	1.242	1.192
99.8	0.922	0.873	0.788	0.764	0.859	0.819	0.754	0.866	0.801	0.777	0.838	0.778	0.784	0.857	0.795	0.797	0.841	0.799	0.96	1.023	0.972	1.117	1.243	1.193
100	0.922	0.873	0.788	0.764	0.859	0.819	0.754	0.866	0.801	0.777	0.838	0.778	0.784	0.857	0.795	0.797	0.841	0.799	0.96	1.024	0.972	1.117	1.244	1.194
100.2	0.923	0.873	0.788	0.764	0.859	0.819	0.754	0.866	0.801	0.777	0.837	0.778	0.784	0.857	0.795	0.797	0.841	0.799	0.96	1.024	0.972	1.118	1.245	1.194
100.4	0.923	0.873	0.788	0.764	0.859	0.82	0.754	0.867	0.801	0.777	0.837	0.778	0.784	0.857	0.795	0.798	0.841	0.799	0.96	1.024	0.972	1.118	1.245	1.195
100.6	0.924	0.874	0.789	0.764	0.859	0.82	0.753	0.867	0.801	0.777	0.837	0.778	0.784	0.857	0.795	0.798	0.841	0.799	0.96	1.024	0.973	1.119	1.246	1.196
100.8	0.924	0.874	0.789	0.764	0.86	0.82	0.753	0.867	0.801	0.777	0.837	0.778	0.784	0.857	0.795	0.798	0.841	0.799	0.96	1.024	0.973	1.119	1.247	1.196
101	0.925	0.874	0.789	0.764	0.86	0.82	0.753	0.868	0.801	0.778	0.837	0.779	0.784	0.857	0.795	0.798	0.841	0.799	0.96	1.024	0.973	1.12	1.247	1.197
101.2	0.925	0.875	0.789	0.765	0.86	0.82	0.753	0.868	0.802	0.778	0.837	0.779	0.784	0.857	0.795	0.799	0.841	0.799	0.96	1.024	0.973	1.12	1.248	1.197
101.4	0.925	0.875	0.789	0.765	0.861	0.82	0.753	0.868	0.802	0.778	0.837	0.779	0.785	0.857	0.795	0.798	0.84	0.799	0.961	1.024	0.974	1.121	1.249	1.197
101.6	0.925	0.876	0.79	0.764	0.861	0.821	0.753	0.869	0.802	0.778	0.838	0.779	0.785	0.857	0.795	0.798	0.84	0.798	0.961	1.024	0.974	1.122	1.249	1.198
101.8	0.925	0.876	0.79	0.764	0.861	0.821	0.753	0.869	0.802	0.778	0.837	0.778	0.785	0.857	0.795	0.798	0.84	0.798	0.962	1.024	0.974	1.122	1.249	1.198
102	0.925	0.876	0.79	0.764	0.861	0.821	0.753	0.869	0.802	0.778	0.838	0.778	0.786	0.857	0.795	0.798	0.84	0.798	0.962	1.024	0.975	1.123	1.25	1.198
102.2	0.924	0.876	0.79	0.764	0.861	0.821	0.753	0.869	0.802	0.779	0.838	0.778	0.786	0.858	0.795	0.798	0.84	0.798	0.962	1.024	0.975	1.124	1.25	1.198
102.4	0.924	0.876	0.79	0.764	0.861	0.821	0.754	0.868	0.802	0.779	0.837	0.778	0.786	0.858	0.795	0.798	0.84	0.798	0.963	1.025	0.976	1.124	1.25	1.199
102.6	0.924	0.876	0.79	0.763	0.861	0.82	0.754	0.868	0.802	0.779	0.837	0.778	0.786	0.858	0.795	0.798	0.84	0.797	0.963	1.025	0.976	1.124	1.251	1.199
102.8	0.924	0.876	0.79	0.763	0.861	0.82	0.754	0.867	0.802	0.779	0.837	0.778	0.786	0.858	0.795	0.798	0.84	0.797	0.964	1.025	0.976	1.125	1.251	1.2
103	0.924	0.876	0.79	0.763	0.861	0.82	0.754	0.867	0.802	0.779	0.837	0.777	0.786	0.858	0.795	0.798	0.84	0.797	0.964	1.026	0.976	1.125	1.251	1.2
103.2	0.925	0.876	0.79	0.763	0.861	0.82	0.754	0.867	0.802	0.779	0.837	0.777	0.786	0.858	0.795	0.798	0.84	0.798	0.964	1.026	0.977	1.125	1.252	1.201
103.4	0.925	0.876	0.789	0.763	0.861	0.819	0.754	0.866	0.802	0.779	0.837	0.777	0.785	0.858	0.795	0.798	0.84	0.798	0.965	1.026	0.977	1.125	1.252	1.201
103.6	0.926	0.877	0.789	0.764	0.861	0.819	0.754	0.866	0.802	0.779	0.837	0.777	0.785	0.858	0.795	0.798	0.841	0.798	0.965	1.027	0.977	1.126	1.253	1.202
103.8	0.926	0.877	0.789	0.764	0.861	0.819	0.754	0.867	0.802	0.779	0.837	0.777	0.785	0.859	0.795	0.798	0.841	0.798	0.966	1.027	0.978	1.126	1.254	1.203
104	0.927	0.877	0.789	0.764	0.861	0.819	0.754	0.867	0.802	0.779	0.837	0.777	0.784	0.859	0.795	0.799	0.841	0.798	0.966	1.028	0.978	1.126	1.255	1.204
104.2	0.928	0.877	0.789	0.764	0.861	0.819	0.754	0.867	0.802	0.779	0.837	0.778	0.784	0.859	0.795	0.799	0.841	0.798	0.966	1.028	0.978	1.127	1.256	1.205
104.4	0.928	0.876	0.789	0.765	0.861	0.82	0.754	0.867	0.802	0.779	0.837	0.778	0.784	0.86	0.795	0.799	0.841	0.798	0.966	1.029	0.978	1.127	1.256	1.205
104.6	0.929	0.876	0.788	0.765	0.861	0.82	0.755	0.868	0.802	0.779	0.837	0.778	0.783	0.86	0.796	0.799	0.841	0.798	0.966	1.029	0.978	1.128	1.257	1.206
104.8	0.93	0.876	0.789	0.765	0.861	0.82	0.755	0.868	0.802	0.779	0.837	0.778	0.783	0.86	0.796	0.799	0.841	0.798	0.967	1.029	0.978	1.128	1.257	1.206
105	0.93	0.876	0.789	0.765	0.861	0.82	0.755	0.868	0.802	0.779	0.838	0.778	0.783	0.86	0.796	0.799	0.841	0.798	0.967	1.03	0.978	1.129	1.257	1.207
105.2	0.93	0.876	0.789	0.765	0.861	0.82	0.755	0.868	0.802	0.779	0.838	0.778	0.784	0.86	0.796	0.799	0.841	0.798	0.967	1.03	0.978	1.129	1.257	1.207
105.4	0.93	0.876	0.789	0.765	0.861	0.82	0.756	0.868	0.802	0.779	0.838	0.778	0.784	0.86	0.796	0.799	0.841	0.797	0.968	1.031	0.978	1.13	1.258	1.208
105.6	0.931	0.875	0.789	0.765	0.861	0.82	0.756	0.868	0.801	0.779	0.838	0.777	0.784	0.86	0.796	0.798	0.841	0.797	0.969	1.031	0.979	1.131	1.258	1.208
105.8	0.931	0.875	0.789	0.765	0.861	0.82	0.756	0.868	0.801	0.778	0.838	0.777	0.784	0.861	0.796	0.798	0.841	0.797	0.969	1.031	0.979	1.131	1.259	1.209
106	0.931	0.875	0.789	0.765	0.861	0.82	0.756	0.868	0.801	0.778	0.838	0.777	0.785	0.861	0.796	0.798	0.84	0.797	0.97	1.032	0.979	1.132	1.259	1.209
106.2	0.931	0.875	0.789	0.765	0.86	0.82	0.756	0.868	0.801	0.778	0.838	0.777	0.785	0.861	0.796	0.798	0.84	0.797	0.97	1.032	0.979	1.133	1.26	1.209
106.4	0.931	0.875	0.789	0.765	0.86	0.82	0.756	0.867	0.801	0.778	0.838	0.777	0.785	0.861	0.797	0.797	0.84	0.797	0.97	1.032	0.979	1.133	1.26	1.21
106.6	0.931	0.875	0.79	0.765	0.86	0.82	0.756	0.867	0.801	0.778	0.838	0.777	0.785	0.861	0.797	0.797	0.84	0.797	0.97	1.032	0.979	1.134	1.261	1.21
106.8	0.931	0.875	0.79	0.764	0.86	0.82	0.756	0.867	0.801	0.778	0.838	0.776	0.785	0.861	0.797	0.797	0.84	0.797	0.97	1.033	0.98	1.134	1.262	1.21
107	0.931	0.876	0.79	0.764	0.86	0.821	0.755	0.867	0.801	0.778	0.838	0.777	0.786	0.861	0.797	0.798	0.84	0.797	0.971	1.033	0.98	1.134	1.263	1.21
107.2	0.932	0.876	0.79	0.764	0.859	0.821	0.755	0.866	0.801	0.778	0.838	0.777	0.786	0.861	0.797	0.798	0.84	0.797	0.971	1.033	0.98	1.134	1.263	1.211
107.4	0.932	0.877	0.79	0.764	0.859	0.821	0.755	0.866	0.802	0.778	0.838	0.777	0.786	0.861	0.797	0.798	0.84	0.797	0.971	1.033	0.98	1.135	1.264	1.211
107.6	0.932	0.878	0.79	0.764	0.859	0.821	0.755	0.867	0.802	0.778	0.838	0.777	0.786	0.861	0.797	0.798	0.84	0.797	0.971	1.033	0.981	1.135	1.265	1.211
107.8	0.933	0.878	0.79	0.764	0.859	0.821	0.755	0.867	0.802	0.779	0.838	0.777	0.786	0.861	0.797	0.798	0.84	0.798	0.971	1.033	0.981	1.135	1.266	1.211
108	0.933	0.878	0.79	0.764	0.86	0.821	0.755	0.867	0.803	0.779	0.839	0.777	0.786	0.861	0.797	0.799	0.84	0.798	0.971	1.033	0.981	1.135	1.266	1.211
108.2	0.933	0.879	0.79	0.764	0.86	0.821	0.755	0.867	0.803	0.779	0.839	0.778	0.786	0.861	0.797	0.799	0.84	0.798	0.971	1.033	0.981	1.136	1.266	1.212
108.4	0.933	0.879	0.79	0.764	0.86	0.821	0.755	0.867	0.803	0.779	0.839	0.778	0.786	0.861	0.797	0.799	0.84	0.798	0.971	1.033	0.981	1.136	1.266	1.212
108.6	0.933	0.879	0.79	0.764	0.86	0.821	0.755	0.867	0.803	0.779	0.838	0.778	0.786	0.861	0.797	0.799	0.84	0.799	0.971	1.033	0.982	1.137	1.267	1.212
108.8	0.933	0.879	0.79	0.764	0.861	0.821	0.755	0.867	0.804	0.779	0.838	0.778	0.786	0.86	0.797	0.799	0.841	0.799	0.971	1.033	0.982	1.137	1.267	1.213
109	0.933	0.879	0.79	0.764	0.861	0.82	0.755	0.867	0.803	0.779	0.838	0.778	0.786	0.86	0.797	0.799	0.841	0.799	0.971	1.033	0.982	1.138	1.267	1.213
109.2	0.933	0.878	0.79	0.764	0.861	0.82	0.755	0.867	0.803	0.779	0.838	0.779	0.786	0.86	0.797	0.799	0.841	0.8	0.972	1.034	0.983	1.139	1.268	1.214
109.4	0.933	0.878	0.79	0.764	0.861	0.82	0.754	0.867	0.803	0.779	0.838	0.779	0.786	0.86	0.797	0.799	0.841	0.8	0.972	1.034	0.983	1.139	1.268	1.215
109.6	0.933	0.878	0.79	0.765	0.861	0.82	0.754	0.867	0.803	0.779	0.838	0.779	0.786	0.86	0.797	0.8	0.841	0.8	0.972	1.034	0.983	1.14	1.269	1.216
109.8	0.934	0.878	0.79	0.765	0.862	0.82	0.754	0.867	0.802	0.779	0.838	0.78	0.786	0.86	0.797	0.8	0.841	0.8	0.972	1.034	0.984	1.141	1.269	1.217
110	0.934	0.878	0.79	0.765	0.862	0.82	0.755	0.867	0.802	0.78	0.839	0.78	0.786	0.86	0.797	0.8	0.841	0.8	0.973	1.035	0.984	1.141	1.269	1.217
110.2	0.934	0.878	0.79	0.765	0.862	0.82	0.755	0.867	0.802	0.78	0.839	0.78	0.786	0.86	0.797	0.801	0.841	0.8	0.973	1.035	0.984	1.141	1.27	1.218
110.4	0.935	0.879	0.79	0.765	0.863	0.821	0.755	0.866	0.802	0.78	0.839	0.78	0.786	0.86	0.797	0.801	0.841	0.8	0.974	1.035	0.985	1.142	1.27	1.219
110.6	0.935	0.879	0.79	0.766	0.863	0.821	0.755	0.866	0.802	0.781	0.839	0.78	0.786	0.86	0.797	0.802	0.842	0.8	0.974	1.035	0.985	1.142	1.27	1.219
110.8	0.936	0.879	0.789	0.766	0.863	0.821	0.755	0.866	0.802	0.781	0.839	0.78	0.786	0.86	0.797	0.802	0.842	0.8	0.975	1.036	0.985	1.142	1.27	1.22
111	0.936	0.879	0.789	0.766	0.864	0.821	0.756	0.866	0.802	0.781	0.839	0.78	0.787	0.859	0.798	0.802	0.842	0.8	0.975	1.036	0.985	1.143	1.27	1.22
111.2	0.937	0.879	0.79	0.766	0.864	0.821	0.756	0.866	0.801	0.781	0.839	0.78	0.787	0.859	0.798	0.802	0.842	0.799	0.975	1.036	0.985	1.143	1.27	1.221
111.4	0.937	0.879	0.789	0.766	0.864	0.821	0.756	0.866	0.801	0.782	0.839	0.78	0.787	0.859	0.798	0.802	0.842	0.799	0.975	1.037	0.985	1.144	1.27	1.221
111.6	0.937	0.879	0.79	0.766	0.864	0.821	0.757	0.866	0.801	0.782	0.838	0.78	0.787	0.859	0.798	0.801	0.843	0.799	0.975	1.037	0.985	1.145	1.27	1.222
111.8	0.938	0.879	0.79	0.767	0.864	0.821	0.757	0.866	0.801	0.782	0.838	0.78	0.787	0.859	0.798	0.801	0.843	0.799	0.975	1.037	0.986	1.145	1.271	1.222
112	0.938	0.879	0.789	0.767	0.864	0.822	0.757	0.866	0.802	0.781	0.838	0.78	0.787	0.859	0.798	0.801	0.843	0.799	0.975	1.038	0.986	1.146	1.272	1.223
112.2	0.938	0.879	0.789	0.767	0.864	0.822	0.758	0.866	0.802	0.781	0.838	0.78	0.787	0.86	0.798	0.801	0.843	0.799	0.975	1.038	0.986	1.147	1.273	1.223
112.4	0.938	0.879	0.789	0.767	0.863	0.822	0.758	0.866	0.802	0.781	0.838	0.78	0.787	0.86	0.798	0.801	0.844	0.799	0.974	1.038	0.986	1.147	1.273	1.223
112.6	0.938	0.879	0.789	0.767	0.863	0.822	0.758	0.867	0.802	0.781	0.838	0.78	0.787	0.86	0.798	0.8	0.844	0.799	0.974	1.038	0.986	1.148	1.275	1.223
112.8	0.938	0.879	0.789	0.767	0.863	0.823	0.758	0.867	0.802	0.78	0.838	0.78	0.787	0.86	0.797	0.8	0.843	0.799	0.974	1.039	0.986	1.149	1.275	1.224
113	0.938	0.879	0.789	0.767	0.863	0.823	0.758	0.867	0.802	0.78	0.838	0.78	0.787	0.861	0.797	0.8	0.843	0.799	0.974	1.039	0.987	1.149	1.276	1.224
113.2	0.938	0.879	0.789	0.767	0.862	0.823	0.757	0.867	0.802	0.78	0.838	0.779	0.787	0.861	0.797	0.8	0.843	0.799	0.975	1.039	0.987	1.15	1.277	1.224
113.4	0.939	0.879	0.789	0.767	0.862	0.823	0.757	0.867	0.802	0.779	0.838	0.779	0.787	0.861	0.797	0.8	0.843	0.799	0.975	1.039	0.987	1.15	1.277	1.225
113.6	0.939	0.88	0.789	0.767	0.862	0.823	0.757	0.867	0.802	0.779	0.838	0.779	0.787	0.862	0.797	0.8	0.843	0.798	0.975	1.04	0.988	1.15	1.278	1.225
113.8	0.939	0.88	0.789	0.767	0.862	0.823	0.757	0.867	0.802	0.779	0.838	0.779	0.787	0.862	0.797	0.801	0.842	0.798	0.976	1.04	0.988	1.15	1.278	1.225
114	0.94	0.88	0.79	0.767	0.863	0.823	0.757	0.868	0.802	0.779	0.838	0.779	0.788	0.862	0.797	0.801	0.842	0.798	0.977	1.04	0.988	1.15	1.279	1.225
114.2	0.94	0.88	0.79	0.768	0.863	0.823	0.757	0.868	0.803	0.779	0.838	0.779	0.788	0.863	0.797	0.802	0.842	0.798	0.977	1.04	0.989	1.151	1.279	1.226
114.4	0.941	0.88	0.79	0.768	0.863	0.823	0.757	0.868	0.803	0.779	0.838	0.779	0.788	0.863	0.797	0.802	0.841	0.798	0.978	1.04	0.989	1.151	1.279	1.226
114.6	0.941	0.88	0.79	0.768	0.863	0.823	0.756	0.868	0.803	0.78	0.838	0.779	0.788	0.863	0.797	0.803	0.841	0.798	0.979	1.04	0.989	1.151	1.28	1.226
114.8	0.942	0.88	0.79	0.768	0.863	0.823	0.756	0.868	0.803	0.78	0.839	0.779	0.788	0.863	0.797	0.803	0.841	0.798	0.979	1.041	0.989	1.151	1.28	1.226
115	0.942	0.88	0.79	0.768	0.863	0.823	0.756	0.868	0.803	0.78	0.839	0.779	0.788	0.863	0.797	0.803	0.841	0.798	0.98	1.041	0.989	1.151	1.281	1.226
115.2	0.942	0.88	0.79	0.768	0.863	0.823	0.755	0.868	0.802	0.781	0.839	0.779	0.788	0.862	0.797	0.803	0.841	0.799	0.98	1.041	0.989	1.152	1.281	1.227
115.4	0.943	0.88	0.79	0.768	0.863	0.822	0.755	0.868	0.802	0.781	0.839	0.779	0.788	0.862	0.797	0.803	0.842	0.799	0.98	1.041	0.989	1.152	1.281	1.227
115.6	0.943	0.88	0.79	0.768	0.863	0.822	0.755	0.868	0.802	0.781	0.84	0.779	0.788	0.862	0.797	0.803	0.842	0.799	0.98	1.041	0.99	1.153	1.282	1.227
115.8	0.943	0.88	0.79	0.768	0.862	0.822	0.755	0.868	0.802	0.782	0.84	0.779	0.788	0.861	0.797	0.802	0.842	0.8	0.981	1.041	0.99	1.153	1.282	1.228
116	0.944	0.88	0.79	0.768	0.862	0.822	0.755	0.867	0.802	0.782	0.84	0.779	0.788	0.861	0.797	0.802	0.842	0.8	0.981	1.041	0.99	1.154	1.283	1.228
116.2	0.944	0.88	0.79	0.768	0.862	0.822	0.755	0.867	0.802	0.782	0.84	0.778	0.788	0.86	0.797	0.802	0.842	0.8	0.981	1.041	0.99	1.154	1.283	1.229
116.4	0.944	0.88	0.79	0.768	0.862	0.822	0.755	0.867	0.802	0.782	0.84	0.778	0.788	0.859	0.797	0.802	0.842	0.801	0.981	1.041	0.99	1.154	1.284	1.229
116.6	0.944	0.881	0.79	0.768	0.862	0.822	0.756	0.867	0.802	0.782	0.84	0.778	0.788	0.859	0.797	0.802	0.842	0.801	0.982	1.041	0.99	1.154	1.284	1.229
116.8	0.944	0.88	0.79	0.768	0.862	0.822	0.756	0.867	0.802	0.782	0.84	0.778	0.788	0.858	0.797	0.802	0.842	0.8	0.982	1.042	0.99	1.155	1.285	1.23
117	0.944	0.88	0.79	0.768	0.862	0.822	0.756	0.867	0.802	0.782	0.84	0.778	0.788	0.858	0.797	0.802	0.842	0.8	0.982	1.042	0.99	1.155	1.285	1.23
117.2	0.944	0.881	0.79	0.767	0.862	0.822	0.757	0.867	0.802	0.782	0.84	0.778	0.788	0.858	0.797	0.802	0.842	0.8	0.982	1.042	0.99	1.155	1.285	1.23
117.4	0.944	0.881	0.79	0.767	0.862	0.822	0.757	0.867	0.802	0.782	0.839	0.778	0.788	0.859	0.797	0.803	0.842	0.799	0.982	1.042	0.991	1.156	1.286	1.231
117.6	0.944	0.881	0.79	0.767	0.862	0.822	0.757	0.867	0.802	0.782	0.839	0.778	0.789	0.859	0.797	0.803	0.842	0.799	0.982	1.042	0.991	1.156	1.286	1.231
117.8	0.944	0.881	0.791	0.766	0.862	0.823	0.757	0.867	0.802	0.782	0.839	0.779	0.789	0.86	0.798	0.803	0.842	0.799	0.983	1.043	0.991	1.156	1.287	1.231
118	0.945	0.881	0.791	0.766	0.862	0.823	0.757	0.867	0.803	0.783	0.839	0.779	0.789	0.86	0.798	0.803	0.842	0.799	0.983	1.043	0.991	1.157	1.287	1.232
118.2	0.945	0.881	0.791	0.767	0.862	0.823	0.757	0.867	0.803	0.783	0.839	0.779	0.789	0.861	0.798	0.803	0.842	0.798	0.983	1.044	0.991	1.157	1.288	1.232
118.4	0.945	0.881	0.791	0.767	0.862	0.823	0.757	0.867	0.803	0.783	0.839	0.779	0.789	0.862	0.798	0.803	0.842	0.798	0.984	1.044	0.992	1.157	1.289	1.233
118.6	0.945	0.882	0.791	0.767	0.862	0.823	0.756	0.867	0.803	0.783	0.839	0.779	0.789	0.862	0.798	0.803	0.842	0.798	0.984	1.045	0.992	1.158	1.289	1.233
118.8	0.945	0.882	0.791	0.767	0.862	0.823	0.756	0.867	0.803	0.783	0.839	0.779	0.789	0.862	0.798	0.804	0.842	0.798	0.984	1.045	0.992	1.158	1.289	1.234
119	0.945	0.882	0.791	0.768	0.863	0.823	0.756	0.867	0.802	0.783	0.839	0.779	0.789	0.862	0.798	0.804	0.843	0.798	0.985	1.046	0.992	1.159	1.29	1.234
119.2	0.946	0.882	0.791	0.768	0.863	0.823	0.756	0.867	0.802	0.784	0.839	0.78	0.789	0.862	0.798	0.804	0.843	0.798	0.985	1.046	0.992	1.159	1.29	1.235
119.4	0.946	0.882	0.791	0.768	0.863	0.823	0.757	0.867	0.802	0.784	0.839	0.78	0.789	0.862	0.798	0.804	0.843	0.798	0.985	1.046	0.993	1.16	1.29	1.236
119.6	0.946	0.882	0.791	0.768	0.864	0.823	0.757	0.867	0.802	0.784	0.839	0.78	0.789	0.861	0.798	0.804	0.843	0.798	0.985	1.047	0.993	1.16	1.29	1.236
119.8	0.946	0.882	0.791	0.768	0.864	0.823	0.757	0.867	0.801	0.784	0.839	0.78	0.789	0.861	0.798	0.805	0.843	0.799	0.986	1.047	0.993	1.161	1.29	1.237
120	0.947	0.882	0.791	0.768	0.864	0.823	0.758	0.867	0.801	0.784	0.839	0.78	0.789	0.861	0.798	0.805	0.843	0.799	0.986	1.047	0.993	1.161	1.291	1.237
120.2	0.947	0.882	0.791	0.768	0.864	0.822	0.758	0.867	0.801	0.784	0.839	0.78	0.789	0.86	0.798	0.805	0.843	0.799	0.986	1.047	0.993	1.162	1.291	1.237
120.4	0.948	0.882	0.791	0.768	0.864	0.822	0.759	0.867	0.802	0.784	0.839	0.78	0.788	0.86	0.798	0.805	0.842	0.799	0.987	1.047	0.994	1.162	1.291	1.237
120.6	0.948	0.881	0.791	0.769	0.864	0.822	0.759	0.867	0.802	0.784	0.839	0.78	0.788	0.86	0.798	0.805	0.843	0.799	0.987	1.047	0.994	1.162	1.291	1.238
120.8	0.948	0.881	0.791	0.769	0.864	0.822	0.76	0.867	0.802	0.783	0.839	0.78	0.788	0.86	0.797	0.805	0.843	0.799	0.987	1.046	0.994	1.163	1.292	1.238
121	0.949	0.881	0.791	0.769	0.864	0.822	0.76	0.867	0.802	0.783	0.839	0.78	0.788	0.861	0.797	0.805	0.843	0.799	0.987	1.046	0.994	1.163	1.292	1.238
121.2	0.949	0.881	0.791	0.769	0.864	0.822	0.76	0.866	0.802	0.783	0.838	0.78	0.788	0.861	0.797	0.805	0.843	0.799	0.987	1.046	0.994	1.164	1.292	1.239
121.4	0.949	0.881	0.79	0.769	0.864	0.822	0.759	0.866	0.802	0.783	0.838	0.78	0.788	0.861	0.797	0.805	0.843	0.799	0.987	1.046	0.994	1.164	1.293	1.239
121.6	0.95	0.881	0.79	0.769	0.864	0.823	0.759	0.866	0.802	0.783	0.838	0.78	0.788	0.862	0.797	0.805	0.843	0.799	0.987	1.046	0.994	1.164	1.293	1.239
121.8	0.95	0.88	0.79	0.769	0.863	0.823	0.759	0.867	0.802	0.783	0.838	0.78	0.788	0.862	0.797	0.805	0.843	0.799	0.987	1.047	0.994	1.165	1.293	1.24
122	0.95	0.88	0.79	0.769	0.863	0.823	0.758	0.867	0.802	0.783	0.838	0.78	0.788	0.862	0.797	0.805	0.843	0.799	0.988	1.047	0.994	1.165	1.294	1.241
122.2	0.95	0.88	0.79	0.769	0.863	0.823	0.758	0.867	0.802	0.783	0.838	0.78	0.788	0.863	0.797	0.804	0.844	0.799	0.988	1.047	0.994	1.165	1.294	1.241
122.4	0.95	0.879	0.79	0.769	0.863	0.824	0.758	0.867	0.802	0.783	0.839	0.779	0.788	0.863	0.797	0.804	0.844	0.799	0.988	1.047	0.994	1.166	1.294	1.242
122.6	0.95	0.879	0.791	0.769	0.864	0.824	0.758	0.868	0.802	0.783	0.839	0.779	0.789	0.863	0.797	0.804	0.844	0.799	0.988	1.048	0.994	1.166	1.294	1.242
122.8	0.95	0.879	0.791	0.769	0.864	0.824	0.757	0.868	0.802	0.783	0.839	0.779	0.789	0.862	0.797	0.804	0.844	0.799	0.988	1.048	0.994	1.166	1.294	1.242
123	0.95	0.879	0.791	0.769	0.864	0.824	0.758	0.868	0.802	0.783	0.839	0.779	0.789	0.862	0.797	0.804	0.844	0.799	0.988	1.048	0.994	1.167	1.294	1.242
123.2	0.951	0.879	0.791	0.769	0.864	0.824	0.758	0.869	0.802	0.783	0.839	0.779	0.789	0.862	0.798	0.804	0.843	0.8	0.988	1.049	0.994	1.167	1.295	1.243
123.4	0.951	0.879	0.791	0.769	0.864	0.824	0.758	0.869	0.802	0.783	0.839	0.779	0.789	0.862	0.798	0.804	0.843	0.8	0.988	1.049	0.994	1.167	1.295	1.243
123.6	0.951	0.88	0.791	0.769	0.864	0.824	0.758	0.869	0.802	0.783	0.839	0.779	0.789	0.861	0.799	0.804	0.843	0.8	0.988	1.049	0.995	1.168	1.296	1.243
123.8	0.951	0.88	0.791	0.769	0.864	0.824	0.758	0.87	0.802	0.783	0.839	0.779	0.789	0.861	0.799	0.804	0.843	0.8	0.989	1.049	0.995	1.168	1.296	1.243
124	0.951	0.88	0.792	0.769	0.864	0.824	0.758	0.87	0.803	0.783	0.84	0.779	0.789	0.861	0.799	0.805	0.843	0.8	0.989	1.05	0.995	1.168	1.296	1.243
124.2	0.952	0.88	0.792	0.769	0.864	0.824	0.758	0.87	0.803	0.784	0.84	0.779	0.789	0.861	0.8	0.805	0.843	0.8	0.989	1.05	0.995	1.168	1.297	1.243
124.4	0.952	0.88	0.792	0.769	0.864	0.824	0.758	0.869	0.803	0.784	0.84	0.779	0.789	0.862	0.8	0.805	0.843	0.8	0.989	1.05	0.995	1.168	1.297	1.243
124.6	0.952	0.881	0.792	0.77	0.864	0.824	0.758	0.869	0.803	0.784	0.84	0.779	0.789	0.862	0.8	0.805	0.843	0.8	0.989	1.051	0.995	1.168	1.297	1.243
124.8	0.952	0.881	0.792	0.77	0.864	0.824	0.758	0.869	0.803	0.784	0.841	0.78	0.788	0.862	0.8	0.806	0.843	0.8	0.989	1.051	0.995	1.168	1.297	1.244
125	0.953	0.881	0.792	0.77	0.864	0.824	0.758	0.869	0.803	0.785	0.841	0.78	0.788	0.863	0.8	0.806	0.843	0.8	0.989	1.051	0.995	1.169	1.298	1.244
125.2	0.953	0.881	0.791	0.77	0.864	0.824	0.758	0.87	0.802	0.785	0.841	0.78	0.788	0.863	0.8	0.806	0.843	0.8	0.989	1.051	0.996	1.169	1.298	1.245
125.4	0.953	0.881	0.791	0.77	0.865	0.825	0.758	0.87	0.802	0.785	0.841	0.779	0.787	0.863	0.8	0.806	0.843	0.8	0.99	1.051	0.996	1.17	1.298	1.245
125.6	0.953	0.881	0.791	0.77	0.865	0.825	0.758	0.87	0.802	0.785	0.841	0.779	0.787	0.863	0.8	0.806	0.843	0.8	0.99	1.051	0.996	1.17	1.299	1.246
125.8	0.953	0.881	0.791	0.77	0.865	0.825	0.758	0.87	0.802	0.785	0.841	0.779	0.787	0.863	0.8	0.807	0.843	0.799	0.991	1.051	0.996	1.171	1.299	1.246
126	0.953	0.881	0.79	0.769	0.865	0.825	0.758	0.87	0.801	0.785	0.841	0.779	0.787	0.863	0.799	0.807	0.843	0.799	0.991	1.051	0.996	1.171	1.3	1.247
126.2	0.953	0.881	0.79	0.769	0.866	0.825	0.758	0.87	0.801	0.785	0.841	0.778	0.787	0.864	0.799	0.807	0.843	0.799	0.992	1.051	0.996	1.172	1.3	1.247
126.4	0.953	0.882	0.79	0.769	0.866	0.825	0.758	0.869	0.801	0.785	0.841	0.778	0.788	0.863	0.799	0.807	0.843	0.8	0.992	1.051	0.996	1.172	1.301	1.248
126.6	0.953	0.882	0.79	0.77	0.866	0.825	0.758	0.869	0.801	0.785	0.841	0.778	0.788	0.863	0.799	0.807	0.843	0.8	0.992	1.051	0.996	1.173	1.301	1.248
126.8	0.953	0.882	0.79	0.769	0.866	0.824	0.758	0.869	0.801	0.785	0.841	0.778	0.789	0.863	0.799	0.808	0.843	0.8	0.993	1.051	0.997	1.173	1.302	1.249
127	0.953	0.882	0.79	0.77	0.866	0.824	0.758	0.869	0.802	0.784	0.841	0.779	0.789	0.863	0.799	0.808	0.843	0.8	0.993	1.051	0.997	1.174	1.302	1.249
127.2	0.953	0.882	0.79	0.77	0.866	0.824	0.759	0.869	0.802	0.784	0.841	0.779	0.789	0.862	0.799	0.808	0.843	0.8	0.994	1.052	0.997	1.174	1.303	1.25
127.4	0.953	0.882	0.79	0.769	0.866	0.824	0.759	0.87	0.802	0.784	0.841	0.779	0.789	0.862	0.799	0.808	0.844	0.8	0.994	1.052	0.997	1.175	1.303	1.25
127.6	0.953	0.882	0.79	0.769	0.866	0.824	0.759	0.87	0.802	0.784	0.841	0.779	0.79	0.861	0.798	0.808	0.844	0.8	0.994	1.052	0.997	1.175	1.303	1.25
127.8	0.954	0.882	0.79	0.769	0.866	0.824	0.759	0.87	0.803	0.784	0.841	0.78	0.79	0.861	0.798	0.808	0.844	0.8	0.994	1.053	0.998	1.175	1.304	1.25
128	0.954	0.882	0.79	0.769	0.866	0.824	0.759	0.869	0.803	0.784	0.841	0.78	0.79	0.861	0.798	0.808	0.844	0.8	0.995	1.053	0.998	1.176	1.304	1.251
128.2	0.954	0.882	0.79	0.769	0.866	0.824	0.759	0.869	0.803	0.784	0.841	0.78	0.79	0.861	0.798	0.808	0.844	0.8	0.995	1.054	0.998	1.176	1.305	1.251
128.4	0.954	0.882	0.79	0.769	0.866	0.824	0.759	0.869	0.803	0.784	0.841	0.781	0.79	0.861	0.798	0.809	0.845	0.8	0.994	1.054	0.999	1.176	1.305	1.251
128.6	0.955	0.882	0.79	0.769	0.866	0.824	0.759	0.868	0.803	0.784	0.841	0.781	0.79	0.861	0.798	0.809	0.845	0.8	0.994	1.054	0.999	1.176	1.305	1.251
128.8	0.955	0.881	0.79	0.769	0.866	0.824	0.76	0.868	0.803	0.785	0.841	0.781	0.79	0.861	0.798	0.809	0.845	0.8	0.994	1.055	1	1.177	1.305	1.251
129	0.956	0.881	0.79	0.769	0.866	0.824	0.76	0.868	0.803	0.785	0.841	0.781	0.79	0.862	0.799	0.809	0.845	0.8	0.994	1.055	1	1.177	1.306	1.251
129.2	0.956	0.881	0.791	0.769	0.866	0.824	0.76	0.868	0.803	0.785	0.841	0.78	0.79	0.862	0.799	0.809	0.845	0.8	0.994	1.055	1.001	1.177	1.306	1.251
129.4	0.956	0.881	0.791	0.769	0.866	0.824	0.76	0.868	0.803	0.785	0.841	0.78	0.79	0.862	0.799	0.809	0.845	0.8	0.994	1.055	1.001	1.178	1.306	1.251
129.6	0.957	0.881	0.791	0.769	0.866	0.823	0.76	0.868	0.802	0.785	0.841	0.78	0.79	0.863	0.799	0.809	0.845	0.8	0.994	1.055	1.001	1.178	1.306	1.251
129.8	0.957	0.881	0.791	0.769	0.866	0.823	0.76	0.868	0.802	0.785	0.841	0.78	0.791	0.863	0.799	0.809	0.845	0.8	0.994	1.055	1.001	1.178	1.306	1.251
130	0.957	0.881	0.791	0.77	0.866	0.823	0.76	0.868	0.802	0.785	0.841	0.779	0.791	0.864	0.799	0.809	0.845	0.8	0.994	1.055	1.001	1.178	1.307	1.252
130.2	0.958	0.882	0.791	0.77	0.865	0.823	0.76	0.868	0.802	0.785	0.841	0.779	0.791	0.864	0.799	0.809	0.845	0.8	0.995	1.055	1.001	1.178	1.307	1.252
130.4	0.958	0.882	0.79	0.77	0.865	0.823	0.759	0.868	0.802	0.786	0.841	0.779	0.792	0.864	0.799	0.809	0.845	0.8	0.995	1.055	1.001	1.179	1.307	1.252
130.6	0.958	0.882	0.79	0.771	0.865	0.823	0.759	0.869	0.802	0.786	0.841	0.779	0.792	0.864	0.799	0.809	0.845	0.8	0.995	1.055	1.001	1.179	1.308	1.253
130.8	0.958	0.883	0.79	0.771	0.865	0.823	0.759	0.869	0.802	0.786	0.841	0.779	0.792	0.864	0.799	0.809	0.845	0.799	0.995	1.055	1.001	1.179	1.308	1.253
131	0.958	0.883	0.79	0.771	0.865	0.823	0.759	0.869	0.802	0.785	0.841	0.779	0.792	0.864	0.798	0.809	0.845	0.799	0.996	1.055	1.001	1.18	1.308	1.253
131.2	0.958	0.883	0.79	0.771	0.865	0.823	0.758	0.869	0.801	0.785	0.841	0.779	0.792	0.864	0.798	0.809	0.845	0.799	0.996	1.056	1.001	1.18	1.309	1.254
131.4	0.958	0.883	0.789	0.771	0.865	0.823	0.758	0.868	0.801	0.785	0.841	0.779	0.792	0.864	0.798	0.809	0.844	0.799	0.996	1.056	1.001	1.18	1.309	1.254
131.6	0.959	0.883	0.789	0.771	0.866	0.823	0.758	0.868	0.801	0.785	0.841	0.779	0.792	0.864	0.798	0.809	0.844	0.798	0.996	1.056	1	1.18	1.309	1.255
131.8	0.959	0.882	0.789	0.771	0.866	0.823	0.758	0.868	0.802	0.786	0.841	0.779	0.792	0.864	0.798	0.808	0.844	0.798	0.996	1.056	1	1.18	1.31	1.255
132	0.959	0.882	0.789	0.771	0.866	0.824	0.758	0.868	0.802	0.786	0.841	0.779	0.792	0.864	0.798	0.808	0.844	0.798	0.996	1.056	1.001	1.181	1.31	1.256
132.2	0.959	0.882	0.789	0.771	0.866	0.824	0.758	0.868	0.802	0.786	0.841	0.78	0.791	0.864	0.798	0.808	0.844	0.799	0.996	1.056	1.001	1.181	1.31	1.256
132.4	0.959	0.882	0.79	0.771	0.866	0.824	0.758	0.867	0.802	0.786	0.841	0.78	0.791	0.864	0.798	0.808	0.843	0.799	0.996	1.055	1.001	1.181	1.31	1.256
132.6	0.959	0.882	0.79	0.772	0.866	0.824	0.758	0.867	0.802	0.786	0.841	0.781	0.791	0.864	0.798	0.808	0.843	0.799	0.996	1.055	1.002	1.181	1.31	1.256
132.8	0.96	0.882	0.791	0.772	0.866	0.824	0.758	0.867	0.802	0.786	0.841	0.781	0.791	0.864	0.798	0.808	0.843	0.799	0.996	1.055	1.002	1.181	1.311	1.257
133	0.96	0.882	0.791	0.773	0.866	0.824	0.758	0.867	0.802	0.787	0.841	0.781	0.79	0.864	0.798	0.808	0.843	0.799	0.996	1.055	1.002	1.182	1.311	1.257
133.2	0.96	0.882	0.792	0.773	0.866	0.824	0.758	0.866	0.802	0.787	0.841	0.781	0.79	0.864	0.799	0.808	0.843	0.799	0.997	1.055	1.002	1.182	1.311	1.258
133.4	0.961	0.882	0.792	0.773	0.865	0.824	0.758	0.867	0.802	0.787	0.841	0.782	0.79	0.864	0.799	0.808	0.843	0.799	0.997	1.056	1.002	1.182	1.311	1.258
133.6	0.961	0.882	0.792	0.774	0.865	0.824	0.758	0.867	0.802	0.787	0.841	0.782	0.79	0.864	0.799	0.809	0.843	0.799	0.998	1.056	1.002	1.182	1.311	1.258
133.8	0.961	0.883	0.792	0.774	0.865	0.825	0.758	0.867	0.803	0.787	0.842	0.782	0.79	0.864	0.799	0.809	0.844	0.799	0.998	1.056	1.002	1.182	1.311	1.258
134	0.961	0.883	0.792	0.773	0.865	0.825	0.758	0.867	0.803	0.787	0.842	0.782	0.79	0.864	0.799	0.809	0.844	0.799	0.998	1.056	1.002	1.183	1.311	1.259
134.2	0.961	0.883	0.792	0.773	0.865	0.825	0.758	0.867	0.803	0.787	0.842	0.782	0.79	0.863	0.799	0.809	0.844	0.799	0.999	1.056	1.002	1.183	1.312	1.259
134.4	0.961	0.883	0.792	0.773	0.865	0.825	0.758	0.868	0.803	0.787	0.842	0.782	0.79	0.863	0.799	0.809	0.844	0.799	0.999	1.057	1.002	1.183	1.312	1.259
134.6	0.962	0.883	0.792	0.772	0.865	0.826	0.758	0.868	0.803	0.787	0.841	0.782	0.79	0.863	0.799	0.809	0.844	0.799	0.999	1.057	1.002	1.184	1.313	1.259
134.8	0.962	0.883	0.791	0.772	0.865	0.826	0.758	0.868	0.803	0.786	0.841	0.782	0.791	0.862	0.799	0.809	0.844	0.799	0.999	1.057	1.003	1.184	1.313	1.259
135	0.962	0.883	0.791	0.771	0.865	0.826	0.758	0.868	0.803	0.786	0.841	0.782	0.791	0.862	0.799	0.81	0.844	0.799	0.999	1.057	1.003	1.184	1.314	1.26
135.2	0.962	0.884	0.791	0.771	0.865	0.826	0.758	0.868	0.803	0.786	0.841	0.781	0.791	0.861	0.799	0.81	0.845	0.8	0.999	1.058	1.003	1.185	1.314	1.26
135.4	0.963	0.884	0.791	0.77	0.865	0.826	0.758	0.868	0.803	0.786	0.841	0.781	0.791	0.861	0.799	0.81	0.845	0.8	0.999	1.058	1.003	1.185	1.315	1.26
135.6	0.963	0.884	0.791	0.77	0.865	0.825	0.758	0.868	0.803	0.786	0.841	0.781	0.791	0.861	0.799	0.81	0.845	0.8	0.999	1.058	1.003	1.185	1.315	1.26
135.8	0.963	0.884	0.791	0.77	0.865	0.825	0.758	0.868	0.803	0.786	0.842	0.781	0.791	0.861	0.799	0.81	0.845	0.8	0.999	1.058	1.003	1.186	1.316	1.261
136	0.963	0.884	0.791	0.77	0.865	0.825	0.758	0.868	0.803	0.786	0.842	0.781	0.791	0.861	0.799	0.811	0.845	0.8	0.999	1.058	1.003	1.186	1.316	1.261
136.2	0.963	0.884	0.791	0.77	0.865	0.825	0.758	0.868	0.803	0.786	0.842	0.781	0.791	0.861	0.799	0.811	0.845	0.8	1	1.058	1.004	1.186	1.317	1.262
136.4	0.963	0.884	0.791	0.771	0.866	0.825	0.758	0.868	0.802	0.786	0.842	0.78	0.791	0.861	0.799	0.811	0.844	0.8	1	1.058	1.004	1.187	1.318	1.262
136.6	0.964	0.884	0.791	0.771	0.866	0.824	0.758	0.868	0.802	0.786	0.842	0.78	0.791	0.861	0.799	0.811	0.844	0.801	1	1.058	1.004	1.187	1.318	1.263
136.8	0.964	0.884	0.791	0.772	0.866	0.824	0.759	0.868	0.802	0.786	0.842	0.78	0.791	0.862	0.799	0.811	0.844	0.801	1.001	1.059	1.004	1.187	1.318	1.263
137	0.964	0.884	0.792	0.772	0.866	0.825	0.759	0.868	0.802	0.786	0.842	0.78	0.791	0.862	0.799	0.811	0.843	0.801	1.001	1.059	1.004	1.188	1.318	1.263
137.2	0.965	0.884	0.792	0.772	0.866	0.825	0.759	0.868	0.802	0.787	0.843	0.78	0.791	0.862	0.799	0.811	0.843	0.801	1.002	1.059	1.004	1.188	1.318	1.264
137.4	0.965	0.885	0.792	0.772	0.866	0.825	0.759	0.868	0.802	0.787	0.843	0.78	0.791	0.862	0.799	0.811	0.843	0.801	1.002	1.06	1.004	1.188	1.318	1.264
137.6	0.965	0.885	0.792	0.772	0.866	0.825	0.759	0.868	0.802	0.787	0.843	0.78	0.791	0.863	0.8	0.811	0.843	0.801	1.002	1.06	1.004	1.188	1.319	1.264
137.8	0.965	0.885	0.792	0.772	0.866	0.825	0.759	0.868	0.802	0.787	0.843	0.78	0.791	0.863	0.8	0.81	0.843	0.801	1.003	1.06	1.005	1.188	1.318	1.265
138	0.966	0.885	0.791	0.772	0.866	0.825	0.759	0.868	0.802	0.787	0.843	0.78	0.791	0.863	0.8	0.81	0.843	0.801	1.003	1.06	1.005	1.188	1.318	1.265
138.2	0.966	0.885	0.791	0.772	0.866	0.826	0.759	0.869	0.802	0.787	0.842	0.78	0.791	0.863	0.8	0.809	0.843	0.801	1.003	1.06	1.005	1.189	1.318	1.265
138.4	0.966	0.885	0.791	0.772	0.866	0.826	0.759	0.868	0.802	0.787	0.842	0.78	0.791	0.863	0.8	0.809	0.843	0.801	1.003	1.059	1.005	1.189	1.318	1.265
138.6	0.966	0.885	0.791	0.772	0.866	0.827	0.759	0.868	0.802	0.787	0.842	0.779	0.791	0.863	0.8	0.809	0.843	0.801	1.003	1.059	1.005	1.189	1.318	1.265
138.8	0.966	0.885	0.791	0.773	0.866	0.827	0.759	0.868	0.802	0.787	0.842	0.779	0.791	0.863	0.8	0.809	0.843	0.801	1.003	1.06	1.005	1.19	1.319	1.265
139	0.966	0.885	0.791	0.773	0.866	0.827	0.758	0.868	0.802	0.787	0.842	0.779	0.792	0.863	0.8	0.809	0.844	0.801	1.003	1.059	1.005	1.19	1.319	1.265
139.2	0.966	0.885	0.791	0.773	0.866	0.827	0.758	0.868	0.802	0.787	0.841	0.779	0.792	0.863	0.8	0.809	0.844	0.801	1.003	1.059	1.005	1.19	1.319	1.265
139.4	0.966	0.885	0.791	0.773	0.866	0.827	0.758	0.868	0.802	0.787	0.841	0.779	0.791	0.863	0.801	0.809	0.845	0.8	1.003	1.059	1.005	1.191	1.32	1.266
139.6	0.966	0.885	0.79	0.773	0.866	0.827	0.758	0.869	0.802	0.787	0.841	0.779	0.792	0.862	0.801	0.809	0.845	0.8	1.003	1.059	1.005	1.191	1.32	1.266
139.8	0.966	0.885	0.79	0.774	0.866	0.827	0.758	0.869	0.802	0.787	0.841	0.779	0.791	0.862	0.801	0.809	0.845	0.8	1.003	1.059	1.006	1.191	1.321	1.266
140	0.966	0.885	0.79	0.774	0.866	0.827	0.758	0.869	0.802	0.787	0.842	0.779	0.791	0.862	0.801	0.81	0.845	0.8	1.003	1.059	1.006	1.192	1.321	1.266
140.2	0.966	0.885	0.79	0.774	0.867	0.826	0.758	0.869	0.802	0.787	0.842	0.779	0.791	0.862	0.801	0.81	0.845	0.8	1.003	1.058	1.006	1.192	1.321	1.267
140.4	0.967	0.885	0.79	0.774	0.867	0.826	0.758	0.869	0.802	0.787	0.842	0.779	0.791	0.863	0.801	0.81	0.845	0.8	1.003	1.058	1.006	1.192	1.321	1.267
140.6	0.967	0.885	0.79	0.774	0.867	0.826	0.758	0.868	0.803	0.787	0.842	0.779	0.791	0.863	0.801	0.811	0.845	0.8	1.003	1.058	1.006	1.192	1.322	1.267
140.8	0.967	0.886	0.79	0.774	0.867	0.825	0.758	0.868	0.803	0.787	0.842	0.779	0.791	0.863	0.8	0.811	0.845	0.8	1.003	1.059	1.007	1.192	1.322	1.267
141	0.968	0.886	0.791	0.774	0.867	0.825	0.759	0.868	0.803	0.787	0.843	0.779	0.791	0.863	0.8	0.811	0.845	0.8	1.003	1.059	1.007	1.192	1.322	1.267
141.2	0.968	0.886	0.791	0.774	0.867	0.825	0.759	0.868	0.803	0.788	0.843	0.779	0.791	0.864	0.8	0.812	0.845	0.8	1.003	1.059	1.007	1.192	1.323	1.268
141.4	0.968	0.886	0.791	0.774	0.867	0.825	0.759	0.868	0.803	0.788	0.843	0.779	0.791	0.864	0.8	0.812	0.844	0.8	1.003	1.059	1.007	1.192	1.323	1.268
141.6	0.969	0.886	0.791	0.774	0.867	0.825	0.759	0.868	0.803	0.788	0.843	0.779	0.791	0.864	0.8	0.812	0.844	0.8	1.003	1.059	1.007	1.192	1.323	1.268
141.8	0.969	0.886	0.791	0.774	0.867	0.825	0.759	0.868	0.803	0.788	0.843	0.779	0.791	0.864	0.8	0.812	0.844	0.8	1.003	1.059	1.007	1.192	1.323	1.268
142	0.969	0.886	0.792	0.774	0.867	0.824	0.76	0.868	0.803	0.788	0.843	0.779	0.792	0.864	0.8	0.813	0.844	0.8	1.004	1.059	1.008	1.192	1.323	1.268
142.2	0.97	0.886	0.792	0.773	0.867	0.825	0.76	0.868	0.803	0.788	0.843	0.779	0.792	0.864	0.8	0.813	0.844	0.8	1.004	1.059	1.008	1.193	1.323	1.268
142.4	0.97	0.886	0.792	0.773	0.867	0.825	0.76	0.868	0.803	0.788	0.842	0.779	0.792	0.864	0.8	0.813	0.843	0.8	1.004	1.059	1.008	1.193	1.323	1.269
142.6	0.97	0.886	0.793	0.773	0.867	0.825	0.76	0.868	0.803	0.789	0.842	0.779	0.792	0.864	0.8	0.813	0.843	0.8	1.004	1.059	1.008	1.193	1.324	1.269
142.8	0.97	0.886	0.793	0.773	0.867	0.825	0.76	0.868	0.802	0.788	0.842	0.779	0.792	0.864	0.8	0.813	0.843	0.8	1.004	1.059	1.008	1.194	1.325	1.27
143	0.97	0.885	0.793	0.773	0.867	0.825	0.76	0.868	0.802	0.788	0.842	0.779	0.792	0.864	0.8	0.813	0.844	0.8	1.004	1.059	1.008	1.194	1.325	1.27
143.2	0.97	0.885	0.793	0.773	0.867	0.825	0.76	0.869	0.802	0.788	0.842	0.778	0.793	0.864	0.8	0.813	0.844	0.8	1.004	1.059	1.008	1.194	1.326	1.27
143.4	0.97	0.885	0.793	0.773	0.867	0.825	0.761	0.869	0.802	0.788	0.842	0.778	0.793	0.864	0.8	0.812	0.844	0.8	1.004	1.059	1.008	1.195	1.327	1.271
143.6	0.97	0.884	0.793	0.773	0.867	0.825	0.761	0.869	0.802	0.788	0.842	0.778	0.793	0.865	0.8	0.812	0.844	0.8	1.005	1.059	1.009	1.195	1.327	1.271
143.8	0.971	0.884	0.793	0.773	0.866	0.825	0.761	0.869	0.802	0.788	0.842	0.778	0.793	0.865	0.8	0.811	0.844	0.8	1.005	1.059	1.009	1.195	1.328	1.272
144	0.971	0.884	0.792	0.773	0.866	0.825	0.761	0.869	0.803	0.788	0.842	0.778	0.793	0.865	0.8	0.811	0.844	0.8	1.006	1.06	1.009	1.195	1.328	1.272
144.2	0.971	0.884	0.792	0.773	0.866	0.825	0.761	0.868	0.803	0.788	0.842	0.778	0.793	0.865	0.8	0.811	0.844	0.8	1.006	1.06	1.01	1.196	1.328	1.272
144.4	0.971	0.884	0.792	0.773	0.866	0.825	0.761	0.868	0.803	0.788	0.843	0.779	0.793	0.865	0.8	0.811	0.845	0.8	1.007	1.06	1.01	1.196	1.328	1.272
144.6	0.971	0.885	0.792	0.774	0.866	0.825	0.76	0.868	0.803	0.788	0.843	0.779	0.793	0.865	0.8	0.811	0.845	0.8	1.007	1.06	1.01	1.196	1.328	1.273
144.8	0.971	0.885	0.792	0.774	0.866	0.825	0.76	0.868	0.803	0.788	0.843	0.779	0.793	0.865	0.8	0.811	0.845	0.8	1.007	1.061	1.01	1.196	1.328	1.273
145	0.971	0.885	0.792	0.774	0.866	0.825	0.76	0.868	0.803	0.788	0.843	0.779	0.793	0.864	0.8	0.811	0.845	0.8	1.007	1.061	1.01	1.197	1.328	1.273
145.2	0.971	0.886	0.792	0.774	0.866	0.825	0.76	0.868	0.803	0.788	0.843	0.779	0.793	0.864	0.8	0.811	0.845	0.799	1.007	1.061	1.01	1.197	1.328	1.274
145.4	0.971	0.886	0.792	0.774	0.867	0.825	0.759	0.868	0.803	0.788	0.843	0.779	0.792	0.863	0.8	0.811	0.845	0.799	1.007	1.062	1.011	1.197	1.328	1.274
145.6	0.971	0.886	0.791	0.774	0.867	0.825	0.759	0.868	0.803	0.788	0.844	0.779	0.792	0.863	0.8	0.811	0.845	0.799	1.007	1.062	1.011	1.198	1.328	1.274
145.8	0.972	0.886	0.791	0.774	0.867	0.825	0.759	0.868	0.803	0.788	0.844	0.779	0.792	0.863	0.8	0.812	0.845	0.799	1.007	1.062	1.011	1.198	1.328	1.274
146	0.972	0.886	0.791	0.774	0.867	0.825	0.759	0.868	0.803	0.788	0.844	0.779	0.792	0.862	0.8	0.812	0.845	0.799	1.007	1.062	1.011	1.198	1.328	1.274
146.2	0.972	0.887	0.791	0.774	0.868	0.826	0.759	0.868	0.803	0.788	0.844	0.779	0.792	0.862	0.8	0.812	0.845	0.799	1.007	1.063	1.011	1.199	1.328	1.274
146.4	0.972	0.887	0.791	0.773	0.868	0.826	0.759	0.868	0.802	0.788	0.844	0.779	0.792	0.862	0.8	0.812	0.845	0.799	1.007	1.063	1.011	1.199	1.328	1.275
146.6	0.973	0.887	0.791	0.773	0.869	0.826	0.759	0.867	0.802	0.787	0.845	0.779	0.792	0.862	0.8	0.812	0.845	0.799	1.006	1.062	1.011	1.199	1.328	1.274
146.8	0.973	0.887	0.791	0.773	0.869	0.826	0.759	0.867	0.802	0.787	0.845	0.779	0.792	0.862	0.8	0.812	0.845	0.8	1.006	1.062	1.011	1.2	1.329	1.275
147	0.973	0.887	0.791	0.773	0.869	0.826	0.759	0.868	0.802	0.787	0.845	0.779	0.792	0.862	0.8	0.811	0.845	0.8	1.006	1.062	1.011	1.2	1.329	1.275
147.2	0.973	0.887	0.791	0.773	0.869	0.826	0.759	0.868	0.802	0.787	0.845	0.779	0.792	0.862	0.8	0.811	0.845	0.8	1.006	1.062	1.011	1.2	1.33	1.275
147.4	0.974	0.886	0.791	0.773	0.869	0.826	0.76	0.868	0.802	0.788	0.845	0.779	0.792	0.862	0.8	0.811	0.844	0.801	1.007	1.062	1.011	1.2	1.33	1.275
147.6	0.974	0.886	0.792	0.774	0.868	0.826	0.76	0.868	0.802	0.788	0.845	0.779	0.792	0.862	0.8	0.811	0.844	0.801	1.007	1.062	1.011	1.201	1.331	1.275
147.8	0.974	0.886	0.792	0.774	0.868	0.826	0.76	0.868	0.802	0.788	0.845	0.779	0.792	0.863	0.8	0.811	0.844	0.801	1.007	1.061	1.011	1.201	1.331	1.275
148	0.974	0.886	0.792	0.774	0.868	0.826	0.76	0.869	0.802	0.788	0.845	0.779	0.792	0.863	0.8	0.811	0.844	0.801	1.007	1.061	1.011	1.201	1.332	1.275
148.2	0.974	0.886	0.792	0.774	0.868	0.826	0.761	0.869	0.802	0.789	0.845	0.779	0.792	0.864	0.8	0.811	0.844	0.801	1.008	1.061	1.011	1.201	1.332	1.275
148.4	0.974	0.886	0.792	0.775	0.867	0.827	0.76	0.869	0.802	0.789	0.844	0.779	0.792	0.864	0.8	0.811	0.844	0.801	1.008	1.061	1.012	1.202	1.332	1.276
148.6	0.974	0.886	0.792	0.775	0.867	0.827	0.76	0.869	0.801	0.789	0.844	0.778	0.792	0.864	0.8	0.811	0.844	0.801	1.008	1.061	1.012	1.202	1.332	1.276
148.8	0.974	0.886	0.792	0.775	0.867	0.827	0.76	0.869	0.801	0.789	0.844	0.778	0.792	0.864	0.8	0.812	0.843	0.801	1.008	1.061	1.012	1.202	1.333	1.276
149	0.974	0.886	0.792	0.775	0.867	0.827	0.76	0.87	0.801	0.79	0.844	0.778	0.792	0.864	0.8	0.812	0.843	0.801	1.009	1.061	1.012	1.203	1.333	1.277
149.2	0.975	0.885	0.792	0.775	0.867	0.827	0.76	0.87	0.801	0.79	0.844	0.778	0.792	0.864	0.8	0.812	0.843	0.801	1.009	1.062	1.012	1.203	1.333	1.277
149.4	0.975	0.885	0.792	0.775	0.867	0.827	0.76	0.87	0.802	0.79	0.844	0.778	0.792	0.864	0.8	0.812	0.842	0.8	1.009	1.062	1.012	1.203	1.333	1.278
149.6	0.975	0.885	0.792	0.775	0.867	0.827	0.76	0.869	0.802	0.79	0.844	0.778	0.792	0.864	0.8	0.812	0.842	0.8	1.009	1.063	1.012	1.203	1.333	1.278
149.8	0.975	0.885	0.792	0.774	0.867	0.827	0.759	0.869	0.802	0.79	0.844	0.777	0.792	0.864	0.8	0.812	0.842	0.8	1.009	1.063	1.012	1.204	1.333	1.278
150	0.975	0.885	0.792	0.774	0.867	0.827	0.759	0.869	0.802	0.79	0.844	0.777	0.792	0.864	0.8	0.812	0.842	0.8	1.009	1.063	1.012	1.204	1.333	1.278
150.2	0.971	0.882	0.791	0.772	0.864	0.825	0.757	0.866	0.799	0.787	0.842	0.775	0.789	0.861	0.797	0.808	0.839	0.797	1.006	1.061	1.01	1.201	1.33	1.277
150.4	0.967	0.879	0.789	0.769	0.86	0.822	0.755	0.862	0.797	0.783	0.839	0.773	0.786	0.857	0.794	0.802	0.836	0.794	1.002	1.059	1.008	1.198	1.327	1.275
150.6	0.962	0.875	0.787	0.766	0.856	0.818	0.752	0.858	0.794	0.78	0.837	0.77	0.782	0.854	0.79	0.797	0.832	0.79	0.997	1.056	1.005	1.195	1.323	1.273
150.8	0.957	0.872	0.785	0.762	0.852	0.814	0.749	0.854	0.79	0.776	0.834	0.767	0.778	0.85	0.787	0.791	0.829	0.786	0.992	1.053	1.002	1.191	1.319	1.271
151	0.951	0.867	0.783	0.759	0.848	0.81	0.746	0.849	0.787	0.771	0.831	0.764	0.774	0.845	0.783	0.786	0.825	0.782	0.987	1.049	0.999	1.187	1.315	1.268
151.2	0.945	0.863	0.78	0.755	0.843	0.806	0.743	0.845	0.783	0.767	0.828	0.761	0.77	0.841	0.779	0.78	0.821	0.778	0.983	1.046	0.996	1.183	1.311	1.266
151.4	0.939	0.859	0.778	0.751	0.839	0.802	0.74	0.841	0.78	0.764	0.825	0.757	0.766	0.837	0.774	0.774	0.818	0.775	0.978	1.042	0.993	1.179	1.306	1.264
151.6	0.933	0.855	0.775	0.748	0.835	0.798	0.738	0.836	0.776	0.76	0.822	0.754	0.762	0.833	0.77	0.769	0.814	0.771	0.973	1.038	0.99	1.175	1.302	1.262
151.8	0.928	0.851	0.773	0.745	0.831	0.794	0.735	0.833	0.773	0.757	0.82	0.751	0.759	0.829	0.766	0.764	0.811	0.768	0.969	1.035	0.986	1.171	1.298	1.26
152	0.922	0.848	0.771	0.742	0.828	0.79	0.733	0.83	0.771	0.754	0.817	0.749	0.756	0.826	0.763	0.761	0.808	0.765	0.965	1.032	0.983	1.168	1.294	1.258
152.2	0.918	0.845	0.769	0.74	0.825	0.787	0.731	0.827	0.769	0.752	0.816	0.746	0.754	0.823	0.759	0.758	0.806	0.763	0.962	1.029	0.981	1.165	1.291	1.256
152.4	0.913	0.843	0.767	0.738	0.823	0.785	0.73	0.825	0.767	0.749	0.814	0.744	0.752	0.821	0.756	0.755	0.804	0.761	0.959	1.026	0.979	1.163	1.288	1.254
152.6	0.909	0.84	0.766	0.735	0.821	0.783	0.728	0.823	0.765	0.747	0.812	0.742	0.751	0.819	0.754	0.753	0.802	0.759	0.956	1.024	0.976	1.16	1.285	1.253
152.8	0.905	0.838	0.764	0.734	0.819	0.78	0.726	0.821	0.763	0.745	0.811	0.74	0.749	0.817	0.752	0.75	0.8	0.757	0.953	1.021	0.974	1.158	1.282	1.251
153	0.9	0.836	0.762	0.732	0.817	0.778	0.725	0.819	0.762	0.743	0.809	0.738	0.747	0.815	0.749	0.748	0.798	0.755	0.951	1.019	0.972	1.155	1.28	1.249
153.2	0.896	0.834	0.761	0.73	0.815	0.777	0.724	0.817	0.76	0.741	0.808	0.736	0.746	0.813	0.747	0.746	0.797	0.754	0.948	1.017	0.97	1.152	1.277	1.248
153.4	0.892	0.832	0.759	0.728	0.813	0.775	0.722	0.816	0.759	0.739	0.806	0.735	0.745	0.811	0.745	0.743	0.795	0.752	0.946	1.015	0.968	1.149	1.275	1.246
153.6	0.888	0.83	0.758	0.727	0.811	0.774	0.721	0.814	0.758	0.737	0.804	0.733	0.743	0.81	0.743	0.741	0.793	0.751	0.944	1.013	0.966	1.147	1.272	1.245
153.8	0.884	0.828	0.757	0.725	0.81	0.772	0.72	0.812	0.757	0.735	0.803	0.732	0.742	0.808	0.742	0.739	0.792	0.749	0.942	1.01	0.965	1.144	1.27	1.243
154	0.88	0.826	0.755	0.724	0.808	0.771	0.719	0.811	0.756	0.734	0.801	0.73	0.741	0.807	0.74	0.737	0.79	0.748	0.94	1.009	0.963	1.141	1.267	1.241
154.2	0.877	0.824	0.754	0.723	0.806	0.769	0.718	0.809	0.754	0.732	0.8	0.729	0.74	0.806	0.738	0.735	0.789	0.746	0.938	1.007	0.961	1.139	1.264	1.239
154.4	0.873	0.822	0.753	0.721	0.805	0.768	0.717	0.808	0.753	0.73	0.799	0.728	0.739	0.804	0.736	0.733	0.788	0.745	0.936	1.005	0.96	1.136	1.262	1.238
154.6	0.87	0.82	0.752	0.72	0.803	0.766	0.716	0.806	0.752	0.729	0.798	0.726	0.738	0.803	0.735	0.732	0.787	0.744	0.933	1.003	0.958	1.134	1.26	1.236
154.8	0.866	0.818	0.751	0.718	0.802	0.765	0.715	0.805	0.75	0.727	0.797	0.725	0.737	0.801	0.733	0.73	0.785	0.743	0.932	1.001	0.957	1.131	1.257	1.234
155	0.863	0.817	0.75	0.717	0.801	0.764	0.714	0.804	0.749	0.726	0.796	0.724	0.736	0.8	0.732	0.729	0.784	0.742	0.93	0.999	0.955	1.129	1.255	1.232
155.2	0.859	0.815	0.748	0.716	0.799	0.763	0.713	0.803	0.747	0.725	0.795	0.723	0.735	0.799	0.73	0.727	0.783	0.741	0.928	0.996	0.953	1.127	1.252	1.23
155.4	0.856	0.813	0.747	0.715	0.798	0.761	0.712	0.801	0.746	0.724	0.794	0.722	0.734	0.798	0.729	0.726	0.782	0.74	0.926	0.994	0.952	1.124	1.249	1.228
155.6	0.853	0.812	0.746	0.714	0.797	0.76	0.711	0.8	0.744	0.723	0.793	0.721	0.733	0.796	0.727	0.724	0.78	0.739	0.924	0.992	0.95	1.122	1.247	1.227
155.8	0.85	0.81	0.745	0.713	0.796	0.759	0.71	0.799	0.743	0.722	0.792	0.719	0.732	0.795	0.726	0.723	0.779	0.738	0.922	0.99	0.948	1.12	1.244	1.225
156	0.847	0.809	0.744	0.712	0.795	0.757	0.709	0.798	0.742	0.721	0.791	0.718	0.731	0.794	0.724	0.722	0.779	0.737	0.92	0.989	0.946	1.118	1.242	1.224
156.2	0.844	0.808	0.743	0.711	0.793	0.756	0.708	0.797	0.74	0.72	0.79	0.717	0.73	0.793	0.723	0.721	0.778	0.736	0.918	0.987	0.944	1.116	1.239	1.222
156.4	0.842	0.806	0.742	0.71	0.792	0.754	0.707	0.796	0.739	0.719	0.789	0.716	0.729	0.792	0.722	0.719	0.777	0.735	0.916	0.985	0.942	1.114	1.237	1.221
156.6	0.839	0.805	0.74	0.709	0.791	0.753	0.706	0.795	0.738	0.718	0.788	0.715	0.728	0.791	0.721	0.718	0.776	0.734	0.914	0.983	0.94	1.111	1.235	1.219
156.8	0.836	0.804	0.739	0.708	0.79	0.752	0.705	0.794	0.737	0.716	0.787	0.714	0.727	0.79	0.72	0.717	0.776	0.733	0.912	0.981	0.938	1.109	1.232	1.218
157	0.834	0.803	0.738	0.706	0.789	0.75	0.705	0.792	0.735	0.715	0.785	0.713	0.726	0.789	0.718	0.716	0.775	0.732	0.91	0.979	0.936	1.107	1.23	1.216
157.2	0.831	0.801	0.737	0.705	0.788	0.749	0.704	0.791	0.734	0.714	0.784	0.712	0.726	0.788	0.717	0.714	0.774	0.731	0.908	0.977	0.935	1.104	1.228	1.215
157.4	0.828	0.8	0.736	0.705	0.787	0.748	0.703	0.79	0.733	0.713	0.783	0.711	0.725	0.787	0.716	0.713	0.773	0.73	0.906	0.976	0.933	1.102	1.226	1.214
157.6	0.826	0.799	0.736	0.704	0.786	0.747	0.702	0.789	0.732	0.712	0.782	0.71	0.724	0.786	0.715	0.712	0.772	0.729	0.905	0.974	0.931	1.1	1.224	1.213
157.8	0.823	0.798	0.735	0.703	0.785	0.746	0.702	0.787	0.731	0.71	0.781	0.709	0.723	0.785	0.714	0.71	0.771	0.728	0.903	0.972	0.93	1.097	1.221	1.211
158	0.821	0.797	0.734	0.702	0.785	0.745	0.701	0.786	0.73	0.709	0.78	0.708	0.722	0.784	0.713	0.709	0.77	0.727	0.901	0.971	0.928	1.095	1.219	1.21
158.2	0.819	0.796	0.733	0.702	0.784	0.744	0.701	0.785	0.729	0.708	0.779	0.707	0.721	0.783	0.712	0.708	0.768	0.726	0.899	0.969	0.927	1.092	1.217	1.209
158.4	0.816	0.795	0.733	0.701	0.783	0.743	0.7	0.784	0.728	0.707	0.778	0.706	0.721	0.782	0.711	0.707	0.767	0.725	0.898	0.967	0.926	1.09	1.215	1.207
158.6	0.814	0.794	0.732	0.7	0.782	0.742	0.699	0.783	0.727	0.706	0.777	0.705	0.72	0.782	0.71	0.707	0.766	0.724	0.896	0.966	0.924	1.088	1.212	1.206
158.8	0.812	0.792	0.731	0.7	0.781	0.742	0.699	0.783	0.727	0.705	0.776	0.705	0.719	0.781	0.709	0.706	0.765	0.723	0.894	0.964	0.923	1.085	1.21	1.205
159	0.809	0.791	0.73	0.699	0.78	0.741	0.698	0.782	0.726	0.704	0.775	0.704	0.718	0.78	0.708	0.705	0.764	0.723	0.893	0.963	0.922	1.083	1.208	1.204
159.2	0.807	0.79	0.729	0.698	0.779	0.74	0.697	0.781	0.725	0.703	0.774	0.704	0.718	0.78	0.707	0.704	0.763	0.722	0.891	0.961	0.92	1.081	1.205	1.202
159.4	0.804	0.788	0.728	0.697	0.778	0.739	0.697	0.78	0.724	0.702	0.773	0.703	0.717	0.779	0.706	0.703	0.762	0.721	0.89	0.96	0.919	1.079	1.203	1.201
159.6	0.802	0.787	0.727	0.696	0.777	0.739	0.696	0.779	0.723	0.701	0.773	0.702	0.716	0.778	0.705	0.702	0.761	0.72	0.888	0.958	0.917	1.076	1.201	1.2
159.8	0.8	0.786	0.727	0.696	0.776	0.738	0.696	0.778	0.722	0.701	0.772	0.701	0.715	0.777	0.705	0.701	0.76	0.72	0.887	0.956	0.916	1.074	1.198	1.198
160	0.798	0.784	0.726	0.695	0.775	0.737	0.695	0.778	0.721	0.7	0.771	0.701	0.715	0.776	0.704	0.701	0.76	0.719	0.885	0.954	0.914	1.072	1.196	1.197
160.2	0.796	0.783	0.725	0.694	0.774	0.736	0.695	0.777	0.721	0.699	0.771	0.7	0.714	0.775	0.703	0.7	0.759	0.718	0.884	0.953	0.912	1.07	1.194	1.196
160.4	0.794	0.782	0.725	0.693	0.773	0.735	0.694	0.776	0.72	0.699	0.77	0.7	0.714	0.774	0.702	0.699	0.758	0.717	0.882	0.951	0.911	1.068	1.192	1.194
160.6	0.792	0.781	0.724	0.693	0.773	0.735	0.693	0.775	0.72	0.698	0.769	0.699	0.713	0.774	0.702	0.699	0.758	0.717	0.88	0.95	0.909	1.065	1.19	1.193
160.8	0.79	0.779	0.724	0.692	0.772	0.734	0.693	0.775	0.719	0.697	0.769	0.698	0.713	0.773	0.701	0.698	0.757	0.716	0.879	0.949	0.908	1.063	1.188	1.192
161	0.788	0.778	0.723	0.691	0.772	0.733	0.692	0.774	0.719	0.696	0.768	0.698	0.712	0.772	0.7	0.697	0.756	0.715	0.878	0.947	0.906	1.061	1.186	1.19
161.2	0.786	0.777	0.723	0.691	0.771	0.732	0.691	0.773	0.718	0.695	0.768	0.696	0.711	0.771	0.699	0.697	0.755	0.714	0.876	0.946	0.905	1.059	1.184	1.189
161.4	0.784	0.776	0.722	0.69	0.771	0.732	0.691	0.772	0.718	0.695	0.767	0.695	0.711	0.771	0.699	0.696	0.754	0.714	0.875	0.944	0.903	1.056	1.182	1.187
161.6	0.782	0.775	0.722	0.69	0.77	0.731	0.69	0.772	0.718	0.694	0.766	0.694	0.71	0.77	0.698	0.695	0.753	0.713	0.873	0.943	0.902	1.054	1.18	1.186
161.8	0.78	0.775	0.721	0.689	0.77	0.73	0.69	0.771	0.717	0.693	0.766	0.693	0.709	0.769	0.697	0.694	0.752	0.712	0.872	0.942	0.9	1.052	1.178	1.185
162	0.779	0.774	0.72	0.689	0.769	0.729	0.689	0.77	0.717	0.692	0.765	0.692	0.708	0.769	0.696	0.694	0.751	0.711	0.871	0.94	0.899	1.05	1.175	1.183
162.2	0.777	0.773	0.719	0.688	0.769	0.729	0.688	0.77	0.716	0.692	0.765	0.692	0.707	0.768	0.696	0.693	0.75	0.711	0.869	0.939	0.897	1.047	1.173	1.182
162.4	0.775	0.772	0.719	0.688	0.768	0.728	0.687	0.769	0.716	0.691	0.764	0.691	0.706	0.767	0.695	0.692	0.75	0.71	0.868	0.937	0.896	1.045	1.171	1.181
162.6	0.773	0.772	0.718	0.687	0.767	0.727	0.687	0.769	0.715	0.69	0.763	0.69	0.706	0.767	0.694	0.691	0.749	0.709	0.866	0.936	0.895	1.043	1.169	1.179
162.8	0.771	0.771	0.717	0.687	0.766	0.727	0.686	0.768	0.714	0.69	0.763	0.69	0.705	0.766	0.693	0.69	0.749	0.708	0.865	0.934	0.893	1.041	1.166	1.178
163	0.77	0.77	0.716	0.686	0.766	0.726	0.685	0.768	0.713	0.689	0.762	0.689	0.705	0.766	0.692	0.689	0.748	0.707	0.863	0.933	0.892	1.039	1.164	1.176
163.2	0.768	0.77	0.715	0.686	0.765	0.726	0.684	0.767	0.712	0.688	0.761	0.689	0.704	0.765	0.691	0.688	0.748	0.706	0.862	0.931	0.891	1.037	1.162	1.175
163.4	0.766	0.769	0.714	0.685	0.764	0.725	0.684	0.766	0.712	0.688	0.761	0.688	0.703	0.764	0.69	0.687	0.748	0.706	0.86	0.93	0.889	1.035	1.159	1.174
163.6	0.764	0.768	0.714	0.685	0.764	0.725	0.683	0.766	0.711	0.687	0.76	0.687	0.703	0.763	0.69	0.686	0.747	0.705	0.859	0.928	0.888	1.033	1.157	1.172
163.8	0.763	0.767	0.713	0.684	0.763	0.724	0.682	0.765	0.71	0.687	0.759	0.687	0.702	0.763	0.689	0.686	0.747	0.704	0.857	0.927	0.886	1.03	1.155	1.171
164	0.761	0.767	0.712	0.684	0.762	0.724	0.682	0.764	0.709	0.686	0.759	0.687	0.702	0.762	0.689	0.685	0.746	0.704	0.855	0.925	0.884	1.028	1.152	1.169
164.2	0.759	0.766	0.711	0.683	0.762	0.723	0.681	0.763	0.708	0.686	0.758	0.686	0.701	0.761	0.688	0.684	0.746	0.703	0.854	0.924	0.883	1.026	1.15	1.168
164.4	0.758	0.765	0.711	0.683	0.761	0.723	0.681	0.763	0.707	0.685	0.757	0.686	0.701	0.761	0.688	0.684	0.745	0.703	0.852	0.922	0.881	1.024	1.148	1.167
164.6	0.756	0.765	0.71	0.682	0.76	0.722	0.681	0.762	0.707	0.685	0.756	0.685	0.7	0.761	0.687	0.683	0.745	0.702	0.851	0.921	0.88	1.022	1.146	1.165
164.8	0.755	0.764	0.709	0.682	0.76	0.722	0.68	0.761	0.706	0.684	0.755	0.685	0.7	0.76	0.687	0.683	0.744	0.702	0.85	0.92	0.879	1.019	1.143	1.164
165	0.753	0.763	0.709	0.681	0.759	0.721	0.68	0.76	0.706	0.684	0.754	0.684	0.699	0.76	0.686	0.682	0.743	0.702	0.849	0.919	0.877	1.017	1.141	1.163
165.2	0.752	0.763	0.709	0.68	0.759	0.721	0.68	0.759	0.705	0.684	0.754	0.684	0.699	0.76	0.685	0.682	0.742	0.701	0.847	0.917	0.876	1.015	1.139	1.161
165.4	0.75	0.762	0.708	0.68	0.758	0.72	0.68	0.759	0.705	0.683	0.753	0.683	0.698	0.759	0.685	0.682	0.742	0.701	0.846	0.916	0.875	1.013	1.137	1.16
165.6	0.749	0.762	0.708	0.679	0.758	0.72	0.68	0.758	0.704	0.683	0.752	0.683	0.698	0.759	0.684	0.681	0.741	0.7	0.845	0.915	0.874	1.01	1.135	1.159
165.8	0.748	0.761	0.707	0.678	0.757	0.719	0.679	0.757	0.704	0.682	0.752	0.682	0.697	0.758	0.683	0.681	0.741	0.7	0.844	0.914	0.873	1.008	1.132	1.158
166	0.746	0.76	0.707	0.678	0.757	0.719	0.679	0.757	0.703	0.682	0.751	0.682	0.697	0.758	0.683	0.681	0.74	0.7	0.843	0.912	0.872	1.006	1.13	1.156
166.2	0.745	0.76	0.707	0.677	0.756	0.718	0.678	0.756	0.702	0.681	0.751	0.681	0.696	0.757	0.682	0.68	0.74	0.699	0.841	0.911	0.871	1.004	1.128	1.155
166.4	0.744	0.759	0.706	0.677	0.755	0.717	0.677	0.756	0.702	0.681	0.75	0.68	0.696	0.756	0.682	0.68	0.739	0.698	0.84	0.91	0.87	1.003	1.126	1.154
166.6	0.743	0.758	0.706	0.676	0.755	0.717	0.677	0.756	0.701	0.68	0.75	0.68	0.696	0.755	0.681	0.679	0.738	0.698	0.839	0.908	0.869	1.001	1.124	1.153
166.8	0.741	0.757	0.706	0.676	0.754	0.716	0.676	0.755	0.701	0.679	0.75	0.679	0.695	0.754	0.68	0.679	0.738	0.697	0.838	0.907	0.868	0.999	1.122	1.152
167	0.74	0.756	0.705	0.675	0.753	0.715	0.675	0.755	0.701	0.679	0.749	0.679	0.695	0.754	0.68	0.678	0.737	0.696	0.837	0.906	0.867	0.997	1.12	1.15
167.2	0.738	0.755	0.705	0.674	0.752	0.714	0.675	0.754	0.7	0.678	0.749	0.678	0.695	0.753	0.679	0.677	0.736	0.695	0.836	0.904	0.865	0.995	1.118	1.149
167.4	0.737	0.755	0.704	0.673	0.752	0.714	0.675	0.754	0.7	0.678	0.749	0.678	0.694	0.752	0.679	0.677	0.736	0.694	0.835	0.903	0.864	0.993	1.116	1.148
167.6	0.735	0.754	0.704	0.673	0.751	0.713	0.674	0.753	0.7	0.677	0.748	0.677	0.694	0.751	0.679	0.676	0.735	0.694	0.834	0.902	0.862	0.991	1.114	1.147
167.8	0.734	0.753	0.703	0.672	0.75	0.713	0.674	0.753	0.699	0.676	0.747	0.677	0.693	0.751	0.678	0.675	0.734	0.693	0.833	0.9	0.86	0.988	1.112	1.145
168	0.732	0.753	0.703	0.671	0.75	0.712	0.673	0.752	0.698	0.676	0.747	0.676	0.693	0.75	0.678	0.674	0.734	0.693	0.832	0.899	0.859	0.986	1.11	1.144
168.2	0.73	0.752	0.702	0.671	0.749	0.712	0.673	0.752	0.698	0.675	0.746	0.676	0.692	0.75	0.677	0.673	0.733	0.693	0.83	0.897	0.857	0.984	1.108	1.142
168.4	0.729	0.751	0.702	0.67	0.748	0.712	0.672	0.751	0.697	0.675	0.745	0.675	0.691	0.749	0.677	0.673	0.733	0.693	0.829	0.896	0.856	0.982	1.106	1.141
168.6	0.728	0.751	0.701	0.67	0.748	0.711	0.672	0.751	0.697	0.674	0.745	0.674	0.691	0.749	0.676	0.672	0.733	0.692	0.828	0.895	0.854	0.98	1.104	1.14
168.8	0.726	0.751	0.701	0.669	0.747	0.711	0.672	0.75	0.696	0.674	0.744	0.674	0.691	0.749	0.676	0.672	0.732	0.692	0.827	0.894	0.853	0.979	1.102	1.139
169	0.725	0.751	0.7	0.668	0.747	0.711	0.672	0.75	0.696	0.674	0.744	0.673	0.69	0.748	0.675	0.671	0.732	0.692	0.825	0.892	0.852	0.977	1.1	1.137
169.2	0.724	0.75	0.7	0.668	0.746	0.71	0.672	0.749	0.695	0.674	0.743	0.673	0.69	0.748	0.675	0.671	0.732	0.691	0.824	0.891	0.851	0.975	1.098	1.136
169.4	0.723	0.75	0.699	0.667	0.746	0.71	0.672	0.749	0.695	0.673	0.743	0.673	0.689	0.748	0.675	0.67	0.731	0.691	0.822	0.89	0.85	0.973	1.096	1.135
169.6	0.722	0.749	0.698	0.666	0.746	0.709	0.671	0.748	0.694	0.673	0.742	0.672	0.689	0.747	0.674	0.67	0.731	0.69	0.821	0.889	0.849	0.972	1.094	1.134
169.8	0.721	0.749	0.697	0.666	0.745	0.709	0.671	0.748	0.694	0.672	0.742	0.672	0.688	0.746	0.674	0.67	0.731	0.69	0.82	0.888	0.849	0.97	1.092	1.133
170	0.721	0.748	0.697	0.666	0.745	0.708	0.67	0.747	0.693	0.671	0.742	0.671	0.688	0.746	0.673	0.67	0.73	0.689	0.819	0.887	0.848	0.968	1.089	1.132
170.2	0.72	0.748	0.696	0.665	0.745	0.708	0.67	0.747	0.693	0.671	0.741	0.671	0.687	0.746	0.673	0.669	0.73	0.688	0.818	0.886	0.847	0.966	1.087	1.131
170.4	0.719	0.747	0.696	0.665	0.744	0.707	0.669	0.747	0.692	0.671	0.741	0.67	0.686	0.745	0.672	0.669	0.729	0.688	0.817	0.885	0.846	0.964	1.085	1.13
170.6	0.718	0.746	0.695	0.665	0.744	0.707	0.668	0.746	0.692	0.67	0.741	0.67	0.686	0.745	0.672	0.669	0.729	0.687	0.816	0.884	0.845	0.962	1.083	1.128
170.8	0.717	0.746	0.695	0.664	0.744	0.706	0.668	0.746	0.691	0.67	0.74	0.669	0.685	0.744	0.671	0.668	0.728	0.687	0.815	0.882	0.844	0.96	1.081	1.127
171	0.716	0.745	0.695	0.664	0.743	0.706	0.667	0.745	0.691	0.669	0.74	0.669	0.685	0.744	0.67	0.668	0.728	0.686	0.814	0.881	0.843	0.958	1.079	1.126
171.2	0.715	0.745	0.694	0.664	0.743	0.705	0.667	0.745	0.691	0.669	0.74	0.669	0.685	0.744	0.67	0.667	0.727	0.686	0.813	0.88	0.841	0.957	1.077	1.125
171.4	0.714	0.744	0.694	0.663	0.742	0.705	0.666	0.744	0.691	0.668	0.739	0.668	0.685	0.744	0.669	0.667	0.726	0.685	0.812	0.879	0.84	0.955	1.075	1.124
171.6	0.713	0.744	0.694	0.663	0.742	0.704	0.665	0.743	0.69	0.668	0.739	0.668	0.685	0.744	0.668	0.666	0.725	0.685	0.811	0.878	0.839	0.953	1.073	1.123
171.8	0.712	0.743	0.694	0.663	0.742	0.704	0.665	0.743	0.69	0.667	0.738	0.667	0.684	0.743	0.668	0.666	0.724	0.685	0.81	0.876	0.837	0.951	1.071	1.122
172	0.711	0.743	0.693	0.663	0.741	0.703	0.664	0.742	0.689	0.666	0.738	0.667	0.684	0.743	0.668	0.665	0.724	0.685	0.809	0.875	0.836	0.949	1.069	1.12
172.2	0.71	0.742	0.693	0.662	0.741	0.703	0.664	0.742	0.689	0.666	0.737	0.666	0.684	0.743	0.667	0.665	0.723	0.685	0.808	0.874	0.835	0.947	1.067	1.119
172.4	0.709	0.742	0.692	0.662	0.74	0.703	0.663	0.742	0.688	0.665	0.737	0.666	0.684	0.742	0.667	0.664	0.723	0.684	0.807	0.873	0.833	0.945	1.066	1.118
172.6	0.707	0.741	0.692	0.662	0.74	0.702	0.663	0.741	0.688	0.665	0.737	0.666	0.684	0.742	0.666	0.664	0.722	0.684	0.806	0.872	0.832	0.944	1.064	1.116
172.8	0.706	0.741	0.692	0.662	0.739	0.702	0.663	0.741	0.687	0.665	0.736	0.666	0.684	0.741	0.666	0.663	0.722	0.683	0.805	0.872	0.831	0.942	1.062	1.115
173	0.705	0.74	0.691	0.661	0.738	0.702	0.663	0.74	0.686	0.665	0.736	0.665	0.684	0.74	0.666	0.663	0.722	0.682	0.804	0.871	0.83	0.94	1.06	1.114
173.2	0.704	0.739	0.69	0.661	0.738	0.701	0.662	0.739	0.686	0.664	0.735	0.665	0.683	0.74	0.665	0.662	0.721	0.682	0.803	0.87	0.829	0.938	1.058	1.113
173.4	0.703	0.739	0.69	0.661	0.737	0.701	0.662	0.738	0.685	0.664	0.735	0.665	0.683	0.739	0.665	0.662	0.721	0.681	0.801	0.869	0.828	0.937	1.057	1.111
173.6	0.702	0.738	0.689	0.66	0.736	0.701	0.662	0.738	0.685	0.663	0.734	0.665	0.682	0.739	0.665	0.661	0.721	0.681	0.8	0.868	0.827	0.935	1.055	1.11
173.8	0.701	0.738	0.688	0.66	0.736	0.701	0.661	0.737	0.685	0.663	0.734	0.665	0.681	0.738	0.665	0.661	0.721	0.68	0.799	0.867	0.826	0.933	1.053	1.108
174	0.7	0.737	0.688	0.659	0.735	0.701	0.661	0.737	0.684	0.663	0.733	0.664	0.681	0.738	0.664	0.66	0.721	0.68	0.798	0.866	0.825	0.932	1.051	1.107
174.2	0.699	0.737	0.687	0.659	0.735	0.701	0.661	0.736	0.684	0.663	0.733	0.664	0.68	0.737	0.664	0.66	0.72	0.679	0.797	0.864	0.825	0.93	1.049	1.106
174.4	0.699	0.736	0.687	0.658	0.735	0.7	0.661	0.736	0.684	0.662	0.733	0.664	0.68	0.737	0.663	0.659	0.72	0.679	0.796	0.863	0.824	0.928	1.047	1.105
174.6	0.698	0.736	0.687	0.658	0.734	0.7	0.66	0.736	0.683	0.662	0.732	0.663	0.679	0.736	0.663	0.659	0.72	0.679	0.795	0.862	0.823	0.927	1.045	1.103
174.8	0.697	0.736	0.687	0.658	0.734	0.699	0.66	0.735	0.683	0.662	0.732	0.663	0.679	0.736	0.662	0.658	0.719	0.678	0.794	0.861	0.822	0.925	1.044	1.102
175	0.696	0.736	0.687	0.657	0.733	0.699	0.66	0.735	0.683	0.662	0.732	0.662	0.679	0.736	0.661	0.658	0.719	0.678	0.793	0.86	0.821	0.924	1.042	1.101
175.2	0.696	0.735	0.687	0.657	0.733	0.699	0.66	0.735	0.683	0.661	0.731	0.662	0.678	0.736	0.661	0.658	0.718	0.678	0.792	0.859	0.82	0.923	1.04	1.1
175.4	0.695	0.735	0.686	0.656	0.733	0.698	0.66	0.734	0.682	0.661	0.731	0.661	0.678	0.736	0.66	0.658	0.718	0.677	0.791	0.858	0.819	0.921	1.038	1.099
175.6	0.694	0.735	0.686	0.656	0.733	0.698	0.66	0.734	0.682	0.66	0.731	0.66	0.677	0.735	0.66	0.657	0.718	0.677	0.79	0.857	0.817	0.92	1.036	1.098
175.8	0.694	0.734	0.686	0.656	0.733	0.698	0.66	0.734	0.682	0.66	0.731	0.66	0.677	0.735	0.659	0.657	0.717	0.676	0.789	0.857	0.816	0.918	1.035	1.097
176	0.693	0.734	0.685	0.656	0.733	0.697	0.66	0.734	0.682	0.66	0.73	0.659	0.677	0.735	0.659	0.657	0.717	0.676	0.788	0.856	0.815	0.917	1.033	1.096
176.2	0.693	0.734	0.685	0.655	0.732	0.697	0.66	0.734	0.681	0.659	0.73	0.658	0.677	0.734	0.658	0.656	0.717	0.675	0.787	0.855	0.814	0.915	1.032	1.095
176.4	0.692	0.734	0.685	0.655	0.732	0.696	0.659	0.734	0.681	0.659	0.73	0.658	0.677	0.734	0.658	0.656	0.716	0.675	0.786	0.854	0.813	0.913	1.03	1.095
176.6	0.691	0.734	0.685	0.655	0.732	0.696	0.659	0.734	0.68	0.659	0.729	0.657	0.677	0.733	0.657	0.656	0.716	0.674	0.785	0.853	0.811	0.912	1.029	1.094
176.8	0.691	0.733	0.684	0.655	0.732	0.696	0.658	0.734	0.68	0.659	0.729	0.657	0.676	0.733	0.657	0.655	0.716	0.674	0.784	0.852	0.81	0.91	1.027	1.092
177	0.69	0.733	0.684	0.654	0.731	0.695	0.658	0.734	0.679	0.658	0.729	0.657	0.676	0.732	0.657	0.655	0.716	0.673	0.784	0.851	0.809	0.908	1.025	1.091
177.2	0.689	0.732	0.684	0.654	0.731	0.695	0.657	0.733	0.679	0.658	0.728	0.656	0.675	0.732	0.657	0.655	0.716	0.673	0.783	0.849	0.808	0.906	1.024	1.09
177.4	0.689	0.732	0.683	0.653	0.73	0.695	0.657	0.733	0.678	0.657	0.728	0.656	0.675	0.732	0.657	0.655	0.716	0.673	0.782	0.848	0.807	0.904	1.022	1.089
177.6	0.688	0.731	0.683	0.653	0.73	0.694	0.656	0.733	0.678	0.657	0.728	0.656	0.674	0.731	0.657	0.654	0.715	0.672	0.781	0.847	0.806	0.903	1.02	1.087
177.8	0.687	0.73	0.683	0.652	0.729	0.694	0.656	0.732	0.678	0.656	0.727	0.655	0.674	0.731	0.656	0.654	0.715	0.672	0.78	0.846	0.805	0.901	1.018	1.086
178	0.686	0.73	0.683	0.652	0.729	0.694	0.656	0.732	0.678	0.656	0.727	0.655	0.674	0.731	0.656	0.654	0.715	0.671	0.779	0.845	0.804	0.899	1.017	1.085
178.2	0.685	0.729	0.682	0.652	0.728	0.693	0.655	0.731	0.677	0.655	0.726	0.655	0.673	0.731	0.656	0.653	0.714	0.671	0.778	0.844	0.804	0.897	1.015	1.083
178.4	0.684	0.729	0.682	0.651	0.728	0.693	0.655	0.731	0.677	0.655	0.726	0.654	0.673	0.731	0.656	0.653	0.714	0.671	0.777	0.843	0.803	0.895	1.013	1.082
178.6	0.683	0.728	0.682	0.651	0.728	0.693	0.654	0.731	0.677	0.654	0.725	0.654	0.673	0.731	0.656	0.653	0.713	0.671	0.776	0.842	0.802	0.894	1.011	1.081
178.8	0.683	0.728	0.681	0.651	0.727	0.692	0.654	0.73	0.676	0.654	0.725	0.653	0.672	0.731	0.655	0.653	0.713	0.67	0.775	0.841	0.801	0.892	1.01	1.079
179	0.682	0.727	0.681	0.65	0.727	0.692	0.654	0.73	0.676	0.653	0.724	0.653	0.672	0.731	0.655	0.652	0.712	0.67	0.774	0.84	0.8	0.891	1.008	1.078
179.2	0.681	0.727	0.681	0.65	0.727	0.692	0.654	0.729	0.676	0.653	0.724	0.653	0.671	0.731	0.654	0.652	0.712	0.669	0.773	0.839	0.799	0.89	1.006	1.076
179.4	0.68	0.726	0.68	0.65	0.727	0.691	0.654	0.729	0.675	0.652	0.723	0.653	0.671	0.731	0.654	0.652	0.712	0.669	0.772	0.838	0.798	0.889	1.005	1.075
179.6	0.679	0.726	0.68	0.65	0.726	0.691	0.653	0.728	0.675	0.652	0.723	0.653	0.671	0.731	0.654	0.651	0.711	0.668	0.771	0.837	0.797	0.887	1.003	1.073
179.8	0.678	0.725	0.679	0.65	0.726	0.691	0.653	0.728	0.675	0.652	0.723	0.653	0.671	0.731	0.653	0.651	0.711	0.668	0.77	0.837	0.796	0.886	1.002	1.072
180	0.677	0.725	0.679	0.65	0.726	0.691	0.653	0.728	0.675	0.652	0.722	0.653	0.671	0.73	0.653	0.65	0.71	0.668	0.769	0.836	0.795	0.885	1	1.071
180.2	0.677	0.724	0.679	0.65	0.726	0.69	0.652	0.727	0.674	0.651	0.722	0.653	0.67	0.73	0.652	0.65	0.71	0.668	0.768	0.835	0.794	0.884	0.999	1.07
180.4	0.676	0.724	0.678	0.649	0.725	0.69	0.652	0.727	0.674	0.651	0.722	0.653	0.67	0.729	0.652	0.65	0.709	0.668	0.767	0.834	0.794	0.883	0.997	1.069
180.6	0.675	0.723	0.678	0.649	0.725	0.69	0.651	0.727	0.673	0.651	0.721	0.652	0.67	0.729	0.652	0.649	0.709	0.668	0.766	0.833	0.793	0.882	0.996	1.067
180.8	0.674	0.723	0.677	0.649	0.725	0.689	0.651	0.727	0.673	0.651	0.721	0.652	0.669	0.728	0.651	0.649	0.709	0.668	0.765	0.832	0.792	0.88	0.994	1.066
181	0.674	0.722	0.677	0.648	0.725	0.689	0.65	0.727	0.672	0.651	0.721	0.652	0.669	0.728	0.651	0.648	0.708	0.667	0.765	0.831	0.791	0.879	0.992	1.065
181.2	0.673	0.722	0.677	0.648	0.724	0.689	0.65	0.727	0.672	0.651	0.72	0.652	0.668	0.727	0.651	0.648	0.708	0.667	0.764	0.83	0.79	0.878	0.99	1.065
181.4	0.673	0.722	0.677	0.648	0.724	0.689	0.65	0.726	0.672	0.651	0.72	0.652	0.668	0.727	0.651	0.648	0.708	0.667	0.763	0.83	0.79	0.877	0.989	1.064
181.6	0.672	0.721	0.677	0.648	0.723	0.688	0.649	0.726	0.671	0.651	0.72	0.651	0.667	0.726	0.65	0.648	0.708	0.667	0.763	0.829	0.789	0.875	0.987	1.063
181.8	0.672	0.721	0.677	0.647	0.723	0.688	0.649	0.725	0.671	0.65	0.72	0.651	0.667	0.726	0.65	0.648	0.707	0.666	0.762	0.828	0.788	0.874	0.986	1.062
182	0.671	0.721	0.676	0.647	0.722	0.687	0.649	0.725	0.67	0.65	0.719	0.65	0.667	0.726	0.65	0.647	0.707	0.666	0.761	0.827	0.787	0.873	0.984	1.061
182.2	0.671	0.721	0.676	0.647	0.722	0.687	0.649	0.724	0.67	0.65	0.719	0.65	0.667	0.725	0.649	0.647	0.706	0.665	0.76	0.826	0.786	0.871	0.983	1.061
182.4	0.67	0.721	0.676	0.646	0.722	0.687	0.649	0.724	0.669	0.649	0.719	0.649	0.667	0.725	0.649	0.647	0.706	0.665	0.759	0.825	0.786	0.87	0.981	1.06
182.6	0.669	0.721	0.676	0.646	0.722	0.687	0.648	0.723	0.669	0.649	0.718	0.649	0.667	0.724	0.649	0.647	0.706	0.664	0.759	0.825	0.785	0.868	0.98	1.059
182.8	0.669	0.721	0.675	0.645	0.721	0.686	0.648	0.722	0.669	0.648	0.718	0.649	0.666	0.724	0.649	0.646	0.705	0.664	0.758	0.824	0.784	0.867	0.978	1.058
183	0.668	0.721	0.675	0.645	0.721	0.686	0.648	0.722	0.668	0.648	0.717	0.649	0.666	0.724	0.648	0.646	0.705	0.664	0.757	0.823	0.784	0.866	0.977	1.057
183.2	0.668	0.721	0.675	0.645	0.721	0.686	0.648	0.721	0.668	0.648	0.717	0.649	0.666	0.723	0.648	0.646	0.705	0.663	0.756	0.822	0.783	0.864	0.975	1.056
183.4	0.667	0.72	0.675	0.644	0.72	0.685	0.648	0.72	0.668	0.647	0.717	0.648	0.665	0.722	0.647	0.646	0.704	0.663	0.756	0.822	0.782	0.863	0.974	1.055
183.6	0.667	0.72	0.674	0.644	0.72	0.685	0.648	0.72	0.668	0.647	0.716	0.648	0.665	0.722	0.647	0.645	0.704	0.663	0.755	0.821	0.781	0.861	0.972	1.054
183.8	0.666	0.72	0.674	0.643	0.72	0.685	0.648	0.72	0.668	0.646	0.716	0.648	0.665	0.721	0.646	0.645	0.703	0.662	0.754	0.82	0.781	0.86	0.971	1.052
184	0.666	0.719	0.673	0.643	0.719	0.685	0.647	0.719	0.668	0.646	0.716	0.648	0.665	0.721	0.646	0.645	0.703	0.662	0.753	0.82	0.78	0.859	0.97	1.051
184.2	0.665	0.719	0.673	0.643	0.719	0.684	0.647	0.719	0.667	0.645	0.716	0.647	0.665	0.721	0.646	0.645	0.702	0.662	0.752	0.819	0.779	0.857	0.968	1.05
184.4	0.665	0.718	0.672	0.643	0.719	0.684	0.647	0.719	0.667	0.645	0.716	0.647	0.665	0.721	0.645	0.645	0.702	0.662	0.751	0.818	0.779	0.856	0.967	1.049
184.6	0.664	0.717	0.672	0.642	0.719	0.684	0.646	0.719	0.667	0.645	0.715	0.647	0.664	0.72	0.645	0.644	0.702	0.662	0.75	0.817	0.778	0.855	0.965	1.048
184.8	0.663	0.717	0.672	0.642	0.718	0.684	0.646	0.719	0.667	0.645	0.715	0.647	0.664	0.72	0.644	0.644	0.702	0.662	0.75	0.816	0.777	0.854	0.964	1.046
185	0.663	0.716	0.672	0.642	0.718	0.684	0.646	0.719	0.666	0.644	0.715	0.647	0.664	0.72	0.644	0.644	0.701	0.662	0.749	0.815	0.776	0.853	0.963	1.045
185.2	0.662	0.715	0.671	0.642	0.718	0.684	0.646	0.719	0.666	0.644	0.715	0.646	0.663	0.719	0.644	0.643	0.701	0.661	0.748	0.814	0.775	0.852	0.961	1.044
185.4	0.661	0.715	0.671	0.642	0.717	0.684	0.646	0.719	0.665	0.644	0.714	0.646	0.663	0.719	0.644	0.643	0.7	0.661	0.748	0.813	0.774	0.851	0.96	1.043
185.6	0.661	0.715	0.671	0.642	0.717	0.684	0.645	0.718	0.665	0.643	0.714	0.646	0.663	0.719	0.643	0.643	0.7	0.661	0.747	0.812	0.773	0.849	0.959	1.042
185.8	0.66	0.714	0.671	0.641	0.717	0.684	0.645	0.718	0.665	0.643	0.714	0.646	0.663	0.719	0.643	0.643	0.7	0.66	0.746	0.811	0.773	0.848	0.957	1.041
186	0.66	0.714	0.67	0.641	0.716	0.684	0.645	0.718	0.664	0.643	0.714	0.646	0.663	0.719	0.643	0.642	0.699	0.66	0.745	0.81	0.772	0.847	0.956	1.04
186.2	0.659	0.714	0.67	0.641	0.716	0.683	0.644	0.718	0.664	0.642	0.714	0.645	0.662	0.719	0.643	0.642	0.699	0.66	0.745	0.809	0.771	0.846	0.954	1.039
186.4	0.658	0.713	0.67	0.64	0.716	0.683	0.644	0.717	0.664	0.642	0.714	0.645	0.662	0.719	0.643	0.642	0.699	0.66	0.744	0.809	0.77	0.845	0.952	1.038
186.6	0.658	0.713	0.67	0.64	0.716	0.683	0.644	0.717	0.664	0.642	0.714	0.645	0.662	0.718	0.643	0.641	0.699	0.66	0.743	0.808	0.77	0.843	0.951	1.037
186.8	0.658	0.713	0.669	0.639	0.716	0.682	0.643	0.717	0.664	0.642	0.713	0.645	0.661	0.718	0.643	0.641	0.698	0.66	0.743	0.807	0.769	0.842	0.949	1.036
187	0.658	0.713	0.669	0.639	0.715	0.682	0.643	0.717	0.664	0.641	0.713	0.645	0.661	0.718	0.643	0.64	0.698	0.659	0.742	0.806	0.768	0.841	0.947	1.035
187.2	0.658	0.713	0.669	0.639	0.715	0.682	0.643	0.716	0.664	0.641	0.713	0.645	0.66	0.718	0.643	0.64	0.698	0.659	0.741	0.806	0.767	0.839	0.946	1.034
187.4	0.658	0.713	0.668	0.638	0.715	0.681	0.642	0.716	0.663	0.641	0.713	0.644	0.66	0.718	0.642	0.64	0.698	0.659	0.741	0.805	0.766	0.838	0.944	1.033
187.6	0.658	0.713	0.668	0.638	0.715	0.681	0.642	0.716	0.663	0.641	0.713	0.644	0.659	0.718	0.642	0.639	0.697	0.658	0.74	0.804	0.765	0.837	0.943	1.032
187.8	0.657	0.713	0.668	0.638	0.714	0.68	0.642	0.715	0.663	0.641	0.713	0.643	0.659	0.718	0.642	0.639	0.697	0.658	0.74	0.804	0.764	0.835	0.942	1.031
188	0.657	0.713	0.667	0.637	0.714	0.68	0.642	0.715	0.663	0.641	0.712	0.643	0.658	0.718	0.642	0.639	0.697	0.657	0.739	0.803	0.763	0.834	0.94	1.03
188.2	0.657	0.713	0.667	0.637	0.714	0.679	0.641	0.715	0.663	0.64	0.712	0.642	0.658	0.717	0.642	0.638	0.697	0.657	0.738	0.803	0.762	0.833	0.939	1.03
188.4	0.657	0.713	0.667	0.637	0.714	0.679	0.641	0.714	0.662	0.64	0.711	0.642	0.658	0.717	0.641	0.638	0.697	0.656	0.738	0.802	0.762	0.832	0.938	1.029
188.6	0.656	0.712	0.667	0.637	0.714	0.678	0.641	0.714	0.662	0.64	0.711	0.641	0.658	0.717	0.641	0.637	0.697	0.656	0.737	0.802	0.761	0.831	0.936	1.028
188.8	0.656	0.712	0.667	0.637	0.713	0.678	0.641	0.714	0.662	0.64	0.71	0.641	0.658	0.717	0.641	0.637	0.696	0.655	0.736	0.801	0.76	0.83	0.935	1.027
189	0.655	0.711	0.667	0.637	0.713	0.678	0.641	0.713	0.661	0.64	0.71	0.64	0.658	0.716	0.64	0.637	0.696	0.655	0.736	0.801	0.76	0.829	0.934	1.026
189.2	0.654	0.711	0.667	0.637	0.713	0.677	0.641	0.713	0.661	0.639	0.71	0.64	0.658	0.716	0.64	0.636	0.696	0.655	0.735	0.8	0.759	0.828	0.933	1.025
189.4	0.654	0.711	0.667	0.637	0.712	0.677	0.64	0.712	0.661	0.639	0.709	0.64	0.658	0.716	0.639	0.636	0.695	0.654	0.735	0.799	0.758	0.827	0.932	1.023
189.6	0.653	0.71	0.667	0.636	0.712	0.677	0.64	0.712	0.66	0.639	0.709	0.639	0.658	0.715	0.639	0.636	0.695	0.654	0.734	0.799	0.758	0.825	0.931	1.022
189.8	0.652	0.71	0.666	0.636	0.712	0.677	0.64	0.712	0.66	0.638	0.708	0.639	0.658	0.715	0.639	0.636	0.695	0.654	0.733	0.798	0.757	0.824	0.93	1.021
190	0.651	0.709	0.666	0.636	0.712	0.676	0.64	0.711	0.66	0.638	0.708	0.639	0.658	0.715	0.639	0.636	0.695	0.654	0.733	0.797	0.757	0.823	0.929	1.019
190.2	0.65	0.709	0.666	0.636	0.712	0.676	0.639	0.711	0.659	0.638	0.708	0.639	0.658	0.714	0.638	0.635	0.695	0.654	0.732	0.797	0.757	0.822	0.928	1.018
190.4	0.65	0.708	0.666	0.635	0.712	0.676	0.639	0.711	0.659	0.638	0.708	0.639	0.658	0.714	0.638	0.635	0.695	0.654	0.731	0.796	0.756	0.821	0.927	1.017
190.6	0.649	0.708	0.666	0.635	0.712	0.676	0.639	0.711	0.659	0.637	0.708	0.639	0.658	0.713	0.638	0.635	0.695	0.654	0.731	0.795	0.756	0.819	0.925	1.016
190.8	0.649	0.708	0.665	0.635	0.712	0.676	0.639	0.711	0.659	0.637	0.707	0.639	0.657	0.713	0.638	0.635	0.695	0.653	0.73	0.794	0.755	0.818	0.924	1.016
191	0.648	0.708	0.665	0.635	0.711	0.676	0.638	0.711	0.659	0.637	0.707	0.638	0.657	0.713	0.638	0.635	0.695	0.653	0.729	0.793	0.754	0.817	0.923	1.015
191.2	0.648	0.707	0.665	0.634	0.711	0.676	0.638	0.711	0.658	0.636	0.707	0.638	0.657	0.713	0.638	0.634	0.695	0.653	0.728	0.793	0.754	0.816	0.922	1.014
191.4	0.648	0.707	0.664	0.634	0.711	0.676	0.638	0.711	0.658	0.636	0.707	0.638	0.656	0.713	0.637	0.634	0.695	0.653	0.727	0.792	0.753	0.815	0.921	1.013
191.6	0.648	0.707	0.664	0.634	0.711	0.676	0.637	0.711	0.658	0.636	0.707	0.638	0.656	0.712	0.637	0.634	0.695	0.653	0.727	0.791	0.752	0.814	0.919	1.012
191.8	0.647	0.707	0.664	0.633	0.71	0.675	0.637	0.711	0.658	0.636	0.706	0.638	0.655	0.712	0.637	0.633	0.694	0.652	0.726	0.791	0.752	0.813	0.918	1.011
192	0.647	0.707	0.664	0.633	0.71	0.675	0.637	0.711	0.658	0.636	0.706	0.637	0.655	0.712	0.637	0.633	0.694	0.652	0.725	0.79	0.751	0.812	0.917	1.01
192.2	0.647	0.706	0.663	0.632	0.71	0.675	0.637	0.711	0.658	0.635	0.706	0.637	0.655	0.712	0.636	0.633	0.694	0.652	0.724	0.789	0.75	0.812	0.915	1.009
192.4	0.647	0.706	0.663	0.632	0.709	0.675	0.637	0.711	0.658	0.635	0.705	0.637	0.655	0.712	0.636	0.633	0.694	0.651	0.724	0.789	0.749	0.811	0.914	1.009
192.6	0.647	0.706	0.663	0.632	0.708	0.675	0.636	0.711	0.658	0.635	0.705	0.637	0.654	0.712	0.636	0.632	0.693	0.651	0.723	0.788	0.749	0.81	0.913	1.008
192.8	0.646	0.705	0.662	0.632	0.708	0.675	0.636	0.711	0.657	0.635	0.705	0.636	0.654	0.712	0.636	0.632	0.693	0.651	0.722	0.787	0.748	0.809	0.912	1.007
193	0.646	0.705	0.662	0.632	0.707	0.674	0.636	0.71	0.657	0.635	0.704	0.636	0.654	0.711	0.636	0.632	0.692	0.65	0.721	0.787	0.747	0.808	0.911	1.007
193.2	0.645	0.705	0.661	0.631	0.707	0.674	0.636	0.71	0.657	0.635	0.704	0.636	0.654	0.711	0.635	0.632	0.691	0.65	0.721	0.786	0.747	0.807	0.91	1.006
193.4	0.645	0.705	0.66	0.631	0.707	0.674	0.636	0.71	0.656	0.635	0.704	0.636	0.654	0.711	0.635	0.632	0.691	0.65	0.72	0.785	0.746	0.806	0.909	1.005
193.6	0.644	0.705	0.66	0.631	0.706	0.674	0.636	0.71	0.656	0.635	0.703	0.636	0.653	0.711	0.635	0.632	0.69	0.649	0.719	0.785	0.746	0.805	0.908	1.004
193.8	0.644	0.705	0.659	0.631	0.706	0.674	0.635	0.709	0.656	0.635	0.703	0.636	0.653	0.711	0.635	0.632	0.69	0.649	0.719	0.784	0.745	0.804	0.907	1.003
194	0.643	0.705	0.659	0.631	0.706	0.673	0.635	0.709	0.656	0.635	0.703	0.635	0.653	0.71	0.635	0.632	0.69	0.649	0.718	0.783	0.744	0.803	0.906	1.002
194.2	0.643	0.705	0.659	0.631	0.706	0.673	0.635	0.709	0.655	0.635	0.703	0.635	0.653	0.71	0.634	0.632	0.689	0.649	0.718	0.782	0.744	0.802	0.905	1.001
194.4	0.643	0.705	0.659	0.632	0.706	0.673	0.635	0.708	0.655	0.634	0.703	0.635	0.653	0.709	0.634	0.632	0.689	0.649	0.718	0.781	0.743	0.801	0.904	1
194.6	0.643	0.705	0.659	0.632	0.706	0.673	0.634	0.708	0.655	0.634	0.703	0.635	0.652	0.709	0.634	0.631	0.689	0.649	0.718	0.781	0.743	0.8	0.903	0.999
194.8	0.642	0.704	0.658	0.632	0.706	0.673	0.634	0.708	0.654	0.634	0.702	0.634	0.652	0.709	0.634	0.631	0.688	0.648	0.717	0.78	0.742	0.799	0.902	0.998
195	0.642	0.704	0.658	0.632	0.706	0.673	0.634	0.708	0.654	0.634	0.702	0.634	0.652	0.708	0.633	0.631	0.688	0.648	0.717	0.78	0.742	0.797	0.9	0.997
195.2	0.641	0.704	0.659	0.632	0.706	0.673	0.633	0.708	0.654	0.634	0.702	0.634	0.651	0.708	0.633	0.631	0.688	0.648	0.716	0.779	0.741	0.797	0.899	0.996
195.4	0.641	0.703	0.659	0.632	0.706	0.672	0.633	0.707	0.653	0.633	0.702	0.634	0.651	0.708	0.633	0.631	0.688	0.649	0.716	0.779	0.74	0.796	0.899	0.995
195.6	0.64	0.703	0.659	0.632	0.706	0.672	0.633	0.707	0.653	0.633	0.702	0.634	0.651	0.707	0.632	0.63	0.687	0.649	0.715	0.778	0.74	0.795	0.898	0.995
195.8	0.64	0.702	0.659	0.631	0.706	0.672	0.632	0.707	0.653	0.633	0.702	0.634	0.651	0.707	0.632	0.63	0.687	0.649	0.715	0.777	0.739	0.795	0.896	0.994
196	0.64	0.702	0.659	0.631	0.705	0.672	0.632	0.706	0.653	0.633	0.702	0.634	0.65	0.707	0.632	0.63	0.687	0.649	0.714	0.777	0.738	0.794	0.895	0.993
196.2	0.64	0.701	0.659	0.631	0.705	0.671	0.632	0.706	0.653	0.633	0.702	0.634	0.65	0.707	0.632	0.63	0.687	0.649	0.713	0.776	0.737	0.793	0.894	0.992
196.4	0.639	0.701	0.659	0.631	0.705	0.671	0.632	0.706	0.652	0.633	0.702	0.634	0.65	0.707	0.632	0.629	0.687	0.649	0.713	0.775	0.737	0.792	0.893	0.992
196.6	0.639	0.7	0.659	0.63	0.704	0.671	0.632	0.705	0.652	0.633	0.702	0.633	0.65	0.707	0.632	0.629	0.687	0.648	0.712	0.775	0.736	0.792	0.892	0.991
196.8	0.639	0.7	0.659	0.629	0.704	0.671	0.632	0.705	0.652	0.632	0.701	0.633	0.65	0.707	0.632	0.629	0.687	0.648	0.711	0.774	0.736	0.791	0.891	0.99
197	0.639	0.7	0.658	0.629	0.704	0.67	0.632	0.705	0.652	0.632	0.701	0.633	0.65	0.707	0.632	0.629	0.686	0.647	0.711	0.774	0.735	0.79	0.89	0.989
197.2	0.638	0.7	0.658	0.628	0.703	0.67	0.632	0.705	0.651	0.632	0.701	0.633	0.65	0.707	0.632	0.629	0.686	0.647	0.71	0.774	0.735	0.789	0.889	0.989
197.4	0.638	0.7	0.658	0.628	0.703	0.67	0.632	0.704	0.651	0.631	0.701	0.633	0.65	0.707	0.632	0.628	0.686	0.647	0.71	0.773	0.734	0.788	0.888	0.988
197.6	0.638	0.7	0.658	0.627	0.703	0.669	0.632	0.704	0.651	0.631	0.701	0.633	0.65	0.707	0.632	0.628	0.686	0.646	0.709	0.773	0.734	0.787	0.887	0.987
197.8	0.637	0.7	0.657	0.627	0.702	0.669	0.632	0.704	0.65	0.631	0.701	0.633	0.65	0.707	0.632	0.627	0.685	0.646	0.709	0.773	0.733	0.786	0.885	0.985
198	0.637	0.7	0.657	0.627	0.702	0.669	0.632	0.704	0.65	0.631	0.7	0.632	0.65	0.707	0.632	0.627	0.685	0.646	0.708	0.773	0.732	0.786	0.884	0.984
198.2	0.637	0.699	0.657	0.627	0.701	0.668	0.632	0.704	0.649	0.63	0.7	0.632	0.649	0.706	0.632	0.626	0.685	0.645	0.708	0.773	0.732	0.785	0.883	0.983
198.4	0.636	0.699	0.657	0.627	0.701	0.668	0.632	0.703	0.649	0.63	0.699	0.632	0.649	0.706	0.632	0.626	0.684	0.645	0.707	0.772	0.731	0.784	0.882	0.982
198.6	0.636	0.699	0.657	0.627	0.701	0.668	0.632	0.703	0.649	0.63	0.699	0.631	0.649	0.706	0.631	0.625	0.684	0.645	0.707	0.772	0.731	0.783	0.881	0.981
198.8	0.635	0.699	0.657	0.627	0.7	0.667	0.631	0.702	0.649	0.63	0.699	0.631	0.648	0.705	0.631	0.625	0.684	0.644	0.706	0.772	0.73	0.782	0.88	0.98
199	0.635	0.698	0.656	0.627	0.7	0.667	0.63	0.702	0.648	0.63	0.698	0.631	0.648	0.705	0.631	0.625	0.684	0.644	0.706	0.771	0.73	0.782	0.879	0.979
199.2	0.634	0.698	0.656	0.627	0.7	0.667	0.63	0.701	0.648	0.63	0.698	0.63	0.648	0.705	0.631	0.624	0.684	0.644	0.706	0.771	0.729	0.781	0.878	0.978
199.4	0.634	0.698	0.656	0.627	0.7	0.667	0.629	0.701	0.648	0.63	0.698	0.63	0.647	0.704	0.63	0.624	0.683	0.644	0.705	0.77	0.729	0.781	0.877	0.978
199.6	0.634	0.697	0.656	0.627	0.7	0.667	0.629	0.701	0.648	0.63	0.698	0.629	0.647	0.704	0.63	0.624	0.683	0.644	0.705	0.769	0.728	0.78	0.876	0.977
199.8	0.634	0.697	0.655	0.627	0.7	0.667	0.629	0.7	0.648	0.63	0.698	0.629	0.647	0.704	0.63	0.624	0.683	0.644	0.704	0.769	0.728	0.779	0.875	0.976
200	0.634	0.697	0.655	0.626	0.7	0.667	0.628	0.7	0.648	0.629	0.698	0.629	0.647	0.704	0.629	0.624	0.683	0.643	0.703	0.768	0.727	0.779	0.875	0.975
200.2	0.634	0.697	0.655	0.626	0.7	0.667	0.628	0.7	0.648	0.629	0.698	0.629	0.647	0.704	0.629	0.624	0.682	0.643	0.703	0.767	0.727	0.778	0.874	0.974
200.4	0.633	0.697	0.655	0.626	0.7	0.667	0.628	0.7	0.648	0.628	0.698	0.628	0.647	0.704	0.629	0.624	0.682	0.643	0.702	0.766	0.726	0.777	0.873	0.974
200.6	0.633	0.696	0.654	0.625	0.7	0.667	0.628	0.699	0.648	0.628	0.698	0.628	0.647	0.703	0.629	0.624	0.682	0.643	0.702	0.766	0.726	0.776	0.872	0.973
200.8	0.633	0.696	0.654	0.625	0.699	0.667	0.628	0.699	0.647	0.628	0.698	0.628	0.647	0.703	0.628	0.624	0.682	0.643	0.701	0.765	0.725	0.775	0.871	0.972
201	0.633	0.696	0.653	0.624	0.699	0.667	0.628	0.699	0.647	0.627	0.698	0.628	0.647	0.703	0.628	0.624	0.682	0.642	0.701	0.764	0.725	0.774	0.87	0.972
201.2	0.632	0.696	0.653	0.624	0.699	0.666	0.628	0.699	0.647	0.627	0.697	0.629	0.647	0.703	0.628	0.624	0.681	0.642	0.7	0.764	0.724	0.773	0.869	0.971
201.4	0.632	0.696	0.652	0.624	0.699	0.666	0.628	0.699	0.647	0.627	0.697	0.629	0.646	0.702	0.628	0.624	0.681	0.642	0.699	0.763	0.723	0.772	0.868	0.97
201.6	0.632	0.696	0.652	0.623	0.699	0.666	0.628	0.699	0.646	0.627	0.697	0.629	0.646	0.702	0.628	0.623	0.681	0.641	0.699	0.763	0.723	0.771	0.867	0.969
201.8	0.631	0.695	0.652	0.623	0.699	0.665	0.628	0.699	0.646	0.627	0.697	0.629	0.646	0.702	0.627	0.623	0.681	0.641	0.698	0.762	0.722	0.77	0.866	0.969
202	0.631	0.695	0.651	0.623	0.699	0.665	0.628	0.699	0.646	0.627	0.697	0.629	0.646	0.701	0.627	0.623	0.681	0.641	0.698	0.762	0.721	0.769	0.865	0.968
202.2	0.63	0.694	0.651	0.623	0.699	0.665	0.628	0.699	0.645	0.627	0.697	0.629	0.645	0.701	0.626	0.623	0.681	0.641	0.697	0.761	0.721	0.768	0.864	0.967
202.4	0.63	0.694	0.651	0.623	0.698	0.665	0.628	0.698	0.645	0.626	0.697	0.629	0.645	0.701	0.626	0.622	0.681	0.64	0.697	0.76	0.72	0.768	0.863	0.966
202.6	0.63	0.693	0.651	0.623	0.698	0.664	0.628	0.698	0.645	0.626	0.697	0.629	0.645	0.7	0.625	0.622	0.681	0.64	0.697	0.759	0.72	0.767	0.862	0.966
202.8	0.629	0.693	0.65	0.623	0.698	0.664	0.628	0.698	0.645	0.626	0.696	0.628	0.645	0.7	0.625	0.622	0.681	0.64	0.696	0.759	0.719	0.767	0.861	0.965
203	0.629	0.692	0.65	0.623	0.697	0.664	0.627	0.698	0.645	0.626	0.696	0.628	0.645	0.7	0.625	0.621	0.681	0.64	0.696	0.758	0.719	0.766	0.86	0.964
203.2	0.629	0.692	0.65	0.623	0.697	0.664	0.627	0.697	0.645	0.626	0.696	0.628	0.645	0.699	0.624	0.621	0.681	0.639	0.696	0.757	0.719	0.765	0.859	0.963
203.4	0.629	0.692	0.65	0.623	0.697	0.664	0.627	0.697	0.645	0.625	0.695	0.628	0.645	0.699	0.624	0.62	0.681	0.639	0.696	0.757	0.718	0.765	0.858	0.963
203.6	0.629	0.692	0.65	0.623	0.697	0.664	0.626	0.697	0.645	0.625	0.695	0.627	0.645	0.699	0.624	0.62	0.68	0.639	0.695	0.756	0.718	0.764	0.857	0.962
203.8	0.628	0.692	0.65	0.622	0.697	0.664	0.626	0.697	0.644	0.625	0.694	0.627	0.645	0.699	0.623	0.619	0.68	0.639	0.695	0.756	0.718	0.764	0.856	0.961
204	0.628	0.692	0.65	0.622	0.697	0.664	0.626	0.696	0.644	0.625	0.694	0.627	0.644	0.699	0.623	0.619	0.68	0.639	0.695	0.755	0.717	0.763	0.856	0.96
204.2	0.628	0.692	0.65	0.622	0.696	0.663	0.626	0.696	0.644	0.624	0.694	0.626	0.644	0.699	0.623	0.619	0.679	0.639	0.694	0.755	0.717	0.762	0.855	0.96
204.4	0.628	0.692	0.65	0.622	0.696	0.663	0.626	0.696	0.644	0.624	0.693	0.626	0.644	0.698	0.623	0.619	0.679	0.638	0.694	0.754	0.717	0.762	0.854	0.959
204.6	0.628	0.692	0.65	0.621	0.696	0.663	0.626	0.695	0.644	0.624	0.693	0.626	0.644	0.698	0.623	0.618	0.678	0.638	0.693	0.754	0.716	0.761	0.853	0.958
204.8	0.627	0.692	0.65	0.621	0.696	0.662	0.625	0.695	0.643	0.624	0.693	0.625	0.644	0.698	0.624	0.618	0.678	0.638	0.693	0.753	0.716	0.76	0.852	0.957
205	0.627	0.692	0.65	0.621	0.695	0.662	0.625	0.695	0.643	0.624	0.693	0.625	0.643	0.698	0.624	0.618	0.678	0.638	0.692	0.753	0.716	0.76	0.851	0.956
205.2	0.627	0.692	0.65	0.621	0.695	0.662	0.625	0.695	0.643	0.624	0.693	0.625	0.643	0.697	0.624	0.618	0.677	0.638	0.692	0.753	0.715	0.759	0.85	0.956
205.4	0.626	0.693	0.65	0.621	0.695	0.662	0.625	0.694	0.643	0.624	0.693	0.625	0.642	0.697	0.624	0.619	0.677	0.637	0.691	0.753	0.715	0.758	0.849	0.955
205.6	0.626	0.693	0.649	0.62	0.694	0.662	0.625	0.694	0.642	0.624	0.692	0.624	0.642	0.697	0.624	0.619	0.677	0.637	0.691	0.753	0.714	0.758	0.848	0.954
205.8	0.626	0.692	0.649	0.62	0.694	0.661	0.625	0.694	0.642	0.624	0.692	0.624	0.642	0.697	0.623	0.619	0.677	0.637	0.69	0.753	0.714	0.757	0.847	0.953
206	0.625	0.692	0.649	0.62	0.694	0.661	0.625	0.694	0.642	0.624	0.693	0.624	0.641	0.697	0.623	0.619	0.677	0.637	0.69	0.752	0.713	0.757	0.847	0.953
206.2	0.625	0.691	0.649	0.62	0.693	0.661	0.625	0.694	0.642	0.624	0.693	0.624	0.641	0.697	0.623	0.619	0.676	0.637	0.689	0.752	0.713	0.756	0.846	0.952
206.4	0.625	0.691	0.649	0.62	0.693	0.661	0.625	0.694	0.642	0.624	0.693	0.624	0.641	0.697	0.623	0.619	0.676	0.637	0.689	0.752	0.712	0.756	0.845	0.951
206.6	0.624	0.691	0.648	0.619	0.693	0.661	0.625	0.694	0.642	0.624	0.692	0.624	0.641	0.697	0.623	0.619	0.676	0.637	0.688	0.751	0.712	0.755	0.844	0.951
206.8	0.624	0.69	0.648	0.619	0.693	0.661	0.625	0.694	0.642	0.623	0.692	0.624	0.641	0.697	0.622	0.618	0.676	0.637	0.688	0.751	0.711	0.754	0.843	0.95
207	0.624	0.69	0.648	0.619	0.693	0.661	0.624	0.694	0.642	0.623	0.692	0.624	0.641	0.696	0.622	0.618	0.676	0.637	0.688	0.75	0.711	0.754	0.843	0.949
207.2	0.624	0.69	0.648	0.619	0.693	0.661	0.624	0.694	0.642	0.623	0.691	0.624	0.641	0.696	0.622	0.618	0.676	0.637	0.687	0.75	0.71	0.753	0.842	0.948
207.4	0.624	0.689	0.648	0.619	0.693	0.661	0.624	0.693	0.642	0.623	0.691	0.624	0.641	0.696	0.621	0.617	0.676	0.637	0.687	0.749	0.71	0.752	0.842	0.948
207.6	0.624	0.689	0.648	0.618	0.693	0.661	0.624	0.693	0.642	0.623	0.691	0.624	0.641	0.696	0.621	0.617	0.676	0.637	0.687	0.748	0.709	0.751	0.841	0.947
207.8	0.624	0.689	0.648	0.618	0.693	0.661	0.624	0.693	0.642	0.622	0.69	0.624	0.641	0.696	0.621	0.616	0.676	0.637	0.686	0.748	0.709	0.75	0.84	0.946
208	0.623	0.689	0.648	0.618	0.692	0.661	0.623	0.693	0.642	0.622	0.69	0.624	0.641	0.696	0.621	0.616	0.676	0.636	0.686	0.747	0.708	0.75	0.84	0.945
208.2	0.623	0.689	0.647	0.618	0.692	0.66	0.623	0.693	0.642	0.621	0.69	0.623	0.641	0.696	0.621	0.615	0.676	0.636	0.686	0.747	0.708	0.749	0.839	0.944
208.4	0.623	0.689	0.647	0.618	0.692	0.66	0.623	0.693	0.642	0.621	0.69	0.623	0.641	0.695	0.621	0.615	0.676	0.636	0.685	0.746	0.707	0.748	0.838	0.943
208.6	0.622	0.689	0.647	0.618	0.692	0.66	0.623	0.693	0.642	0.62	0.69	0.623	0.64	0.695	0.621	0.615	0.676	0.636	0.685	0.746	0.707	0.747	0.837	0.943
208.8	0.622	0.689	0.647	0.617	0.692	0.659	0.622	0.692	0.641	0.62	0.69	0.623	0.64	0.695	0.621	0.615	0.676	0.636	0.684	0.745	0.706	0.746	0.836	0.942
209	0.622	0.688	0.646	0.617	0.692	0.659	0.622	0.692	0.641	0.62	0.689	0.622	0.64	0.694	0.621	0.616	0.676	0.636	0.684	0.745	0.706	0.746	0.835	0.941
209.2	0.622	0.688	0.646	0.617	0.691	0.659	0.622	0.692	0.641	0.62	0.689	0.622	0.64	0.694	0.621	0.616	0.676	0.635	0.683	0.744	0.705	0.745	0.834	0.94
209.4	0.621	0.688	0.646	0.617	0.691	0.658	0.622	0.692	0.64	0.62	0.689	0.622	0.64	0.694	0.621	0.616	0.676	0.635	0.683	0.744	0.705	0.744	0.833	0.94
209.6	0.621	0.687	0.645	0.617	0.691	0.658	0.622	0.692	0.64	0.62	0.689	0.622	0.64	0.694	0.621	0.616	0.675	0.635	0.682	0.744	0.705	0.744	0.832	0.939
209.8	0.621	0.687	0.645	0.617	0.691	0.658	0.622	0.692	0.64	0.62	0.689	0.622	0.64	0.693	0.621	0.616	0.675	0.634	0.682	0.744	0.705	0.744	0.831	0.938
210	0.621	0.687	0.645	0.617	0.691	0.658	0.622	0.692	0.639	0.62	0.689	0.622	0.64	0.693	0.621	0.616	0.674	0.634	0.681	0.743	0.704	0.743	0.831	0.938
210.2	0.621	0.687	0.644	0.617	0.691	0.658	0.622	0.692	0.639	0.62	0.689	0.621	0.64	0.693	0.62	0.616	0.674	0.633	0.681	0.743	0.704	0.742	0.83	0.937
210.4	0.62	0.687	0.644	0.617	0.691	0.658	0.622	0.692	0.639	0.62	0.689	0.621	0.64	0.693	0.62	0.616	0.674	0.633	0.68	0.742	0.704	0.742	0.829	0.937
210.6	0.62	0.686	0.644	0.617	0.69	0.658	0.621	0.691	0.639	0.619	0.688	0.621	0.64	0.693	0.619	0.616	0.673	0.633	0.68	0.742	0.704	0.741	0.829	0.936
210.8	0.62	0.686	0.644	0.617	0.69	0.657	0.621	0.691	0.639	0.619	0.688	0.621	0.64	0.693	0.619	0.615	0.673	0.632	0.679	0.742	0.704	0.74	0.828	0.936
211	0.621	0.686	0.644	0.617	0.69	0.657	0.621	0.691	0.638	0.619	0.688	0.621	0.64	0.693	0.619	0.615	0.672	0.632	0.679	0.741	0.703	0.74	0.828	0.935
211.2	0.621	0.686	0.644	0.617	0.69	0.657	0.62	0.69	0.638	0.619	0.688	0.621	0.639	0.693	0.618	0.615	0.672	0.631	0.678	0.741	0.702	0.74	0.827	0.935
211.4	0.621	0.685	0.644	0.617	0.69	0.657	0.62	0.69	0.638	0.619	0.688	0.621	0.639	0.693	0.617	0.615	0.672	0.631	0.678	0.74	0.702	0.739	0.826	0.934
211.6	0.621	0.685	0.644	0.616	0.69	0.657	0.62	0.69	0.638	0.618	0.688	0.62	0.639	0.693	0.617	0.614	0.672	0.631	0.677	0.74	0.701	0.739	0.826	0.933
211.8	0.621	0.685	0.644	0.616	0.689	0.657	0.62	0.689	0.638	0.618	0.688	0.62	0.638	0.693	0.617	0.614	0.672	0.63	0.677	0.739	0.701	0.738	0.825	0.933
212	0.621	0.685	0.644	0.616	0.689	0.657	0.62	0.689	0.638	0.618	0.688	0.62	0.638	0.693	0.616	0.613	0.672	0.63	0.677	0.739	0.7	0.738	0.825	0.932
212.2	0.62	0.685	0.644	0.615	0.689	0.657	0.62	0.689	0.638	0.618	0.688	0.62	0.637	0.693	0.616	0.613	0.672	0.63	0.676	0.739	0.699	0.737	0.824	0.931
212.4	0.62	0.685	0.644	0.615	0.689	0.656	0.62	0.688	0.637	0.618	0.688	0.619	0.637	0.693	0.616	0.613	0.672	0.63	0.676	0.738	0.699	0.737	0.824	0.931
212.6	0.62	0.685	0.644	0.615	0.688	0.656	0.62	0.688	0.637	0.618	0.687	0.619	0.637	0.693	0.616	0.613	0.672	0.63	0.676	0.737	0.698	0.736	0.824	0.93
212.8	0.62	0.685	0.644	0.615	0.688	0.656	0.62	0.688	0.637	0.618	0.687	0.619	0.637	0.693	0.616	0.613	0.672	0.63	0.676	0.737	0.698	0.736	0.823	0.93
213	0.62	0.685	0.643	0.614	0.688	0.657	0.62	0.688	0.637	0.618	0.687	0.618	0.637	0.692	0.616	0.613	0.672	0.63	0.676	0.736	0.697	0.736	0.823	0.929
213.2	0.619	0.684	0.643	0.614	0.688	0.657	0.62	0.688	0.637	0.618	0.687	0.618	0.637	0.692	0.615	0.613	0.672	0.63	0.676	0.736	0.697	0.735	0.822	0.928
213.4	0.619	0.684	0.643	0.614	0.688	0.657	0.619	0.688	0.636	0.618	0.687	0.618	0.637	0.691	0.615	0.613	0.671	0.63	0.675	0.736	0.697	0.735	0.822	0.928
213.6	0.618	0.684	0.642	0.614	0.688	0.657	0.619	0.688	0.636	0.618	0.686	0.618	0.637	0.691	0.615	0.613	0.671	0.63	0.675	0.735	0.697	0.734	0.821	0.927
213.8	0.618	0.684	0.642	0.615	0.688	0.657	0.619	0.688	0.636	0.618	0.686	0.617	0.637	0.691	0.615	0.613	0.671	0.63	0.675	0.735	0.697	0.734	0.821	0.926
214	0.617	0.684	0.642	0.614	0.688	0.657	0.619	0.688	0.636	0.618	0.686	0.617	0.637	0.69	0.615	0.613	0.671	0.63	0.675	0.735	0.696	0.733	0.82	0.926
214.2	0.617	0.684	0.641	0.614	0.688	0.657	0.618	0.688	0.636	0.617	0.686	0.617	0.637	0.69	0.615	0.613	0.671	0.63	0.674	0.735	0.696	0.732	0.819	0.925
214.4	0.617	0.684	0.641	0.614	0.687	0.656	0.618	0.688	0.635	0.617	0.685	0.617	0.637	0.69	0.615	0.614	0.67	0.63	0.674	0.735	0.696	0.731	0.818	0.924
214.6	0.617	0.684	0.641	0.614	0.687	0.656	0.618	0.688	0.635	0.617	0.685	0.617	0.637	0.69	0.615	0.614	0.67	0.63	0.674	0.734	0.696	0.731	0.818	0.923
214.8	0.616	0.684	0.641	0.614	0.687	0.656	0.618	0.688	0.635	0.616	0.685	0.617	0.637	0.69	0.615	0.614	0.67	0.63	0.673	0.734	0.696	0.73	0.817	0.923
215	0.616	0.683	0.641	0.613	0.687	0.656	0.617	0.688	0.635	0.616	0.684	0.617	0.637	0.689	0.615	0.614	0.67	0.63	0.673	0.734	0.695	0.729	0.816	0.922
215.2	0.616	0.683	0.641	0.613	0.686	0.655	0.617	0.688	0.635	0.615	0.684	0.617	0.637	0.689	0.615	0.614	0.67	0.63	0.672	0.734	0.695	0.729	0.815	0.921
215.4	0.616	0.683	0.641	0.613	0.686	0.655	0.617	0.688	0.635	0.615	0.684	0.617	0.637	0.689	0.615	0.613	0.67	0.629	0.672	0.733	0.694	0.728	0.814	0.92
215.6	0.616	0.682	0.641	0.612	0.686	0.655	0.617	0.688	0.635	0.614	0.684	0.617	0.636	0.689	0.615	0.613	0.67	0.629	0.672	0.733	0.694	0.727	0.813	0.919
215.8	0.616	0.682	0.641	0.612	0.686	0.655	0.616	0.687	0.635	0.614	0.684	0.618	0.636	0.689	0.615	0.613	0.669	0.629	0.671	0.733	0.694	0.727	0.813	0.918
216	0.616	0.682	0.641	0.612	0.686	0.655	0.616	0.687	0.634	0.614	0.684	0.618	0.636	0.689	0.615	0.612	0.669	0.628	0.671	0.732	0.693	0.726	0.812	0.918
216.2	0.616	0.682	0.641	0.612	0.686	0.654	0.616	0.687	0.635	0.614	0.684	0.617	0.636	0.689	0.614	0.612	0.669	0.628	0.67	0.732	0.693	0.726	0.811	0.917
216.4	0.616	0.682	0.64	0.612	0.686	0.654	0.616	0.687	0.634	0.614	0.684	0.617	0.636	0.689	0.614	0.612	0.669	0.628	0.67	0.731	0.693	0.725	0.811	0.917
216.6	0.616	0.682	0.64	0.612	0.685	0.654	0.616	0.687	0.634	0.614	0.683	0.617	0.636	0.689	0.614	0.612	0.669	0.628	0.67	0.731	0.692	0.725	0.81	0.916
216.8	0.615	0.683	0.64	0.612	0.685	0.654	0.616	0.686	0.634	0.614	0.683	0.617	0.635	0.689	0.614	0.611	0.669	0.628	0.669	0.73	0.692	0.724	0.809	0.916
217	0.615	0.682	0.64	0.612	0.685	0.654	0.616	0.686	0.634	0.614	0.683	0.617	0.635	0.689	0.614	0.611	0.668	0.627	0.669	0.73	0.691	0.724	0.809	0.915
217.2	0.615	0.682	0.64	0.611	0.685	0.654	0.616	0.686	0.634	0.614	0.684	0.617	0.635	0.689	0.613	0.611	0.668	0.627	0.669	0.729	0.691	0.723	0.808	0.914
217.4	0.615	0.682	0.64	0.611	0.685	0.654	0.616	0.686	0.634	0.614	0.684	0.616	0.635	0.689	0.613	0.61	0.668	0.627	0.668	0.729	0.69	0.723	0.807	0.914
217.6	0.614	0.682	0.64	0.611	0.685	0.653	0.616	0.685	0.634	0.614	0.683	0.616	0.634	0.689	0.612	0.61	0.667	0.627	0.668	0.729	0.69	0.722	0.807	0.913
217.8	0.614	0.681	0.64	0.611	0.685	0.653	0.616	0.685	0.634	0.614	0.683	0.616	0.634	0.689	0.612	0.609	0.667	0.627	0.667	0.728	0.69	0.722	0.806	0.913
218	0.614	0.681	0.639	0.611	0.685	0.653	0.616	0.685	0.634	0.614	0.683	0.615	0.634	0.689	0.612	0.609	0.667	0.628	0.667	0.728	0.69	0.722	0.805	0.912
218.2	0.614	0.681	0.639	0.611	0.685	0.653	0.616	0.685	0.634	0.614	0.683	0.615	0.633	0.689	0.611	0.609	0.666	0.628	0.666	0.728	0.689	0.721	0.805	0.911
218.4	0.614	0.681	0.639	0.611	0.685	0.653	0.616	0.685	0.634	0.614	0.683	0.615	0.633	0.689	0.611	0.609	0.666	0.628	0.666	0.728	0.689	0.721	0.804	0.911
218.6	0.614	0.68	0.639	0.61	0.685	0.653	0.616	0.685	0.634	0.614	0.682	0.614	0.633	0.689	0.611	0.608	0.666	0.627	0.666	0.727	0.689	0.72	0.803	0.91
218.8	0.614	0.68	0.639	0.61	0.685	0.652	0.615	0.685	0.633	0.614	0.682	0.614	0.633	0.689	0.611	0.608	0.666	0.627	0.665	0.727	0.688	0.719	0.802	0.91
219	0.614	0.679	0.639	0.609	0.684	0.652	0.615	0.685	0.633	0.614	0.682	0.614	0.633	0.689	0.611	0.608	0.666	0.627	0.665	0.726	0.688	0.719	0.802	0.909
219.2	0.614	0.679	0.638	0.609	0.684	0.652	0.615	0.685	0.633	0.613	0.682	0.614	0.633	0.689	0.611	0.608	0.665	0.627	0.665	0.726	0.688	0.718	0.801	0.909
219.4	0.614	0.679	0.638	0.609	0.684	0.652	0.615	0.685	0.633	0.613	0.682	0.614	0.633	0.689	0.611	0.608	0.665	0.626	0.665	0.726	0.688	0.717	0.801	0.908
219.6	0.614	0.679	0.638	0.608	0.684	0.651	0.615	0.685	0.633	0.613	0.682	0.614	0.633	0.688	0.611	0.609	0.665	0.626	0.664	0.725	0.687	0.717	0.8	0.908
219.8	0.614	0.679	0.638	0.608	0.683	0.651	0.614	0.685	0.632	0.613	0.681	0.614	0.633	0.688	0.611	0.609	0.665	0.626	0.664	0.725	0.687	0.716	0.8	0.907
220	0.614	0.679	0.637	0.608	0.683	0.651	0.614	0.684	0.632	0.612	0.681	0.615	0.633	0.688	0.611	0.609	0.665	0.626	0.664	0.724	0.687	0.716	0.799	0.907
220.2	0.614	0.679	0.637	0.608	0.683	0.651	0.614	0.684	0.631	0.612	0.681	0.615	0.633	0.688	0.611	0.609	0.665	0.625	0.663	0.724	0.686	0.715	0.799	0.906
220.4	0.613	0.678	0.637	0.608	0.683	0.651	0.614	0.684	0.631	0.612	0.68	0.615	0.633	0.687	0.612	0.609	0.665	0.625	0.663	0.724	0.686	0.715	0.798	0.906
220.6	0.613	0.678	0.637	0.608	0.683	0.651	0.614	0.683	0.63	0.611	0.68	0.615	0.633	0.687	0.612	0.609	0.665	0.625	0.663	0.723	0.685	0.715	0.798	0.906
220.8	0.613	0.678	0.636	0.608	0.682	0.651	0.614	0.683	0.63	0.611	0.68	0.614	0.633	0.687	0.612	0.609	0.664	0.624	0.662	0.723	0.685	0.714	0.797	0.905
221	0.612	0.678	0.636	0.607	0.682	0.651	0.614	0.683	0.629	0.61	0.679	0.614	0.632	0.686	0.612	0.608	0.664	0.624	0.662	0.723	0.685	0.714	0.797	0.905
221.2	0.612	0.678	0.636	0.608	0.682	0.651	0.614	0.682	0.629	0.61	0.679	0.614	0.632	0.686	0.612	0.608	0.664	0.624	0.661	0.723	0.684	0.714	0.796	0.904
221.4	0.612	0.678	0.636	0.608	0.682	0.651	0.613	0.682	0.629	0.61	0.679	0.614	0.632	0.685	0.611	0.608	0.664	0.625	0.661	0.722	0.684	0.714	0.796	0.904
221.6	0.612	0.677	0.636	0.608	0.682	0.651	0.613	0.682	0.628	0.61	0.679	0.613	0.631	0.685	0.611	0.608	0.664	0.625	0.66	0.722	0.684	0.714	0.795	0.903
221.8	0.611	0.677	0.636	0.608	0.682	0.651	0.613	0.681	0.628	0.61	0.678	0.613	0.631	0.685	0.611	0.607	0.664	0.625	0.66	0.722	0.684	0.713	0.794	0.902
222	0.611	0.677	0.636	0.608	0.681	0.651	0.613	0.681	0.628	0.61	0.678	0.613	0.63	0.685	0.611	0.607	0.664	0.625	0.66	0.721	0.683	0.713	0.794	0.901
222.2	0.611	0.677	0.636	0.608	0.681	0.651	0.613	0.681	0.628	0.61	0.678	0.612	0.63	0.685	0.611	0.607	0.664	0.624	0.659	0.721	0.683	0.712	0.793	0.9
222.4	0.611	0.677	0.636	0.608	0.681	0.651	0.613	0.681	0.628	0.61	0.678	0.612	0.63	0.685	0.611	0.607	0.664	0.624	0.659	0.72	0.683	0.711	0.793	0.9
222.6	0.611	0.677	0.636	0.608	0.682	0.651	0.613	0.681	0.628	0.61	0.678	0.612	0.629	0.685	0.611	0.607	0.664	0.624	0.659	0.72	0.683	0.711	0.792	0.899
222.8	0.611	0.677	0.636	0.608	0.682	0.651	0.613	0.681	0.628	0.61	0.678	0.611	0.629	0.685	0.611	0.607	0.664	0.623	0.659	0.72	0.682	0.71	0.792	0.898
223	0.611	0.677	0.636	0.608	0.682	0.65	0.613	0.681	0.629	0.61	0.678	0.611	0.629	0.684	0.61	0.607	0.664	0.623	0.659	0.72	0.682	0.709	0.791	0.897
223.2	0.611	0.677	0.636	0.608	0.681	0.65	0.612	0.682	0.629	0.61	0.678	0.611	0.629	0.684	0.61	0.606	0.664	0.623	0.658	0.719	0.682	0.708	0.791	0.896
223.4	0.611	0.677	0.635	0.607	0.681	0.65	0.612	0.682	0.629	0.611	0.678	0.611	0.629	0.684	0.61	0.606	0.664	0.623	0.658	0.719	0.681	0.707	0.79	0.896
223.6	0.611	0.677	0.635	0.607	0.681	0.65	0.612	0.682	0.629	0.611	0.678	0.61	0.629	0.684	0.61	0.606	0.664	0.622	0.658	0.719	0.681	0.707	0.79	0.895
223.8	0.61	0.677	0.635	0.607	0.681	0.65	0.612	0.682	0.629	0.611	0.678	0.61	0.629	0.684	0.61	0.606	0.664	0.622	0.658	0.719	0.68	0.706	0.789	0.894
224	0.61	0.676	0.635	0.607	0.681	0.65	0.612	0.681	0.629	0.611	0.678	0.61	0.629	0.684	0.61	0.606	0.663	0.622	0.658	0.719	0.68	0.706	0.789	0.894
224.2	0.61	0.676	0.634	0.606	0.681	0.65	0.612	0.681	0.629	0.611	0.678	0.61	0.629	0.684	0.61	0.606	0.663	0.622	0.658	0.719	0.679	0.705	0.788	0.894
224.4	0.609	0.676	0.634	0.606	0.681	0.65	0.612	0.681	0.629	0.611	0.678	0.61	0.629	0.684	0.609	0.605	0.663	0.622	0.657	0.719	0.679	0.705	0.788	0.893
224.6	0.609	0.676	0.634	0.606	0.681	0.65	0.611	0.681	0.629	0.611	0.678	0.61	0.629	0.684	0.609	0.605	0.663	0.622	0.657	0.719	0.678	0.705	0.787	0.893
224.8	0.609	0.676	0.634	0.605	0.68	0.65	0.611	0.681	0.629	0.61	0.678	0.61	0.629	0.684	0.608	0.605	0.663	0.622	0.657	0.718	0.678	0.705	0.786	0.893
225	0.609	0.676	0.633	0.605	0.68	0.65	0.611	0.681	0.628	0.61	0.677	0.61	0.628	0.684	0.608	0.604	0.662	0.622	0.657	0.718	0.678	0.705	0.786	0.892
225.2	0.609	0.675	0.633	0.605	0.68	0.649	0.611	0.681	0.628	0.61	0.677	0.61	0.628	0.683	0.608	0.604	0.662	0.622	0.657	0.718	0.678	0.705	0.785	0.892
225.4	0.608	0.675	0.634	0.605	0.679	0.649	0.611	0.68	0.628	0.61	0.677	0.61	0.628	0.683	0.608	0.604	0.662	0.622	0.656	0.717	0.678	0.704	0.785	0.892
225.6	0.608	0.675	0.634	0.605	0.679	0.649	0.611	0.68	0.628	0.609	0.677	0.61	0.628	0.683	0.608	0.604	0.661	0.622	0.656	0.717	0.677	0.704	0.784	0.891
225.8	0.608	0.675	0.634	0.605	0.679	0.649	0.61	0.68	0.628	0.609	0.676	0.61	0.628	0.682	0.608	0.604	0.661	0.622	0.656	0.716	0.677	0.704	0.784	0.89
226	0.607	0.675	0.634	0.605	0.679	0.649	0.61	0.68	0.627	0.609	0.676	0.609	0.628	0.682	0.608	0.604	0.661	0.622	0.655	0.716	0.677	0.704	0.783	0.89
226.2	0.607	0.675	0.634	0.606	0.679	0.648	0.61	0.68	0.627	0.609	0.676	0.609	0.628	0.682	0.608	0.604	0.661	0.621	0.655	0.715	0.677	0.703	0.782	0.889
226.4	0.607	0.674	0.634	0.606	0.679	0.648	0.61	0.679	0.627	0.609	0.676	0.609	0.628	0.682	0.608	0.604	0.66	0.622	0.654	0.715	0.677	0.703	0.781	0.888
226.6	0.606	0.674	0.634	0.606	0.679	0.648	0.61	0.679	0.627	0.608	0.676	0.61	0.628	0.682	0.608	0.604	0.66	0.622	0.654	0.715	0.677	0.702	0.781	0.887
226.8	0.606	0.674	0.634	0.606	0.678	0.647	0.61	0.679	0.627	0.608	0.676	0.61	0.628	0.682	0.608	0.604	0.66	0.622	0.653	0.715	0.677	0.702	0.78	0.887
227	0.606	0.674	0.634	0.605	0.678	0.647	0.61	0.679	0.627	0.608	0.676	0.61	0.628	0.682	0.608	0.604	0.659	0.621	0.653	0.714	0.676	0.701	0.78	0.886
227.2	0.606	0.674	0.634	0.605	0.678	0.647	0.61	0.679	0.627	0.608	0.676	0.61	0.627	0.682	0.608	0.604	0.659	0.621	0.652	0.714	0.676	0.701	0.779	0.885
227.4	0.606	0.673	0.634	0.605	0.678	0.647	0.61	0.679	0.626	0.608	0.676	0.61	0.627	0.682	0.608	0.604	0.659	0.621	0.652	0.714	0.676	0.7	0.779	0.885
227.6	0.606	0.673	0.633	0.605	0.678	0.647	0.61	0.678	0.626	0.608	0.676	0.61	0.627	0.682	0.608	0.604	0.659	0.621	0.651	0.714	0.676	0.7	0.779	0.884
227.8	0.606	0.673	0.633	0.604	0.677	0.647	0.61	0.679	0.626	0.608	0.676	0.61	0.627	0.682	0.607	0.604	0.659	0.62	0.651	0.713	0.675	0.699	0.778	0.884
228	0.606	0.673	0.633	0.604	0.677	0.647	0.61	0.679	0.626	0.608	0.676	0.61	0.626	0.681	0.607	0.604	0.659	0.62	0.651	0.713	0.675	0.699	0.778	0.883
228.2	0.606	0.673	0.632	0.604	0.677	0.647	0.61	0.679	0.626	0.608	0.676	0.61	0.626	0.681	0.607	0.604	0.659	0.62	0.65	0.713	0.674	0.698	0.778	0.883
228.4	0.606	0.672	0.632	0.604	0.677	0.646	0.61	0.679	0.626	0.607	0.676	0.61	0.626	0.681	0.606	0.604	0.659	0.619	0.65	0.713	0.674	0.698	0.778	0.883
228.6	0.606	0.672	0.632	0.604	0.677	0.646	0.61	0.679	0.626	0.607	0.676	0.61	0.626	0.68	0.606	0.604	0.659	0.619	0.65	0.713	0.673	0.698	0.777	0.882
228.8	0.606	0.672	0.631	0.603	0.677	0.646	0.61	0.679	0.625	0.606	0.676	0.61	0.626	0.68	0.606	0.603	0.659	0.619	0.65	0.712	0.673	0.697	0.777	0.882
229	0.606	0.672	0.631	0.604	0.677	0.646	0.61	0.679	0.625	0.606	0.676	0.61	0.626	0.68	0.606	0.603	0.66	0.619	0.65	0.712	0.673	0.697	0.777	0.882
229.2	0.606	0.671	0.631	0.604	0.678	0.646	0.61	0.678	0.625	0.605	0.675	0.61	0.626	0.679	0.606	0.603	0.66	0.619	0.65	0.712	0.672	0.697	0.776	0.881
229.4	0.606	0.671	0.631	0.604	0.678	0.646	0.61	0.678	0.625	0.605	0.675	0.609	0.626	0.679	0.606	0.603	0.66	0.619	0.649	0.711	0.672	0.696	0.776	0.881
229.6	0.605	0.671	0.631	0.604	0.678	0.646	0.61	0.678	0.625	0.605	0.675	0.609	0.626	0.679	0.606	0.603	0.66	0.619	0.649	0.711	0.672	0.696	0.775	0.88
229.8	0.605	0.671	0.631	0.604	0.678	0.646	0.61	0.678	0.625	0.605	0.674	0.608	0.626	0.678	0.606	0.603	0.659	0.619	0.649	0.71	0.671	0.696	0.774	0.88
230	0.605	0.671	0.631	0.605	0.678	0.646	0.61	0.677	0.625	0.604	0.674	0.608	0.625	0.678	0.606	0.603	0.659	0.619	0.649	0.71	0.671	0.695	0.774	0.879
230.2	0.605	0.671	0.631	0.605	0.677	0.646	0.609	0.677	0.625	0.604	0.674	0.608	0.625	0.679	0.607	0.603	0.659	0.619	0.648	0.709	0.671	0.695	0.773	0.879
230.4	0.605	0.671	0.632	0.605	0.677	0.646	0.609	0.677	0.625	0.604	0.674	0.608	0.625	0.679	0.606	0.602	0.659	0.619	0.648	0.709	0.671	0.694	0.772	0.878
230.6	0.605	0.671	0.632	0.604	0.677	0.646	0.609	0.676	0.625	0.604	0.673	0.607	0.625	0.679	0.606	0.602	0.658	0.618	0.648	0.709	0.671	0.694	0.772	0.878
230.8	0.605	0.671	0.632	0.604	0.676	0.646	0.609	0.676	0.624	0.604	0.673	0.607	0.625	0.68	0.606	0.602	0.658	0.618	0.647	0.708	0.671	0.694	0.771	0.877
231	0.604	0.671	0.632	0.604	0.676	0.646	0.608	0.676	0.624	0.605	0.673	0.607	0.625	0.68	0.606	0.601	0.658	0.618	0.647	0.708	0.671	0.694	0.771	0.877
231.2	0.604	0.671	0.632	0.603	0.676	0.646	0.608	0.676	0.624	0.605	0.673	0.607	0.625	0.68	0.606	0.601	0.658	0.618	0.647	0.708	0.67	0.694	0.771	0.876
231.4	0.604	0.671	0.632	0.603	0.675	0.646	0.608	0.675	0.624	0.605	0.673	0.607	0.625	0.68	0.606	0.601	0.658	0.618	0.647	0.707	0.67	0.694	0.77	0.876
231.6	0.604	0.671	0.632	0.602	0.675	0.646	0.608	0.675	0.624	0.605	0.672	0.607	0.625	0.68	0.605	0.601	0.658	0.618	0.647	0.707	0.67	0.693	0.77	0.875
231.8	0.604	0.671	0.632	0.602	0.675	0.645	0.608	0.675	0.624	0.605	0.672	0.607	0.625	0.68	0.605	0.601	0.658	0.618	0.646	0.707	0.669	0.693	0.769	0.875
232	0.603	0.671	0.631	0.601	0.675	0.646	0.607	0.675	0.624	0.605	0.672	0.607	0.625	0.68	0.605	0.601	0.657	0.617	0.646	0.706	0.669	0.693	0.769	0.875
232.2	0.604	0.67	0.631	0.601	0.675	0.645	0.607	0.675	0.624	0.605	0.672	0.607	0.625	0.679	0.604	0.601	0.657	0.617	0.646	0.706	0.668	0.693	0.768	0.874
232.4	0.604	0.67	0.631	0.601	0.675	0.645	0.607	0.675	0.624	0.605	0.672	0.607	0.625	0.679	0.604	0.6	0.657	0.617	0.646	0.706	0.668	0.693	0.768	0.874
232.6	0.604	0.67	0.63	0.601	0.675	0.645	0.607	0.675	0.624	0.605	0.672	0.607	0.625	0.679	0.604	0.6	0.657	0.617	0.645	0.706	0.668	0.693	0.767	0.874
232.8	0.604	0.67	0.63	0.601	0.675	0.645	0.606	0.675	0.623	0.605	0.672	0.606	0.625	0.679	0.604	0.601	0.657	0.617	0.645	0.706	0.668	0.692	0.767	0.873
233	0.604	0.67	0.63	0.601	0.675	0.645	0.606	0.675	0.623	0.604	0.672	0.606	0.624	0.678	0.604	0.601	0.657	0.617	0.645	0.705	0.668	0.692	0.767	0.873
233.2	0.604	0.669	0.63	0.601	0.675	0.644	0.606	0.675	0.623	0.604	0.672	0.606	0.624	0.678	0.604	0.601	0.657	0.617	0.645	0.705	0.668	0.691	0.766	0.873
233.4	0.605	0.669	0.629	0.601	0.675	0.644	0.606	0.675	0.623	0.604	0.672	0.606	0.625	0.678	0.604	0.601	0.656	0.617	0.645	0.705	0.668	0.691	0.766	0.872
233.6	0.605	0.669	0.629	0.601	0.674	0.644	0.606	0.675	0.623	0.604	0.672	0.605	0.624	0.678	0.603	0.601	0.656	0.617	0.645	0.704	0.667	0.69	0.766	0.871
233.8	0.605	0.669	0.628	0.601	0.674	0.644	0.606	0.675	0.623	0.604	0.672	0.605	0.624	0.678	0.603	0.601	0.656	0.617	0.645	0.704	0.667	0.69	0.765	0.871
234	0.605	0.669	0.628	0.601	0.674	0.643	0.606	0.675	0.622	0.604	0.672	0.605	0.624	0.678	0.603	0.601	0.655	0.617	0.644	0.704	0.667	0.689	0.765	0.87
234.2	0.605	0.669	0.628	0.601	0.674	0.643	0.606	0.675	0.622	0.604	0.672	0.605	0.624	0.678	0.603	0.601	0.655	0.616	0.644	0.704	0.667	0.689	0.765	0.869
234.4	0.605	0.669	0.628	0.601	0.674	0.642	0.606	0.675	0.622	0.604	0.672	0.605	0.624	0.678	0.603	0.601	0.655	0.616	0.643	0.703	0.667	0.689	0.764	0.869
234.6	0.604	0.669	0.628	0.602	0.674	0.642	0.606	0.675	0.621	0.603	0.672	0.605	0.624	0.678	0.603	0.601	0.655	0.616	0.643	0.703	0.667	0.688	0.764	0.868
234.8	0.604	0.668	0.628	0.601	0.674	0.642	0.606	0.675	0.621	0.603	0.671	0.605	0.624	0.678	0.603	0.601	0.655	0.616	0.642	0.703	0.667	0.688	0.763	0.867
235	0.603	0.668	0.628	0.601	0.674	0.642	0.606	0.674	0.621	0.603	0.671	0.605	0.624	0.678	0.603	0.6	0.655	0.616	0.641	0.703	0.667	0.688	0.762	0.867
235.2	0.603	0.668	0.628	0.601	0.674	0.642	0.606	0.674	0.621	0.603	0.671	0.605	0.623	0.678	0.603	0.6	0.655	0.616	0.641	0.702	0.666	0.687	0.762	0.866
235.4	0.602	0.668	0.628	0.601	0.673	0.642	0.605	0.673	0.621	0.603	0.671	0.605	0.623	0.678	0.603	0.6	0.655	0.615	0.641	0.702	0.666	0.687	0.761	0.865
235.6	0.602	0.667	0.628	0.601	0.673	0.642	0.605	0.673	0.621	0.603	0.671	0.606	0.623	0.677	0.603	0.6	0.655	0.615	0.64	0.702	0.666	0.687	0.761	0.865
235.8	0.601	0.667	0.628	0.6	0.673	0.642	0.605	0.672	0.621	0.602	0.671	0.606	0.623	0.677	0.603	0.6	0.655	0.615	0.64	0.702	0.665	0.687	0.76	0.864
236	0.601	0.667	0.628	0.6	0.673	0.642	0.605	0.672	0.621	0.602	0.67	0.606	0.623	0.677	0.603	0.6	0.655	0.615	0.64	0.702	0.665	0.686	0.759	0.864
236.2	0.601	0.666	0.628	0.6	0.672	0.642	0.605	0.671	0.621	0.602	0.67	0.606	0.623	0.676	0.603	0.6	0.655	0.614	0.64	0.702	0.665	0.686	0.759	0.863
236.4	0.601	0.666	0.628	0.6	0.672	0.642	0.604	0.671	0.622	0.602	0.67	0.605	0.623	0.676	0.603	0.6	0.654	0.614	0.64	0.702	0.665	0.685	0.758	0.863
236.6	0.6	0.666	0.628	0.6	0.672	0.642	0.604	0.671	0.622	0.602	0.67	0.605	0.622	0.676	0.603	0.6	0.654	0.614	0.64	0.702	0.664	0.685	0.758	0.863
236.8	0.6	0.666	0.628	0.6	0.672	0.642	0.604	0.67	0.622	0.602	0.669	0.605	0.622	0.676	0.602	0.6	0.654	0.614	0.64	0.702	0.664	0.684	0.758	0.863
237	0.6	0.666	0.628	0.6	0.672	0.642	0.604	0.67	0.622	0.602	0.669	0.605	0.622	0.676	0.602	0.6	0.654	0.614	0.64	0.702	0.664	0.684	0.757	0.863
237.2	0.6	0.666	0.627	0.6	0.672	0.642	0.604	0.67	0.622	0.602	0.669	0.605	0.622	0.676	0.602	0.6	0.654	0.614	0.64	0.701	0.663	0.683	0.757	0.862
237.4	0.6	0.666	0.627	0.6	0.672	0.642	0.604	0.67	0.622	0.602	0.669	0.604	0.622	0.676	0.601	0.6	0.654	0.615	0.64	0.701	0.663	0.683	0.757	0.862
237.6	0.6	0.666	0.627	0.6	0.672	0.642	0.605	0.67	0.622	0.602	0.669	0.604	0.621	0.676	0.601	0.599	0.654	0.615	0.64	0.7	0.663	0.682	0.756	0.861
237.8	0.6	0.666	0.627	0.6	0.672	0.642	0.605	0.671	0.622	0.602	0.669	0.604	0.621	0.675	0.601	0.599	0.654	0.615	0.64	0.7	0.662	0.682	0.756	0.861
238	0.6	0.666	0.627	0.6	0.672	0.641	0.605	0.671	0.621	0.602	0.669	0.604	0.621	0.675	0.6	0.599	0.654	0.615	0.64	0.699	0.662	0.682	0.756	0.86
238.2	0.6	0.666	0.627	0.6	0.672	0.641	0.605	0.671	0.621	0.602	0.669	0.604	0.621	0.675	0.6	0.599	0.654	0.615	0.639	0.699	0.661	0.681	0.756	0.859
238.4	0.6	0.666	0.627	0.599	0.672	0.641	0.605	0.672	0.621	0.602	0.669	0.603	0.621	0.675	0.6	0.598	0.654	0.615	0.639	0.698	0.661	0.681	0.755	0.859
238.6	0.6	0.667	0.627	0.599	0.672	0.641	0.605	0.672	0.621	0.602	0.669	0.603	0.621	0.675	0.6	0.598	0.654	0.615	0.639	0.698	0.661	0.681	0.755	0.858
238.8	0.6	0.667	0.626	0.599	0.672	0.641	0.605	0.672	0.621	0.602	0.669	0.603	0.62	0.675	0.6	0.598	0.654	0.615	0.639	0.698	0.66	0.681	0.754	0.858
239	0.6	0.667	0.626	0.599	0.672	0.64	0.604	0.672	0.621	0.601	0.669	0.603	0.62	0.675	0.6	0.597	0.653	0.614	0.638	0.698	0.66	0.681	0.754	0.857
239.2	0.6	0.667	0.625	0.599	0.672	0.64	0.604	0.672	0.621	0.601	0.669	0.603	0.62	0.675	0.6	0.597	0.653	0.614	0.638	0.698	0.66	0.681	0.754	0.856
239.4	0.6	0.667	0.625	0.599	0.672	0.64	0.604	0.672	0.621	0.601	0.669	0.603	0.62	0.675	0.6	0.597	0.653	0.614	0.637	0.698	0.659	0.681	0.753	0.856
239.6	0.6	0.667	0.625	0.599	0.671	0.64	0.603	0.672	0.62	0.601	0.669	0.603	0.62	0.675	0.6	0.597	0.653	0.614	0.637	0.698	0.659	0.68	0.753	0.855
239.8	0.599	0.667	0.625	0.599	0.671	0.64	0.603	0.671	0.62	0.601	0.67	0.603	0.62	0.675	0.6	0.596	0.653	0.614	0.637	0.698	0.659	0.68	0.752	0.855
240	0.599	0.666	0.624	0.599	0.671	0.64	0.602	0.671	0.62	0.601	0.67	0.603	0.62	0.675	0.6	0.596	0.652	0.613	0.637	0.698	0.658	0.68	0.752	0.854
240.2	0.599	0.666	0.624	0.599	0.671	0.64	0.602	0.671	0.62	0.601	0.67	0.603	0.62	0.675	0.6	0.596	0.652	0.613	0.637	0.698	0.658	0.679	0.751	0.854
240.4	0.599	0.666	0.624	0.599	0.67	0.64	0.602	0.671	0.62	0.601	0.669	0.603	0.62	0.675	0.6	0.596	0.652	0.613	0.636	0.698	0.658	0.679	0.751	0.854
240.6	0.599	0.666	0.624	0.599	0.67	0.64	0.602	0.671	0.62	0.601	0.669	0.603	0.62	0.674	0.6	0.596	0.652	0.613	0.636	0.698	0.658	0.679	0.751	0.853
240.8	0.599	0.665	0.625	0.599	0.67	0.64	0.602	0.67	0.62	0.6	0.669	0.602	0.62	0.674	0.6	0.596	0.652	0.613	0.636	0.698	0.658	0.679	0.75	0.853
241	0.598	0.665	0.625	0.599	0.669	0.64	0.601	0.67	0.62	0.6	0.669	0.602	0.62	0.674	0.599	0.596	0.652	0.612	0.636	0.697	0.657	0.678	0.75	0.852
241.2	0.598	0.664	0.625	0.598	0.669	0.64	0.601	0.67	0.62	0.6	0.669	0.602	0.62	0.674	0.599	0.596	0.652	0.612	0.636	0.697	0.657	0.678	0.75	0.852
241.4	0.598	0.664	0.625	0.598	0.669	0.64	0.601	0.67	0.62	0.6	0.669	0.602	0.62	0.674	0.599	0.596	0.653	0.612	0.636	0.697	0.657	0.677	0.749	0.851
241.6	0.598	0.664	0.625	0.597	0.668	0.64	0.601	0.671	0.62	0.6	0.668	0.602	0.62	0.673	0.599	0.597	0.652	0.612	0.636	0.696	0.657	0.677	0.749	0.851
241.8	0.598	0.663	0.625	0.597	0.668	0.64	0.601	0.671	0.62	0.6	0.669	0.602	0.62	0.673	0.599	0.597	0.652	0.611	0.636	0.696	0.657	0.676	0.749	0.851
242	0.598	0.663	0.624	0.596	0.668	0.64	0.601	0.671	0.62	0.6	0.669	0.602	0.62	0.673	0.598	0.597	0.652	0.611	0.635	0.696	0.657	0.676	0.749	0.851
242.2	0.599	0.663	0.624	0.596	0.668	0.639	0.601	0.67	0.62	0.599	0.669	0.602	0.62	0.673	0.598	0.597	0.652	0.611	0.635	0.696	0.657	0.676	0.748	0.851
242.4	0.599	0.663	0.624	0.596	0.668	0.639	0.601	0.67	0.619	0.599	0.668	0.602	0.62	0.673	0.599	0.597	0.652	0.611	0.635	0.695	0.657	0.675	0.748	0.85
242.6	0.599	0.663	0.624	0.596	0.668	0.639	0.601	0.67	0.619	0.599	0.668	0.602	0.619	0.673	0.599	0.596	0.652	0.611	0.634	0.695	0.657	0.675	0.748	0.85
242.8	0.599	0.663	0.624	0.596	0.668	0.639	0.601	0.669	0.619	0.599	0.668	0.602	0.619	0.673	0.599	0.596	0.652	0.611	0.634	0.695	0.657	0.674	0.747	0.85
243	0.599	0.663	0.624	0.596	0.668	0.638	0.601	0.669	0.619	0.599	0.668	0.601	0.619	0.673	0.599	0.596	0.651	0.611	0.634	0.695	0.656	0.674	0.747	0.849
243.2	0.599	0.663	0.624	0.596	0.668	0.638	0.601	0.669	0.619	0.599	0.667	0.601	0.619	0.674	0.599	0.596	0.651	0.611	0.634	0.694	0.656	0.674	0.747	0.849
243.4	0.598	0.663	0.624	0.596	0.668	0.638	0.6	0.668	0.619	0.599	0.667	0.601	0.619	0.674	0.599	0.596	0.651	0.611	0.633	0.694	0.656	0.674	0.746	0.849
243.6	0.598	0.663	0.624	0.596	0.668	0.638	0.6	0.668	0.619	0.599	0.667	0.601	0.619	0.674	0.599	0.595	0.65	0.611	0.633	0.694	0.656	0.674	0.746	0.848
243.8	0.598	0.663	0.623	0.596	0.669	0.638	0.6	0.668	0.619	0.599	0.667	0.601	0.618	0.674	0.599	0.595	0.65	0.611	0.633	0.694	0.656	0.673	0.746	0.848
244	0.597	0.663	0.623	0.596	0.669	0.638	0.6	0.668	0.619	0.599	0.667	0.601	0.618	0.674	0.599	0.595	0.65	0.611	0.633	0.693	0.655	0.673	0.745	0.848
244.2	0.597	0.664	0.623	0.596	0.669	0.637	0.6	0.668	0.618	0.599	0.666	0.601	0.618	0.674	0.599	0.595	0.65	0.611	0.633	0.693	0.655	0.673	0.745	0.847
244.4	0.597	0.664	0.623	0.596	0.668	0.637	0.6	0.668	0.618	0.599	0.666	0.601	0.618	0.674	0.599	0.595	0.65	0.611	0.633	0.693	0.655	0.673	0.745	0.847
244.6	0.597	0.664	0.623	0.596	0.668	0.638	0.6	0.668	0.618	0.599	0.666	0.601	0.618	0.674	0.599	0.595	0.65	0.611	0.633	0.692	0.654	0.673	0.744	0.847
244.8	0.596	0.664	0.623	0.596	0.668	0.638	0.6	0.668	0.618	0.598	0.665	0.601	0.618	0.674	0.599	0.595	0.65	0.611	0.633	0.692	0.654	0.673	0.744	0.846
245	0.596	0.664	0.622	0.595	0.668	0.638	0.6	0.668	0.618	0.598	0.665	0.601	0.618	0.674	0.598	0.596	0.65	0.611	0.633	0.692	0.654	0.672	0.744	0.846
245.2	0.596	0.664	0.622	0.595	0.668	0.638	0.6	0.668	0.618	0.598	0.665	0.601	0.618	0.673	0.598	0.596	0.65	0.611	0.633	0.692	0.654	0.672	0.744	0.845
245.4	0.596	0.664	0.622	0.595	0.668	0.638	0.6	0.668	0.618	0.598	0.666	0.601	0.618	0.673	0.597	0.596	0.65	0.611	0.633	0.692	0.653	0.672	0.743	0.845
245.6	0.596	0.664	0.621	0.594	0.668	0.638	0.6	0.668	0.617	0.597	0.666	0.601	0.619	0.673	0.597	0.596	0.65	0.61	0.633	0.692	0.653	0.672	0.743	0.844
245.8	0.596	0.664	0.621	0.594	0.668	0.638	0.6	0.668	0.617	0.597	0.666	0.601	0.619	0.672	0.597	0.596	0.649	0.61	0.632	0.692	0.653	0.671	0.742	0.844
246	0.596	0.664	0.621	0.594	0.668	0.637	0.6	0.668	0.617	0.597	0.666	0.601	0.619	0.672	0.597	0.596	0.65	0.61	0.632	0.692	0.653	0.671	0.742	0.844
246.2	0.596	0.664	0.621	0.594	0.668	0.637	0.6	0.668	0.617	0.597	0.665	0.601	0.619	0.671	0.596	0.596	0.65	0.61	0.632	0.691	0.653	0.671	0.741	0.843
246.4	0.596	0.664	0.621	0.594	0.667	0.637	0.6	0.668	0.617	0.596	0.665	0.601	0.619	0.671	0.596	0.595	0.65	0.609	0.632	0.691	0.653	0.671	0.741	0.843
246.6	0.596	0.664	0.621	0.594	0.667	0.637	0.6	0.668	0.617	0.596	0.665	0.601	0.619	0.671	0.596	0.595	0.65	0.609	0.631	0.691	0.653	0.67	0.74	0.842
246.8	0.596	0.663	0.621	0.594	0.667	0.637	0.6	0.668	0.617	0.596	0.665	0.601	0.619	0.671	0.596	0.594	0.649	0.609	0.631	0.691	0.653	0.67	0.74	0.842
247	0.596	0.663	0.621	0.594	0.667	0.637	0.6	0.668	0.617	0.596	0.665	0.601	0.618	0.67	0.596	0.594	0.649	0.609	0.631	0.691	0.653	0.67	0.739	0.842
247.2	0.596	0.662	0.621	0.594	0.667	0.636	0.6	0.668	0.617	0.596	0.664	0.601	0.618	0.67	0.596	0.594	0.649	0.609	0.63	0.691	0.652	0.669	0.739	0.841
247.4	0.596	0.661	0.621	0.594	0.667	0.636	0.6	0.668	0.617	0.597	0.664	0.601	0.618	0.67	0.596	0.594	0.649	0.608	0.63	0.691	0.652	0.669	0.738	0.841
247.6	0.596	0.661	0.621	0.595	0.667	0.636	0.599	0.668	0.617	0.597	0.664	0.601	0.617	0.67	0.596	0.593	0.648	0.608	0.629	0.69	0.652	0.669	0.738	0.841
247.8	0.595	0.661	0.621	0.595	0.667	0.636	0.599	0.668	0.617	0.596	0.664	0.6	0.617	0.67	0.596	0.593	0.648	0.608	0.629	0.69	0.651	0.668	0.738	0.84
248	0.595	0.66	0.621	0.595	0.667	0.636	0.599	0.668	0.617	0.596	0.664	0.6	0.617	0.67	0.596	0.593	0.648	0.608	0.629	0.69	0.651	0.668	0.738	0.84
248.2	0.595	0.66	0.621	0.594	0.667	0.636	0.599	0.668	0.617	0.596	0.664	0.6	0.616	0.67	0.596	0.593	0.647	0.608	0.629	0.689	0.651	0.668	0.738	0.84
248.4	0.595	0.66	0.621	0.594	0.667	0.636	0.599	0.668	0.617	0.596	0.664	0.6	0.616	0.67	0.596	0.593	0.647	0.608	0.628	0.689	0.65	0.668	0.738	0.839
248.6	0.595	0.66	0.62	0.594	0.667	0.636	0.599	0.668	0.616	0.596	0.664	0.6	0.616	0.67	0.596	0.593	0.647	0.608	0.628	0.689	0.65	0.667	0.737	0.839
248.8	0.594	0.66	0.62	0.594	0.667	0.636	0.599	0.668	0.616	0.596	0.664	0.6	0.616	0.67	0.596	0.593	0.647	0.608	0.628	0.689	0.65	0.667	0.737	0.838
249	0.594	0.66	0.62	0.594	0.668	0.636	0.599	0.667	0.616	0.596	0.664	0.6	0.616	0.67	0.596	0.593	0.647	0.608	0.628	0.689	0.65	0.667	0.737	0.837
249.2	0.594	0.66	0.62	0.594	0.668	0.636	0.598	0.667	0.616	0.596	0.664	0.599	0.616	0.67	0.596	0.593	0.647	0.608	0.628	0.688	0.65	0.666	0.736	0.837
249.4	0.593	0.66	0.62	0.593	0.668	0.636	0.598	0.667	0.615	0.596	0.664	0.599	0.616	0.669	0.596	0.593	0.647	0.608	0.628	0.688	0.65	0.666	0.736	0.836
249.6	0.593	0.66	0.62	0.593	0.667	0.636	0.598	0.667	0.615	0.596	0.664	0.599	0.616	0.669	0.595	0.593	0.647	0.608	0.628	0.688	0.65	0.666	0.735	0.835
249.8	0.593	0.66	0.619	0.593	0.667	0.636	0.598	0.667	0.615	0.596	0.664	0.598	0.616	0.669	0.595	0.593	0.647	0.607	0.627	0.687	0.65	0.665	0.735	0.835
250	0.593	0.66	0.619	0.593	0.667	0.636	0.598	0.667	0.614	0.596	0.664	0.598	0.616	0.669	0.595	0.593	0.647	0.607	0.627	0.687	0.65	0.665	0.734	0.835
250.2	0.594	0.66	0.62	0.592	0.666	0.636	0.598	0.667	0.614	0.596	0.664	0.598	0.615	0.669	0.595	0.593	0.647	0.607	0.627	0.687	0.65	0.665	0.734	0.834
250.4	0.594	0.66	0.62	0.592	0.666	0.636	0.598	0.666	0.614	0.596	0.664	0.597	0.615	0.669	0.595	0.593	0.647	0.607	0.627	0.686	0.65	0.664	0.734	0.834
250.6	0.594	0.659	0.62	0.592	0.666	0.636	0.598	0.666	0.614	0.596	0.664	0.597	0.615	0.668	0.595	0.592	0.647	0.607	0.626	0.686	0.65	0.664	0.733	0.833
250.8	0.594	0.659	0.62	0.592	0.665	0.636	0.598	0.666	0.613	0.596	0.664	0.597	0.615	0.668	0.595	0.592	0.647	0.607	0.626	0.686	0.649	0.664	0.733	0.833
251	0.594	0.658	0.62	0.592	0.665	0.635	0.598	0.666	0.613	0.595	0.664	0.597	0.615	0.668	0.594	0.592	0.647	0.607	0.626	0.686	0.649	0.663	0.733	0.832
251.2	0.595	0.658	0.62	0.593	0.665	0.635	0.598	0.666	0.613	0.595	0.664	0.596	0.615	0.668	0.594	0.592	0.647	0.607	0.625	0.686	0.649	0.663	0.732	0.832
251.4	0.595	0.658	0.62	0.593	0.665	0.635	0.598	0.666	0.613	0.595	0.664	0.596	0.615	0.668	0.594	0.593	0.647	0.606	0.625	0.686	0.648	0.663	0.732	0.832
251.6	0.595	0.658	0.62	0.593	0.665	0.635	0.598	0.666	0.613	0.595	0.664	0.596	0.615	0.668	0.594	0.593	0.647	0.606	0.625	0.686	0.648	0.663	0.732	0.831
251.8	0.595	0.658	0.619	0.593	0.665	0.635	0.598	0.666	0.613	0.595	0.664	0.596	0.615	0.668	0.594	0.593	0.647	0.606	0.624	0.685	0.648	0.663	0.732	0.831
252	0.595	0.658	0.619	0.593	0.664	0.634	0.598	0.666	0.613	0.595	0.664	0.595	0.615	0.668	0.594	0.593	0.646	0.606	0.624	0.685	0.647	0.663	0.732	0.831
252.2	0.594	0.658	0.619	0.593	0.664	0.634	0.598	0.666	0.614	0.594	0.663	0.595	0.615	0.668	0.594	0.593	0.646	0.606	0.624	0.685	0.647	0.663	0.732	0.831
252.4	0.594	0.658	0.619	0.593	0.664	0.634	0.597	0.666	0.614	0.594	0.663	0.596	0.615	0.668	0.594	0.593	0.646	0.606	0.624	0.685	0.647	0.663	0.732	0.831
252.6	0.594	0.658	0.619	0.593	0.664	0.634	0.597	0.666	0.614	0.594	0.662	0.596	0.615	0.668	0.594	0.593	0.646	0.606	0.624	0.685	0.647	0.662	0.731	0.831
252.8	0.593	0.658	0.619	0.593	0.664	0.634	0.597	0.666	0.614	0.594	0.662	0.596	0.615	0.668	0.594	0.593	0.646	0.605	0.624	0.685	0.647	0.662	0.731	0.831
253	0.593	0.658	0.62	0.593	0.664	0.634	0.597	0.666	0.614	0.594	0.662	0.596	0.615	0.668	0.594	0.593	0.646	0.605	0.624	0.685	0.646	0.662	0.73	0.831
253.2	0.593	0.658	0.62	0.593	0.664	0.634	0.597	0.666	0.614	0.594	0.661	0.596	0.615	0.668	0.594	0.592	0.646	0.606	0.624	0.685	0.646	0.662	0.73	0.83
253.4	0.592	0.658	0.62	0.593	0.664	0.633	0.596	0.666	0.614	0.595	0.661	0.596	0.614	0.668	0.594	0.592	0.646	0.606	0.624	0.685	0.646	0.661	0.729	0.83
253.6	0.592	0.658	0.62	0.593	0.664	0.633	0.596	0.666	0.614	0.595	0.661	0.596	0.614	0.668	0.594	0.592	0.646	0.606	0.624	0.685	0.646	0.661	0.729	0.829
253.8	0.592	0.657	0.62	0.592	0.664	0.633	0.596	0.666	0.614	0.595	0.661	0.596	0.614	0.668	0.594	0.591	0.646	0.606	0.624	0.684	0.645	0.661	0.728	0.829
254	0.592	0.657	0.62	0.592	0.663	0.633	0.596	0.666	0.614	0.595	0.662	0.596	0.614	0.668	0.594	0.591	0.646	0.606	0.624	0.684	0.645	0.66	0.728	0.828
254.2	0.592	0.657	0.62	0.592	0.663	0.633	0.596	0.665	0.614	0.594	0.662	0.596	0.614	0.668	0.594	0.59	0.646	0.606	0.624	0.684	0.645	0.66	0.728	0.827
254.4	0.592	0.657	0.62	0.592	0.663	0.633	0.596	0.665	0.614	0.594	0.662	0.596	0.615	0.668	0.594	0.59	0.646	0.606	0.624	0.684	0.645	0.659	0.728	0.826
254.6	0.592	0.657	0.619	0.592	0.663	0.633	0.596	0.665	0.613	0.594	0.662	0.596	0.615	0.668	0.594	0.59	0.646	0.606	0.624	0.684	0.645	0.659	0.727	0.826
254.8	0.592	0.657	0.619	0.592	0.663	0.633	0.596	0.664	0.613	0.594	0.662	0.596	0.615	0.667	0.593	0.59	0.646	0.606	0.624	0.684	0.645	0.659	0.727	0.825
255	0.592	0.657	0.619	0.592	0.664	0.633	0.596	0.664	0.613	0.593	0.662	0.596	0.615	0.667	0.593	0.59	0.646	0.606	0.624	0.683	0.645	0.659	0.727	0.825
255.2	0.592	0.657	0.619	0.592	0.664	0.633	0.596	0.664	0.613	0.593	0.662	0.596	0.614	0.667	0.593	0.589	0.646	0.606	0.623	0.682	0.645	0.658	0.727	0.824
255.4	0.592	0.657	0.618	0.591	0.663	0.633	0.596	0.664	0.613	0.593	0.662	0.595	0.614	0.667	0.593	0.589	0.645	0.605	0.623	0.682	0.645	0.658	0.727	0.824
255.6	0.592	0.658	0.618	0.591	0.663	0.633	0.596	0.664	0.613	0.593	0.662	0.595	0.614	0.667	0.593	0.589	0.645	0.605	0.622	0.681	0.645	0.658	0.727	0.823
255.8	0.592	0.658	0.618	0.591	0.663	0.633	0.596	0.663	0.612	0.593	0.661	0.595	0.614	0.667	0.593	0.589	0.645	0.605	0.622	0.681	0.644	0.658	0.727	0.823
256	0.592	0.658	0.617	0.591	0.663	0.632	0.596	0.663	0.612	0.593	0.661	0.595	0.614	0.667	0.593	0.589	0.644	0.605	0.622	0.68	0.644	0.658	0.726	0.823
256.2	0.592	0.658	0.617	0.591	0.663	0.632	0.596	0.663	0.612	0.593	0.661	0.596	0.614	0.667	0.593	0.589	0.644	0.604	0.622	0.68	0.644	0.658	0.726	0.823
256.4	0.592	0.658	0.617	0.591	0.663	0.632	0.596	0.663	0.612	0.593	0.661	0.596	0.613	0.667	0.593	0.589	0.644	0.604	0.621	0.68	0.644	0.658	0.726	0.823
256.6	0.592	0.657	0.617	0.591	0.663	0.633	0.596	0.663	0.612	0.593	0.66	0.596	0.613	0.667	0.593	0.589	0.644	0.604	0.621	0.68	0.644	0.658	0.726	0.823
256.8	0.592	0.657	0.617	0.591	0.663	0.633	0.596	0.663	0.612	0.593	0.66	0.596	0.613	0.667	0.593	0.589	0.643	0.604	0.621	0.68	0.644	0.657	0.725	0.822
257	0.592	0.657	0.617	0.59	0.663	0.633	0.596	0.663	0.612	0.593	0.66	0.596	0.613	0.667	0.594	0.589	0.643	0.604	0.621	0.68	0.644	0.657	0.725	0.822
257.2	0.592	0.657	0.618	0.59	0.663	0.633	0.595	0.663	0.612	0.593	0.66	0.596	0.613	0.667	0.593	0.589	0.643	0.604	0.621	0.68	0.643	0.656	0.725	0.822
257.4	0.592	0.657	0.618	0.59	0.662	0.633	0.595	0.663	0.612	0.593	0.66	0.596	0.613	0.667	0.593	0.589	0.643	0.604	0.621	0.68	0.643	0.656	0.724	0.821
257.6	0.591	0.656	0.618	0.59	0.662	0.632	0.595	0.663	0.612	0.593	0.66	0.596	0.614	0.667	0.593	0.589	0.643	0.604	0.621	0.68	0.643	0.655	0.724	0.821
257.8	0.591	0.656	0.618	0.59	0.662	0.632	0.594	0.663	0.612	0.593	0.661	0.595	0.614	0.667	0.593	0.589	0.643	0.604	0.621	0.681	0.643	0.655	0.724	0.82
258	0.591	0.656	0.617	0.59	0.662	0.632	0.594	0.662	0.612	0.593	0.661	0.595	0.614	0.666	0.592	0.589	0.643	0.604	0.621	0.681	0.643	0.655	0.724	0.82
258.2	0.591	0.655	0.617	0.59	0.662	0.632	0.594	0.662	0.611	0.593	0.66	0.595	0.613	0.666	0.592	0.589	0.642	0.603	0.621	0.681	0.643	0.654	0.724	0.82
258.4	0.591	0.655	0.617	0.589	0.662	0.632	0.594	0.662	0.611	0.592	0.66	0.594	0.613	0.666	0.591	0.589	0.642	0.603	0.621	0.681	0.643	0.654	0.723	0.82
258.6	0.591	0.655	0.617	0.589	0.662	0.631	0.594	0.662	0.611	0.592	0.66	0.594	0.613	0.665	0.591	0.589	0.642	0.603	0.62	0.68	0.643	0.654	0.723	0.819
258.8	0.591	0.655	0.616	0.589	0.662	0.631	0.594	0.661	0.611	0.592	0.66	0.594	0.613	0.665	0.591	0.589	0.642	0.603	0.62	0.68	0.643	0.654	0.723	0.819
259	0.591	0.654	0.616	0.589	0.661	0.631	0.593	0.661	0.611	0.592	0.66	0.594	0.613	0.665	0.591	0.589	0.642	0.603	0.62	0.679	0.643	0.654	0.723	0.818
259.2	0.591	0.654	0.616	0.589	0.661	0.631	0.593	0.661	0.61	0.592	0.66	0.594	0.613	0.665	0.591	0.589	0.642	0.603	0.619	0.679	0.642	0.654	0.723	0.818
259.4	0.591	0.654	0.615	0.589	0.661	0.631	0.593	0.661	0.61	0.592	0.66	0.594	0.612	0.664	0.591	0.589	0.642	0.603	0.619	0.678	0.642	0.654	0.722	0.818
259.6	0.591	0.654	0.615	0.589	0.661	0.631	0.593	0.661	0.61	0.592	0.66	0.594	0.612	0.664	0.591	0.589	0.642	0.604	0.618	0.678	0.642	0.654	0.722	0.818
259.8	0.591	0.654	0.615	0.589	0.661	0.631	0.593	0.661	0.61	0.592	0.659	0.594	0.612	0.664	0.591	0.589	0.642	0.604	0.618	0.678	0.641	0.654	0.721	0.817
260	0.591	0.654	0.615	0.589	0.661	0.631	0.593	0.661	0.61	0.592	0.659	0.593	0.612	0.664	0.591	0.589	0.642	0.604	0.618	0.678	0.641	0.654	0.721	0.817
260.2	0.591	0.654	0.615	0.589	0.661	0.631	0.593	0.661	0.61	0.592	0.659	0.593	0.612	0.664	0.59	0.588	0.642	0.604	0.618	0.677	0.641	0.654	0.721	0.817
260.4	0.591	0.655	0.615	0.589	0.661	0.631	0.593	0.661	0.61	0.592	0.659	0.593	0.612	0.663	0.59	0.588	0.642	0.604	0.618	0.677	0.641	0.653	0.72	0.817
260.6	0.591	0.655	0.615	0.589	0.661	0.631	0.593	0.661	0.609	0.592	0.659	0.593	0.612	0.664	0.59	0.588	0.642	0.604	0.618	0.677	0.641	0.653	0.72	0.817
260.8	0.59	0.655	0.615	0.589	0.661	0.631	0.593	0.661	0.609	0.592	0.659	0.593	0.612	0.663	0.59	0.588	0.642	0.604	0.618	0.677	0.641	0.652	0.72	0.817
261	0.59	0.655	0.615	0.589	0.66	0.631	0.593	0.661	0.609	0.591	0.659	0.593	0.612	0.664	0.59	0.588	0.642	0.604	0.617	0.677	0.641	0.652	0.72	0.816
261.2	0.59	0.655	0.615	0.589	0.66	0.631	0.593	0.661	0.609	0.591	0.659	0.592	0.612	0.663	0.59	0.588	0.642	0.604	0.617	0.677	0.641	0.651	0.719	0.816
261.4	0.589	0.655	0.615	0.589	0.66	0.631	0.593	0.661	0.609	0.591	0.659	0.592	0.612	0.663	0.59	0.588	0.641	0.604	0.617	0.676	0.641	0.651	0.719	0.815
261.6	0.589	0.655	0.615	0.589	0.66	0.631	0.593	0.661	0.609	0.591	0.659	0.592	0.612	0.663	0.59	0.588	0.641	0.604	0.617	0.676	0.64	0.651	0.719	0.815
261.8	0.589	0.654	0.615	0.589	0.66	0.631	0.593	0.661	0.609	0.591	0.659	0.592	0.611	0.663	0.59	0.589	0.641	0.603	0.618	0.676	0.64	0.65	0.719	0.814
262	0.589	0.654	0.615	0.589	0.66	0.631	0.593	0.661	0.609	0.591	0.659	0.592	0.611	0.663	0.59	0.589	0.641	0.603	0.618	0.676	0.64	0.65	0.718	0.814
262.2	0.589	0.654	0.615	0.589	0.66	0.631	0.593	0.661	0.61	0.591	0.658	0.591	0.611	0.664	0.59	0.589	0.641	0.602	0.618	0.676	0.64	0.65	0.718	0.813
262.4	0.589	0.654	0.615	0.589	0.66	0.631	0.593	0.661	0.61	0.591	0.658	0.591	0.611	0.664	0.59	0.589	0.641	0.602	0.618	0.676	0.639	0.65	0.718	0.812
262.6	0.589	0.654	0.615	0.588	0.66	0.631	0.593	0.661	0.61	0.591	0.658	0.591	0.611	0.664	0.59	0.589	0.641	0.602	0.618	0.675	0.639	0.65	0.718	0.812
262.8	0.589	0.653	0.615	0.588	0.66	0.631	0.593	0.661	0.611	0.591	0.658	0.592	0.612	0.664	0.59	0.589	0.64	0.602	0.617	0.675	0.639	0.65	0.718	0.811
263	0.589	0.653	0.615	0.588	0.66	0.631	0.592	0.661	0.611	0.591	0.658	0.592	0.612	0.664	0.59	0.589	0.64	0.601	0.617	0.675	0.639	0.651	0.718	0.811
263.2	0.589	0.653	0.615	0.588	0.66	0.631	0.592	0.661	0.611	0.591	0.658	0.592	0.612	0.664	0.59	0.589	0.64	0.601	0.617	0.675	0.639	0.651	0.717	0.811
263.4	0.588	0.653	0.615	0.588	0.66	0.631	0.592	0.661	0.611	0.591	0.658	0.592	0.611	0.664	0.59	0.589	0.64	0.601	0.617	0.675	0.639	0.651	0.717	0.811
263.6	0.588	0.653	0.615	0.587	0.66	0.631	0.592	0.661	0.61	0.591	0.658	0.592	0.611	0.664	0.59	0.589	0.64	0.601	0.616	0.675	0.639	0.651	0.716	0.81
263.8	0.588	0.653	0.615	0.587	0.66	0.63	0.592	0.661	0.61	0.591	0.658	0.592	0.611	0.664	0.59	0.588	0.64	0.601	0.616	0.674	0.639	0.651	0.716	0.81
264	0.588	0.653	0.615	0.587	0.66	0.63	0.592	0.661	0.61	0.591	0.658	0.592	0.61	0.664	0.59	0.588	0.64	0.601	0.615	0.674	0.639	0.65	0.715	0.81
264.2	0.588	0.653	0.614	0.587	0.659	0.63	0.591	0.661	0.609	0.591	0.658	0.592	0.61	0.664	0.59	0.587	0.64	0.601	0.615	0.674	0.639	0.65	0.714	0.81
264.4	0.587	0.653	0.614	0.587	0.659	0.63	0.591	0.66	0.609	0.591	0.658	0.592	0.609	0.664	0.59	0.587	0.64	0.601	0.614	0.673	0.639	0.649	0.714	0.81
264.6	0.587	0.653	0.614	0.587	0.659	0.629	0.591	0.66	0.608	0.591	0.658	0.592	0.609	0.664	0.59	0.587	0.64	0.602	0.614	0.673	0.639	0.649	0.713	0.81
264.8	0.587	0.652	0.614	0.587	0.659	0.629	0.591	0.66	0.608	0.59	0.658	0.592	0.609	0.664	0.59	0.587	0.64	0.602	0.614	0.673	0.639	0.649	0.713	0.81
265	0.587	0.652	0.614	0.587	0.659	0.629	0.591	0.66	0.608	0.59	0.658	0.592	0.608	0.664	0.59	0.587	0.64	0.602	0.614	0.673	0.639	0.648	0.712	0.809
265.2	0.587	0.652	0.614	0.587	0.659	0.629	0.591	0.66	0.608	0.59	0.658	0.591	0.608	0.664	0.59	0.587	0.64	0.602	0.614	0.673	0.639	0.647	0.712	0.809
265.4	0.587	0.652	0.614	0.587	0.658	0.629	0.591	0.66	0.608	0.59	0.658	0.591	0.608	0.664	0.589	0.587	0.64	0.601	0.614	0.673	0.638	0.647	0.711	0.808
265.6	0.587	0.652	0.614	0.587	0.658	0.629	0.591	0.66	0.608	0.59	0.657	0.591	0.608	0.664	0.589	0.587	0.64	0.601	0.614	0.673	0.638	0.647	0.711	0.808
265.8	0.588	0.651	0.614	0.587	0.658	0.629	0.591	0.659	0.608	0.589	0.657	0.591	0.608	0.664	0.589	0.587	0.64	0.601	0.614	0.673	0.637	0.646	0.711	0.807
266	0.588	0.651	0.613	0.587	0.658	0.629	0.591	0.659	0.608	0.589	0.657	0.591	0.609	0.663	0.589	0.587	0.64	0.601	0.614	0.673	0.637	0.646	0.71	0.807
266.2	0.588	0.651	0.613	0.587	0.658	0.629	0.591	0.659	0.609	0.589	0.656	0.59	0.609	0.663	0.589	0.587	0.64	0.6	0.614	0.673	0.637	0.646	0.71	0.806
266.4	0.589	0.651	0.613	0.587	0.659	0.629	0.591	0.659	0.609	0.589	0.656	0.59	0.609	0.663	0.589	0.587	0.64	0.6	0.614	0.673	0.636	0.646	0.71	0.806
266.6	0.589	0.651	0.613	0.587	0.659	0.629	0.591	0.659	0.609	0.589	0.656	0.589	0.609	0.663	0.588	0.587	0.64	0.6	0.614	0.673	0.636	0.646	0.71	0.806
266.8	0.589	0.651	0.613	0.587	0.659	0.629	0.591	0.659	0.609	0.589	0.655	0.589	0.61	0.663	0.588	0.587	0.639	0.6	0.614	0.673	0.636	0.646	0.711	0.805
267	0.589	0.651	0.612	0.587	0.658	0.629	0.59	0.659	0.608	0.589	0.655	0.589	0.61	0.663	0.588	0.586	0.639	0.599	0.614	0.673	0.636	0.646	0.711	0.805
267.2	0.589	0.651	0.612	0.587	0.658	0.629	0.59	0.659	0.608	0.589	0.655	0.589	0.61	0.663	0.588	0.586	0.639	0.599	0.613	0.673	0.636	0.646	0.711	0.804
267.4	0.589	0.652	0.612	0.586	0.658	0.629	0.59	0.659	0.608	0.589	0.655	0.588	0.609	0.662	0.587	0.586	0.639	0.599	0.613	0.673	0.636	0.646	0.711	0.804
267.6	0.588	0.652	0.612	0.586	0.657	0.628	0.59	0.659	0.608	0.589	0.655	0.588	0.609	0.662	0.587	0.585	0.639	0.599	0.612	0.672	0.636	0.646	0.711	0.804
267.8	0.588	0.652	0.612	0.586	0.657	0.628	0.59	0.659	0.607	0.589	0.655	0.588	0.609	0.662	0.587	0.585	0.639	0.599	0.612	0.672	0.636	0.645	0.71	0.804
268	0.587	0.652	0.612	0.586	0.657	0.628	0.59	0.659	0.607	0.589	0.655	0.588	0.609	0.662	0.587	0.585	0.64	0.599	0.611	0.672	0.636	0.645	0.71	0.804
268.2	0.586	0.652	0.611	0.586	0.657	0.628	0.59	0.658	0.607	0.589	0.655	0.588	0.608	0.662	0.587	0.585	0.64	0.599	0.611	0.671	0.636	0.645	0.71	0.804
268.4	0.586	0.652	0.611	0.585	0.657	0.628	0.59	0.658	0.607	0.589	0.655	0.588	0.608	0.662	0.587	0.585	0.64	0.599	0.611	0.671	0.635	0.645	0.71	0.804
268.6	0.586	0.652	0.612	0.585	0.656	0.627	0.59	0.658	0.607	0.589	0.656	0.588	0.608	0.662	0.587	0.585	0.64	0.599	0.611	0.671	0.635	0.645	0.71	0.804
268.8	0.586	0.652	0.612	0.585	0.656	0.627	0.59	0.658	0.607	0.589	0.656	0.588	0.608	0.662	0.587	0.585	0.64	0.599	0.611	0.67	0.635	0.645	0.709	0.804
269	0.585	0.651	0.612	0.585	0.656	0.627	0.59	0.658	0.607	0.589	0.656	0.588	0.608	0.662	0.587	0.585	0.64	0.599	0.611	0.67	0.635	0.645	0.709	0.803
269.2	0.585	0.651	0.612	0.585	0.656	0.627	0.59	0.658	0.607	0.589	0.656	0.588	0.608	0.662	0.587	0.585	0.64	0.599	0.611	0.67	0.634	0.645	0.709	0.803
269.4	0.585	0.651	0.612	0.585	0.656	0.627	0.59	0.658	0.607	0.589	0.657	0.588	0.608	0.662	0.587	0.585	0.64	0.599	0.611	0.669	0.634	0.645	0.709	0.803
269.6	0.585	0.651	0.612	0.585	0.657	0.626	0.59	0.658	0.607	0.589	0.657	0.588	0.608	0.662	0.587	0.586	0.64	0.599	0.611	0.669	0.634	0.645	0.708	0.803
269.8	0.586	0.651	0.612	0.585	0.657	0.626	0.59	0.658	0.607	0.589	0.657	0.587	0.609	0.662	0.587	0.586	0.64	0.598	0.611	0.669	0.634	0.645	0.708	0.802
