# Supplementary material for: A CTP-dependent gating mechanism enables ParB spreading on DNA
Source: eLife. 2021 Aug 16;10:e69676. doi: 10.7554/eLife.69676 (PMC8367383; doi:10.7554/eLife.69676)
Supplement: Figure 6—figure supplement 2—source data 1. [file elife-69676-fig6-figsupp2-data1.zip › Figure6_figure_supplement2/BLI_CTP_titration_mut10_R60A.csv]

0	-0.034	-0.012	-0.008	-0.02	-0.008	0.004	-0.015	0.003	-0.016	-0.008	-0.004	-0.014	-0.009	-0.012	0.005	-0.005	-0.02	0.004	-0.012	-0.006	-0.019	0.001	-0.014	0.002
0.2	-0.032	-0.011	-0.008	-0.019	-0.007	0.003	-0.014	0.003	-0.017	-0.007	-0.003	-0.014	-0.008	-0.011	0.004	-0.005	-0.019	0.004	-0.011	-0.006	-0.017	0.001	-0.014	0.002
0.4	-0.031	-0.011	-0.008	-0.018	-0.006	0.003	-0.012	0.003	-0.017	-0.007	-0.002	-0.013	-0.008	-0.009	0.004	-0.005	-0.018	0.003	-0.01	-0.006	-0.016	0.001	-0.014	0.002
0.6	-0.029	-0.011	-0.007	-0.016	-0.005	0.002	-0.011	0.003	-0.017	-0.006	-0.001	-0.013	-0.008	-0.008	0.003	-0.005	-0.017	0.003	-0.009	-0.006	-0.014	0.001	-0.013	0.002
0.8	-0.027	-0.01	-0.007	-0.015	-0.004	0.002	-0.01	0.003	-0.017	-0.006	0	-0.012	-0.008	-0.007	0.002	-0.005	-0.015	0.003	-0.008	-0.006	-0.013	0.002	-0.013	0.002
1	-0.025	-0.01	-0.006	-0.013	-0.003	0.002	-0.009	0.003	-0.017	-0.005	0.001	-0.011	-0.007	-0.005	0.002	-0.005	-0.014	0.003	-0.007	-0.006	-0.011	0.002	-0.013	0.002
1.2	-0.023	-0.01	-0.005	-0.012	-0.002	0.002	-0.008	0.003	-0.016	-0.004	0.001	-0.011	-0.007	-0.004	0.002	-0.004	-0.013	0.003	-0.006	-0.006	-0.009	0.002	-0.012	0.002
1.4	-0.022	-0.009	-0.005	-0.011	-0.001	0.002	-0.007	0.004	-0.016	-0.004	0.002	-0.01	-0.007	-0.003	0.001	-0.004	-0.012	0.003	-0.006	-0.005	-0.007	0.003	-0.012	0.002
1.6	-0.02	-0.009	-0.004	-0.01	0	0.002	-0.006	0.004	-0.015	-0.003	0.003	-0.009	-0.006	-0.002	0.001	-0.004	-0.011	0.003	-0.005	-0.005	-0.006	0.003	-0.011	0.002
1.8	-0.019	-0.008	-0.003	-0.009	0	0.003	-0.006	0.005	-0.014	-0.002	0.003	-0.009	-0.006	-0.001	0.001	-0.004	-0.01	0.003	-0.004	-0.004	-0.004	0.003	-0.011	0.002
2	-0.019	-0.008	-0.003	-0.008	0.001	0.003	-0.006	0.005	-0.012	-0.002	0.003	-0.008	-0.006	0	0.002	-0.003	-0.009	0.003	-0.003	-0.004	-0.003	0.004	-0.01	0.002
2.2	-0.018	-0.007	-0.002	-0.007	0.001	0.004	-0.006	0.006	-0.011	-0.002	0.003	-0.008	-0.006	0	0.002	-0.003	-0.009	0.003	-0.003	-0.003	-0.003	0.004	-0.009	0.002
2.4	-0.018	-0.007	-0.002	-0.007	0.002	0.005	-0.006	0.006	-0.01	-0.001	0.003	-0.007	-0.006	0	0.002	-0.003	-0.008	0.003	-0.003	-0.003	-0.002	0.004	-0.008	0.002
2.6	-0.018	-0.006	-0.001	-0.006	0.002	0.005	-0.006	0.006	-0.009	-0.001	0.003	-0.007	-0.006	0	0.002	-0.003	-0.008	0.004	-0.003	-0.003	-0.001	0.005	-0.008	0.002
2.8	-0.018	-0.006	-0.001	-0.006	0.003	0.005	-0.006	0.007	-0.008	-0.001	0.004	-0.007	-0.005	0.001	0.002	-0.003	-0.008	0.004	-0.003	-0.002	-0.001	0.005	-0.007	0.002
3	-0.017	-0.005	-0.001	-0.006	0.003	0.006	-0.006	0.007	-0.008	-0.001	0.004	-0.007	-0.005	0.001	0.001	-0.002	-0.007	0.004	-0.003	-0.002	0	0.005	-0.007	0.002
3.2	-0.016	-0.005	-0.001	-0.005	0.003	0.006	-0.006	0.007	-0.007	-0.001	0.004	-0.007	-0.005	0.001	0.001	-0.002	-0.007	0.004	-0.003	-0.002	0	0.006	-0.007	0.002
3.4	-0.016	-0.004	-0.001	-0.005	0.004	0.006	-0.006	0.006	-0.007	-0.001	0.004	-0.007	-0.005	0.002	0.001	-0.002	-0.006	0.004	-0.003	-0.002	0.001	0.006	-0.006	0.002
3.6	-0.015	-0.004	-0.001	-0.005	0.004	0.006	-0.006	0.006	-0.006	-0.001	0.004	-0.007	-0.005	0.002	0	-0.002	-0.006	0.004	-0.003	-0.002	0.001	0.006	-0.006	0.002
3.8	-0.015	-0.003	0	-0.004	0.004	0.007	-0.006	0.006	-0.006	-0.001	0.004	-0.007	-0.005	0.002	0	-0.001	-0.005	0.004	-0.003	-0.002	0.002	0.007	-0.006	0.002
4	-0.014	-0.003	0	-0.004	0.004	0.007	-0.006	0.006	-0.006	-0.001	0.004	-0.007	-0.005	0.002	0	-0.001	-0.005	0.004	-0.002	-0.002	0.002	0.007	-0.006	0.002
4.2	-0.013	-0.002	0	-0.004	0.004	0.006	-0.006	0.006	-0.005	-0.001	0.004	-0.007	-0.005	0.003	0	-0.001	-0.004	0.004	-0.002	-0.002	0.002	0.007	-0.006	0.003
4.4	-0.013	-0.002	0.001	-0.004	0.005	0.006	-0.006	0.006	-0.005	-0.001	0.004	-0.008	-0.005	0.003	0	-0.001	-0.004	0.005	-0.002	-0.003	0.002	0.007	-0.006	0.003
4.6	-0.012	-0.001	0.001	-0.003	0.005	0.006	-0.006	0.006	-0.004	-0.001	0.004	-0.008	-0.005	0.003	0	0	-0.004	0.005	-0.002	-0.003	0.002	0.007	-0.006	0.003
4.8	-0.011	-0.001	0.001	-0.003	0.005	0.006	-0.005	0.006	-0.004	-0.001	0.004	-0.008	-0.005	0.003	0.001	0	-0.004	0.005	-0.002	-0.002	0.002	0.007	-0.006	0.003
5	-0.011	0	0.001	-0.003	0.005	0.006	-0.005	0.006	-0.003	0	0.004	-0.008	-0.005	0.003	0.001	0	-0.004	0.005	-0.002	-0.002	0.002	0.007	-0.006	0.003
5.2	-0.01	0	0.002	-0.003	0.005	0.006	-0.005	0.006	-0.003	0	0.004	-0.008	-0.006	0.003	0.001	0.001	-0.004	0.005	-0.002	-0.002	0.002	0.007	-0.005	0.003
5.4	-0.01	0	0.002	-0.003	0.005	0.006	-0.005	0.007	-0.002	0	0.004	-0.008	-0.006	0.003	0.001	0.001	-0.005	0.005	-0.002	-0.002	0.002	0.007	-0.005	0.003
5.6	-0.009	0	0.002	-0.003	0.005	0.006	-0.004	0.007	-0.002	0	0.004	-0.008	-0.006	0.003	0.001	0.001	-0.005	0.005	-0.001	-0.001	0.002	0.006	-0.005	0.003
5.8	-0.009	0	0.002	-0.003	0.005	0.006	-0.004	0.007	-0.002	0	0.004	-0.008	-0.006	0.004	0.001	0.001	-0.005	0.004	-0.001	-0.001	0.002	0.006	-0.004	0.003
6	-0.009	0	0.002	-0.002	0.005	0.007	-0.004	0.006	-0.001	0	0.004	-0.008	-0.006	0.004	0.001	0.002	-0.005	0.004	-0.001	-0.001	0.002	0.006	-0.004	0.003
6.2	-0.009	0	0.002	-0.002	0.005	0.007	-0.004	0.006	-0.001	0	0.004	-0.007	-0.006	0.004	0.001	0.002	-0.005	0.004	-0.002	0	0.002	0.005	-0.004	0.002
6.4	-0.008	0	0.002	-0.002	0.006	0.007	-0.003	0.006	-0.001	0	0.004	-0.007	-0.006	0.004	0	0.002	-0.005	0.004	-0.002	0	0.002	0.005	-0.004	0.002
6.6	-0.008	0	0.002	-0.002	0.006	0.007	-0.003	0.006	0	0.001	0.004	-0.007	-0.006	0.005	0	0.002	-0.005	0.004	-0.002	0	0.002	0.005	-0.003	0.002
6.8	-0.008	0	0.002	-0.002	0.006	0.007	-0.003	0.006	0	0.001	0.004	-0.007	-0.005	0.005	0	0.002	-0.005	0.004	-0.002	0.001	0.002	0.005	-0.003	0.002
7	-0.008	0	0.002	-0.002	0.006	0.008	-0.002	0.006	0	0.001	0.004	-0.006	-0.005	0.005	0	0.003	-0.005	0.004	-0.002	0.001	0.003	0.004	-0.003	0.002
7.2	-0.008	0	0.002	-0.003	0.005	0.007	-0.002	0.006	0.001	0.001	0.003	-0.006	-0.005	0.005	0	0.003	-0.005	0.004	-0.002	0.001	0.003	0.004	-0.003	0.002
7.4	-0.008	0	0.002	-0.003	0.005	0.007	-0.002	0.006	0.001	0.001	0.003	-0.006	-0.005	0.004	0.001	0.003	-0.005	0.004	-0.002	0.001	0.003	0.004	-0.002	0.002
7.6	-0.008	0	0.002	-0.003	0.005	0.007	-0.002	0.006	0.001	0.001	0.003	-0.006	-0.004	0.004	0.001	0.003	-0.005	0.004	-0.003	0.001	0.003	0.003	-0.002	0.002
7.8	-0.008	0	0.002	-0.003	0.005	0.007	-0.002	0.006	0.001	0.001	0.003	-0.006	-0.004	0.004	0.001	0.004	-0.004	0.004	-0.003	0.001	0.003	0.003	-0.002	0.002
8	-0.008	0	0.002	-0.003	0.005	0.006	-0.002	0.006	0.001	0.001	0.003	-0.006	-0.003	0.005	0.002	0.004	-0.004	0.004	-0.003	0.001	0.004	0.003	-0.002	0.002
8.2	-0.008	0	0.002	-0.003	0.005	0.006	-0.002	0.006	0.001	0.001	0.003	-0.006	-0.003	0.005	0.002	0.004	-0.004	0.005	-0.003	0.001	0.004	0.003	-0.002	0.002
8.4	-0.008	0	0.002	-0.003	0.005	0.006	-0.002	0.005	0.001	0.001	0.003	-0.006	-0.003	0.005	0.003	0.004	-0.004	0.005	-0.003	0.001	0.004	0.003	-0.002	0.002
8.6	-0.007	0	0.002	-0.003	0.005	0.006	-0.002	0.005	0.001	0.001	0.003	-0.006	-0.002	0.005	0.003	0.004	-0.004	0.005	-0.003	0.001	0.004	0.003	-0.002	0.002
8.8	-0.007	0	0.002	-0.003	0.004	0.005	-0.002	0.005	0.002	0.001	0.003	-0.006	-0.002	0.005	0.004	0.004	-0.004	0.005	-0.002	0.001	0.004	0.002	-0.002	0.002
9	-0.007	0	0.002	-0.003	0.004	0.005	-0.002	0.005	0.002	0.001	0.003	-0.006	-0.002	0.004	0.004	0.004	-0.004	0.004	-0.002	0.001	0.004	0.002	-0.002	0.002
9.2	-0.006	0	0.002	-0.003	0.004	0.005	-0.002	0.005	0.002	0.001	0.003	-0.006	-0.002	0.004	0.004	0.004	-0.004	0.004	-0.002	0.001	0.003	0.002	-0.002	0.003
9.4	-0.006	0	0.002	-0.003	0.003	0.005	-0.002	0.005	0.002	0.001	0.003	-0.006	-0.002	0.004	0.004	0.004	-0.004	0.004	-0.002	0.001	0.003	0.002	-0.002	0.003
9.6	-0.006	0	0.002	-0.003	0.003	0.005	-0.002	0.005	0.002	0	0.004	-0.006	-0.002	0.004	0.003	0.004	-0.003	0.004	-0.002	0.001	0.003	0.001	-0.002	0.003
9.8	-0.005	0	0.002	-0.002	0.003	0.005	-0.002	0.004	0.002	0	0.004	-0.006	-0.002	0.004	0.003	0.004	-0.003	0.003	-0.002	0.001	0.003	0.001	-0.002	0.003
10	-0.005	0	0.002	-0.002	0.003	0.005	-0.002	0.004	0.002	0	0.004	-0.006	-0.002	0.004	0.003	0.004	-0.003	0.003	-0.002	0.001	0.003	0.001	-0.002	0.003
10.2	-0.005	0	0.002	-0.002	0.004	0.005	-0.002	0.004	0.002	0	0.004	-0.006	-0.003	0.004	0.002	0.003	-0.003	0.003	-0.001	0.001	0.004	0.001	-0.002	0.003
10.4	-0.005	0	0.002	-0.001	0.004	0.005	-0.002	0.005	0.002	0.001	0.004	-0.006	-0.003	0.004	0.002	0.003	-0.002	0.003	-0.001	0.002	0.004	0.001	-0.002	0.003
10.6	-0.005	0	0.002	-0.001	0.004	0.005	-0.002	0.005	0.002	0.001	0.004	-0.006	-0.003	0.004	0.002	0.003	-0.002	0.003	-0.001	0.002	0.004	0.001	-0.002	0.003
10.8	-0.005	0	0.002	-0.001	0.004	0.004	-0.002	0.005	0.002	0.001	0.004	-0.006	-0.003	0.004	0.002	0.003	-0.002	0.003	-0.001	0.002	0.004	0.001	-0.002	0.002
11	-0.005	-0.001	0.002	-0.001	0.004	0.004	-0.002	0.005	0.002	0.001	0.004	-0.006	-0.002	0.004	0.002	0.003	-0.002	0.003	-0.001	0.002	0.003	0.001	-0.002	0.002
11.2	-0.005	-0.001	0.002	0	0.004	0.004	-0.002	0.005	0.001	0.001	0.003	-0.006	-0.002	0.004	0.001	0.003	-0.002	0.004	-0.001	0.002	0.003	0.001	-0.002	0.002
11.4	-0.004	-0.001	0.002	0	0.004	0.004	-0.002	0.006	0.001	0.001	0.003	-0.006	-0.002	0.004	0.001	0.003	-0.002	0.004	-0.001	0.002	0.003	0.001	-0.002	0.001
11.6	-0.004	-0.002	0.002	0	0.004	0.004	-0.002	0.006	0.001	0.001	0.003	-0.005	-0.002	0.004	0.001	0.003	-0.001	0.004	-0.001	0.002	0.002	0.001	-0.001	0.001
11.8	-0.004	-0.002	0.002	0	0.004	0.003	-0.003	0.006	0.001	0.002	0.003	-0.005	-0.001	0.004	0	0.003	-0.001	0.004	-0.001	0.002	0.002	0.001	-0.001	0.001
12	-0.004	-0.002	0.001	0	0.004	0.003	-0.003	0.006	0.001	0.002	0.003	-0.005	-0.001	0.004	0	0.003	-0.001	0.003	0	0.002	0.002	0.001	-0.001	0
12.2	-0.003	-0.002	0.001	0	0.004	0.003	-0.003	0.006	0.001	0.002	0.003	-0.004	-0.001	0.004	0	0.003	-0.001	0.004	0	0.002	0.001	0.002	-0.001	0
12.4	-0.003	-0.002	0.001	0	0.004	0.003	-0.003	0.006	0.001	0.002	0.003	-0.004	-0.001	0.004	0	0.003	-0.001	0.004	0	0.001	0.001	0.002	-0.001	0
12.6	-0.003	-0.002	0.001	0.001	0.004	0.003	-0.003	0.005	0.001	0.002	0.003	-0.003	-0.001	0.004	0	0.003	-0.001	0.004	0	0.001	0.001	0.002	-0.001	0.001
12.8	-0.003	-0.003	0.001	0.001	0.004	0.003	-0.003	0.005	0.001	0.002	0.003	-0.003	-0.001	0.004	0	0.003	-0.001	0.004	0	0.001	0.001	0.001	-0.001	0.001
13	-0.003	-0.003	0.001	0.001	0.004	0.003	-0.003	0.005	0.001	0.002	0.003	-0.003	-0.002	0.004	0	0.003	-0.001	0.004	0	0.001	0.001	0.001	-0.001	0.001
13.2	-0.003	-0.003	0.001	0.001	0.004	0.003	-0.003	0.004	0.001	0.002	0.003	-0.002	-0.002	0.004	0	0.003	-0.001	0.004	0	0	0.001	0.001	0	0.001
13.4	-0.003	-0.003	0.001	0.001	0.004	0.003	-0.003	0.004	0.002	0.003	0.003	-0.002	-0.002	0.004	0	0.003	-0.002	0.004	0	0	0.001	0.001	0	0.001
13.6	-0.003	-0.002	0.001	0	0.004	0.003	-0.003	0.004	0.002	0.003	0.003	-0.002	-0.002	0.004	0.001	0.003	-0.002	0.004	0	0	0.001	0.001	0	0.001
13.8	-0.002	-0.002	0.001	0	0.004	0.003	-0.003	0.004	0.002	0.003	0.003	-0.002	-0.002	0.004	0.001	0.004	-0.002	0.004	0	0	0.002	0.001	-0.001	0.001
14	-0.002	-0.002	0.001	0	0.004	0.004	-0.002	0.004	0.002	0.003	0.003	-0.002	-0.002	0.004	0.001	0.004	-0.003	0.003	0	0	0.002	0.001	-0.001	0.001
14.2	-0.002	-0.002	0.001	0	0.004	0.004	-0.002	0.004	0.002	0.002	0.003	-0.002	-0.002	0.004	0.001	0.004	-0.003	0.003	0	0	0.002	0.001	-0.001	0.001
14.4	-0.002	-0.002	0.001	0	0.004	0.004	-0.002	0.004	0.002	0.002	0.003	-0.003	-0.002	0.004	0.002	0.004	-0.003	0.003	0	0	0.002	0.001	-0.001	0.001
14.6	-0.002	-0.002	0.001	0	0.004	0.004	-0.002	0.004	0.002	0.002	0.003	-0.003	-0.002	0.004	0.002	0.004	-0.003	0.003	0	0	0.003	0.001	-0.002	0.001
14.8	-0.002	-0.002	0.001	0	0.004	0.004	-0.002	0.004	0.002	0.002	0.003	-0.003	-0.002	0.004	0.002	0.004	-0.003	0.003	0	0	0.003	0.001	-0.002	0
15	-0.002	-0.002	0.001	0	0.004	0.004	-0.002	0.004	0.002	0.002	0.003	-0.003	-0.002	0.004	0.001	0.004	-0.003	0.003	0	0	0.003	0.002	-0.002	0
15.2	-0.002	-0.002	0.001	0	0.004	0.004	-0.002	0.004	0.002	0.001	0.003	-0.003	-0.002	0.004	0.001	0.004	-0.003	0.003	0	0.001	0.003	0.002	-0.002	0
15.4	-0.001	-0.002	0	0	0.003	0.004	-0.002	0.004	0.002	0.001	0.003	-0.003	-0.001	0.003	0.001	0.004	-0.003	0.003	0	0.001	0.003	0.002	-0.002	0
15.6	-0.001	-0.002	0	0	0.003	0.004	-0.001	0.004	0.002	0.001	0.003	-0.003	-0.001	0.003	0	0.003	-0.003	0.002	0	0	0.003	0.002	-0.002	0
15.8	-0.001	-0.002	0	0	0.003	0.004	-0.001	0.003	0.001	0	0.003	-0.003	-0.001	0.003	0	0.003	-0.002	0.002	0	0	0.003	0.002	-0.002	0
16	-0.001	-0.002	0	0	0.002	0.004	-0.001	0.003	0.001	0	0.003	-0.003	-0.001	0.003	0	0.003	-0.002	0.002	0	0	0.003	0.002	-0.002	0
16.2	-0.001	-0.002	0	0	0.002	0.004	-0.001	0.003	0.001	0	0.003	-0.003	-0.001	0.003	-0.001	0.002	-0.002	0.002	0	0	0.003	0.002	-0.001	0
16.4	-0.001	-0.002	0	0	0.002	0.003	-0.001	0.003	0.001	0	0.003	-0.003	-0.001	0.003	-0.001	0.002	-0.002	0.002	0	0	0.003	0.001	-0.001	0
16.6	-0.001	-0.002	0	0	0.002	0.003	-0.001	0.003	0.001	0	0.003	-0.002	-0.001	0.003	-0.001	0.002	-0.002	0.002	0.001	-0.001	0.003	0.001	-0.001	0
16.8	-0.001	-0.002	0	0	0.001	0.003	-0.001	0.002	0.001	0	0.003	-0.002	-0.001	0.003	-0.001	0.001	-0.001	0.002	0.001	-0.001	0.003	0.001	-0.001	0
17	-0.001	-0.001	0	0	0.001	0.003	-0.001	0.002	0.001	0	0.003	-0.002	0	0.003	-0.002	0.001	-0.001	0.002	0.001	-0.001	0.003	0.001	-0.001	0
17.2	-0.001	-0.001	0	0	0.001	0.003	-0.001	0.002	0.001	0	0.003	-0.002	0	0.003	-0.002	0.001	-0.001	0.002	0.001	-0.001	0.003	0.001	-0.001	0
17.4	-0.001	-0.001	0	-0.001	0.001	0.002	-0.001	0.002	0.001	0.001	0.002	-0.002	0	0.003	-0.001	0	-0.001	0.002	0.001	-0.001	0.003	0.001	-0.001	0
17.6	-0.001	-0.001	0	-0.001	0.001	0.002	-0.001	0.002	0.001	0.001	0.002	-0.002	0	0.003	-0.001	0	-0.001	0.002	0.001	-0.001	0.003	0.001	-0.001	0.001
17.8	0	-0.001	0	-0.001	0.002	0.002	-0.001	0.002	0.001	0.001	0.002	-0.002	0	0.003	-0.001	0.001	-0.001	0.002	0.001	0	0.003	0.001	-0.001	0.001
18	0	-0.001	0.001	-0.001	0.002	0.002	-0.001	0.002	0	0.001	0.002	-0.001	0	0.003	0	0.001	-0.001	0.002	0.001	0	0.003	0.001	-0.001	0.001
18.2	0	-0.001	0.001	-0.001	0.002	0.002	-0.001	0.002	0	0.001	0.002	-0.001	0	0.003	0	0.001	-0.001	0.002	0	0	0.003	0.001	-0.001	0.001
18.4	0	-0.001	0.001	-0.001	0.002	0.002	-0.001	0.002	0	0.002	0.002	-0.001	0	0.003	0	0.001	-0.001	0.002	0	0.001	0.002	0.001	-0.002	0.001
18.6	0	-0.001	0.001	-0.001	0.003	0.001	-0.001	0.002	0	0.002	0.002	-0.001	0	0.003	0	0.001	-0.001	0.002	0	0.001	0.002	0.001	-0.002	0.001
18.8	0	-0.001	0.001	-0.001	0.003	0.001	-0.001	0.002	0	0.002	0.002	-0.001	0	0.003	0.001	0.002	-0.001	0.002	0.001	0.001	0.002	0.002	-0.002	0.001
19	0	-0.002	0.001	-0.001	0.003	0.002	-0.001	0.002	0	0.001	0.002	0	-0.001	0.002	0.001	0.002	-0.001	0.003	0.001	0.002	0.002	0.002	-0.002	0.001
19.2	0	-0.002	0.002	-0.001	0.003	0.002	-0.001	0.002	0	0.001	0.002	0	-0.001	0.002	0.001	0.002	-0.001	0.003	0.001	0.002	0.001	0.002	-0.001	0.001
19.4	0	-0.002	0.002	-0.001	0.002	0.002	-0.001	0.002	0	0.001	0.002	0	0	0.002	0.001	0.002	-0.001	0.003	0.001	0.002	0.001	0.002	-0.001	0.001
19.6	0	-0.002	0.002	-0.001	0.002	0.002	-0.001	0.002	0	0.001	0.001	0	0	0.002	0.001	0.002	-0.002	0.003	0.001	0.002	0.001	0.002	-0.001	0.001
19.8	0	-0.002	0.002	-0.001	0.002	0.002	-0.001	0.002	0.001	0.001	0.001	0	0	0.002	0.001	0.002	-0.002	0.003	0.001	0.002	0.001	0.002	-0.001	0.001
20	-0.001	-0.002	0.002	0	0.002	0.002	0	0.002	0.001	0.001	0.001	0	0	0.002	0.001	0.002	-0.002	0.003	0.001	0.001	0.001	0.002	-0.001	0.001
20.2	0	-0.002	0.002	0	0.001	0.002	0	0.002	0.001	0	0.001	0	0	0.002	0.001	0.003	-0.002	0.003	0.001	0.001	0.001	0.002	-0.001	0.001
20.4	0	-0.002	0.001	0	0.001	0.002	0	0.002	0.001	0	0.001	0	0	0.002	0.001	0.003	-0.001	0.003	0.001	0.001	0.001	0.002	0	0.001
20.6	0	-0.002	0.001	0	0.001	0.002	0	0.002	0.001	0	0.001	0	0	0.002	0.001	0.003	-0.001	0.003	0.001	0.001	0.001	0.002	0	0.001
20.8	0	-0.002	0.001	0	0.001	0.002	0	0.002	0.001	0	0.001	0	0	0.002	0	0.002	-0.001	0.003	0.001	0	0.001	0.002	0	0.001
21	0.001	-0.002	0.001	0	0.001	0.002	0	0.002	0.001	0	0.001	0	0	0.001	0	0.002	-0.001	0.003	0.002	0	0.001	0.002	0	0.001
21.2	0.001	-0.002	0.001	0	0.001	0.002	0	0.002	0.001	0	0.001	0	0	0.001	0	0.002	-0.001	0.002	0.002	0	0.001	0.002	0	0.001
21.4	0.001	-0.001	0.001	0	0	0.002	0	0.002	0	0	0.001	0	0	0.001	0	0.001	0	0.002	0.002	-0.001	0	0.002	0	0.001
21.6	0.001	-0.001	0.001	0	0.001	0.001	0	0.002	0	0	0.001	0	0	0.001	0	0.001	0	0.002	0.002	-0.001	0	0.002	0	0
21.8	0.001	-0.001	0.001	0	0	0.001	0	0.001	0	0	0	0	-0.001	0.001	0	0.001	0	0.001	0.002	-0.001	0	0.002	0	0
22	0.001	0	0.001	0	0	0.001	0	0.001	0	0	0	0	-0.001	0.001	0	0.001	0	0.001	0.002	-0.001	0	0.002	0	0
22.2	0.001	0	0.001	0	0	0.001	-0.001	0.001	0	0	0	0	-0.001	0.001	0	0	0	0.001	0.002	0	0	0.002	0	0
22.4	0.001	0	0.001	0	0	0.001	-0.001	0.001	0	0	0	0	-0.001	0.001	0	0	0	0.001	0.002	0	0	0.002	0	-0.001
22.6	0.001	0	0.001	0	0	0.001	-0.001	0.001	0	0	0	0	-0.001	0.001	0	0	0	0.001	0.002	0	0.001	0.002	0	-0.001
22.8	0.001	0	0.001	0	0	0	-0.001	0.001	0	0	0	0	-0.001	0.001	0	0	0	0.001	0.002	0	0.001	0.002	0	-0.001
23	0.001	-0.001	0.001	0	0	0	-0.001	0.001	0	0	0	0	0	0.001	0	-0.001	0	0	0.002	0	0.001	0.002	0	-0.001
23.2	0.001	-0.001	0.001	0	0	0	-0.001	0.001	0	0	0	-0.001	0	0.001	0	-0.001	0	0	0.002	0	0.001	0.002	0	-0.001
23.4	0.001	-0.002	0.001	0	0	0	-0.001	0.001	0	0	0	-0.001	-0.001	0.001	0	-0.001	0	0	0.002	0	0.001	0.002	-0.001	-0.001
23.6	0.001	-0.002	0.001	0	0	0	0	0.001	0	0	0	-0.001	-0.001	0.002	0	0	0	0	0.002	0	0.001	0.001	-0.001	-0.001
23.8	0.001	-0.002	0.001	0	0	0	0	0.001	0	0	0.001	-0.001	-0.001	0.002	0	0	0	0	0.002	0	0.001	0.001	-0.001	-0.001
24	0	-0.003	0.001	0	0	-0.001	0	0.001	0	0	0.001	-0.001	-0.001	0.002	0	0	0	0	0.002	0.001	0.001	0.001	-0.001	-0.001
24.2	0	-0.003	0	0	0.001	-0.001	0	0.001	0	0	0.001	-0.001	-0.001	0.002	0	0	0	0	0.001	0.001	0.001	0	-0.001	0
24.4	0	-0.003	0	0	0.001	-0.001	0	0.001	0	-0.001	0.001	-0.001	-0.001	0.002	0	0	0	0	0.001	0.001	0.001	0	-0.001	0
24.6	0	-0.003	0	0	0.001	-0.001	0	0.001	0	-0.001	0.001	-0.001	-0.001	0.002	-0.001	0.001	-0.001	0	0.001	0.001	0.001	0	-0.001	0
24.8	0	-0.003	0	0	0.001	-0.001	0	0.001	0	-0.001	0.001	-0.001	-0.001	0.002	-0.001	0.001	-0.001	0	0.001	0.001	0	-0.001	-0.001	0
25	0	-0.003	0	0	0.001	-0.001	0	0	0	-0.001	0.001	-0.001	-0.001	0.002	0	0.001	-0.001	0	0.001	0.001	0	-0.001	-0.001	0
25.2	0	-0.002	0	0	0.001	-0.001	-0.001	0	0	-0.001	0.001	-0.001	-0.001	0.002	0	0.001	-0.001	0	0.001	0	0	-0.001	-0.001	0.001
25.4	0	-0.002	0	0	0.001	-0.001	-0.001	0	0	-0.001	0.001	0	-0.001	0.002	0	0.001	-0.001	0	0.001	0	-0.001	-0.001	-0.001	0.001
25.6	0	-0.002	0	0	0	-0.001	-0.001	0	0	-0.001	0.001	0	-0.001	0.002	0	0.001	-0.001	0	0	0	-0.001	-0.001	-0.001	0.001
25.8	0	-0.002	0	0	0	-0.001	-0.001	0	0	-0.001	0.001	0	-0.001	0.002	0	0	-0.001	0	0	0.001	-0.001	-0.001	-0.001	0.001
26	0	-0.001	0	0	0	-0.001	-0.001	0	0	-0.001	0	0	-0.001	0.002	0	0	-0.001	0	0	0.001	-0.001	-0.001	-0.001	0.001
26.2	0	-0.001	0	0	0	-0.001	-0.001	0	0	-0.001	0	0	0	0.002	0	0	-0.001	0	0	0.001	-0.001	0	-0.001	0
26.4	0	-0.001	0	0	0	0	-0.001	0	0	-0.001	0	0	0	0.001	0.001	0	-0.001	0	0	0.001	0	0	-0.001	0
26.6	0	0	0	0	0	0	-0.001	0	0	0	0	0	0	0.001	0.001	0	0	0	0	0	0	0	0	0
26.8	0	0	0	0	0	0	-0.001	0	0	0	0	0	0	0.001	0.001	0	0	0	0	0	0	0	-0.001	0
27	0	0	0	0	0	0	0	0	0	0	0	0	0	0.001	0.001	0	0	0	0	0	0	0.001	-0.001	0
27.2	0	0	0	0	0	0	0	0	0	0.001	0	0	0	0.001	0.001	0	0	0	0	0	0	0.001	-0.001	0
27.4	0	0	0	0	0	0	0	0	0	0.001	0	0	0	0	0.001	0	0	0	0	0	0	0.001	-0.001	0
27.6	0	0.001	0	0	0	0	0	0	0	0.001	0	0	0	0	0	0	0	0	0	0	0	0.001	-0.001	0
27.8	0	0.001	0	0	0	0.001	0	0	0	0.001	0	0	0	0	0	0	0	0	0	0	0	0.001	-0.001	0
28	0	0.001	0	0	0	0	0	0	0	0	0	0	0	0	0	0	0	0	0	0	0	0.001	-0.001	0
28.2	0	0.001	0	0	0	0	0	0	0	0	0	0	0	0	0	0	0	0	0	0	0	0.001	0	0
28.4	0	0.001	0	0	0	0	0	0	0	0	0	0	0	0	0	0	0	0	0	0	0	0	0	0
28.6	0	0	0	0	0	0	0	0	0	0	0	0	0	0	0	0	0	0	0	0	0	0	0	0
28.8	0	0	0	0	0	0	0	0	0	0	0	0	0	0	0	0	0	0	0	0	0	0	0	0
29	0	0	0	0	0	0	0	0	0	0	0	0	0	0	0	0	0	0	0	0	0	-0.001	0	0
29.2	0	-0.001	0	0	0	-0.001	0	0	0	-0.001	0	0	0	0	0	0	0	0	0	0	0	-0.001	0.001	0
29.4	0	-0.001	0	0	0	-0.001	0	0	0	-0.001	0	0	0	0	-0.001	0	0	0	0	0	0	-0.001	0.001	0
29.6	0	-0.001	0	0	0	-0.001	-0.001	0	0	-0.001	0.001	0	0	0	-0.001	0	0	0.001	0	0	0.001	-0.002	0.001	0
29.8	0	-0.002	0.001	0	0	-0.001	-0.001	0	0	-0.001	0.001	0	0	0	-0.001	0	0.001	0.001	0	0	0.001	-0.002	0.002	0
30	0	0	0	0	0	0	0	0	0	0	0	0	0	0	0	0	0	0	0	0	0	0	0	0
30.2	0.019	0.025	0.025	0.027	0.029	0.033	0.029	0.029	0.029	0.027	0.029	0.027	0.027	0.028	0.025	0.022	0.024	0.023	0.028	0.026	0.028	0.023	0.023	0.027
30.4	0.041	0.054	0.054	0.059	0.062	0.07	0.062	0.061	0.062	0.058	0.061	0.058	0.059	0.059	0.054	0.048	0.051	0.049	0.06	0.056	0.06	0.05	0.05	0.058
30.6	0.066	0.086	0.086	0.093	0.099	0.11	0.098	0.097	0.099	0.091	0.097	0.093	0.094	0.094	0.085	0.076	0.082	0.078	0.097	0.091	0.096	0.081	0.08	0.093
30.8	0.094	0.12	0.12	0.131	0.138	0.151	0.137	0.135	0.139	0.128	0.134	0.13	0.131	0.132	0.119	0.108	0.116	0.11	0.136	0.127	0.135	0.115	0.113	0.13
31	0.124	0.156	0.156	0.169	0.18	0.194	0.177	0.174	0.181	0.166	0.174	0.169	0.171	0.171	0.155	0.141	0.151	0.143	0.177	0.166	0.175	0.151	0.147	0.17
31.2	0.155	0.191	0.192	0.208	0.223	0.236	0.218	0.214	0.224	0.204	0.213	0.208	0.21	0.21	0.191	0.176	0.187	0.177	0.218	0.206	0.217	0.189	0.183	0.211
31.4	0.186	0.227	0.228	0.246	0.265	0.276	0.258	0.252	0.265	0.241	0.251	0.246	0.25	0.248	0.226	0.21	0.223	0.211	0.26	0.246	0.257	0.227	0.219	0.252
31.6	0.216	0.26	0.262	0.281	0.305	0.313	0.296	0.287	0.305	0.277	0.286	0.283	0.287	0.285	0.26	0.243	0.257	0.243	0.299	0.284	0.297	0.264	0.254	0.291
31.8	0.245	0.291	0.294	0.314	0.342	0.346	0.33	0.319	0.342	0.309	0.319	0.316	0.321	0.318	0.29	0.274	0.289	0.274	0.335	0.32	0.333	0.299	0.286	0.327
32	0.271	0.317	0.321	0.342	0.374	0.372	0.36	0.346	0.374	0.337	0.346	0.345	0.351	0.346	0.317	0.302	0.318	0.3	0.367	0.351	0.364	0.331	0.316	0.36
32.2	0.294	0.339	0.343	0.364	0.399	0.392	0.383	0.367	0.4	0.36	0.367	0.368	0.374	0.369	0.339	0.325	0.341	0.321	0.393	0.377	0.39	0.358	0.34	0.386
32.4	0.313	0.356	0.362	0.381	0.42	0.408	0.402	0.383	0.42	0.377	0.384	0.387	0.393	0.386	0.357	0.344	0.36	0.34	0.415	0.399	0.411	0.381	0.362	0.408
32.6	0.329	0.372	0.378	0.396	0.437	0.422	0.419	0.398	0.438	0.393	0.399	0.404	0.41	0.402	0.373	0.36	0.376	0.356	0.435	0.418	0.43	0.401	0.381	0.427
32.8	0.344	0.386	0.393	0.408	0.452	0.435	0.434	0.411	0.455	0.407	0.413	0.419	0.425	0.416	0.387	0.375	0.391	0.371	0.452	0.435	0.446	0.419	0.398	0.443
33	0.357	0.399	0.406	0.419	0.465	0.446	0.448	0.423	0.469	0.419	0.425	0.432	0.438	0.428	0.399	0.388	0.403	0.384	0.467	0.45	0.461	0.436	0.413	0.458
33.2	0.369	0.41	0.417	0.428	0.476	0.457	0.46	0.433	0.482	0.43	0.436	0.445	0.449	0.439	0.41	0.399	0.415	0.396	0.481	0.464	0.474	0.451	0.426	0.471
33.4	0.38	0.421	0.428	0.437	0.487	0.468	0.472	0.443	0.494	0.441	0.447	0.456	0.46	0.449	0.421	0.409	0.425	0.407	0.494	0.476	0.487	0.464	0.439	0.483
33.6	0.39	0.432	0.439	0.446	0.496	0.478	0.483	0.453	0.506	0.451	0.457	0.467	0.47	0.459	0.43	0.419	0.435	0.417	0.506	0.488	0.498	0.477	0.451	0.495
33.8	0.4	0.442	0.449	0.454	0.505	0.487	0.494	0.462	0.517	0.461	0.467	0.478	0.48	0.468	0.44	0.428	0.444	0.427	0.517	0.499	0.509	0.489	0.462	0.505
34	0.409	0.451	0.458	0.462	0.513	0.497	0.504	0.47	0.528	0.47	0.476	0.488	0.489	0.477	0.449	0.436	0.453	0.436	0.528	0.51	0.52	0.5	0.472	0.516
34.2	0.418	0.46	0.467	0.47	0.521	0.506	0.513	0.479	0.539	0.479	0.485	0.497	0.498	0.486	0.457	0.444	0.462	0.445	0.539	0.52	0.53	0.51	0.482	0.525
34.4	0.427	0.469	0.476	0.478	0.528	0.514	0.523	0.487	0.549	0.487	0.494	0.506	0.507	0.494	0.465	0.452	0.47	0.453	0.549	0.529	0.54	0.52	0.49	0.534
34.6	0.435	0.477	0.484	0.485	0.535	0.522	0.532	0.495	0.559	0.495	0.502	0.514	0.515	0.502	0.473	0.46	0.478	0.461	0.558	0.538	0.549	0.529	0.499	0.543
34.8	0.443	0.485	0.491	0.492	0.541	0.53	0.541	0.502	0.568	0.503	0.51	0.522	0.523	0.509	0.481	0.467	0.486	0.469	0.567	0.547	0.558	0.539	0.507	0.551
35	0.45	0.493	0.499	0.499	0.548	0.537	0.549	0.509	0.577	0.511	0.518	0.529	0.53	0.516	0.488	0.474	0.493	0.477	0.576	0.556	0.566	0.547	0.515	0.559
35.2	0.457	0.5	0.506	0.506	0.554	0.544	0.558	0.516	0.585	0.518	0.525	0.537	0.538	0.523	0.495	0.481	0.501	0.484	0.584	0.564	0.574	0.555	0.522	0.567
35.4	0.464	0.507	0.513	0.512	0.56	0.55	0.565	0.522	0.592	0.525	0.532	0.544	0.545	0.53	0.502	0.488	0.508	0.491	0.591	0.571	0.582	0.563	0.529	0.574
35.6	0.471	0.514	0.519	0.519	0.565	0.556	0.573	0.528	0.6	0.532	0.538	0.55	0.551	0.536	0.509	0.494	0.514	0.498	0.599	0.579	0.59	0.571	0.536	0.581
35.8	0.478	0.521	0.526	0.525	0.571	0.562	0.58	0.534	0.606	0.539	0.544	0.556	0.558	0.542	0.515	0.501	0.521	0.505	0.605	0.586	0.597	0.578	0.543	0.587
36	0.484	0.527	0.532	0.531	0.576	0.568	0.586	0.54	0.613	0.546	0.55	0.562	0.564	0.547	0.521	0.507	0.527	0.511	0.612	0.593	0.604	0.585	0.549	0.593
36.2	0.49	0.534	0.538	0.536	0.58	0.574	0.593	0.545	0.619	0.552	0.556	0.568	0.57	0.553	0.528	0.513	0.533	0.517	0.618	0.6	0.611	0.591	0.555	0.599
36.4	0.496	0.54	0.544	0.542	0.585	0.579	0.599	0.55	0.625	0.557	0.561	0.574	0.576	0.558	0.534	0.519	0.538	0.522	0.624	0.606	0.617	0.597	0.561	0.605
36.6	0.502	0.545	0.549	0.547	0.589	0.584	0.606	0.556	0.631	0.562	0.566	0.579	0.581	0.562	0.54	0.524	0.544	0.528	0.63	0.612	0.623	0.603	0.567	0.61
36.8	0.508	0.551	0.554	0.552	0.593	0.589	0.612	0.56	0.636	0.567	0.571	0.584	0.586	0.567	0.545	0.53	0.549	0.533	0.635	0.618	0.629	0.608	0.572	0.615
37	0.514	0.556	0.559	0.557	0.597	0.594	0.617	0.565	0.641	0.572	0.576	0.589	0.591	0.572	0.55	0.535	0.554	0.538	0.641	0.624	0.635	0.614	0.577	0.62
37.2	0.519	0.561	0.564	0.562	0.602	0.599	0.623	0.569	0.646	0.577	0.58	0.594	0.596	0.576	0.555	0.54	0.559	0.543	0.646	0.629	0.64	0.618	0.582	0.625
37.4	0.524	0.566	0.569	0.567	0.605	0.604	0.628	0.573	0.651	0.581	0.585	0.598	0.6	0.58	0.559	0.545	0.563	0.548	0.651	0.634	0.645	0.623	0.587	0.63
37.6	0.529	0.57	0.573	0.571	0.609	0.608	0.633	0.577	0.656	0.586	0.589	0.602	0.604	0.584	0.563	0.55	0.567	0.552	0.656	0.639	0.65	0.628	0.591	0.634
37.8	0.534	0.574	0.578	0.576	0.613	0.612	0.638	0.581	0.66	0.59	0.593	0.606	0.608	0.588	0.567	0.555	0.571	0.556	0.661	0.644	0.655	0.632	0.595	0.638
38	0.539	0.578	0.582	0.58	0.616	0.616	0.642	0.585	0.665	0.594	0.597	0.609	0.613	0.591	0.571	0.559	0.575	0.56	0.666	0.649	0.659	0.636	0.599	0.642
38.2	0.544	0.582	0.586	0.585	0.62	0.619	0.647	0.589	0.669	0.598	0.6	0.613	0.617	0.595	0.575	0.564	0.578	0.563	0.67	0.653	0.663	0.64	0.603	0.646
38.4	0.548	0.585	0.59	0.589	0.623	0.623	0.651	0.593	0.673	0.602	0.604	0.616	0.62	0.598	0.578	0.568	0.581	0.567	0.675	0.658	0.667	0.643	0.606	0.649
38.6	0.553	0.589	0.593	0.592	0.626	0.626	0.656	0.596	0.677	0.606	0.607	0.619	0.624	0.601	0.582	0.572	0.585	0.57	0.679	0.662	0.671	0.647	0.609	0.652
38.8	0.557	0.592	0.596	0.596	0.629	0.629	0.66	0.599	0.681	0.609	0.61	0.622	0.628	0.604	0.585	0.576	0.588	0.574	0.683	0.666	0.674	0.651	0.612	0.655
39	0.56	0.596	0.6	0.599	0.633	0.632	0.663	0.602	0.685	0.613	0.613	0.625	0.631	0.607	0.588	0.581	0.591	0.577	0.687	0.669	0.678	0.655	0.616	0.658
39.2	0.564	0.599	0.603	0.603	0.636	0.634	0.667	0.605	0.688	0.617	0.616	0.628	0.634	0.61	0.591	0.584	0.594	0.58	0.69	0.673	0.681	0.658	0.618	0.66
39.4	0.568	0.602	0.606	0.606	0.639	0.637	0.67	0.608	0.691	0.62	0.619	0.63	0.638	0.613	0.594	0.588	0.597	0.583	0.693	0.676	0.684	0.661	0.621	0.663
39.6	0.571	0.605	0.609	0.609	0.642	0.639	0.674	0.61	0.694	0.623	0.622	0.633	0.641	0.615	0.597	0.591	0.599	0.585	0.696	0.679	0.687	0.665	0.624	0.665
39.8	0.575	0.608	0.611	0.612	0.644	0.642	0.677	0.613	0.697	0.626	0.625	0.635	0.644	0.618	0.6	0.595	0.602	0.588	0.699	0.682	0.69	0.668	0.626	0.667
40	0.578	0.61	0.614	0.615	0.647	0.644	0.68	0.615	0.699	0.63	0.627	0.638	0.646	0.62	0.603	0.598	0.604	0.59	0.702	0.685	0.693	0.671	0.629	0.669
40.2	0.581	0.613	0.616	0.618	0.649	0.646	0.683	0.617	0.702	0.632	0.629	0.64	0.649	0.623	0.605	0.601	0.607	0.593	0.705	0.687	0.696	0.674	0.631	0.671
40.4	0.584	0.616	0.618	0.621	0.652	0.648	0.686	0.619	0.704	0.635	0.631	0.642	0.652	0.625	0.607	0.604	0.609	0.596	0.707	0.69	0.699	0.677	0.633	0.673
40.6	0.587	0.618	0.62	0.623	0.654	0.651	0.689	0.621	0.706	0.638	0.633	0.644	0.654	0.627	0.61	0.606	0.611	0.598	0.71	0.692	0.701	0.679	0.636	0.675
40.8	0.59	0.621	0.622	0.626	0.657	0.653	0.692	0.622	0.708	0.641	0.635	0.646	0.657	0.629	0.612	0.609	0.613	0.601	0.713	0.694	0.704	0.682	0.638	0.676
41	0.593	0.623	0.624	0.628	0.659	0.654	0.695	0.624	0.71	0.644	0.637	0.648	0.659	0.631	0.614	0.612	0.616	0.603	0.715	0.697	0.706	0.685	0.64	0.678
41.2	0.596	0.625	0.626	0.63	0.661	0.656	0.698	0.625	0.712	0.647	0.639	0.65	0.662	0.633	0.616	0.614	0.618	0.605	0.718	0.699	0.708	0.688	0.642	0.68
41.4	0.599	0.626	0.629	0.633	0.663	0.658	0.7	0.627	0.714	0.649	0.64	0.652	0.665	0.635	0.617	0.617	0.62	0.607	0.721	0.701	0.71	0.69	0.644	0.681
41.6	0.601	0.628	0.631	0.635	0.665	0.659	0.703	0.629	0.716	0.651	0.642	0.653	0.667	0.637	0.619	0.619	0.621	0.609	0.723	0.703	0.712	0.693	0.646	0.683
41.8	0.604	0.63	0.633	0.637	0.667	0.661	0.705	0.63	0.717	0.653	0.643	0.654	0.67	0.638	0.621	0.622	0.623	0.611	0.726	0.706	0.714	0.695	0.647	0.685
42	0.607	0.632	0.635	0.639	0.669	0.662	0.708	0.632	0.719	0.655	0.645	0.655	0.672	0.64	0.622	0.625	0.625	0.613	0.728	0.708	0.716	0.698	0.649	0.687
42.2	0.61	0.635	0.637	0.641	0.671	0.663	0.71	0.634	0.721	0.657	0.647	0.656	0.675	0.641	0.624	0.627	0.626	0.614	0.73	0.71	0.718	0.7	0.651	0.689
42.4	0.612	0.637	0.638	0.643	0.673	0.665	0.712	0.636	0.723	0.66	0.648	0.658	0.677	0.643	0.625	0.63	0.628	0.616	0.732	0.712	0.719	0.702	0.653	0.69
42.6	0.615	0.638	0.64	0.644	0.674	0.666	0.714	0.637	0.725	0.662	0.65	0.659	0.679	0.645	0.627	0.633	0.63	0.618	0.734	0.713	0.721	0.705	0.655	0.692
42.8	0.617	0.64	0.642	0.646	0.676	0.667	0.716	0.639	0.726	0.664	0.652	0.66	0.681	0.646	0.629	0.635	0.631	0.62	0.736	0.715	0.722	0.707	0.656	0.694
43	0.62	0.642	0.644	0.648	0.677	0.669	0.718	0.641	0.728	0.666	0.654	0.661	0.683	0.648	0.63	0.637	0.632	0.622	0.738	0.717	0.724	0.709	0.658	0.695
43.2	0.622	0.644	0.646	0.65	0.679	0.67	0.72	0.642	0.73	0.667	0.655	0.662	0.684	0.649	0.632	0.64	0.634	0.623	0.74	0.719	0.725	0.711	0.659	0.697
43.4	0.624	0.645	0.647	0.651	0.68	0.672	0.722	0.644	0.731	0.669	0.657	0.663	0.686	0.65	0.633	0.642	0.635	0.625	0.742	0.72	0.727	0.712	0.661	0.698
43.6	0.626	0.647	0.649	0.653	0.681	0.673	0.724	0.645	0.733	0.67	0.659	0.664	0.687	0.651	0.634	0.644	0.637	0.627	0.743	0.722	0.728	0.714	0.662	0.699
43.8	0.628	0.648	0.65	0.655	0.683	0.675	0.725	0.646	0.734	0.672	0.66	0.665	0.688	0.653	0.636	0.646	0.638	0.629	0.745	0.724	0.729	0.716	0.663	0.701
44	0.63	0.65	0.651	0.657	0.684	0.676	0.727	0.647	0.736	0.674	0.661	0.666	0.69	0.654	0.637	0.648	0.64	0.63	0.746	0.725	0.73	0.718	0.664	0.702
44.2	0.632	0.651	0.652	0.659	0.686	0.678	0.729	0.648	0.737	0.676	0.662	0.667	0.691	0.654	0.638	0.65	0.641	0.632	0.748	0.726	0.732	0.72	0.665	0.703
44.4	0.634	0.652	0.653	0.661	0.687	0.68	0.731	0.649	0.738	0.678	0.663	0.668	0.692	0.655	0.64	0.652	0.643	0.633	0.749	0.728	0.733	0.721	0.666	0.704
44.6	0.636	0.653	0.654	0.663	0.688	0.681	0.733	0.65	0.74	0.68	0.664	0.669	0.693	0.656	0.641	0.653	0.644	0.634	0.751	0.729	0.734	0.723	0.667	0.705
44.8	0.637	0.654	0.655	0.665	0.689	0.682	0.735	0.651	0.741	0.682	0.665	0.67	0.695	0.656	0.642	0.655	0.646	0.635	0.752	0.731	0.735	0.724	0.668	0.706
45	0.639	0.655	0.656	0.667	0.691	0.683	0.737	0.652	0.742	0.683	0.665	0.671	0.696	0.657	0.643	0.657	0.647	0.636	0.753	0.732	0.737	0.726	0.669	0.706
45.2	0.641	0.656	0.657	0.669	0.692	0.684	0.738	0.653	0.743	0.685	0.666	0.672	0.698	0.658	0.643	0.659	0.648	0.637	0.754	0.733	0.738	0.727	0.67	0.707
45.4	0.642	0.658	0.657	0.67	0.693	0.685	0.74	0.653	0.744	0.686	0.667	0.673	0.7	0.659	0.644	0.66	0.649	0.638	0.756	0.734	0.739	0.729	0.671	0.708
45.6	0.644	0.659	0.658	0.672	0.694	0.686	0.741	0.654	0.745	0.688	0.667	0.673	0.701	0.66	0.645	0.662	0.65	0.639	0.757	0.735	0.74	0.73	0.672	0.709
45.8	0.646	0.66	0.658	0.673	0.695	0.686	0.742	0.655	0.746	0.689	0.668	0.674	0.703	0.661	0.646	0.664	0.651	0.64	0.758	0.736	0.741	0.732	0.672	0.71
46	0.647	0.662	0.659	0.675	0.696	0.687	0.743	0.656	0.746	0.69	0.668	0.674	0.704	0.662	0.646	0.666	0.651	0.641	0.759	0.737	0.741	0.733	0.673	0.71
46.2	0.649	0.663	0.66	0.676	0.697	0.687	0.745	0.657	0.747	0.692	0.669	0.675	0.705	0.663	0.647	0.667	0.652	0.641	0.761	0.738	0.742	0.734	0.674	0.711
46.4	0.65	0.664	0.661	0.677	0.698	0.688	0.746	0.658	0.748	0.693	0.67	0.675	0.707	0.664	0.648	0.669	0.653	0.642	0.762	0.739	0.743	0.736	0.675	0.712
46.6	0.652	0.666	0.662	0.678	0.699	0.688	0.747	0.658	0.748	0.695	0.671	0.675	0.708	0.665	0.649	0.67	0.653	0.643	0.764	0.74	0.744	0.737	0.676	0.713
46.8	0.653	0.667	0.663	0.679	0.7	0.689	0.749	0.659	0.749	0.696	0.672	0.676	0.709	0.666	0.649	0.672	0.654	0.644	0.765	0.74	0.744	0.738	0.677	0.714
47	0.654	0.668	0.664	0.68	0.701	0.69	0.75	0.66	0.75	0.697	0.673	0.676	0.71	0.666	0.65	0.673	0.654	0.645	0.766	0.741	0.745	0.739	0.678	0.715
47.2	0.656	0.669	0.665	0.68	0.702	0.69	0.751	0.66	0.75	0.698	0.673	0.677	0.711	0.667	0.651	0.674	0.655	0.646	0.768	0.742	0.746	0.74	0.679	0.715
47.4	0.657	0.67	0.666	0.681	0.703	0.691	0.752	0.661	0.751	0.699	0.674	0.678	0.712	0.668	0.651	0.675	0.655	0.646	0.769	0.742	0.747	0.741	0.679	0.716
47.6	0.658	0.671	0.667	0.682	0.704	0.692	0.753	0.661	0.752	0.7	0.675	0.678	0.713	0.668	0.652	0.676	0.656	0.647	0.77	0.743	0.748	0.742	0.68	0.716
47.8	0.659	0.672	0.668	0.683	0.705	0.693	0.754	0.662	0.753	0.7	0.675	0.679	0.713	0.669	0.653	0.677	0.656	0.648	0.771	0.744	0.748	0.743	0.681	0.716
48	0.661	0.673	0.668	0.684	0.706	0.693	0.755	0.663	0.753	0.701	0.676	0.68	0.713	0.669	0.653	0.678	0.657	0.649	0.771	0.745	0.749	0.744	0.681	0.717
48.2	0.662	0.674	0.669	0.685	0.707	0.694	0.756	0.663	0.754	0.702	0.676	0.681	0.714	0.67	0.654	0.678	0.658	0.649	0.772	0.745	0.75	0.745	0.682	0.717
48.4	0.663	0.675	0.67	0.686	0.707	0.695	0.757	0.664	0.754	0.703	0.677	0.681	0.715	0.67	0.654	0.679	0.659	0.65	0.773	0.746	0.751	0.746	0.682	0.717
48.6	0.664	0.676	0.67	0.687	0.708	0.696	0.758	0.664	0.755	0.704	0.677	0.681	0.715	0.67	0.655	0.68	0.66	0.651	0.773	0.747	0.751	0.747	0.683	0.718
48.8	0.665	0.676	0.671	0.688	0.709	0.696	0.759	0.665	0.755	0.705	0.678	0.682	0.716	0.67	0.655	0.681	0.66	0.651	0.774	0.748	0.752	0.748	0.683	0.718
49	0.667	0.677	0.671	0.689	0.71	0.697	0.76	0.665	0.756	0.705	0.678	0.682	0.717	0.671	0.655	0.682	0.661	0.652	0.774	0.748	0.753	0.749	0.684	0.718
49.2	0.668	0.678	0.672	0.69	0.71	0.698	0.761	0.666	0.756	0.706	0.678	0.682	0.718	0.671	0.656	0.683	0.662	0.652	0.775	0.749	0.754	0.751	0.685	0.718
49.4	0.67	0.678	0.672	0.691	0.711	0.698	0.761	0.666	0.756	0.707	0.679	0.682	0.719	0.671	0.656	0.684	0.662	0.653	0.775	0.75	0.755	0.752	0.685	0.719
49.6	0.671	0.679	0.672	0.692	0.711	0.699	0.762	0.667	0.757	0.708	0.679	0.682	0.72	0.672	0.657	0.685	0.663	0.654	0.776	0.75	0.756	0.754	0.686	0.719
49.8	0.672	0.68	0.673	0.692	0.712	0.699	0.762	0.667	0.757	0.708	0.679	0.682	0.721	0.672	0.657	0.686	0.664	0.654	0.777	0.751	0.756	0.755	0.686	0.72
50	0.673	0.68	0.673	0.693	0.713	0.7	0.762	0.668	0.757	0.709	0.68	0.682	0.721	0.672	0.657	0.687	0.664	0.655	0.778	0.752	0.757	0.757	0.687	0.721
50.2	0.674	0.681	0.674	0.693	0.713	0.7	0.763	0.668	0.757	0.71	0.68	0.682	0.722	0.673	0.657	0.688	0.665	0.655	0.778	0.752	0.758	0.758	0.687	0.722
50.4	0.675	0.681	0.674	0.694	0.714	0.701	0.764	0.668	0.758	0.711	0.681	0.682	0.723	0.673	0.658	0.689	0.665	0.655	0.779	0.753	0.758	0.759	0.688	0.723
50.6	0.676	0.682	0.675	0.695	0.715	0.701	0.764	0.669	0.758	0.712	0.681	0.682	0.724	0.674	0.658	0.69	0.666	0.656	0.78	0.754	0.759	0.76	0.688	0.723
50.8	0.677	0.682	0.675	0.695	0.715	0.702	0.765	0.669	0.758	0.713	0.682	0.682	0.725	0.674	0.658	0.691	0.666	0.656	0.78	0.754	0.76	0.76	0.689	0.724
51	0.677	0.683	0.675	0.696	0.716	0.702	0.766	0.669	0.759	0.713	0.683	0.682	0.726	0.674	0.659	0.692	0.666	0.656	0.781	0.755	0.76	0.761	0.69	0.724
51.2	0.678	0.683	0.675	0.697	0.716	0.703	0.767	0.67	0.76	0.714	0.683	0.682	0.727	0.675	0.659	0.693	0.666	0.657	0.781	0.756	0.76	0.761	0.69	0.725
51.4	0.679	0.684	0.676	0.698	0.717	0.703	0.767	0.67	0.76	0.714	0.684	0.682	0.728	0.676	0.66	0.693	0.667	0.657	0.781	0.756	0.76	0.762	0.69	0.725
51.6	0.679	0.684	0.676	0.698	0.718	0.703	0.768	0.671	0.761	0.715	0.684	0.682	0.729	0.676	0.66	0.694	0.667	0.658	0.781	0.757	0.76	0.762	0.691	0.725
51.8	0.68	0.684	0.676	0.699	0.719	0.703	0.769	0.671	0.761	0.716	0.684	0.683	0.729	0.676	0.661	0.695	0.667	0.658	0.782	0.758	0.76	0.762	0.691	0.724
52	0.681	0.685	0.676	0.7	0.719	0.703	0.769	0.671	0.762	0.717	0.685	0.683	0.73	0.677	0.661	0.696	0.667	0.659	0.782	0.759	0.76	0.763	0.691	0.724
52.2	0.681	0.685	0.677	0.701	0.72	0.704	0.77	0.671	0.762	0.718	0.685	0.683	0.73	0.677	0.662	0.697	0.668	0.659	0.783	0.759	0.76	0.763	0.691	0.724
52.4	0.682	0.686	0.677	0.702	0.721	0.704	0.771	0.671	0.762	0.718	0.685	0.683	0.731	0.677	0.662	0.698	0.668	0.66	0.783	0.759	0.76	0.763	0.691	0.724
52.6	0.683	0.686	0.677	0.702	0.721	0.704	0.771	0.672	0.762	0.719	0.686	0.684	0.731	0.678	0.663	0.698	0.668	0.661	0.784	0.759	0.76	0.764	0.691	0.724
52.8	0.685	0.687	0.678	0.703	0.722	0.705	0.772	0.672	0.762	0.72	0.686	0.684	0.732	0.678	0.663	0.699	0.668	0.661	0.784	0.759	0.76	0.764	0.691	0.724
53	0.686	0.688	0.678	0.704	0.722	0.705	0.772	0.672	0.762	0.721	0.686	0.684	0.732	0.678	0.663	0.7	0.668	0.662	0.785	0.76	0.761	0.765	0.691	0.724
53.2	0.687	0.688	0.679	0.704	0.723	0.706	0.773	0.673	0.763	0.722	0.686	0.685	0.733	0.678	0.664	0.7	0.669	0.663	0.785	0.76	0.761	0.766	0.691	0.724
53.4	0.689	0.689	0.68	0.705	0.723	0.706	0.774	0.673	0.763	0.722	0.686	0.685	0.733	0.678	0.664	0.7	0.669	0.663	0.786	0.76	0.761	0.767	0.691	0.724
53.6	0.69	0.69	0.68	0.706	0.723	0.707	0.774	0.673	0.763	0.723	0.686	0.685	0.733	0.678	0.664	0.701	0.67	0.664	0.787	0.761	0.762	0.768	0.691	0.725
53.8	0.69	0.69	0.681	0.706	0.724	0.707	0.775	0.674	0.763	0.724	0.687	0.686	0.734	0.678	0.665	0.701	0.67	0.664	0.787	0.761	0.762	0.769	0.692	0.726
54	0.691	0.691	0.681	0.707	0.724	0.707	0.775	0.674	0.763	0.724	0.687	0.686	0.734	0.678	0.665	0.702	0.671	0.664	0.788	0.761	0.763	0.77	0.692	0.726
54.2	0.691	0.691	0.681	0.708	0.724	0.707	0.776	0.674	0.764	0.724	0.687	0.687	0.734	0.678	0.665	0.702	0.671	0.665	0.788	0.762	0.764	0.771	0.693	0.727
54.4	0.692	0.692	0.682	0.709	0.724	0.708	0.776	0.674	0.764	0.724	0.687	0.687	0.735	0.678	0.665	0.703	0.672	0.665	0.789	0.762	0.764	0.772	0.694	0.728
54.6	0.692	0.692	0.682	0.71	0.725	0.708	0.776	0.674	0.764	0.724	0.688	0.687	0.735	0.678	0.665	0.703	0.672	0.665	0.789	0.762	0.765	0.773	0.694	0.728
54.8	0.693	0.692	0.682	0.71	0.725	0.708	0.777	0.675	0.764	0.724	0.688	0.687	0.736	0.678	0.665	0.704	0.673	0.665	0.789	0.763	0.765	0.774	0.695	0.728
55	0.693	0.693	0.682	0.711	0.725	0.708	0.777	0.675	0.765	0.724	0.688	0.687	0.736	0.679	0.666	0.704	0.673	0.665	0.79	0.763	0.765	0.775	0.695	0.729
55.2	0.693	0.693	0.682	0.711	0.725	0.708	0.778	0.675	0.765	0.724	0.688	0.687	0.737	0.679	0.666	0.705	0.673	0.665	0.79	0.764	0.766	0.776	0.696	0.729
55.4	0.693	0.693	0.682	0.712	0.726	0.709	0.778	0.676	0.765	0.724	0.688	0.688	0.737	0.679	0.666	0.705	0.673	0.665	0.79	0.765	0.766	0.776	0.696	0.729
55.6	0.694	0.693	0.682	0.712	0.726	0.709	0.778	0.676	0.766	0.724	0.688	0.688	0.738	0.68	0.666	0.706	0.673	0.665	0.791	0.765	0.766	0.777	0.696	0.73
55.8	0.694	0.693	0.682	0.713	0.727	0.709	0.779	0.676	0.766	0.725	0.688	0.688	0.738	0.68	0.667	0.706	0.673	0.665	0.791	0.765	0.766	0.777	0.697	0.73
56	0.694	0.694	0.682	0.713	0.728	0.709	0.779	0.677	0.766	0.725	0.688	0.688	0.739	0.68	0.667	0.707	0.673	0.665	0.791	0.765	0.766	0.778	0.697	0.73
56.2	0.695	0.694	0.682	0.713	0.728	0.709	0.779	0.677	0.766	0.725	0.688	0.689	0.739	0.681	0.667	0.707	0.673	0.664	0.792	0.765	0.766	0.778	0.697	0.73
56.4	0.695	0.694	0.683	0.714	0.728	0.71	0.78	0.677	0.766	0.725	0.688	0.689	0.739	0.681	0.668	0.707	0.673	0.665	0.792	0.765	0.767	0.779	0.697	0.73
56.6	0.696	0.694	0.683	0.714	0.729	0.71	0.78	0.678	0.766	0.726	0.688	0.689	0.74	0.681	0.668	0.707	0.673	0.665	0.792	0.766	0.767	0.779	0.697	0.731
56.8	0.696	0.695	0.684	0.714	0.729	0.71	0.78	0.678	0.766	0.726	0.689	0.689	0.74	0.682	0.668	0.708	0.673	0.665	0.792	0.766	0.768	0.779	0.697	0.731
57	0.697	0.695	0.684	0.714	0.729	0.71	0.781	0.678	0.766	0.727	0.689	0.689	0.74	0.682	0.668	0.708	0.673	0.666	0.793	0.766	0.768	0.78	0.697	0.731
57.2	0.698	0.695	0.685	0.714	0.73	0.711	0.781	0.678	0.767	0.728	0.689	0.689	0.741	0.682	0.668	0.708	0.674	0.666	0.793	0.767	0.768	0.78	0.697	0.731
57.4	0.698	0.695	0.685	0.714	0.73	0.711	0.781	0.678	0.767	0.728	0.689	0.689	0.741	0.682	0.668	0.708	0.674	0.666	0.793	0.767	0.769	0.78	0.698	0.732
57.6	0.699	0.695	0.685	0.715	0.731	0.711	0.782	0.678	0.767	0.729	0.69	0.689	0.741	0.682	0.668	0.709	0.674	0.667	0.793	0.767	0.769	0.781	0.698	0.732
57.8	0.699	0.696	0.685	0.715	0.731	0.711	0.782	0.678	0.767	0.73	0.69	0.69	0.742	0.682	0.668	0.709	0.674	0.667	0.794	0.768	0.769	0.781	0.698	0.733
58	0.7	0.696	0.685	0.715	0.731	0.711	0.782	0.678	0.767	0.73	0.69	0.69	0.742	0.682	0.668	0.709	0.674	0.667	0.794	0.768	0.769	0.781	0.699	0.733
58.2	0.701	0.696	0.685	0.716	0.732	0.711	0.783	0.678	0.767	0.731	0.69	0.69	0.743	0.682	0.668	0.71	0.674	0.667	0.794	0.768	0.77	0.782	0.699	0.733
58.4	0.701	0.697	0.685	0.716	0.732	0.711	0.783	0.678	0.767	0.732	0.691	0.69	0.743	0.682	0.668	0.71	0.675	0.668	0.795	0.768	0.77	0.783	0.699	0.733
58.6	0.702	0.697	0.685	0.717	0.732	0.711	0.783	0.678	0.768	0.732	0.691	0.69	0.743	0.682	0.668	0.711	0.675	0.668	0.795	0.769	0.77	0.783	0.699	0.734
58.8	0.702	0.698	0.685	0.717	0.732	0.711	0.783	0.678	0.768	0.733	0.691	0.69	0.744	0.682	0.668	0.711	0.675	0.668	0.795	0.769	0.771	0.784	0.7	0.734
59	0.703	0.698	0.685	0.718	0.732	0.712	0.783	0.679	0.768	0.734	0.691	0.69	0.744	0.682	0.668	0.712	0.675	0.668	0.795	0.77	0.771	0.785	0.7	0.734
59.2	0.703	0.698	0.685	0.718	0.732	0.712	0.784	0.679	0.768	0.734	0.691	0.69	0.744	0.682	0.668	0.712	0.675	0.669	0.796	0.77	0.771	0.786	0.701	0.734
59.4	0.703	0.699	0.685	0.719	0.732	0.712	0.784	0.679	0.768	0.735	0.691	0.69	0.744	0.682	0.668	0.712	0.676	0.669	0.796	0.771	0.771	0.786	0.701	0.734
59.6	0.704	0.699	0.685	0.72	0.732	0.713	0.784	0.679	0.769	0.735	0.691	0.69	0.744	0.682	0.668	0.713	0.676	0.669	0.797	0.771	0.771	0.787	0.701	0.734
59.8	0.704	0.699	0.685	0.72	0.732	0.713	0.785	0.679	0.769	0.735	0.691	0.69	0.744	0.682	0.668	0.713	0.676	0.669	0.797	0.771	0.771	0.787	0.701	0.734
60	0.705	0.7	0.685	0.721	0.732	0.713	0.785	0.68	0.769	0.736	0.692	0.691	0.744	0.682	0.668	0.713	0.676	0.669	0.797	0.771	0.771	0.787	0.701	0.734
60.2	0.705	0.7	0.685	0.722	0.732	0.713	0.785	0.68	0.769	0.735	0.692	0.691	0.744	0.682	0.669	0.713	0.676	0.669	0.798	0.771	0.772	0.788	0.701	0.734
60.4	0.706	0.701	0.685	0.722	0.732	0.713	0.786	0.68	0.769	0.735	0.692	0.691	0.744	0.682	0.669	0.713	0.676	0.67	0.798	0.771	0.772	0.788	0.701	0.734
60.6	0.706	0.701	0.685	0.723	0.732	0.713	0.786	0.68	0.769	0.735	0.692	0.691	0.745	0.683	0.669	0.714	0.677	0.67	0.798	0.771	0.772	0.789	0.7	0.734
60.8	0.706	0.701	0.685	0.723	0.732	0.713	0.786	0.68	0.769	0.735	0.692	0.69	0.745	0.683	0.669	0.714	0.677	0.67	0.798	0.771	0.772	0.789	0.7	0.734
61	0.707	0.702	0.685	0.724	0.732	0.713	0.786	0.68	0.769	0.735	0.692	0.69	0.745	0.683	0.669	0.714	0.677	0.67	0.798	0.771	0.772	0.789	0.7	0.734
61.2	0.707	0.702	0.685	0.724	0.732	0.713	0.787	0.68	0.769	0.735	0.692	0.69	0.745	0.683	0.669	0.714	0.677	0.67	0.798	0.771	0.772	0.789	0.701	0.734
61.4	0.707	0.702	0.685	0.724	0.732	0.713	0.787	0.68	0.769	0.736	0.693	0.69	0.745	0.683	0.67	0.714	0.677	0.67	0.799	0.771	0.772	0.79	0.701	0.734
61.6	0.708	0.702	0.685	0.724	0.732	0.713	0.787	0.679	0.77	0.736	0.693	0.69	0.745	0.683	0.67	0.715	0.677	0.67	0.799	0.771	0.772	0.79	0.701	0.734
61.8	0.708	0.702	0.685	0.724	0.732	0.713	0.787	0.68	0.77	0.736	0.693	0.69	0.746	0.683	0.67	0.715	0.677	0.671	0.8	0.771	0.772	0.79	0.701	0.734
62	0.708	0.702	0.685	0.724	0.732	0.713	0.787	0.68	0.77	0.736	0.693	0.69	0.746	0.683	0.67	0.716	0.677	0.671	0.8	0.771	0.772	0.79	0.701	0.734
62.2	0.709	0.702	0.685	0.724	0.732	0.713	0.787	0.68	0.77	0.736	0.693	0.69	0.746	0.683	0.67	0.716	0.677	0.671	0.8	0.772	0.773	0.791	0.701	0.734
62.4	0.709	0.702	0.686	0.724	0.732	0.713	0.787	0.68	0.77	0.737	0.693	0.69	0.746	0.683	0.67	0.716	0.677	0.671	0.8	0.772	0.773	0.791	0.701	0.734
62.6	0.709	0.702	0.686	0.724	0.732	0.713	0.788	0.68	0.77	0.737	0.692	0.69	0.746	0.683	0.67	0.717	0.677	0.672	0.8	0.773	0.773	0.792	0.701	0.734
62.8	0.71	0.702	0.687	0.724	0.732	0.713	0.788	0.68	0.77	0.737	0.692	0.69	0.746	0.683	0.67	0.717	0.677	0.672	0.8	0.773	0.774	0.792	0.702	0.734
63	0.71	0.702	0.687	0.725	0.732	0.713	0.788	0.68	0.77	0.737	0.692	0.691	0.747	0.683	0.67	0.717	0.677	0.672	0.8	0.773	0.774	0.792	0.702	0.735
63.2	0.71	0.702	0.688	0.725	0.732	0.714	0.788	0.68	0.77	0.738	0.692	0.691	0.747	0.683	0.67	0.718	0.676	0.672	0.8	0.774	0.774	0.793	0.702	0.735
63.4	0.71	0.702	0.688	0.725	0.732	0.714	0.788	0.681	0.77	0.738	0.692	0.691	0.747	0.683	0.669	0.718	0.676	0.672	0.801	0.774	0.775	0.792	0.703	0.735
63.6	0.711	0.703	0.688	0.725	0.732	0.714	0.788	0.681	0.77	0.738	0.692	0.691	0.747	0.683	0.669	0.718	0.676	0.672	0.801	0.774	0.775	0.792	0.703	0.735
63.8	0.712	0.703	0.688	0.726	0.733	0.714	0.788	0.681	0.77	0.738	0.692	0.691	0.747	0.683	0.669	0.718	0.676	0.672	0.801	0.774	0.775	0.792	0.703	0.735
64	0.712	0.703	0.689	0.727	0.733	0.714	0.788	0.681	0.77	0.739	0.692	0.691	0.747	0.684	0.669	0.718	0.676	0.672	0.801	0.774	0.775	0.792	0.702	0.735
64.2	0.712	0.703	0.689	0.727	0.733	0.714	0.788	0.681	0.77	0.739	0.692	0.691	0.747	0.684	0.669	0.718	0.676	0.671	0.801	0.774	0.775	0.792	0.702	0.735
64.4	0.713	0.704	0.689	0.728	0.734	0.714	0.789	0.682	0.771	0.739	0.692	0.691	0.748	0.684	0.669	0.718	0.676	0.671	0.801	0.774	0.775	0.792	0.702	0.735
64.6	0.713	0.704	0.689	0.728	0.734	0.715	0.789	0.682	0.771	0.74	0.692	0.691	0.748	0.684	0.669	0.718	0.676	0.671	0.801	0.774	0.775	0.792	0.703	0.736
64.8	0.713	0.704	0.689	0.729	0.734	0.715	0.789	0.682	0.771	0.74	0.692	0.691	0.749	0.684	0.669	0.719	0.676	0.671	0.801	0.774	0.775	0.793	0.703	0.736
65	0.713	0.704	0.688	0.729	0.735	0.715	0.789	0.682	0.771	0.74	0.692	0.69	0.749	0.684	0.669	0.719	0.676	0.671	0.802	0.774	0.775	0.793	0.703	0.736
65.2	0.713	0.704	0.688	0.73	0.735	0.716	0.789	0.682	0.772	0.74	0.692	0.69	0.75	0.684	0.669	0.719	0.676	0.671	0.802	0.774	0.775	0.793	0.703	0.735
65.4	0.713	0.704	0.688	0.73	0.735	0.716	0.789	0.683	0.772	0.741	0.691	0.69	0.75	0.684	0.669	0.719	0.676	0.671	0.802	0.775	0.775	0.794	0.703	0.735
65.6	0.713	0.704	0.688	0.73	0.735	0.716	0.789	0.683	0.772	0.741	0.691	0.69	0.75	0.684	0.669	0.719	0.676	0.671	0.803	0.775	0.775	0.794	0.703	0.735
65.8	0.714	0.704	0.688	0.73	0.736	0.716	0.79	0.683	0.772	0.741	0.691	0.69	0.75	0.684	0.669	0.719	0.677	0.671	0.803	0.775	0.776	0.795	0.703	0.735
66	0.714	0.704	0.687	0.73	0.736	0.716	0.79	0.683	0.772	0.741	0.691	0.69	0.751	0.684	0.669	0.72	0.677	0.671	0.803	0.775	0.776	0.796	0.704	0.735
66.2	0.714	0.704	0.687	0.73	0.736	0.716	0.79	0.684	0.773	0.741	0.691	0.69	0.751	0.684	0.669	0.72	0.677	0.671	0.803	0.775	0.776	0.796	0.704	0.735
66.4	0.714	0.704	0.687	0.73	0.736	0.716	0.791	0.684	0.773	0.741	0.691	0.69	0.751	0.684	0.669	0.72	0.677	0.672	0.803	0.775	0.776	0.797	0.704	0.735
66.6	0.714	0.704	0.687	0.73	0.736	0.716	0.791	0.684	0.773	0.74	0.691	0.69	0.751	0.684	0.669	0.72	0.677	0.672	0.803	0.775	0.776	0.798	0.704	0.735
66.8	0.714	0.704	0.687	0.73	0.737	0.716	0.791	0.684	0.773	0.741	0.691	0.69	0.751	0.684	0.669	0.721	0.678	0.672	0.803	0.775	0.777	0.798	0.704	0.735
67	0.714	0.704	0.687	0.731	0.737	0.716	0.792	0.685	0.773	0.741	0.691	0.69	0.751	0.684	0.669	0.721	0.678	0.672	0.803	0.776	0.777	0.799	0.704	0.735
67.2	0.714	0.704	0.688	0.731	0.737	0.716	0.792	0.685	0.773	0.741	0.691	0.69	0.751	0.685	0.669	0.721	0.678	0.673	0.803	0.776	0.777	0.799	0.704	0.735
67.4	0.715	0.704	0.688	0.731	0.737	0.715	0.792	0.685	0.772	0.741	0.691	0.691	0.751	0.685	0.67	0.721	0.678	0.673	0.803	0.776	0.777	0.8	0.704	0.735
67.6	0.715	0.704	0.688	0.731	0.737	0.715	0.792	0.684	0.772	0.741	0.692	0.691	0.751	0.685	0.67	0.721	0.678	0.673	0.803	0.776	0.777	0.8	0.704	0.735
67.8	0.715	0.705	0.688	0.731	0.738	0.715	0.792	0.684	0.772	0.742	0.692	0.691	0.751	0.685	0.67	0.721	0.679	0.673	0.803	0.776	0.777	0.8	0.704	0.736
68	0.715	0.705	0.688	0.732	0.738	0.715	0.791	0.684	0.771	0.742	0.692	0.691	0.751	0.685	0.67	0.721	0.679	0.673	0.803	0.776	0.776	0.8	0.704	0.736
68.2	0.715	0.705	0.689	0.732	0.738	0.715	0.791	0.684	0.771	0.742	0.693	0.691	0.75	0.685	0.67	0.721	0.679	0.673	0.803	0.776	0.776	0.801	0.704	0.736
68.4	0.716	0.705	0.689	0.732	0.738	0.715	0.791	0.683	0.771	0.742	0.693	0.69	0.75	0.685	0.67	0.721	0.679	0.673	0.804	0.776	0.776	0.801	0.704	0.736
68.6	0.716	0.705	0.689	0.733	0.738	0.715	0.791	0.683	0.771	0.743	0.693	0.69	0.75	0.685	0.67	0.721	0.679	0.673	0.804	0.776	0.776	0.801	0.704	0.736
68.8	0.716	0.705	0.688	0.733	0.738	0.715	0.791	0.683	0.771	0.743	0.693	0.69	0.75	0.685	0.67	0.721	0.679	0.673	0.804	0.777	0.776	0.801	0.704	0.736
69	0.717	0.705	0.688	0.734	0.738	0.716	0.79	0.683	0.771	0.744	0.694	0.69	0.75	0.685	0.67	0.721	0.679	0.673	0.804	0.777	0.777	0.801	0.704	0.736
69.2	0.717	0.706	0.688	0.734	0.738	0.716	0.79	0.683	0.771	0.744	0.694	0.69	0.75	0.686	0.67	0.721	0.679	0.673	0.804	0.777	0.777	0.802	0.704	0.736
69.4	0.717	0.706	0.688	0.734	0.738	0.716	0.79	0.683	0.771	0.744	0.694	0.69	0.75	0.686	0.67	0.721	0.679	0.673	0.804	0.777	0.777	0.802	0.704	0.736
69.6	0.717	0.706	0.688	0.734	0.738	0.716	0.79	0.683	0.771	0.744	0.694	0.69	0.751	0.686	0.67	0.722	0.679	0.673	0.804	0.777	0.777	0.802	0.704	0.735
69.8	0.717	0.706	0.687	0.735	0.738	0.716	0.791	0.684	0.771	0.744	0.694	0.691	0.751	0.686	0.67	0.722	0.679	0.673	0.804	0.777	0.778	0.802	0.704	0.736
70	0.717	0.706	0.687	0.735	0.738	0.716	0.791	0.684	0.772	0.744	0.694	0.691	0.751	0.686	0.67	0.722	0.679	0.673	0.804	0.777	0.778	0.802	0.704	0.736
70.2	0.717	0.706	0.687	0.735	0.738	0.716	0.791	0.684	0.772	0.744	0.694	0.691	0.751	0.686	0.67	0.723	0.679	0.674	0.804	0.777	0.778	0.802	0.705	0.736
70.4	0.717	0.706	0.687	0.735	0.738	0.717	0.791	0.684	0.772	0.744	0.693	0.692	0.751	0.686	0.67	0.723	0.679	0.674	0.805	0.777	0.778	0.802	0.705	0.736
70.6	0.717	0.707	0.687	0.735	0.738	0.717	0.792	0.684	0.772	0.744	0.693	0.692	0.751	0.685	0.669	0.724	0.679	0.674	0.805	0.777	0.778	0.802	0.705	0.736
70.8	0.717	0.707	0.687	0.736	0.738	0.717	0.792	0.684	0.773	0.745	0.693	0.692	0.752	0.685	0.669	0.724	0.679	0.674	0.805	0.777	0.779	0.802	0.705	0.736
71	0.717	0.707	0.687	0.736	0.738	0.718	0.792	0.684	0.773	0.745	0.693	0.693	0.752	0.685	0.669	0.724	0.679	0.674	0.805	0.777	0.779	0.802	0.704	0.736
71.2	0.717	0.707	0.687	0.736	0.738	0.718	0.792	0.684	0.773	0.745	0.693	0.693	0.752	0.685	0.67	0.724	0.679	0.674	0.805	0.777	0.779	0.802	0.704	0.737
71.4	0.717	0.707	0.687	0.736	0.738	0.718	0.792	0.684	0.773	0.745	0.693	0.693	0.752	0.684	0.67	0.724	0.679	0.674	0.805	0.777	0.779	0.802	0.704	0.737
71.6	0.717	0.707	0.687	0.736	0.739	0.718	0.792	0.685	0.774	0.746	0.693	0.693	0.752	0.684	0.67	0.724	0.679	0.674	0.805	0.777	0.779	0.802	0.704	0.737
71.8	0.717	0.708	0.687	0.736	0.739	0.718	0.793	0.685	0.774	0.746	0.693	0.693	0.752	0.684	0.67	0.724	0.679	0.675	0.805	0.777	0.779	0.803	0.705	0.738
72	0.717	0.708	0.687	0.736	0.74	0.718	0.793	0.685	0.774	0.746	0.693	0.692	0.752	0.684	0.67	0.725	0.679	0.675	0.805	0.778	0.779	0.803	0.705	0.738
72.2	0.717	0.708	0.687	0.736	0.74	0.718	0.793	0.685	0.774	0.746	0.693	0.692	0.752	0.684	0.67	0.725	0.679	0.675	0.805	0.778	0.779	0.804	0.705	0.738
72.4	0.718	0.708	0.687	0.737	0.74	0.719	0.793	0.685	0.775	0.746	0.693	0.692	0.752	0.684	0.67	0.725	0.679	0.674	0.805	0.778	0.779	0.804	0.705	0.738
72.6	0.718	0.708	0.687	0.737	0.741	0.719	0.793	0.685	0.775	0.747	0.693	0.692	0.752	0.684	0.67	0.725	0.678	0.674	0.805	0.779	0.779	0.805	0.705	0.738
72.8	0.718	0.708	0.687	0.737	0.741	0.719	0.793	0.686	0.775	0.747	0.693	0.692	0.752	0.684	0.67	0.725	0.679	0.674	0.805	0.779	0.779	0.805	0.705	0.739
73	0.719	0.708	0.686	0.737	0.741	0.719	0.794	0.686	0.775	0.747	0.693	0.692	0.752	0.684	0.67	0.725	0.679	0.674	0.805	0.779	0.78	0.805	0.706	0.739
73.2	0.719	0.708	0.686	0.737	0.741	0.719	0.794	0.686	0.775	0.747	0.693	0.692	0.752	0.684	0.67	0.724	0.679	0.675	0.805	0.779	0.78	0.806	0.706	0.739
73.4	0.719	0.708	0.686	0.737	0.741	0.719	0.794	0.686	0.774	0.747	0.693	0.692	0.753	0.684	0.67	0.725	0.679	0.675	0.805	0.78	0.78	0.806	0.707	0.739
73.6	0.72	0.708	0.687	0.737	0.741	0.719	0.794	0.686	0.774	0.746	0.693	0.692	0.753	0.684	0.67	0.725	0.679	0.675	0.805	0.78	0.78	0.806	0.707	0.739
73.8	0.72	0.708	0.687	0.738	0.741	0.719	0.794	0.686	0.774	0.746	0.693	0.692	0.753	0.684	0.669	0.725	0.678	0.675	0.805	0.78	0.781	0.806	0.707	0.739
74	0.72	0.708	0.687	0.738	0.741	0.719	0.795	0.686	0.774	0.746	0.693	0.692	0.752	0.684	0.669	0.726	0.678	0.675	0.805	0.78	0.781	0.806	0.708	0.739
74.2	0.72	0.708	0.687	0.738	0.741	0.719	0.795	0.686	0.773	0.745	0.693	0.693	0.752	0.684	0.669	0.726	0.678	0.675	0.805	0.78	0.781	0.806	0.708	0.739
74.4	0.719	0.708	0.688	0.738	0.74	0.72	0.795	0.685	0.773	0.745	0.693	0.693	0.752	0.684	0.669	0.727	0.678	0.675	0.805	0.78	0.782	0.806	0.708	0.739
74.6	0.719	0.708	0.688	0.738	0.74	0.72	0.795	0.685	0.773	0.745	0.693	0.693	0.752	0.684	0.669	0.727	0.678	0.675	0.806	0.78	0.782	0.806	0.707	0.739
74.8	0.719	0.708	0.688	0.738	0.74	0.72	0.795	0.685	0.773	0.745	0.693	0.693	0.752	0.684	0.669	0.727	0.678	0.675	0.806	0.78	0.782	0.806	0.707	0.739
75	0.719	0.708	0.689	0.739	0.74	0.72	0.795	0.685	0.773	0.745	0.693	0.693	0.752	0.685	0.669	0.727	0.678	0.674	0.806	0.78	0.782	0.806	0.707	0.739
75.2	0.719	0.708	0.689	0.739	0.74	0.72	0.795	0.685	0.773	0.745	0.694	0.693	0.753	0.685	0.669	0.727	0.678	0.675	0.806	0.78	0.782	0.806	0.707	0.739
75.4	0.719	0.709	0.689	0.739	0.74	0.72	0.795	0.685	0.773	0.745	0.694	0.693	0.753	0.685	0.669	0.727	0.678	0.675	0.806	0.78	0.782	0.806	0.706	0.739
75.6	0.719	0.709	0.689	0.739	0.74	0.72	0.795	0.685	0.773	0.745	0.694	0.693	0.753	0.685	0.67	0.727	0.678	0.675	0.807	0.78	0.781	0.806	0.706	0.739
75.8	0.719	0.709	0.689	0.739	0.74	0.719	0.795	0.685	0.773	0.746	0.694	0.693	0.753	0.685	0.67	0.727	0.679	0.675	0.807	0.78	0.781	0.806	0.706	0.739
76	0.719	0.709	0.689	0.739	0.74	0.719	0.795	0.685	0.773	0.746	0.694	0.693	0.753	0.685	0.67	0.727	0.679	0.675	0.807	0.781	0.781	0.806	0.706	0.739
76.2	0.719	0.71	0.689	0.739	0.74	0.718	0.795	0.686	0.773	0.747	0.693	0.693	0.753	0.685	0.671	0.727	0.679	0.675	0.807	0.781	0.781	0.806	0.706	0.739
76.4	0.719	0.71	0.689	0.739	0.741	0.718	0.795	0.686	0.772	0.747	0.693	0.693	0.753	0.686	0.671	0.727	0.679	0.675	0.807	0.781	0.781	0.806	0.707	0.739
76.6	0.719	0.71	0.689	0.739	0.741	0.718	0.795	0.686	0.772	0.748	0.693	0.693	0.753	0.686	0.672	0.727	0.679	0.675	0.807	0.781	0.781	0.806	0.707	0.739
76.8	0.72	0.71	0.689	0.739	0.741	0.719	0.795	0.686	0.772	0.748	0.693	0.693	0.753	0.686	0.672	0.727	0.68	0.675	0.807	0.781	0.781	0.807	0.707	0.738
77	0.72	0.71	0.689	0.739	0.741	0.719	0.795	0.687	0.772	0.749	0.693	0.693	0.753	0.686	0.672	0.727	0.68	0.675	0.807	0.781	0.781	0.807	0.707	0.738
77.2	0.72	0.711	0.689	0.739	0.741	0.719	0.795	0.687	0.772	0.749	0.693	0.693	0.753	0.686	0.672	0.727	0.68	0.675	0.807	0.781	0.781	0.807	0.707	0.738
77.4	0.72	0.711	0.689	0.739	0.742	0.719	0.795	0.687	0.772	0.749	0.693	0.693	0.753	0.686	0.672	0.727	0.68	0.675	0.806	0.781	0.781	0.808	0.708	0.737
77.6	0.72	0.711	0.689	0.739	0.742	0.719	0.795	0.687	0.772	0.75	0.693	0.693	0.753	0.686	0.672	0.727	0.68	0.675	0.807	0.781	0.781	0.809	0.708	0.737
77.8	0.72	0.711	0.69	0.74	0.742	0.719	0.795	0.687	0.772	0.75	0.694	0.693	0.754	0.686	0.672	0.727	0.68	0.675	0.806	0.782	0.781	0.809	0.708	0.737
78	0.721	0.711	0.69	0.74	0.742	0.719	0.795	0.687	0.773	0.75	0.694	0.693	0.754	0.686	0.672	0.727	0.68	0.675	0.806	0.782	0.781	0.81	0.708	0.737
78.2	0.721	0.711	0.689	0.74	0.742	0.719	0.795	0.687	0.773	0.75	0.694	0.693	0.754	0.686	0.672	0.727	0.68	0.675	0.806	0.782	0.782	0.81	0.708	0.737
78.4	0.721	0.711	0.689	0.74	0.741	0.719	0.795	0.686	0.773	0.75	0.693	0.693	0.754	0.686	0.672	0.727	0.68	0.675	0.806	0.782	0.782	0.81	0.707	0.737
78.6	0.721	0.711	0.689	0.741	0.741	0.719	0.795	0.686	0.774	0.749	0.693	0.693	0.754	0.685	0.672	0.727	0.68	0.675	0.806	0.782	0.782	0.811	0.707	0.738
78.8	0.722	0.711	0.689	0.741	0.741	0.72	0.795	0.686	0.774	0.749	0.693	0.693	0.755	0.685	0.671	0.727	0.68	0.675	0.806	0.782	0.782	0.811	0.707	0.738
79	0.722	0.712	0.689	0.741	0.741	0.72	0.795	0.686	0.774	0.748	0.693	0.693	0.755	0.685	0.671	0.727	0.679	0.676	0.807	0.782	0.782	0.811	0.707	0.739
79.2	0.723	0.711	0.689	0.741	0.74	0.72	0.795	0.686	0.774	0.748	0.693	0.693	0.755	0.686	0.671	0.727	0.679	0.676	0.807	0.782	0.782	0.811	0.707	0.739
79.4	0.723	0.711	0.689	0.741	0.74	0.72	0.795	0.686	0.775	0.748	0.693	0.693	0.755	0.686	0.671	0.728	0.679	0.676	0.807	0.781	0.782	0.811	0.707	0.739
79.6	0.723	0.711	0.688	0.741	0.74	0.72	0.795	0.686	0.775	0.748	0.693	0.693	0.756	0.686	0.671	0.728	0.679	0.677	0.807	0.781	0.782	0.811	0.707	0.739
79.8	0.724	0.711	0.688	0.741	0.74	0.72	0.795	0.686	0.775	0.748	0.693	0.693	0.756	0.685	0.671	0.728	0.68	0.677	0.807	0.781	0.782	0.811	0.707	0.739
80	0.724	0.711	0.688	0.741	0.74	0.72	0.795	0.686	0.774	0.748	0.693	0.693	0.756	0.685	0.671	0.728	0.68	0.677	0.807	0.781	0.782	0.811	0.707	0.739
80.2	0.724	0.711	0.688	0.741	0.741	0.72	0.795	0.686	0.774	0.749	0.693	0.693	0.756	0.685	0.671	0.728	0.68	0.677	0.807	0.781	0.782	0.811	0.707	0.739
80.4	0.724	0.711	0.688	0.742	0.741	0.72	0.795	0.686	0.774	0.749	0.693	0.693	0.756	0.685	0.671	0.728	0.68	0.676	0.807	0.782	0.782	0.811	0.707	0.739
80.6	0.724	0.711	0.688	0.742	0.741	0.721	0.795	0.686	0.773	0.749	0.693	0.693	0.756	0.686	0.671	0.728	0.68	0.676	0.806	0.782	0.782	0.811	0.707	0.739
80.8	0.724	0.711	0.688	0.742	0.741	0.721	0.795	0.687	0.773	0.749	0.693	0.693	0.756	0.686	0.671	0.728	0.68	0.676	0.806	0.782	0.783	0.811	0.707	0.739
81	0.724	0.711	0.688	0.742	0.741	0.721	0.796	0.687	0.773	0.75	0.694	0.693	0.756	0.686	0.671	0.728	0.68	0.675	0.806	0.782	0.783	0.811	0.707	0.739
81.2	0.724	0.711	0.689	0.743	0.741	0.721	0.796	0.687	0.773	0.75	0.694	0.693	0.756	0.686	0.67	0.728	0.681	0.675	0.806	0.782	0.783	0.811	0.707	0.739
81.4	0.724	0.712	0.689	0.743	0.741	0.721	0.796	0.687	0.773	0.751	0.694	0.693	0.756	0.686	0.67	0.728	0.681	0.675	0.806	0.783	0.783	0.811	0.707	0.739
81.6	0.724	0.712	0.689	0.744	0.741	0.721	0.796	0.687	0.773	0.751	0.694	0.693	0.756	0.686	0.67	0.728	0.681	0.675	0.807	0.783	0.784	0.811	0.707	0.739
81.8	0.724	0.712	0.689	0.744	0.741	0.721	0.796	0.687	0.773	0.751	0.695	0.692	0.755	0.685	0.67	0.728	0.681	0.675	0.807	0.783	0.784	0.812	0.707	0.739
82	0.725	0.712	0.69	0.744	0.741	0.721	0.796	0.687	0.774	0.751	0.695	0.692	0.755	0.685	0.67	0.728	0.681	0.676	0.807	0.783	0.784	0.812	0.707	0.74
82.2	0.725	0.712	0.69	0.745	0.741	0.721	0.796	0.687	0.774	0.751	0.695	0.692	0.755	0.685	0.67	0.729	0.681	0.676	0.807	0.784	0.784	0.812	0.708	0.74
82.4	0.726	0.712	0.69	0.745	0.741	0.721	0.796	0.687	0.774	0.751	0.694	0.691	0.755	0.685	0.67	0.729	0.68	0.676	0.807	0.784	0.784	0.812	0.708	0.74
82.6	0.726	0.713	0.69	0.745	0.741	0.721	0.796	0.687	0.774	0.751	0.694	0.691	0.755	0.685	0.67	0.729	0.68	0.676	0.808	0.784	0.785	0.812	0.708	0.74
82.8	0.726	0.713	0.69	0.745	0.741	0.721	0.796	0.687	0.774	0.751	0.694	0.691	0.755	0.685	0.67	0.73	0.68	0.676	0.808	0.784	0.785	0.812	0.708	0.74
83	0.726	0.712	0.69	0.745	0.741	0.721	0.795	0.687	0.774	0.752	0.694	0.691	0.755	0.686	0.67	0.73	0.68	0.676	0.808	0.784	0.785	0.813	0.708	0.74
83.2	0.727	0.712	0.691	0.745	0.741	0.721	0.795	0.687	0.774	0.752	0.694	0.691	0.755	0.686	0.67	0.731	0.68	0.677	0.808	0.784	0.784	0.813	0.709	0.74
83.4	0.726	0.712	0.691	0.745	0.741	0.721	0.795	0.687	0.774	0.752	0.694	0.691	0.755	0.686	0.67	0.731	0.68	0.677	0.809	0.784	0.784	0.813	0.709	0.74
83.6	0.727	0.712	0.691	0.745	0.741	0.721	0.795	0.687	0.774	0.752	0.694	0.692	0.756	0.686	0.67	0.732	0.68	0.677	0.809	0.784	0.784	0.814	0.709	0.74
83.8	0.727	0.712	0.691	0.745	0.742	0.721	0.795	0.687	0.774	0.752	0.694	0.692	0.756	0.687	0.67	0.732	0.68	0.677	0.809	0.784	0.784	0.814	0.709	0.74
84	0.727	0.712	0.691	0.745	0.742	0.721	0.795	0.687	0.774	0.751	0.695	0.692	0.757	0.687	0.671	0.732	0.68	0.677	0.809	0.784	0.784	0.814	0.709	0.74
84.2	0.727	0.712	0.691	0.746	0.742	0.721	0.796	0.687	0.774	0.751	0.695	0.692	0.757	0.687	0.671	0.731	0.68	0.677	0.809	0.784	0.784	0.814	0.709	0.74
84.4	0.727	0.713	0.69	0.746	0.743	0.721	0.796	0.687	0.774	0.751	0.695	0.692	0.758	0.686	0.671	0.731	0.68	0.677	0.809	0.784	0.783	0.814	0.709	0.74
84.6	0.727	0.713	0.69	0.746	0.743	0.721	0.796	0.687	0.773	0.751	0.695	0.693	0.758	0.687	0.671	0.731	0.679	0.677	0.809	0.784	0.783	0.814	0.709	0.74
84.8	0.728	0.713	0.69	0.746	0.743	0.72	0.797	0.687	0.773	0.751	0.695	0.693	0.758	0.686	0.671	0.73	0.679	0.677	0.809	0.784	0.783	0.814	0.709	0.741
85	0.728	0.713	0.69	0.747	0.743	0.721	0.797	0.687	0.774	0.751	0.695	0.693	0.758	0.686	0.67	0.73	0.679	0.677	0.809	0.784	0.783	0.814	0.709	0.741
85.2	0.728	0.714	0.69	0.747	0.743	0.721	0.797	0.687	0.774	0.752	0.695	0.693	0.758	0.686	0.67	0.73	0.679	0.677	0.809	0.784	0.783	0.814	0.709	0.741
85.4	0.728	0.714	0.689	0.748	0.742	0.721	0.797	0.687	0.774	0.752	0.695	0.694	0.758	0.686	0.67	0.73	0.679	0.677	0.81	0.784	0.783	0.814	0.709	0.741
85.6	0.728	0.714	0.69	0.748	0.742	0.721	0.797	0.687	0.774	0.752	0.695	0.694	0.758	0.686	0.67	0.73	0.679	0.677	0.81	0.784	0.783	0.814	0.709	0.741
85.8	0.729	0.714	0.69	0.748	0.742	0.721	0.797	0.687	0.774	0.752	0.695	0.694	0.757	0.685	0.67	0.73	0.679	0.677	0.81	0.784	0.783	0.814	0.709	0.741
86	0.729	0.714	0.69	0.748	0.742	0.721	0.797	0.687	0.774	0.752	0.695	0.694	0.757	0.685	0.67	0.73	0.679	0.677	0.81	0.784	0.784	0.814	0.709	0.741
86.2	0.729	0.714	0.69	0.748	0.742	0.721	0.797	0.687	0.774	0.752	0.695	0.694	0.757	0.685	0.67	0.73	0.679	0.677	0.81	0.785	0.784	0.814	0.709	0.74
86.4	0.729	0.714	0.69	0.747	0.742	0.721	0.797	0.688	0.774	0.752	0.695	0.694	0.756	0.685	0.67	0.73	0.679	0.677	0.81	0.785	0.784	0.815	0.709	0.74
86.6	0.729	0.715	0.691	0.747	0.742	0.721	0.796	0.688	0.774	0.752	0.695	0.694	0.756	0.685	0.67	0.73	0.679	0.677	0.81	0.785	0.785	0.815	0.709	0.74
86.8	0.728	0.715	0.691	0.747	0.742	0.721	0.796	0.688	0.774	0.752	0.695	0.694	0.756	0.685	0.67	0.73	0.679	0.677	0.81	0.785	0.785	0.815	0.709	0.74
87	0.728	0.715	0.691	0.747	0.742	0.721	0.796	0.688	0.774	0.752	0.695	0.694	0.756	0.685	0.67	0.73	0.68	0.677	0.81	0.786	0.785	0.815	0.709	0.74
87.2	0.728	0.714	0.691	0.747	0.742	0.721	0.796	0.688	0.774	0.753	0.695	0.694	0.756	0.685	0.67	0.731	0.68	0.677	0.81	0.786	0.786	0.816	0.709	0.74
87.4	0.728	0.715	0.691	0.748	0.742	0.722	0.796	0.688	0.774	0.753	0.695	0.694	0.756	0.686	0.67	0.731	0.68	0.677	0.81	0.786	0.786	0.816	0.709	0.74
87.6	0.728	0.715	0.691	0.748	0.742	0.722	0.797	0.688	0.774	0.753	0.695	0.693	0.756	0.686	0.67	0.732	0.68	0.678	0.81	0.786	0.786	0.816	0.709	0.74
87.8	0.728	0.715	0.691	0.748	0.743	0.722	0.797	0.688	0.774	0.753	0.695	0.693	0.756	0.686	0.67	0.732	0.68	0.678	0.81	0.786	0.786	0.816	0.709	0.74
88	0.729	0.715	0.692	0.748	0.743	0.722	0.797	0.688	0.775	0.752	0.695	0.693	0.757	0.687	0.67	0.732	0.68	0.677	0.81	0.786	0.786	0.817	0.709	0.74
88.2	0.729	0.715	0.692	0.748	0.743	0.722	0.797	0.688	0.775	0.752	0.695	0.693	0.757	0.687	0.67	0.732	0.68	0.678	0.81	0.786	0.786	0.817	0.709	0.74
88.4	0.73	0.714	0.692	0.748	0.744	0.722	0.798	0.688	0.775	0.752	0.695	0.693	0.758	0.687	0.67	0.732	0.68	0.678	0.81	0.786	0.786	0.817	0.709	0.74
88.6	0.73	0.714	0.692	0.748	0.744	0.722	0.798	0.688	0.775	0.752	0.695	0.693	0.758	0.687	0.67	0.732	0.68	0.678	0.81	0.786	0.786	0.817	0.708	0.74
88.8	0.73	0.714	0.692	0.748	0.744	0.722	0.798	0.688	0.775	0.753	0.695	0.693	0.759	0.688	0.67	0.732	0.681	0.678	0.81	0.786	0.786	0.818	0.708	0.74
89	0.73	0.714	0.692	0.749	0.745	0.722	0.798	0.688	0.775	0.753	0.695	0.693	0.759	0.688	0.67	0.732	0.681	0.678	0.81	0.786	0.786	0.818	0.708	0.74
89.2	0.73	0.714	0.691	0.749	0.745	0.722	0.797	0.688	0.775	0.753	0.695	0.692	0.759	0.688	0.67	0.732	0.681	0.678	0.81	0.786	0.786	0.817	0.708	0.74
89.4	0.73	0.714	0.691	0.749	0.745	0.722	0.797	0.688	0.775	0.753	0.695	0.692	0.759	0.688	0.67	0.732	0.681	0.679	0.81	0.786	0.786	0.817	0.708	0.74
89.6	0.73	0.714	0.691	0.749	0.745	0.723	0.797	0.688	0.775	0.753	0.695	0.691	0.759	0.688	0.67	0.731	0.681	0.679	0.81	0.786	0.786	0.817	0.709	0.74
89.8	0.73	0.715	0.691	0.748	0.745	0.723	0.797	0.688	0.775	0.753	0.695	0.691	0.758	0.688	0.67	0.731	0.681	0.679	0.811	0.786	0.786	0.817	0.709	0.74
90	0.73	0.715	0.691	0.748	0.745	0.723	0.797	0.688	0.775	0.753	0.694	0.691	0.758	0.688	0.671	0.731	0.681	0.679	0.811	0.786	0.786	0.817	0.709	0.739
90.2	0.73	0.715	0.691	0.748	0.745	0.723	0.797	0.688	0.775	0.753	0.694	0.691	0.758	0.688	0.671	0.731	0.681	0.679	0.811	0.786	0.785	0.817	0.71	0.739
90.4	0.73	0.715	0.691	0.748	0.745	0.723	0.797	0.688	0.775	0.753	0.694	0.691	0.758	0.688	0.671	0.731	0.68	0.679	0.812	0.786	0.785	0.817	0.71	0.74
90.6	0.73	0.716	0.691	0.749	0.745	0.723	0.797	0.688	0.775	0.753	0.694	0.692	0.757	0.688	0.671	0.731	0.68	0.679	0.812	0.786	0.785	0.818	0.71	0.74
90.8	0.73	0.716	0.691	0.749	0.745	0.723	0.797	0.687	0.775	0.753	0.694	0.692	0.757	0.688	0.671	0.731	0.68	0.679	0.812	0.786	0.785	0.818	0.71	0.74
91	0.73	0.716	0.691	0.749	0.745	0.723	0.797	0.688	0.775	0.753	0.695	0.692	0.757	0.688	0.671	0.731	0.68	0.679	0.811	0.786	0.785	0.819	0.711	0.74
91.2	0.73	0.716	0.691	0.75	0.745	0.723	0.797	0.688	0.775	0.753	0.695	0.693	0.757	0.688	0.671	0.731	0.68	0.678	0.811	0.786	0.786	0.819	0.711	0.741
91.4	0.73	0.716	0.691	0.75	0.745	0.723	0.798	0.688	0.775	0.754	0.695	0.693	0.757	0.688	0.671	0.731	0.68	0.678	0.811	0.786	0.786	0.819	0.71	0.741
91.6	0.731	0.716	0.691	0.751	0.744	0.723	0.798	0.688	0.775	0.754	0.695	0.693	0.757	0.688	0.672	0.731	0.68	0.678	0.811	0.786	0.786	0.819	0.71	0.741
91.8	0.731	0.716	0.691	0.751	0.744	0.723	0.798	0.688	0.775	0.754	0.695	0.693	0.757	0.688	0.672	0.731	0.68	0.678	0.811	0.786	0.786	0.82	0.71	0.741
92	0.731	0.716	0.691	0.751	0.744	0.723	0.799	0.689	0.775	0.754	0.695	0.693	0.757	0.688	0.672	0.731	0.68	0.677	0.811	0.786	0.786	0.82	0.71	0.741
92.2	0.731	0.716	0.692	0.752	0.744	0.723	0.799	0.689	0.776	0.754	0.695	0.693	0.757	0.687	0.672	0.731	0.68	0.677	0.811	0.786	0.786	0.82	0.71	0.741
92.4	0.731	0.715	0.692	0.752	0.744	0.723	0.799	0.689	0.776	0.754	0.696	0.693	0.757	0.687	0.672	0.731	0.68	0.678	0.811	0.786	0.786	0.82	0.71	0.741
92.6	0.73	0.715	0.692	0.752	0.744	0.723	0.799	0.689	0.776	0.755	0.696	0.693	0.758	0.687	0.672	0.731	0.681	0.678	0.811	0.786	0.786	0.82	0.71	0.741
92.8	0.73	0.715	0.692	0.752	0.744	0.723	0.799	0.689	0.776	0.755	0.696	0.693	0.758	0.687	0.672	0.731	0.681	0.678	0.811	0.786	0.786	0.82	0.71	0.741
93	0.73	0.715	0.692	0.752	0.744	0.724	0.799	0.689	0.776	0.755	0.696	0.693	0.758	0.687	0.672	0.731	0.681	0.678	0.81	0.786	0.786	0.82	0.71	0.741
93.2	0.73	0.715	0.691	0.752	0.745	0.724	0.799	0.689	0.776	0.756	0.696	0.693	0.758	0.687	0.672	0.731	0.681	0.678	0.81	0.786	0.786	0.82	0.71	0.741
93.4	0.73	0.715	0.691	0.752	0.745	0.724	0.799	0.689	0.776	0.756	0.696	0.693	0.758	0.687	0.672	0.732	0.681	0.679	0.81	0.786	0.786	0.819	0.71	0.74
93.6	0.73	0.715	0.691	0.752	0.745	0.724	0.799	0.689	0.776	0.756	0.696	0.692	0.758	0.687	0.671	0.732	0.681	0.679	0.81	0.786	0.786	0.819	0.71	0.74
93.8	0.73	0.715	0.691	0.752	0.745	0.723	0.799	0.689	0.776	0.756	0.696	0.692	0.759	0.687	0.671	0.732	0.681	0.679	0.81	0.786	0.786	0.819	0.711	0.74
94	0.73	0.715	0.691	0.753	0.745	0.723	0.799	0.688	0.776	0.756	0.696	0.692	0.759	0.687	0.671	0.732	0.681	0.679	0.81	0.787	0.786	0.819	0.711	0.74
94.2	0.73	0.715	0.691	0.753	0.745	0.723	0.799	0.688	0.776	0.756	0.696	0.692	0.759	0.687	0.67	0.733	0.681	0.679	0.81	0.787	0.787	0.819	0.711	0.74
94.4	0.73	0.716	0.691	0.754	0.745	0.723	0.799	0.688	0.776	0.756	0.696	0.692	0.759	0.687	0.67	0.733	0.681	0.679	0.81	0.787	0.787	0.82	0.711	0.74
94.6	0.731	0.716	0.691	0.754	0.745	0.723	0.799	0.688	0.776	0.756	0.696	0.692	0.759	0.687	0.67	0.733	0.681	0.679	0.811	0.787	0.787	0.82	0.711	0.74
94.8	0.731	0.716	0.691	0.754	0.745	0.723	0.799	0.688	0.776	0.756	0.696	0.693	0.758	0.687	0.67	0.733	0.681	0.679	0.811	0.786	0.787	0.82	0.71	0.74
95	0.731	0.716	0.691	0.754	0.745	0.722	0.799	0.688	0.776	0.756	0.696	0.693	0.758	0.687	0.67	0.733	0.681	0.679	0.81	0.786	0.788	0.82	0.71	0.74
95.2	0.731	0.716	0.691	0.754	0.745	0.722	0.799	0.688	0.776	0.756	0.696	0.693	0.758	0.687	0.67	0.733	0.681	0.679	0.81	0.786	0.788	0.82	0.71	0.74
95.4	0.731	0.716	0.692	0.754	0.745	0.723	0.798	0.689	0.776	0.756	0.696	0.693	0.758	0.686	0.67	0.733	0.681	0.679	0.81	0.786	0.788	0.82	0.71	0.74
95.6	0.732	0.716	0.692	0.754	0.745	0.722	0.798	0.689	0.776	0.755	0.695	0.693	0.758	0.686	0.67	0.732	0.681	0.679	0.81	0.786	0.788	0.82	0.71	0.741
95.8	0.732	0.717	0.693	0.754	0.745	0.723	0.798	0.689	0.776	0.755	0.695	0.693	0.758	0.686	0.67	0.732	0.681	0.679	0.811	0.786	0.788	0.82	0.71	0.741
96	0.732	0.717	0.693	0.754	0.745	0.723	0.798	0.689	0.776	0.755	0.695	0.692	0.758	0.686	0.671	0.732	0.681	0.679	0.811	0.787	0.788	0.821	0.71	0.741
96.2	0.732	0.717	0.693	0.754	0.745	0.723	0.798	0.689	0.776	0.755	0.695	0.692	0.758	0.686	0.671	0.732	0.681	0.679	0.811	0.787	0.788	0.821	0.71	0.74
96.4	0.733	0.718	0.693	0.753	0.745	0.723	0.798	0.69	0.776	0.755	0.695	0.692	0.758	0.686	0.671	0.732	0.682	0.68	0.811	0.787	0.788	0.821	0.71	0.74
96.6	0.733	0.718	0.694	0.753	0.745	0.723	0.798	0.69	0.776	0.755	0.695	0.692	0.758	0.686	0.672	0.732	0.682	0.68	0.811	0.787	0.789	0.822	0.71	0.74
96.8	0.734	0.719	0.694	0.753	0.745	0.723	0.798	0.69	0.775	0.755	0.695	0.692	0.758	0.686	0.672	0.732	0.682	0.68	0.811	0.787	0.788	0.821	0.71	0.739
97	0.734	0.719	0.694	0.753	0.746	0.723	0.798	0.69	0.775	0.756	0.695	0.692	0.758	0.686	0.672	0.732	0.682	0.679	0.811	0.788	0.788	0.821	0.71	0.739
97.2	0.734	0.719	0.693	0.753	0.746	0.723	0.798	0.69	0.775	0.756	0.695	0.692	0.758	0.686	0.672	0.733	0.682	0.679	0.811	0.788	0.788	0.821	0.71	0.739
97.4	0.734	0.719	0.693	0.753	0.746	0.723	0.799	0.69	0.775	0.756	0.696	0.692	0.758	0.686	0.672	0.733	0.682	0.679	0.811	0.788	0.788	0.821	0.71	0.739
97.6	0.735	0.719	0.693	0.753	0.746	0.723	0.799	0.69	0.775	0.756	0.696	0.692	0.758	0.686	0.672	0.733	0.682	0.679	0.812	0.788	0.788	0.821	0.711	0.739
97.8	0.735	0.719	0.693	0.754	0.746	0.723	0.8	0.69	0.775	0.756	0.696	0.692	0.758	0.686	0.672	0.734	0.682	0.679	0.812	0.789	0.788	0.821	0.711	0.739
98	0.735	0.719	0.693	0.754	0.746	0.723	0.8	0.69	0.775	0.756	0.696	0.692	0.758	0.686	0.672	0.734	0.682	0.679	0.812	0.789	0.788	0.821	0.711	0.739
98.2	0.735	0.719	0.692	0.754	0.746	0.723	0.8	0.69	0.775	0.756	0.696	0.691	0.758	0.686	0.672	0.734	0.682	0.679	0.812	0.789	0.788	0.821	0.711	0.739
98.4	0.735	0.718	0.692	0.754	0.746	0.723	0.8	0.689	0.775	0.757	0.697	0.691	0.758	0.685	0.671	0.734	0.682	0.679	0.812	0.789	0.788	0.822	0.711	0.738
98.6	0.735	0.718	0.692	0.755	0.746	0.724	0.801	0.689	0.775	0.757	0.697	0.692	0.758	0.685	0.671	0.734	0.682	0.678	0.812	0.789	0.788	0.822	0.711	0.738
98.8	0.734	0.718	0.692	0.755	0.746	0.724	0.801	0.69	0.775	0.756	0.697	0.692	0.758	0.686	0.67	0.734	0.682	0.678	0.812	0.789	0.788	0.822	0.711	0.738
99	0.734	0.718	0.692	0.755	0.746	0.724	0.8	0.69	0.776	0.757	0.697	0.692	0.758	0.686	0.67	0.734	0.682	0.678	0.812	0.789	0.788	0.823	0.711	0.738
99.2	0.734	0.718	0.693	0.755	0.746	0.724	0.8	0.689	0.776	0.756	0.697	0.692	0.758	0.686	0.67	0.733	0.682	0.678	0.811	0.788	0.788	0.823	0.712	0.738
99.4	0.734	0.718	0.693	0.755	0.746	0.724	0.8	0.69	0.776	0.756	0.696	0.692	0.759	0.686	0.67	0.733	0.682	0.678	0.811	0.789	0.788	0.823	0.712	0.738
99.6	0.734	0.717	0.693	0.755	0.746	0.725	0.799	0.69	0.776	0.757	0.696	0.693	0.759	0.686	0.67	0.733	0.682	0.679	0.811	0.789	0.788	0.824	0.712	0.738
99.8	0.734	0.717	0.694	0.755	0.746	0.725	0.799	0.69	0.775	0.757	0.696	0.693	0.759	0.686	0.67	0.733	0.682	0.679	0.811	0.788	0.788	0.824	0.712	0.738
100	0.734	0.717	0.694	0.755	0.746	0.725	0.799	0.69	0.775	0.757	0.695	0.694	0.759	0.686	0.67	0.733	0.682	0.679	0.811	0.788	0.788	0.825	0.712	0.738
100.2	0.735	0.718	0.694	0.755	0.746	0.725	0.798	0.69	0.775	0.757	0.695	0.694	0.759	0.686	0.67	0.732	0.682	0.679	0.811	0.788	0.788	0.825	0.712	0.737
100.4	0.735	0.718	0.694	0.755	0.745	0.725	0.798	0.69	0.775	0.757	0.695	0.694	0.759	0.686	0.671	0.732	0.682	0.679	0.811	0.788	0.788	0.825	0.711	0.737
100.6	0.735	0.718	0.695	0.755	0.745	0.725	0.798	0.69	0.775	0.758	0.695	0.694	0.759	0.686	0.671	0.732	0.682	0.679	0.811	0.788	0.789	0.825	0.711	0.737
100.8	0.736	0.718	0.695	0.755	0.746	0.725	0.798	0.69	0.775	0.758	0.695	0.694	0.759	0.686	0.671	0.732	0.681	0.679	0.811	0.788	0.789	0.825	0.711	0.737
101	0.736	0.718	0.695	0.755	0.746	0.725	0.798	0.691	0.775	0.758	0.695	0.695	0.759	0.686	0.671	0.732	0.681	0.679	0.811	0.788	0.789	0.825	0.711	0.737
101.2	0.736	0.719	0.695	0.755	0.746	0.725	0.799	0.691	0.775	0.758	0.694	0.695	0.759	0.686	0.672	0.732	0.681	0.679	0.811	0.789	0.789	0.825	0.711	0.737
101.4	0.736	0.719	0.694	0.755	0.746	0.725	0.799	0.691	0.776	0.758	0.695	0.695	0.759	0.686	0.672	0.733	0.681	0.679	0.811	0.789	0.789	0.824	0.711	0.737
101.6	0.736	0.719	0.694	0.755	0.746	0.725	0.799	0.691	0.776	0.758	0.695	0.694	0.759	0.686	0.672	0.733	0.681	0.679	0.812	0.789	0.789	0.824	0.711	0.737
101.8	0.737	0.719	0.694	0.755	0.746	0.725	0.799	0.69	0.776	0.758	0.695	0.694	0.759	0.686	0.672	0.733	0.681	0.679	0.812	0.789	0.79	0.824	0.71	0.737
102	0.737	0.719	0.694	0.756	0.746	0.725	0.799	0.69	0.777	0.757	0.695	0.694	0.759	0.686	0.672	0.734	0.681	0.679	0.812	0.789	0.79	0.824	0.71	0.738
102.2	0.737	0.719	0.693	0.756	0.746	0.725	0.799	0.69	0.777	0.757	0.696	0.694	0.759	0.686	0.672	0.734	0.681	0.679	0.812	0.789	0.79	0.824	0.71	0.738
102.4	0.737	0.719	0.693	0.756	0.746	0.725	0.8	0.69	0.777	0.757	0.696	0.694	0.759	0.686	0.671	0.734	0.681	0.679	0.813	0.789	0.79	0.824	0.71	0.738
102.6	0.737	0.719	0.693	0.756	0.746	0.724	0.8	0.69	0.777	0.757	0.697	0.693	0.759	0.686	0.671	0.734	0.68	0.679	0.813	0.788	0.79	0.824	0.71	0.738
102.8	0.737	0.719	0.693	0.757	0.746	0.724	0.8	0.69	0.777	0.757	0.697	0.693	0.759	0.686	0.671	0.734	0.68	0.679	0.813	0.788	0.789	0.824	0.71	0.738
103	0.737	0.719	0.693	0.757	0.746	0.724	0.8	0.69	0.777	0.757	0.697	0.693	0.76	0.686	0.67	0.734	0.68	0.679	0.813	0.788	0.789	0.824	0.71	0.739
103.2	0.737	0.719	0.693	0.757	0.746	0.724	0.8	0.69	0.777	0.758	0.697	0.693	0.76	0.686	0.67	0.734	0.68	0.679	0.812	0.788	0.789	0.824	0.71	0.739
103.4	0.737	0.719	0.693	0.757	0.746	0.724	0.8	0.69	0.777	0.758	0.697	0.693	0.76	0.686	0.67	0.734	0.68	0.679	0.812	0.788	0.789	0.825	0.71	0.739
103.6	0.738	0.719	0.693	0.757	0.746	0.724	0.8	0.691	0.776	0.758	0.697	0.693	0.76	0.686	0.67	0.734	0.68	0.679	0.812	0.788	0.788	0.825	0.71	0.74
103.8	0.738	0.719	0.693	0.756	0.746	0.725	0.8	0.691	0.776	0.758	0.697	0.693	0.76	0.686	0.67	0.734	0.68	0.679	0.812	0.788	0.788	0.825	0.71	0.74
104	0.738	0.719	0.693	0.757	0.746	0.725	0.8	0.691	0.776	0.759	0.698	0.693	0.76	0.686	0.67	0.734	0.679	0.679	0.812	0.788	0.788	0.825	0.71	0.74
104.2	0.739	0.719	0.693	0.757	0.746	0.725	0.8	0.691	0.775	0.759	0.698	0.693	0.76	0.685	0.67	0.733	0.68	0.679	0.813	0.788	0.788	0.825	0.71	0.74
104.4	0.739	0.719	0.693	0.757	0.746	0.725	0.8	0.691	0.775	0.759	0.698	0.693	0.761	0.685	0.671	0.733	0.68	0.679	0.813	0.788	0.788	0.825	0.71	0.74
104.6	0.739	0.719	0.693	0.757	0.746	0.725	0.8	0.692	0.775	0.759	0.698	0.693	0.761	0.685	0.671	0.734	0.68	0.679	0.813	0.788	0.788	0.825	0.71	0.74
104.8	0.739	0.719	0.693	0.758	0.746	0.725	0.8	0.692	0.775	0.76	0.698	0.693	0.761	0.685	0.671	0.734	0.681	0.68	0.813	0.789	0.789	0.825	0.71	0.74
105	0.739	0.718	0.693	0.758	0.747	0.725	0.801	0.692	0.775	0.76	0.698	0.693	0.761	0.685	0.671	0.734	0.681	0.68	0.812	0.789	0.789	0.825	0.71	0.74
105.2	0.739	0.718	0.693	0.759	0.747	0.724	0.801	0.692	0.775	0.759	0.698	0.693	0.761	0.685	0.672	0.734	0.681	0.68	0.812	0.789	0.789	0.825	0.711	0.74
105.4	0.739	0.718	0.693	0.759	0.747	0.724	0.801	0.692	0.776	0.759	0.698	0.694	0.761	0.685	0.672	0.735	0.681	0.68	0.812	0.789	0.789	0.825	0.711	0.74
105.6	0.74	0.718	0.693	0.759	0.747	0.724	0.802	0.692	0.776	0.759	0.698	0.694	0.761	0.685	0.672	0.735	0.682	0.68	0.812	0.789	0.789	0.825	0.711	0.739
105.8	0.74	0.719	0.693	0.759	0.747	0.724	0.802	0.692	0.776	0.759	0.698	0.694	0.76	0.686	0.672	0.735	0.682	0.68	0.812	0.789	0.789	0.825	0.712	0.739
106	0.74	0.719	0.693	0.759	0.748	0.725	0.803	0.692	0.776	0.759	0.698	0.694	0.76	0.686	0.672	0.735	0.682	0.68	0.812	0.789	0.79	0.825	0.712	0.739
106.2	0.74	0.719	0.694	0.76	0.748	0.725	0.803	0.691	0.776	0.759	0.698	0.694	0.76	0.686	0.672	0.735	0.682	0.68	0.812	0.789	0.79	0.825	0.712	0.739
106.4	0.74	0.719	0.694	0.759	0.748	0.725	0.803	0.691	0.776	0.759	0.698	0.694	0.76	0.686	0.672	0.736	0.681	0.68	0.812	0.789	0.79	0.825	0.712	0.739
106.6	0.74	0.719	0.694	0.759	0.748	0.725	0.803	0.691	0.776	0.759	0.698	0.694	0.76	0.686	0.672	0.736	0.681	0.679	0.812	0.789	0.79	0.825	0.712	0.738
106.8	0.74	0.72	0.694	0.759	0.748	0.726	0.803	0.691	0.776	0.759	0.698	0.694	0.76	0.686	0.672	0.736	0.681	0.68	0.812	0.79	0.79	0.826	0.712	0.738
107	0.74	0.72	0.694	0.759	0.749	0.726	0.803	0.691	0.776	0.759	0.698	0.694	0.76	0.686	0.672	0.736	0.681	0.68	0.812	0.79	0.79	0.826	0.712	0.738
107.2	0.74	0.72	0.694	0.758	0.749	0.726	0.803	0.691	0.776	0.759	0.697	0.694	0.76	0.686	0.672	0.736	0.681	0.68	0.812	0.79	0.79	0.826	0.712	0.739
107.4	0.74	0.72	0.694	0.758	0.749	0.726	0.803	0.691	0.776	0.759	0.697	0.694	0.76	0.686	0.672	0.736	0.68	0.68	0.812	0.79	0.79	0.826	0.712	0.739
107.6	0.74	0.72	0.694	0.758	0.749	0.726	0.802	0.691	0.775	0.76	0.697	0.694	0.76	0.686	0.672	0.736	0.68	0.68	0.812	0.79	0.79	0.827	0.712	0.739
107.8	0.74	0.72	0.694	0.758	0.749	0.726	0.802	0.691	0.775	0.76	0.698	0.694	0.76	0.686	0.671	0.735	0.681	0.679	0.813	0.79	0.79	0.827	0.712	0.739
108	0.74	0.72	0.694	0.758	0.749	0.726	0.802	0.691	0.775	0.76	0.698	0.694	0.76	0.686	0.671	0.735	0.681	0.679	0.813	0.79	0.79	0.827	0.712	0.739
108.2	0.74	0.72	0.694	0.758	0.749	0.726	0.802	0.691	0.775	0.76	0.698	0.694	0.76	0.686	0.671	0.735	0.681	0.679	0.813	0.79	0.79	0.827	0.712	0.74
108.4	0.74	0.72	0.694	0.758	0.748	0.726	0.802	0.691	0.775	0.76	0.698	0.694	0.76	0.686	0.671	0.735	0.682	0.679	0.813	0.79	0.79	0.828	0.711	0.74
108.6	0.74	0.72	0.694	0.758	0.748	0.726	0.802	0.691	0.775	0.76	0.698	0.694	0.761	0.686	0.671	0.736	0.682	0.679	0.813	0.79	0.79	0.828	0.711	0.74
108.8	0.74	0.72	0.694	0.758	0.748	0.726	0.801	0.691	0.775	0.76	0.698	0.694	0.761	0.686	0.671	0.736	0.682	0.679	0.813	0.79	0.79	0.828	0.711	0.74
109	0.74	0.72	0.694	0.758	0.748	0.725	0.801	0.692	0.775	0.76	0.698	0.694	0.761	0.686	0.671	0.736	0.682	0.679	0.813	0.79	0.79	0.828	0.711	0.74
109.2	0.74	0.72	0.694	0.758	0.747	0.725	0.801	0.692	0.775	0.76	0.698	0.694	0.761	0.686	0.671	0.736	0.682	0.68	0.813	0.79	0.79	0.828	0.711	0.74
109.4	0.741	0.72	0.695	0.758	0.747	0.725	0.801	0.692	0.776	0.759	0.698	0.694	0.761	0.686	0.671	0.736	0.682	0.68	0.813	0.79	0.79	0.829	0.711	0.74
109.6	0.741	0.721	0.695	0.758	0.747	0.725	0.801	0.692	0.776	0.759	0.698	0.694	0.761	0.687	0.671	0.736	0.682	0.68	0.813	0.789	0.79	0.829	0.711	0.74
109.8	0.741	0.721	0.695	0.758	0.747	0.726	0.8	0.691	0.776	0.759	0.698	0.694	0.761	0.687	0.67	0.736	0.682	0.68	0.813	0.789	0.79	0.829	0.711	0.74
110	0.741	0.721	0.695	0.758	0.747	0.726	0.8	0.691	0.776	0.759	0.698	0.694	0.762	0.687	0.671	0.736	0.682	0.68	0.813	0.789	0.79	0.829	0.712	0.74
110.2	0.741	0.721	0.695	0.759	0.747	0.726	0.8	0.691	0.776	0.759	0.698	0.694	0.762	0.687	0.671	0.736	0.681	0.68	0.813	0.789	0.789	0.829	0.712	0.74
110.4	0.742	0.721	0.695	0.759	0.747	0.726	0.8	0.691	0.776	0.758	0.698	0.694	0.762	0.687	0.671	0.736	0.681	0.68	0.813	0.789	0.789	0.829	0.712	0.74
110.6	0.742	0.722	0.696	0.759	0.747	0.727	0.8	0.691	0.776	0.758	0.697	0.695	0.762	0.687	0.671	0.736	0.681	0.68	0.813	0.789	0.789	0.829	0.713	0.74
110.8	0.742	0.722	0.696	0.759	0.747	0.727	0.8	0.691	0.776	0.758	0.697	0.695	0.762	0.687	0.671	0.736	0.68	0.68	0.813	0.789	0.789	0.829	0.713	0.74
111	0.742	0.722	0.696	0.76	0.747	0.727	0.8	0.692	0.776	0.758	0.697	0.695	0.762	0.687	0.671	0.736	0.68	0.68	0.813	0.789	0.789	0.829	0.713	0.74
111.2	0.742	0.722	0.696	0.76	0.747	0.727	0.8	0.692	0.776	0.758	0.697	0.695	0.762	0.687	0.671	0.736	0.68	0.68	0.813	0.789	0.788	0.829	0.713	0.741
111.4	0.742	0.722	0.696	0.76	0.747	0.727	0.801	0.692	0.776	0.759	0.697	0.695	0.762	0.687	0.671	0.736	0.68	0.68	0.813	0.79	0.788	0.829	0.714	0.741
111.6	0.742	0.722	0.695	0.76	0.747	0.727	0.801	0.692	0.776	0.759	0.697	0.695	0.762	0.687	0.671	0.736	0.68	0.679	0.813	0.79	0.788	0.829	0.713	0.741
111.8	0.742	0.722	0.695	0.76	0.747	0.726	0.802	0.693	0.775	0.759	0.697	0.695	0.762	0.687	0.671	0.735	0.68	0.679	0.813	0.79	0.789	0.829	0.713	0.742
112	0.743	0.722	0.695	0.76	0.747	0.726	0.802	0.693	0.775	0.76	0.697	0.694	0.762	0.687	0.671	0.735	0.681	0.679	0.813	0.79	0.789	0.829	0.713	0.742
112.2	0.743	0.722	0.695	0.76	0.747	0.726	0.802	0.693	0.775	0.76	0.697	0.694	0.762	0.687	0.672	0.735	0.681	0.679	0.813	0.79	0.789	0.829	0.713	0.742
112.4	0.743	0.722	0.695	0.76	0.747	0.726	0.803	0.693	0.775	0.76	0.697	0.694	0.763	0.687	0.672	0.735	0.681	0.679	0.814	0.79	0.789	0.829	0.713	0.742
112.6	0.744	0.722	0.695	0.76	0.746	0.726	0.803	0.693	0.775	0.761	0.697	0.694	0.763	0.687	0.671	0.735	0.681	0.679	0.814	0.791	0.79	0.829	0.713	0.742
112.8	0.744	0.722	0.694	0.759	0.746	0.726	0.803	0.693	0.775	0.761	0.697	0.693	0.763	0.687	0.671	0.736	0.681	0.679	0.814	0.791	0.79	0.829	0.713	0.742
113	0.744	0.722	0.694	0.759	0.747	0.726	0.803	0.692	0.775	0.761	0.697	0.693	0.763	0.687	0.671	0.736	0.681	0.679	0.814	0.791	0.79	0.829	0.713	0.742
113.2	0.744	0.722	0.694	0.759	0.747	0.726	0.803	0.692	0.775	0.762	0.697	0.693	0.763	0.686	0.671	0.736	0.681	0.679	0.814	0.791	0.791	0.829	0.712	0.742
113.4	0.745	0.722	0.694	0.759	0.747	0.726	0.803	0.692	0.775	0.762	0.697	0.693	0.763	0.686	0.67	0.736	0.681	0.679	0.814	0.791	0.791	0.829	0.713	0.742
113.6	0.745	0.722	0.694	0.759	0.747	0.726	0.803	0.692	0.775	0.762	0.697	0.693	0.763	0.686	0.67	0.736	0.681	0.679	0.814	0.791	0.791	0.829	0.712	0.741
113.8	0.745	0.722	0.694	0.759	0.747	0.726	0.803	0.691	0.775	0.762	0.697	0.693	0.763	0.686	0.67	0.736	0.681	0.679	0.814	0.791	0.791	0.829	0.713	0.741
114	0.746	0.722	0.694	0.759	0.747	0.726	0.804	0.691	0.775	0.762	0.697	0.694	0.763	0.686	0.67	0.736	0.681	0.68	0.814	0.791	0.791	0.829	0.713	0.741
114.2	0.746	0.722	0.694	0.76	0.748	0.726	0.804	0.691	0.775	0.762	0.698	0.694	0.763	0.686	0.67	0.736	0.681	0.68	0.813	0.791	0.791	0.829	0.713	0.741
114.4	0.745	0.722	0.694	0.76	0.748	0.726	0.803	0.691	0.775	0.762	0.698	0.694	0.763	0.686	0.67	0.736	0.681	0.68	0.813	0.791	0.791	0.829	0.713	0.741
114.6	0.745	0.722	0.695	0.76	0.748	0.726	0.803	0.691	0.775	0.762	0.698	0.694	0.763	0.686	0.671	0.736	0.681	0.68	0.813	0.791	0.791	0.829	0.713	0.741
114.8	0.745	0.722	0.695	0.76	0.748	0.727	0.803	0.691	0.775	0.762	0.698	0.694	0.763	0.686	0.671	0.737	0.681	0.68	0.813	0.791	0.791	0.83	0.713	0.741
115	0.745	0.722	0.695	0.76	0.749	0.727	0.803	0.691	0.775	0.762	0.699	0.694	0.763	0.686	0.671	0.737	0.681	0.68	0.812	0.791	0.79	0.83	0.712	0.741
115.2	0.745	0.722	0.695	0.76	0.749	0.727	0.803	0.692	0.775	0.762	0.699	0.694	0.763	0.686	0.671	0.737	0.681	0.68	0.812	0.791	0.79	0.83	0.712	0.741
115.4	0.745	0.722	0.695	0.76	0.748	0.727	0.803	0.692	0.775	0.762	0.699	0.694	0.762	0.687	0.671	0.736	0.682	0.68	0.812	0.792	0.79	0.83	0.712	0.741
115.6	0.745	0.722	0.695	0.76	0.748	0.727	0.804	0.692	0.775	0.761	0.699	0.694	0.762	0.687	0.671	0.736	0.681	0.68	0.811	0.792	0.79	0.831	0.712	0.742
115.8	0.745	0.722	0.695	0.76	0.748	0.727	0.804	0.692	0.775	0.761	0.7	0.694	0.762	0.687	0.671	0.736	0.681	0.68	0.811	0.792	0.79	0.831	0.712	0.742
116	0.745	0.722	0.695	0.76	0.748	0.728	0.804	0.693	0.775	0.761	0.7	0.694	0.762	0.687	0.672	0.736	0.682	0.68	0.811	0.792	0.79	0.831	0.712	0.741
116.2	0.745	0.722	0.695	0.76	0.748	0.728	0.804	0.693	0.775	0.761	0.699	0.694	0.762	0.687	0.672	0.736	0.682	0.68	0.812	0.792	0.79	0.831	0.712	0.741
116.4	0.745	0.722	0.695	0.76	0.748	0.728	0.803	0.693	0.775	0.76	0.699	0.694	0.762	0.687	0.672	0.736	0.682	0.681	0.812	0.792	0.79	0.831	0.712	0.742
116.6	0.745	0.722	0.696	0.76	0.748	0.728	0.803	0.693	0.775	0.76	0.699	0.694	0.761	0.687	0.672	0.736	0.682	0.681	0.812	0.792	0.79	0.831	0.713	0.742
116.8	0.745	0.722	0.696	0.761	0.748	0.727	0.803	0.693	0.775	0.76	0.698	0.694	0.761	0.687	0.672	0.736	0.682	0.681	0.813	0.792	0.79	0.831	0.713	0.741
117	0.746	0.722	0.696	0.761	0.747	0.727	0.803	0.693	0.775	0.76	0.698	0.694	0.762	0.687	0.672	0.735	0.682	0.681	0.813	0.792	0.791	0.831	0.713	0.741
117.2	0.746	0.722	0.696	0.761	0.747	0.727	0.803	0.693	0.776	0.76	0.698	0.694	0.762	0.687	0.671	0.735	0.682	0.681	0.813	0.792	0.791	0.831	0.713	0.741
117.4	0.746	0.722	0.696	0.761	0.747	0.727	0.803	0.693	0.776	0.76	0.698	0.694	0.762	0.687	0.671	0.735	0.681	0.681	0.814	0.793	0.791	0.831	0.713	0.741
117.6	0.746	0.722	0.696	0.761	0.748	0.726	0.803	0.693	0.776	0.76	0.698	0.694	0.762	0.687	0.671	0.735	0.681	0.681	0.814	0.793	0.791	0.831	0.713	0.74
117.8	0.747	0.722	0.697	0.761	0.748	0.726	0.803	0.693	0.776	0.76	0.698	0.695	0.762	0.687	0.671	0.736	0.681	0.681	0.814	0.793	0.791	0.831	0.713	0.74
118	0.747	0.722	0.697	0.762	0.748	0.726	0.803	0.694	0.776	0.761	0.698	0.695	0.762	0.687	0.671	0.736	0.681	0.68	0.815	0.792	0.791	0.831	0.714	0.74
118.2	0.747	0.722	0.697	0.762	0.749	0.725	0.803	0.694	0.776	0.761	0.698	0.695	0.762	0.687	0.671	0.736	0.681	0.68	0.815	0.792	0.791	0.831	0.714	0.74
118.4	0.747	0.722	0.698	0.762	0.749	0.725	0.803	0.694	0.776	0.762	0.698	0.695	0.762	0.687	0.671	0.736	0.681	0.68	0.815	0.792	0.79	0.831	0.714	0.739
118.6	0.747	0.723	0.698	0.762	0.75	0.725	0.803	0.694	0.776	0.762	0.698	0.695	0.763	0.687	0.671	0.737	0.681	0.68	0.816	0.792	0.79	0.83	0.714	0.739
118.8	0.747	0.723	0.698	0.762	0.75	0.725	0.803	0.694	0.776	0.762	0.698	0.695	0.763	0.686	0.671	0.737	0.682	0.679	0.816	0.792	0.79	0.83	0.714	0.74
119	0.747	0.723	0.698	0.762	0.75	0.725	0.803	0.694	0.776	0.762	0.699	0.695	0.763	0.686	0.671	0.737	0.682	0.679	0.816	0.792	0.79	0.83	0.714	0.74
119.2	0.748	0.723	0.698	0.762	0.75	0.725	0.803	0.694	0.776	0.762	0.699	0.695	0.763	0.686	0.67	0.737	0.682	0.679	0.816	0.792	0.79	0.83	0.714	0.74
119.4	0.748	0.723	0.698	0.762	0.75	0.724	0.803	0.694	0.776	0.762	0.699	0.695	0.763	0.686	0.67	0.737	0.682	0.679	0.816	0.792	0.79	0.831	0.714	0.74
119.6	0.748	0.724	0.697	0.763	0.75	0.724	0.803	0.694	0.776	0.762	0.699	0.695	0.763	0.687	0.67	0.737	0.682	0.679	0.815	0.792	0.79	0.831	0.714	0.74
119.8	0.749	0.724	0.697	0.763	0.75	0.724	0.803	0.693	0.776	0.762	0.699	0.695	0.763	0.687	0.67	0.737	0.683	0.679	0.815	0.792	0.791	0.831	0.714	0.74
120	0.749	0.724	0.697	0.763	0.75	0.724	0.803	0.693	0.776	0.762	0.699	0.695	0.763	0.687	0.67	0.737	0.683	0.679	0.815	0.792	0.791	0.831	0.714	0.741
120.2	0.749	0.724	0.697	0.763	0.75	0.724	0.803	0.693	0.776	0.762	0.699	0.695	0.763	0.687	0.67	0.737	0.683	0.68	0.815	0.792	0.791	0.832	0.714	0.741
120.4	0.749	0.724	0.696	0.763	0.749	0.724	0.802	0.693	0.776	0.762	0.699	0.695	0.763	0.687	0.67	0.737	0.683	0.68	0.815	0.792	0.792	0.832	0.714	0.741
120.6	0.749	0.724	0.696	0.763	0.749	0.724	0.802	0.693	0.776	0.762	0.699	0.695	0.763	0.687	0.67	0.737	0.683	0.68	0.815	0.792	0.792	0.832	0.714	0.741
120.8	0.749	0.724	0.696	0.763	0.749	0.724	0.802	0.692	0.775	0.762	0.699	0.695	0.763	0.687	0.67	0.737	0.683	0.68	0.815	0.792	0.792	0.832	0.714	0.741
121	0.749	0.724	0.696	0.763	0.749	0.724	0.802	0.692	0.775	0.763	0.699	0.695	0.763	0.687	0.67	0.737	0.683	0.68	0.815	0.792	0.792	0.833	0.714	0.741
121.2	0.748	0.724	0.696	0.764	0.749	0.724	0.803	0.693	0.775	0.763	0.699	0.695	0.763	0.687	0.67	0.737	0.682	0.68	0.815	0.792	0.792	0.833	0.714	0.741
121.4	0.748	0.724	0.697	0.763	0.749	0.725	0.803	0.693	0.776	0.763	0.699	0.694	0.763	0.687	0.67	0.737	0.682	0.68	0.815	0.792	0.791	0.833	0.714	0.74
121.6	0.748	0.724	0.697	0.763	0.749	0.725	0.803	0.693	0.775	0.763	0.699	0.694	0.763	0.687	0.67	0.737	0.682	0.68	0.815	0.792	0.791	0.833	0.713	0.74
121.8	0.748	0.724	0.697	0.763	0.749	0.725	0.803	0.693	0.776	0.763	0.699	0.694	0.763	0.687	0.67	0.737	0.682	0.68	0.815	0.792	0.791	0.833	0.713	0.74
122	0.747	0.724	0.697	0.763	0.749	0.726	0.803	0.693	0.776	0.763	0.7	0.695	0.763	0.687	0.67	0.737	0.682	0.68	0.815	0.792	0.791	0.833	0.713	0.74
122.2	0.747	0.724	0.697	0.763	0.749	0.726	0.803	0.694	0.776	0.763	0.7	0.695	0.763	0.687	0.67	0.737	0.682	0.68	0.815	0.792	0.791	0.833	0.714	0.74
122.4	0.747	0.724	0.697	0.763	0.749	0.726	0.803	0.694	0.776	0.764	0.699	0.695	0.763	0.687	0.67	0.737	0.682	0.68	0.815	0.792	0.791	0.833	0.714	0.74
122.6	0.747	0.724	0.697	0.763	0.749	0.727	0.804	0.694	0.776	0.764	0.699	0.695	0.763	0.687	0.67	0.736	0.682	0.68	0.815	0.792	0.79	0.833	0.714	0.74
122.8	0.748	0.724	0.697	0.763	0.749	0.727	0.804	0.694	0.776	0.764	0.699	0.695	0.763	0.687	0.67	0.736	0.682	0.68	0.814	0.792	0.79	0.833	0.714	0.74
123	0.748	0.724	0.697	0.763	0.749	0.727	0.804	0.694	0.776	0.764	0.699	0.695	0.763	0.687	0.67	0.737	0.682	0.68	0.814	0.792	0.79	0.833	0.714	0.741
123.2	0.748	0.724	0.697	0.763	0.749	0.727	0.804	0.694	0.776	0.764	0.698	0.696	0.763	0.688	0.67	0.737	0.682	0.68	0.814	0.792	0.791	0.833	0.714	0.741
123.4	0.748	0.724	0.696	0.763	0.749	0.727	0.804	0.694	0.776	0.764	0.698	0.696	0.763	0.688	0.671	0.737	0.682	0.68	0.813	0.792	0.791	0.833	0.714	0.741
123.6	0.748	0.724	0.696	0.763	0.749	0.726	0.804	0.694	0.776	0.764	0.698	0.696	0.763	0.688	0.671	0.737	0.682	0.68	0.813	0.792	0.791	0.833	0.714	0.741
123.8	0.749	0.724	0.696	0.763	0.749	0.726	0.804	0.694	0.776	0.764	0.698	0.696	0.763	0.688	0.671	0.737	0.682	0.68	0.813	0.792	0.791	0.833	0.714	0.741
124	0.749	0.725	0.695	0.763	0.749	0.726	0.804	0.694	0.776	0.764	0.697	0.696	0.763	0.688	0.671	0.737	0.682	0.68	0.813	0.792	0.792	0.833	0.714	0.741
124.2	0.75	0.725	0.695	0.763	0.749	0.726	0.804	0.694	0.776	0.764	0.697	0.696	0.763	0.688	0.671	0.737	0.681	0.68	0.813	0.793	0.792	0.833	0.715	0.741
124.4	0.75	0.725	0.695	0.763	0.749	0.725	0.804	0.694	0.776	0.763	0.697	0.696	0.763	0.688	0.671	0.737	0.681	0.68	0.813	0.793	0.792	0.833	0.715	0.742
124.6	0.75	0.725	0.695	0.763	0.749	0.725	0.804	0.694	0.775	0.763	0.697	0.696	0.763	0.688	0.671	0.737	0.681	0.68	0.813	0.793	0.792	0.833	0.715	0.742
124.8	0.75	0.725	0.695	0.764	0.749	0.725	0.804	0.693	0.775	0.763	0.697	0.696	0.763	0.688	0.671	0.737	0.681	0.68	0.813	0.793	0.792	0.833	0.715	0.741
125	0.75	0.725	0.695	0.764	0.749	0.725	0.804	0.694	0.775	0.763	0.697	0.696	0.763	0.688	0.671	0.737	0.681	0.68	0.813	0.793	0.792	0.833	0.715	0.742
125.2	0.75	0.725	0.695	0.764	0.749	0.725	0.804	0.693	0.774	0.763	0.697	0.696	0.763	0.688	0.671	0.737	0.681	0.68	0.813	0.793	0.792	0.833	0.715	0.741
125.4	0.75	0.725	0.696	0.764	0.749	0.725	0.804	0.694	0.774	0.763	0.697	0.695	0.764	0.688	0.671	0.737	0.681	0.68	0.813	0.793	0.792	0.833	0.715	0.741
125.6	0.75	0.725	0.696	0.764	0.749	0.725	0.804	0.694	0.775	0.762	0.697	0.695	0.764	0.688	0.671	0.738	0.682	0.68	0.813	0.792	0.792	0.833	0.715	0.741
125.8	0.75	0.725	0.696	0.764	0.749	0.725	0.804	0.694	0.775	0.762	0.697	0.695	0.764	0.688	0.67	0.738	0.682	0.68	0.813	0.792	0.792	0.833	0.715	0.741
126	0.75	0.725	0.696	0.764	0.749	0.725	0.804	0.694	0.775	0.762	0.697	0.695	0.763	0.688	0.67	0.738	0.682	0.68	0.813	0.792	0.792	0.833	0.715	0.74
126.2	0.75	0.725	0.696	0.765	0.749	0.726	0.804	0.694	0.775	0.762	0.697	0.694	0.763	0.688	0.67	0.738	0.682	0.679	0.813	0.792	0.792	0.833	0.715	0.74
126.4	0.75	0.725	0.696	0.765	0.749	0.726	0.804	0.694	0.775	0.762	0.697	0.694	0.763	0.688	0.67	0.738	0.683	0.679	0.813	0.793	0.792	0.833	0.715	0.74
126.6	0.75	0.725	0.697	0.765	0.749	0.726	0.804	0.694	0.775	0.762	0.697	0.694	0.763	0.688	0.67	0.738	0.683	0.679	0.813	0.793	0.792	0.832	0.715	0.739
126.8	0.75	0.725	0.697	0.765	0.749	0.727	0.804	0.694	0.775	0.762	0.697	0.694	0.763	0.688	0.67	0.738	0.683	0.68	0.813	0.793	0.792	0.832	0.715	0.739
127	0.75	0.724	0.697	0.765	0.749	0.727	0.804	0.694	0.775	0.762	0.698	0.694	0.764	0.688	0.67	0.738	0.683	0.68	0.813	0.793	0.792	0.832	0.715	0.739
127.2	0.751	0.724	0.697	0.765	0.749	0.727	0.805	0.694	0.775	0.762	0.698	0.694	0.764	0.688	0.67	0.738	0.683	0.68	0.813	0.793	0.792	0.833	0.714	0.738
127.4	0.751	0.724	0.697	0.765	0.749	0.727	0.805	0.694	0.775	0.763	0.698	0.693	0.764	0.688	0.671	0.738	0.683	0.68	0.812	0.793	0.792	0.833	0.714	0.739
127.6	0.751	0.724	0.697	0.765	0.749	0.727	0.805	0.694	0.775	0.763	0.698	0.693	0.764	0.687	0.67	0.738	0.682	0.681	0.812	0.793	0.792	0.833	0.713	0.739
127.8	0.752	0.724	0.697	0.765	0.749	0.727	0.805	0.694	0.775	0.763	0.698	0.693	0.764	0.687	0.67	0.738	0.682	0.681	0.812	0.793	0.793	0.833	0.713	0.739
128	0.752	0.724	0.697	0.765	0.749	0.727	0.805	0.694	0.775	0.764	0.698	0.693	0.764	0.688	0.67	0.738	0.682	0.681	0.812	0.793	0.793	0.833	0.713	0.739
128.2	0.752	0.724	0.697	0.766	0.749	0.727	0.805	0.694	0.775	0.764	0.698	0.694	0.763	0.688	0.67	0.739	0.682	0.681	0.812	0.793	0.793	0.833	0.713	0.739
128.4	0.752	0.724	0.697	0.766	0.749	0.727	0.805	0.694	0.775	0.764	0.698	0.694	0.764	0.688	0.67	0.739	0.682	0.681	0.812	0.793	0.793	0.833	0.713	0.74
128.6	0.751	0.724	0.697	0.766	0.749	0.727	0.805	0.694	0.775	0.764	0.698	0.694	0.764	0.688	0.67	0.739	0.682	0.681	0.812	0.793	0.793	0.834	0.713	0.74
128.8	0.751	0.724	0.697	0.766	0.749	0.727	0.805	0.694	0.775	0.764	0.698	0.695	0.764	0.688	0.67	0.739	0.682	0.681	0.812	0.794	0.793	0.834	0.714	0.74
129	0.751	0.724	0.697	0.765	0.749	0.727	0.805	0.694	0.775	0.764	0.698	0.695	0.764	0.688	0.67	0.738	0.682	0.681	0.811	0.794	0.794	0.834	0.714	0.74
129.2	0.751	0.725	0.697	0.765	0.749	0.727	0.804	0.694	0.775	0.764	0.698	0.695	0.764	0.688	0.67	0.738	0.682	0.68	0.811	0.794	0.794	0.835	0.714	0.74
129.4	0.751	0.725	0.697	0.765	0.749	0.727	0.804	0.694	0.775	0.764	0.698	0.696	0.764	0.688	0.67	0.738	0.682	0.68	0.811	0.794	0.794	0.835	0.714	0.74
129.6	0.751	0.725	0.697	0.765	0.75	0.727	0.804	0.694	0.775	0.764	0.698	0.696	0.764	0.688	0.67	0.738	0.682	0.68	0.811	0.794	0.794	0.836	0.714	0.74
129.8	0.751	0.725	0.698	0.765	0.75	0.728	0.804	0.694	0.775	0.764	0.698	0.696	0.764	0.688	0.67	0.738	0.682	0.68	0.811	0.794	0.794	0.836	0.714	0.74
130	0.751	0.725	0.698	0.765	0.75	0.728	0.804	0.694	0.775	0.764	0.698	0.696	0.764	0.688	0.67	0.738	0.682	0.679	0.811	0.795	0.794	0.836	0.714	0.74
130.2	0.751	0.725	0.698	0.765	0.75	0.728	0.804	0.694	0.775	0.764	0.698	0.696	0.764	0.688	0.67	0.738	0.683	0.679	0.812	0.795	0.794	0.836	0.714	0.74
130.4	0.751	0.725	0.698	0.765	0.75	0.728	0.804	0.694	0.775	0.764	0.698	0.696	0.764	0.688	0.671	0.739	0.683	0.679	0.812	0.795	0.794	0.836	0.714	0.74
130.6	0.752	0.726	0.698	0.765	0.75	0.728	0.804	0.693	0.776	0.764	0.698	0.696	0.764	0.688	0.671	0.739	0.683	0.679	0.812	0.795	0.793	0.836	0.714	0.74
130.8	0.752	0.726	0.698	0.765	0.75	0.728	0.804	0.693	0.776	0.765	0.698	0.696	0.764	0.688	0.671	0.739	0.683	0.679	0.812	0.795	0.793	0.836	0.714	0.74
131	0.752	0.726	0.698	0.765	0.75	0.728	0.804	0.693	0.776	0.765	0.697	0.695	0.764	0.688	0.671	0.739	0.683	0.679	0.813	0.795	0.793	0.836	0.714	0.74
131.2	0.752	0.726	0.698	0.765	0.75	0.728	0.805	0.693	0.776	0.765	0.697	0.695	0.764	0.688	0.671	0.739	0.683	0.679	0.813	0.794	0.793	0.836	0.714	0.739
131.4	0.752	0.726	0.698	0.766	0.75	0.728	0.805	0.693	0.776	0.765	0.697	0.695	0.764	0.688	0.671	0.739	0.683	0.679	0.813	0.794	0.792	0.836	0.713	0.74
131.6	0.752	0.727	0.698	0.766	0.75	0.728	0.805	0.693	0.776	0.765	0.696	0.696	0.764	0.688	0.671	0.739	0.683	0.68	0.813	0.794	0.792	0.836	0.714	0.74
131.8	0.753	0.727	0.698	0.766	0.75	0.728	0.805	0.694	0.776	0.766	0.696	0.696	0.763	0.689	0.671	0.739	0.683	0.68	0.813	0.793	0.792	0.835	0.713	0.739
132	0.753	0.727	0.698	0.766	0.75	0.728	0.805	0.694	0.776	0.766	0.695	0.696	0.763	0.689	0.671	0.739	0.683	0.68	0.813	0.793	0.792	0.835	0.713	0.739
132.2	0.753	0.727	0.698	0.766	0.75	0.728	0.805	0.694	0.776	0.766	0.695	0.696	0.763	0.689	0.671	0.739	0.683	0.68	0.813	0.793	0.792	0.835	0.714	0.739
132.4	0.753	0.727	0.698	0.766	0.75	0.728	0.805	0.694	0.776	0.766	0.694	0.696	0.763	0.689	0.67	0.739	0.683	0.68	0.813	0.793	0.792	0.835	0.714	0.739
132.6	0.753	0.727	0.698	0.766	0.75	0.728	0.805	0.694	0.776	0.766	0.694	0.696	0.764	0.689	0.67	0.739	0.683	0.68	0.813	0.793	0.792	0.835	0.714	0.739
132.8	0.754	0.727	0.698	0.766	0.75	0.728	0.805	0.694	0.776	0.766	0.694	0.696	0.764	0.689	0.67	0.739	0.683	0.68	0.813	0.793	0.793	0.835	0.713	0.739
133	0.754	0.727	0.698	0.766	0.75	0.728	0.805	0.694	0.776	0.766	0.693	0.696	0.764	0.689	0.67	0.739	0.683	0.68	0.812	0.793	0.793	0.835	0.714	0.739
133.2	0.754	0.727	0.698	0.766	0.75	0.728	0.805	0.694	0.776	0.766	0.693	0.696	0.764	0.689	0.67	0.739	0.683	0.68	0.812	0.793	0.794	0.835	0.714	0.739
133.4	0.754	0.727	0.698	0.767	0.75	0.728	0.805	0.693	0.776	0.766	0.693	0.697	0.764	0.689	0.67	0.739	0.683	0.68	0.812	0.793	0.794	0.835	0.714	0.74
133.6	0.754	0.726	0.698	0.767	0.75	0.728	0.805	0.693	0.776	0.766	0.693	0.697	0.764	0.688	0.67	0.739	0.683	0.68	0.811	0.793	0.794	0.835	0.714	0.74
133.8	0.754	0.726	0.698	0.767	0.751	0.727	0.805	0.693	0.776	0.766	0.693	0.697	0.764	0.688	0.67	0.739	0.683	0.68	0.811	0.793	0.795	0.835	0.714	0.74
134	0.754	0.726	0.698	0.767	0.751	0.727	0.805	0.693	0.776	0.766	0.693	0.697	0.764	0.688	0.67	0.739	0.682	0.68	0.811	0.793	0.795	0.835	0.714	0.74
134.2	0.754	0.727	0.698	0.767	0.751	0.727	0.805	0.693	0.776	0.765	0.693	0.697	0.764	0.688	0.67	0.739	0.682	0.68	0.811	0.793	0.795	0.836	0.714	0.74
134.4	0.754	0.727	0.698	0.767	0.751	0.726	0.805	0.693	0.776	0.765	0.693	0.697	0.764	0.687	0.671	0.739	0.682	0.68	0.811	0.793	0.795	0.835	0.715	0.74
134.6	0.754	0.727	0.698	0.767	0.751	0.726	0.805	0.693	0.776	0.765	0.693	0.697	0.764	0.687	0.671	0.739	0.682	0.68	0.812	0.793	0.794	0.836	0.715	0.741
134.8	0.753	0.728	0.698	0.767	0.751	0.726	0.805	0.693	0.776	0.765	0.693	0.697	0.764	0.687	0.671	0.739	0.682	0.68	0.812	0.794	0.794	0.836	0.715	0.741
135	0.753	0.728	0.698	0.768	0.751	0.725	0.804	0.693	0.776	0.765	0.693	0.697	0.764	0.687	0.671	0.739	0.682	0.68	0.812	0.794	0.794	0.836	0.715	0.741
135.2	0.753	0.728	0.698	0.768	0.751	0.725	0.804	0.693	0.775	0.765	0.693	0.697	0.764	0.687	0.672	0.739	0.682	0.68	0.812	0.794	0.794	0.836	0.715	0.741
135.4	0.754	0.728	0.698	0.769	0.751	0.725	0.804	0.694	0.775	0.765	0.693	0.697	0.764	0.687	0.672	0.739	0.682	0.68	0.812	0.794	0.793	0.836	0.715	0.741
135.6	0.754	0.729	0.698	0.769	0.751	0.725	0.804	0.694	0.775	0.765	0.693	0.697	0.764	0.687	0.672	0.739	0.682	0.68	0.812	0.794	0.793	0.836	0.715	0.741
135.8	0.754	0.729	0.698	0.769	0.751	0.725	0.804	0.694	0.775	0.765	0.693	0.697	0.764	0.687	0.672	0.739	0.682	0.681	0.812	0.794	0.793	0.836	0.715	0.74
136	0.754	0.729	0.698	0.769	0.751	0.725	0.804	0.694	0.775	0.765	0.693	0.696	0.764	0.687	0.672	0.738	0.682	0.681	0.813	0.794	0.793	0.837	0.715	0.74
136.2	0.755	0.729	0.698	0.769	0.751	0.725	0.804	0.694	0.775	0.765	0.694	0.696	0.764	0.687	0.671	0.738	0.683	0.681	0.813	0.794	0.793	0.837	0.715	0.74
136.4	0.755	0.729	0.698	0.769	0.751	0.726	0.804	0.695	0.774	0.765	0.694	0.695	0.763	0.687	0.671	0.738	0.683	0.681	0.813	0.794	0.793	0.837	0.715	0.74
136.6	0.755	0.729	0.698	0.769	0.751	0.726	0.804	0.694	0.774	0.765	0.694	0.695	0.763	0.687	0.671	0.738	0.683	0.681	0.813	0.794	0.793	0.837	0.715	0.739
136.8	0.755	0.729	0.699	0.769	0.751	0.726	0.804	0.694	0.774	0.765	0.695	0.695	0.763	0.687	0.671	0.738	0.683	0.681	0.812	0.794	0.793	0.837	0.715	0.739
137	0.755	0.729	0.699	0.768	0.751	0.726	0.804	0.694	0.774	0.765	0.695	0.695	0.763	0.687	0.67	0.738	0.684	0.681	0.812	0.794	0.793	0.837	0.715	0.739
137.2	0.756	0.728	0.699	0.768	0.751	0.726	0.804	0.694	0.774	0.765	0.695	0.694	0.763	0.688	0.67	0.738	0.684	0.681	0.812	0.794	0.793	0.837	0.715	0.739
137.4	0.756	0.728	0.699	0.768	0.751	0.726	0.804	0.694	0.774	0.765	0.695	0.694	0.763	0.688	0.67	0.738	0.684	0.681	0.812	0.794	0.793	0.838	0.715	0.739
137.6	0.756	0.728	0.699	0.767	0.751	0.727	0.804	0.694	0.774	0.765	0.695	0.694	0.764	0.688	0.67	0.739	0.684	0.681	0.813	0.794	0.793	0.838	0.715	0.74
137.8	0.756	0.728	0.7	0.767	0.751	0.727	0.804	0.694	0.774	0.765	0.695	0.694	0.764	0.688	0.67	0.739	0.684	0.681	0.813	0.794	0.793	0.838	0.715	0.74
138	0.755	0.728	0.7	0.767	0.751	0.727	0.804	0.694	0.774	0.765	0.695	0.694	0.764	0.688	0.67	0.739	0.685	0.681	0.813	0.794	0.793	0.838	0.715	0.74
138.2	0.755	0.728	0.7	0.767	0.752	0.727	0.804	0.694	0.774	0.766	0.695	0.694	0.765	0.688	0.67	0.74	0.685	0.681	0.813	0.794	0.793	0.838	0.715	0.74
138.4	0.755	0.728	0.7	0.767	0.752	0.727	0.804	0.694	0.775	0.766	0.695	0.694	0.765	0.688	0.67	0.74	0.684	0.681	0.813	0.794	0.792	0.837	0.715	0.741
138.6	0.755	0.728	0.699	0.767	0.752	0.727	0.804	0.694	0.775	0.766	0.695	0.694	0.765	0.688	0.67	0.74	0.684	0.681	0.813	0.794	0.792	0.837	0.715	0.741
138.8	0.755	0.728	0.699	0.767	0.752	0.727	0.804	0.693	0.775	0.766	0.695	0.694	0.765	0.688	0.67	0.74	0.684	0.681	0.813	0.794	0.792	0.837	0.715	0.741
139	0.755	0.727	0.699	0.767	0.753	0.727	0.804	0.694	0.775	0.767	0.695	0.694	0.765	0.688	0.67	0.739	0.684	0.681	0.812	0.793	0.792	0.837	0.715	0.741
139.2	0.756	0.727	0.699	0.767	0.753	0.728	0.804	0.694	0.776	0.767	0.694	0.694	0.765	0.688	0.671	0.739	0.683	0.681	0.812	0.793	0.792	0.837	0.715	0.741
139.4	0.756	0.727	0.699	0.767	0.753	0.728	0.804	0.694	0.776	0.767	0.694	0.694	0.765	0.688	0.671	0.739	0.683	0.681	0.812	0.793	0.791	0.837	0.715	0.741
139.6	0.757	0.727	0.698	0.768	0.753	0.728	0.804	0.694	0.776	0.767	0.694	0.694	0.765	0.688	0.671	0.739	0.683	0.681	0.812	0.793	0.792	0.837	0.715	0.74
139.8	0.757	0.727	0.698	0.768	0.753	0.728	0.804	0.694	0.776	0.767	0.694	0.694	0.765	0.688	0.671	0.738	0.683	0.681	0.812	0.793	0.792	0.836	0.716	0.74
140	0.757	0.728	0.699	0.768	0.753	0.728	0.804	0.694	0.776	0.767	0.694	0.694	0.765	0.688	0.672	0.738	0.683	0.681	0.812	0.793	0.792	0.836	0.716	0.74
140.2	0.758	0.728	0.699	0.768	0.753	0.728	0.805	0.694	0.776	0.767	0.694	0.695	0.765	0.688	0.672	0.738	0.683	0.681	0.812	0.793	0.792	0.836	0.716	0.739
140.4	0.758	0.728	0.699	0.768	0.753	0.728	0.805	0.694	0.776	0.767	0.694	0.695	0.765	0.687	0.672	0.738	0.683	0.681	0.811	0.793	0.792	0.836	0.716	0.739
140.6	0.758	0.728	0.699	0.767	0.753	0.728	0.805	0.694	0.776	0.767	0.694	0.695	0.764	0.687	0.672	0.738	0.683	0.681	0.811	0.793	0.792	0.836	0.716	0.739
140.8	0.758	0.728	0.699	0.767	0.753	0.728	0.805	0.694	0.776	0.767	0.694	0.695	0.764	0.687	0.672	0.738	0.683	0.681	0.811	0.793	0.792	0.837	0.716	0.738
141	0.759	0.728	0.699	0.767	0.753	0.727	0.805	0.694	0.776	0.767	0.694	0.695	0.765	0.687	0.672	0.738	0.683	0.681	0.811	0.794	0.792	0.837	0.715	0.738
141.2	0.759	0.728	0.7	0.768	0.752	0.727	0.805	0.694	0.775	0.766	0.694	0.695	0.765	0.687	0.672	0.738	0.683	0.681	0.811	0.794	0.793	0.837	0.715	0.738
141.4	0.759	0.729	0.7	0.768	0.752	0.728	0.805	0.694	0.775	0.766	0.694	0.695	0.765	0.687	0.672	0.739	0.683	0.68	0.811	0.794	0.793	0.838	0.715	0.739
141.6	0.759	0.729	0.7	0.768	0.752	0.728	0.805	0.694	0.775	0.766	0.694	0.695	0.765	0.687	0.672	0.739	0.683	0.68	0.812	0.794	0.793	0.838	0.715	0.739
141.8	0.76	0.729	0.701	0.768	0.752	0.728	0.805	0.694	0.775	0.766	0.694	0.695	0.765	0.687	0.672	0.739	0.683	0.68	0.812	0.794	0.794	0.838	0.715	0.739
142	0.759	0.729	0.701	0.768	0.752	0.728	0.805	0.694	0.775	0.766	0.695	0.695	0.765	0.688	0.672	0.74	0.683	0.68	0.812	0.793	0.794	0.838	0.715	0.739
142.2	0.759	0.729	0.701	0.768	0.752	0.728	0.805	0.694	0.775	0.766	0.695	0.694	0.765	0.688	0.671	0.74	0.683	0.68	0.812	0.793	0.794	0.839	0.715	0.74
142.4	0.759	0.73	0.7	0.768	0.752	0.729	0.805	0.694	0.775	0.766	0.695	0.694	0.765	0.688	0.671	0.74	0.683	0.68	0.812	0.793	0.793	0.839	0.715	0.74
142.6	0.759	0.73	0.7	0.768	0.752	0.729	0.805	0.694	0.775	0.766	0.695	0.694	0.766	0.688	0.671	0.74	0.683	0.68	0.813	0.793	0.793	0.839	0.714	0.74
142.8	0.759	0.73	0.7	0.768	0.752	0.729	0.805	0.693	0.776	0.766	0.696	0.694	0.766	0.688	0.671	0.741	0.683	0.68	0.813	0.793	0.793	0.84	0.714	0.74
143	0.759	0.73	0.699	0.768	0.752	0.729	0.805	0.693	0.776	0.766	0.696	0.694	0.766	0.688	0.671	0.741	0.683	0.68	0.813	0.793	0.793	0.84	0.714	0.74
143.2	0.759	0.731	0.699	0.768	0.752	0.729	0.805	0.694	0.776	0.766	0.696	0.694	0.766	0.689	0.671	0.741	0.683	0.68	0.813	0.793	0.793	0.84	0.714	0.74
143.4	0.759	0.731	0.699	0.769	0.752	0.729	0.806	0.694	0.776	0.766	0.696	0.694	0.766	0.689	0.671	0.741	0.683	0.68	0.813	0.793	0.794	0.84	0.714	0.74
143.6	0.759	0.731	0.699	0.768	0.752	0.729	0.806	0.694	0.776	0.766	0.697	0.694	0.765	0.689	0.671	0.741	0.683	0.68	0.812	0.793	0.794	0.84	0.714	0.74
143.8	0.759	0.731	0.698	0.768	0.752	0.729	0.806	0.694	0.776	0.765	0.697	0.695	0.765	0.689	0.671	0.741	0.683	0.68	0.812	0.793	0.794	0.84	0.714	0.74
144	0.759	0.731	0.698	0.768	0.752	0.729	0.806	0.694	0.776	0.765	0.697	0.695	0.765	0.689	0.671	0.741	0.683	0.68	0.812	0.794	0.794	0.839	0.715	0.74
144.2	0.759	0.731	0.698	0.768	0.752	0.729	0.806	0.694	0.776	0.765	0.697	0.695	0.765	0.689	0.671	0.74	0.683	0.68	0.812	0.794	0.793	0.84	0.715	0.74
144.4	0.759	0.731	0.698	0.768	0.752	0.728	0.807	0.695	0.776	0.765	0.697	0.695	0.765	0.689	0.671	0.74	0.683	0.679	0.812	0.794	0.793	0.84	0.715	0.74
144.6	0.76	0.731	0.698	0.768	0.752	0.728	0.807	0.695	0.776	0.765	0.697	0.696	0.764	0.689	0.671	0.74	0.683	0.679	0.812	0.794	0.793	0.84	0.715	0.74
144.8	0.76	0.731	0.698	0.769	0.752	0.728	0.807	0.695	0.776	0.765	0.696	0.696	0.764	0.689	0.671	0.74	0.683	0.679	0.812	0.794	0.793	0.84	0.716	0.74
145	0.76	0.73	0.699	0.769	0.752	0.728	0.806	0.695	0.775	0.765	0.696	0.696	0.764	0.689	0.671	0.739	0.683	0.679	0.812	0.794	0.793	0.84	0.716	0.74
145.2	0.76	0.73	0.699	0.769	0.753	0.728	0.806	0.695	0.775	0.765	0.696	0.696	0.764	0.688	0.671	0.739	0.683	0.679	0.812	0.794	0.793	0.84	0.717	0.739
145.4	0.76	0.73	0.699	0.769	0.753	0.728	0.806	0.695	0.775	0.765	0.696	0.697	0.763	0.688	0.671	0.739	0.683	0.679	0.812	0.794	0.793	0.841	0.717	0.739
145.6	0.76	0.73	0.7	0.769	0.753	0.728	0.806	0.695	0.775	0.766	0.695	0.697	0.763	0.688	0.671	0.739	0.683	0.68	0.812	0.794	0.793	0.841	0.717	0.739
145.8	0.76	0.73	0.7	0.769	0.753	0.728	0.806	0.695	0.775	0.766	0.695	0.696	0.764	0.688	0.671	0.739	0.683	0.68	0.812	0.794	0.793	0.841	0.717	0.739
146	0.76	0.73	0.7	0.769	0.754	0.728	0.806	0.695	0.775	0.766	0.695	0.696	0.764	0.687	0.671	0.739	0.683	0.68	0.812	0.794	0.793	0.841	0.717	0.74
146.2	0.76	0.729	0.7	0.769	0.754	0.728	0.806	0.694	0.775	0.767	0.695	0.696	0.764	0.687	0.672	0.739	0.683	0.68	0.813	0.794	0.792	0.841	0.717	0.74
146.4	0.76	0.729	0.7	0.769	0.754	0.728	0.806	0.694	0.775	0.768	0.695	0.696	0.764	0.687	0.672	0.739	0.683	0.68	0.813	0.793	0.792	0.841	0.717	0.741
146.6	0.76	0.729	0.7	0.769	0.754	0.728	0.806	0.694	0.775	0.768	0.695	0.696	0.765	0.687	0.672	0.739	0.683	0.68	0.813	0.793	0.793	0.841	0.717	0.741
146.8	0.76	0.73	0.701	0.769	0.754	0.728	0.806	0.694	0.775	0.768	0.695	0.697	0.765	0.687	0.672	0.739	0.683	0.68	0.813	0.793	0.793	0.841	0.716	0.742
147	0.76	0.73	0.701	0.769	0.755	0.728	0.806	0.694	0.775	0.768	0.695	0.697	0.765	0.687	0.672	0.739	0.682	0.68	0.813	0.794	0.793	0.841	0.716	0.742
147.2	0.76	0.73	0.701	0.769	0.755	0.728	0.806	0.694	0.775	0.768	0.695	0.697	0.765	0.687	0.672	0.74	0.682	0.68	0.813	0.794	0.794	0.841	0.716	0.743
147.4	0.76	0.73	0.701	0.769	0.754	0.729	0.806	0.694	0.775	0.768	0.695	0.697	0.765	0.687	0.672	0.74	0.682	0.68	0.813	0.794	0.794	0.841	0.716	0.743
147.6	0.76	0.73	0.701	0.769	0.754	0.729	0.806	0.694	0.775	0.768	0.695	0.697	0.765	0.688	0.671	0.74	0.682	0.68	0.813	0.794	0.794	0.841	0.715	0.743
147.8	0.76	0.729	0.701	0.769	0.753	0.729	0.806	0.695	0.775	0.768	0.695	0.697	0.765	0.688	0.671	0.74	0.682	0.679	0.813	0.794	0.793	0.841	0.715	0.743
148	0.76	0.729	0.701	0.769	0.752	0.729	0.806	0.695	0.775	0.768	0.695	0.696	0.765	0.688	0.671	0.74	0.682	0.679	0.813	0.794	0.793	0.841	0.715	0.743
148.2	0.76	0.729	0.701	0.77	0.752	0.729	0.806	0.695	0.775	0.768	0.695	0.696	0.765	0.688	0.671	0.74	0.682	0.679	0.813	0.794	0.793	0.841	0.715	0.743
148.4	0.761	0.729	0.701	0.77	0.751	0.729	0.806	0.695	0.775	0.767	0.695	0.696	0.765	0.688	0.67	0.741	0.682	0.679	0.813	0.794	0.793	0.841	0.715	0.743
148.6	0.761	0.729	0.7	0.77	0.75	0.728	0.806	0.695	0.775	0.767	0.695	0.696	0.764	0.688	0.67	0.741	0.682	0.679	0.813	0.795	0.793	0.841	0.715	0.743
148.8	0.761	0.729	0.7	0.77	0.749	0.728	0.806	0.694	0.775	0.767	0.695	0.696	0.764	0.688	0.67	0.741	0.683	0.68	0.813	0.795	0.793	0.841	0.716	0.742
149	0.761	0.729	0.7	0.77	0.749	0.728	0.806	0.694	0.775	0.767	0.695	0.696	0.764	0.688	0.67	0.741	0.683	0.68	0.813	0.794	0.793	0.841	0.716	0.742
149.2	0.761	0.729	0.7	0.77	0.748	0.728	0.806	0.694	0.775	0.767	0.695	0.696	0.764	0.688	0.669	0.741	0.683	0.68	0.813	0.795	0.793	0.841	0.716	0.742
149.4	0.76	0.729	0.7	0.77	0.748	0.728	0.807	0.694	0.775	0.766	0.695	0.696	0.764	0.688	0.669	0.741	0.683	0.681	0.813	0.794	0.793	0.841	0.716	0.742
149.6	0.76	0.729	0.7	0.771	0.747	0.728	0.807	0.693	0.775	0.766	0.696	0.695	0.763	0.688	0.669	0.741	0.683	0.681	0.812	0.794	0.793	0.841	0.716	0.741
149.8	0.76	0.729	0.7	0.771	0.747	0.728	0.807	0.693	0.775	0.766	0.696	0.695	0.763	0.688	0.67	0.74	0.683	0.682	0.812	0.794	0.793	0.841	0.717	0.741
150	0.76	0.729	0.7	0.771	0.747	0.728	0.807	0.693	0.775	0.766	0.696	0.695	0.763	0.688	0.67	0.74	0.683	0.682	0.812	0.794	0.793	0.841	0.717	0.741
150.2	0.756	0.726	0.698	0.766	0.741	0.723	0.801	0.69	0.77	0.763	0.693	0.693	0.76	0.685	0.667	0.738	0.68	0.679	0.808	0.789	0.786	0.837	0.713	0.739
150.4	0.751	0.723	0.696	0.762	0.735	0.718	0.795	0.686	0.766	0.76	0.69	0.69	0.757	0.682	0.665	0.735	0.678	0.675	0.804	0.783	0.779	0.832	0.709	0.735
150.6	0.746	0.719	0.693	0.756	0.728	0.713	0.788	0.682	0.76	0.756	0.686	0.688	0.753	0.678	0.663	0.732	0.674	0.672	0.798	0.776	0.771	0.827	0.706	0.732
150.8	0.74	0.715	0.691	0.751	0.721	0.707	0.78	0.677	0.754	0.752	0.682	0.685	0.749	0.675	0.66	0.729	0.671	0.668	0.793	0.769	0.763	0.821	0.701	0.728
151	0.735	0.711	0.688	0.745	0.714	0.701	0.773	0.672	0.748	0.748	0.679	0.682	0.745	0.671	0.657	0.725	0.668	0.664	0.787	0.762	0.754	0.815	0.697	0.724
151.2	0.729	0.707	0.686	0.74	0.706	0.695	0.765	0.668	0.742	0.744	0.675	0.679	0.742	0.667	0.654	0.722	0.665	0.659	0.781	0.755	0.746	0.808	0.693	0.721
151.4	0.724	0.702	0.683	0.735	0.699	0.69	0.758	0.663	0.736	0.741	0.671	0.676	0.738	0.664	0.652	0.719	0.662	0.655	0.775	0.748	0.737	0.802	0.689	0.717
151.6	0.719	0.698	0.681	0.73	0.693	0.684	0.751	0.658	0.731	0.737	0.668	0.674	0.735	0.661	0.649	0.716	0.659	0.651	0.77	0.741	0.73	0.796	0.685	0.713
151.8	0.715	0.695	0.678	0.726	0.686	0.68	0.745	0.654	0.725	0.734	0.664	0.672	0.732	0.658	0.647	0.714	0.657	0.647	0.765	0.735	0.723	0.79	0.681	0.71
152	0.711	0.692	0.677	0.722	0.681	0.676	0.741	0.651	0.721	0.732	0.661	0.67	0.73	0.656	0.645	0.712	0.654	0.644	0.761	0.73	0.717	0.784	0.679	0.707
152.2	0.709	0.69	0.675	0.72	0.677	0.673	0.737	0.648	0.717	0.73	0.659	0.669	0.728	0.654	0.644	0.71	0.653	0.642	0.757	0.726	0.713	0.779	0.677	0.705
152.4	0.706	0.688	0.674	0.717	0.674	0.67	0.733	0.646	0.714	0.728	0.657	0.668	0.727	0.653	0.642	0.709	0.651	0.639	0.754	0.722	0.709	0.775	0.674	0.703
152.6	0.704	0.686	0.673	0.716	0.671	0.667	0.73	0.643	0.711	0.726	0.656	0.667	0.725	0.652	0.642	0.707	0.649	0.637	0.752	0.719	0.706	0.771	0.672	0.701
152.8	0.702	0.684	0.672	0.714	0.668	0.665	0.727	0.641	0.709	0.724	0.654	0.665	0.724	0.651	0.64	0.705	0.648	0.635	0.749	0.715	0.703	0.768	0.67	0.699
153	0.701	0.683	0.671	0.712	0.665	0.663	0.725	0.639	0.707	0.722	0.652	0.664	0.723	0.65	0.639	0.704	0.647	0.633	0.747	0.713	0.7	0.764	0.669	0.698
153.2	0.699	0.681	0.67	0.711	0.663	0.661	0.722	0.638	0.705	0.721	0.65	0.663	0.721	0.649	0.638	0.703	0.645	0.632	0.744	0.71	0.697	0.761	0.667	0.696
153.4	0.697	0.679	0.669	0.71	0.661	0.659	0.72	0.636	0.703	0.719	0.648	0.662	0.72	0.648	0.637	0.701	0.644	0.63	0.742	0.707	0.694	0.758	0.665	0.695
153.6	0.695	0.678	0.669	0.708	0.658	0.657	0.718	0.635	0.701	0.717	0.646	0.66	0.719	0.647	0.636	0.7	0.643	0.629	0.74	0.705	0.692	0.755	0.664	0.693
153.8	0.694	0.676	0.668	0.707	0.656	0.656	0.716	0.633	0.699	0.716	0.645	0.659	0.718	0.646	0.635	0.699	0.642	0.627	0.738	0.702	0.689	0.752	0.662	0.692
154	0.692	0.675	0.667	0.706	0.654	0.654	0.714	0.631	0.697	0.714	0.643	0.658	0.717	0.645	0.634	0.697	0.641	0.626	0.737	0.7	0.687	0.75	0.661	0.69
154.2	0.691	0.674	0.667	0.705	0.652	0.653	0.712	0.63	0.695	0.713	0.642	0.657	0.716	0.644	0.633	0.696	0.64	0.624	0.735	0.698	0.685	0.747	0.66	0.689
154.4	0.69	0.672	0.666	0.704	0.65	0.651	0.71	0.629	0.694	0.712	0.641	0.656	0.715	0.643	0.633	0.695	0.639	0.623	0.733	0.696	0.682	0.745	0.659	0.688
154.6	0.688	0.67	0.665	0.703	0.648	0.65	0.708	0.627	0.692	0.71	0.639	0.654	0.714	0.642	0.632	0.694	0.638	0.621	0.731	0.694	0.68	0.743	0.658	0.687
154.8	0.687	0.669	0.665	0.701	0.647	0.649	0.706	0.626	0.69	0.709	0.638	0.653	0.714	0.641	0.631	0.692	0.637	0.62	0.729	0.693	0.678	0.741	0.656	0.686
155	0.685	0.667	0.664	0.7	0.645	0.647	0.705	0.625	0.689	0.708	0.637	0.652	0.713	0.64	0.63	0.691	0.636	0.619	0.727	0.691	0.676	0.739	0.655	0.685
155.2	0.684	0.666	0.663	0.699	0.643	0.646	0.703	0.624	0.687	0.707	0.636	0.652	0.713	0.639	0.629	0.691	0.635	0.618	0.725	0.689	0.674	0.737	0.654	0.684
155.4	0.683	0.664	0.662	0.697	0.641	0.645	0.702	0.624	0.686	0.706	0.635	0.651	0.712	0.639	0.629	0.69	0.634	0.617	0.723	0.688	0.672	0.736	0.653	0.683
155.6	0.682	0.663	0.661	0.696	0.64	0.644	0.701	0.623	0.684	0.705	0.634	0.65	0.712	0.638	0.628	0.689	0.633	0.616	0.722	0.686	0.671	0.734	0.652	0.682
155.8	0.681	0.661	0.661	0.695	0.638	0.642	0.7	0.622	0.683	0.704	0.633	0.649	0.711	0.637	0.627	0.688	0.632	0.615	0.72	0.684	0.669	0.732	0.651	0.681
156	0.68	0.66	0.66	0.693	0.637	0.641	0.698	0.621	0.681	0.703	0.632	0.648	0.71	0.636	0.626	0.687	0.631	0.613	0.719	0.682	0.667	0.73	0.65	0.681
156.2	0.679	0.66	0.659	0.692	0.636	0.64	0.697	0.62	0.68	0.702	0.631	0.647	0.709	0.636	0.626	0.685	0.63	0.612	0.717	0.681	0.666	0.729	0.649	0.68
156.4	0.678	0.659	0.659	0.69	0.634	0.639	0.696	0.619	0.679	0.701	0.63	0.646	0.709	0.635	0.625	0.684	0.629	0.611	0.716	0.679	0.664	0.727	0.648	0.679
156.6	0.677	0.658	0.658	0.689	0.633	0.638	0.695	0.618	0.677	0.7	0.629	0.645	0.708	0.634	0.624	0.683	0.628	0.611	0.714	0.677	0.663	0.725	0.647	0.678
156.8	0.676	0.657	0.658	0.688	0.632	0.637	0.694	0.617	0.676	0.699	0.628	0.644	0.707	0.634	0.623	0.682	0.627	0.61	0.713	0.676	0.662	0.724	0.646	0.678
157	0.675	0.656	0.657	0.687	0.631	0.636	0.694	0.616	0.675	0.698	0.627	0.643	0.706	0.633	0.622	0.682	0.627	0.609	0.712	0.674	0.66	0.722	0.645	0.676
157.2	0.674	0.655	0.657	0.687	0.63	0.635	0.693	0.615	0.674	0.697	0.626	0.642	0.706	0.632	0.621	0.681	0.626	0.608	0.711	0.673	0.659	0.721	0.645	0.675
157.4	0.673	0.655	0.656	0.686	0.629	0.634	0.692	0.614	0.673	0.696	0.625	0.642	0.705	0.632	0.62	0.68	0.626	0.607	0.71	0.672	0.658	0.719	0.644	0.674
157.6	0.673	0.654	0.656	0.685	0.628	0.633	0.691	0.613	0.672	0.696	0.624	0.641	0.704	0.631	0.619	0.679	0.626	0.607	0.708	0.67	0.656	0.717	0.643	0.673
157.8	0.672	0.653	0.655	0.684	0.627	0.632	0.69	0.612	0.671	0.694	0.623	0.64	0.703	0.63	0.618	0.678	0.625	0.606	0.707	0.669	0.655	0.715	0.642	0.672
158	0.671	0.652	0.654	0.683	0.626	0.631	0.689	0.611	0.669	0.693	0.622	0.639	0.702	0.63	0.618	0.677	0.624	0.605	0.706	0.668	0.654	0.714	0.642	0.671
158.2	0.67	0.652	0.653	0.683	0.625	0.63	0.688	0.61	0.668	0.693	0.621	0.639	0.701	0.629	0.617	0.676	0.624	0.604	0.705	0.667	0.652	0.712	0.641	0.67
158.4	0.669	0.651	0.652	0.682	0.624	0.63	0.686	0.61	0.667	0.692	0.621	0.638	0.701	0.628	0.616	0.676	0.623	0.603	0.703	0.666	0.651	0.711	0.64	0.669
158.6	0.668	0.649	0.652	0.681	0.623	0.629	0.685	0.609	0.666	0.691	0.62	0.638	0.7	0.627	0.616	0.675	0.622	0.602	0.702	0.665	0.65	0.71	0.639	0.669
158.8	0.667	0.648	0.651	0.68	0.622	0.628	0.684	0.608	0.665	0.69	0.619	0.637	0.7	0.626	0.615	0.675	0.621	0.602	0.701	0.664	0.649	0.708	0.638	0.668
159	0.666	0.647	0.65	0.679	0.621	0.628	0.683	0.608	0.664	0.689	0.619	0.636	0.699	0.626	0.615	0.674	0.621	0.601	0.7	0.663	0.648	0.707	0.638	0.667
159.2	0.665	0.646	0.649	0.679	0.62	0.627	0.682	0.607	0.663	0.688	0.618	0.636	0.698	0.625	0.614	0.674	0.62	0.6	0.7	0.662	0.647	0.705	0.637	0.667
159.4	0.664	0.645	0.649	0.678	0.619	0.626	0.681	0.607	0.662	0.687	0.617	0.635	0.697	0.624	0.614	0.673	0.619	0.6	0.699	0.661	0.646	0.704	0.636	0.666
159.6	0.663	0.644	0.649	0.677	0.618	0.625	0.68	0.606	0.661	0.686	0.616	0.635	0.697	0.624	0.614	0.672	0.618	0.599	0.698	0.66	0.645	0.703	0.635	0.666
159.8	0.661	0.644	0.648	0.677	0.618	0.625	0.679	0.605	0.66	0.685	0.616	0.634	0.696	0.623	0.613	0.671	0.617	0.599	0.697	0.659	0.645	0.702	0.634	0.665
160	0.66	0.643	0.648	0.676	0.617	0.624	0.678	0.605	0.659	0.684	0.615	0.634	0.695	0.623	0.613	0.67	0.616	0.598	0.696	0.658	0.644	0.701	0.633	0.665
160.2	0.659	0.642	0.648	0.675	0.616	0.623	0.677	0.604	0.659	0.684	0.614	0.633	0.695	0.622	0.613	0.669	0.615	0.597	0.695	0.657	0.644	0.7	0.632	0.664
160.4	0.658	0.641	0.647	0.674	0.616	0.623	0.676	0.603	0.658	0.683	0.614	0.632	0.694	0.622	0.612	0.669	0.615	0.597	0.695	0.655	0.643	0.699	0.631	0.664
160.6	0.657	0.641	0.647	0.674	0.615	0.622	0.676	0.603	0.657	0.682	0.613	0.632	0.693	0.621	0.612	0.668	0.614	0.596	0.694	0.655	0.643	0.698	0.631	0.663
160.8	0.656	0.64	0.647	0.673	0.615	0.621	0.675	0.602	0.656	0.682	0.612	0.631	0.692	0.621	0.612	0.667	0.614	0.595	0.693	0.654	0.642	0.697	0.63	0.662
161	0.656	0.639	0.646	0.672	0.614	0.621	0.675	0.601	0.656	0.681	0.611	0.63	0.692	0.62	0.611	0.667	0.614	0.595	0.692	0.653	0.642	0.696	0.629	0.661
161.2	0.655	0.638	0.646	0.672	0.613	0.62	0.674	0.601	0.655	0.68	0.61	0.63	0.691	0.62	0.611	0.666	0.613	0.594	0.692	0.652	0.641	0.695	0.629	0.661
161.4	0.654	0.637	0.645	0.671	0.613	0.619	0.674	0.6	0.654	0.679	0.61	0.629	0.69	0.619	0.611	0.665	0.613	0.594	0.691	0.652	0.64	0.694	0.629	0.66
161.6	0.653	0.637	0.645	0.67	0.612	0.618	0.673	0.6	0.653	0.678	0.609	0.628	0.69	0.619	0.61	0.665	0.613	0.593	0.69	0.651	0.639	0.694	0.628	0.659
161.8	0.652	0.636	0.644	0.67	0.611	0.617	0.673	0.599	0.652	0.678	0.608	0.628	0.69	0.618	0.61	0.664	0.612	0.593	0.689	0.65	0.638	0.693	0.628	0.658
162	0.651	0.635	0.644	0.669	0.61	0.617	0.672	0.598	0.652	0.677	0.608	0.627	0.689	0.617	0.61	0.664	0.612	0.592	0.688	0.649	0.637	0.692	0.627	0.658
162.2	0.65	0.635	0.643	0.668	0.609	0.616	0.672	0.598	0.651	0.677	0.607	0.626	0.689	0.616	0.609	0.663	0.611	0.591	0.688	0.649	0.637	0.691	0.627	0.657
162.4	0.649	0.634	0.642	0.667	0.608	0.616	0.671	0.597	0.65	0.676	0.606	0.625	0.688	0.616	0.609	0.663	0.611	0.591	0.687	0.648	0.636	0.691	0.626	0.656
162.6	0.649	0.633	0.642	0.667	0.608	0.616	0.67	0.597	0.65	0.676	0.606	0.625	0.688	0.615	0.609	0.662	0.611	0.59	0.687	0.648	0.635	0.69	0.626	0.656
162.8	0.648	0.633	0.641	0.666	0.607	0.615	0.669	0.597	0.649	0.675	0.605	0.624	0.688	0.614	0.608	0.662	0.61	0.589	0.686	0.647	0.634	0.689	0.625	0.655
163	0.647	0.632	0.641	0.665	0.607	0.615	0.668	0.596	0.649	0.675	0.605	0.624	0.687	0.614	0.608	0.661	0.61	0.589	0.686	0.646	0.633	0.688	0.624	0.654
163.2	0.647	0.632	0.641	0.665	0.606	0.614	0.668	0.596	0.648	0.674	0.604	0.623	0.686	0.613	0.607	0.661	0.609	0.588	0.685	0.646	0.632	0.687	0.624	0.654
163.4	0.646	0.632	0.64	0.664	0.606	0.613	0.667	0.595	0.648	0.673	0.604	0.623	0.686	0.613	0.607	0.66	0.608	0.588	0.684	0.645	0.632	0.686	0.623	0.653
163.6	0.645	0.631	0.64	0.663	0.605	0.613	0.666	0.594	0.647	0.673	0.604	0.623	0.685	0.613	0.607	0.659	0.608	0.588	0.683	0.644	0.631	0.686	0.622	0.652
163.8	0.645	0.631	0.639	0.662	0.605	0.612	0.665	0.594	0.647	0.672	0.603	0.623	0.685	0.612	0.606	0.658	0.607	0.587	0.682	0.644	0.63	0.685	0.621	0.652
164	0.645	0.63	0.638	0.662	0.604	0.612	0.665	0.593	0.646	0.671	0.603	0.622	0.684	0.612	0.606	0.658	0.606	0.587	0.681	0.643	0.63	0.684	0.621	0.651
164.2	0.644	0.63	0.638	0.661	0.604	0.611	0.664	0.592	0.646	0.671	0.602	0.622	0.684	0.612	0.605	0.658	0.606	0.586	0.68	0.643	0.629	0.683	0.62	0.65
164.4	0.644	0.629	0.637	0.661	0.604	0.611	0.663	0.592	0.645	0.67	0.602	0.622	0.683	0.611	0.605	0.657	0.605	0.585	0.68	0.642	0.628	0.683	0.619	0.65
164.6	0.644	0.629	0.637	0.66	0.604	0.61	0.663	0.591	0.644	0.67	0.601	0.621	0.682	0.611	0.605	0.657	0.605	0.585	0.679	0.641	0.628	0.682	0.619	0.649
164.8	0.643	0.628	0.637	0.66	0.603	0.61	0.662	0.59	0.644	0.669	0.6	0.621	0.682	0.61	0.604	0.656	0.604	0.585	0.678	0.641	0.627	0.681	0.618	0.648
165	0.643	0.627	0.636	0.66	0.603	0.609	0.662	0.59	0.643	0.669	0.599	0.62	0.681	0.61	0.604	0.656	0.603	0.584	0.677	0.64	0.626	0.68	0.618	0.648
165.2	0.642	0.627	0.636	0.659	0.602	0.609	0.661	0.589	0.643	0.668	0.599	0.62	0.681	0.61	0.604	0.655	0.603	0.584	0.677	0.64	0.626	0.679	0.617	0.647
165.4	0.641	0.626	0.636	0.659	0.601	0.608	0.661	0.588	0.642	0.668	0.598	0.62	0.68	0.609	0.603	0.654	0.602	0.584	0.676	0.639	0.625	0.678	0.617	0.647
165.6	0.641	0.625	0.635	0.658	0.601	0.608	0.66	0.588	0.642	0.668	0.598	0.619	0.68	0.609	0.602	0.654	0.602	0.583	0.676	0.638	0.625	0.677	0.616	0.646
165.8	0.64	0.625	0.635	0.658	0.6	0.607	0.66	0.587	0.641	0.667	0.597	0.619	0.68	0.608	0.602	0.653	0.601	0.583	0.675	0.637	0.624	0.677	0.616	0.646
166	0.639	0.624	0.635	0.658	0.599	0.607	0.66	0.587	0.641	0.667	0.597	0.618	0.679	0.608	0.601	0.653	0.601	0.583	0.675	0.637	0.624	0.676	0.615	0.645
166.2	0.638	0.624	0.634	0.657	0.598	0.607	0.659	0.587	0.64	0.667	0.597	0.618	0.679	0.607	0.6	0.653	0.601	0.582	0.675	0.636	0.623	0.675	0.614	0.645
166.4	0.638	0.623	0.634	0.657	0.597	0.607	0.659	0.586	0.64	0.667	0.596	0.617	0.679	0.607	0.6	0.653	0.6	0.582	0.674	0.636	0.623	0.674	0.614	0.645
166.6	0.637	0.623	0.634	0.656	0.596	0.606	0.659	0.586	0.64	0.666	0.596	0.617	0.678	0.606	0.599	0.652	0.6	0.581	0.674	0.635	0.623	0.674	0.613	0.644
166.8	0.636	0.622	0.634	0.656	0.596	0.606	0.658	0.586	0.639	0.666	0.595	0.616	0.678	0.606	0.598	0.652	0.6	0.581	0.674	0.635	0.622	0.673	0.613	0.644
167	0.636	0.622	0.633	0.655	0.595	0.605	0.658	0.586	0.639	0.666	0.595	0.616	0.678	0.605	0.598	0.652	0.6	0.581	0.673	0.634	0.622	0.672	0.612	0.644
167.2	0.635	0.621	0.633	0.654	0.595	0.605	0.657	0.586	0.639	0.665	0.595	0.615	0.677	0.605	0.597	0.652	0.599	0.58	0.673	0.634	0.622	0.672	0.612	0.643
167.4	0.634	0.621	0.633	0.654	0.595	0.604	0.657	0.585	0.638	0.665	0.595	0.615	0.677	0.605	0.597	0.651	0.599	0.58	0.672	0.633	0.621	0.671	0.611	0.643
167.6	0.634	0.62	0.632	0.653	0.594	0.604	0.656	0.585	0.638	0.664	0.595	0.614	0.677	0.604	0.597	0.651	0.598	0.579	0.671	0.633	0.621	0.671	0.611	0.642
167.8	0.633	0.62	0.632	0.652	0.594	0.603	0.655	0.584	0.637	0.664	0.595	0.614	0.677	0.604	0.597	0.651	0.598	0.578	0.671	0.632	0.621	0.67	0.61	0.642
168	0.633	0.619	0.631	0.652	0.594	0.603	0.655	0.584	0.636	0.663	0.594	0.613	0.676	0.604	0.598	0.651	0.598	0.578	0.67	0.632	0.62	0.669	0.61	0.641
168.2	0.632	0.618	0.63	0.651	0.594	0.602	0.654	0.583	0.636	0.663	0.594	0.613	0.676	0.604	0.598	0.65	0.597	0.577	0.67	0.632	0.619	0.669	0.61	0.641
168.4	0.632	0.618	0.63	0.651	0.594	0.601	0.654	0.583	0.635	0.662	0.593	0.613	0.676	0.604	0.598	0.65	0.597	0.577	0.669	0.631	0.619	0.668	0.609	0.64
168.6	0.631	0.617	0.629	0.651	0.594	0.601	0.654	0.583	0.635	0.662	0.592	0.613	0.675	0.603	0.598	0.649	0.597	0.576	0.669	0.631	0.618	0.667	0.609	0.64
168.8	0.631	0.617	0.629	0.65	0.593	0.601	0.653	0.582	0.634	0.661	0.592	0.613	0.675	0.603	0.598	0.648	0.596	0.576	0.669	0.63	0.617	0.666	0.609	0.639
169	0.63	0.616	0.629	0.65	0.593	0.6	0.653	0.582	0.634	0.661	0.591	0.613	0.674	0.603	0.598	0.648	0.596	0.575	0.668	0.629	0.617	0.666	0.609	0.639
169.2	0.63	0.616	0.628	0.65	0.592	0.6	0.653	0.581	0.634	0.661	0.591	0.612	0.674	0.603	0.598	0.647	0.596	0.575	0.668	0.628	0.616	0.665	0.608	0.639
169.4	0.63	0.615	0.628	0.649	0.592	0.6	0.653	0.581	0.633	0.66	0.59	0.612	0.674	0.602	0.598	0.646	0.595	0.574	0.667	0.628	0.616	0.665	0.608	0.638
169.6	0.629	0.615	0.628	0.649	0.591	0.599	0.652	0.58	0.633	0.66	0.59	0.612	0.673	0.602	0.597	0.646	0.595	0.574	0.666	0.627	0.616	0.665	0.608	0.638
169.8	0.629	0.614	0.627	0.648	0.591	0.599	0.652	0.58	0.633	0.66	0.589	0.612	0.673	0.601	0.597	0.646	0.595	0.574	0.666	0.627	0.615	0.665	0.607	0.638
170	0.628	0.614	0.627	0.648	0.59	0.598	0.652	0.58	0.632	0.659	0.589	0.611	0.672	0.601	0.596	0.645	0.594	0.573	0.666	0.626	0.615	0.664	0.607	0.637
170.2	0.628	0.614	0.627	0.648	0.59	0.598	0.652	0.58	0.632	0.659	0.588	0.611	0.672	0.6	0.595	0.645	0.594	0.573	0.665	0.626	0.614	0.664	0.606	0.637
170.4	0.628	0.614	0.627	0.647	0.589	0.598	0.651	0.579	0.632	0.658	0.588	0.61	0.671	0.599	0.595	0.644	0.594	0.573	0.665	0.625	0.614	0.663	0.605	0.637
170.6	0.627	0.614	0.626	0.647	0.589	0.597	0.651	0.579	0.632	0.658	0.587	0.61	0.671	0.599	0.594	0.644	0.593	0.573	0.664	0.625	0.613	0.663	0.605	0.637
170.8	0.627	0.613	0.626	0.647	0.589	0.597	0.651	0.579	0.631	0.657	0.587	0.609	0.671	0.598	0.593	0.644	0.593	0.573	0.664	0.625	0.613	0.662	0.604	0.636
171	0.627	0.613	0.626	0.646	0.588	0.596	0.65	0.578	0.631	0.657	0.586	0.609	0.671	0.598	0.593	0.643	0.592	0.572	0.663	0.624	0.613	0.662	0.603	0.636
171.2	0.626	0.613	0.626	0.646	0.588	0.596	0.65	0.578	0.631	0.656	0.586	0.608	0.67	0.598	0.592	0.643	0.592	0.572	0.663	0.624	0.612	0.662	0.603	0.636
171.4	0.626	0.612	0.625	0.645	0.588	0.596	0.649	0.578	0.63	0.656	0.586	0.608	0.67	0.597	0.592	0.643	0.592	0.572	0.662	0.624	0.612	0.661	0.602	0.636
171.6	0.626	0.612	0.625	0.645	0.587	0.596	0.649	0.577	0.63	0.655	0.586	0.607	0.67	0.597	0.592	0.643	0.591	0.571	0.662	0.624	0.612	0.66	0.602	0.636
171.8	0.625	0.612	0.625	0.644	0.587	0.596	0.648	0.576	0.629	0.655	0.585	0.607	0.669	0.597	0.592	0.643	0.591	0.571	0.662	0.624	0.611	0.66	0.601	0.635
172	0.625	0.611	0.624	0.644	0.587	0.595	0.647	0.576	0.628	0.654	0.585	0.607	0.669	0.597	0.591	0.643	0.591	0.571	0.661	0.624	0.611	0.659	0.601	0.635
172.2	0.624	0.611	0.624	0.643	0.586	0.595	0.647	0.575	0.628	0.653	0.584	0.606	0.668	0.596	0.591	0.642	0.591	0.571	0.661	0.624	0.611	0.658	0.601	0.634
172.4	0.624	0.611	0.623	0.643	0.586	0.595	0.646	0.575	0.627	0.653	0.584	0.606	0.668	0.596	0.591	0.642	0.59	0.57	0.66	0.624	0.61	0.657	0.6	0.634
172.6	0.623	0.61	0.623	0.642	0.586	0.594	0.646	0.574	0.627	0.652	0.584	0.606	0.667	0.596	0.591	0.642	0.59	0.57	0.66	0.623	0.61	0.656	0.6	0.634
172.8	0.623	0.61	0.623	0.642	0.585	0.594	0.646	0.574	0.627	0.652	0.584	0.606	0.666	0.596	0.591	0.641	0.59	0.57	0.659	0.623	0.61	0.656	0.6	0.633
173	0.623	0.61	0.622	0.641	0.585	0.594	0.645	0.574	0.626	0.652	0.584	0.605	0.666	0.596	0.591	0.641	0.59	0.569	0.658	0.622	0.609	0.655	0.599	0.633
173.2	0.623	0.609	0.622	0.641	0.585	0.594	0.645	0.574	0.626	0.651	0.583	0.605	0.665	0.595	0.591	0.64	0.589	0.569	0.658	0.621	0.609	0.655	0.599	0.633
173.4	0.622	0.609	0.621	0.64	0.585	0.593	0.644	0.573	0.625	0.651	0.583	0.605	0.665	0.595	0.591	0.64	0.589	0.568	0.657	0.621	0.608	0.654	0.599	0.633
173.6	0.622	0.608	0.621	0.64	0.584	0.593	0.644	0.573	0.625	0.651	0.583	0.604	0.664	0.594	0.591	0.639	0.589	0.568	0.657	0.62	0.608	0.654	0.598	0.632
173.8	0.621	0.608	0.62	0.64	0.584	0.592	0.643	0.573	0.625	0.651	0.583	0.604	0.663	0.594	0.59	0.639	0.589	0.568	0.657	0.619	0.607	0.653	0.598	0.632
174	0.621	0.608	0.62	0.639	0.584	0.592	0.643	0.573	0.624	0.65	0.582	0.603	0.663	0.594	0.59	0.638	0.588	0.568	0.656	0.619	0.606	0.653	0.597	0.631
174.2	0.62	0.607	0.62	0.639	0.584	0.592	0.643	0.573	0.624	0.65	0.582	0.603	0.662	0.593	0.59	0.638	0.588	0.568	0.656	0.618	0.606	0.652	0.597	0.631
174.4	0.62	0.607	0.619	0.639	0.583	0.591	0.642	0.573	0.624	0.649	0.582	0.602	0.662	0.593	0.589	0.638	0.587	0.567	0.656	0.618	0.605	0.652	0.597	0.631
174.6	0.619	0.607	0.619	0.638	0.583	0.591	0.642	0.573	0.624	0.649	0.582	0.602	0.662	0.593	0.589	0.637	0.587	0.567	0.655	0.617	0.605	0.652	0.596	0.63
174.8	0.619	0.606	0.619	0.638	0.582	0.591	0.642	0.573	0.624	0.649	0.581	0.602	0.662	0.593	0.589	0.637	0.586	0.567	0.655	0.617	0.605	0.651	0.596	0.63
175	0.619	0.606	0.619	0.637	0.582	0.591	0.642	0.573	0.624	0.648	0.581	0.602	0.662	0.592	0.589	0.637	0.586	0.566	0.655	0.617	0.604	0.651	0.596	0.63
175.2	0.618	0.605	0.619	0.637	0.581	0.591	0.641	0.573	0.623	0.648	0.58	0.601	0.662	0.592	0.589	0.636	0.586	0.566	0.654	0.616	0.604	0.651	0.596	0.629
175.4	0.618	0.605	0.619	0.637	0.581	0.591	0.641	0.572	0.623	0.648	0.58	0.601	0.662	0.592	0.588	0.636	0.585	0.566	0.654	0.616	0.603	0.65	0.596	0.629
175.6	0.617	0.605	0.619	0.636	0.581	0.591	0.64	0.572	0.623	0.647	0.579	0.601	0.662	0.592	0.588	0.636	0.585	0.566	0.654	0.616	0.603	0.65	0.595	0.629
175.8	0.616	0.604	0.618	0.636	0.58	0.59	0.64	0.571	0.623	0.647	0.579	0.601	0.661	0.592	0.588	0.635	0.584	0.566	0.654	0.616	0.603	0.649	0.595	0.628
176	0.616	0.604	0.618	0.636	0.58	0.59	0.639	0.571	0.622	0.647	0.579	0.601	0.661	0.592	0.587	0.635	0.584	0.565	0.653	0.616	0.603	0.649	0.595	0.627
176.2	0.615	0.604	0.618	0.635	0.58	0.589	0.639	0.57	0.622	0.646	0.578	0.601	0.661	0.591	0.587	0.634	0.583	0.565	0.653	0.615	0.602	0.648	0.594	0.627
176.4	0.615	0.604	0.617	0.635	0.579	0.589	0.639	0.57	0.622	0.646	0.578	0.601	0.661	0.591	0.587	0.634	0.583	0.565	0.652	0.615	0.602	0.648	0.594	0.626
176.6	0.615	0.604	0.617	0.635	0.579	0.589	0.639	0.57	0.621	0.645	0.578	0.601	0.661	0.591	0.587	0.633	0.583	0.564	0.652	0.614	0.602	0.647	0.593	0.626
176.8	0.614	0.604	0.617	0.635	0.579	0.588	0.639	0.57	0.621	0.645	0.577	0.601	0.661	0.591	0.586	0.633	0.583	0.564	0.651	0.614	0.602	0.647	0.593	0.625
177	0.614	0.604	0.616	0.635	0.578	0.588	0.639	0.569	0.621	0.645	0.577	0.6	0.661	0.59	0.586	0.632	0.583	0.564	0.651	0.613	0.601	0.646	0.593	0.625
177.2	0.614	0.603	0.616	0.635	0.578	0.588	0.638	0.569	0.62	0.645	0.577	0.6	0.661	0.59	0.586	0.632	0.583	0.564	0.651	0.613	0.601	0.646	0.592	0.625
177.4	0.614	0.603	0.615	0.634	0.578	0.587	0.638	0.569	0.62	0.644	0.577	0.6	0.66	0.59	0.586	0.631	0.583	0.563	0.651	0.612	0.6	0.646	0.592	0.625
177.6	0.613	0.603	0.615	0.634	0.577	0.587	0.638	0.569	0.619	0.644	0.577	0.599	0.66	0.59	0.586	0.631	0.583	0.563	0.65	0.612	0.6	0.645	0.591	0.625
177.8	0.613	0.603	0.615	0.634	0.577	0.587	0.638	0.568	0.619	0.644	0.577	0.599	0.66	0.589	0.585	0.631	0.582	0.563	0.65	0.612	0.6	0.645	0.591	0.624
178	0.613	0.602	0.615	0.633	0.577	0.586	0.638	0.568	0.619	0.643	0.576	0.598	0.659	0.589	0.585	0.63	0.582	0.563	0.65	0.612	0.599	0.644	0.591	0.624
178.2	0.612	0.602	0.614	0.633	0.577	0.586	0.637	0.568	0.618	0.643	0.576	0.598	0.659	0.589	0.585	0.63	0.582	0.562	0.649	0.611	0.599	0.644	0.59	0.624
178.4	0.612	0.601	0.614	0.632	0.576	0.586	0.637	0.568	0.618	0.643	0.576	0.597	0.658	0.589	0.585	0.63	0.582	0.562	0.649	0.611	0.599	0.643	0.59	0.623
178.6	0.611	0.601	0.614	0.632	0.576	0.586	0.637	0.568	0.617	0.642	0.576	0.596	0.658	0.589	0.585	0.63	0.581	0.562	0.649	0.611	0.598	0.643	0.59	0.623
178.8	0.611	0.601	0.614	0.632	0.576	0.585	0.636	0.567	0.617	0.642	0.576	0.596	0.657	0.588	0.584	0.63	0.581	0.561	0.649	0.611	0.598	0.642	0.59	0.623
179	0.61	0.601	0.614	0.631	0.576	0.585	0.636	0.567	0.617	0.642	0.575	0.596	0.657	0.588	0.584	0.63	0.581	0.561	0.648	0.611	0.598	0.642	0.59	0.622
179.2	0.609	0.6	0.614	0.631	0.576	0.585	0.636	0.567	0.616	0.641	0.575	0.595	0.656	0.588	0.584	0.63	0.58	0.561	0.648	0.61	0.598	0.641	0.589	0.622
179.4	0.609	0.6	0.614	0.631	0.576	0.584	0.636	0.567	0.616	0.641	0.575	0.595	0.656	0.588	0.583	0.63	0.58	0.56	0.648	0.61	0.598	0.641	0.589	0.622
179.6	0.608	0.6	0.613	0.63	0.576	0.584	0.636	0.566	0.616	0.641	0.574	0.595	0.655	0.587	0.583	0.63	0.58	0.56	0.647	0.61	0.598	0.64	0.589	0.621
179.8	0.608	0.6	0.613	0.63	0.576	0.584	0.635	0.566	0.616	0.641	0.574	0.595	0.655	0.587	0.582	0.63	0.58	0.56	0.647	0.61	0.598	0.64	0.589	0.621
180	0.607	0.599	0.613	0.63	0.576	0.583	0.635	0.566	0.615	0.641	0.574	0.595	0.654	0.587	0.582	0.629	0.579	0.559	0.647	0.61	0.598	0.639	0.588	0.62
180.2	0.607	0.599	0.612	0.63	0.575	0.583	0.635	0.566	0.615	0.64	0.573	0.594	0.654	0.586	0.582	0.629	0.579	0.559	0.646	0.609	0.598	0.639	0.588	0.62
180.4	0.607	0.599	0.612	0.629	0.575	0.583	0.635	0.565	0.615	0.64	0.573	0.594	0.653	0.586	0.582	0.629	0.579	0.559	0.646	0.609	0.597	0.638	0.588	0.619
180.6	0.606	0.598	0.612	0.629	0.575	0.583	0.635	0.565	0.615	0.64	0.573	0.594	0.653	0.585	0.581	0.628	0.578	0.559	0.646	0.608	0.597	0.638	0.587	0.619
180.8	0.606	0.598	0.612	0.629	0.575	0.583	0.635	0.565	0.615	0.639	0.573	0.593	0.653	0.585	0.581	0.628	0.578	0.558	0.646	0.608	0.597	0.638	0.586	0.618
181	0.606	0.597	0.612	0.628	0.574	0.583	0.634	0.565	0.614	0.639	0.572	0.593	0.653	0.585	0.581	0.628	0.578	0.558	0.645	0.608	0.597	0.638	0.586	0.618
181.2	0.605	0.597	0.611	0.628	0.574	0.583	0.634	0.564	0.614	0.639	0.572	0.593	0.653	0.584	0.581	0.627	0.578	0.558	0.645	0.608	0.597	0.638	0.586	0.618
181.4	0.605	0.596	0.611	0.628	0.574	0.583	0.634	0.564	0.614	0.639	0.571	0.593	0.653	0.584	0.581	0.627	0.577	0.558	0.645	0.608	0.597	0.638	0.586	0.617
181.6	0.605	0.595	0.611	0.627	0.573	0.583	0.634	0.563	0.614	0.639	0.571	0.593	0.652	0.584	0.581	0.627	0.577	0.557	0.645	0.608	0.596	0.637	0.585	0.617
181.8	0.605	0.595	0.611	0.627	0.573	0.583	0.634	0.563	0.614	0.638	0.571	0.593	0.652	0.584	0.581	0.626	0.577	0.557	0.645	0.607	0.596	0.637	0.585	0.617
182	0.604	0.595	0.611	0.627	0.573	0.582	0.633	0.563	0.613	0.638	0.571	0.593	0.652	0.584	0.58	0.626	0.576	0.557	0.644	0.607	0.596	0.637	0.585	0.617
182.2	0.604	0.595	0.611	0.626	0.573	0.582	0.633	0.562	0.613	0.638	0.571	0.592	0.652	0.583	0.58	0.626	0.576	0.557	0.644	0.607	0.596	0.637	0.585	0.617
182.4	0.604	0.594	0.61	0.626	0.573	0.582	0.633	0.562	0.613	0.638	0.57	0.592	0.652	0.583	0.58	0.626	0.575	0.557	0.644	0.607	0.596	0.636	0.585	0.616
182.6	0.603	0.594	0.61	0.626	0.573	0.582	0.632	0.562	0.612	0.638	0.57	0.592	0.651	0.583	0.58	0.626	0.575	0.557	0.643	0.607	0.595	0.636	0.585	0.616
182.8	0.603	0.594	0.61	0.626	0.572	0.581	0.632	0.561	0.612	0.638	0.57	0.591	0.651	0.583	0.58	0.625	0.574	0.556	0.643	0.606	0.595	0.636	0.585	0.616
183	0.603	0.594	0.61	0.625	0.572	0.581	0.632	0.561	0.612	0.637	0.57	0.591	0.651	0.582	0.58	0.625	0.574	0.556	0.642	0.606	0.595	0.636	0.585	0.616
183.2	0.602	0.594	0.609	0.625	0.572	0.581	0.631	0.561	0.611	0.637	0.57	0.591	0.651	0.582	0.58	0.625	0.574	0.556	0.642	0.606	0.595	0.635	0.584	0.616
183.4	0.602	0.594	0.609	0.625	0.572	0.58	0.631	0.561	0.611	0.637	0.569	0.59	0.651	0.582	0.58	0.624	0.574	0.555	0.641	0.605	0.594	0.635	0.584	0.615
183.6	0.602	0.594	0.609	0.624	0.571	0.58	0.63	0.561	0.611	0.637	0.569	0.59	0.651	0.582	0.579	0.624	0.574	0.555	0.641	0.605	0.594	0.634	0.584	0.615
183.8	0.602	0.594	0.609	0.624	0.571	0.58	0.63	0.561	0.61	0.637	0.569	0.59	0.651	0.582	0.579	0.623	0.574	0.555	0.64	0.605	0.593	0.634	0.584	0.615
184	0.602	0.594	0.608	0.624	0.571	0.579	0.629	0.561	0.61	0.636	0.569	0.59	0.651	0.582	0.579	0.623	0.574	0.555	0.64	0.605	0.593	0.633	0.583	0.615
184.2	0.602	0.593	0.608	0.624	0.571	0.579	0.629	0.561	0.61	0.636	0.569	0.589	0.65	0.582	0.579	0.623	0.574	0.555	0.64	0.604	0.593	0.632	0.583	0.614
184.4	0.601	0.593	0.608	0.623	0.571	0.579	0.628	0.561	0.61	0.636	0.569	0.589	0.65	0.582	0.579	0.622	0.574	0.555	0.64	0.604	0.592	0.632	0.582	0.614
184.6	0.601	0.593	0.608	0.623	0.57	0.579	0.628	0.561	0.61	0.635	0.568	0.588	0.65	0.581	0.578	0.622	0.574	0.554	0.639	0.604	0.592	0.631	0.581	0.614
184.8	0.601	0.592	0.608	0.623	0.57	0.579	0.628	0.561	0.611	0.635	0.568	0.588	0.65	0.581	0.578	0.622	0.574	0.554	0.639	0.604	0.591	0.631	0.581	0.614
185	0.601	0.592	0.608	0.623	0.57	0.579	0.628	0.561	0.61	0.634	0.568	0.588	0.649	0.581	0.578	0.622	0.574	0.554	0.639	0.604	0.591	0.63	0.581	0.613
185.2	0.601	0.592	0.607	0.623	0.569	0.578	0.628	0.561	0.61	0.634	0.568	0.588	0.649	0.58	0.578	0.622	0.574	0.554	0.639	0.603	0.59	0.63	0.58	0.613
185.4	0.601	0.592	0.607	0.623	0.569	0.578	0.627	0.56	0.61	0.633	0.567	0.587	0.649	0.58	0.578	0.622	0.574	0.554	0.638	0.603	0.59	0.63	0.58	0.613
185.6	0.6	0.591	0.607	0.623	0.569	0.577	0.627	0.56	0.61	0.633	0.567	0.587	0.648	0.58	0.577	0.621	0.574	0.553	0.638	0.603	0.59	0.629	0.58	0.613
185.8	0.6	0.591	0.607	0.623	0.569	0.577	0.627	0.56	0.61	0.633	0.567	0.587	0.648	0.579	0.577	0.621	0.573	0.553	0.638	0.603	0.59	0.629	0.579	0.613
186	0.6	0.591	0.607	0.622	0.569	0.577	0.627	0.559	0.61	0.632	0.567	0.587	0.647	0.579	0.577	0.621	0.573	0.553	0.638	0.603	0.59	0.629	0.579	0.612
186.2	0.6	0.591	0.606	0.622	0.568	0.576	0.628	0.559	0.609	0.632	0.567	0.587	0.647	0.579	0.576	0.621	0.573	0.553	0.637	0.602	0.59	0.629	0.579	0.612
186.4	0.6	0.591	0.606	0.622	0.568	0.576	0.628	0.558	0.609	0.632	0.566	0.587	0.647	0.579	0.576	0.621	0.572	0.553	0.637	0.602	0.59	0.629	0.578	0.612
186.6	0.6	0.591	0.606	0.622	0.568	0.576	0.628	0.558	0.608	0.632	0.566	0.586	0.647	0.578	0.576	0.621	0.572	0.552	0.636	0.602	0.59	0.629	0.578	0.612
186.8	0.599	0.591	0.606	0.622	0.568	0.576	0.627	0.558	0.607	0.631	0.566	0.586	0.647	0.578	0.576	0.621	0.571	0.552	0.636	0.602	0.59	0.629	0.578	0.611
187	0.599	0.591	0.606	0.622	0.567	0.576	0.627	0.557	0.607	0.631	0.566	0.586	0.647	0.578	0.575	0.621	0.571	0.551	0.636	0.602	0.59	0.629	0.578	0.611
187.2	0.599	0.591	0.606	0.621	0.567	0.575	0.627	0.557	0.607	0.631	0.566	0.586	0.647	0.578	0.575	0.621	0.571	0.551	0.636	0.601	0.59	0.628	0.578	0.61
187.4	0.598	0.591	0.605	0.621	0.567	0.575	0.626	0.557	0.606	0.631	0.565	0.586	0.647	0.578	0.574	0.621	0.57	0.551	0.636	0.601	0.59	0.628	0.578	0.609
187.6	0.598	0.591	0.605	0.621	0.567	0.575	0.626	0.557	0.606	0.63	0.565	0.586	0.647	0.577	0.574	0.62	0.57	0.551	0.636	0.6	0.59	0.628	0.578	0.609
187.8	0.597	0.59	0.605	0.621	0.567	0.575	0.625	0.556	0.606	0.63	0.565	0.586	0.647	0.577	0.574	0.62	0.57	0.55	0.635	0.6	0.59	0.627	0.578	0.609
188	0.597	0.59	0.605	0.621	0.567	0.575	0.625	0.556	0.606	0.63	0.565	0.586	0.647	0.577	0.574	0.62	0.57	0.55	0.635	0.6	0.59	0.627	0.578	0.609
188.2	0.596	0.589	0.605	0.621	0.567	0.575	0.625	0.556	0.606	0.63	0.565	0.585	0.646	0.577	0.574	0.619	0.57	0.55	0.635	0.599	0.59	0.626	0.577	0.608
188.4	0.596	0.589	0.605	0.62	0.567	0.575	0.624	0.556	0.606	0.63	0.565	0.585	0.646	0.577	0.574	0.619	0.569	0.55	0.635	0.599	0.589	0.625	0.577	0.609
188.6	0.596	0.588	0.605	0.62	0.567	0.575	0.623	0.555	0.606	0.629	0.564	0.585	0.646	0.576	0.573	0.619	0.569	0.55	0.634	0.598	0.589	0.625	0.576	0.609
188.8	0.596	0.588	0.604	0.62	0.567	0.575	0.623	0.555	0.606	0.629	0.564	0.584	0.645	0.576	0.573	0.618	0.569	0.55	0.634	0.598	0.588	0.624	0.576	0.609
189	0.595	0.588	0.604	0.62	0.567	0.574	0.622	0.555	0.606	0.629	0.565	0.584	0.645	0.576	0.573	0.618	0.568	0.55	0.634	0.597	0.588	0.624	0.576	0.609
189.2	0.595	0.587	0.604	0.619	0.566	0.574	0.622	0.555	0.606	0.629	0.564	0.584	0.644	0.575	0.573	0.617	0.568	0.549	0.633	0.597	0.588	0.624	0.575	0.609
189.4	0.595	0.587	0.603	0.619	0.566	0.573	0.621	0.554	0.605	0.629	0.564	0.584	0.644	0.575	0.572	0.617	0.568	0.549	0.633	0.597	0.587	0.623	0.575	0.609
189.6	0.595	0.587	0.603	0.619	0.566	0.573	0.621	0.554	0.605	0.629	0.564	0.584	0.644	0.575	0.572	0.617	0.568	0.549	0.632	0.597	0.587	0.623	0.574	0.609
189.8	0.594	0.586	0.603	0.619	0.565	0.572	0.621	0.554	0.605	0.629	0.564	0.583	0.644	0.575	0.572	0.617	0.568	0.549	0.632	0.596	0.587	0.623	0.574	0.609
190	0.594	0.586	0.602	0.619	0.565	0.572	0.621	0.554	0.605	0.629	0.563	0.583	0.643	0.575	0.572	0.617	0.567	0.549	0.631	0.596	0.587	0.623	0.574	0.609
190.2	0.594	0.586	0.602	0.618	0.564	0.572	0.621	0.554	0.604	0.629	0.563	0.583	0.644	0.575	0.571	0.616	0.567	0.549	0.631	0.596	0.586	0.622	0.574	0.609
190.4	0.594	0.586	0.602	0.618	0.564	0.571	0.62	0.554	0.604	0.628	0.562	0.583	0.644	0.575	0.571	0.616	0.567	0.549	0.631	0.596	0.586	0.622	0.574	0.609
190.6	0.594	0.586	0.602	0.617	0.564	0.571	0.62	0.554	0.603	0.628	0.562	0.582	0.644	0.575	0.571	0.616	0.566	0.549	0.63	0.596	0.586	0.622	0.574	0.609
190.8	0.594	0.586	0.602	0.617	0.563	0.571	0.62	0.554	0.603	0.628	0.561	0.582	0.643	0.575	0.571	0.616	0.566	0.549	0.63	0.596	0.585	0.622	0.574	0.608
191	0.594	0.586	0.601	0.616	0.563	0.571	0.62	0.553	0.603	0.628	0.561	0.582	0.643	0.575	0.571	0.615	0.566	0.549	0.63	0.596	0.585	0.622	0.574	0.608
191.2	0.594	0.586	0.601	0.615	0.563	0.571	0.62	0.553	0.603	0.627	0.56	0.582	0.643	0.575	0.571	0.615	0.566	0.548	0.63	0.595	0.585	0.622	0.574	0.607
191.4	0.593	0.586	0.601	0.615	0.563	0.571	0.62	0.553	0.603	0.627	0.56	0.581	0.643	0.575	0.571	0.614	0.565	0.548	0.63	0.595	0.585	0.622	0.574	0.606
191.6	0.593	0.585	0.601	0.615	0.563	0.571	0.62	0.553	0.603	0.627	0.56	0.581	0.643	0.575	0.571	0.614	0.565	0.548	0.63	0.595	0.584	0.622	0.573	0.606
191.8	0.593	0.585	0.601	0.614	0.563	0.571	0.62	0.553	0.603	0.627	0.559	0.581	0.642	0.574	0.571	0.614	0.565	0.548	0.63	0.595	0.584	0.622	0.573	0.606
192	0.593	0.585	0.601	0.614	0.563	0.571	0.62	0.553	0.603	0.626	0.559	0.581	0.642	0.574	0.571	0.613	0.565	0.548	0.629	0.595	0.583	0.621	0.573	0.605
192.2	0.593	0.584	0.601	0.614	0.563	0.571	0.62	0.552	0.603	0.626	0.559	0.581	0.641	0.574	0.571	0.613	0.564	0.547	0.629	0.595	0.583	0.621	0.572	0.605
192.4	0.592	0.584	0.601	0.614	0.563	0.571	0.62	0.552	0.602	0.626	0.559	0.58	0.641	0.573	0.571	0.613	0.564	0.547	0.629	0.595	0.583	0.621	0.572	0.605
192.6	0.592	0.584	0.601	0.614	0.563	0.571	0.62	0.551	0.602	0.626	0.559	0.58	0.64	0.573	0.571	0.613	0.564	0.547	0.629	0.595	0.583	0.62	0.572	0.604
192.8	0.592	0.583	0.6	0.614	0.563	0.571	0.62	0.551	0.602	0.625	0.559	0.58	0.64	0.573	0.57	0.613	0.564	0.547	0.629	0.594	0.583	0.62	0.571	0.604
193	0.592	0.583	0.6	0.614	0.563	0.571	0.62	0.551	0.601	0.625	0.559	0.58	0.64	0.572	0.57	0.613	0.564	0.547	0.629	0.594	0.583	0.62	0.571	0.604
193.2	0.591	0.583	0.6	0.614	0.563	0.57	0.62	0.55	0.601	0.624	0.559	0.58	0.64	0.572	0.57	0.613	0.563	0.547	0.63	0.594	0.583	0.619	0.571	0.604
193.4	0.591	0.583	0.6	0.614	0.562	0.57	0.619	0.55	0.601	0.624	0.559	0.579	0.64	0.572	0.57	0.613	0.563	0.546	0.63	0.594	0.583	0.619	0.571	0.604
193.6	0.591	0.582	0.599	0.614	0.562	0.57	0.619	0.55	0.601	0.624	0.559	0.579	0.64	0.571	0.569	0.613	0.563	0.546	0.63	0.593	0.583	0.619	0.571	0.603
193.8	0.59	0.582	0.599	0.614	0.562	0.57	0.619	0.55	0.6	0.623	0.558	0.579	0.64	0.571	0.569	0.613	0.563	0.546	0.63	0.593	0.583	0.618	0.571	0.603
194	0.59	0.582	0.599	0.614	0.562	0.57	0.619	0.55	0.6	0.623	0.558	0.578	0.64	0.571	0.569	0.613	0.562	0.546	0.63	0.593	0.583	0.618	0.571	0.603
194.2	0.59	0.582	0.599	0.613	0.562	0.57	0.618	0.55	0.6	0.623	0.558	0.578	0.64	0.571	0.569	0.612	0.562	0.546	0.63	0.593	0.583	0.618	0.571	0.602
194.4	0.589	0.581	0.599	0.613	0.561	0.57	0.618	0.549	0.6	0.622	0.557	0.578	0.64	0.57	0.568	0.612	0.562	0.546	0.629	0.593	0.583	0.618	0.571	0.602
194.6	0.589	0.581	0.598	0.613	0.561	0.57	0.618	0.549	0.6	0.622	0.557	0.578	0.639	0.57	0.568	0.612	0.562	0.545	0.629	0.593	0.583	0.617	0.571	0.602
194.8	0.589	0.581	0.598	0.613	0.561	0.57	0.617	0.549	0.6	0.622	0.557	0.578	0.639	0.57	0.568	0.612	0.563	0.545	0.629	0.592	0.583	0.617	0.571	0.602
195	0.589	0.581	0.598	0.612	0.56	0.57	0.617	0.548	0.6	0.622	0.557	0.577	0.639	0.57	0.567	0.612	0.563	0.544	0.628	0.592	0.583	0.617	0.571	0.602
195.2	0.589	0.581	0.598	0.612	0.56	0.569	0.616	0.548	0.6	0.622	0.557	0.577	0.638	0.57	0.567	0.611	0.563	0.544	0.628	0.592	0.583	0.617	0.571	0.602
195.4	0.589	0.581	0.597	0.612	0.56	0.569	0.616	0.548	0.6	0.621	0.557	0.577	0.638	0.571	0.567	0.611	0.563	0.543	0.628	0.592	0.582	0.617	0.571	0.602
195.6	0.588	0.581	0.597	0.611	0.56	0.569	0.616	0.548	0.6	0.621	0.557	0.577	0.637	0.571	0.566	0.611	0.563	0.543	0.627	0.592	0.582	0.617	0.57	0.602
195.8	0.588	0.581	0.597	0.611	0.559	0.569	0.616	0.548	0.599	0.621	0.557	0.577	0.637	0.571	0.566	0.611	0.563	0.542	0.627	0.592	0.582	0.617	0.57	0.602
196	0.588	0.581	0.597	0.611	0.559	0.568	0.616	0.548	0.599	0.621	0.557	0.578	0.637	0.571	0.566	0.611	0.563	0.542	0.627	0.591	0.582	0.617	0.57	0.602
196.2	0.588	0.581	0.596	0.61	0.559	0.568	0.616	0.548	0.599	0.621	0.557	0.578	0.637	0.571	0.566	0.61	0.563	0.542	0.627	0.591	0.582	0.617	0.569	0.602
196.4	0.588	0.581	0.596	0.61	0.559	0.568	0.616	0.547	0.598	0.621	0.557	0.578	0.636	0.571	0.565	0.61	0.563	0.542	0.627	0.591	0.582	0.616	0.569	0.602
196.6	0.587	0.58	0.595	0.61	0.558	0.567	0.616	0.547	0.598	0.621	0.557	0.578	0.636	0.571	0.565	0.61	0.563	0.542	0.626	0.59	0.582	0.616	0.569	0.602
196.8	0.587	0.58	0.595	0.609	0.558	0.567	0.615	0.547	0.598	0.621	0.557	0.577	0.636	0.571	0.565	0.61	0.563	0.542	0.626	0.59	0.581	0.616	0.569	0.602
197	0.587	0.58	0.595	0.609	0.558	0.567	0.615	0.547	0.598	0.621	0.557	0.577	0.636	0.57	0.565	0.61	0.562	0.542	0.626	0.59	0.581	0.616	0.568	0.602
197.2	0.586	0.58	0.595	0.609	0.557	0.566	0.615	0.547	0.598	0.62	0.556	0.577	0.636	0.57	0.565	0.61	0.562	0.542	0.625	0.589	0.581	0.615	0.568	0.601
197.4	0.586	0.58	0.595	0.609	0.557	0.566	0.615	0.547	0.598	0.62	0.556	0.577	0.637	0.57	0.565	0.61	0.562	0.543	0.625	0.589	0.581	0.615	0.567	0.601
197.6	0.586	0.58	0.594	0.608	0.557	0.566	0.616	0.547	0.598	0.62	0.555	0.577	0.637	0.569	0.565	0.609	0.561	0.543	0.625	0.589	0.58	0.615	0.567	0.601
197.8	0.586	0.58	0.594	0.608	0.556	0.566	0.615	0.547	0.598	0.62	0.555	0.577	0.636	0.569	0.565	0.609	0.561	0.543	0.625	0.589	0.58	0.614	0.566	0.601
198	0.585	0.58	0.594	0.608	0.556	0.566	0.615	0.547	0.598	0.62	0.555	0.577	0.636	0.569	0.565	0.609	0.56	0.543	0.625	0.589	0.58	0.614	0.566	0.6
198.2	0.585	0.58	0.594	0.608	0.556	0.566	0.615	0.547	0.598	0.62	0.555	0.577	0.636	0.568	0.565	0.609	0.56	0.543	0.625	0.589	0.58	0.614	0.566	0.6
198.4	0.585	0.58	0.594	0.608	0.556	0.566	0.615	0.547	0.598	0.62	0.555	0.576	0.636	0.568	0.565	0.609	0.56	0.543	0.625	0.589	0.58	0.613	0.565	0.6
198.6	0.585	0.58	0.594	0.608	0.556	0.565	0.615	0.547	0.598	0.62	0.555	0.576	0.636	0.568	0.564	0.608	0.56	0.543	0.624	0.589	0.579	0.613	0.565	0.599
198.8	0.585	0.58	0.593	0.608	0.556	0.565	0.614	0.547	0.598	0.619	0.555	0.575	0.636	0.568	0.564	0.608	0.56	0.543	0.624	0.589	0.579	0.613	0.565	0.599
199	0.584	0.579	0.593	0.607	0.556	0.565	0.614	0.547	0.597	0.619	0.555	0.575	0.635	0.567	0.564	0.608	0.56	0.542	0.624	0.588	0.578	0.613	0.565	0.599
199.2	0.584	0.579	0.593	0.607	0.556	0.565	0.614	0.547	0.597	0.619	0.555	0.575	0.635	0.567	0.564	0.608	0.56	0.542	0.624	0.589	0.578	0.613	0.565	0.598
199.4	0.584	0.579	0.593	0.607	0.556	0.565	0.614	0.546	0.597	0.618	0.555	0.575	0.635	0.567	0.563	0.608	0.56	0.542	0.624	0.589	0.578	0.613	0.564	0.598
199.6	0.584	0.578	0.593	0.607	0.556	0.565	0.614	0.546	0.596	0.618	0.554	0.575	0.635	0.567	0.563	0.608	0.56	0.542	0.623	0.588	0.578	0.613	0.564	0.598
199.8	0.584	0.578	0.592	0.607	0.556	0.565	0.614	0.546	0.596	0.618	0.554	0.575	0.635	0.567	0.563	0.608	0.559	0.541	0.623	0.588	0.577	0.613	0.564	0.598
200	0.584	0.578	0.592	0.607	0.556	0.565	0.613	0.546	0.595	0.618	0.554	0.574	0.634	0.567	0.563	0.608	0.559	0.541	0.623	0.588	0.577	0.613	0.564	0.598
200.2	0.583	0.578	0.592	0.607	0.556	0.565	0.613	0.546	0.595	0.618	0.554	0.574	0.634	0.567	0.562	0.608	0.559	0.541	0.623	0.588	0.577	0.612	0.564	0.597
200.4	0.583	0.577	0.591	0.606	0.556	0.565	0.613	0.546	0.595	0.618	0.554	0.574	0.634	0.566	0.562	0.607	0.559	0.541	0.622	0.588	0.577	0.612	0.564	0.597
200.6	0.583	0.577	0.591	0.606	0.556	0.565	0.613	0.545	0.595	0.618	0.554	0.574	0.634	0.566	0.562	0.607	0.559	0.541	0.622	0.588	0.576	0.612	0.564	0.597
200.8	0.583	0.577	0.591	0.606	0.556	0.564	0.613	0.545	0.595	0.618	0.553	0.573	0.634	0.566	0.562	0.607	0.559	0.541	0.622	0.588	0.576	0.612	0.564	0.597
201	0.582	0.577	0.591	0.606	0.556	0.564	0.613	0.545	0.595	0.618	0.553	0.573	0.634	0.566	0.562	0.607	0.558	0.54	0.622	0.587	0.576	0.612	0.564	0.597
201.2	0.582	0.577	0.591	0.606	0.556	0.564	0.613	0.545	0.595	0.618	0.553	0.573	0.633	0.565	0.562	0.607	0.558	0.54	0.622	0.587	0.575	0.612	0.563	0.597
201.4	0.582	0.577	0.591	0.606	0.555	0.564	0.613	0.545	0.594	0.617	0.552	0.573	0.633	0.565	0.562	0.606	0.558	0.54	0.622	0.587	0.575	0.611	0.563	0.597
201.6	0.582	0.577	0.591	0.606	0.555	0.564	0.612	0.545	0.594	0.617	0.552	0.573	0.633	0.565	0.562	0.606	0.557	0.539	0.622	0.586	0.575	0.611	0.563	0.596
201.8	0.582	0.576	0.591	0.606	0.555	0.564	0.612	0.545	0.594	0.616	0.552	0.573	0.633	0.565	0.562	0.606	0.557	0.539	0.622	0.586	0.575	0.611	0.563	0.596
202	0.582	0.576	0.591	0.605	0.555	0.564	0.611	0.544	0.595	0.616	0.552	0.573	0.632	0.565	0.562	0.605	0.556	0.539	0.622	0.586	0.575	0.61	0.563	0.596
202.2	0.581	0.576	0.591	0.605	0.555	0.564	0.611	0.544	0.595	0.615	0.552	0.572	0.632	0.565	0.562	0.605	0.556	0.539	0.622	0.586	0.574	0.61	0.563	0.596
202.4	0.581	0.576	0.591	0.605	0.555	0.563	0.611	0.543	0.595	0.615	0.552	0.572	0.631	0.564	0.562	0.604	0.555	0.539	0.622	0.585	0.574	0.61	0.562	0.596
202.6	0.581	0.576	0.591	0.605	0.555	0.563	0.611	0.543	0.595	0.614	0.551	0.572	0.631	0.564	0.562	0.604	0.555	0.539	0.621	0.585	0.574	0.61	0.562	0.596
202.8	0.581	0.576	0.59	0.605	0.554	0.563	0.611	0.543	0.595	0.614	0.551	0.572	0.631	0.564	0.562	0.604	0.555	0.538	0.621	0.585	0.574	0.609	0.562	0.595
203	0.581	0.576	0.59	0.605	0.554	0.563	0.611	0.543	0.595	0.614	0.551	0.572	0.631	0.564	0.562	0.604	0.555	0.538	0.621	0.585	0.574	0.609	0.562	0.595
203.2	0.581	0.576	0.59	0.605	0.554	0.563	0.611	0.542	0.595	0.614	0.551	0.572	0.63	0.564	0.562	0.603	0.555	0.538	0.62	0.585	0.574	0.609	0.561	0.595
203.4	0.581	0.576	0.59	0.605	0.554	0.562	0.611	0.542	0.595	0.614	0.551	0.572	0.63	0.564	0.562	0.603	0.555	0.538	0.62	0.585	0.574	0.609	0.561	0.595
203.6	0.581	0.576	0.59	0.605	0.554	0.562	0.611	0.542	0.594	0.614	0.551	0.572	0.63	0.564	0.562	0.603	0.554	0.538	0.62	0.585	0.574	0.609	0.56	0.595
203.8	0.581	0.576	0.59	0.605	0.553	0.562	0.611	0.542	0.594	0.614	0.551	0.572	0.63	0.564	0.562	0.603	0.554	0.538	0.62	0.585	0.574	0.608	0.56	0.595
204	0.58	0.576	0.59	0.605	0.553	0.562	0.611	0.542	0.594	0.614	0.55	0.572	0.63	0.564	0.562	0.603	0.554	0.538	0.619	0.585	0.574	0.608	0.56	0.595
204.2	0.58	0.576	0.59	0.604	0.553	0.562	0.611	0.542	0.594	0.614	0.55	0.572	0.629	0.563	0.561	0.603	0.554	0.538	0.619	0.584	0.574	0.608	0.56	0.595
204.4	0.58	0.576	0.59	0.604	0.553	0.562	0.61	0.542	0.593	0.614	0.55	0.571	0.629	0.563	0.561	0.604	0.554	0.537	0.619	0.584	0.574	0.608	0.56	0.595
204.6	0.58	0.576	0.59	0.603	0.553	0.562	0.61	0.542	0.593	0.614	0.55	0.571	0.629	0.563	0.561	0.604	0.554	0.537	0.618	0.584	0.574	0.607	0.559	0.595
204.8	0.58	0.575	0.589	0.603	0.553	0.562	0.61	0.542	0.593	0.614	0.55	0.571	0.629	0.562	0.561	0.604	0.554	0.537	0.618	0.584	0.574	0.607	0.559	0.594
205	0.58	0.575	0.589	0.602	0.552	0.562	0.61	0.543	0.593	0.614	0.55	0.571	0.629	0.562	0.56	0.604	0.554	0.537	0.618	0.584	0.574	0.607	0.559	0.594
205.2	0.579	0.575	0.589	0.602	0.552	0.562	0.61	0.542	0.592	0.613	0.55	0.571	0.629	0.562	0.56	0.604	0.554	0.537	0.618	0.583	0.574	0.607	0.559	0.594
205.4	0.579	0.574	0.589	0.602	0.552	0.562	0.609	0.542	0.592	0.613	0.55	0.571	0.629	0.562	0.56	0.604	0.554	0.537	0.618	0.583	0.574	0.607	0.558	0.593
205.6	0.579	0.574	0.589	0.601	0.551	0.562	0.609	0.542	0.592	0.613	0.55	0.571	0.628	0.562	0.56	0.604	0.554	0.536	0.618	0.583	0.574	0.607	0.558	0.593
205.8	0.579	0.574	0.589	0.601	0.551	0.562	0.609	0.542	0.592	0.613	0.55	0.571	0.628	0.562	0.56	0.603	0.554	0.536	0.618	0.583	0.574	0.606	0.558	0.592
206	0.578	0.573	0.589	0.601	0.551	0.562	0.609	0.542	0.592	0.613	0.549	0.57	0.628	0.562	0.56	0.603	0.554	0.536	0.618	0.583	0.573	0.606	0.558	0.592
206.2	0.578	0.573	0.589	0.6	0.55	0.561	0.609	0.542	0.592	0.613	0.549	0.57	0.629	0.562	0.56	0.603	0.554	0.536	0.618	0.583	0.573	0.606	0.558	0.592
206.4	0.578	0.573	0.589	0.6	0.55	0.561	0.609	0.541	0.592	0.612	0.549	0.57	0.629	0.562	0.56	0.602	0.554	0.536	0.618	0.583	0.573	0.606	0.558	0.592
206.6	0.577	0.573	0.589	0.6	0.55	0.561	0.609	0.541	0.592	0.612	0.548	0.57	0.629	0.562	0.559	0.602	0.554	0.536	0.618	0.583	0.573	0.606	0.558	0.591
206.8	0.577	0.572	0.589	0.6	0.55	0.561	0.609	0.541	0.592	0.612	0.548	0.57	0.629	0.562	0.559	0.602	0.554	0.535	0.618	0.583	0.573	0.605	0.558	0.591
207	0.577	0.572	0.589	0.6	0.55	0.56	0.609	0.541	0.592	0.612	0.548	0.57	0.629	0.562	0.559	0.601	0.554	0.535	0.617	0.583	0.572	0.605	0.558	0.591
207.2	0.577	0.572	0.589	0.6	0.55	0.56	0.608	0.54	0.592	0.612	0.547	0.57	0.629	0.562	0.559	0.601	0.554	0.535	0.617	0.582	0.572	0.605	0.558	0.591
207.4	0.577	0.572	0.589	0.6	0.55	0.56	0.608	0.54	0.592	0.611	0.547	0.57	0.629	0.562	0.558	0.601	0.554	0.535	0.617	0.582	0.572	0.605	0.558	0.591
207.6	0.577	0.572	0.589	0.6	0.55	0.559	0.608	0.54	0.591	0.611	0.547	0.57	0.629	0.562	0.558	0.6	0.553	0.535	0.617	0.582	0.571	0.605	0.558	0.591
207.8	0.577	0.572	0.589	0.6	0.55	0.559	0.608	0.539	0.591	0.611	0.547	0.57	0.628	0.562	0.558	0.6	0.553	0.535	0.617	0.582	0.571	0.605	0.558	0.591
208	0.577	0.572	0.588	0.601	0.55	0.559	0.608	0.539	0.591	0.611	0.547	0.569	0.628	0.561	0.557	0.6	0.553	0.535	0.616	0.582	0.571	0.604	0.558	0.591
208.2	0.577	0.572	0.588	0.6	0.55	0.559	0.608	0.539	0.591	0.611	0.548	0.569	0.628	0.561	0.557	0.6	0.552	0.535	0.616	0.582	0.571	0.604	0.558	0.591
208.4	0.577	0.572	0.588	0.6	0.55	0.559	0.607	0.538	0.59	0.61	0.548	0.569	0.627	0.561	0.556	0.599	0.552	0.534	0.615	0.582	0.571	0.604	0.558	0.591
208.6	0.577	0.572	0.587	0.6	0.55	0.558	0.607	0.538	0.59	0.61	0.548	0.568	0.627	0.561	0.556	0.599	0.552	0.534	0.615	0.582	0.571	0.603	0.558	0.591
208.8	0.577	0.572	0.587	0.6	0.55	0.558	0.607	0.538	0.59	0.61	0.548	0.568	0.626	0.561	0.556	0.599	0.552	0.534	0.615	0.582	0.57	0.603	0.557	0.591
209	0.577	0.572	0.586	0.6	0.55	0.558	0.607	0.538	0.59	0.61	0.548	0.568	0.626	0.561	0.555	0.598	0.551	0.534	0.614	0.582	0.57	0.603	0.557	0.591
209.2	0.577	0.572	0.586	0.599	0.55	0.558	0.607	0.538	0.59	0.61	0.548	0.567	0.625	0.562	0.555	0.598	0.551	0.534	0.614	0.582	0.57	0.603	0.556	0.591
209.4	0.577	0.572	0.585	0.599	0.55	0.558	0.607	0.538	0.589	0.61	0.548	0.567	0.625	0.561	0.555	0.598	0.551	0.533	0.614	0.582	0.57	0.603	0.556	0.591
209.6	0.576	0.571	0.585	0.599	0.55	0.558	0.606	0.538	0.589	0.61	0.548	0.567	0.625	0.561	0.556	0.598	0.551	0.533	0.615	0.582	0.57	0.603	0.555	0.591
209.8	0.576	0.571	0.585	0.599	0.55	0.558	0.606	0.538	0.589	0.61	0.547	0.566	0.626	0.561	0.556	0.597	0.551	0.533	0.615	0.582	0.57	0.603	0.555	0.591
210	0.576	0.571	0.584	0.598	0.55	0.558	0.606	0.538	0.589	0.61	0.547	0.566	0.626	0.561	0.556	0.597	0.55	0.533	0.615	0.581	0.57	0.603	0.555	0.591
210.2	0.576	0.571	0.584	0.598	0.55	0.558	0.606	0.538	0.589	0.609	0.547	0.566	0.626	0.56	0.556	0.597	0.55	0.533	0.614	0.581	0.57	0.603	0.554	0.59
210.4	0.575	0.57	0.584	0.598	0.549	0.558	0.606	0.538	0.588	0.609	0.546	0.566	0.626	0.56	0.556	0.597	0.55	0.533	0.614	0.581	0.57	0.603	0.554	0.59
210.6	0.575	0.57	0.584	0.598	0.549	0.558	0.606	0.538	0.588	0.609	0.546	0.566	0.626	0.559	0.556	0.597	0.55	0.533	0.614	0.58	0.57	0.603	0.554	0.59
210.8	0.575	0.57	0.583	0.598	0.549	0.558	0.606	0.538	0.588	0.608	0.545	0.566	0.626	0.559	0.556	0.597	0.549	0.533	0.614	0.58	0.569	0.603	0.554	0.59
211	0.575	0.57	0.583	0.598	0.549	0.558	0.606	0.537	0.588	0.608	0.545	0.566	0.626	0.558	0.556	0.597	0.549	0.533	0.614	0.58	0.569	0.603	0.554	0.59
211.2	0.575	0.569	0.583	0.598	0.549	0.558	0.606	0.537	0.588	0.608	0.545	0.566	0.626	0.558	0.556	0.597	0.549	0.533	0.614	0.579	0.569	0.603	0.554	0.589
211.4	0.575	0.569	0.583	0.598	0.549	0.557	0.606	0.537	0.587	0.608	0.545	0.566	0.626	0.558	0.556	0.597	0.549	0.533	0.613	0.579	0.569	0.602	0.554	0.589
211.6	0.575	0.569	0.584	0.598	0.549	0.557	0.606	0.537	0.587	0.608	0.545	0.566	0.626	0.557	0.556	0.598	0.549	0.532	0.613	0.579	0.568	0.602	0.555	0.589
211.8	0.575	0.569	0.584	0.598	0.549	0.557	0.606	0.536	0.587	0.608	0.545	0.566	0.626	0.557	0.556	0.598	0.549	0.532	0.613	0.579	0.568	0.602	0.555	0.589
212	0.575	0.569	0.584	0.598	0.549	0.556	0.606	0.536	0.587	0.608	0.545	0.566	0.626	0.557	0.556	0.598	0.549	0.532	0.613	0.578	0.568	0.602	0.555	0.588
212.2	0.575	0.569	0.584	0.597	0.549	0.556	0.606	0.536	0.587	0.608	0.545	0.565	0.625	0.557	0.555	0.598	0.548	0.532	0.613	0.578	0.568	0.601	0.555	0.588
212.4	0.575	0.569	0.584	0.597	0.549	0.555	0.605	0.536	0.586	0.608	0.545	0.565	0.625	0.557	0.555	0.598	0.548	0.532	0.613	0.578	0.568	0.601	0.555	0.588
212.6	0.575	0.569	0.584	0.597	0.549	0.555	0.605	0.536	0.586	0.607	0.545	0.564	0.625	0.557	0.555	0.598	0.548	0.532	0.613	0.578	0.568	0.601	0.554	0.588
212.8	0.574	0.569	0.584	0.597	0.549	0.555	0.605	0.537	0.587	0.607	0.545	0.564	0.625	0.557	0.555	0.597	0.548	0.531	0.612	0.578	0.568	0.601	0.554	0.588
213	0.574	0.569	0.584	0.597	0.549	0.555	0.605	0.537	0.587	0.607	0.545	0.564	0.625	0.557	0.555	0.597	0.548	0.531	0.612	0.578	0.568	0.6	0.554	0.587
213.2	0.573	0.569	0.584	0.597	0.549	0.555	0.604	0.537	0.587	0.607	0.544	0.564	0.625	0.557	0.555	0.597	0.548	0.531	0.612	0.578	0.568	0.6	0.554	0.587
213.4	0.573	0.569	0.584	0.596	0.549	0.555	0.604	0.537	0.587	0.607	0.544	0.563	0.625	0.557	0.554	0.597	0.547	0.531	0.612	0.578	0.568	0.6	0.553	0.588
213.6	0.573	0.569	0.584	0.596	0.549	0.556	0.604	0.537	0.587	0.606	0.544	0.563	0.625	0.557	0.555	0.597	0.547	0.531	0.611	0.578	0.568	0.599	0.553	0.587
213.8	0.572	0.569	0.584	0.596	0.549	0.556	0.604	0.537	0.587	0.606	0.544	0.563	0.624	0.557	0.555	0.597	0.547	0.531	0.611	0.578	0.567	0.599	0.553	0.587
214	0.572	0.569	0.584	0.596	0.549	0.556	0.604	0.537	0.586	0.606	0.543	0.563	0.624	0.556	0.555	0.596	0.547	0.531	0.611	0.578	0.567	0.599	0.552	0.587
214.2	0.572	0.569	0.584	0.596	0.548	0.556	0.604	0.536	0.586	0.605	0.543	0.563	0.624	0.556	0.555	0.596	0.547	0.531	0.611	0.578	0.567	0.599	0.552	0.587
214.4	0.571	0.569	0.584	0.595	0.548	0.556	0.604	0.536	0.586	0.605	0.543	0.562	0.624	0.556	0.555	0.596	0.547	0.531	0.611	0.577	0.567	0.599	0.552	0.587
214.6	0.571	0.569	0.585	0.595	0.547	0.556	0.604	0.536	0.586	0.605	0.543	0.562	0.624	0.556	0.555	0.596	0.547	0.531	0.611	0.577	0.567	0.598	0.552	0.587
214.8	0.571	0.569	0.585	0.595	0.547	0.556	0.604	0.536	0.586	0.605	0.543	0.562	0.623	0.556	0.555	0.596	0.547	0.53	0.611	0.577	0.567	0.598	0.552	0.587
215	0.571	0.568	0.585	0.595	0.546	0.556	0.604	0.535	0.586	0.605	0.542	0.562	0.623	0.556	0.554	0.596	0.547	0.53	0.611	0.577	0.566	0.598	0.552	0.587
215.2	0.571	0.568	0.585	0.595	0.546	0.556	0.604	0.535	0.586	0.605	0.542	0.562	0.623	0.556	0.554	0.596	0.546	0.53	0.611	0.577	0.566	0.598	0.552	0.587
215.4	0.571	0.568	0.584	0.595	0.546	0.556	0.603	0.535	0.586	0.605	0.542	0.562	0.623	0.556	0.554	0.596	0.546	0.529	0.61	0.577	0.566	0.598	0.552	0.586
215.6	0.571	0.568	0.584	0.595	0.545	0.556	0.603	0.535	0.586	0.605	0.542	0.562	0.623	0.556	0.554	0.596	0.546	0.529	0.61	0.576	0.566	0.598	0.552	0.586
215.8	0.571	0.567	0.584	0.595	0.545	0.556	0.603	0.535	0.585	0.605	0.542	0.562	0.622	0.556	0.554	0.596	0.546	0.529	0.61	0.577	0.565	0.598	0.552	0.585
216	0.57	0.567	0.584	0.595	0.545	0.555	0.603	0.535	0.585	0.605	0.542	0.561	0.622	0.556	0.554	0.596	0.546	0.528	0.61	0.577	0.565	0.597	0.552	0.585
216.2	0.57	0.566	0.584	0.595	0.545	0.555	0.602	0.534	0.585	0.605	0.542	0.561	0.622	0.556	0.554	0.595	0.546	0.528	0.61	0.577	0.565	0.597	0.552	0.584
216.4	0.57	0.566	0.584	0.595	0.545	0.555	0.602	0.534	0.585	0.605	0.542	0.561	0.622	0.556	0.554	0.595	0.546	0.528	0.61	0.577	0.565	0.597	0.551	0.584
216.6	0.57	0.566	0.583	0.595	0.545	0.555	0.602	0.534	0.585	0.605	0.542	0.561	0.621	0.556	0.554	0.595	0.546	0.528	0.61	0.576	0.565	0.598	0.551	0.584
216.8	0.57	0.566	0.583	0.595	0.544	0.555	0.601	0.534	0.585	0.605	0.542	0.561	0.621	0.556	0.554	0.595	0.546	0.527	0.61	0.576	0.565	0.598	0.551	0.584
217	0.57	0.566	0.583	0.594	0.544	0.555	0.601	0.534	0.585	0.605	0.541	0.561	0.621	0.555	0.554	0.594	0.545	0.528	0.609	0.576	0.565	0.598	0.551	0.584
217.2	0.569	0.566	0.582	0.594	0.544	0.555	0.601	0.534	0.584	0.605	0.541	0.561	0.62	0.555	0.554	0.594	0.545	0.528	0.609	0.576	0.565	0.598	0.551	0.584
217.4	0.569	0.566	0.582	0.594	0.545	0.555	0.6	0.534	0.584	0.604	0.541	0.56	0.62	0.555	0.554	0.594	0.545	0.528	0.609	0.576	0.564	0.598	0.551	0.584
217.6	0.569	0.566	0.582	0.594	0.545	0.555	0.6	0.533	0.584	0.604	0.541	0.56	0.62	0.555	0.553	0.593	0.545	0.528	0.609	0.576	0.564	0.598	0.551	0.584
217.8	0.569	0.566	0.582	0.593	0.545	0.555	0.6	0.533	0.584	0.604	0.541	0.56	0.619	0.555	0.553	0.593	0.545	0.528	0.609	0.576	0.564	0.597	0.551	0.584
218	0.569	0.566	0.581	0.593	0.545	0.555	0.6	0.533	0.584	0.603	0.541	0.56	0.619	0.555	0.553	0.592	0.545	0.528	0.609	0.576	0.564	0.597	0.551	0.584
218.2	0.569	0.566	0.581	0.593	0.545	0.554	0.6	0.533	0.584	0.603	0.54	0.561	0.619	0.554	0.552	0.592	0.545	0.528	0.609	0.575	0.564	0.597	0.55	0.583
218.4	0.569	0.566	0.581	0.592	0.544	0.554	0.6	0.533	0.584	0.603	0.54	0.561	0.619	0.554	0.552	0.592	0.545	0.528	0.609	0.575	0.564	0.596	0.55	0.583
218.6	0.569	0.566	0.581	0.592	0.544	0.553	0.6	0.533	0.584	0.603	0.54	0.561	0.619	0.554	0.552	0.591	0.545	0.528	0.609	0.576	0.564	0.596	0.55	0.583
218.8	0.57	0.565	0.581	0.592	0.544	0.553	0.6	0.533	0.584	0.603	0.54	0.561	0.619	0.554	0.552	0.591	0.545	0.528	0.609	0.576	0.563	0.596	0.549	0.583
219	0.569	0.565	0.581	0.592	0.544	0.553	0.6	0.533	0.584	0.602	0.54	0.561	0.619	0.554	0.552	0.591	0.545	0.528	0.608	0.576	0.563	0.595	0.549	0.583
219.2	0.569	0.565	0.581	0.592	0.543	0.552	0.599	0.533	0.584	0.602	0.539	0.561	0.619	0.554	0.552	0.591	0.544	0.528	0.608	0.576	0.563	0.595	0.549	0.583
219.4	0.569	0.564	0.581	0.592	0.543	0.552	0.599	0.533	0.585	0.602	0.539	0.561	0.619	0.554	0.552	0.591	0.544	0.528	0.608	0.576	0.563	0.594	0.549	0.583
219.6	0.569	0.564	0.581	0.592	0.543	0.552	0.599	0.533	0.584	0.601	0.539	0.561	0.619	0.553	0.552	0.591	0.544	0.528	0.607	0.576	0.563	0.594	0.548	0.582
219.8	0.569	0.564	0.581	0.592	0.543	0.552	0.599	0.533	0.584	0.601	0.539	0.561	0.619	0.553	0.552	0.591	0.544	0.528	0.607	0.575	0.563	0.594	0.548	0.582
220	0.569	0.563	0.581	0.592	0.543	0.551	0.599	0.533	0.584	0.601	0.54	0.561	0.619	0.553	0.551	0.591	0.544	0.527	0.607	0.575	0.563	0.594	0.548	0.582
220.2	0.569	0.563	0.581	0.591	0.543	0.551	0.599	0.533	0.584	0.601	0.54	0.56	0.619	0.553	0.551	0.591	0.544	0.527	0.607	0.575	0.563	0.594	0.548	0.582
220.4	0.569	0.563	0.581	0.591	0.543	0.551	0.599	0.533	0.584	0.6	0.54	0.56	0.619	0.553	0.551	0.591	0.544	0.527	0.607	0.575	0.563	0.594	0.548	0.582
220.6	0.568	0.563	0.581	0.591	0.543	0.551	0.599	0.532	0.584	0.6	0.54	0.56	0.618	0.554	0.551	0.591	0.544	0.527	0.606	0.574	0.563	0.594	0.548	0.582
220.8	0.568	0.563	0.581	0.591	0.543	0.551	0.598	0.532	0.583	0.6	0.54	0.56	0.618	0.553	0.551	0.591	0.545	0.527	0.606	0.574	0.563	0.594	0.548	0.581
221	0.568	0.564	0.581	0.591	0.543	0.551	0.598	0.532	0.583	0.6	0.54	0.56	0.618	0.554	0.551	0.591	0.544	0.527	0.606	0.574	0.563	0.595	0.548	0.581
221.2	0.568	0.564	0.581	0.591	0.543	0.551	0.598	0.532	0.583	0.6	0.54	0.56	0.618	0.554	0.551	0.591	0.544	0.527	0.606	0.574	0.563	0.595	0.548	0.581
221.4	0.567	0.564	0.58	0.591	0.543	0.551	0.598	0.532	0.583	0.6	0.54	0.56	0.618	0.554	0.55	0.591	0.544	0.527	0.606	0.573	0.562	0.595	0.548	0.581
221.6	0.567	0.564	0.58	0.591	0.543	0.551	0.598	0.532	0.582	0.6	0.54	0.56	0.617	0.554	0.55	0.591	0.544	0.526	0.606	0.573	0.562	0.595	0.548	0.581
221.8	0.567	0.564	0.58	0.591	0.543	0.551	0.598	0.531	0.582	0.599	0.539	0.56	0.617	0.554	0.55	0.591	0.544	0.526	0.606	0.573	0.562	0.595	0.548	0.58
222	0.567	0.564	0.58	0.591	0.543	0.551	0.598	0.531	0.582	0.6	0.539	0.56	0.617	0.554	0.55	0.591	0.544	0.525	0.606	0.573	0.561	0.594	0.548	0.58
222.2	0.567	0.564	0.579	0.59	0.543	0.551	0.598	0.531	0.582	0.6	0.539	0.56	0.617	0.554	0.55	0.591	0.544	0.525	0.606	0.573	0.561	0.594	0.548	0.58
222.4	0.566	0.564	0.579	0.59	0.543	0.551	0.598	0.531	0.582	0.6	0.539	0.56	0.617	0.554	0.55	0.591	0.543	0.525	0.605	0.572	0.561	0.594	0.547	0.58
222.6	0.566	0.564	0.579	0.59	0.543	0.551	0.598	0.531	0.582	0.6	0.538	0.56	0.617	0.553	0.55	0.591	0.543	0.525	0.605	0.572	0.561	0.594	0.547	0.58
222.8	0.566	0.564	0.578	0.59	0.543	0.551	0.598	0.531	0.582	0.6	0.538	0.56	0.617	0.553	0.55	0.59	0.543	0.525	0.604	0.572	0.561	0.594	0.547	0.58
223	0.566	0.564	0.578	0.589	0.543	0.552	0.598	0.53	0.582	0.6	0.537	0.56	0.617	0.553	0.55	0.59	0.543	0.525	0.604	0.572	0.561	0.594	0.547	0.58
223.2	0.565	0.563	0.578	0.589	0.543	0.551	0.598	0.53	0.582	0.6	0.537	0.559	0.617	0.553	0.55	0.59	0.543	0.525	0.604	0.572	0.561	0.593	0.547	0.58
223.4	0.565	0.563	0.578	0.588	0.543	0.551	0.597	0.53	0.583	0.6	0.536	0.559	0.617	0.553	0.55	0.59	0.543	0.525	0.603	0.572	0.561	0.593	0.547	0.58
223.6	0.565	0.563	0.577	0.588	0.542	0.551	0.597	0.53	0.583	0.6	0.536	0.559	0.617	0.552	0.55	0.59	0.542	0.525	0.603	0.572	0.561	0.593	0.546	0.58
223.8	0.565	0.563	0.577	0.588	0.542	0.551	0.597	0.53	0.583	0.6	0.536	0.559	0.617	0.552	0.55	0.59	0.542	0.525	0.603	0.572	0.561	0.593	0.546	0.58
224	0.566	0.562	0.577	0.587	0.542	0.551	0.597	0.529	0.583	0.6	0.536	0.558	0.617	0.552	0.55	0.59	0.542	0.525	0.603	0.572	0.561	0.593	0.546	0.58
224.2	0.566	0.562	0.577	0.587	0.542	0.551	0.597	0.529	0.583	0.6	0.536	0.558	0.617	0.552	0.55	0.59	0.542	0.525	0.603	0.572	0.561	0.592	0.546	0.58
224.4	0.566	0.562	0.576	0.587	0.542	0.551	0.597	0.529	0.583	0.6	0.536	0.558	0.617	0.551	0.55	0.59	0.541	0.525	0.603	0.572	0.561	0.592	0.546	0.58
224.6	0.566	0.562	0.576	0.586	0.542	0.551	0.597	0.529	0.583	0.6	0.536	0.557	0.617	0.551	0.549	0.59	0.541	0.526	0.603	0.572	0.561	0.592	0.545	0.58
224.8	0.566	0.562	0.576	0.586	0.542	0.551	0.597	0.529	0.583	0.599	0.536	0.557	0.617	0.551	0.549	0.59	0.541	0.526	0.604	0.572	0.561	0.592	0.545	0.58
225	0.566	0.561	0.576	0.586	0.542	0.551	0.596	0.529	0.583	0.599	0.536	0.557	0.616	0.551	0.549	0.59	0.54	0.526	0.604	0.572	0.561	0.592	0.545	0.58
225.2	0.566	0.561	0.576	0.586	0.542	0.551	0.596	0.529	0.583	0.599	0.536	0.556	0.616	0.55	0.549	0.589	0.54	0.526	0.604	0.572	0.56	0.591	0.545	0.58
225.4	0.566	0.561	0.576	0.586	0.542	0.55	0.596	0.529	0.582	0.599	0.536	0.556	0.616	0.55	0.549	0.589	0.54	0.525	0.604	0.573	0.56	0.591	0.544	0.581
225.6	0.566	0.561	0.576	0.587	0.542	0.55	0.596	0.529	0.582	0.599	0.537	0.556	0.616	0.55	0.548	0.589	0.54	0.525	0.604	0.573	0.56	0.591	0.544	0.581
225.8	0.566	0.561	0.575	0.587	0.542	0.55	0.596	0.529	0.582	0.598	0.537	0.556	0.616	0.55	0.548	0.589	0.54	0.525	0.604	0.573	0.56	0.591	0.544	0.581
226	0.566	0.561	0.575	0.587	0.542	0.55	0.596	0.529	0.581	0.598	0.537	0.556	0.616	0.55	0.548	0.589	0.54	0.525	0.604	0.573	0.56	0.591	0.545	0.581
226.2	0.566	0.561	0.575	0.587	0.541	0.55	0.596	0.529	0.581	0.598	0.537	0.556	0.616	0.55	0.548	0.589	0.54	0.524	0.603	0.573	0.56	0.591	0.545	0.581
226.4	0.565	0.561	0.575	0.587	0.541	0.55	0.596	0.528	0.58	0.598	0.537	0.556	0.616	0.55	0.548	0.588	0.54	0.524	0.603	0.573	0.559	0.591	0.545	0.58
226.6	0.565	0.561	0.575	0.587	0.541	0.55	0.596	0.528	0.58	0.598	0.537	0.556	0.616	0.55	0.548	0.588	0.54	0.524	0.603	0.573	0.559	0.59	0.544	0.58
226.8	0.564	0.56	0.575	0.586	0.541	0.55	0.596	0.528	0.58	0.598	0.537	0.555	0.616	0.55	0.548	0.588	0.54	0.523	0.604	0.572	0.559	0.59	0.544	0.58
227	0.564	0.56	0.575	0.586	0.541	0.55	0.595	0.528	0.58	0.598	0.536	0.555	0.616	0.55	0.548	0.588	0.539	0.523	0.604	0.572	0.559	0.59	0.544	0.58
227.2	0.564	0.56	0.576	0.586	0.541	0.55	0.595	0.528	0.58	0.598	0.536	0.555	0.616	0.55	0.548	0.588	0.539	0.523	0.604	0.572	0.559	0.59	0.544	0.579
227.4	0.563	0.56	0.576	0.586	0.541	0.549	0.595	0.528	0.579	0.598	0.536	0.555	0.615	0.55	0.548	0.588	0.539	0.522	0.604	0.571	0.559	0.59	0.544	0.579
227.6	0.563	0.56	0.576	0.587	0.54	0.549	0.595	0.528	0.58	0.598	0.536	0.555	0.615	0.55	0.548	0.587	0.539	0.522	0.604	0.571	0.559	0.59	0.544	0.579
227.8	0.563	0.56	0.576	0.587	0.54	0.549	0.595	0.528	0.58	0.598	0.536	0.555	0.615	0.549	0.548	0.587	0.539	0.522	0.604	0.57	0.559	0.589	0.544	0.579
228	0.563	0.56	0.575	0.587	0.54	0.549	0.595	0.528	0.58	0.598	0.536	0.555	0.614	0.549	0.548	0.587	0.538	0.522	0.604	0.57	0.559	0.589	0.543	0.578
228.2	0.563	0.56	0.575	0.587	0.54	0.549	0.595	0.528	0.58	0.598	0.536	0.555	0.614	0.549	0.548	0.587	0.538	0.522	0.604	0.57	0.559	0.589	0.543	0.578
228.4	0.563	0.56	0.575	0.587	0.539	0.549	0.594	0.528	0.58	0.598	0.536	0.555	0.614	0.549	0.547	0.587	0.538	0.522	0.603	0.569	0.559	0.589	0.543	0.578
228.6	0.563	0.56	0.575	0.587	0.539	0.549	0.594	0.528	0.58	0.598	0.536	0.555	0.614	0.549	0.547	0.586	0.538	0.522	0.603	0.569	0.559	0.589	0.543	0.578
228.8	0.563	0.56	0.575	0.587	0.539	0.549	0.594	0.528	0.58	0.597	0.535	0.554	0.614	0.549	0.547	0.586	0.538	0.522	0.603	0.569	0.559	0.589	0.543	0.577
229	0.563	0.559	0.575	0.587	0.539	0.549	0.594	0.528	0.58	0.597	0.535	0.554	0.614	0.549	0.546	0.586	0.539	0.522	0.603	0.569	0.559	0.589	0.543	0.577
229.2	0.563	0.559	0.575	0.587	0.538	0.549	0.594	0.528	0.58	0.596	0.535	0.554	0.613	0.549	0.546	0.586	0.539	0.522	0.602	0.569	0.559	0.589	0.543	0.577
229.4	0.563	0.559	0.575	0.587	0.538	0.548	0.594	0.528	0.58	0.596	0.535	0.553	0.613	0.549	0.546	0.586	0.539	0.522	0.602	0.569	0.558	0.589	0.543	0.577
229.6	0.563	0.559	0.575	0.586	0.538	0.548	0.594	0.527	0.58	0.596	0.535	0.553	0.613	0.549	0.546	0.586	0.539	0.522	0.601	0.569	0.558	0.589	0.544	0.577
229.8	0.563	0.558	0.574	0.586	0.538	0.548	0.594	0.527	0.579	0.595	0.535	0.553	0.613	0.549	0.546	0.585	0.539	0.521	0.601	0.569	0.558	0.589	0.543	0.577
230	0.562	0.558	0.574	0.585	0.538	0.547	0.594	0.527	0.579	0.595	0.535	0.553	0.613	0.549	0.546	0.585	0.539	0.521	0.601	0.569	0.558	0.588	0.543	0.577
230.2	0.562	0.558	0.574	0.585	0.538	0.547	0.594	0.527	0.579	0.595	0.535	0.553	0.613	0.549	0.546	0.585	0.539	0.521	0.6	0.569	0.557	0.588	0.543	0.577
230.4	0.562	0.559	0.574	0.585	0.538	0.546	0.594	0.527	0.579	0.594	0.535	0.553	0.613	0.549	0.546	0.585	0.539	0.521	0.6	0.569	0.557	0.588	0.542	0.576
230.6	0.561	0.559	0.574	0.584	0.538	0.546	0.594	0.527	0.579	0.594	0.535	0.553	0.612	0.549	0.546	0.584	0.539	0.521	0.601	0.569	0.557	0.588	0.542	0.576
230.8	0.561	0.559	0.574	0.584	0.538	0.546	0.594	0.527	0.579	0.595	0.534	0.553	0.612	0.549	0.547	0.584	0.539	0.521	0.601	0.569	0.557	0.587	0.541	0.576
231	0.561	0.559	0.574	0.584	0.538	0.546	0.594	0.527	0.579	0.595	0.534	0.553	0.612	0.549	0.547	0.584	0.538	0.521	0.601	0.569	0.557	0.587	0.541	0.576
231.2	0.561	0.559	0.574	0.584	0.538	0.546	0.594	0.527	0.579	0.595	0.534	0.554	0.611	0.549	0.546	0.584	0.538	0.521	0.601	0.569	0.557	0.587	0.541	0.575
231.4	0.561	0.558	0.573	0.584	0.538	0.546	0.594	0.527	0.579	0.595	0.534	0.554	0.611	0.548	0.546	0.584	0.538	0.522	0.601	0.568	0.556	0.587	0.541	0.575
231.6	0.56	0.558	0.573	0.584	0.537	0.546	0.594	0.527	0.579	0.596	0.534	0.554	0.611	0.548	0.546	0.584	0.538	0.522	0.601	0.568	0.556	0.587	0.54	0.575
231.8	0.56	0.558	0.573	0.584	0.537	0.546	0.593	0.527	0.578	0.596	0.534	0.554	0.611	0.548	0.546	0.584	0.538	0.522	0.601	0.568	0.556	0.586	0.54	0.574
232	0.56	0.558	0.573	0.584	0.537	0.546	0.593	0.527	0.578	0.596	0.534	0.554	0.611	0.547	0.546	0.583	0.538	0.522	0.601	0.568	0.556	0.586	0.54	0.574
232.2	0.56	0.557	0.572	0.584	0.537	0.546	0.593	0.527	0.578	0.596	0.534	0.554	0.611	0.547	0.546	0.583	0.537	0.522	0.601	0.568	0.556	0.586	0.541	0.574
232.4	0.56	0.557	0.572	0.584	0.536	0.546	0.592	0.526	0.578	0.597	0.534	0.553	0.612	0.547	0.545	0.583	0.537	0.522	0.601	0.568	0.556	0.586	0.541	0.574
232.6	0.561	0.556	0.572	0.584	0.536	0.546	0.592	0.526	0.578	0.597	0.533	0.553	0.611	0.547	0.545	0.583	0.537	0.522	0.6	0.568	0.556	0.586	0.541	0.574
232.8	0.561	0.556	0.572	0.584	0.537	0.546	0.592	0.526	0.578	0.597	0.533	0.553	0.612	0.547	0.545	0.583	0.537	0.522	0.6	0.568	0.556	0.586	0.541	0.574
233	0.561	0.556	0.571	0.584	0.537	0.546	0.592	0.526	0.578	0.597	0.533	0.552	0.611	0.547	0.544	0.583	0.537	0.521	0.6	0.568	0.556	0.586	0.541	0.574
233.2	0.561	0.556	0.571	0.584	0.537	0.546	0.592	0.526	0.578	0.596	0.532	0.552	0.611	0.547	0.544	0.583	0.536	0.521	0.6	0.568	0.556	0.586	0.541	0.574
233.4	0.562	0.556	0.571	0.584	0.537	0.546	0.592	0.526	0.578	0.596	0.532	0.552	0.611	0.547	0.544	0.583	0.536	0.521	0.6	0.568	0.556	0.586	0.541	0.574
233.6	0.562	0.556	0.571	0.584	0.537	0.546	0.591	0.525	0.578	0.596	0.532	0.552	0.612	0.546	0.544	0.583	0.536	0.52	0.6	0.567	0.556	0.586	0.541	0.574
233.8	0.562	0.556	0.571	0.584	0.537	0.546	0.591	0.525	0.577	0.595	0.532	0.552	0.612	0.547	0.544	0.583	0.536	0.52	0.6	0.567	0.556	0.586	0.541	0.574
234	0.562	0.556	0.571	0.583	0.538	0.546	0.592	0.525	0.577	0.595	0.532	0.552	0.612	0.546	0.544	0.583	0.536	0.52	0.599	0.567	0.556	0.586	0.541	0.574
234.2	0.562	0.556	0.571	0.583	0.538	0.546	0.592	0.525	0.577	0.595	0.532	0.552	0.611	0.546	0.544	0.583	0.536	0.52	0.599	0.567	0.556	0.586	0.54	0.574
234.4	0.561	0.557	0.571	0.583	0.538	0.546	0.592	0.524	0.577	0.595	0.532	0.552	0.611	0.546	0.544	0.584	0.536	0.52	0.599	0.567	0.556	0.586	0.54	0.574
234.6	0.561	0.557	0.571	0.583	0.538	0.546	0.592	0.524	0.577	0.594	0.532	0.552	0.611	0.546	0.544	0.584	0.536	0.52	0.599	0.566	0.556	0.585	0.54	0.574
234.8	0.56	0.557	0.571	0.582	0.538	0.546	0.592	0.524	0.577	0.594	0.532	0.552	0.611	0.546	0.544	0.584	0.536	0.52	0.599	0.566	0.556	0.585	0.539	0.574
235	0.56	0.557	0.571	0.582	0.538	0.546	0.592	0.524	0.577	0.594	0.531	0.552	0.61	0.546	0.544	0.584	0.536	0.52	0.599	0.566	0.556	0.585	0.539	0.574
235.2	0.559	0.557	0.571	0.582	0.538	0.546	0.591	0.524	0.577	0.594	0.531	0.552	0.61	0.546	0.544	0.584	0.535	0.52	0.599	0.566	0.556	0.585	0.539	0.573
235.4	0.559	0.558	0.571	0.582	0.538	0.545	0.591	0.524	0.577	0.594	0.531	0.552	0.61	0.545	0.544	0.584	0.535	0.52	0.599	0.566	0.556	0.585	0.539	0.573
235.6	0.558	0.557	0.571	0.582	0.538	0.545	0.591	0.524	0.577	0.594	0.531	0.552	0.61	0.545	0.544	0.584	0.535	0.52	0.598	0.566	0.556	0.584	0.539	0.573
235.8	0.558	0.557	0.571	0.583	0.538	0.545	0.591	0.524	0.577	0.594	0.531	0.552	0.61	0.545	0.544	0.584	0.535	0.52	0.598	0.566	0.556	0.584	0.539	0.573
236	0.558	0.557	0.571	0.583	0.537	0.544	0.591	0.524	0.576	0.594	0.531	0.551	0.61	0.544	0.544	0.584	0.534	0.519	0.597	0.566	0.556	0.584	0.539	0.573
236.2	0.557	0.557	0.571	0.583	0.537	0.544	0.591	0.524	0.576	0.593	0.531	0.551	0.61	0.544	0.544	0.584	0.534	0.519	0.597	0.566	0.556	0.583	0.539	0.573
236.4	0.557	0.557	0.571	0.583	0.538	0.544	0.591	0.524	0.576	0.593	0.531	0.551	0.609	0.544	0.543	0.583	0.534	0.519	0.597	0.566	0.556	0.583	0.539	0.573
236.6	0.557	0.556	0.571	0.583	0.538	0.543	0.591	0.524	0.576	0.593	0.531	0.551	0.609	0.544	0.543	0.583	0.534	0.518	0.597	0.566	0.556	0.583	0.538	0.572
236.8	0.557	0.556	0.571	0.583	0.537	0.543	0.591	0.524	0.575	0.593	0.531	0.55	0.609	0.544	0.543	0.582	0.534	0.518	0.597	0.566	0.556	0.583	0.538	0.572
237	0.557	0.556	0.57	0.582	0.537	0.543	0.591	0.524	0.575	0.593	0.53	0.55	0.609	0.544	0.543	0.582	0.534	0.518	0.597	0.566	0.555	0.583	0.538	0.572
237.2	0.558	0.556	0.57	0.582	0.537	0.542	0.591	0.524	0.575	0.592	0.53	0.55	0.609	0.544	0.543	0.582	0.534	0.517	0.597	0.566	0.555	0.583	0.538	0.572
237.4	0.558	0.556	0.57	0.582	0.537	0.543	0.591	0.524	0.575	0.592	0.53	0.55	0.609	0.544	0.543	0.581	0.534	0.517	0.598	0.566	0.555	0.583	0.538	0.572
237.6	0.558	0.555	0.57	0.581	0.536	0.543	0.591	0.524	0.575	0.592	0.53	0.55	0.609	0.544	0.543	0.581	0.534	0.517	0.598	0.565	0.555	0.584	0.538	0.571
237.8	0.558	0.555	0.57	0.581	0.536	0.543	0.59	0.524	0.575	0.592	0.53	0.551	0.609	0.544	0.543	0.58	0.534	0.517	0.598	0.565	0.555	0.584	0.537	0.571
238	0.558	0.555	0.57	0.58	0.536	0.543	0.59	0.523	0.575	0.592	0.53	0.551	0.609	0.544	0.543	0.58	0.534	0.517	0.598	0.565	0.555	0.583	0.537	0.571
238.2	0.558	0.555	0.569	0.58	0.536	0.543	0.59	0.523	0.575	0.592	0.53	0.551	0.608	0.544	0.543	0.58	0.535	0.517	0.598	0.565	0.555	0.583	0.537	0.571
238.4	0.558	0.555	0.569	0.58	0.536	0.543	0.59	0.523	0.575	0.592	0.529	0.551	0.608	0.544	0.543	0.58	0.535	0.517	0.599	0.566	0.555	0.583	0.537	0.571
238.6	0.558	0.555	0.569	0.58	0.536	0.544	0.59	0.523	0.575	0.592	0.529	0.551	0.608	0.544	0.543	0.579	0.535	0.517	0.598	0.566	0.555	0.583	0.537	0.571
238.8	0.558	0.555	0.569	0.58	0.536	0.544	0.59	0.522	0.575	0.592	0.529	0.551	0.608	0.544	0.543	0.579	0.535	0.517	0.598	0.566	0.555	0.583	0.536	0.571
239	0.558	0.555	0.569	0.58	0.536	0.544	0.59	0.522	0.575	0.592	0.529	0.551	0.608	0.544	0.542	0.579	0.535	0.517	0.598	0.566	0.555	0.583	0.536	0.571
239.2	0.558	0.555	0.569	0.58	0.536	0.544	0.59	0.522	0.575	0.591	0.529	0.551	0.608	0.543	0.542	0.579	0.535	0.517	0.598	0.566	0.555	0.583	0.536	0.571
239.4	0.558	0.554	0.569	0.58	0.536	0.544	0.59	0.522	0.575	0.591	0.529	0.551	0.608	0.543	0.542	0.579	0.535	0.517	0.598	0.566	0.555	0.583	0.536	0.571
239.6	0.558	0.554	0.569	0.58	0.536	0.544	0.59	0.522	0.575	0.591	0.529	0.55	0.608	0.543	0.542	0.579	0.535	0.517	0.597	0.566	0.554	0.582	0.535	0.571
239.8	0.557	0.554	0.569	0.58	0.536	0.544	0.59	0.522	0.575	0.59	0.529	0.55	0.608	0.543	0.542	0.579	0.534	0.517	0.597	0.566	0.554	0.582	0.535	0.571
240	0.557	0.554	0.569	0.58	0.536	0.544	0.589	0.522	0.574	0.59	0.529	0.55	0.607	0.542	0.542	0.579	0.534	0.517	0.597	0.566	0.554	0.582	0.535	0.571
240.2	0.557	0.554	0.569	0.58	0.536	0.544	0.589	0.521	0.574	0.59	0.529	0.549	0.607	0.542	0.542	0.579	0.534	0.517	0.596	0.565	0.554	0.582	0.535	0.571
240.4	0.557	0.554	0.569	0.58	0.536	0.544	0.589	0.521	0.574	0.59	0.529	0.549	0.607	0.542	0.542	0.579	0.533	0.517	0.596	0.565	0.554	0.582	0.535	0.571
240.6	0.557	0.554	0.568	0.58	0.536	0.544	0.589	0.521	0.574	0.589	0.529	0.548	0.607	0.542	0.542	0.579	0.533	0.516	0.596	0.565	0.554	0.582	0.535	0.571
240.8	0.557	0.553	0.568	0.58	0.535	0.544	0.589	0.521	0.574	0.589	0.529	0.548	0.606	0.542	0.542	0.579	0.533	0.516	0.595	0.564	0.554	0.582	0.535	0.57
241	0.557	0.554	0.568	0.58	0.535	0.544	0.589	0.521	0.574	0.589	0.529	0.548	0.606	0.542	0.542	0.579	0.532	0.516	0.595	0.564	0.554	0.582	0.536	0.57
241.2	0.557	0.554	0.567	0.58	0.535	0.544	0.589	0.522	0.574	0.589	0.529	0.548	0.606	0.542	0.542	0.579	0.532	0.516	0.595	0.564	0.554	0.582	0.536	0.57
241.4	0.557	0.554	0.567	0.58	0.534	0.544	0.589	0.522	0.573	0.589	0.529	0.548	0.606	0.542	0.542	0.579	0.531	0.516	0.595	0.564	0.553	0.582	0.536	0.57
241.6	0.556	0.554	0.567	0.58	0.534	0.544	0.589	0.522	0.573	0.59	0.529	0.547	0.606	0.542	0.542	0.579	0.531	0.516	0.595	0.563	0.553	0.582	0.536	0.57
241.8	0.556	0.554	0.567	0.58	0.534	0.544	0.588	0.522	0.573	0.59	0.529	0.547	0.606	0.543	0.542	0.579	0.531	0.517	0.594	0.564	0.552	0.581	0.536	0.57
242	0.556	0.554	0.567	0.58	0.534	0.544	0.588	0.522	0.574	0.59	0.529	0.547	0.606	0.543	0.542	0.579	0.532	0.517	0.594	0.563	0.552	0.581	0.536	0.57
242.2	0.556	0.554	0.567	0.58	0.534	0.544	0.588	0.522	0.574	0.59	0.529	0.547	0.606	0.543	0.542	0.579	0.532	0.517	0.594	0.563	0.552	0.581	0.536	0.57
242.4	0.555	0.554	0.567	0.58	0.534	0.544	0.588	0.522	0.574	0.59	0.529	0.547	0.606	0.543	0.542	0.579	0.532	0.517	0.594	0.563	0.551	0.581	0.536	0.57
242.6	0.555	0.554	0.567	0.58	0.533	0.544	0.588	0.522	0.574	0.59	0.528	0.547	0.606	0.543	0.542	0.579	0.532	0.518	0.594	0.563	0.551	0.581	0.536	0.57
242.8	0.554	0.554	0.567	0.58	0.533	0.544	0.587	0.522	0.573	0.59	0.528	0.547	0.607	0.543	0.542	0.579	0.532	0.518	0.594	0.563	0.551	0.581	0.536	0.57
243	0.554	0.553	0.567	0.58	0.533	0.544	0.587	0.522	0.573	0.59	0.528	0.547	0.607	0.543	0.542	0.578	0.532	0.518	0.594	0.563	0.551	0.581	0.536	0.57
243.2	0.554	0.553	0.567	0.579	0.533	0.544	0.587	0.522	0.573	0.59	0.528	0.548	0.607	0.543	0.542	0.578	0.533	0.518	0.594	0.563	0.551	0.581	0.535	0.57
243.4	0.554	0.553	0.567	0.579	0.534	0.543	0.587	0.522	0.573	0.59	0.528	0.548	0.607	0.543	0.542	0.578	0.533	0.518	0.594	0.563	0.551	0.581	0.535	0.57
243.6	0.554	0.552	0.567	0.579	0.534	0.543	0.587	0.521	0.573	0.589	0.527	0.548	0.607	0.543	0.541	0.578	0.533	0.517	0.594	0.563	0.551	0.581	0.535	0.569
243.8	0.554	0.552	0.567	0.579	0.534	0.542	0.587	0.521	0.573	0.589	0.527	0.548	0.606	0.543	0.541	0.578	0.533	0.517	0.594	0.563	0.551	0.581	0.534	0.569
244	0.553	0.552	0.567	0.579	0.534	0.542	0.587	0.521	0.572	0.589	0.527	0.548	0.606	0.543	0.541	0.578	0.533	0.517	0.594	0.563	0.551	0.581	0.534	0.569
244.2	0.553	0.551	0.567	0.579	0.534	0.541	0.587	0.52	0.572	0.589	0.527	0.548	0.606	0.542	0.541	0.578	0.533	0.517	0.594	0.563	0.551	0.581	0.534	0.569
244.4	0.553	0.551	0.567	0.579	0.533	0.541	0.587	0.52	0.572	0.589	0.526	0.548	0.606	0.542	0.541	0.578	0.532	0.516	0.594	0.563	0.551	0.581	0.534	0.569
244.6	0.553	0.551	0.567	0.579	0.533	0.541	0.587	0.52	0.572	0.589	0.526	0.547	0.605	0.542	0.541	0.577	0.532	0.516	0.594	0.562	0.551	0.581	0.534	0.569
244.8	0.554	0.551	0.567	0.579	0.533	0.541	0.587	0.52	0.571	0.589	0.526	0.547	0.605	0.541	0.541	0.577	0.532	0.516	0.593	0.562	0.551	0.581	0.534	0.569
245	0.554	0.551	0.567	0.579	0.533	0.541	0.587	0.52	0.571	0.589	0.526	0.547	0.605	0.541	0.541	0.577	0.532	0.515	0.593	0.562	0.551	0.581	0.534	0.569
245.2	0.554	0.551	0.566	0.579	0.533	0.541	0.587	0.52	0.571	0.589	0.526	0.547	0.604	0.541	0.541	0.577	0.531	0.515	0.593	0.562	0.552	0.58	0.534	0.569
245.4	0.554	0.551	0.566	0.579	0.533	0.541	0.587	0.52	0.571	0.589	0.526	0.547	0.604	0.541	0.541	0.577	0.531	0.515	0.593	0.562	0.552	0.58	0.534	0.569
245.6	0.554	0.551	0.566	0.578	0.533	0.541	0.587	0.52	0.571	0.589	0.527	0.547	0.604	0.541	0.541	0.577	0.531	0.515	0.593	0.562	0.552	0.58	0.534	0.569
245.8	0.554	0.551	0.565	0.578	0.533	0.542	0.587	0.52	0.571	0.589	0.527	0.547	0.604	0.541	0.541	0.577	0.531	0.515	0.593	0.562	0.552	0.579	0.534	0.569
246	0.554	0.552	0.565	0.578	0.533	0.542	0.586	0.52	0.571	0.589	0.527	0.547	0.604	0.541	0.541	0.577	0.53	0.515	0.593	0.563	0.552	0.579	0.534	0.568
246.2	0.554	0.552	0.565	0.578	0.533	0.542	0.586	0.519	0.571	0.589	0.527	0.547	0.604	0.541	0.54	0.577	0.53	0.515	0.593	0.563	0.552	0.579	0.534	0.568
246.4	0.555	0.552	0.564	0.577	0.533	0.542	0.586	0.519	0.571	0.588	0.527	0.546	0.604	0.541	0.54	0.577	0.53	0.514	0.593	0.563	0.551	0.579	0.534	0.568
246.6	0.555	0.552	0.564	0.577	0.533	0.542	0.585	0.519	0.571	0.588	0.527	0.546	0.604	0.541	0.54	0.577	0.53	0.514	0.593	0.563	0.551	0.579	0.534	0.568
246.8	0.555	0.552	0.564	0.576	0.533	0.542	0.585	0.519	0.571	0.588	0.527	0.546	0.604	0.541	0.54	0.577	0.53	0.514	0.593	0.563	0.551	0.579	0.533	0.568
247	0.554	0.552	0.564	0.576	0.533	0.542	0.585	0.519	0.572	0.588	0.527	0.546	0.604	0.541	0.541	0.577	0.53	0.514	0.594	0.563	0.55	0.579	0.533	0.567
247.2	0.554	0.552	0.564	0.576	0.532	0.541	0.585	0.519	0.572	0.588	0.527	0.545	0.604	0.541	0.541	0.577	0.53	0.514	0.594	0.563	0.55	0.579	0.533	0.567
247.4	0.554	0.552	0.564	0.576	0.532	0.541	0.585	0.519	0.572	0.588	0.527	0.545	0.604	0.54	0.541	0.577	0.53	0.514	0.593	0.563	0.55	0.579	0.533	0.567
247.6	0.554	0.552	0.564	0.576	0.532	0.541	0.585	0.519	0.572	0.588	0.527	0.545	0.604	0.54	0.541	0.576	0.53	0.514	0.593	0.562	0.549	0.578	0.532	0.567
247.8	0.554	0.552	0.564	0.576	0.531	0.541	0.585	0.519	0.572	0.588	0.527	0.545	0.604	0.54	0.54	0.576	0.53	0.514	0.594	0.562	0.549	0.578	0.532	0.566
248	0.553	0.552	0.564	0.576	0.531	0.54	0.585	0.519	0.573	0.588	0.527	0.544	0.604	0.539	0.54	0.576	0.53	0.514	0.593	0.562	0.549	0.578	0.532	0.566
248.2	0.553	0.551	0.564	0.576	0.531	0.54	0.584	0.519	0.572	0.588	0.527	0.544	0.603	0.539	0.54	0.576	0.53	0.514	0.593	0.562	0.549	0.578	0.532	0.566
248.4	0.552	0.551	0.564	0.576	0.531	0.54	0.584	0.519	0.572	0.587	0.527	0.544	0.603	0.539	0.54	0.575	0.53	0.514	0.593	0.561	0.549	0.578	0.532	0.566
248.6	0.552	0.551	0.564	0.575	0.531	0.539	0.584	0.519	0.572	0.587	0.527	0.544	0.603	0.538	0.54	0.575	0.53	0.514	0.593	0.561	0.549	0.578	0.533	0.566
248.8	0.552	0.551	0.564	0.575	0.531	0.539	0.584	0.519	0.572	0.587	0.527	0.544	0.603	0.538	0.539	0.575	0.53	0.514	0.593	0.561	0.548	0.578	0.533	0.566
249	0.552	0.55	0.564	0.575	0.531	0.539	0.584	0.519	0.572	0.587	0.527	0.544	0.602	0.538	0.539	0.575	0.53	0.514	0.592	0.56	0.548	0.578	0.533	0.566
249.2	0.552	0.55	0.564	0.575	0.531	0.539	0.584	0.519	0.571	0.587	0.527	0.544	0.602	0.538	0.539	0.575	0.529	0.514	0.592	0.56	0.548	0.578	0.533	0.566
249.4	0.552	0.55	0.564	0.575	0.531	0.539	0.584	0.518	0.571	0.587	0.527	0.544	0.602	0.538	0.539	0.575	0.529	0.515	0.591	0.56	0.548	0.578	0.533	0.566
249.6	0.552	0.55	0.563	0.575	0.532	0.539	0.584	0.518	0.571	0.587	0.527	0.544	0.602	0.538	0.538	0.575	0.529	0.515	0.591	0.56	0.549	0.578	0.533	0.566
249.8	0.552	0.55	0.563	0.576	0.532	0.539	0.584	0.518	0.57	0.587	0.527	0.544	0.602	0.538	0.538	0.575	0.528	0.514	0.59	0.56	0.548	0.577	0.533	0.566
250	0.552	0.55	0.563	0.576	0.532	0.539	0.584	0.518	0.57	0.586	0.527	0.544	0.601	0.538	0.538	0.575	0.528	0.514	0.59	0.56	0.548	0.577	0.533	0.566
250.2	0.552	0.55	0.563	0.576	0.532	0.539	0.584	0.518	0.57	0.586	0.527	0.544	0.601	0.538	0.538	0.576	0.528	0.514	0.59	0.56	0.548	0.576	0.532	0.566
250.4	0.552	0.55	0.563	0.575	0.532	0.54	0.584	0.518	0.57	0.586	0.527	0.544	0.601	0.538	0.538	0.576	0.528	0.514	0.59	0.561	0.548	0.576	0.532	0.566
250.6	0.552	0.55	0.563	0.575	0.532	0.54	0.584	0.518	0.569	0.586	0.527	0.544	0.601	0.538	0.537	0.576	0.528	0.513	0.59	0.561	0.548	0.576	0.532	0.566
250.8	0.552	0.55	0.563	0.575	0.532	0.54	0.584	0.517	0.569	0.586	0.526	0.544	0.601	0.539	0.538	0.576	0.528	0.513	0.59	0.561	0.548	0.576	0.531	0.566
251	0.552	0.55	0.563	0.575	0.532	0.54	0.584	0.517	0.569	0.585	0.526	0.544	0.601	0.539	0.537	0.576	0.528	0.513	0.59	0.561	0.548	0.575	0.531	0.566
251.2	0.552	0.55	0.563	0.575	0.532	0.54	0.584	0.517	0.569	0.585	0.526	0.544	0.601	0.539	0.537	0.576	0.528	0.512	0.59	0.561	0.548	0.575	0.531	0.566
251.4	0.552	0.55	0.564	0.575	0.532	0.54	0.584	0.517	0.569	0.585	0.526	0.544	0.601	0.539	0.537	0.576	0.528	0.512	0.59	0.561	0.548	0.575	0.531	0.566
251.6	0.552	0.55	0.564	0.575	0.531	0.54	0.584	0.517	0.569	0.585	0.526	0.544	0.601	0.539	0.537	0.576	0.528	0.512	0.591	0.561	0.548	0.575	0.53	0.566
251.8	0.552	0.55	0.564	0.575	0.531	0.54	0.584	0.517	0.569	0.585	0.525	0.544	0.601	0.539	0.537	0.575	0.528	0.512	0.591	0.561	0.549	0.575	0.53	0.566
252	0.552	0.549	0.564	0.575	0.531	0.54	0.584	0.517	0.569	0.585	0.525	0.544	0.6	0.539	0.537	0.575	0.528	0.512	0.591	0.561	0.549	0.575	0.53	0.566
252.2	0.552	0.549	0.564	0.575	0.531	0.54	0.584	0.517	0.569	0.585	0.524	0.544	0.6	0.539	0.537	0.575	0.527	0.512	0.591	0.561	0.549	0.575	0.53	0.566
252.4	0.552	0.549	0.564	0.575	0.531	0.539	0.584	0.517	0.569	0.585	0.524	0.544	0.6	0.539	0.537	0.575	0.527	0.512	0.591	0.561	0.549	0.575	0.529	0.566
252.6	0.552	0.549	0.564	0.575	0.531	0.539	0.584	0.517	0.569	0.585	0.524	0.544	0.6	0.539	0.537	0.575	0.527	0.512	0.591	0.561	0.549	0.575	0.529	0.565
252.8	0.552	0.549	0.564	0.575	0.531	0.539	0.584	0.517	0.569	0.584	0.524	0.544	0.6	0.539	0.537	0.574	0.526	0.512	0.591	0.56	0.549	0.575	0.529	0.565
253	0.552	0.549	0.564	0.575	0.531	0.538	0.584	0.517	0.568	0.584	0.524	0.544	0.6	0.538	0.537	0.574	0.526	0.511	0.591	0.56	0.549	0.575	0.529	0.565
253.2	0.551	0.549	0.563	0.575	0.531	0.538	0.584	0.517	0.568	0.584	0.524	0.543	0.6	0.538	0.537	0.574	0.526	0.511	0.591	0.56	0.55	0.575	0.529	0.565
253.4	0.551	0.549	0.563	0.575	0.531	0.538	0.583	0.517	0.568	0.584	0.524	0.543	0.6	0.538	0.537	0.574	0.526	0.511	0.591	0.56	0.549	0.575	0.529	0.565
253.6	0.551	0.549	0.563	0.575	0.53	0.538	0.583	0.517	0.568	0.584	0.524	0.543	0.6	0.538	0.537	0.573	0.526	0.511	0.59	0.56	0.549	0.575	0.529	0.564
253.8	0.551	0.549	0.563	0.575	0.53	0.538	0.583	0.517	0.568	0.584	0.524	0.543	0.6	0.538	0.537	0.573	0.526	0.511	0.59	0.56	0.549	0.575	0.529	0.564
254	0.551	0.549	0.563	0.574	0.53	0.538	0.583	0.517	0.568	0.584	0.524	0.542	0.599	0.538	0.537	0.573	0.526	0.511	0.59	0.56	0.549	0.575	0.529	0.564
254.2	0.55	0.549	0.562	0.574	0.529	0.538	0.582	0.517	0.568	0.584	0.524	0.542	0.599	0.538	0.537	0.573	0.526	0.511	0.59	0.56	0.549	0.575	0.529	0.564
254.4	0.55	0.549	0.562	0.574	0.529	0.538	0.582	0.517	0.568	0.583	0.524	0.542	0.599	0.538	0.537	0.573	0.526	0.511	0.589	0.559	0.549	0.575	0.529	0.564
254.6	0.549	0.549	0.562	0.574	0.528	0.538	0.582	0.517	0.568	0.583	0.524	0.542	0.599	0.537	0.537	0.573	0.526	0.511	0.589	0.559	0.549	0.575	0.529	0.563
254.8	0.549	0.549	0.562	0.573	0.528	0.538	0.582	0.517	0.568	0.583	0.524	0.542	0.599	0.537	0.537	0.573	0.527	0.511	0.589	0.559	0.549	0.575	0.53	0.563
255	0.549	0.548	0.562	0.573	0.528	0.538	0.582	0.517	0.568	0.582	0.524	0.542	0.599	0.537	0.537	0.572	0.527	0.511	0.589	0.559	0.549	0.575	0.53	0.563
255.2	0.549	0.548	0.562	0.573	0.528	0.538	0.581	0.517	0.568	0.582	0.524	0.541	0.599	0.537	0.537	0.572	0.527	0.512	0.589	0.559	0.549	0.575	0.53	0.563
255.4	0.549	0.547	0.562	0.573	0.528	0.538	0.581	0.517	0.567	0.582	0.524	0.541	0.598	0.536	0.537	0.572	0.527	0.512	0.589	0.559	0.549	0.575	0.53	0.563
255.6	0.549	0.547	0.562	0.573	0.528	0.538	0.581	0.517	0.567	0.582	0.524	0.541	0.598	0.536	0.537	0.572	0.527	0.512	0.589	0.559	0.549	0.574	0.53	0.563
255.8	0.549	0.547	0.562	0.573	0.528	0.538	0.581	0.517	0.567	0.582	0.524	0.541	0.598	0.536	0.537	0.572	0.527	0.512	0.589	0.559	0.549	0.574	0.53	0.563
256	0.549	0.547	0.562	0.573	0.528	0.538	0.582	0.516	0.567	0.582	0.524	0.541	0.598	0.536	0.538	0.572	0.527	0.512	0.588	0.559	0.549	0.574	0.53	0.563
256.2	0.549	0.547	0.562	0.573	0.528	0.538	0.582	0.516	0.567	0.582	0.524	0.541	0.598	0.535	0.538	0.572	0.527	0.512	0.588	0.559	0.549	0.574	0.53	0.562
256.4	0.549	0.548	0.562	0.573	0.528	0.538	0.581	0.516	0.567	0.582	0.524	0.541	0.598	0.535	0.538	0.571	0.527	0.512	0.588	0.559	0.549	0.574	0.53	0.563
256.6	0.549	0.548	0.562	0.574	0.528	0.538	0.581	0.515	0.566	0.582	0.524	0.541	0.598	0.535	0.538	0.571	0.526	0.512	0.587	0.559	0.549	0.575	0.53	0.563
256.8	0.549	0.548	0.562	0.574	0.528	0.538	0.581	0.515	0.566	0.582	0.524	0.54	0.598	0.535	0.538	0.571	0.526	0.511	0.587	0.559	0.549	0.575	0.529	0.563
257	0.549	0.548	0.562	0.574	0.528	0.538	0.581	0.515	0.566	0.582	0.524	0.54	0.598	0.535	0.538	0.571	0.526	0.511	0.587	0.559	0.549	0.575	0.529	0.563
257.2	0.549	0.548	0.562	0.574	0.528	0.537	0.581	0.515	0.566	0.582	0.524	0.54	0.598	0.535	0.538	0.571	0.526	0.511	0.587	0.559	0.549	0.575	0.529	0.563
257.4	0.549	0.548	0.562	0.574	0.528	0.537	0.581	0.515	0.566	0.582	0.524	0.54	0.598	0.536	0.538	0.571	0.526	0.511	0.587	0.559	0.549	0.575	0.529	0.563
257.6	0.549	0.548	0.561	0.574	0.528	0.537	0.58	0.515	0.566	0.583	0.524	0.54	0.598	0.536	0.538	0.571	0.526	0.51	0.587	0.559	0.548	0.574	0.529	0.563
257.8	0.549	0.548	0.561	0.574	0.528	0.537	0.58	0.515	0.567	0.583	0.523	0.54	0.598	0.536	0.537	0.571	0.526	0.51	0.587	0.559	0.548	0.574	0.529	0.563
258	0.548	0.548	0.561	0.573	0.528	0.537	0.58	0.515	0.567	0.583	0.523	0.54	0.598	0.536	0.537	0.571	0.526	0.51	0.587	0.559	0.548	0.574	0.528	0.563
258.2	0.548	0.547	0.561	0.573	0.528	0.537	0.58	0.515	0.567	0.583	0.523	0.54	0.598	0.536	0.537	0.571	0.526	0.51	0.587	0.559	0.547	0.574	0.528	0.563
258.4	0.548	0.547	0.561	0.572	0.528	0.537	0.58	0.515	0.567	0.583	0.522	0.54	0.598	0.536	0.536	0.571	0.525	0.51	0.587	0.559	0.547	0.573	0.528	0.563
258.6	0.548	0.547	0.561	0.572	0.527	0.537	0.58	0.515	0.567	0.582	0.522	0.54	0.598	0.536	0.536	0.571	0.525	0.51	0.588	0.559	0.547	0.573	0.528	0.563
258.8	0.548	0.546	0.562	0.571	0.527	0.537	0.58	0.515	0.567	0.582	0.522	0.54	0.597	0.536	0.536	0.571	0.525	0.51	0.588	0.558	0.547	0.573	0.528	0.563
259	0.548	0.546	0.561	0.571	0.527	0.537	0.581	0.515	0.567	0.582	0.522	0.54	0.597	0.536	0.535	0.571	0.525	0.51	0.588	0.558	0.547	0.572	0.528	0.563
259.2	0.548	0.546	0.561	0.57	0.527	0.537	0.581	0.515	0.567	0.582	0.521	0.54	0.597	0.535	0.535	0.571	0.524	0.51	0.588	0.558	0.546	0.572	0.528	0.563
259.4	0.548	0.546	0.561	0.57	0.527	0.538	0.581	0.514	0.567	0.581	0.521	0.54	0.597	0.535	0.535	0.571	0.524	0.51	0.588	0.558	0.546	0.572	0.528	0.563
259.6	0.548	0.546	0.561	0.57	0.527	0.538	0.581	0.514	0.566	0.581	0.521	0.54	0.597	0.535	0.535	0.571	0.524	0.51	0.588	0.558	0.546	0.571	0.528	0.562
259.8	0.548	0.547	0.561	0.571	0.527	0.538	0.581	0.514	0.566	0.581	0.521	0.54	0.597	0.535	0.535	0.571	0.524	0.51	0.587	0.558	0.547	0.571	0.528	0.562
260	0.547	0.547	0.561	0.571	0.527	0.538	0.581	0.514	0.566	0.581	0.521	0.54	0.597	0.535	0.535	0.571	0.524	0.51	0.587	0.558	0.547	0.571	0.528	0.562
260.2	0.547	0.547	0.56	0.571	0.527	0.539	0.581	0.513	0.566	0.58	0.521	0.54	0.597	0.535	0.535	0.57	0.524	0.51	0.587	0.558	0.547	0.572	0.527	0.561
260.4	0.547	0.547	0.56	0.571	0.527	0.539	0.58	0.513	0.566	0.58	0.521	0.54	0.597	0.535	0.535	0.57	0.524	0.51	0.587	0.557	0.547	0.572	0.527	0.561
260.6	0.547	0.546	0.56	0.571	0.527	0.539	0.58	0.513	0.566	0.58	0.521	0.54	0.598	0.535	0.535	0.57	0.524	0.51	0.587	0.557	0.547	0.572	0.527	0.561
260.8	0.546	0.546	0.559	0.571	0.526	0.539	0.58	0.514	0.566	0.579	0.521	0.54	0.598	0.535	0.535	0.57	0.524	0.51	0.586	0.557	0.547	0.572	0.527	0.561
261	0.546	0.546	0.559	0.572	0.526	0.539	0.58	0.514	0.566	0.579	0.521	0.54	0.598	0.535	0.535	0.57	0.524	0.51	0.586	0.557	0.547	0.572	0.527	0.561
261.2	0.546	0.546	0.559	0.571	0.526	0.539	0.58	0.514	0.566	0.579	0.521	0.54	0.599	0.535	0.535	0.57	0.524	0.51	0.586	0.556	0.547	0.572	0.527	0.561
261.4	0.546	0.546	0.559	0.572	0.526	0.539	0.58	0.514	0.566	0.58	0.522	0.54	0.599	0.535	0.535	0.569	0.524	0.509	0.586	0.556	0.547	0.572	0.527	0.561
261.6	0.546	0.546	0.559	0.572	0.526	0.539	0.579	0.514	0.566	0.58	0.522	0.54	0.599	0.535	0.535	0.569	0.524	0.509	0.586	0.556	0.547	0.572	0.527	0.561
261.8	0.546	0.546	0.559	0.572	0.526	0.539	0.579	0.514	0.567	0.58	0.522	0.54	0.599	0.535	0.535	0.569	0.524	0.509	0.586	0.556	0.547	0.572	0.527	0.561
262	0.546	0.546	0.56	0.571	0.526	0.539	0.579	0.513	0.567	0.58	0.522	0.54	0.599	0.535	0.535	0.569	0.525	0.509	0.586	0.556	0.546	0.572	0.527	0.561
262.2	0.546	0.545	0.56	0.571	0.526	0.539	0.579	0.513	0.567	0.58	0.522	0.54	0.598	0.535	0.535	0.569	0.525	0.509	0.586	0.556	0.546	0.572	0.527	0.561
262.4	0.546	0.545	0.56	0.571	0.526	0.539	0.579	0.513	0.567	0.58	0.521	0.541	0.598	0.535	0.535	0.569	0.525	0.509	0.586	0.556	0.546	0.571	0.527	0.561
262.6	0.546	0.545	0.56	0.571	0.526	0.539	0.579	0.513	0.567	0.58	0.521	0.541	0.597	0.535	0.534	0.569	0.525	0.509	0.586	0.556	0.545	0.571	0.527	0.561
262.8	0.546	0.545	0.56	0.571	0.526	0.539	0.579	0.513	0.566	0.58	0.521	0.54	0.597	0.535	0.534	0.569	0.525	0.509	0.586	0.556	0.545	0.571	0.526	0.56
263	0.546	0.545	0.56	0.57	0.527	0.538	0.579	0.513	0.566	0.58	0.521	0.54	0.596	0.535	0.534	0.569	0.525	0.51	0.585	0.556	0.545	0.571	0.526	0.56
263.2	0.546	0.545	0.56	0.57	0.527	0.538	0.579	0.512	0.565	0.58	0.521	0.54	0.595	0.534	0.534	0.57	0.525	0.51	0.585	0.557	0.545	0.57	0.526	0.56
263.4	0.546	0.545	0.56	0.57	0.527	0.538	0.579	0.512	0.565	0.58	0.521	0.54	0.595	0.534	0.534	0.569	0.524	0.509	0.585	0.557	0.545	0.57	0.526	0.56
263.6	0.546	0.545	0.56	0.57	0.527	0.538	0.579	0.512	0.565	0.581	0.52	0.539	0.594	0.534	0.534	0.569	0.524	0.509	0.585	0.557	0.545	0.57	0.526	0.559
263.8	0.546	0.545	0.56	0.57	0.527	0.538	0.579	0.512	0.565	0.58	0.52	0.539	0.594	0.534	0.534	0.569	0.524	0.509	0.585	0.557	0.545	0.57	0.526	0.559
264	0.546	0.545	0.56	0.57	0.527	0.538	0.579	0.512	0.564	0.58	0.52	0.539	0.593	0.533	0.534	0.569	0.523	0.509	0.585	0.557	0.546	0.57	0.525	0.559
264.2	0.546	0.545	0.56	0.57	0.526	0.538	0.579	0.512	0.564	0.58	0.52	0.539	0.593	0.533	0.533	0.569	0.523	0.509	0.585	0.556	0.546	0.57	0.525	0.558
264.4	0.545	0.545	0.56	0.57	0.526	0.537	0.58	0.512	0.564	0.58	0.52	0.539	0.593	0.533	0.533	0.569	0.523	0.509	0.585	0.556	0.546	0.57	0.525	0.558
264.6	0.545	0.545	0.559	0.57	0.526	0.537	0.579	0.512	0.564	0.58	0.52	0.539	0.593	0.533	0.533	0.569	0.522	0.509	0.584	0.556	0.546	0.571	0.525	0.558
264.8	0.545	0.545	0.559	0.569	0.526	0.537	0.579	0.512	0.564	0.58	0.52	0.538	0.594	0.533	0.533	0.569	0.522	0.509	0.584	0.556	0.547	0.571	0.525	0.558
265	0.545	0.546	0.559	0.569	0.526	0.537	0.579	0.512	0.564	0.58	0.52	0.538	0.594	0.533	0.533	0.569	0.522	0.508	0.584	0.556	0.547	0.571	0.525	0.559
265.2	0.545	0.546	0.559	0.569	0.526	0.537	0.579	0.512	0.564	0.58	0.52	0.538	0.594	0.533	0.534	0.569	0.522	0.508	0.584	0.555	0.547	0.571	0.525	0.559
265.4	0.545	0.546	0.559	0.569	0.526	0.537	0.579	0.512	0.564	0.579	0.52	0.538	0.595	0.533	0.534	0.569	0.522	0.508	0.584	0.555	0.547	0.571	0.525	0.559
265.6	0.545	0.546	0.559	0.569	0.526	0.537	0.578	0.512	0.564	0.579	0.52	0.538	0.595	0.533	0.534	0.569	0.522	0.508	0.584	0.555	0.547	0.571	0.525	0.559
265.8	0.545	0.546	0.559	0.57	0.525	0.538	0.578	0.512	0.564	0.579	0.52	0.538	0.595	0.533	0.534	0.568	0.522	0.508	0.584	0.555	0.547	0.571	0.525	0.559
266	0.545	0.546	0.559	0.57	0.525	0.538	0.578	0.511	0.565	0.579	0.521	0.538	0.595	0.533	0.534	0.568	0.522	0.508	0.584	0.555	0.547	0.571	0.525	0.559
266.2	0.545	0.546	0.559	0.57	0.525	0.538	0.578	0.511	0.565	0.579	0.521	0.538	0.596	0.533	0.534	0.568	0.522	0.508	0.584	0.555	0.547	0.571	0.524	0.558
266.4	0.544	0.546	0.559	0.57	0.525	0.538	0.578	0.511	0.564	0.578	0.521	0.538	0.596	0.533	0.534	0.568	0.521	0.508	0.584	0.555	0.547	0.571	0.524	0.558
266.6	0.544	0.546	0.559	0.57	0.525	0.538	0.577	0.511	0.564	0.578	0.521	0.538	0.596	0.533	0.534	0.568	0.521	0.508	0.584	0.555	0.547	0.571	0.524	0.558
266.8	0.544	0.546	0.559	0.57	0.525	0.538	0.577	0.511	0.564	0.578	0.521	0.538	0.596	0.533	0.534	0.568	0.521	0.509	0.584	0.555	0.547	0.571	0.524	0.558
