# Supplementary material for: A CTP-dependent gating mechanism enables ParB spreading on DNA
Source: eLife. 2021 Aug 16;10:e69676. doi: 10.7554/eLife.69676 (PMC8367383; doi:10.7554/eLife.69676)
Supplement: Figure 6—figure supplement 2—source data 1. [file elife-69676-fig6-figsupp2-data1.zip › Figure6_figure_supplement2/BLI_CTP_titration_mut11_E135A.csv]

0	-0.007	0.009	-0.025	-0.004	0.003	-0.004	-0.001	-0.016	-0.004	0.001	-0.003	-0.01	-0.004	0.025	-0.001	-0.034	0	-0.004	-0.004	-0.012	0	-0.004	-0.002	-0.013
0.2	-0.006	0.009	-0.024	-0.004	0.003	-0.004	0	-0.016	-0.004	0.001	-0.003	-0.009	-0.004	0.022	-0.001	-0.034	0.001	-0.004	-0.004	-0.011	0	-0.003	-0.002	-0.013
0.4	-0.006	0.009	-0.024	-0.004	0.003	-0.003	0	-0.016	-0.004	0.001	-0.003	-0.008	-0.004	0.019	-0.001	-0.034	0.001	-0.004	-0.004	-0.011	0	-0.003	-0.002	-0.012
0.6	-0.006	0.009	-0.023	-0.003	0.003	-0.003	0	-0.016	-0.005	0.001	-0.003	-0.007	-0.004	0.016	-0.001	-0.033	0.002	-0.003	-0.004	-0.01	-0.001	-0.003	-0.003	-0.012
0.8	-0.006	0.009	-0.022	-0.003	0.003	-0.002	0	-0.015	-0.005	0.001	-0.004	-0.007	-0.004	0.013	-0.001	-0.032	0.002	-0.003	-0.004	-0.01	-0.001	-0.003	-0.003	-0.011
1	-0.006	0.009	-0.021	-0.003	0.003	-0.001	0.001	-0.015	-0.006	0.001	-0.004	-0.006	-0.004	0.009	-0.001	-0.032	0.003	-0.002	-0.004	-0.009	-0.001	-0.002	-0.003	-0.011
1.2	-0.005	0.009	-0.02	-0.003	0.003	0	0.001	-0.014	-0.006	0.001	-0.004	-0.005	-0.004	0.006	-0.001	-0.031	0.003	-0.002	-0.003	-0.009	-0.001	-0.002	-0.004	-0.011
1.4	-0.005	0.009	-0.019	-0.003	0.003	0	0.001	-0.014	-0.007	0.001	-0.004	-0.005	-0.004	0.002	-0.001	-0.03	0.003	-0.001	-0.003	-0.008	-0.002	-0.002	-0.004	-0.01
1.6	-0.005	0.009	-0.019	-0.003	0.003	0.001	0.001	-0.013	-0.007	0.001	-0.004	-0.004	-0.003	-0.001	-0.001	-0.028	0.003	-0.001	-0.003	-0.008	-0.002	-0.002	-0.004	-0.01
1.8	-0.004	0.009	-0.018	-0.003	0.003	0.002	0.002	-0.012	-0.007	0.001	-0.004	-0.004	-0.003	-0.003	-0.001	-0.027	0.003	0	-0.003	-0.007	-0.002	-0.001	-0.004	-0.009
2	-0.004	0.009	-0.017	-0.003	0.004	0.003	0.002	-0.011	-0.007	0.001	-0.004	-0.004	-0.003	-0.006	-0.001	-0.026	0.003	0	-0.003	-0.007	-0.002	-0.001	-0.004	-0.009
2.2	-0.004	0.01	-0.016	-0.003	0.004	0.003	0.002	-0.011	-0.007	0	-0.004	-0.004	-0.003	-0.007	-0.001	-0.025	0.002	0	-0.003	-0.007	-0.001	-0.001	-0.004	-0.008
2.4	-0.004	0.01	-0.016	-0.003	0.004	0.003	0.002	-0.01	-0.007	0	-0.004	-0.004	-0.003	-0.009	-0.001	-0.023	0.002	0	-0.003	-0.007	-0.001	-0.001	-0.004	-0.007
2.6	-0.004	0.01	-0.015	-0.003	0.004	0.004	0.002	-0.01	-0.007	0	-0.004	-0.004	-0.003	-0.01	-0.001	-0.022	0.001	0	-0.003	-0.007	-0.001	-0.001	-0.004	-0.007
2.8	-0.004	0.01	-0.015	-0.003	0.004	0.004	0.002	-0.01	-0.007	0	-0.004	-0.005	-0.003	-0.011	-0.001	-0.021	0.001	0	-0.003	-0.007	-0.001	-0.001	-0.004	-0.006
3	-0.004	0.01	-0.014	-0.003	0.005	0.004	0.002	-0.01	-0.007	0	-0.004	-0.005	-0.003	-0.012	-0.001	-0.02	0.001	0	-0.002	-0.006	-0.001	-0.001	-0.004	-0.006
3.2	-0.004	0.009	-0.013	-0.003	0.005	0.005	0.003	-0.01	-0.006	0	-0.004	-0.005	-0.002	-0.012	-0.001	-0.019	0.001	0	-0.002	-0.006	-0.001	-0.001	-0.004	-0.006
3.4	-0.004	0.009	-0.013	-0.003	0.005	0.005	0.003	-0.01	-0.006	-0.001	-0.004	-0.005	-0.002	-0.013	-0.001	-0.018	0.001	0	-0.002	-0.006	-0.001	-0.001	-0.004	-0.006
3.6	-0.003	0.009	-0.012	-0.003	0.005	0.005	0.003	-0.01	-0.005	-0.001	-0.004	-0.005	-0.002	-0.014	-0.002	-0.017	0.001	0	-0.002	-0.006	-0.001	-0.001	-0.004	-0.005
3.8	-0.003	0.008	-0.011	-0.003	0.005	0.005	0.003	-0.01	-0.005	-0.001	-0.004	-0.005	-0.002	-0.015	-0.002	-0.016	0.001	0	-0.002	-0.006	-0.001	-0.001	-0.004	-0.005
4	-0.003	0.008	-0.011	-0.003	0.005	0.006	0.004	-0.01	-0.005	-0.001	-0.004	-0.005	-0.002	-0.015	-0.002	-0.016	0.001	0	-0.001	-0.006	-0.001	-0.001	-0.003	-0.005
4.2	-0.003	0.008	-0.01	-0.002	0.005	0.006	0.004	-0.01	-0.005	-0.001	-0.004	-0.005	-0.002	-0.015	-0.002	-0.015	0.001	0	-0.001	-0.006	-0.001	-0.001	-0.003	-0.005
4.4	-0.003	0.007	-0.01	-0.002	0.005	0.007	0.004	-0.01	-0.005	-0.001	-0.004	-0.005	-0.002	-0.016	-0.002	-0.015	0.001	0	-0.001	-0.006	-0.001	-0.001	-0.003	-0.004
4.6	-0.003	0.007	-0.009	-0.002	0.005	0.007	0.005	-0.01	-0.004	-0.001	-0.003	-0.005	-0.002	-0.016	-0.002	-0.014	0.002	0	-0.001	-0.006	-0.001	-0.001	-0.003	-0.004
4.8	-0.003	0.007	-0.009	-0.001	0.005	0.008	0.005	-0.01	-0.004	-0.001	-0.003	-0.005	-0.002	-0.016	-0.002	-0.014	0.002	0	-0.001	-0.006	-0.001	-0.001	-0.003	-0.004
5	-0.003	0.007	-0.008	-0.001	0.005	0.008	0.005	-0.01	-0.004	-0.001	-0.003	-0.005	-0.002	-0.016	-0.002	-0.014	0.002	0	-0.001	-0.006	-0.001	-0.001	-0.003	-0.004
5.2	-0.003	0.007	-0.007	-0.001	0.005	0.008	0.005	-0.01	-0.004	-0.001	-0.002	-0.005	-0.002	-0.016	-0.002	-0.013	0.002	0	-0.001	-0.006	-0.001	-0.001	-0.003	-0.003
5.4	-0.003	0.006	-0.006	-0.002	0.005	0.009	0.005	-0.009	-0.004	-0.001	-0.002	-0.004	-0.002	-0.016	-0.002	-0.013	0.002	0	-0.001	-0.006	-0.001	-0.001	-0.002	-0.003
5.6	-0.003	0.006	-0.006	-0.002	0.005	0.009	0.005	-0.009	-0.004	-0.001	-0.002	-0.004	-0.002	-0.016	-0.002	-0.012	0.003	0	-0.001	-0.006	-0.001	-0.001	-0.002	-0.003
5.8	-0.003	0.006	-0.005	-0.002	0.005	0.009	0.004	-0.008	-0.004	-0.001	-0.001	-0.004	-0.002	-0.016	-0.002	-0.012	0.003	0	-0.001	-0.006	-0.001	-0.001	-0.002	-0.003
6	-0.003	0.006	-0.005	-0.002	0.005	0.009	0.004	-0.008	-0.003	-0.001	-0.001	-0.004	-0.002	-0.016	-0.002	-0.011	0.003	0	-0.001	-0.005	-0.001	-0.001	-0.001	-0.003
6.2	-0.003	0.006	-0.004	-0.002	0.004	0.009	0.004	-0.008	-0.003	-0.001	-0.001	-0.004	-0.002	-0.016	-0.002	-0.011	0.003	0	-0.001	-0.005	-0.001	-0.001	-0.001	-0.002
6.4	-0.003	0.006	-0.004	-0.002	0.005	0.009	0.004	-0.008	-0.003	-0.001	-0.001	-0.004	-0.002	-0.016	-0.002	-0.01	0.002	0	-0.001	-0.005	-0.001	-0.001	-0.001	-0.002
6.6	-0.003	0.005	-0.004	-0.002	0.005	0.009	0.004	-0.008	-0.003	0	0	-0.004	-0.002	-0.016	-0.002	-0.01	0.002	0	-0.001	-0.005	-0.001	-0.001	0	-0.002
6.8	-0.003	0.005	-0.003	-0.003	0.005	0.008	0.004	-0.007	-0.004	0	0	-0.004	-0.002	-0.015	-0.002	-0.009	0.002	0	-0.001	-0.005	-0.001	-0.001	0	-0.002
7	-0.003	0.005	-0.003	-0.003	0.005	0.008	0.004	-0.007	-0.004	0	0	-0.004	-0.002	-0.015	-0.002	-0.009	0.002	0	-0.001	-0.005	-0.001	-0.001	0	-0.002
7.2	-0.003	0.005	-0.002	-0.003	0.005	0.008	0.003	-0.007	-0.004	0	0	-0.004	-0.002	-0.015	-0.002	-0.008	0.001	0	-0.001	-0.004	-0.001	-0.001	0	-0.002
7.4	-0.002	0.004	-0.002	-0.004	0.005	0.008	0.003	-0.007	-0.003	0	0	-0.004	-0.002	-0.015	-0.002	-0.008	0.001	0	-0.001	-0.004	-0.001	-0.001	0	-0.001
7.6	-0.002	0.004	-0.002	-0.004	0.005	0.007	0.003	-0.007	-0.003	0	-0.001	-0.004	-0.002	-0.015	-0.002	-0.008	0.001	0	-0.001	-0.004	-0.001	-0.001	0	-0.001
7.8	-0.002	0.004	-0.002	-0.004	0.005	0.007	0.003	-0.006	-0.003	0	-0.001	-0.004	-0.002	-0.014	-0.002	-0.008	0.001	-0.001	-0.001	-0.004	-0.001	-0.001	0	-0.001
8	-0.002	0.004	-0.001	-0.004	0.005	0.007	0.003	-0.006	-0.003	-0.001	-0.001	-0.004	-0.003	-0.014	-0.003	-0.008	0.001	0	-0.001	-0.004	-0.001	-0.001	0	-0.001
8.2	-0.001	0.004	-0.001	-0.003	0.005	0.007	0.003	-0.006	-0.003	-0.001	-0.001	-0.004	-0.003	-0.013	-0.003	-0.008	0.001	0	-0.001	-0.004	0	-0.001	0	-0.001
8.4	-0.001	0.004	-0.001	-0.003	0.005	0.007	0.003	-0.006	-0.003	-0.001	-0.001	-0.003	-0.003	-0.013	-0.003	-0.008	0.001	0	-0.001	-0.004	0	-0.001	0	-0.001
8.6	-0.001	0.004	-0.001	-0.003	0.005	0.008	0.004	-0.006	-0.003	-0.001	0	-0.003	-0.003	-0.013	-0.003	-0.008	0	0	-0.001	-0.003	0	-0.001	0	-0.001
8.8	-0.001	0.004	-0.001	-0.003	0.005	0.008	0.004	-0.006	-0.002	-0.001	0	-0.003	-0.003	-0.012	-0.004	-0.008	0	0	-0.001	-0.003	0	-0.001	0	-0.001
9	-0.001	0.004	-0.001	-0.003	0.005	0.008	0.004	-0.005	-0.002	-0.001	0	-0.003	-0.003	-0.012	-0.004	-0.007	0	0	-0.001	-0.003	0.001	-0.001	-0.001	-0.001
9.2	-0.001	0.004	-0.001	-0.003	0.005	0.008	0.004	-0.005	-0.002	-0.001	0	-0.003	-0.003	-0.012	-0.004	-0.007	0	0	-0.001	-0.003	0.001	-0.001	-0.001	-0.001
9.4	-0.001	0.004	0	-0.003	0.005	0.008	0.004	-0.005	-0.002	-0.001	0	-0.003	-0.002	-0.012	-0.004	-0.007	0	0	-0.001	-0.003	0.001	-0.001	-0.001	-0.001
9.6	-0.001	0.004	0	-0.003	0.005	0.008	0.004	-0.005	-0.002	-0.001	0	-0.003	-0.002	-0.012	-0.004	-0.007	0	0	-0.001	-0.003	0.001	-0.001	-0.002	-0.001
9.8	-0.001	0.004	0	-0.003	0.005	0.008	0.004	-0.005	-0.003	-0.001	0	-0.003	-0.002	-0.012	-0.004	-0.007	0	0	-0.001	-0.003	0.001	-0.001	-0.002	-0.001
10	-0.001	0.004	0	-0.003	0.005	0.008	0.004	-0.004	-0.003	-0.001	0	-0.003	-0.002	-0.012	-0.003	-0.007	0	0	-0.001	-0.003	0.001	-0.001	-0.002	-0.001
10.2	-0.002	0.004	0	-0.003	0.005	0.009	0.003	-0.004	-0.003	-0.001	0.001	-0.003	-0.002	-0.012	-0.003	-0.006	0	0	-0.001	-0.003	0.001	0	-0.002	-0.001
10.4	-0.002	0.004	0	-0.003	0.005	0.009	0.003	-0.004	-0.003	-0.001	0.001	-0.003	-0.001	-0.011	-0.002	-0.005	0	0	-0.001	-0.003	0.001	0	-0.002	-0.001
10.6	-0.002	0.003	0	-0.003	0.005	0.009	0.003	-0.004	-0.003	-0.001	0.001	-0.002	-0.001	-0.011	-0.002	-0.005	0	-0.001	-0.001	-0.003	0.001	0	-0.002	0
10.8	-0.003	0.003	0	-0.003	0.005	0.008	0.003	-0.004	-0.003	-0.001	0.002	-0.002	-0.001	-0.011	-0.001	-0.004	0.001	0	-0.001	-0.003	0.001	0	-0.002	0
11	-0.003	0.003	0	-0.002	0.005	0.008	0.002	-0.004	-0.003	-0.001	0.002	-0.002	-0.001	-0.011	-0.001	-0.004	0.001	0	-0.001	-0.003	0	0	-0.001	0
11.2	-0.003	0.003	0	-0.002	0.005	0.008	0.002	-0.004	-0.003	-0.001	0.002	-0.002	-0.001	-0.01	-0.001	-0.004	0.001	0	-0.001	-0.003	0	0	-0.001	0
11.4	-0.003	0.003	0	-0.002	0.005	0.008	0.002	-0.004	-0.003	-0.001	0.002	-0.001	0	-0.01	-0.001	-0.004	0.001	0	-0.001	-0.003	0	0	-0.001	0
11.6	-0.003	0.003	0.001	-0.002	0.005	0.008	0.002	-0.005	-0.003	-0.001	0.001	-0.001	0	-0.009	-0.001	-0.004	0.001	0	-0.001	-0.004	0	0	0	0
11.8	-0.003	0.003	0.001	-0.002	0.004	0.008	0.002	-0.005	-0.002	0	0.001	-0.001	0	-0.009	-0.001	-0.003	0.001	0	-0.001	-0.004	0	0.001	0	0
12	-0.003	0.003	0.001	-0.002	0.004	0.008	0.002	-0.005	-0.002	0	0.001	-0.001	0	-0.009	-0.001	-0.003	0.001	0	-0.001	-0.004	0.001	0.001	0	0
12.2	-0.002	0.002	0	-0.002	0.004	0.008	0.002	-0.005	-0.002	0	0.001	-0.001	0	-0.008	-0.001	-0.003	0.001	0	-0.001	-0.004	0	0.001	0.001	0
12.4	-0.002	0.002	0	-0.002	0.004	0.008	0.002	-0.005	-0.002	0	0	-0.001	0	-0.008	-0.001	-0.003	0	0	-0.001	-0.003	0	0.001	0.001	0
12.6	-0.002	0.002	0	-0.002	0.004	0.008	0.003	-0.005	-0.002	0	0.001	-0.001	0	-0.008	-0.002	-0.003	0	0	-0.001	-0.003	0	0.001	0.001	0
12.8	-0.002	0.002	0	-0.002	0.004	0.008	0.003	-0.005	-0.001	0	0.001	0	0	-0.008	-0.002	-0.003	0	0	-0.001	-0.003	0	0.001	0.001	0
13	-0.002	0.003	0	-0.002	0.004	0.007	0.003	-0.005	-0.001	0	0.001	0	-0.001	-0.008	-0.002	-0.004	0	0	-0.002	-0.003	0	0.001	0.001	0.001
13.2	-0.001	0.003	0	-0.002	0.004	0.007	0.003	-0.005	-0.001	0	0.001	0	-0.001	-0.008	-0.002	-0.004	0	0	-0.002	-0.003	0.001	0.001	0.001	0.001
13.4	-0.001	0.003	0	-0.002	0.004	0.007	0.003	-0.005	-0.001	0	0.001	0	-0.001	-0.008	-0.002	-0.004	0	0	-0.002	-0.003	0.001	0	0	0.001
13.6	-0.001	0.003	0	-0.002	0.004	0.007	0.003	-0.005	-0.001	-0.001	0.001	0	-0.001	-0.008	-0.002	-0.004	0	0	-0.001	-0.003	0.001	0	0	0.001
13.8	-0.001	0.003	0	-0.002	0.004	0.007	0.003	-0.005	0	-0.001	0.001	0	-0.001	-0.008	-0.002	-0.004	0	0	-0.001	-0.003	0.001	0	0	0.001
14	0	0.003	0	-0.002	0.004	0.007	0.002	-0.004	0	-0.001	0.001	0	-0.001	-0.008	-0.002	-0.004	-0.001	0	-0.001	-0.003	0	-0.001	0	0.001
14.2	0	0.003	0	-0.002	0.004	0.007	0.002	-0.004	0	-0.001	0.001	0	-0.001	-0.008	-0.002	-0.004	-0.001	0	-0.001	-0.003	0	-0.001	0	0.001
14.4	0	0.003	0	-0.002	0.004	0.007	0.002	-0.004	0	-0.001	0.001	0	-0.001	-0.008	-0.002	-0.004	-0.001	0	-0.001	-0.003	0	-0.001	0	0.001
14.6	0	0.003	0.001	-0.002	0.004	0.007	0.002	-0.004	0	-0.001	0.001	0.001	-0.001	-0.008	-0.002	-0.004	-0.001	0.001	-0.002	-0.003	0	-0.002	0	0.002
14.8	-0.001	0.003	0.001	-0.002	0.005	0.007	0.002	-0.004	0	-0.002	0.001	0.001	-0.001	-0.007	-0.003	-0.004	-0.001	0.001	-0.002	-0.003	0	-0.002	-0.001	0.002
15	-0.001	0.003	0.001	-0.002	0.005	0.007	0.001	-0.004	-0.001	-0.002	0.001	0.001	-0.001	-0.007	-0.003	-0.004	0	0.001	-0.002	-0.003	0	-0.002	-0.001	0.002
15.2	-0.001	0.003	0.002	-0.002	0.005	0.007	0.001	-0.003	-0.001	-0.002	0.001	0.001	-0.001	-0.007	-0.002	-0.004	0	0.001	-0.001	-0.003	0	-0.002	-0.001	0.002
15.4	-0.001	0.003	0.002	-0.002	0.005	0.007	0.001	-0.003	-0.001	-0.002	0.001	0	-0.001	-0.006	-0.002	-0.004	0	0.001	-0.001	-0.003	0	-0.002	-0.001	0.001
15.6	-0.001	0.003	0.002	-0.002	0.005	0.007	0.001	-0.003	-0.001	-0.002	0.001	0	0	-0.006	-0.002	-0.004	0	0.001	-0.001	-0.003	0	-0.002	-0.001	0.001
15.8	-0.001	0.002	0.002	-0.002	0.005	0.007	0.001	-0.003	-0.001	-0.002	0.001	0	-0.001	-0.006	-0.002	-0.004	0	0.001	-0.001	-0.003	0	-0.002	-0.001	0.001
16	-0.002	0.002	0.002	-0.002	0.005	0.007	0.001	-0.003	-0.001	-0.002	0.001	0	-0.001	-0.006	-0.002	-0.004	0	0.001	-0.001	-0.002	0	-0.001	-0.001	0.001
16.2	-0.002	0.002	0.002	-0.002	0.005	0.007	0.001	-0.003	-0.001	-0.002	0.001	0	-0.001	-0.005	-0.002	-0.004	0	0.001	-0.001	-0.002	0	-0.001	-0.001	0.001
16.4	-0.002	0.002	0.002	-0.002	0.005	0.007	0	-0.003	-0.001	-0.002	0.001	0	-0.001	-0.005	-0.001	-0.004	0	0.001	-0.001	-0.002	0	-0.001	-0.001	0.001
16.6	-0.002	0.002	0.002	-0.002	0.005	0.007	0	-0.003	-0.001	-0.002	0.001	0	-0.001	-0.005	-0.001	-0.004	0	0	-0.001	-0.002	0	-0.001	-0.001	0.001
16.8	-0.002	0.002	0.002	-0.002	0.004	0.007	0	-0.003	-0.002	-0.002	0.001	-0.001	-0.002	-0.006	-0.001	-0.004	0.001	0	-0.001	-0.002	0	-0.001	-0.001	0.001
17	-0.002	0.002	0.002	-0.001	0.004	0.007	0	-0.003	-0.001	-0.002	0.001	-0.001	-0.001	-0.006	0	-0.004	0.001	0	-0.002	-0.002	0	-0.001	-0.001	0.001
17.2	-0.002	0.001	0.002	-0.001	0.004	0.007	0	-0.003	-0.001	-0.002	0.001	-0.001	-0.002	-0.006	0	-0.004	0.001	0	-0.002	-0.002	0	-0.001	-0.001	0.001
17.4	-0.002	0.001	0.002	-0.001	0.004	0.007	0	-0.003	-0.001	-0.002	0.001	0	-0.001	-0.006	0	-0.004	0.001	0	-0.001	-0.002	0	-0.001	-0.001	0.001
17.6	-0.001	0.001	0.001	-0.001	0.003	0.006	0	-0.003	-0.001	-0.002	0.001	0	-0.001	-0.006	-0.001	-0.004	0.001	0	-0.001	-0.002	0	-0.001	-0.001	0.001
17.8	-0.001	0.001	0.001	-0.001	0.003	0.006	0	-0.003	-0.001	-0.001	0.001	0	-0.001	-0.006	-0.001	-0.003	0.001	0	-0.001	-0.002	0	-0.001	-0.001	0.001
18	-0.001	0.001	0.001	0	0.003	0.006	0	-0.003	-0.001	-0.001	0.001	0	-0.001	-0.006	-0.001	-0.003	0.001	0	-0.001	-0.002	0	-0.001	-0.002	0.001
18.2	-0.001	0.002	0.001	0	0.003	0.006	0	-0.003	-0.001	-0.001	0.001	0.001	-0.001	-0.006	-0.001	-0.003	0.001	0	-0.001	-0.002	0	-0.001	-0.002	0.001
18.4	-0.001	0.002	0	0	0.003	0.005	0	-0.002	-0.001	-0.001	0.001	0.001	-0.001	-0.005	-0.001	-0.002	0.001	0	-0.001	-0.002	0.001	-0.001	-0.002	0.001
18.6	0	0.002	0	0	0.004	0.005	0	-0.002	-0.001	-0.001	0.002	0.001	-0.001	-0.005	-0.001	-0.002	0.001	0	-0.001	-0.002	0.001	-0.001	-0.002	0
18.8	0	0.002	0	0	0.004	0.005	0	-0.002	-0.001	-0.001	0.002	0.001	-0.001	-0.005	-0.002	-0.002	0.001	0	0	-0.002	0.001	0	-0.002	0
19	0	0.002	0.001	0	0.003	0.005	0	-0.002	-0.001	-0.001	0.002	0.001	0	-0.005	-0.002	-0.002	0.001	0	0	-0.002	0.001	0	-0.002	0
19.2	0	0.002	0.001	0	0.003	0.005	0	-0.003	-0.001	-0.001	0.002	0.001	0	-0.005	-0.002	-0.002	0.001	0	0	-0.002	0	0	-0.002	0
19.4	0	0.002	0.001	0	0.003	0.005	0	-0.003	-0.001	0	0.002	0.001	0	-0.004	-0.002	-0.002	0.001	0	0	-0.002	0	0	-0.002	-0.001
19.6	0.001	0.002	0.001	0	0.003	0.005	0	-0.003	0	0	0.002	0.001	0	-0.004	-0.002	-0.002	0.001	0	0	-0.002	0	0.001	-0.001	-0.001
19.8	0.001	0.002	0.001	-0.001	0.003	0.004	-0.001	-0.003	0	0	0.002	0.001	0	-0.004	-0.001	-0.002	0.001	0	0	-0.002	0	0.001	-0.001	-0.001
20	0.001	0.002	0.001	-0.001	0.003	0.004	0	-0.003	0	0	0.002	0.001	0	-0.004	-0.001	-0.002	0.001	0	0	-0.002	0	0.001	-0.001	-0.001
20.2	0.001	0.002	0.001	-0.001	0.003	0.004	-0.001	-0.003	0	0	0.002	0.001	0	-0.004	-0.001	-0.002	0.001	0	0	-0.002	0	0.001	-0.001	0
20.4	0.001	0.002	0.002	-0.001	0.003	0.004	-0.001	-0.003	0	0	0.002	0.001	0	-0.004	-0.001	-0.002	0.001	0	0	-0.002	-0.001	0	0	0
20.6	0.001	0.002	0.002	-0.001	0.003	0.004	-0.001	-0.003	0	0	0.002	0.001	0	-0.004	-0.001	-0.002	0	0	0	-0.002	-0.001	0	0	0
20.8	0.001	0.002	0.002	-0.001	0.002	0.004	-0.001	-0.003	0	0.001	0.001	0.001	0.001	-0.004	-0.001	-0.002	0	0	0	-0.002	-0.001	0	0	0
21	0	0.001	0.002	-0.001	0.002	0.004	0	-0.002	0	0.001	0.001	0.001	0	-0.004	-0.001	-0.002	0	0.001	0	-0.002	-0.001	0	0	0.001
21.2	0	0.001	0.002	-0.002	0.002	0.004	0	-0.002	0	0.001	0.001	0.002	0	-0.004	-0.002	-0.002	0	0.001	0	-0.002	-0.001	-0.001	0.001	0.001
21.4	0	0.002	0.002	-0.002	0.002	0.004	0	-0.002	0	0.001	0	0.002	0	-0.004	-0.002	-0.003	0	0.001	0	-0.002	-0.001	-0.001	0	0.001
21.6	0	0.002	0.001	-0.002	0.001	0.004	0	-0.002	0	0.001	0	0.002	0	-0.004	-0.002	-0.002	0	0.001	-0.001	-0.001	-0.001	-0.001	0	0.001
21.8	0	0.002	0.001	-0.002	0.001	0.004	0	-0.002	0	0.001	0	0.002	0	-0.004	-0.002	-0.002	0	0.001	-0.001	-0.001	-0.001	-0.001	0	0.002
22	0	0.002	0.001	-0.002	0.001	0.004	0	-0.001	0	0.001	0	0.002	0	-0.004	-0.002	-0.002	0	0.001	-0.001	-0.001	-0.001	-0.001	0	0.001
22.2	0	0.001	0.001	-0.001	0.001	0.004	0	-0.001	0	0.001	0	0.002	0	-0.004	-0.002	-0.002	0	0.001	0	-0.001	-0.001	-0.001	0	0.001
22.4	-0.001	0.001	0.001	-0.001	0.001	0.004	0	-0.001	0	0.001	0.001	0.002	0	-0.003	-0.002	-0.002	0	0.001	0	0	-0.001	-0.001	0.001	0.001
22.6	-0.001	0.001	0.001	-0.001	0.001	0.004	0	-0.001	0	0.001	0.001	0.002	0	-0.003	-0.002	-0.002	0	0.001	0	0	-0.001	-0.001	0.001	0.001
22.8	-0.001	0.001	0.001	-0.001	0.001	0.004	-0.001	-0.001	0	0	0.001	0.002	0	-0.003	-0.002	-0.001	0	0.001	0	0	0	-0.001	0.001	0.001
23	-0.001	0.001	0.001	-0.001	0.001	0.004	-0.001	-0.001	0	0	0.001	0.001	0	-0.003	-0.002	-0.001	-0.001	0.001	0	0	0	-0.001	0.001	0.001
23.2	-0.001	0.001	0.001	-0.001	0.001	0.004	0	-0.001	0	0	0.002	0.001	0	-0.003	-0.002	-0.001	-0.001	0	0	0	0	-0.001	0.001	0.001
23.4	-0.001	0.001	0.001	-0.001	0.001	0.003	0	-0.002	0	-0.001	0.002	0.001	0	-0.003	-0.002	-0.001	0	0	0	0	0	-0.001	0.001	0.001
23.6	-0.001	0.001	0.001	-0.001	0.001	0.003	0	-0.002	0	-0.001	0.002	0.001	0	-0.003	-0.002	0	0	0	0	0	0	-0.001	0	0
23.8	-0.001	0.001	0.001	-0.001	0.001	0.003	0	-0.002	0	-0.001	0.002	0	0	-0.002	-0.002	0	0	0	0	0	0	-0.001	0	0
24	-0.001	0.001	0.001	-0.001	0.001	0.003	0	-0.003	0	-0.001	0.002	0	0	-0.002	-0.001	0	0	0	0	0	0.001	-0.001	0	0
24.2	-0.001	0	0.002	-0.001	0.001	0.003	0	-0.003	0	-0.001	0.003	0	0	-0.002	-0.001	0	-0.001	0	0	0	0.001	-0.001	0	0
24.4	-0.001	0	0.002	-0.001	0.001	0.003	0	-0.003	0	-0.001	0.003	0	0	-0.002	-0.001	0	-0.001	0	-0.001	0	0.001	-0.001	0	0.001
24.6	-0.001	0	0.002	-0.001	0.001	0.003	0	-0.003	0	-0.001	0.003	0	0	-0.002	-0.001	-0.001	-0.001	0	-0.001	0	0.001	-0.001	0	0.001
24.8	-0.001	0	0.001	-0.001	0.001	0.003	0	-0.003	0	-0.001	0.002	0	0	-0.001	-0.001	-0.001	-0.001	0	-0.001	0	0.001	-0.001	0	0.001
25	0	0	0.001	-0.001	0.001	0.003	0	-0.003	0.001	-0.001	0.002	0	0	-0.001	-0.001	-0.001	-0.001	0	-0.001	0	0.001	-0.001	0	0.001
25.2	0	0	0.001	-0.001	0.001	0.003	0	-0.003	0.001	0	0.002	0	0	-0.001	-0.001	-0.001	0	0	-0.001	0	0.001	-0.001	0	0.001
25.4	0	0	0.001	-0.001	0.001	0.003	0	-0.003	0.001	0	0.001	0	0.001	-0.001	-0.001	-0.001	0	0	-0.001	0	0.001	0	0	0.001
25.6	0	0	0	-0.001	0.001	0.002	0	-0.002	0	0	0.001	0.001	0.001	0	-0.001	-0.001	0	0	-0.001	0.001	0.001	0	0	0.001
25.8	0	0	0	-0.001	0.001	0.002	0	-0.002	0	0	0.001	0	0.001	0	-0.001	-0.001	0	0	-0.001	0.001	0.001	0	0	0.001
26	0.001	0	0	0	0.001	0.001	0	-0.001	0	0	0.001	0	0.001	0	-0.001	-0.001	0	0	-0.001	0.001	0	0	0	0.001
26.2	0.001	0	0	0	0.001	0.001	0	-0.001	0	0	0.001	0	0.001	-0.001	-0.001	-0.001	0.001	0	-0.001	0.001	0	0	0	0.001
26.4	0.001	0	0	0	0.001	0.001	0	-0.001	0.001	0	0.001	0	0.001	-0.001	-0.001	-0.001	0.001	0	-0.001	0.001	0	0	0	0.001
26.6	0	0	0	0	0.001	0	0	-0.001	0.001	0	0	0	0	-0.001	-0.001	-0.001	0.001	0	-0.001	0.001	0	0	0	0.001
26.8	0	0	-0.001	0	0.001	0	0	-0.001	0.001	0	0	0	0.001	-0.001	-0.001	-0.001	0	0	0	0	0	0	0	0.001
27	0	-0.001	-0.001	0	0	0	0	-0.001	0	0	0	0	0	-0.001	-0.001	-0.001	0	0	0	0	0	0	-0.001	0.001
27.2	0	-0.001	-0.001	0	0	0	0	0	0	0	0	0	0	-0.001	-0.001	-0.001	0	0	0	0	0	0	-0.001	0.001
27.4	0	0	0	0	0	0	0	0	0	0	0	0	0	-0.001	-0.001	0	0	0	0	0	0	0	-0.001	0
27.6	0	0	0	0	0	0	0	0	-0.001	0	0	0	0.001	0	-0.001	0	0	0	0	0	0	0	0	0
27.8	0	0	0	0	0	0	0	0	-0.001	0	0	0	0	0	-0.001	0	0	0	0	0	0	0	0	0
28	0	0	0	0	0	0	0	0	-0.001	0	0	0	0	0	0	0	0	0	0	0	0	0	0	0
28.2	0	0	0	0	0	0	0	0	-0.001	0	0	0	0	0	0	0	-0.001	0	0	0	0	0	0	0
28.4	0	0	0	0	0	0	0	0	-0.001	0	0	0	0	0	0	0	-0.001	0	0	0	0	0	0	0
28.6	0	0	0	0	0	0	0	0	0	0	0	0	0	0	0	0	-0.001	0	0	0	0	0	0	0
28.8	0	0	0	0	0	0	0	0	0	0	0	0	0	0	0	0	0	0	0	0	0	0	0	0
29	0	0	0	0	0	0	0	0	0	0	0	0	0	0	0	0	0	0	0	0	0	0	0	0
29.2	0	0	0	0	0	0	0	0	0	0	0	0	0	0.001	0.001	0	0	0	0	0	0	0	0	0
29.4	0	0.001	0	0	0	0	0	0	0.001	0	0	0	-0.001	0.001	0.001	0.001	0	0	0	0	0	0	0	0
29.6	0	0.001	0	0	0	0	0	0	0.001	0	0	0	-0.001	0	0.001	0.001	0	0	0	0	0	0.001	0	0
29.8	0	0.001	0	0	0	0	0	0	0.002	0	0	0	-0.001	0	0.001	0.001	0.001	0	0	0	0	0.001	0	0
30	0	0	0	0	0	0	0	0	0	0	0	0	0	0	0	0	0	0	0	0	0	0	0	0
30.2	0.006	0.008	0.008	0.007	0.008	0.008	0.008	0.008	0.01	0.007	0.009	0.006	0.006	0.005	0.008	0.005	0.007	0.008	0.006	0.006	0.008	0.004	0.005	0.007
30.4	0.013	0.017	0.018	0.016	0.018	0.018	0.018	0.019	0.023	0.016	0.02	0.014	0.014	0.012	0.017	0.011	0.016	0.018	0.013	0.013	0.017	0.009	0.011	0.015
30.6	0.021	0.028	0.029	0.026	0.029	0.03	0.029	0.031	0.038	0.026	0.033	0.023	0.023	0.02	0.028	0.018	0.027	0.03	0.021	0.022	0.027	0.015	0.018	0.024
30.8	0.031	0.04	0.042	0.038	0.042	0.044	0.043	0.045	0.054	0.037	0.048	0.034	0.034	0.03	0.04	0.026	0.038	0.043	0.03	0.032	0.04	0.022	0.026	0.035
31	0.042	0.054	0.056	0.051	0.056	0.059	0.058	0.062	0.072	0.05	0.064	0.046	0.045	0.04	0.054	0.036	0.052	0.057	0.04	0.043	0.053	0.03	0.035	0.046
31.2	0.054	0.069	0.07	0.065	0.07	0.076	0.074	0.079	0.092	0.064	0.081	0.059	0.058	0.051	0.069	0.046	0.066	0.072	0.051	0.055	0.067	0.039	0.044	0.058
31.4	0.067	0.084	0.086	0.08	0.086	0.094	0.091	0.098	0.112	0.078	0.1	0.073	0.071	0.062	0.085	0.056	0.081	0.088	0.062	0.068	0.082	0.048	0.055	0.071
31.6	0.081	0.1	0.102	0.095	0.102	0.112	0.109	0.118	0.133	0.093	0.118	0.087	0.085	0.074	0.101	0.068	0.097	0.104	0.074	0.081	0.098	0.059	0.066	0.084
31.8	0.094	0.116	0.118	0.111	0.117	0.131	0.127	0.137	0.153	0.108	0.137	0.102	0.099	0.086	0.117	0.079	0.113	0.12	0.086	0.095	0.113	0.07	0.077	0.097
32	0.108	0.132	0.133	0.126	0.132	0.149	0.145	0.157	0.173	0.123	0.155	0.117	0.112	0.098	0.133	0.091	0.128	0.136	0.098	0.108	0.128	0.081	0.088	0.109
32.2	0.121	0.146	0.148	0.141	0.146	0.167	0.163	0.175	0.192	0.136	0.172	0.132	0.125	0.109	0.149	0.102	0.143	0.151	0.109	0.121	0.142	0.092	0.098	0.121
32.4	0.134	0.161	0.162	0.156	0.16	0.185	0.18	0.193	0.209	0.15	0.188	0.146	0.138	0.119	0.164	0.113	0.158	0.166	0.12	0.133	0.155	0.103	0.108	0.132
32.6	0.146	0.175	0.176	0.169	0.174	0.202	0.196	0.21	0.226	0.164	0.204	0.159	0.15	0.13	0.178	0.124	0.172	0.18	0.131	0.145	0.168	0.113	0.118	0.144
32.8	0.159	0.189	0.19	0.183	0.188	0.22	0.213	0.226	0.242	0.177	0.22	0.173	0.163	0.14	0.192	0.134	0.186	0.194	0.142	0.157	0.181	0.124	0.128	0.155
33	0.17	0.202	0.203	0.197	0.201	0.237	0.229	0.242	0.258	0.191	0.236	0.186	0.175	0.151	0.206	0.145	0.2	0.208	0.153	0.17	0.193	0.135	0.138	0.166
33.2	0.182	0.216	0.216	0.21	0.215	0.254	0.244	0.258	0.273	0.204	0.251	0.199	0.187	0.161	0.219	0.156	0.214	0.222	0.163	0.181	0.205	0.145	0.147	0.176
33.4	0.193	0.229	0.23	0.223	0.228	0.27	0.26	0.273	0.288	0.217	0.266	0.212	0.198	0.171	0.232	0.167	0.227	0.236	0.174	0.193	0.217	0.156	0.156	0.187
33.6	0.204	0.242	0.242	0.237	0.24	0.287	0.275	0.288	0.302	0.23	0.28	0.224	0.21	0.181	0.245	0.177	0.24	0.249	0.184	0.205	0.229	0.166	0.165	0.198
33.8	0.214	0.255	0.255	0.249	0.253	0.303	0.29	0.303	0.317	0.243	0.294	0.237	0.221	0.191	0.258	0.188	0.253	0.262	0.194	0.217	0.241	0.176	0.175	0.209
34	0.225	0.267	0.267	0.262	0.265	0.318	0.304	0.318	0.331	0.256	0.308	0.249	0.233	0.201	0.27	0.199	0.266	0.275	0.204	0.228	0.252	0.186	0.184	0.219
34.2	0.235	0.28	0.28	0.275	0.277	0.334	0.319	0.333	0.344	0.268	0.322	0.262	0.244	0.211	0.283	0.21	0.279	0.288	0.214	0.239	0.264	0.195	0.193	0.23
34.4	0.246	0.292	0.292	0.287	0.288	0.349	0.333	0.347	0.358	0.28	0.335	0.274	0.255	0.22	0.295	0.22	0.291	0.301	0.224	0.25	0.275	0.205	0.202	0.241
34.6	0.256	0.304	0.304	0.3	0.3	0.365	0.347	0.362	0.371	0.292	0.348	0.286	0.266	0.23	0.307	0.231	0.303	0.313	0.234	0.261	0.286	0.214	0.211	0.251
34.8	0.266	0.316	0.316	0.312	0.312	0.38	0.361	0.376	0.383	0.303	0.361	0.298	0.277	0.239	0.319	0.242	0.315	0.326	0.244	0.272	0.298	0.224	0.219	0.261
35	0.275	0.327	0.327	0.324	0.323	0.394	0.375	0.39	0.396	0.315	0.374	0.309	0.288	0.249	0.33	0.252	0.327	0.337	0.254	0.283	0.309	0.233	0.228	0.272
35.2	0.285	0.338	0.338	0.336	0.334	0.409	0.388	0.403	0.408	0.326	0.386	0.32	0.299	0.258	0.342	0.262	0.338	0.349	0.264	0.293	0.32	0.243	0.237	0.282
35.4	0.294	0.349	0.349	0.347	0.345	0.423	0.401	0.417	0.42	0.337	0.398	0.331	0.31	0.267	0.353	0.273	0.35	0.361	0.275	0.303	0.331	0.252	0.246	0.292
35.6	0.303	0.359	0.36	0.358	0.356	0.437	0.414	0.429	0.432	0.348	0.41	0.342	0.321	0.276	0.364	0.283	0.361	0.373	0.285	0.313	0.342	0.261	0.254	0.303
35.8	0.312	0.37	0.37	0.369	0.367	0.451	0.426	0.442	0.443	0.359	0.422	0.352	0.331	0.285	0.375	0.294	0.372	0.384	0.296	0.322	0.353	0.271	0.263	0.313
36	0.32	0.38	0.38	0.38	0.377	0.465	0.438	0.454	0.454	0.369	0.433	0.362	0.342	0.294	0.386	0.304	0.383	0.396	0.306	0.333	0.364	0.28	0.271	0.322
36.2	0.329	0.39	0.39	0.391	0.387	0.478	0.45	0.465	0.464	0.38	0.444	0.372	0.352	0.302	0.396	0.314	0.395	0.407	0.317	0.343	0.374	0.29	0.28	0.332
36.4	0.337	0.4	0.4	0.401	0.397	0.492	0.461	0.476	0.475	0.39	0.455	0.382	0.362	0.311	0.407	0.323	0.406	0.419	0.327	0.353	0.384	0.299	0.288	0.342
36.6	0.345	0.409	0.409	0.411	0.407	0.504	0.472	0.487	0.485	0.4	0.465	0.391	0.372	0.32	0.417	0.333	0.417	0.43	0.337	0.363	0.394	0.309	0.296	0.351
36.8	0.353	0.419	0.418	0.421	0.417	0.517	0.483	0.497	0.494	0.409	0.476	0.4	0.382	0.329	0.427	0.343	0.428	0.441	0.347	0.373	0.404	0.318	0.304	0.361
37	0.361	0.428	0.427	0.431	0.426	0.529	0.493	0.507	0.504	0.419	0.485	0.41	0.392	0.337	0.437	0.352	0.438	0.451	0.357	0.382	0.414	0.327	0.312	0.37
37.2	0.368	0.437	0.436	0.44	0.435	0.542	0.503	0.517	0.513	0.428	0.495	0.419	0.402	0.345	0.447	0.362	0.449	0.462	0.366	0.392	0.424	0.336	0.32	0.379
37.4	0.375	0.446	0.444	0.45	0.445	0.554	0.513	0.527	0.522	0.437	0.505	0.428	0.412	0.353	0.457	0.371	0.46	0.472	0.376	0.402	0.434	0.345	0.328	0.388
37.6	0.383	0.454	0.452	0.459	0.454	0.565	0.522	0.537	0.531	0.446	0.514	0.437	0.421	0.361	0.466	0.38	0.47	0.483	0.385	0.411	0.443	0.354	0.336	0.397
37.8	0.39	0.462	0.46	0.469	0.463	0.577	0.532	0.546	0.539	0.455	0.523	0.445	0.431	0.367	0.476	0.389	0.48	0.493	0.394	0.42	0.453	0.363	0.344	0.405
38	0.397	0.47	0.468	0.478	0.471	0.588	0.541	0.556	0.548	0.463	0.532	0.454	0.44	0.374	0.485	0.398	0.49	0.503	0.402	0.429	0.462	0.372	0.352	0.414
38.2	0.404	0.478	0.476	0.487	0.48	0.599	0.55	0.565	0.556	0.472	0.541	0.463	0.45	0.379	0.495	0.407	0.5	0.512	0.411	0.438	0.472	0.38	0.359	0.423
38.4	0.411	0.486	0.483	0.496	0.488	0.61	0.559	0.574	0.564	0.48	0.55	0.472	0.459	0.385	0.504	0.416	0.51	0.522	0.42	0.447	0.481	0.389	0.367	0.431
38.6	0.418	0.493	0.491	0.505	0.496	0.62	0.567	0.582	0.572	0.488	0.558	0.48	0.468	0.391	0.513	0.425	0.519	0.531	0.428	0.456	0.491	0.397	0.374	0.44
38.8	0.425	0.501	0.498	0.513	0.505	0.63	0.575	0.591	0.58	0.496	0.566	0.488	0.477	0.396	0.522	0.433	0.529	0.54	0.437	0.465	0.5	0.406	0.382	0.449
39	0.431	0.508	0.505	0.522	0.512	0.64	0.583	0.599	0.587	0.503	0.575	0.496	0.486	0.402	0.531	0.441	0.538	0.549	0.445	0.473	0.51	0.414	0.389	0.457
39.2	0.438	0.514	0.512	0.53	0.52	0.65	0.591	0.607	0.594	0.511	0.583	0.504	0.495	0.408	0.539	0.449	0.547	0.558	0.453	0.482	0.519	0.422	0.397	0.466
39.4	0.445	0.521	0.519	0.538	0.528	0.659	0.598	0.615	0.601	0.518	0.59	0.512	0.504	0.413	0.548	0.457	0.556	0.568	0.461	0.49	0.528	0.43	0.404	0.474
39.6	0.451	0.527	0.526	0.546	0.535	0.669	0.606	0.623	0.608	0.525	0.598	0.519	0.512	0.419	0.556	0.465	0.565	0.577	0.47	0.499	0.537	0.437	0.411	0.483
39.8	0.457	0.534	0.532	0.554	0.543	0.677	0.613	0.631	0.614	0.532	0.605	0.526	0.521	0.426	0.564	0.473	0.575	0.586	0.478	0.507	0.546	0.445	0.418	0.491
40	0.463	0.54	0.539	0.562	0.55	0.686	0.62	0.639	0.62	0.539	0.612	0.533	0.529	0.432	0.572	0.481	0.583	0.595	0.486	0.515	0.554	0.453	0.425	0.499
40.2	0.469	0.546	0.545	0.569	0.558	0.695	0.626	0.646	0.626	0.545	0.619	0.54	0.537	0.439	0.58	0.489	0.592	0.603	0.494	0.524	0.563	0.461	0.431	0.507
40.4	0.474	0.552	0.55	0.577	0.564	0.703	0.632	0.653	0.632	0.552	0.626	0.547	0.545	0.446	0.588	0.496	0.601	0.612	0.502	0.532	0.571	0.469	0.438	0.515
40.6	0.48	0.558	0.556	0.584	0.571	0.711	0.638	0.66	0.638	0.558	0.633	0.554	0.553	0.453	0.596	0.504	0.609	0.621	0.51	0.539	0.579	0.477	0.444	0.523
40.8	0.485	0.564	0.561	0.591	0.578	0.719	0.644	0.666	0.644	0.564	0.639	0.56	0.561	0.46	0.603	0.511	0.618	0.629	0.518	0.547	0.587	0.485	0.451	0.531
41	0.49	0.569	0.566	0.598	0.585	0.727	0.65	0.672	0.649	0.57	0.646	0.566	0.569	0.467	0.611	0.519	0.626	0.638	0.526	0.555	0.595	0.492	0.458	0.539
41.2	0.495	0.574	0.571	0.605	0.592	0.734	0.655	0.677	0.654	0.576	0.652	0.573	0.577	0.474	0.618	0.526	0.635	0.646	0.534	0.562	0.603	0.5	0.464	0.546
41.4	0.5	0.579	0.576	0.612	0.598	0.741	0.66	0.683	0.659	0.582	0.658	0.579	0.584	0.481	0.626	0.534	0.643	0.654	0.541	0.57	0.611	0.507	0.471	0.553
41.6	0.505	0.584	0.581	0.618	0.605	0.748	0.666	0.688	0.664	0.588	0.664	0.585	0.592	0.488	0.633	0.541	0.651	0.662	0.549	0.578	0.618	0.514	0.477	0.561
41.8	0.509	0.588	0.586	0.625	0.611	0.755	0.67	0.693	0.668	0.594	0.669	0.59	0.6	0.494	0.64	0.548	0.659	0.669	0.556	0.585	0.626	0.522	0.484	0.568
42	0.514	0.593	0.591	0.631	0.617	0.762	0.675	0.698	0.673	0.6	0.674	0.596	0.607	0.5	0.647	0.555	0.667	0.677	0.564	0.593	0.633	0.529	0.49	0.575
42.2	0.518	0.597	0.596	0.637	0.622	0.769	0.68	0.703	0.677	0.606	0.68	0.601	0.614	0.507	0.654	0.562	0.675	0.684	0.571	0.6	0.64	0.536	0.497	0.582
42.4	0.523	0.601	0.6	0.642	0.627	0.775	0.684	0.707	0.682	0.611	0.685	0.606	0.621	0.513	0.661	0.569	0.683	0.691	0.578	0.608	0.648	0.543	0.503	0.589
42.6	0.527	0.604	0.604	0.648	0.632	0.782	0.688	0.712	0.686	0.617	0.69	0.611	0.628	0.519	0.667	0.576	0.69	0.698	0.585	0.615	0.655	0.55	0.51	0.595
42.8	0.531	0.608	0.608	0.653	0.637	0.788	0.692	0.716	0.69	0.622	0.696	0.616	0.635	0.525	0.674	0.583	0.698	0.705	0.592	0.622	0.663	0.557	0.516	0.602
43	0.535	0.611	0.612	0.658	0.641	0.794	0.696	0.72	0.693	0.627	0.701	0.621	0.642	0.531	0.68	0.589	0.705	0.712	0.599	0.63	0.67	0.563	0.522	0.609
43.2	0.539	0.615	0.616	0.663	0.646	0.8	0.7	0.724	0.697	0.632	0.706	0.625	0.649	0.537	0.686	0.596	0.712	0.72	0.606	0.637	0.677	0.57	0.528	0.615
43.4	0.543	0.618	0.62	0.668	0.651	0.805	0.704	0.728	0.7	0.637	0.711	0.63	0.656	0.543	0.692	0.602	0.719	0.727	0.612	0.644	0.684	0.577	0.534	0.621
43.6	0.547	0.621	0.623	0.673	0.656	0.811	0.707	0.732	0.704	0.641	0.715	0.634	0.663	0.549	0.698	0.609	0.726	0.734	0.619	0.651	0.691	0.584	0.54	0.628
43.8	0.551	0.624	0.627	0.678	0.661	0.816	0.711	0.736	0.707	0.646	0.72	0.639	0.669	0.555	0.704	0.615	0.732	0.741	0.625	0.658	0.699	0.591	0.546	0.634
44	0.554	0.627	0.63	0.683	0.666	0.821	0.714	0.74	0.711	0.65	0.725	0.643	0.676	0.561	0.71	0.622	0.739	0.748	0.632	0.665	0.706	0.598	0.552	0.64
44.2	0.558	0.63	0.633	0.688	0.671	0.826	0.717	0.743	0.714	0.654	0.729	0.648	0.682	0.567	0.716	0.628	0.745	0.755	0.638	0.672	0.712	0.604	0.557	0.647
44.4	0.561	0.633	0.636	0.693	0.676	0.831	0.721	0.747	0.717	0.658	0.734	0.652	0.689	0.572	0.722	0.635	0.752	0.762	0.644	0.679	0.719	0.611	0.562	0.653
44.6	0.564	0.636	0.638	0.698	0.68	0.836	0.724	0.75	0.72	0.662	0.738	0.656	0.696	0.578	0.728	0.641	0.758	0.768	0.651	0.685	0.726	0.618	0.568	0.66
44.8	0.568	0.639	0.641	0.702	0.685	0.84	0.727	0.753	0.723	0.666	0.743	0.661	0.702	0.583	0.735	0.647	0.765	0.775	0.657	0.691	0.732	0.624	0.573	0.667
45	0.571	0.642	0.644	0.707	0.69	0.844	0.729	0.756	0.726	0.67	0.747	0.665	0.709	0.588	0.74	0.653	0.771	0.781	0.664	0.698	0.738	0.631	0.578	0.673
45.2	0.574	0.644	0.646	0.711	0.694	0.849	0.732	0.759	0.729	0.675	0.751	0.669	0.715	0.594	0.746	0.659	0.778	0.787	0.67	0.704	0.745	0.637	0.584	0.68
45.4	0.578	0.647	0.649	0.715	0.698	0.853	0.735	0.762	0.731	0.679	0.754	0.673	0.721	0.599	0.751	0.665	0.784	0.792	0.677	0.71	0.751	0.644	0.589	0.686
45.6	0.58	0.649	0.651	0.719	0.702	0.856	0.738	0.765	0.734	0.683	0.757	0.677	0.728	0.604	0.757	0.671	0.791	0.798	0.683	0.716	0.757	0.65	0.595	0.692
45.8	0.583	0.651	0.654	0.723	0.706	0.86	0.74	0.768	0.736	0.687	0.76	0.681	0.734	0.61	0.762	0.677	0.797	0.804	0.69	0.722	0.763	0.656	0.6	0.698
46	0.586	0.654	0.656	0.726	0.709	0.864	0.743	0.77	0.738	0.691	0.764	0.684	0.74	0.615	0.767	0.683	0.803	0.81	0.696	0.728	0.769	0.662	0.606	0.703
46.2	0.589	0.656	0.658	0.73	0.713	0.867	0.745	0.773	0.741	0.694	0.767	0.688	0.746	0.621	0.773	0.689	0.809	0.815	0.702	0.734	0.775	0.668	0.611	0.709
46.4	0.591	0.658	0.66	0.733	0.716	0.87	0.748	0.775	0.743	0.698	0.77	0.692	0.753	0.626	0.778	0.694	0.814	0.82	0.709	0.739	0.781	0.673	0.617	0.715
46.6	0.594	0.659	0.662	0.736	0.718	0.873	0.75	0.777	0.745	0.701	0.773	0.695	0.759	0.631	0.783	0.699	0.82	0.826	0.715	0.745	0.786	0.679	0.622	0.721
46.8	0.597	0.661	0.664	0.74	0.721	0.876	0.753	0.778	0.747	0.705	0.777	0.699	0.765	0.636	0.787	0.705	0.826	0.831	0.721	0.75	0.792	0.684	0.627	0.726
47	0.599	0.663	0.666	0.743	0.724	0.879	0.755	0.78	0.749	0.708	0.78	0.702	0.771	0.641	0.792	0.71	0.831	0.837	0.727	0.756	0.797	0.69	0.633	0.732
47.2	0.601	0.665	0.668	0.746	0.727	0.882	0.757	0.782	0.751	0.712	0.783	0.706	0.777	0.646	0.797	0.715	0.836	0.843	0.732	0.761	0.803	0.695	0.638	0.737
47.4	0.604	0.666	0.669	0.749	0.73	0.885	0.76	0.784	0.753	0.715	0.786	0.709	0.782	0.65	0.801	0.72	0.842	0.848	0.738	0.766	0.809	0.701	0.643	0.742
47.6	0.606	0.668	0.671	0.752	0.734	0.888	0.762	0.785	0.755	0.718	0.789	0.713	0.788	0.655	0.806	0.725	0.847	0.854	0.743	0.772	0.814	0.706	0.648	0.747
47.8	0.608	0.669	0.672	0.755	0.737	0.89	0.764	0.787	0.757	0.721	0.792	0.716	0.793	0.66	0.81	0.73	0.852	0.86	0.748	0.777	0.82	0.711	0.654	0.753
48	0.61	0.671	0.674	0.758	0.74	0.893	0.765	0.789	0.759	0.723	0.795	0.72	0.799	0.664	0.815	0.735	0.858	0.865	0.754	0.783	0.825	0.717	0.659	0.758
48.2	0.612	0.672	0.675	0.761	0.743	0.895	0.767	0.791	0.761	0.726	0.798	0.723	0.804	0.669	0.82	0.74	0.863	0.871	0.759	0.789	0.83	0.722	0.664	0.764
48.4	0.614	0.673	0.677	0.764	0.745	0.898	0.769	0.793	0.763	0.728	0.801	0.726	0.809	0.673	0.824	0.745	0.868	0.876	0.764	0.794	0.836	0.727	0.669	0.769
48.6	0.616	0.675	0.678	0.767	0.748	0.9	0.771	0.795	0.765	0.731	0.804	0.73	0.814	0.678	0.828	0.75	0.874	0.881	0.77	0.799	0.841	0.733	0.674	0.774
48.8	0.618	0.676	0.679	0.77	0.751	0.903	0.773	0.796	0.767	0.733	0.807	0.733	0.819	0.683	0.833	0.754	0.879	0.887	0.775	0.804	0.847	0.738	0.678	0.78
49	0.62	0.677	0.681	0.773	0.753	0.905	0.774	0.798	0.768	0.736	0.809	0.736	0.823	0.687	0.837	0.759	0.884	0.892	0.78	0.81	0.852	0.744	0.683	0.785
49.2	0.622	0.677	0.682	0.775	0.756	0.908	0.776	0.8	0.77	0.738	0.812	0.738	0.828	0.692	0.841	0.764	0.889	0.897	0.785	0.815	0.857	0.75	0.688	0.79
49.4	0.624	0.678	0.683	0.778	0.759	0.91	0.778	0.802	0.772	0.74	0.814	0.741	0.832	0.697	0.845	0.769	0.894	0.901	0.791	0.82	0.863	0.755	0.692	0.795
49.6	0.626	0.679	0.684	0.78	0.762	0.911	0.779	0.804	0.774	0.742	0.817	0.744	0.837	0.701	0.849	0.774	0.899	0.906	0.796	0.825	0.868	0.76	0.697	0.8
49.8	0.627	0.68	0.685	0.782	0.764	0.913	0.781	0.805	0.775	0.745	0.819	0.746	0.841	0.706	0.853	0.779	0.904	0.911	0.801	0.83	0.873	0.765	0.701	0.805
50	0.629	0.681	0.685	0.785	0.767	0.915	0.783	0.807	0.777	0.747	0.822	0.749	0.846	0.711	0.857	0.784	0.909	0.915	0.806	0.835	0.878	0.77	0.706	0.81
50.2	0.63	0.682	0.686	0.787	0.77	0.917	0.784	0.808	0.779	0.75	0.824	0.751	0.851	0.715	0.861	0.788	0.914	0.92	0.811	0.84	0.883	0.775	0.71	0.815
50.4	0.632	0.683	0.687	0.79	0.772	0.918	0.786	0.81	0.78	0.752	0.826	0.753	0.855	0.72	0.865	0.793	0.918	0.924	0.817	0.845	0.888	0.779	0.714	0.82
50.6	0.633	0.684	0.688	0.792	0.774	0.92	0.788	0.811	0.781	0.755	0.828	0.756	0.86	0.724	0.868	0.797	0.923	0.929	0.822	0.85	0.892	0.784	0.719	0.825
50.8	0.635	0.685	0.689	0.794	0.776	0.922	0.789	0.813	0.782	0.758	0.831	0.758	0.865	0.729	0.872	0.801	0.928	0.933	0.826	0.854	0.897	0.788	0.723	0.83
51	0.636	0.686	0.69	0.796	0.778	0.923	0.791	0.814	0.783	0.76	0.833	0.761	0.87	0.733	0.876	0.806	0.932	0.937	0.831	0.859	0.901	0.793	0.728	0.834
51.2	0.637	0.687	0.691	0.797	0.779	0.924	0.792	0.815	0.785	0.763	0.835	0.763	0.874	0.737	0.88	0.81	0.936	0.941	0.836	0.864	0.906	0.797	0.732	0.839
51.4	0.639	0.687	0.692	0.799	0.781	0.926	0.793	0.817	0.786	0.765	0.837	0.766	0.879	0.741	0.884	0.814	0.941	0.945	0.841	0.869	0.91	0.801	0.736	0.843
51.6	0.64	0.688	0.693	0.801	0.783	0.928	0.795	0.818	0.787	0.767	0.839	0.769	0.884	0.745	0.888	0.818	0.945	0.949	0.845	0.873	0.915	0.805	0.741	0.847
51.8	0.641	0.689	0.694	0.802	0.784	0.929	0.796	0.819	0.788	0.769	0.841	0.771	0.888	0.749	0.891	0.822	0.949	0.953	0.85	0.878	0.919	0.809	0.745	0.852
52	0.643	0.69	0.694	0.804	0.785	0.931	0.797	0.821	0.79	0.771	0.843	0.774	0.893	0.753	0.895	0.827	0.952	0.956	0.855	0.883	0.923	0.814	0.749	0.856
52.2	0.644	0.691	0.695	0.805	0.786	0.932	0.799	0.822	0.791	0.773	0.845	0.777	0.897	0.757	0.898	0.831	0.956	0.96	0.86	0.888	0.928	0.818	0.753	0.861
52.4	0.646	0.691	0.696	0.807	0.787	0.934	0.8	0.824	0.792	0.775	0.847	0.779	0.902	0.761	0.902	0.834	0.96	0.964	0.865	0.892	0.932	0.823	0.758	0.865
52.6	0.647	0.692	0.697	0.808	0.789	0.935	0.801	0.825	0.793	0.776	0.849	0.781	0.906	0.765	0.905	0.838	0.964	0.968	0.869	0.897	0.937	0.828	0.762	0.869
52.8	0.648	0.692	0.697	0.81	0.79	0.937	0.802	0.826	0.794	0.778	0.851	0.783	0.91	0.768	0.909	0.842	0.968	0.972	0.874	0.901	0.941	0.832	0.766	0.873
53	0.65	0.693	0.698	0.811	0.791	0.938	0.803	0.828	0.796	0.78	0.852	0.786	0.914	0.772	0.912	0.846	0.972	0.975	0.878	0.906	0.945	0.837	0.77	0.877
53.2	0.651	0.694	0.699	0.813	0.792	0.94	0.805	0.829	0.797	0.781	0.854	0.788	0.918	0.775	0.916	0.85	0.976	0.979	0.882	0.91	0.949	0.841	0.774	0.881
53.4	0.652	0.694	0.699	0.814	0.794	0.941	0.806	0.83	0.798	0.783	0.856	0.79	0.922	0.779	0.919	0.854	0.98	0.983	0.886	0.915	0.953	0.845	0.778	0.885
53.6	0.653	0.695	0.7	0.816	0.795	0.943	0.807	0.831	0.799	0.785	0.858	0.792	0.926	0.782	0.922	0.858	0.984	0.987	0.89	0.919	0.958	0.849	0.781	0.889
53.8	0.654	0.696	0.701	0.817	0.797	0.944	0.809	0.833	0.8	0.786	0.86	0.793	0.93	0.785	0.926	0.862	0.988	0.99	0.894	0.923	0.962	0.854	0.785	0.894
54	0.655	0.696	0.701	0.819	0.8	0.945	0.81	0.834	0.802	0.788	0.862	0.795	0.934	0.789	0.929	0.866	0.992	0.994	0.898	0.927	0.966	0.858	0.789	0.898
54.2	0.656	0.697	0.702	0.82	0.802	0.947	0.811	0.835	0.803	0.79	0.864	0.797	0.938	0.792	0.932	0.869	0.997	0.998	0.902	0.931	0.971	0.862	0.793	0.902
54.4	0.657	0.698	0.702	0.822	0.804	0.948	0.813	0.837	0.804	0.792	0.866	0.799	0.942	0.795	0.935	0.873	1.001	1.001	0.906	0.934	0.975	0.867	0.797	0.906
54.6	0.658	0.698	0.703	0.823	0.805	0.949	0.814	0.838	0.805	0.794	0.868	0.801	0.946	0.798	0.938	0.876	1.005	1.004	0.91	0.938	0.979	0.871	0.8	0.91
54.8	0.659	0.699	0.703	0.824	0.807	0.95	0.815	0.839	0.806	0.796	0.87	0.803	0.949	0.802	0.941	0.88	1.008	1.008	0.914	0.941	0.983	0.875	0.804	0.914
55	0.659	0.7	0.703	0.825	0.809	0.952	0.817	0.84	0.807	0.798	0.872	0.805	0.953	0.806	0.944	0.884	1.012	1.011	0.918	0.945	0.987	0.878	0.808	0.918
55.2	0.66	0.7	0.704	0.827	0.81	0.952	0.818	0.841	0.809	0.799	0.874	0.807	0.956	0.81	0.947	0.887	1.016	1.014	0.922	0.948	0.991	0.882	0.812	0.922
55.4	0.661	0.701	0.704	0.827	0.812	0.953	0.82	0.842	0.81	0.801	0.876	0.809	0.96	0.813	0.95	0.891	1.02	1.017	0.926	0.952	0.995	0.886	0.815	0.926
55.6	0.662	0.701	0.704	0.828	0.814	0.954	0.821	0.844	0.811	0.803	0.877	0.81	0.963	0.817	0.953	0.895	1.023	1.021	0.93	0.956	0.998	0.89	0.819	0.93
55.8	0.663	0.701	0.704	0.829	0.815	0.955	0.822	0.845	0.812	0.804	0.879	0.812	0.967	0.821	0.955	0.899	1.027	1.024	0.934	0.959	1.002	0.894	0.823	0.934
56	0.663	0.702	0.704	0.83	0.816	0.956	0.823	0.846	0.813	0.806	0.88	0.814	0.97	0.825	0.958	0.902	1.03	1.027	0.939	0.963	1.006	0.898	0.826	0.938
56.2	0.664	0.702	0.705	0.831	0.818	0.957	0.823	0.847	0.814	0.808	0.882	0.815	0.974	0.829	0.961	0.906	1.033	1.03	0.943	0.967	1.01	0.902	0.83	0.942
56.4	0.665	0.703	0.705	0.832	0.818	0.958	0.824	0.848	0.815	0.809	0.884	0.817	0.977	0.833	0.965	0.91	1.036	1.034	0.947	0.971	1.013	0.906	0.833	0.945
56.6	0.666	0.703	0.706	0.833	0.819	0.959	0.825	0.849	0.815	0.81	0.885	0.819	0.981	0.836	0.968	0.913	1.04	1.037	0.95	0.975	1.017	0.91	0.836	0.949
56.8	0.666	0.704	0.706	0.834	0.819	0.96	0.826	0.85	0.816	0.812	0.887	0.82	0.984	0.84	0.971	0.917	1.043	1.041	0.954	0.979	1.02	0.913	0.84	0.952
57	0.667	0.705	0.707	0.836	0.82	0.961	0.827	0.851	0.817	0.814	0.888	0.822	0.988	0.844	0.974	0.921	1.046	1.045	0.957	0.983	1.023	0.917	0.844	0.955
57.2	0.668	0.705	0.707	0.837	0.82	0.962	0.828	0.851	0.818	0.815	0.89	0.824	0.991	0.847	0.977	0.924	1.049	1.048	0.961	0.987	1.027	0.92	0.847	0.959
57.4	0.668	0.706	0.708	0.838	0.821	0.962	0.829	0.852	0.819	0.817	0.891	0.825	0.995	0.85	0.98	0.927	1.053	1.051	0.964	0.991	1.03	0.924	0.851	0.962
57.6	0.669	0.706	0.708	0.839	0.822	0.963	0.83	0.853	0.82	0.818	0.893	0.827	0.999	0.853	0.983	0.93	1.056	1.055	0.968	0.995	1.033	0.928	0.854	0.965
57.8	0.67	0.707	0.709	0.84	0.823	0.965	0.831	0.854	0.821	0.819	0.895	0.829	1.002	0.856	0.986	0.933	1.059	1.058	0.971	0.998	1.037	0.931	0.858	0.969
58	0.671	0.708	0.709	0.841	0.824	0.966	0.831	0.855	0.822	0.821	0.896	0.831	1.006	0.859	0.988	0.937	1.063	1.061	0.974	1.001	1.04	0.935	0.861	0.972
58.2	0.671	0.708	0.71	0.841	0.825	0.967	0.832	0.855	0.823	0.822	0.898	0.833	1.009	0.861	0.991	0.94	1.066	1.064	0.977	1.005	1.043	0.938	0.865	0.976
58.4	0.672	0.709	0.71	0.842	0.826	0.968	0.833	0.856	0.824	0.824	0.899	0.835	1.013	0.864	0.994	0.943	1.069	1.067	0.981	1.008	1.046	0.941	0.868	0.979
58.6	0.672	0.709	0.71	0.843	0.827	0.969	0.834	0.857	0.825	0.825	0.901	0.836	1.016	0.866	0.997	0.945	1.072	1.071	0.984	1.011	1.049	0.944	0.871	0.982
58.8	0.673	0.71	0.71	0.843	0.829	0.97	0.835	0.858	0.826	0.827	0.902	0.838	1.019	0.869	0.999	0.948	1.074	1.074	0.988	1.014	1.052	0.947	0.875	0.985
59	0.674	0.71	0.71	0.844	0.83	0.971	0.836	0.859	0.827	0.828	0.904	0.84	1.022	0.872	1.002	0.951	1.077	1.077	0.991	1.017	1.056	0.95	0.878	0.989
59.2	0.674	0.711	0.71	0.845	0.831	0.971	0.837	0.859	0.828	0.829	0.905	0.841	1.025	0.875	1.005	0.954	1.08	1.08	0.995	1.02	1.059	0.954	0.881	0.992
59.4	0.675	0.711	0.71	0.846	0.832	0.972	0.838	0.861	0.829	0.831	0.907	0.843	1.028	0.877	1.007	0.957	1.083	1.083	0.998	1.023	1.062	0.957	0.884	0.995
59.6	0.676	0.711	0.71	0.847	0.833	0.972	0.839	0.862	0.83	0.832	0.908	0.844	1.031	0.88	1.01	0.96	1.086	1.086	1.002	1.026	1.065	0.96	0.887	0.998
59.8	0.676	0.711	0.711	0.848	0.833	0.973	0.84	0.862	0.831	0.833	0.91	0.846	1.033	0.884	1.012	0.963	1.089	1.089	1.005	1.029	1.069	0.964	0.89	1.001
60	0.677	0.712	0.711	0.849	0.834	0.973	0.841	0.863	0.831	0.835	0.911	0.847	1.036	0.887	1.015	0.965	1.092	1.092	1.009	1.032	1.072	0.967	0.893	1.005
60.2	0.678	0.712	0.711	0.85	0.835	0.974	0.842	0.864	0.832	0.836	0.913	0.848	1.039	0.89	1.017	0.968	1.095	1.095	1.012	1.035	1.075	0.971	0.896	1.008
60.4	0.679	0.713	0.711	0.85	0.835	0.974	0.843	0.865	0.833	0.838	0.914	0.849	1.042	0.894	1.02	0.971	1.098	1.098	1.015	1.039	1.078	0.974	0.899	1.011
60.6	0.68	0.713	0.711	0.851	0.836	0.974	0.844	0.866	0.834	0.839	0.915	0.851	1.045	0.897	1.022	0.973	1.101	1.101	1.019	1.042	1.082	0.977	0.902	1.014
60.8	0.68	0.713	0.712	0.852	0.836	0.974	0.845	0.867	0.835	0.84	0.917	0.852	1.048	0.9	1.024	0.976	1.104	1.104	1.022	1.046	1.085	0.981	0.905	1.016
61	0.681	0.714	0.712	0.853	0.837	0.975	0.846	0.868	0.836	0.842	0.918	0.853	1.051	0.903	1.027	0.979	1.107	1.107	1.025	1.049	1.088	0.984	0.908	1.019
61.2	0.682	0.714	0.712	0.853	0.838	0.975	0.847	0.869	0.837	0.843	0.92	0.854	1.055	0.906	1.029	0.982	1.11	1.11	1.028	1.053	1.091	0.987	0.912	1.022
61.4	0.682	0.715	0.713	0.854	0.839	0.975	0.848	0.87	0.838	0.845	0.921	0.855	1.058	0.908	1.031	0.985	1.112	1.113	1.03	1.056	1.095	0.99	0.915	1.025
61.6	0.683	0.715	0.713	0.855	0.84	0.976	0.848	0.871	0.839	0.846	0.923	0.856	1.061	0.911	1.033	0.987	1.115	1.116	1.033	1.059	1.098	0.993	0.918	1.028
61.8	0.683	0.716	0.714	0.855	0.841	0.977	0.849	0.872	0.84	0.847	0.924	0.857	1.064	0.914	1.036	0.99	1.118	1.118	1.036	1.063	1.101	0.996	0.921	1.031
62	0.684	0.716	0.714	0.855	0.842	0.978	0.849	0.872	0.84	0.848	0.926	0.858	1.066	0.916	1.038	0.993	1.121	1.121	1.039	1.066	1.104	0.999	0.924	1.034
62.2	0.684	0.717	0.714	0.856	0.843	0.979	0.85	0.873	0.841	0.85	0.927	0.859	1.069	0.919	1.04	0.996	1.123	1.124	1.042	1.069	1.107	1.002	0.926	1.037
62.4	0.685	0.717	0.715	0.856	0.844	0.98	0.851	0.874	0.842	0.851	0.928	0.861	1.072	0.921	1.042	0.999	1.126	1.126	1.045	1.072	1.11	1.005	0.929	1.04
62.6	0.685	0.717	0.715	0.857	0.844	0.981	0.851	0.874	0.843	0.852	0.93	0.862	1.075	0.924	1.045	1.002	1.129	1.129	1.048	1.075	1.113	1.007	0.932	1.043
62.8	0.686	0.718	0.715	0.858	0.845	0.981	0.852	0.875	0.843	0.853	0.931	0.863	1.077	0.926	1.047	1.005	1.131	1.131	1.051	1.077	1.115	1.01	0.934	1.046
63	0.687	0.718	0.716	0.859	0.846	0.982	0.853	0.876	0.844	0.854	0.933	0.865	1.08	0.929	1.049	1.007	1.134	1.133	1.054	1.08	1.118	1.013	0.937	1.048
63.2	0.687	0.718	0.716	0.86	0.846	0.983	0.854	0.876	0.845	0.855	0.934	0.866	1.082	0.932	1.052	1.01	1.137	1.135	1.057	1.082	1.121	1.016	0.94	1.051
63.4	0.688	0.718	0.716	0.86	0.847	0.984	0.855	0.877	0.846	0.856	0.936	0.867	1.085	0.934	1.054	1.013	1.14	1.138	1.061	1.085	1.124	1.019	0.943	1.054
63.6	0.688	0.718	0.716	0.861	0.847	0.985	0.856	0.877	0.847	0.857	0.937	0.869	1.087	0.937	1.056	1.015	1.142	1.14	1.064	1.087	1.126	1.021	0.945	1.057
63.8	0.689	0.718	0.716	0.862	0.847	0.986	0.858	0.878	0.847	0.859	0.938	0.87	1.09	0.939	1.059	1.018	1.145	1.142	1.067	1.09	1.129	1.024	0.948	1.059
64	0.689	0.718	0.716	0.862	0.847	0.986	0.859	0.878	0.848	0.86	0.94	0.871	1.092	0.942	1.061	1.021	1.148	1.144	1.07	1.092	1.131	1.027	0.951	1.063
64.2	0.69	0.718	0.716	0.863	0.848	0.987	0.86	0.879	0.849	0.861	0.941	0.873	1.094	0.944	1.063	1.023	1.15	1.146	1.073	1.095	1.134	1.03	0.954	1.066
64.4	0.69	0.719	0.716	0.863	0.848	0.987	0.861	0.88	0.849	0.863	0.942	0.874	1.097	0.946	1.065	1.026	1.153	1.148	1.076	1.098	1.137	1.032	0.957	1.068
64.6	0.691	0.719	0.717	0.864	0.848	0.988	0.861	0.88	0.85	0.864	0.943	0.875	1.099	0.948	1.067	1.029	1.156	1.151	1.079	1.1	1.139	1.035	0.96	1.071
64.8	0.691	0.719	0.717	0.864	0.849	0.988	0.862	0.881	0.85	0.865	0.944	0.876	1.102	0.95	1.069	1.031	1.158	1.153	1.082	1.103	1.142	1.038	0.963	1.074
65	0.691	0.719	0.717	0.865	0.849	0.989	0.863	0.881	0.851	0.866	0.945	0.877	1.104	0.951	1.071	1.034	1.161	1.156	1.084	1.106	1.145	1.04	0.966	1.077
65.2	0.691	0.72	0.717	0.865	0.849	0.989	0.863	0.882	0.851	0.867	0.946	0.879	1.107	0.953	1.074	1.036	1.163	1.159	1.087	1.109	1.147	1.043	0.969	1.08
65.4	0.692	0.721	0.717	0.866	0.849	0.99	0.864	0.883	0.852	0.868	0.947	0.88	1.11	0.955	1.076	1.039	1.166	1.162	1.089	1.111	1.15	1.046	0.972	1.082
65.6	0.692	0.721	0.717	0.866	0.849	0.99	0.864	0.883	0.853	0.869	0.949	0.881	1.112	0.957	1.078	1.041	1.168	1.165	1.091	1.114	1.152	1.049	0.975	1.085
65.8	0.692	0.722	0.717	0.866	0.85	0.991	0.865	0.884	0.853	0.87	0.949	0.882	1.115	0.959	1.081	1.043	1.17	1.167	1.094	1.116	1.155	1.051	0.977	1.088
66	0.693	0.722	0.718	0.867	0.85	0.991	0.865	0.885	0.854	0.87	0.951	0.883	1.117	0.962	1.083	1.045	1.173	1.17	1.096	1.119	1.157	1.054	0.98	1.09
66.2	0.693	0.723	0.718	0.868	0.851	0.992	0.866	0.886	0.855	0.871	0.952	0.884	1.12	0.964	1.085	1.047	1.175	1.173	1.099	1.122	1.16	1.056	0.982	1.093
66.4	0.694	0.723	0.718	0.868	0.851	0.992	0.866	0.887	0.856	0.872	0.953	0.886	1.123	0.966	1.087	1.049	1.178	1.175	1.102	1.124	1.163	1.059	0.984	1.096
66.6	0.694	0.723	0.719	0.869	0.852	0.993	0.867	0.888	0.856	0.872	0.954	0.887	1.125	0.969	1.089	1.051	1.18	1.178	1.104	1.127	1.165	1.061	0.987	1.098
66.8	0.695	0.723	0.719	0.87	0.852	0.993	0.868	0.889	0.857	0.873	0.955	0.888	1.128	0.971	1.091	1.053	1.183	1.18	1.107	1.13	1.168	1.064	0.989	1.101
67	0.695	0.724	0.719	0.871	0.853	0.994	0.869	0.89	0.858	0.874	0.957	0.89	1.13	0.973	1.093	1.056	1.185	1.182	1.11	1.132	1.17	1.067	0.992	1.103
67.2	0.696	0.724	0.719	0.871	0.854	0.995	0.869	0.89	0.859	0.875	0.958	0.891	1.133	0.975	1.095	1.058	1.188	1.184	1.113	1.135	1.172	1.069	0.994	1.106
67.4	0.696	0.724	0.719	0.872	0.854	0.995	0.87	0.891	0.86	0.876	0.959	0.892	1.135	0.977	1.097	1.06	1.19	1.187	1.116	1.138	1.175	1.072	0.997	1.108
67.6	0.696	0.725	0.719	0.872	0.855	0.996	0.871	0.892	0.86	0.878	0.961	0.894	1.138	0.979	1.099	1.063	1.192	1.188	1.119	1.14	1.177	1.074	0.999	1.111
67.8	0.697	0.725	0.72	0.873	0.855	0.997	0.872	0.893	0.861	0.879	0.962	0.895	1.14	0.981	1.101	1.065	1.194	1.19	1.121	1.143	1.179	1.077	1.001	1.113
68	0.697	0.725	0.72	0.873	0.855	0.997	0.872	0.894	0.861	0.88	0.963	0.896	1.142	0.983	1.102	1.067	1.196	1.192	1.124	1.145	1.182	1.079	1.003	1.116
68.2	0.698	0.726	0.72	0.874	0.855	0.997	0.873	0.895	0.862	0.881	0.965	0.898	1.144	0.985	1.104	1.07	1.198	1.195	1.126	1.147	1.184	1.082	1.006	1.118
68.4	0.698	0.726	0.72	0.875	0.856	0.998	0.874	0.896	0.863	0.883	0.966	0.899	1.146	0.987	1.106	1.072	1.2	1.197	1.128	1.149	1.186	1.084	1.008	1.121
68.6	0.698	0.726	0.72	0.875	0.856	0.998	0.874	0.896	0.863	0.883	0.967	0.9	1.148	0.989	1.107	1.074	1.202	1.199	1.131	1.152	1.188	1.087	1.01	1.123
68.8	0.698	0.726	0.72	0.876	0.856	0.999	0.875	0.897	0.864	0.884	0.968	0.901	1.15	0.991	1.109	1.077	1.204	1.202	1.133	1.154	1.191	1.089	1.013	1.126
69	0.699	0.726	0.72	0.876	0.857	0.999	0.876	0.897	0.864	0.885	0.969	0.902	1.152	0.993	1.111	1.079	1.206	1.204	1.135	1.157	1.193	1.092	1.015	1.128
69.2	0.699	0.726	0.72	0.877	0.857	0.999	0.876	0.897	0.865	0.886	0.97	0.903	1.154	0.995	1.113	1.081	1.207	1.206	1.137	1.159	1.195	1.094	1.017	1.13
69.4	0.699	0.726	0.72	0.877	0.858	1	0.877	0.898	0.866	0.887	0.971	0.904	1.157	0.997	1.115	1.083	1.209	1.208	1.139	1.161	1.197	1.097	1.02	1.132
69.6	0.699	0.726	0.72	0.878	0.858	1	0.878	0.898	0.866	0.888	0.972	0.905	1.159	0.999	1.117	1.086	1.211	1.21	1.141	1.164	1.2	1.099	1.022	1.135
69.8	0.699	0.726	0.72	0.878	0.859	1.001	0.878	0.898	0.867	0.889	0.973	0.906	1.161	1.002	1.119	1.088	1.213	1.212	1.143	1.166	1.202	1.101	1.024	1.137
70	0.7	0.726	0.72	0.879	0.859	1.001	0.879	0.898	0.867	0.89	0.974	0.907	1.163	1.004	1.121	1.09	1.215	1.214	1.145	1.169	1.205	1.103	1.027	1.139
70.2	0.7	0.726	0.721	0.879	0.859	1.002	0.88	0.899	0.868	0.891	0.975	0.908	1.166	1.006	1.123	1.092	1.217	1.216	1.147	1.171	1.207	1.105	1.029	1.141
70.4	0.701	0.726	0.721	0.88	0.859	1.002	0.881	0.899	0.868	0.892	0.976	0.909	1.168	1.008	1.125	1.094	1.219	1.219	1.149	1.173	1.209	1.107	1.031	1.143
70.6	0.701	0.727	0.721	0.88	0.859	1.003	0.882	0.9	0.869	0.893	0.977	0.91	1.17	1.01	1.127	1.097	1.221	1.221	1.151	1.175	1.211	1.109	1.034	1.145
70.8	0.701	0.727	0.721	0.88	0.86	1.004	0.883	0.9	0.87	0.894	0.978	0.911	1.172	1.012	1.129	1.099	1.223	1.223	1.154	1.178	1.213	1.112	1.036	1.147
71	0.702	0.727	0.721	0.88	0.86	1.004	0.884	0.901	0.87	0.895	0.979	0.912	1.175	1.014	1.131	1.101	1.226	1.225	1.156	1.18	1.216	1.114	1.039	1.149
71.2	0.702	0.728	0.722	0.881	0.861	1.004	0.884	0.902	0.871	0.896	0.98	0.913	1.177	1.017	1.133	1.103	1.228	1.227	1.158	1.182	1.218	1.116	1.041	1.151
71.4	0.702	0.728	0.722	0.881	0.861	1.005	0.885	0.902	0.872	0.896	0.981	0.914	1.179	1.018	1.135	1.105	1.23	1.228	1.161	1.185	1.22	1.118	1.043	1.153
71.6	0.703	0.729	0.722	0.882	0.862	1.005	0.886	0.903	0.872	0.897	0.982	0.915	1.181	1.02	1.137	1.107	1.232	1.23	1.163	1.187	1.222	1.12	1.045	1.156
71.8	0.704	0.729	0.722	0.882	0.862	1.005	0.887	0.904	0.873	0.898	0.983	0.917	1.183	1.022	1.139	1.109	1.235	1.232	1.165	1.189	1.225	1.121	1.047	1.158
72	0.704	0.73	0.722	0.882	0.862	1.005	0.887	0.905	0.874	0.899	0.984	0.918	1.185	1.024	1.14	1.111	1.237	1.234	1.168	1.191	1.227	1.123	1.049	1.16
72.2	0.705	0.73	0.722	0.882	0.863	1.006	0.888	0.906	0.874	0.9	0.985	0.919	1.187	1.026	1.142	1.113	1.239	1.236	1.17	1.193	1.229	1.125	1.051	1.162
72.4	0.705	0.73	0.723	0.883	0.863	1.006	0.889	0.907	0.875	0.9	0.986	0.92	1.188	1.029	1.143	1.115	1.241	1.238	1.172	1.195	1.231	1.127	1.053	1.164
72.6	0.705	0.731	0.723	0.883	0.863	1.006	0.889	0.907	0.875	0.901	0.987	0.92	1.19	1.031	1.145	1.116	1.243	1.24	1.174	1.197	1.234	1.129	1.055	1.166
72.8	0.705	0.731	0.723	0.883	0.863	1.007	0.89	0.908	0.876	0.902	0.988	0.921	1.192	1.032	1.146	1.118	1.246	1.242	1.176	1.199	1.236	1.131	1.057	1.167
73	0.706	0.731	0.723	0.884	0.863	1.007	0.89	0.909	0.877	0.903	0.989	0.922	1.194	1.034	1.147	1.12	1.248	1.243	1.178	1.201	1.238	1.133	1.059	1.169
73.2	0.706	0.731	0.723	0.884	0.863	1.008	0.891	0.909	0.877	0.904	0.99	0.923	1.197	1.036	1.149	1.122	1.25	1.245	1.18	1.203	1.24	1.135	1.061	1.171
73.4	0.706	0.731	0.723	0.885	0.863	1.008	0.891	0.91	0.878	0.905	0.991	0.924	1.199	1.037	1.151	1.124	1.252	1.247	1.182	1.206	1.242	1.138	1.063	1.173
73.6	0.707	0.731	0.723	0.885	0.864	1.008	0.892	0.91	0.878	0.906	0.992	0.925	1.201	1.039	1.152	1.126	1.254	1.249	1.184	1.208	1.244	1.14	1.065	1.175
73.8	0.707	0.731	0.723	0.885	0.863	1.009	0.892	0.911	0.879	0.907	0.993	0.926	1.203	1.041	1.154	1.127	1.255	1.252	1.187	1.209	1.246	1.142	1.067	1.177
74	0.707	0.732	0.723	0.886	0.863	1.009	0.893	0.911	0.88	0.908	0.994	0.927	1.205	1.043	1.156	1.129	1.257	1.254	1.189	1.211	1.248	1.144	1.069	1.179
74.2	0.708	0.732	0.723	0.886	0.864	1.01	0.894	0.912	0.88	0.909	0.995	0.928	1.207	1.046	1.158	1.131	1.259	1.256	1.191	1.213	1.25	1.146	1.071	1.182
74.4	0.708	0.732	0.723	0.886	0.864	1.01	0.894	0.912	0.881	0.91	0.996	0.929	1.208	1.048	1.16	1.133	1.26	1.258	1.194	1.215	1.251	1.148	1.073	1.184
74.6	0.708	0.732	0.723	0.887	0.865	1.01	0.895	0.913	0.882	0.911	0.997	0.93	1.21	1.05	1.162	1.135	1.262	1.26	1.196	1.217	1.253	1.15	1.075	1.186
74.8	0.708	0.732	0.723	0.887	0.866	1.011	0.895	0.914	0.882	0.912	0.999	0.932	1.212	1.052	1.163	1.137	1.264	1.262	1.198	1.219	1.256	1.152	1.077	1.188
75	0.708	0.732	0.723	0.888	0.867	1.011	0.896	0.914	0.883	0.913	1	0.933	1.214	1.054	1.165	1.139	1.266	1.264	1.2	1.22	1.258	1.154	1.079	1.19
75.2	0.708	0.732	0.723	0.889	0.868	1.012	0.897	0.915	0.884	0.914	1.001	0.934	1.216	1.056	1.167	1.141	1.268	1.266	1.202	1.222	1.26	1.156	1.081	1.193
75.4	0.709	0.733	0.723	0.89	0.87	1.012	0.897	0.916	0.884	0.914	1.002	0.935	1.218	1.058	1.168	1.143	1.269	1.268	1.204	1.224	1.262	1.158	1.083	1.195
75.6	0.709	0.733	0.724	0.89	0.871	1.012	0.898	0.917	0.885	0.915	1.003	0.936	1.219	1.06	1.17	1.144	1.271	1.27	1.205	1.226	1.264	1.16	1.085	1.197
75.8	0.709	0.733	0.724	0.891	0.871	1.013	0.899	0.917	0.886	0.916	1.004	0.937	1.221	1.062	1.171	1.146	1.273	1.272	1.207	1.227	1.266	1.162	1.087	1.199
76	0.71	0.734	0.724	0.892	0.872	1.013	0.899	0.918	0.886	0.917	1.004	0.938	1.223	1.064	1.173	1.148	1.274	1.274	1.209	1.229	1.268	1.163	1.089	1.201
76.2	0.71	0.734	0.724	0.892	0.872	1.013	0.9	0.919	0.887	0.918	1.005	0.939	1.224	1.065	1.174	1.15	1.276	1.276	1.211	1.231	1.27	1.165	1.091	1.203
76.4	0.71	0.734	0.724	0.893	0.872	1.014	0.901	0.919	0.887	0.919	1.006	0.94	1.226	1.067	1.176	1.151	1.278	1.278	1.213	1.233	1.272	1.168	1.093	1.205
76.6	0.71	0.735	0.724	0.893	0.872	1.014	0.902	0.92	0.888	0.92	1.007	0.941	1.228	1.068	1.177	1.153	1.28	1.28	1.214	1.235	1.273	1.17	1.095	1.207
76.8	0.711	0.735	0.724	0.893	0.872	1.014	0.903	0.92	0.888	0.921	1.008	0.942	1.23	1.069	1.178	1.155	1.282	1.282	1.216	1.237	1.275	1.172	1.097	1.208
77	0.711	0.735	0.724	0.894	0.872	1.015	0.903	0.921	0.889	0.921	1.009	0.942	1.231	1.07	1.18	1.157	1.284	1.284	1.218	1.239	1.277	1.173	1.098	1.21
77.2	0.712	0.735	0.724	0.894	0.872	1.015	0.904	0.921	0.889	0.922	1.01	0.943	1.233	1.071	1.181	1.158	1.286	1.286	1.22	1.241	1.278	1.175	1.1	1.212
77.4	0.712	0.735	0.724	0.894	0.872	1.015	0.904	0.922	0.89	0.923	1.011	0.944	1.235	1.073	1.182	1.16	1.288	1.287	1.222	1.243	1.28	1.177	1.102	1.213
77.6	0.713	0.736	0.724	0.894	0.872	1.016	0.905	0.923	0.891	0.924	1.012	0.945	1.237	1.075	1.184	1.162	1.29	1.289	1.224	1.245	1.282	1.178	1.103	1.215
77.8	0.713	0.736	0.724	0.894	0.872	1.016	0.906	0.923	0.891	0.925	1.012	0.946	1.239	1.076	1.185	1.164	1.292	1.291	1.226	1.247	1.283	1.18	1.105	1.217
78	0.714	0.736	0.724	0.894	0.872	1.016	0.906	0.924	0.892	0.925	1.014	0.947	1.241	1.078	1.187	1.165	1.294	1.292	1.228	1.249	1.285	1.182	1.106	1.219
78.2	0.714	0.735	0.724	0.895	0.872	1.017	0.907	0.924	0.892	0.926	1.015	0.948	1.243	1.08	1.189	1.167	1.295	1.294	1.229	1.251	1.287	1.183	1.108	1.221
78.4	0.714	0.735	0.724	0.895	0.872	1.017	0.907	0.925	0.893	0.927	1.015	0.949	1.245	1.082	1.19	1.169	1.297	1.295	1.231	1.253	1.289	1.185	1.11	1.222
78.6	0.715	0.735	0.724	0.895	0.872	1.017	0.907	0.926	0.893	0.928	1.016	0.949	1.246	1.083	1.192	1.171	1.299	1.297	1.233	1.255	1.29	1.186	1.112	1.224
78.8	0.715	0.735	0.725	0.896	0.872	1.017	0.908	0.927	0.894	0.928	1.017	0.95	1.248	1.085	1.194	1.172	1.301	1.299	1.235	1.256	1.292	1.188	1.114	1.226
79	0.715	0.735	0.725	0.896	0.873	1.018	0.908	0.927	0.894	0.929	1.018	0.951	1.249	1.087	1.195	1.174	1.302	1.3	1.237	1.258	1.294	1.189	1.115	1.227
79.2	0.715	0.735	0.725	0.897	0.873	1.018	0.909	0.928	0.895	0.93	1.019	0.952	1.25	1.089	1.197	1.176	1.304	1.302	1.238	1.26	1.296	1.191	1.117	1.229
79.4	0.715	0.735	0.726	0.897	0.873	1.018	0.909	0.928	0.895	0.931	1.02	0.953	1.252	1.091	1.198	1.177	1.305	1.303	1.24	1.262	1.298	1.193	1.119	1.231
79.6	0.715	0.736	0.726	0.897	0.873	1.019	0.91	0.928	0.896	0.932	1.021	0.954	1.253	1.093	1.2	1.179	1.307	1.305	1.242	1.263	1.299	1.195	1.121	1.232
79.8	0.715	0.736	0.726	0.898	0.873	1.019	0.91	0.929	0.896	0.933	1.022	0.955	1.255	1.095	1.201	1.18	1.308	1.306	1.243	1.265	1.301	1.196	1.123	1.234
80	0.715	0.737	0.727	0.898	0.872	1.02	0.911	0.929	0.897	0.934	1.023	0.955	1.257	1.097	1.203	1.182	1.31	1.308	1.245	1.266	1.303	1.198	1.124	1.236
80.2	0.715	0.737	0.727	0.899	0.871	1.02	0.912	0.929	0.897	0.935	1.024	0.956	1.258	1.099	1.204	1.183	1.311	1.31	1.247	1.268	1.304	1.2	1.126	1.237
80.4	0.715	0.738	0.727	0.899	0.871	1.02	0.913	0.93	0.898	0.935	1.025	0.957	1.26	1.1	1.206	1.185	1.313	1.312	1.248	1.27	1.306	1.202	1.128	1.239
80.6	0.716	0.738	0.728	0.899	0.871	1.021	0.913	0.93	0.898	0.936	1.026	0.958	1.262	1.102	1.207	1.187	1.314	1.314	1.25	1.271	1.308	1.204	1.13	1.241
80.8	0.716	0.739	0.728	0.899	0.871	1.021	0.914	0.931	0.899	0.937	1.027	0.959	1.264	1.103	1.209	1.188	1.316	1.316	1.251	1.273	1.309	1.205	1.131	1.243
81	0.716	0.739	0.728	0.899	0.872	1.021	0.915	0.931	0.899	0.938	1.028	0.96	1.265	1.104	1.21	1.19	1.318	1.318	1.253	1.275	1.311	1.207	1.133	1.244
81.2	0.716	0.739	0.728	0.9	0.872	1.022	0.915	0.932	0.9	0.938	1.029	0.961	1.267	1.106	1.211	1.192	1.32	1.319	1.254	1.277	1.312	1.208	1.134	1.246
81.4	0.717	0.739	0.728	0.9	0.873	1.022	0.916	0.932	0.9	0.939	1.03	0.962	1.269	1.107	1.212	1.193	1.321	1.321	1.256	1.278	1.314	1.21	1.136	1.247
81.6	0.718	0.74	0.729	0.9	0.874	1.022	0.917	0.933	0.901	0.94	1.031	0.963	1.271	1.108	1.214	1.194	1.323	1.323	1.258	1.28	1.316	1.212	1.138	1.249
81.8	0.718	0.74	0.729	0.9	0.874	1.023	0.918	0.934	0.901	0.94	1.031	0.964	1.272	1.109	1.215	1.196	1.325	1.324	1.26	1.282	1.317	1.213	1.139	1.25
82	0.719	0.74	0.729	0.9	0.875	1.023	0.918	0.934	0.902	0.941	1.032	0.965	1.274	1.11	1.217	1.198	1.326	1.326	1.262	1.284	1.319	1.215	1.141	1.252
82.2	0.72	0.74	0.729	0.901	0.875	1.023	0.919	0.935	0.902	0.941	1.033	0.966	1.276	1.111	1.218	1.199	1.328	1.328	1.264	1.286	1.32	1.217	1.143	1.253
82.4	0.72	0.74	0.73	0.901	0.876	1.024	0.919	0.935	0.903	0.942	1.034	0.967	1.277	1.112	1.219	1.201	1.33	1.329	1.266	1.287	1.322	1.218	1.145	1.255
82.6	0.721	0.74	0.73	0.901	0.876	1.024	0.92	0.936	0.903	0.943	1.034	0.968	1.278	1.113	1.221	1.202	1.332	1.331	1.268	1.289	1.324	1.22	1.146	1.256
82.8	0.721	0.74	0.73	0.901	0.877	1.025	0.92	0.936	0.903	0.944	1.035	0.969	1.279	1.115	1.222	1.203	1.334	1.332	1.269	1.291	1.325	1.222	1.148	1.257
83	0.721	0.74	0.73	0.901	0.877	1.025	0.921	0.936	0.904	0.945	1.036	0.97	1.28	1.116	1.224	1.205	1.335	1.333	1.271	1.293	1.327	1.223	1.15	1.259
83.2	0.722	0.74	0.73	0.902	0.877	1.025	0.921	0.937	0.904	0.946	1.037	0.97	1.282	1.118	1.225	1.207	1.337	1.335	1.273	1.295	1.329	1.225	1.151	1.26
83.4	0.722	0.74	0.73	0.902	0.877	1.026	0.922	0.937	0.904	0.946	1.039	0.971	1.283	1.119	1.226	1.208	1.339	1.336	1.274	1.297	1.331	1.227	1.153	1.262
83.6	0.722	0.74	0.73	0.902	0.877	1.026	0.922	0.938	0.905	0.947	1.04	0.972	1.285	1.121	1.228	1.21	1.34	1.337	1.276	1.298	1.332	1.229	1.155	1.263
83.8	0.722	0.74	0.73	0.903	0.876	1.026	0.923	0.939	0.905	0.948	1.041	0.972	1.286	1.123	1.229	1.212	1.342	1.338	1.277	1.3	1.334	1.23	1.156	1.265
84	0.723	0.741	0.73	0.903	0.876	1.026	0.923	0.94	0.906	0.949	1.042	0.973	1.287	1.125	1.231	1.214	1.343	1.339	1.278	1.301	1.336	1.232	1.158	1.266
84.2	0.723	0.741	0.73	0.903	0.876	1.026	0.924	0.94	0.907	0.95	1.043	0.973	1.289	1.127	1.232	1.215	1.345	1.34	1.28	1.303	1.338	1.234	1.159	1.268
84.4	0.723	0.741	0.729	0.904	0.876	1.026	0.924	0.941	0.907	0.951	1.044	0.974	1.29	1.128	1.234	1.217	1.346	1.342	1.281	1.304	1.34	1.235	1.161	1.269
84.6	0.723	0.741	0.729	0.904	0.876	1.026	0.925	0.942	0.908	0.952	1.045	0.974	1.292	1.13	1.235	1.219	1.347	1.343	1.282	1.306	1.342	1.236	1.162	1.27
84.8	0.723	0.741	0.729	0.904	0.877	1.026	0.925	0.942	0.909	0.952	1.045	0.975	1.294	1.131	1.237	1.22	1.349	1.345	1.283	1.307	1.344	1.238	1.164	1.272
85	0.724	0.741	0.729	0.905	0.878	1.026	0.926	0.942	0.909	0.953	1.046	0.976	1.295	1.133	1.238	1.222	1.35	1.347	1.284	1.308	1.345	1.239	1.165	1.273
85.2	0.724	0.741	0.729	0.905	0.878	1.026	0.927	0.943	0.91	0.954	1.047	0.976	1.297	1.134	1.24	1.223	1.352	1.349	1.286	1.31	1.347	1.241	1.167	1.275
85.4	0.724	0.741	0.729	0.905	0.878	1.027	0.927	0.943	0.911	0.954	1.048	0.977	1.299	1.136	1.241	1.225	1.353	1.351	1.287	1.311	1.349	1.242	1.168	1.276
85.6	0.724	0.741	0.729	0.906	0.879	1.027	0.928	0.944	0.911	0.955	1.048	0.978	1.301	1.137	1.243	1.226	1.355	1.353	1.288	1.312	1.35	1.243	1.17	1.278
85.8	0.725	0.742	0.729	0.906	0.879	1.027	0.928	0.944	0.911	0.955	1.049	0.978	1.303	1.139	1.245	1.228	1.356	1.355	1.29	1.314	1.351	1.244	1.172	1.279
86	0.725	0.742	0.729	0.907	0.879	1.027	0.929	0.944	0.912	0.956	1.05	0.979	1.305	1.14	1.246	1.229	1.358	1.357	1.291	1.315	1.353	1.246	1.173	1.28
86.2	0.725	0.743	0.729	0.907	0.879	1.028	0.929	0.945	0.912	0.957	1.051	0.98	1.306	1.141	1.248	1.23	1.36	1.358	1.292	1.316	1.354	1.247	1.175	1.282
86.4	0.725	0.743	0.729	0.907	0.879	1.028	0.93	0.945	0.912	0.957	1.051	0.981	1.308	1.143	1.249	1.232	1.361	1.36	1.294	1.318	1.355	1.248	1.176	1.283
86.6	0.725	0.744	0.729	0.907	0.88	1.028	0.931	0.945	0.912	0.958	1.052	0.982	1.309	1.144	1.251	1.233	1.363	1.362	1.295	1.319	1.356	1.249	1.178	1.284
86.8	0.725	0.744	0.729	0.908	0.88	1.028	0.931	0.946	0.913	0.959	1.053	0.983	1.31	1.145	1.252	1.235	1.365	1.363	1.296	1.32	1.358	1.251	1.18	1.286
87	0.725	0.744	0.728	0.908	0.88	1.028	0.931	0.946	0.913	0.959	1.054	0.983	1.311	1.147	1.253	1.236	1.366	1.365	1.298	1.322	1.359	1.252	1.181	1.287
87.2	0.725	0.745	0.728	0.908	0.881	1.028	0.932	0.947	0.913	0.96	1.055	0.984	1.312	1.148	1.254	1.238	1.368	1.366	1.299	1.324	1.361	1.253	1.183	1.289
87.4	0.725	0.745	0.728	0.908	0.88	1.028	0.932	0.948	0.914	0.961	1.056	0.985	1.313	1.149	1.255	1.239	1.369	1.367	1.301	1.325	1.362	1.255	1.185	1.29
87.6	0.725	0.745	0.728	0.909	0.88	1.028	0.933	0.949	0.914	0.962	1.057	0.986	1.314	1.151	1.256	1.241	1.371	1.368	1.303	1.327	1.364	1.257	1.186	1.292
87.8	0.725	0.745	0.728	0.909	0.88	1.028	0.934	0.949	0.915	0.963	1.058	0.986	1.315	1.152	1.257	1.242	1.372	1.37	1.304	1.329	1.365	1.258	1.188	1.293
88	0.725	0.745	0.728	0.909	0.881	1.029	0.934	0.95	0.916	0.963	1.058	0.987	1.317	1.153	1.258	1.243	1.374	1.371	1.306	1.33	1.367	1.26	1.189	1.294
88.2	0.725	0.745	0.728	0.91	0.881	1.029	0.935	0.95	0.916	0.964	1.059	0.988	1.318	1.155	1.259	1.244	1.375	1.372	1.308	1.332	1.369	1.262	1.19	1.296
88.4	0.726	0.745	0.728	0.91	0.882	1.029	0.935	0.951	0.917	0.965	1.06	0.989	1.319	1.156	1.26	1.245	1.376	1.374	1.309	1.334	1.37	1.263	1.191	1.297
88.6	0.726	0.745	0.728	0.91	0.882	1.029	0.936	0.951	0.918	0.965	1.061	0.99	1.321	1.157	1.261	1.246	1.378	1.375	1.311	1.335	1.372	1.265	1.193	1.298
88.8	0.727	0.745	0.728	0.91	0.883	1.029	0.936	0.952	0.918	0.966	1.061	0.991	1.322	1.158	1.262	1.248	1.379	1.377	1.313	1.336	1.373	1.266	1.194	1.3
89	0.727	0.745	0.728	0.911	0.883	1.03	0.936	0.952	0.919	0.967	1.062	0.992	1.324	1.159	1.263	1.249	1.38	1.378	1.314	1.338	1.375	1.268	1.195	1.301
89.2	0.727	0.745	0.728	0.911	0.884	1.03	0.937	0.953	0.919	0.967	1.063	0.993	1.326	1.161	1.264	1.25	1.382	1.38	1.316	1.339	1.376	1.269	1.197	1.302
89.4	0.728	0.745	0.728	0.911	0.884	1.03	0.937	0.953	0.919	0.968	1.064	0.994	1.327	1.163	1.265	1.251	1.383	1.381	1.317	1.34	1.378	1.27	1.198	1.303
89.6	0.728	0.745	0.728	0.912	0.885	1.03	0.938	0.953	0.92	0.968	1.065	0.995	1.329	1.164	1.266	1.252	1.384	1.382	1.319	1.341	1.379	1.272	1.2	1.304
89.8	0.728	0.745	0.729	0.912	0.886	1.031	0.938	0.953	0.92	0.969	1.066	0.996	1.331	1.166	1.267	1.254	1.385	1.384	1.32	1.343	1.38	1.273	1.201	1.305
90	0.729	0.745	0.729	0.912	0.887	1.031	0.939	0.953	0.921	0.97	1.066	0.996	1.332	1.167	1.269	1.255	1.387	1.385	1.322	1.344	1.381	1.274	1.203	1.305
90.2	0.729	0.746	0.729	0.913	0.888	1.031	0.939	0.953	0.922	0.971	1.067	0.997	1.334	1.169	1.27	1.257	1.388	1.386	1.323	1.345	1.383	1.275	1.204	1.306
90.4	0.729	0.746	0.729	0.913	0.888	1.032	0.939	0.952	0.922	0.971	1.068	0.998	1.336	1.17	1.271	1.258	1.39	1.388	1.324	1.346	1.384	1.277	1.205	1.307
90.6	0.729	0.746	0.729	0.913	0.889	1.032	0.94	0.952	0.923	0.972	1.069	0.999	1.337	1.172	1.272	1.259	1.391	1.389	1.325	1.347	1.385	1.278	1.206	1.307
90.8	0.729	0.746	0.729	0.913	0.89	1.032	0.94	0.951	0.923	0.973	1.07	0.999	1.338	1.173	1.274	1.26	1.393	1.39	1.326	1.348	1.386	1.279	1.208	1.309
91	0.729	0.746	0.729	0.914	0.89	1.032	0.941	0.951	0.924	0.974	1.07	1	1.339	1.174	1.275	1.262	1.394	1.391	1.327	1.35	1.388	1.28	1.209	1.31
91.2	0.729	0.746	0.729	0.914	0.891	1.033	0.941	0.951	0.924	0.974	1.071	1	1.34	1.176	1.277	1.263	1.396	1.392	1.328	1.351	1.389	1.281	1.21	1.311
91.4	0.729	0.747	0.729	0.915	0.892	1.033	0.942	0.95	0.925	0.975	1.071	1.001	1.341	1.177	1.278	1.265	1.397	1.393	1.33	1.353	1.39	1.282	1.211	1.312
91.6	0.729	0.747	0.73	0.915	0.892	1.033	0.942	0.95	0.925	0.975	1.072	1.002	1.342	1.178	1.279	1.266	1.398	1.395	1.331	1.354	1.392	1.283	1.212	1.314
91.8	0.729	0.747	0.73	0.916	0.892	1.034	0.943	0.95	0.925	0.976	1.072	1.003	1.343	1.179	1.281	1.267	1.4	1.396	1.332	1.356	1.393	1.284	1.213	1.315
92	0.729	0.747	0.73	0.916	0.892	1.034	0.944	0.95	0.926	0.976	1.073	1.003	1.344	1.181	1.282	1.268	1.401	1.398	1.333	1.358	1.394	1.285	1.214	1.316
92.2	0.729	0.747	0.73	0.916	0.892	1.034	0.944	0.95	0.926	0.977	1.073	1.004	1.346	1.182	1.284	1.27	1.402	1.399	1.335	1.36	1.396	1.286	1.216	1.318
92.4	0.729	0.747	0.731	0.916	0.892	1.034	0.945	0.95	0.926	0.977	1.074	1.005	1.347	1.183	1.285	1.271	1.403	1.4	1.336	1.361	1.397	1.288	1.217	1.32
92.6	0.729	0.747	0.731	0.916	0.892	1.035	0.945	0.951	0.926	0.978	1.075	1.006	1.349	1.184	1.287	1.272	1.404	1.402	1.337	1.363	1.398	1.289	1.218	1.321
92.8	0.729	0.748	0.731	0.917	0.891	1.035	0.946	0.951	0.927	0.978	1.075	1.006	1.35	1.185	1.288	1.273	1.406	1.403	1.339	1.364	1.399	1.29	1.219	1.323
93	0.73	0.748	0.731	0.917	0.892	1.035	0.946	0.952	0.927	0.979	1.076	1.007	1.352	1.187	1.289	1.275	1.407	1.404	1.341	1.366	1.4	1.291	1.221	1.325
93.2	0.73	0.749	0.731	0.917	0.892	1.035	0.947	0.952	0.927	0.98	1.077	1.008	1.353	1.188	1.29	1.276	1.408	1.406	1.342	1.367	1.401	1.293	1.222	1.326
93.4	0.731	0.749	0.731	0.917	0.892	1.035	0.948	0.953	0.928	0.98	1.078	1.009	1.354	1.19	1.291	1.277	1.409	1.407	1.344	1.368	1.402	1.294	1.223	1.328
93.6	0.731	0.749	0.731	0.917	0.893	1.035	0.949	0.953	0.928	0.981	1.079	1.009	1.356	1.191	1.292	1.278	1.411	1.408	1.345	1.37	1.403	1.295	1.225	1.329
93.8	0.731	0.749	0.731	0.917	0.893	1.036	0.949	0.954	0.929	0.982	1.08	1.01	1.357	1.192	1.293	1.279	1.412	1.41	1.347	1.371	1.405	1.296	1.226	1.33
94	0.732	0.749	0.731	0.917	0.893	1.036	0.95	0.954	0.929	0.983	1.081	1.01	1.358	1.194	1.295	1.281	1.414	1.411	1.348	1.372	1.406	1.297	1.228	1.332
94.2	0.732	0.75	0.731	0.917	0.893	1.036	0.95	0.955	0.93	0.984	1.082	1.011	1.36	1.194	1.296	1.282	1.415	1.412	1.349	1.373	1.407	1.299	1.229	1.333
94.4	0.733	0.75	0.731	0.917	0.893	1.036	0.951	0.955	0.931	0.984	1.083	1.011	1.361	1.195	1.297	1.283	1.417	1.414	1.35	1.374	1.408	1.3	1.23	1.334
94.6	0.733	0.75	0.731	0.917	0.893	1.037	0.951	0.956	0.931	0.985	1.084	1.012	1.363	1.197	1.298	1.284	1.418	1.415	1.351	1.375	1.409	1.301	1.232	1.335
94.8	0.733	0.749	0.731	0.918	0.892	1.037	0.952	0.956	0.932	0.986	1.085	1.012	1.364	1.198	1.299	1.286	1.42	1.416	1.352	1.376	1.41	1.302	1.233	1.336
95	0.733	0.749	0.731	0.918	0.892	1.037	0.952	0.957	0.933	0.986	1.086	1.013	1.365	1.199	1.3	1.287	1.421	1.418	1.353	1.377	1.412	1.303	1.234	1.337
95.2	0.733	0.749	0.731	0.918	0.892	1.037	0.953	0.958	0.933	0.987	1.087	1.014	1.367	1.201	1.301	1.288	1.422	1.419	1.354	1.379	1.413	1.304	1.236	1.338
95.4	0.733	0.749	0.731	0.918	0.892	1.037	0.953	0.958	0.934	0.988	1.088	1.015	1.368	1.202	1.302	1.29	1.423	1.42	1.356	1.38	1.414	1.305	1.237	1.339
95.6	0.733	0.749	0.731	0.918	0.892	1.037	0.954	0.959	0.934	0.989	1.089	1.015	1.369	1.203	1.303	1.291	1.425	1.422	1.357	1.382	1.416	1.306	1.238	1.34
95.8	0.733	0.749	0.731	0.919	0.891	1.037	0.954	0.959	0.935	0.99	1.089	1.016	1.37	1.205	1.305	1.292	1.426	1.423	1.358	1.383	1.417	1.308	1.24	1.342
96	0.733	0.749	0.732	0.919	0.891	1.037	0.955	0.958	0.935	0.991	1.09	1.017	1.371	1.206	1.306	1.293	1.427	1.424	1.359	1.385	1.418	1.309	1.241	1.343
96.2	0.733	0.749	0.732	0.919	0.891	1.037	0.955	0.958	0.936	0.992	1.091	1.018	1.372	1.207	1.307	1.294	1.428	1.425	1.36	1.386	1.419	1.311	1.242	1.345
96.4	0.733	0.749	0.732	0.92	0.891	1.038	0.956	0.957	0.936	0.992	1.092	1.019	1.373	1.208	1.307	1.295	1.429	1.426	1.361	1.388	1.42	1.312	1.243	1.347
96.6	0.733	0.749	0.733	0.92	0.892	1.038	0.956	0.957	0.936	0.993	1.092	1.02	1.374	1.209	1.308	1.296	1.43	1.427	1.363	1.389	1.421	1.313	1.244	1.348
96.8	0.733	0.75	0.733	0.92	0.892	1.038	0.956	0.956	0.937	0.994	1.093	1.021	1.375	1.211	1.309	1.298	1.431	1.428	1.364	1.39	1.423	1.314	1.245	1.349
97	0.733	0.75	0.733	0.921	0.893	1.038	0.957	0.956	0.937	0.994	1.094	1.022	1.376	1.212	1.31	1.299	1.433	1.43	1.365	1.391	1.424	1.315	1.247	1.35
97.2	0.733	0.75	0.733	0.921	0.894	1.038	0.957	0.955	0.937	0.995	1.095	1.023	1.377	1.213	1.311	1.3	1.434	1.43	1.367	1.393	1.425	1.317	1.248	1.351
97.4	0.734	0.75	0.733	0.921	0.895	1.039	0.958	0.954	0.938	0.995	1.096	1.024	1.378	1.214	1.312	1.301	1.436	1.431	1.368	1.394	1.426	1.318	1.25	1.352
97.6	0.734	0.75	0.733	0.921	0.895	1.039	0.958	0.953	0.938	0.996	1.096	1.024	1.379	1.215	1.313	1.302	1.437	1.432	1.369	1.395	1.428	1.319	1.251	1.353
97.8	0.734	0.75	0.733	0.921	0.897	1.04	0.959	0.953	0.939	0.996	1.097	1.025	1.38	1.215	1.315	1.303	1.439	1.434	1.37	1.396	1.429	1.32	1.252	1.354
98	0.734	0.751	0.733	0.921	0.898	1.04	0.96	0.952	0.939	0.996	1.098	1.025	1.381	1.216	1.316	1.304	1.44	1.435	1.371	1.397	1.43	1.32	1.253	1.354
98.2	0.734	0.751	0.733	0.921	0.898	1.041	0.96	0.952	0.94	0.997	1.098	1.026	1.382	1.217	1.316	1.305	1.441	1.436	1.372	1.398	1.431	1.321	1.255	1.355
98.4	0.734	0.751	0.733	0.921	0.899	1.041	0.961	0.952	0.94	0.997	1.099	1.026	1.384	1.218	1.317	1.306	1.443	1.437	1.373	1.399	1.433	1.322	1.256	1.356
98.6	0.734	0.751	0.732	0.922	0.9	1.042	0.962	0.952	0.941	0.998	1.099	1.027	1.385	1.218	1.318	1.307	1.444	1.438	1.374	1.399	1.434	1.323	1.257	1.357
98.8	0.734	0.751	0.732	0.922	0.9	1.042	0.962	0.953	0.941	0.998	1.1	1.027	1.387	1.219	1.319	1.308	1.445	1.439	1.375	1.4	1.436	1.324	1.258	1.358
99	0.734	0.751	0.732	0.922	0.9	1.042	0.962	0.953	0.942	0.999	1.101	1.028	1.388	1.22	1.32	1.31	1.446	1.44	1.376	1.401	1.437	1.325	1.258	1.359
99.2	0.735	0.752	0.732	0.922	0.9	1.042	0.963	0.954	0.942	0.999	1.101	1.028	1.389	1.221	1.321	1.311	1.447	1.441	1.377	1.403	1.438	1.326	1.259	1.36
99.4	0.735	0.752	0.733	0.922	0.9	1.042	0.963	0.954	0.942	1	1.102	1.029	1.39	1.223	1.322	1.312	1.449	1.443	1.378	1.404	1.439	1.328	1.26	1.361
99.6	0.735	0.752	0.733	0.922	0.9	1.042	0.964	0.954	0.943	1	1.102	1.029	1.392	1.224	1.323	1.313	1.45	1.444	1.38	1.405	1.44	1.329	1.261	1.362
99.8	0.735	0.752	0.733	0.923	0.9	1.042	0.964	0.954	0.943	1.001	1.103	1.03	1.393	1.225	1.324	1.313	1.451	1.445	1.381	1.406	1.442	1.33	1.262	1.364
100	0.736	0.753	0.734	0.923	0.9	1.042	0.965	0.955	0.944	1.001	1.103	1.031	1.394	1.227	1.325	1.314	1.452	1.446	1.382	1.407	1.443	1.331	1.263	1.365
100.2	0.736	0.753	0.734	0.923	0.9	1.042	0.965	0.955	0.944	1.002	1.104	1.031	1.395	1.228	1.326	1.315	1.453	1.447	1.383	1.408	1.444	1.333	1.265	1.367
100.4	0.736	0.753	0.734	0.924	0.9	1.042	0.965	0.955	0.944	1.003	1.105	1.032	1.396	1.229	1.328	1.316	1.454	1.448	1.384	1.41	1.445	1.334	1.266	1.368
100.6	0.737	0.753	0.735	0.924	0.9	1.042	0.966	0.955	0.945	1.003	1.105	1.033	1.397	1.23	1.329	1.317	1.454	1.45	1.385	1.411	1.446	1.335	1.267	1.369
100.8	0.737	0.752	0.735	0.925	0.9	1.042	0.966	0.956	0.945	1.004	1.106	1.034	1.398	1.231	1.33	1.318	1.456	1.451	1.386	1.413	1.447	1.336	1.269	1.37
101	0.738	0.752	0.735	0.925	0.901	1.042	0.967	0.956	0.945	1.005	1.107	1.034	1.399	1.232	1.331	1.319	1.457	1.452	1.387	1.414	1.448	1.337	1.27	1.371
101.2	0.738	0.753	0.735	0.925	0.901	1.043	0.967	0.956	0.946	1.005	1.108	1.035	1.4	1.233	1.333	1.32	1.458	1.454	1.388	1.415	1.449	1.337	1.272	1.372
101.4	0.739	0.753	0.735	0.926	0.901	1.043	0.967	0.957	0.946	1.005	1.109	1.035	1.401	1.234	1.334	1.321	1.459	1.455	1.389	1.416	1.45	1.338	1.273	1.373
101.6	0.739	0.753	0.735	0.926	0.901	1.043	0.968	0.957	0.946	1.006	1.109	1.036	1.402	1.235	1.335	1.323	1.461	1.456	1.39	1.417	1.451	1.339	1.274	1.374
101.8	0.739	0.753	0.734	0.926	0.902	1.044	0.968	0.957	0.946	1.007	1.11	1.036	1.403	1.236	1.336	1.324	1.462	1.458	1.391	1.418	1.452	1.34	1.275	1.376
102	0.739	0.753	0.734	0.927	0.902	1.044	0.968	0.957	0.947	1.007	1.111	1.037	1.404	1.237	1.337	1.325	1.463	1.459	1.391	1.419	1.453	1.341	1.277	1.376
102.2	0.739	0.753	0.733	0.927	0.903	1.044	0.969	0.958	0.947	1.008	1.112	1.037	1.405	1.238	1.338	1.326	1.465	1.461	1.392	1.42	1.454	1.342	1.278	1.377
102.4	0.739	0.753	0.733	0.927	0.903	1.045	0.969	0.958	0.947	1.008	1.112	1.038	1.406	1.239	1.339	1.327	1.466	1.462	1.393	1.422	1.456	1.343	1.279	1.378
102.6	0.739	0.753	0.733	0.927	0.904	1.045	0.969	0.959	0.948	1.009	1.113	1.038	1.407	1.24	1.339	1.328	1.467	1.464	1.394	1.423	1.457	1.344	1.28	1.379
102.8	0.739	0.753	0.732	0.928	0.904	1.045	0.97	0.96	0.948	1.009	1.114	1.039	1.408	1.241	1.34	1.33	1.468	1.465	1.394	1.424	1.458	1.345	1.28	1.38
103	0.74	0.753	0.732	0.928	0.904	1.045	0.97	0.96	0.949	1.01	1.115	1.04	1.409	1.242	1.341	1.331	1.469	1.466	1.395	1.425	1.459	1.346	1.281	1.381
103.2	0.74	0.754	0.732	0.928	0.904	1.045	0.97	0.961	0.95	1.01	1.115	1.04	1.41	1.243	1.342	1.333	1.47	1.468	1.396	1.426	1.46	1.347	1.282	1.382
103.4	0.74	0.754	0.731	0.928	0.903	1.045	0.971	0.962	0.95	1.011	1.116	1.041	1.411	1.244	1.343	1.334	1.472	1.469	1.397	1.427	1.461	1.348	1.283	1.382
103.6	0.74	0.754	0.731	0.928	0.903	1.046	0.971	0.963	0.951	1.011	1.117	1.042	1.412	1.246	1.343	1.335	1.473	1.47	1.398	1.428	1.462	1.349	1.284	1.383
103.8	0.741	0.754	0.731	0.929	0.902	1.046	0.972	0.963	0.951	1.012	1.118	1.043	1.413	1.247	1.344	1.335	1.474	1.472	1.399	1.429	1.463	1.351	1.285	1.384
104	0.741	0.754	0.731	0.929	0.902	1.046	0.973	0.964	0.952	1.013	1.118	1.043	1.414	1.248	1.345	1.336	1.475	1.473	1.401	1.43	1.464	1.351	1.286	1.385
104.2	0.741	0.754	0.731	0.929	0.903	1.046	0.973	0.965	0.952	1.013	1.119	1.044	1.416	1.249	1.346	1.337	1.476	1.474	1.402	1.431	1.465	1.352	1.287	1.385
104.4	0.742	0.754	0.731	0.929	0.903	1.046	0.974	0.965	0.952	1.014	1.12	1.044	1.417	1.25	1.347	1.338	1.476	1.475	1.403	1.432	1.466	1.353	1.288	1.386
104.6	0.742	0.754	0.731	0.929	0.903	1.046	0.975	0.965	0.952	1.015	1.121	1.044	1.418	1.25	1.349	1.338	1.477	1.477	1.405	1.433	1.467	1.354	1.289	1.387
104.8	0.742	0.754	0.731	0.929	0.904	1.046	0.975	0.966	0.953	1.016	1.122	1.045	1.42	1.252	1.35	1.339	1.478	1.478	1.406	1.434	1.468	1.355	1.29	1.388
105	0.742	0.754	0.731	0.929	0.904	1.046	0.976	0.966	0.953	1.016	1.122	1.045	1.421	1.252	1.351	1.34	1.479	1.479	1.407	1.435	1.469	1.356	1.291	1.389
105.2	0.742	0.754	0.731	0.929	0.904	1.047	0.976	0.966	0.953	1.016	1.123	1.046	1.422	1.254	1.352	1.341	1.48	1.48	1.408	1.436	1.47	1.357	1.292	1.39
105.4	0.742	0.754	0.731	0.929	0.904	1.047	0.976	0.967	0.954	1.017	1.124	1.046	1.424	1.255	1.354	1.342	1.481	1.481	1.409	1.437	1.471	1.358	1.293	1.391
105.6	0.742	0.755	0.731	0.929	0.904	1.047	0.976	0.967	0.954	1.017	1.124	1.047	1.425	1.256	1.355	1.343	1.482	1.482	1.41	1.438	1.472	1.359	1.294	1.392
105.8	0.742	0.755	0.731	0.929	0.903	1.047	0.976	0.967	0.954	1.018	1.125	1.047	1.426	1.257	1.356	1.344	1.482	1.482	1.411	1.439	1.473	1.36	1.295	1.393
106	0.743	0.755	0.731	0.929	0.903	1.047	0.977	0.967	0.955	1.018	1.125	1.047	1.427	1.258	1.357	1.345	1.483	1.483	1.412	1.441	1.473	1.36	1.297	1.394
106.2	0.743	0.755	0.731	0.929	0.903	1.047	0.977	0.967	0.955	1.019	1.125	1.048	1.429	1.259	1.358	1.346	1.484	1.484	1.413	1.441	1.474	1.361	1.298	1.395
106.4	0.743	0.755	0.732	0.929	0.903	1.048	0.977	0.968	0.956	1.02	1.126	1.048	1.43	1.26	1.359	1.348	1.485	1.484	1.414	1.442	1.475	1.362	1.299	1.397
106.6	0.743	0.755	0.732	0.93	0.902	1.048	0.978	0.968	0.956	1.02	1.126	1.048	1.431	1.261	1.36	1.349	1.486	1.485	1.415	1.443	1.476	1.363	1.299	1.398
106.8	0.743	0.755	0.732	0.93	0.902	1.048	0.978	0.969	0.956	1.021	1.127	1.049	1.432	1.262	1.361	1.351	1.487	1.486	1.416	1.444	1.477	1.364	1.3	1.399
107	0.743	0.755	0.733	0.93	0.902	1.048	0.978	0.969	0.957	1.022	1.127	1.049	1.432	1.263	1.362	1.352	1.488	1.487	1.417	1.445	1.478	1.365	1.301	1.4
107.2	0.743	0.755	0.733	0.931	0.902	1.048	0.979	0.97	0.957	1.022	1.127	1.05	1.433	1.264	1.363	1.353	1.489	1.488	1.418	1.445	1.48	1.366	1.302	1.401
107.4	0.743	0.755	0.733	0.931	0.901	1.048	0.979	0.97	0.957	1.023	1.128	1.05	1.434	1.266	1.364	1.354	1.49	1.489	1.418	1.446	1.481	1.367	1.303	1.402
107.6	0.743	0.755	0.733	0.932	0.901	1.048	0.979	0.971	0.958	1.023	1.128	1.051	1.435	1.267	1.364	1.354	1.491	1.49	1.419	1.447	1.482	1.368	1.304	1.403
107.8	0.743	0.755	0.733	0.932	0.901	1.048	0.98	0.971	0.958	1.024	1.129	1.052	1.435	1.268	1.365	1.355	1.493	1.491	1.42	1.448	1.483	1.369	1.305	1.404
108	0.743	0.755	0.733	0.933	0.901	1.048	0.981	0.972	0.958	1.025	1.129	1.052	1.436	1.269	1.365	1.356	1.494	1.492	1.421	1.449	1.484	1.369	1.305	1.405
108.2	0.743	0.756	0.733	0.933	0.901	1.048	0.981	0.972	0.959	1.026	1.13	1.053	1.437	1.27	1.366	1.357	1.495	1.493	1.422	1.45	1.486	1.37	1.306	1.406
108.4	0.743	0.756	0.733	0.934	0.902	1.048	0.982	0.973	0.959	1.027	1.131	1.054	1.438	1.271	1.367	1.358	1.496	1.494	1.423	1.451	1.487	1.371	1.307	1.407
108.6	0.743	0.756	0.733	0.934	0.902	1.049	0.983	0.973	0.96	1.028	1.131	1.054	1.439	1.272	1.368	1.359	1.497	1.495	1.424	1.452	1.488	1.372	1.308	1.408
108.8	0.743	0.756	0.732	0.935	0.902	1.049	0.983	0.974	0.961	1.028	1.132	1.055	1.44	1.273	1.369	1.36	1.498	1.496	1.425	1.453	1.489	1.373	1.309	1.409
109	0.743	0.756	0.732	0.935	0.902	1.049	0.984	0.974	0.962	1.029	1.133	1.056	1.441	1.273	1.37	1.361	1.499	1.497	1.425	1.454	1.49	1.374	1.31	1.41
109.2	0.743	0.756	0.732	0.935	0.903	1.049	0.984	0.975	0.963	1.029	1.134	1.057	1.442	1.274	1.37	1.362	1.5	1.499	1.426	1.456	1.49	1.375	1.311	1.411
109.4	0.743	0.757	0.732	0.934	0.903	1.049	0.984	0.975	0.963	1.03	1.134	1.058	1.443	1.275	1.371	1.363	1.501	1.5	1.427	1.457	1.491	1.376	1.312	1.412
109.6	0.743	0.757	0.732	0.934	0.903	1.049	0.985	0.975	0.964	1.03	1.135	1.059	1.444	1.275	1.372	1.364	1.502	1.501	1.427	1.458	1.491	1.377	1.313	1.413
109.8	0.743	0.757	0.732	0.934	0.902	1.049	0.985	0.976	0.965	1.03	1.136	1.059	1.445	1.276	1.373	1.365	1.503	1.502	1.428	1.459	1.492	1.378	1.314	1.413
110	0.744	0.758	0.731	0.934	0.902	1.049	0.986	0.976	0.965	1.031	1.136	1.06	1.445	1.277	1.374	1.366	1.504	1.503	1.429	1.46	1.493	1.378	1.315	1.414
110.2	0.744	0.758	0.732	0.934	0.902	1.049	0.986	0.977	0.966	1.031	1.137	1.06	1.446	1.278	1.375	1.367	1.505	1.504	1.43	1.461	1.494	1.379	1.316	1.414
110.4	0.744	0.758	0.732	0.934	0.902	1.049	0.987	0.977	0.966	1.031	1.138	1.061	1.447	1.279	1.376	1.368	1.506	1.505	1.431	1.461	1.494	1.38	1.317	1.415
110.6	0.744	0.758	0.732	0.934	0.902	1.049	0.987	0.977	0.966	1.031	1.138	1.061	1.448	1.279	1.377	1.369	1.507	1.506	1.432	1.462	1.495	1.381	1.318	1.415
110.8	0.744	0.758	0.732	0.934	0.902	1.049	0.988	0.978	0.966	1.032	1.139	1.062	1.449	1.28	1.378	1.37	1.508	1.507	1.432	1.463	1.496	1.382	1.319	1.416
111	0.744	0.759	0.732	0.934	0.902	1.05	0.988	0.978	0.966	1.032	1.139	1.062	1.45	1.281	1.379	1.371	1.509	1.508	1.433	1.464	1.498	1.382	1.32	1.416
111.2	0.745	0.759	0.732	0.934	0.903	1.05	0.988	0.978	0.966	1.032	1.14	1.063	1.451	1.282	1.38	1.371	1.51	1.509	1.434	1.465	1.499	1.383	1.321	1.417
111.4	0.746	0.759	0.732	0.934	0.903	1.051	0.989	0.979	0.966	1.032	1.14	1.063	1.452	1.284	1.381	1.372	1.511	1.51	1.435	1.467	1.5	1.383	1.322	1.418
111.6	0.746	0.759	0.732	0.934	0.903	1.051	0.989	0.979	0.965	1.033	1.141	1.064	1.453	1.285	1.382	1.373	1.512	1.51	1.436	1.468	1.501	1.384	1.322	1.419
111.8	0.747	0.759	0.732	0.935	0.902	1.051	0.99	0.979	0.965	1.033	1.142	1.064	1.454	1.287	1.383	1.374	1.513	1.511	1.437	1.468	1.502	1.385	1.323	1.42
112	0.748	0.758	0.733	0.935	0.902	1.052	0.99	0.979	0.965	1.034	1.142	1.065	1.455	1.288	1.385	1.375	1.515	1.512	1.438	1.469	1.503	1.385	1.324	1.422
112.2	0.748	0.758	0.733	0.936	0.902	1.052	0.991	0.98	0.965	1.035	1.143	1.065	1.456	1.289	1.386	1.376	1.516	1.513	1.439	1.47	1.505	1.386	1.325	1.423
112.4	0.749	0.758	0.734	0.936	0.903	1.052	0.991	0.98	0.965	1.036	1.144	1.066	1.457	1.289	1.387	1.377	1.517	1.513	1.441	1.471	1.506	1.387	1.326	1.424
112.6	0.749	0.758	0.734	0.936	0.903	1.053	0.991	0.981	0.966	1.036	1.144	1.067	1.459	1.29	1.388	1.378	1.518	1.514	1.442	1.472	1.506	1.387	1.327	1.426
112.8	0.75	0.758	0.734	0.936	0.903	1.053	0.992	0.981	0.966	1.037	1.145	1.067	1.46	1.291	1.389	1.379	1.519	1.515	1.443	1.472	1.507	1.388	1.328	1.427
113	0.75	0.758	0.734	0.937	0.903	1.053	0.992	0.981	0.966	1.038	1.146	1.068	1.461	1.292	1.39	1.38	1.52	1.516	1.444	1.473	1.508	1.389	1.329	1.429
113.2	0.75	0.758	0.734	0.937	0.904	1.053	0.992	0.982	0.967	1.038	1.147	1.069	1.462	1.292	1.391	1.381	1.521	1.517	1.445	1.474	1.509	1.39	1.33	1.43
113.4	0.75	0.758	0.734	0.937	0.904	1.053	0.993	0.982	0.967	1.039	1.147	1.069	1.463	1.293	1.391	1.382	1.522	1.518	1.446	1.474	1.51	1.391	1.331	1.431
113.6	0.75	0.758	0.734	0.937	0.904	1.053	0.993	0.983	0.968	1.039	1.148	1.069	1.464	1.294	1.392	1.383	1.524	1.519	1.447	1.475	1.511	1.392	1.332	1.432
113.8	0.75	0.758	0.734	0.937	0.904	1.053	0.994	0.984	0.969	1.039	1.149	1.07	1.465	1.295	1.393	1.384	1.525	1.52	1.448	1.476	1.511	1.393	1.333	1.433
114	0.749	0.759	0.734	0.938	0.904	1.053	0.994	0.985	0.969	1.04	1.149	1.07	1.466	1.296	1.394	1.385	1.526	1.521	1.448	1.476	1.512	1.394	1.334	1.434
114.2	0.749	0.759	0.734	0.938	0.904	1.053	0.995	0.985	0.97	1.04	1.15	1.071	1.467	1.297	1.394	1.386	1.527	1.522	1.449	1.477	1.513	1.395	1.335	1.435
114.4	0.749	0.76	0.734	0.938	0.905	1.053	0.995	0.986	0.97	1.041	1.151	1.071	1.468	1.297	1.395	1.386	1.528	1.524	1.449	1.478	1.513	1.396	1.336	1.435
114.6	0.748	0.76	0.735	0.938	0.906	1.053	0.995	0.986	0.971	1.041	1.151	1.071	1.469	1.298	1.396	1.387	1.529	1.525	1.45	1.479	1.514	1.396	1.337	1.436
114.8	0.748	0.76	0.734	0.938	0.906	1.053	0.996	0.987	0.971	1.042	1.152	1.072	1.47	1.299	1.396	1.388	1.53	1.526	1.45	1.48	1.515	1.397	1.338	1.437
115	0.748	0.761	0.734	0.938	0.907	1.053	0.996	0.987	0.972	1.043	1.152	1.072	1.471	1.3	1.397	1.389	1.531	1.528	1.451	1.481	1.516	1.398	1.338	1.437
115.2	0.748	0.761	0.734	0.938	0.907	1.054	0.996	0.987	0.972	1.043	1.153	1.072	1.472	1.301	1.397	1.39	1.532	1.529	1.451	1.482	1.517	1.399	1.339	1.438
115.4	0.747	0.761	0.734	0.939	0.907	1.054	0.997	0.987	0.973	1.044	1.154	1.073	1.473	1.302	1.398	1.39	1.532	1.53	1.452	1.484	1.518	1.399	1.34	1.438
115.6	0.747	0.761	0.734	0.939	0.907	1.054	0.997	0.987	0.973	1.045	1.154	1.073	1.473	1.303	1.399	1.391	1.533	1.531	1.453	1.485	1.519	1.4	1.34	1.439
115.8	0.747	0.761	0.734	0.939	0.907	1.054	0.997	0.987	0.973	1.046	1.155	1.074	1.474	1.304	1.399	1.392	1.533	1.532	1.454	1.486	1.519	1.401	1.341	1.44
116	0.748	0.761	0.734	0.939	0.908	1.053	0.997	0.987	0.973	1.047	1.156	1.075	1.475	1.305	1.4	1.393	1.534	1.533	1.455	1.487	1.52	1.402	1.342	1.441
116.2	0.748	0.761	0.734	0.94	0.907	1.053	0.998	0.987	0.974	1.047	1.157	1.075	1.475	1.305	1.401	1.393	1.534	1.534	1.456	1.488	1.521	1.403	1.343	1.442
116.4	0.748	0.761	0.734	0.94	0.907	1.053	0.998	0.987	0.974	1.047	1.158	1.076	1.476	1.306	1.402	1.394	1.535	1.535	1.457	1.489	1.522	1.404	1.344	1.443
116.6	0.749	0.761	0.734	0.94	0.908	1.053	0.998	0.987	0.974	1.048	1.158	1.077	1.476	1.306	1.404	1.395	1.535	1.536	1.458	1.491	1.523	1.404	1.345	1.444
116.8	0.749	0.761	0.735	0.94	0.908	1.053	0.999	0.986	0.975	1.048	1.159	1.077	1.476	1.307	1.405	1.396	1.536	1.537	1.459	1.492	1.524	1.405	1.346	1.444
117	0.75	0.761	0.735	0.94	0.909	1.053	0.999	0.987	0.975	1.049	1.159	1.077	1.477	1.308	1.406	1.396	1.536	1.538	1.46	1.493	1.524	1.406	1.346	1.445
117.2	0.75	0.761	0.735	0.94	0.909	1.053	0.999	0.987	0.975	1.049	1.159	1.077	1.477	1.309	1.407	1.397	1.537	1.539	1.461	1.494	1.525	1.407	1.347	1.446
117.4	0.75	0.761	0.735	0.941	0.91	1.053	0.999	0.988	0.976	1.049	1.16	1.077	1.478	1.31	1.408	1.398	1.537	1.54	1.462	1.495	1.526	1.408	1.348	1.446
117.6	0.75	0.761	0.735	0.941	0.909	1.053	1	0.988	0.976	1.05	1.16	1.077	1.479	1.311	1.409	1.399	1.538	1.54	1.463	1.496	1.527	1.409	1.349	1.447
117.8	0.75	0.761	0.736	0.941	0.909	1.053	1	0.989	0.977	1.05	1.161	1.078	1.48	1.312	1.41	1.4	1.539	1.541	1.463	1.496	1.528	1.41	1.35	1.448
118	0.75	0.761	0.736	0.941	0.909	1.053	1	0.989	0.977	1.05	1.161	1.078	1.481	1.313	1.411	1.401	1.54	1.542	1.464	1.497	1.529	1.411	1.351	1.449
118.2	0.75	0.761	0.736	0.941	0.909	1.053	1.001	0.99	0.977	1.051	1.161	1.078	1.482	1.314	1.412	1.402	1.541	1.543	1.464	1.498	1.53	1.411	1.352	1.45
118.4	0.75	0.761	0.736	0.941	0.909	1.054	1.001	0.991	0.978	1.051	1.162	1.078	1.483	1.316	1.412	1.403	1.542	1.544	1.465	1.499	1.531	1.412	1.353	1.45
118.6	0.75	0.761	0.736	0.941	0.909	1.054	1.002	0.991	0.978	1.052	1.162	1.078	1.485	1.317	1.413	1.404	1.542	1.545	1.465	1.499	1.532	1.412	1.353	1.451
118.8	0.75	0.761	0.735	0.941	0.909	1.054	1.002	0.992	0.978	1.052	1.163	1.078	1.486	1.318	1.414	1.405	1.543	1.546	1.466	1.5	1.533	1.412	1.354	1.452
119	0.75	0.761	0.735	0.941	0.909	1.055	1.002	0.992	0.979	1.053	1.163	1.078	1.487	1.319	1.414	1.405	1.544	1.546	1.467	1.5	1.533	1.413	1.355	1.453
119.2	0.75	0.76	0.735	0.942	0.909	1.055	1.003	0.992	0.979	1.054	1.164	1.079	1.488	1.32	1.414	1.406	1.545	1.547	1.467	1.501	1.534	1.413	1.355	1.453
119.4	0.751	0.761	0.735	0.942	0.909	1.056	1.003	0.993	0.979	1.054	1.165	1.079	1.489	1.321	1.415	1.407	1.545	1.548	1.468	1.501	1.535	1.414	1.356	1.454
119.6	0.751	0.761	0.735	0.942	0.908	1.056	1.004	0.993	0.979	1.055	1.165	1.079	1.49	1.322	1.415	1.408	1.546	1.548	1.469	1.502	1.536	1.414	1.357	1.455
119.8	0.751	0.761	0.735	0.942	0.908	1.056	1.004	0.993	0.98	1.055	1.166	1.08	1.49	1.323	1.416	1.409	1.547	1.549	1.469	1.503	1.536	1.415	1.357	1.456
120	0.752	0.761	0.735	0.943	0.907	1.056	1.005	0.994	0.98	1.055	1.167	1.08	1.491	1.323	1.417	1.41	1.548	1.55	1.47	1.504	1.537	1.416	1.358	1.456
120.2	0.753	0.761	0.734	0.943	0.907	1.056	1.006	0.994	0.98	1.056	1.168	1.08	1.491	1.323	1.418	1.41	1.548	1.551	1.47	1.504	1.538	1.416	1.359	1.456
120.4	0.753	0.761	0.734	0.943	0.907	1.056	1.006	0.994	0.98	1.056	1.168	1.081	1.492	1.324	1.419	1.411	1.55	1.552	1.471	1.505	1.539	1.417	1.359	1.457
120.6	0.754	0.761	0.734	0.943	0.908	1.056	1.007	0.995	0.98	1.057	1.169	1.081	1.493	1.324	1.42	1.412	1.551	1.553	1.472	1.506	1.539	1.418	1.36	1.457
120.8	0.754	0.761	0.734	0.943	0.908	1.056	1.007	0.995	0.981	1.058	1.169	1.081	1.493	1.325	1.421	1.412	1.552	1.554	1.472	1.507	1.54	1.418	1.361	1.458
121	0.754	0.761	0.735	0.943	0.908	1.056	1.008	0.996	0.981	1.058	1.169	1.082	1.494	1.326	1.422	1.413	1.553	1.555	1.473	1.508	1.541	1.419	1.362	1.458
121.2	0.754	0.761	0.735	0.944	0.908	1.056	1.008	0.996	0.981	1.059	1.17	1.082	1.495	1.326	1.423	1.414	1.554	1.556	1.473	1.509	1.542	1.419	1.363	1.459
121.4	0.754	0.762	0.735	0.944	0.908	1.056	1.008	0.996	0.982	1.06	1.17	1.083	1.496	1.327	1.424	1.414	1.555	1.558	1.474	1.509	1.543	1.42	1.364	1.46
121.6	0.754	0.762	0.735	0.944	0.907	1.055	1.009	0.997	0.982	1.06	1.171	1.083	1.498	1.327	1.425	1.415	1.556	1.559	1.475	1.51	1.544	1.421	1.365	1.461
121.8	0.754	0.762	0.735	0.944	0.907	1.055	1.009	0.998	0.982	1.061	1.172	1.084	1.499	1.328	1.426	1.416	1.557	1.56	1.475	1.511	1.545	1.422	1.365	1.462
122	0.754	0.762	0.735	0.944	0.907	1.056	1.01	0.998	0.982	1.061	1.172	1.084	1.501	1.329	1.427	1.416	1.558	1.562	1.476	1.512	1.546	1.422	1.366	1.463
122.2	0.754	0.762	0.735	0.945	0.907	1.056	1.011	0.999	0.983	1.062	1.173	1.085	1.502	1.33	1.428	1.417	1.558	1.563	1.476	1.513	1.546	1.423	1.367	1.463
122.4	0.754	0.762	0.735	0.945	0.907	1.056	1.011	0.999	0.983	1.062	1.174	1.085	1.503	1.331	1.428	1.418	1.559	1.564	1.477	1.514	1.547	1.424	1.368	1.464
122.6	0.754	0.762	0.735	0.945	0.907	1.057	1.011	1	0.984	1.062	1.175	1.086	1.504	1.332	1.429	1.419	1.56	1.565	1.477	1.515	1.548	1.425	1.368	1.465
122.8	0.754	0.762	0.735	0.945	0.907	1.057	1.012	1.001	0.984	1.063	1.175	1.087	1.505	1.332	1.429	1.419	1.561	1.566	1.478	1.515	1.548	1.425	1.369	1.466
123	0.754	0.762	0.735	0.945	0.908	1.058	1.012	1.001	0.985	1.063	1.176	1.088	1.506	1.334	1.43	1.42	1.561	1.567	1.479	1.516	1.549	1.426	1.37	1.467
123.2	0.755	0.762	0.735	0.945	0.908	1.058	1.012	1.002	0.986	1.064	1.177	1.088	1.506	1.335	1.431	1.422	1.562	1.567	1.48	1.517	1.549	1.428	1.37	1.467
123.4	0.755	0.762	0.735	0.945	0.908	1.059	1.012	1.003	0.987	1.064	1.177	1.089	1.507	1.336	1.431	1.423	1.563	1.568	1.481	1.518	1.55	1.428	1.371	1.468
123.6	0.755	0.763	0.735	0.945	0.907	1.059	1.013	1.003	0.987	1.065	1.178	1.089	1.507	1.337	1.432	1.424	1.564	1.568	1.482	1.519	1.551	1.429	1.372	1.469
123.8	0.756	0.763	0.735	0.945	0.907	1.059	1.013	1.004	0.988	1.065	1.179	1.09	1.508	1.338	1.433	1.425	1.565	1.569	1.482	1.52	1.552	1.43	1.372	1.469
124	0.756	0.763	0.735	0.945	0.907	1.059	1.013	1.004	0.988	1.066	1.179	1.09	1.508	1.339	1.434	1.426	1.565	1.57	1.483	1.52	1.553	1.431	1.373	1.47
124.2	0.756	0.764	0.735	0.945	0.908	1.059	1.014	1.004	0.989	1.066	1.18	1.091	1.508	1.34	1.435	1.427	1.566	1.57	1.484	1.521	1.553	1.431	1.374	1.471
124.4	0.757	0.764	0.735	0.945	0.909	1.059	1.014	1.004	0.989	1.067	1.181	1.091	1.509	1.341	1.436	1.427	1.567	1.571	1.484	1.522	1.554	1.432	1.375	1.471
124.6	0.757	0.764	0.736	0.946	0.91	1.06	1.014	1.004	0.989	1.068	1.181	1.092	1.509	1.342	1.437	1.428	1.568	1.571	1.485	1.523	1.555	1.432	1.375	1.472
124.8	0.756	0.764	0.736	0.946	0.911	1.06	1.014	1.004	0.99	1.069	1.182	1.093	1.51	1.342	1.438	1.429	1.569	1.572	1.485	1.523	1.556	1.432	1.376	1.473
125	0.756	0.764	0.736	0.946	0.912	1.06	1.015	1.003	0.99	1.069	1.182	1.093	1.511	1.343	1.438	1.43	1.569	1.572	1.486	1.524	1.557	1.433	1.377	1.474
125.2	0.756	0.764	0.736	0.947	0.912	1.06	1.015	1.003	0.99	1.07	1.183	1.094	1.511	1.344	1.439	1.431	1.57	1.573	1.487	1.525	1.558	1.433	1.378	1.475
125.4	0.756	0.764	0.736	0.947	0.912	1.06	1.016	1.002	0.99	1.071	1.183	1.094	1.512	1.345	1.44	1.431	1.57	1.573	1.487	1.526	1.559	1.434	1.378	1.476
125.6	0.756	0.764	0.736	0.947	0.912	1.06	1.016	1	0.99	1.071	1.184	1.094	1.513	1.346	1.441	1.432	1.571	1.574	1.488	1.526	1.559	1.435	1.379	1.477
125.8	0.756	0.764	0.736	0.947	0.912	1.06	1.017	0.998	0.99	1.072	1.185	1.095	1.514	1.347	1.441	1.433	1.571	1.575	1.489	1.527	1.56	1.436	1.38	1.478
126	0.756	0.764	0.736	0.947	0.911	1.06	1.017	0.996	0.991	1.072	1.185	1.095	1.515	1.347	1.442	1.434	1.572	1.576	1.489	1.528	1.561	1.436	1.381	1.479
126.2	0.755	0.764	0.736	0.947	0.911	1.06	1.018	0.994	0.991	1.072	1.186	1.095	1.516	1.348	1.443	1.434	1.573	1.577	1.49	1.529	1.561	1.437	1.382	1.48
126.4	0.755	0.764	0.736	0.947	0.911	1.06	1.019	0.992	0.992	1.072	1.186	1.096	1.517	1.349	1.443	1.435	1.574	1.578	1.491	1.53	1.562	1.438	1.383	1.48
126.6	0.755	0.764	0.736	0.947	0.91	1.06	1.019	0.99	0.992	1.072	1.186	1.097	1.518	1.35	1.444	1.436	1.574	1.579	1.492	1.531	1.563	1.439	1.384	1.481
126.8	0.755	0.764	0.736	0.947	0.91	1.06	1.02	0.989	0.993	1.072	1.187	1.097	1.519	1.351	1.444	1.436	1.575	1.58	1.493	1.531	1.563	1.439	1.384	1.482
127	0.755	0.764	0.736	0.947	0.91	1.06	1.02	0.987	0.993	1.072	1.187	1.098	1.519	1.352	1.445	1.437	1.576	1.581	1.494	1.532	1.564	1.44	1.385	1.482
127.2	0.755	0.764	0.737	0.947	0.91	1.06	1.02	0.985	0.994	1.072	1.187	1.099	1.52	1.353	1.446	1.438	1.577	1.582	1.495	1.533	1.564	1.441	1.386	1.483
127.4	0.755	0.764	0.737	0.947	0.91	1.06	1.021	0.984	0.994	1.072	1.188	1.099	1.52	1.353	1.447	1.438	1.578	1.582	1.495	1.534	1.565	1.442	1.387	1.484
127.6	0.755	0.765	0.737	0.947	0.909	1.06	1.021	0.983	0.994	1.072	1.188	1.1	1.521	1.354	1.447	1.439	1.579	1.583	1.496	1.535	1.566	1.442	1.387	1.484
127.8	0.756	0.765	0.737	0.948	0.909	1.06	1.022	0.983	0.994	1.072	1.189	1.101	1.521	1.355	1.448	1.44	1.58	1.584	1.497	1.536	1.566	1.443	1.388	1.485
128	0.756	0.765	0.737	0.948	0.91	1.061	1.022	0.982	0.994	1.073	1.189	1.101	1.522	1.355	1.449	1.44	1.581	1.585	1.497	1.536	1.567	1.444	1.388	1.486
128.2	0.756	0.765	0.737	0.948	0.91	1.061	1.022	0.982	0.995	1.073	1.19	1.102	1.523	1.356	1.45	1.441	1.582	1.586	1.498	1.537	1.568	1.444	1.389	1.486
128.4	0.757	0.765	0.737	0.949	0.911	1.061	1.023	0.982	0.995	1.074	1.191	1.103	1.524	1.356	1.451	1.442	1.583	1.586	1.498	1.537	1.569	1.444	1.389	1.487
128.6	0.757	0.765	0.737	0.949	0.911	1.061	1.023	0.982	0.995	1.074	1.191	1.104	1.525	1.357	1.452	1.443	1.583	1.587	1.499	1.537	1.569	1.445	1.39	1.488
128.8	0.757	0.765	0.737	0.949	0.911	1.061	1.023	0.983	0.995	1.075	1.192	1.105	1.525	1.358	1.453	1.444	1.584	1.588	1.5	1.538	1.57	1.445	1.39	1.488
129	0.758	0.766	0.736	0.95	0.911	1.061	1.024	0.983	0.995	1.076	1.192	1.105	1.526	1.359	1.454	1.445	1.585	1.589	1.5	1.538	1.571	1.445	1.391	1.489
129.2	0.758	0.766	0.736	0.95	0.911	1.061	1.024	0.983	0.995	1.077	1.193	1.105	1.527	1.359	1.454	1.445	1.586	1.59	1.501	1.539	1.571	1.445	1.392	1.49
129.4	0.758	0.766	0.736	0.95	0.911	1.061	1.024	0.983	0.996	1.078	1.194	1.106	1.528	1.361	1.455	1.446	1.586	1.591	1.501	1.539	1.572	1.446	1.392	1.49
129.6	0.758	0.766	0.736	0.95	0.911	1.061	1.024	0.982	0.996	1.079	1.194	1.106	1.529	1.362	1.455	1.447	1.587	1.592	1.502	1.54	1.573	1.446	1.393	1.491
129.8	0.758	0.766	0.736	0.951	0.911	1.061	1.024	0.982	0.996	1.079	1.194	1.106	1.53	1.363	1.456	1.447	1.588	1.593	1.502	1.541	1.574	1.447	1.394	1.492
130	0.758	0.766	0.736	0.951	0.911	1.061	1.025	0.982	0.997	1.08	1.195	1.107	1.53	1.364	1.457	1.448	1.589	1.594	1.503	1.542	1.574	1.447	1.395	1.492
130.2	0.758	0.766	0.736	0.951	0.911	1.061	1.025	0.982	0.997	1.08	1.195	1.107	1.531	1.365	1.457	1.448	1.59	1.594	1.504	1.542	1.575	1.448	1.395	1.493
130.4	0.758	0.766	0.736	0.951	0.911	1.061	1.025	0.982	0.998	1.081	1.196	1.107	1.532	1.366	1.458	1.449	1.591	1.595	1.505	1.543	1.576	1.449	1.396	1.493
130.6	0.758	0.766	0.737	0.951	0.91	1.061	1.026	0.982	0.998	1.081	1.196	1.108	1.533	1.367	1.458	1.449	1.593	1.596	1.506	1.544	1.577	1.45	1.397	1.494
130.8	0.758	0.766	0.737	0.951	0.91	1.061	1.026	0.982	0.998	1.081	1.196	1.108	1.534	1.368	1.459	1.45	1.594	1.596	1.506	1.545	1.578	1.45	1.398	1.495
131	0.758	0.766	0.737	0.951	0.91	1.061	1.026	0.983	0.999	1.082	1.197	1.109	1.535	1.369	1.46	1.45	1.595	1.597	1.507	1.545	1.579	1.451	1.398	1.496
131.2	0.758	0.766	0.737	0.951	0.911	1.062	1.027	0.983	0.999	1.082	1.197	1.109	1.536	1.369	1.46	1.451	1.596	1.598	1.508	1.546	1.579	1.452	1.399	1.496
131.4	0.758	0.766	0.737	0.951	0.911	1.062	1.027	0.984	0.999	1.082	1.197	1.11	1.537	1.37	1.461	1.451	1.597	1.598	1.509	1.547	1.58	1.452	1.4	1.497
131.6	0.758	0.766	0.737	0.951	0.911	1.062	1.028	0.984	0.999	1.082	1.198	1.11	1.538	1.37	1.462	1.452	1.598	1.599	1.509	1.549	1.581	1.453	1.4	1.498
131.8	0.759	0.766	0.738	0.951	0.911	1.062	1.028	0.985	0.999	1.083	1.198	1.111	1.539	1.371	1.463	1.453	1.599	1.6	1.51	1.55	1.582	1.454	1.401	1.499
132	0.759	0.766	0.738	0.951	0.911	1.063	1.029	0.985	0.998	1.084	1.198	1.111	1.539	1.371	1.464	1.453	1.599	1.601	1.51	1.55	1.583	1.455	1.402	1.5
132.2	0.759	0.766	0.738	0.951	0.912	1.063	1.03	0.986	0.999	1.084	1.199	1.112	1.54	1.372	1.465	1.454	1.6	1.601	1.511	1.551	1.583	1.455	1.402	1.5
132.4	0.76	0.766	0.738	0.951	0.912	1.063	1.03	0.986	0.999	1.085	1.199	1.113	1.541	1.372	1.466	1.455	1.601	1.602	1.511	1.552	1.584	1.456	1.403	1.5
132.6	0.76	0.767	0.738	0.951	0.913	1.063	1.031	0.987	0.999	1.086	1.2	1.113	1.541	1.373	1.467	1.455	1.602	1.603	1.511	1.553	1.585	1.456	1.403	1.501
132.8	0.76	0.767	0.738	0.951	0.913	1.063	1.031	0.987	0.999	1.086	1.2	1.113	1.542	1.373	1.468	1.456	1.602	1.604	1.512	1.553	1.585	1.457	1.404	1.501
133	0.76	0.767	0.737	0.951	0.913	1.063	1.032	0.987	0.999	1.087	1.201	1.114	1.542	1.373	1.468	1.456	1.603	1.605	1.512	1.554	1.586	1.458	1.404	1.502
133.2	0.761	0.767	0.737	0.952	0.913	1.063	1.032	0.987	1	1.087	1.202	1.114	1.542	1.374	1.469	1.457	1.604	1.606	1.513	1.555	1.586	1.458	1.405	1.502
133.4	0.761	0.767	0.737	0.952	0.913	1.063	1.032	0.987	1	1.087	1.203	1.115	1.543	1.375	1.47	1.458	1.604	1.607	1.513	1.556	1.586	1.459	1.405	1.502
133.6	0.761	0.767	0.737	0.952	0.913	1.064	1.032	0.987	1.001	1.088	1.203	1.115	1.543	1.375	1.47	1.458	1.605	1.607	1.514	1.556	1.587	1.46	1.406	1.503
133.8	0.761	0.767	0.737	0.953	0.913	1.064	1.033	0.988	1.001	1.088	1.204	1.116	1.543	1.376	1.471	1.459	1.606	1.608	1.514	1.557	1.587	1.461	1.407	1.503
134	0.761	0.767	0.737	0.953	0.913	1.064	1.033	0.988	1.002	1.088	1.205	1.116	1.544	1.377	1.472	1.46	1.607	1.609	1.515	1.557	1.588	1.462	1.407	1.503
134.2	0.761	0.767	0.737	0.953	0.913	1.064	1.034	0.988	1.002	1.088	1.206	1.117	1.544	1.377	1.473	1.46	1.608	1.609	1.516	1.558	1.588	1.463	1.408	1.504
134.4	0.761	0.767	0.737	0.953	0.913	1.064	1.034	0.988	1.003	1.089	1.207	1.118	1.545	1.378	1.473	1.461	1.609	1.61	1.516	1.558	1.589	1.463	1.409	1.504
134.6	0.761	0.768	0.737	0.953	0.913	1.064	1.034	0.988	1.003	1.089	1.207	1.118	1.546	1.379	1.474	1.462	1.609	1.611	1.517	1.558	1.589	1.464	1.41	1.505
134.8	0.761	0.768	0.737	0.954	0.914	1.064	1.034	0.988	1.004	1.089	1.208	1.118	1.547	1.38	1.474	1.463	1.61	1.612	1.518	1.559	1.59	1.464	1.41	1.505
135	0.761	0.768	0.737	0.954	0.914	1.064	1.034	0.989	1.004	1.089	1.209	1.119	1.548	1.38	1.475	1.464	1.61	1.613	1.518	1.559	1.591	1.464	1.411	1.506
135.2	0.761	0.768	0.738	0.954	0.914	1.064	1.034	0.989	1.004	1.09	1.209	1.119	1.548	1.381	1.475	1.465	1.611	1.614	1.519	1.56	1.591	1.465	1.412	1.507
135.4	0.761	0.768	0.738	0.954	0.914	1.064	1.035	0.989	1.005	1.09	1.21	1.12	1.549	1.382	1.475	1.466	1.612	1.615	1.519	1.561	1.592	1.465	1.413	1.508
135.6	0.761	0.768	0.738	0.954	0.914	1.064	1.035	0.989	1.005	1.091	1.21	1.12	1.55	1.382	1.476	1.467	1.612	1.616	1.52	1.561	1.593	1.465	1.413	1.508
135.8	0.761	0.768	0.738	0.954	0.914	1.064	1.036	0.989	1.005	1.092	1.211	1.121	1.551	1.383	1.476	1.468	1.613	1.616	1.52	1.562	1.594	1.465	1.414	1.509
136	0.761	0.768	0.738	0.955	0.914	1.064	1.036	0.989	1.006	1.092	1.211	1.122	1.551	1.383	1.477	1.468	1.614	1.617	1.521	1.563	1.594	1.466	1.415	1.51
136.2	0.761	0.768	0.738	0.955	0.915	1.064	1.036	0.99	1.006	1.093	1.212	1.122	1.553	1.384	1.477	1.469	1.614	1.617	1.521	1.564	1.595	1.466	1.415	1.511
136.4	0.761	0.769	0.738	0.955	0.915	1.064	1.037	0.99	1.006	1.093	1.212	1.123	1.554	1.384	1.478	1.47	1.615	1.617	1.522	1.564	1.596	1.467	1.416	1.512
136.6	0.761	0.769	0.737	0.955	0.915	1.064	1.037	0.99	1.006	1.094	1.213	1.123	1.555	1.385	1.478	1.47	1.615	1.618	1.522	1.565	1.596	1.467	1.417	1.513
136.8	0.761	0.769	0.737	0.955	0.916	1.064	1.037	0.99	1.007	1.094	1.214	1.124	1.556	1.385	1.478	1.471	1.616	1.618	1.523	1.566	1.597	1.468	1.417	1.514
137	0.762	0.769	0.737	0.956	0.916	1.064	1.037	0.99	1.007	1.095	1.214	1.124	1.557	1.386	1.479	1.471	1.617	1.619	1.523	1.566	1.597	1.469	1.418	1.515
137.2	0.762	0.769	0.737	0.956	0.915	1.064	1.038	0.99	1.007	1.095	1.215	1.125	1.558	1.387	1.479	1.472	1.617	1.619	1.523	1.567	1.597	1.469	1.418	1.515
137.4	0.762	0.768	0.737	0.956	0.915	1.064	1.038	0.991	1.008	1.095	1.215	1.125	1.559	1.387	1.48	1.472	1.618	1.619	1.524	1.567	1.598	1.47	1.419	1.516
137.6	0.763	0.768	0.737	0.956	0.915	1.065	1.038	0.991	1.008	1.096	1.216	1.126	1.559	1.388	1.481	1.473	1.619	1.62	1.524	1.568	1.598	1.471	1.419	1.516
137.8	0.763	0.768	0.737	0.956	0.915	1.065	1.039	0.991	1.008	1.096	1.216	1.126	1.56	1.389	1.482	1.474	1.62	1.62	1.524	1.568	1.599	1.471	1.42	1.517
138	0.763	0.769	0.737	0.956	0.915	1.065	1.039	0.991	1.009	1.096	1.217	1.127	1.56	1.39	1.482	1.475	1.621	1.621	1.524	1.568	1.6	1.472	1.42	1.517
138.2	0.763	0.769	0.737	0.956	0.915	1.065	1.039	0.991	1.009	1.096	1.217	1.127	1.561	1.391	1.483	1.476	1.622	1.622	1.525	1.569	1.6	1.472	1.421	1.517
138.4	0.763	0.769	0.737	0.957	0.915	1.065	1.039	0.992	1.01	1.097	1.218	1.127	1.561	1.392	1.484	1.476	1.623	1.623	1.525	1.569	1.601	1.473	1.421	1.517
138.6	0.763	0.769	0.737	0.957	0.915	1.065	1.039	0.992	1.011	1.097	1.218	1.127	1.562	1.393	1.485	1.477	1.624	1.624	1.525	1.57	1.602	1.473	1.421	1.517
138.8	0.764	0.768	0.736	0.957	0.914	1.066	1.04	0.993	1.011	1.098	1.218	1.127	1.562	1.394	1.485	1.478	1.624	1.625	1.526	1.571	1.603	1.474	1.422	1.518
139	0.764	0.768	0.736	0.957	0.914	1.066	1.04	0.993	1.011	1.098	1.219	1.127	1.562	1.396	1.486	1.479	1.625	1.626	1.527	1.571	1.604	1.474	1.422	1.518
139.2	0.764	0.768	0.735	0.957	0.914	1.066	1.04	0.994	1.012	1.098	1.219	1.127	1.563	1.397	1.487	1.479	1.626	1.627	1.527	1.572	1.604	1.474	1.422	1.518
139.4	0.764	0.768	0.734	0.957	0.914	1.066	1.041	0.994	1.012	1.099	1.219	1.127	1.563	1.397	1.488	1.48	1.626	1.629	1.528	1.573	1.605	1.474	1.423	1.519
139.6	0.763	0.768	0.734	0.957	0.915	1.066	1.041	0.995	1.012	1.099	1.22	1.127	1.564	1.398	1.489	1.48	1.627	1.63	1.529	1.574	1.606	1.475	1.424	1.52
139.8	0.763	0.768	0.734	0.957	0.915	1.066	1.042	0.995	1.013	1.1	1.22	1.127	1.564	1.399	1.49	1.481	1.627	1.631	1.53	1.575	1.606	1.475	1.424	1.52
140	0.763	0.768	0.733	0.957	0.917	1.066	1.043	0.995	1.013	1.1	1.221	1.128	1.565	1.399	1.491	1.481	1.628	1.632	1.53	1.576	1.607	1.475	1.425	1.521
140.2	0.763	0.768	0.733	0.957	0.918	1.066	1.043	0.996	1.013	1.1	1.221	1.128	1.566	1.4	1.491	1.482	1.629	1.632	1.531	1.577	1.607	1.476	1.426	1.522
140.4	0.763	0.768	0.733	0.957	0.919	1.066	1.044	0.996	1.013	1.101	1.222	1.128	1.567	1.401	1.492	1.482	1.629	1.633	1.531	1.578	1.608	1.476	1.426	1.522
140.6	0.763	0.768	0.733	0.958	0.92	1.066	1.044	0.996	1.013	1.101	1.222	1.129	1.568	1.401	1.493	1.483	1.63	1.633	1.532	1.579	1.608	1.477	1.427	1.523
140.8	0.764	0.768	0.733	0.958	0.921	1.066	1.045	0.996	1.013	1.102	1.223	1.129	1.568	1.402	1.494	1.483	1.631	1.634	1.532	1.579	1.609	1.477	1.428	1.523
141	0.764	0.769	0.733	0.958	0.921	1.066	1.045	0.997	1.014	1.102	1.223	1.129	1.569	1.402	1.495	1.484	1.631	1.634	1.533	1.58	1.61	1.478	1.428	1.524
141.2	0.764	0.769	0.733	0.958	0.921	1.066	1.046	0.997	1.014	1.103	1.224	1.129	1.569	1.403	1.496	1.484	1.632	1.635	1.533	1.58	1.61	1.479	1.429	1.524
141.4	0.765	0.769	0.733	0.958	0.921	1.066	1.046	0.997	1.014	1.103	1.225	1.128	1.57	1.403	1.497	1.485	1.633	1.635	1.534	1.58	1.611	1.479	1.429	1.524
141.6	0.765	0.769	0.733	0.959	0.921	1.066	1.047	0.998	1.014	1.104	1.225	1.128	1.571	1.404	1.497	1.486	1.634	1.636	1.534	1.581	1.612	1.48	1.43	1.525
141.8	0.765	0.769	0.733	0.959	0.921	1.066	1.047	0.998	1.015	1.104	1.226	1.127	1.572	1.405	1.498	1.487	1.634	1.637	1.535	1.581	1.612	1.48	1.431	1.525
142	0.765	0.769	0.733	0.959	0.921	1.067	1.047	0.999	1.015	1.105	1.226	1.126	1.573	1.405	1.499	1.487	1.635	1.638	1.536	1.581	1.613	1.481	1.431	1.526
142.2	0.765	0.769	0.733	0.959	0.921	1.067	1.047	0.999	1.015	1.106	1.227	1.125	1.573	1.406	1.499	1.488	1.636	1.638	1.536	1.582	1.614	1.481	1.432	1.527
142.4	0.766	0.77	0.733	0.959	0.92	1.067	1.048	0.999	1.016	1.107	1.227	1.125	1.574	1.406	1.5	1.489	1.637	1.639	1.537	1.582	1.614	1.482	1.432	1.527
142.6	0.766	0.77	0.733	0.959	0.92	1.068	1.048	1	1.016	1.107	1.227	1.124	1.575	1.407	1.5	1.489	1.638	1.639	1.537	1.583	1.615	1.482	1.433	1.528
142.8	0.766	0.77	0.733	0.959	0.919	1.068	1.048	1	1.016	1.108	1.228	1.123	1.575	1.408	1.501	1.49	1.638	1.64	1.538	1.584	1.616	1.483	1.434	1.529
143	0.767	0.77	0.733	0.959	0.919	1.068	1.048	1.001	1.017	1.108	1.228	1.123	1.576	1.408	1.501	1.491	1.639	1.641	1.538	1.585	1.617	1.483	1.434	1.529
143.2	0.767	0.77	0.733	0.959	0.919	1.068	1.048	1.001	1.017	1.109	1.228	1.122	1.577	1.409	1.502	1.491	1.639	1.641	1.539	1.586	1.617	1.483	1.435	1.53
143.4	0.766	0.77	0.733	0.959	0.918	1.068	1.048	1.001	1.018	1.11	1.229	1.122	1.578	1.409	1.502	1.492	1.64	1.642	1.539	1.587	1.618	1.484	1.435	1.531
143.6	0.766	0.77	0.733	0.959	0.919	1.068	1.049	1.002	1.018	1.11	1.229	1.122	1.578	1.41	1.503	1.492	1.641	1.643	1.54	1.587	1.618	1.484	1.436	1.532
143.8	0.766	0.77	0.733	0.959	0.919	1.068	1.049	1.002	1.019	1.11	1.23	1.122	1.579	1.41	1.503	1.492	1.641	1.644	1.541	1.588	1.619	1.484	1.437	1.532
144	0.766	0.77	0.733	0.959	0.92	1.068	1.05	1.002	1.019	1.111	1.23	1.123	1.579	1.411	1.503	1.493	1.642	1.645	1.541	1.589	1.619	1.485	1.437	1.533
144.2	0.767	0.77	0.733	0.959	0.92	1.068	1.05	1.002	1.019	1.111	1.231	1.124	1.58	1.411	1.504	1.493	1.643	1.645	1.541	1.59	1.619	1.485	1.438	1.533
144.4	0.767	0.77	0.733	0.96	0.92	1.067	1.05	1.002	1.02	1.111	1.231	1.124	1.58	1.412	1.505	1.494	1.644	1.646	1.542	1.591	1.62	1.486	1.438	1.534
144.6	0.767	0.77	0.733	0.96	0.92	1.067	1.05	1.002	1.02	1.111	1.232	1.125	1.581	1.412	1.505	1.494	1.645	1.646	1.542	1.591	1.62	1.486	1.439	1.534
144.8	0.767	0.77	0.734	0.96	0.92	1.067	1.051	1.003	1.02	1.111	1.232	1.126	1.582	1.413	1.506	1.495	1.645	1.647	1.542	1.592	1.62	1.487	1.439	1.534
145	0.768	0.77	0.734	0.961	0.919	1.067	1.051	1.003	1.02	1.111	1.233	1.126	1.582	1.413	1.506	1.495	1.646	1.648	1.543	1.592	1.621	1.487	1.44	1.534
145.2	0.768	0.77	0.734	0.961	0.919	1.067	1.051	1.003	1.021	1.112	1.233	1.127	1.583	1.414	1.507	1.496	1.647	1.649	1.543	1.593	1.621	1.487	1.44	1.535
145.4	0.768	0.77	0.733	0.961	0.919	1.067	1.052	1.004	1.021	1.112	1.234	1.127	1.584	1.414	1.508	1.497	1.647	1.649	1.544	1.593	1.622	1.488	1.441	1.535
145.6	0.768	0.77	0.733	0.962	0.919	1.068	1.052	1.004	1.021	1.112	1.234	1.128	1.585	1.415	1.509	1.497	1.648	1.65	1.544	1.594	1.623	1.488	1.441	1.536
145.8	0.768	0.77	0.733	0.962	0.919	1.068	1.052	1.004	1.021	1.112	1.234	1.128	1.586	1.416	1.51	1.498	1.649	1.651	1.545	1.594	1.623	1.488	1.442	1.537
146	0.768	0.77	0.733	0.963	0.919	1.068	1.052	1.005	1.021	1.113	1.235	1.129	1.587	1.416	1.511	1.499	1.65	1.652	1.545	1.594	1.624	1.488	1.443	1.538
146.2	0.768	0.771	0.733	0.963	0.919	1.069	1.052	1.005	1.022	1.113	1.235	1.129	1.587	1.417	1.512	1.499	1.65	1.653	1.546	1.594	1.625	1.489	1.443	1.538
146.4	0.768	0.771	0.733	0.963	0.92	1.069	1.053	1.005	1.022	1.113	1.235	1.13	1.588	1.418	1.512	1.5	1.651	1.654	1.546	1.595	1.625	1.489	1.444	1.539
146.6	0.768	0.771	0.733	0.963	0.92	1.07	1.053	1.005	1.023	1.114	1.236	1.13	1.588	1.418	1.513	1.501	1.651	1.654	1.547	1.595	1.626	1.489	1.445	1.54
146.8	0.767	0.772	0.733	0.962	0.92	1.07	1.053	1.005	1.023	1.115	1.236	1.13	1.589	1.419	1.514	1.502	1.652	1.655	1.547	1.595	1.627	1.489	1.445	1.54
147	0.767	0.772	0.733	0.962	0.92	1.07	1.053	1.005	1.023	1.115	1.237	1.131	1.589	1.42	1.515	1.502	1.653	1.655	1.548	1.596	1.627	1.489	1.446	1.541
147.2	0.767	0.772	0.733	0.963	0.921	1.071	1.053	1.006	1.024	1.116	1.237	1.131	1.589	1.42	1.515	1.503	1.654	1.656	1.548	1.596	1.628	1.49	1.446	1.541
147.4	0.767	0.773	0.733	0.963	0.921	1.071	1.053	1.006	1.024	1.116	1.238	1.131	1.59	1.421	1.516	1.504	1.654	1.656	1.549	1.597	1.628	1.49	1.447	1.542
147.6	0.767	0.773	0.733	0.963	0.921	1.071	1.054	1.006	1.024	1.117	1.239	1.132	1.59	1.422	1.517	1.504	1.655	1.657	1.549	1.597	1.628	1.491	1.448	1.542
147.8	0.767	0.773	0.733	0.963	0.921	1.071	1.054	1.006	1.024	1.118	1.239	1.132	1.591	1.423	1.517	1.505	1.656	1.658	1.55	1.598	1.628	1.492	1.448	1.543
148	0.768	0.773	0.734	0.963	0.921	1.071	1.054	1.006	1.024	1.118	1.24	1.132	1.591	1.423	1.518	1.506	1.657	1.658	1.55	1.598	1.629	1.492	1.449	1.543
148.2	0.768	0.773	0.734	0.963	0.921	1.07	1.055	1.006	1.025	1.119	1.24	1.133	1.592	1.424	1.518	1.506	1.658	1.659	1.551	1.599	1.629	1.493	1.449	1.543
148.4	0.768	0.773	0.734	0.963	0.921	1.07	1.055	1.007	1.025	1.12	1.241	1.133	1.592	1.424	1.519	1.507	1.658	1.66	1.551	1.6	1.629	1.494	1.449	1.543
148.6	0.768	0.773	0.734	0.963	0.922	1.07	1.055	1.007	1.025	1.12	1.241	1.134	1.593	1.424	1.519	1.508	1.659	1.66	1.551	1.601	1.63	1.495	1.45	1.543
148.8	0.769	0.773	0.735	0.963	0.922	1.07	1.056	1.008	1.025	1.121	1.242	1.134	1.593	1.425	1.52	1.508	1.659	1.661	1.551	1.601	1.63	1.495	1.45	1.543
149	0.769	0.772	0.735	0.963	0.922	1.069	1.056	1.009	1.025	1.121	1.243	1.134	1.593	1.425	1.521	1.509	1.659	1.662	1.552	1.602	1.63	1.496	1.451	1.543
149.2	0.769	0.772	0.734	0.963	0.923	1.069	1.057	1.009	1.025	1.121	1.243	1.135	1.593	1.426	1.522	1.509	1.66	1.663	1.552	1.603	1.631	1.496	1.451	1.544
149.4	0.769	0.772	0.734	0.963	0.923	1.069	1.057	1.01	1.025	1.121	1.244	1.135	1.593	1.426	1.522	1.51	1.66	1.663	1.553	1.603	1.632	1.496	1.451	1.544
149.6	0.769	0.771	0.734	0.963	0.924	1.069	1.058	1.01	1.025	1.122	1.244	1.136	1.593	1.427	1.523	1.51	1.66	1.664	1.553	1.604	1.632	1.496	1.452	1.544
149.8	0.769	0.771	0.734	0.963	0.925	1.069	1.058	1.011	1.025	1.122	1.245	1.136	1.593	1.427	1.523	1.51	1.66	1.665	1.553	1.604	1.632	1.497	1.452	1.544
150	0.769	0.771	0.734	0.963	0.925	1.069	1.058	1.011	1.025	1.122	1.245	1.136	1.593	1.427	1.523	1.51	1.66	1.665	1.553	1.604	1.632	1.497	1.452	1.544
150.2	0.768	0.771	0.735	0.961	0.925	1.068	1.057	1.011	1.024	1.12	1.243	1.136	1.593	1.426	1.522	1.509	1.658	1.664	1.552	1.604	1.633	1.495	1.452	1.544
150.4	0.767	0.772	0.736	0.958	0.925	1.067	1.055	1.01	1.023	1.119	1.242	1.136	1.592	1.425	1.52	1.507	1.656	1.663	1.55	1.603	1.633	1.493	1.451	1.544
150.6	0.766	0.772	0.736	0.956	0.924	1.066	1.054	1.01	1.022	1.117	1.24	1.136	1.59	1.423	1.519	1.504	1.654	1.661	1.547	1.603	1.634	1.491	1.45	1.543
150.8	0.764	0.772	0.737	0.953	0.924	1.064	1.052	1.009	1.021	1.115	1.237	1.136	1.589	1.422	1.517	1.502	1.651	1.659	1.544	1.602	1.634	1.487	1.448	1.542
151	0.763	0.772	0.738	0.95	0.923	1.062	1.05	1.008	1.019	1.113	1.235	1.136	1.587	1.42	1.515	1.498	1.648	1.657	1.541	1.6	1.633	1.484	1.447	1.541
151.2	0.762	0.772	0.738	0.947	0.922	1.06	1.048	1.006	1.018	1.112	1.232	1.135	1.585	1.417	1.513	1.495	1.645	1.654	1.536	1.599	1.633	1.479	1.445	1.539
151.4	0.761	0.772	0.738	0.945	0.922	1.057	1.046	1.005	1.016	1.11	1.23	1.134	1.583	1.415	1.51	1.491	1.642	1.652	1.532	1.597	1.632	1.474	1.442	1.536
151.6	0.76	0.772	0.738	0.942	0.921	1.054	1.044	1.003	1.015	1.108	1.227	1.133	1.58	1.413	1.508	1.487	1.638	1.649	1.527	1.594	1.63	1.469	1.44	1.533
151.8	0.759	0.771	0.738	0.94	0.92	1.051	1.043	1.002	1.013	1.107	1.224	1.132	1.578	1.41	1.505	1.483	1.635	1.646	1.522	1.592	1.629	1.463	1.437	1.53
152	0.758	0.771	0.738	0.938	0.919	1.048	1.041	1	1.012	1.106	1.222	1.13	1.575	1.407	1.503	1.478	1.632	1.643	1.517	1.589	1.627	1.457	1.434	1.527
152.2	0.758	0.77	0.737	0.936	0.919	1.045	1.04	0.998	1.011	1.105	1.219	1.129	1.572	1.404	1.501	1.474	1.63	1.64	1.511	1.586	1.624	1.451	1.431	1.523
152.4	0.757	0.769	0.736	0.934	0.918	1.042	1.038	0.997	1.01	1.104	1.217	1.128	1.57	1.402	1.499	1.469	1.627	1.637	1.506	1.583	1.621	1.445	1.428	1.519
152.6	0.757	0.768	0.735	0.933	0.917	1.04	1.037	0.995	1.009	1.103	1.216	1.126	1.567	1.399	1.497	1.465	1.625	1.635	1.501	1.579	1.618	1.439	1.424	1.515
152.8	0.756	0.767	0.735	0.931	0.917	1.037	1.036	0.994	1.008	1.102	1.215	1.125	1.565	1.396	1.495	1.46	1.622	1.632	1.495	1.576	1.616	1.433	1.421	1.511
153	0.755	0.767	0.734	0.93	0.916	1.034	1.035	0.992	1.007	1.101	1.213	1.124	1.562	1.394	1.493	1.456	1.62	1.63	1.49	1.573	1.613	1.426	1.417	1.508
153.2	0.755	0.766	0.733	0.928	0.916	1.032	1.033	0.991	1.006	1.099	1.212	1.122	1.56	1.391	1.491	1.452	1.617	1.628	1.484	1.569	1.61	1.42	1.414	1.504
153.4	0.754	0.766	0.732	0.927	0.915	1.029	1.032	0.99	1.005	1.098	1.21	1.121	1.557	1.389	1.489	1.448	1.615	1.626	1.479	1.566	1.608	1.414	1.41	1.501
153.6	0.754	0.765	0.731	0.925	0.915	1.027	1.031	0.989	1.004	1.097	1.209	1.12	1.555	1.386	1.488	1.444	1.612	1.624	1.474	1.563	1.605	1.408	1.407	1.498
153.8	0.753	0.765	0.731	0.924	0.914	1.025	1.03	0.988	1.004	1.096	1.208	1.119	1.552	1.384	1.486	1.441	1.61	1.622	1.469	1.56	1.602	1.403	1.404	1.496
154	0.753	0.765	0.73	0.923	0.914	1.023	1.029	0.987	1.003	1.095	1.206	1.118	1.55	1.381	1.484	1.437	1.607	1.62	1.464	1.557	1.6	1.397	1.401	1.493
154.2	0.752	0.764	0.73	0.921	0.913	1.021	1.028	0.986	1.002	1.094	1.205	1.117	1.547	1.379	1.482	1.433	1.605	1.618	1.46	1.554	1.597	1.392	1.398	1.49
154.4	0.751	0.764	0.729	0.92	0.913	1.019	1.027	0.985	1.001	1.094	1.204	1.116	1.545	1.377	1.481	1.43	1.603	1.616	1.455	1.552	1.594	1.387	1.395	1.488
154.6	0.751	0.764	0.729	0.919	0.912	1.018	1.026	0.984	1	1.093	1.203	1.115	1.542	1.374	1.479	1.427	1.601	1.614	1.451	1.549	1.592	1.382	1.392	1.485
154.8	0.75	0.764	0.729	0.918	0.912	1.016	1.026	0.983	1	1.092	1.202	1.114	1.54	1.372	1.477	1.424	1.599	1.612	1.447	1.547	1.589	1.377	1.389	1.483
155	0.75	0.763	0.728	0.917	0.911	1.015	1.025	0.982	0.999	1.091	1.201	1.112	1.538	1.37	1.475	1.421	1.597	1.61	1.443	1.544	1.587	1.373	1.386	1.48
155.2	0.749	0.763	0.728	0.916	0.911	1.013	1.024	0.981	0.998	1.091	1.2	1.111	1.536	1.369	1.474	1.418	1.595	1.608	1.439	1.542	1.584	1.368	1.383	1.478
155.4	0.748	0.763	0.728	0.914	0.91	1.011	1.024	0.98	0.997	1.09	1.199	1.11	1.533	1.367	1.472	1.415	1.593	1.606	1.435	1.539	1.582	1.364	1.38	1.476
155.6	0.747	0.762	0.727	0.913	0.909	1.009	1.023	0.978	0.996	1.089	1.198	1.109	1.531	1.365	1.47	1.413	1.591	1.605	1.431	1.536	1.579	1.36	1.378	1.474
155.8	0.747	0.762	0.727	0.913	0.909	1.007	1.023	0.977	0.996	1.089	1.197	1.109	1.529	1.363	1.469	1.41	1.589	1.603	1.428	1.534	1.577	1.355	1.375	1.472
156	0.746	0.761	0.726	0.912	0.908	1.005	1.022	0.976	0.995	1.088	1.196	1.108	1.527	1.361	1.468	1.407	1.587	1.602	1.424	1.532	1.575	1.351	1.373	1.469
156.2	0.745	0.761	0.726	0.911	0.908	1.003	1.021	0.975	0.995	1.087	1.196	1.107	1.525	1.36	1.466	1.404	1.586	1.6	1.42	1.53	1.573	1.347	1.37	1.467
156.4	0.744	0.761	0.726	0.91	0.907	1.001	1.021	0.974	0.994	1.086	1.195	1.106	1.523	1.358	1.465	1.402	1.584	1.599	1.417	1.527	1.571	1.344	1.368	1.465
156.6	0.744	0.76	0.725	0.91	0.906	0.999	1.02	0.973	0.994	1.086	1.194	1.106	1.522	1.356	1.464	1.399	1.582	1.598	1.414	1.525	1.569	1.34	1.366	1.463
156.8	0.743	0.76	0.725	0.909	0.906	0.997	1.019	0.972	0.993	1.085	1.193	1.105	1.52	1.354	1.463	1.397	1.581	1.596	1.411	1.523	1.567	1.336	1.364	1.461
157	0.743	0.76	0.724	0.908	0.905	0.995	1.018	0.972	0.992	1.084	1.192	1.104	1.518	1.353	1.462	1.394	1.579	1.595	1.407	1.521	1.565	1.333	1.362	1.459
157.2	0.742	0.759	0.724	0.908	0.904	0.993	1.017	0.971	0.992	1.084	1.191	1.103	1.517	1.351	1.461	1.392	1.577	1.593	1.404	1.519	1.564	1.33	1.36	1.458
157.4	0.741	0.759	0.723	0.907	0.904	0.991	1.017	0.971	0.991	1.083	1.19	1.102	1.515	1.349	1.46	1.389	1.576	1.591	1.401	1.518	1.562	1.327	1.358	1.456
157.6	0.741	0.758	0.723	0.906	0.903	0.989	1.016	0.97	0.991	1.083	1.189	1.101	1.513	1.348	1.458	1.387	1.574	1.589	1.398	1.516	1.56	1.324	1.356	1.454
157.8	0.741	0.758	0.722	0.906	0.903	0.987	1.015	0.969	0.99	1.082	1.188	1.101	1.512	1.346	1.458	1.385	1.573	1.588	1.395	1.514	1.559	1.32	1.354	1.453
158	0.74	0.758	0.722	0.905	0.903	0.986	1.014	0.969	0.989	1.082	1.187	1.1	1.51	1.344	1.457	1.383	1.571	1.586	1.393	1.512	1.557	1.317	1.353	1.451
158.2	0.74	0.757	0.721	0.905	0.902	0.984	1.014	0.968	0.989	1.081	1.187	1.1	1.509	1.343	1.456	1.381	1.57	1.585	1.39	1.511	1.555	1.314	1.351	1.45
158.4	0.74	0.757	0.721	0.904	0.902	0.983	1.013	0.968	0.988	1.081	1.186	1.099	1.507	1.341	1.455	1.379	1.568	1.583	1.387	1.509	1.554	1.312	1.349	1.448
158.6	0.74	0.756	0.72	0.903	0.902	0.981	1.013	0.967	0.988	1.081	1.185	1.099	1.506	1.339	1.454	1.377	1.567	1.582	1.385	1.507	1.552	1.309	1.347	1.447
158.8	0.74	0.756	0.72	0.903	0.901	0.98	1.012	0.967	0.987	1.08	1.184	1.098	1.505	1.337	1.453	1.375	1.565	1.58	1.383	1.505	1.551	1.307	1.346	1.446
159	0.739	0.755	0.719	0.902	0.901	0.978	1.012	0.966	0.986	1.08	1.184	1.097	1.503	1.336	1.452	1.373	1.564	1.579	1.381	1.504	1.549	1.304	1.344	1.445
159.2	0.739	0.755	0.719	0.901	0.9	0.977	1.012	0.965	0.986	1.08	1.183	1.096	1.502	1.334	1.452	1.371	1.562	1.578	1.379	1.502	1.548	1.302	1.343	1.443
159.4	0.738	0.754	0.719	0.9	0.9	0.975	1.011	0.964	0.985	1.079	1.182	1.096	1.5	1.333	1.451	1.369	1.56	1.577	1.376	1.5	1.546	1.299	1.341	1.442
159.6	0.738	0.754	0.719	0.899	0.899	0.974	1.011	0.963	0.985	1.079	1.181	1.095	1.498	1.331	1.45	1.368	1.559	1.576	1.374	1.499	1.544	1.296	1.339	1.44
159.8	0.737	0.754	0.718	0.898	0.899	0.972	1.011	0.962	0.984	1.078	1.181	1.095	1.497	1.329	1.449	1.366	1.557	1.575	1.372	1.497	1.543	1.294	1.338	1.438
160	0.737	0.754	0.718	0.897	0.898	0.971	1.01	0.962	0.984	1.077	1.18	1.094	1.495	1.328	1.448	1.365	1.556	1.574	1.37	1.496	1.541	1.291	1.336	1.437
160.2	0.736	0.753	0.718	0.896	0.898	0.969	1.01	0.961	0.983	1.077	1.179	1.094	1.494	1.327	1.448	1.363	1.554	1.573	1.368	1.494	1.539	1.289	1.335	1.435
160.4	0.736	0.753	0.718	0.896	0.897	0.968	1.009	0.96	0.982	1.076	1.178	1.093	1.492	1.325	1.447	1.362	1.553	1.572	1.366	1.493	1.538	1.286	1.333	1.433
160.6	0.735	0.753	0.718	0.895	0.897	0.966	1.009	0.96	0.982	1.076	1.178	1.093	1.491	1.324	1.446	1.36	1.552	1.571	1.363	1.491	1.536	1.284	1.332	1.432
160.8	0.735	0.753	0.717	0.895	0.896	0.964	1.008	0.959	0.981	1.075	1.177	1.092	1.49	1.323	1.445	1.358	1.551	1.57	1.362	1.49	1.535	1.282	1.331	1.431
161	0.734	0.753	0.717	0.894	0.895	0.963	1.008	0.958	0.981	1.075	1.177	1.091	1.488	1.322	1.445	1.357	1.55	1.569	1.36	1.489	1.534	1.279	1.33	1.43
161.2	0.734	0.752	0.717	0.894	0.895	0.961	1.007	0.958	0.98	1.075	1.177	1.091	1.487	1.321	1.444	1.355	1.549	1.568	1.358	1.487	1.532	1.277	1.329	1.428
161.4	0.733	0.752	0.717	0.893	0.895	0.96	1.007	0.957	0.98	1.074	1.176	1.09	1.486	1.32	1.443	1.354	1.548	1.567	1.356	1.486	1.531	1.275	1.328	1.427
161.6	0.733	0.752	0.717	0.893	0.895	0.959	1.006	0.956	0.98	1.074	1.176	1.09	1.484	1.319	1.442	1.353	1.547	1.566	1.355	1.485	1.53	1.272	1.327	1.426
161.8	0.732	0.751	0.716	0.892	0.894	0.957	1.006	0.956	0.98	1.073	1.176	1.089	1.483	1.318	1.442	1.351	1.546	1.565	1.353	1.484	1.529	1.27	1.326	1.425
162	0.732	0.751	0.716	0.892	0.894	0.956	1.005	0.955	0.98	1.072	1.175	1.089	1.482	1.317	1.441	1.35	1.545	1.565	1.351	1.482	1.528	1.268	1.325	1.423
162.2	0.732	0.751	0.715	0.891	0.894	0.955	1.005	0.955	0.98	1.072	1.175	1.088	1.481	1.316	1.44	1.349	1.544	1.564	1.35	1.481	1.527	1.266	1.324	1.422
162.4	0.732	0.75	0.715	0.891	0.893	0.953	1.004	0.954	0.98	1.071	1.174	1.088	1.48	1.315	1.44	1.348	1.543	1.563	1.348	1.48	1.526	1.264	1.323	1.421
162.6	0.732	0.75	0.715	0.89	0.893	0.952	1.003	0.954	0.979	1.071	1.173	1.087	1.479	1.313	1.439	1.347	1.542	1.562	1.347	1.479	1.525	1.262	1.322	1.421
162.8	0.731	0.75	0.714	0.89	0.892	0.95	1.003	0.954	0.979	1.07	1.172	1.087	1.478	1.312	1.438	1.345	1.541	1.561	1.345	1.477	1.524	1.26	1.321	1.42
163	0.731	0.75	0.714	0.889	0.891	0.949	1.002	0.953	0.979	1.07	1.172	1.086	1.477	1.311	1.437	1.344	1.54	1.56	1.344	1.476	1.523	1.258	1.32	1.419
163.2	0.731	0.75	0.713	0.888	0.891	0.947	1.001	0.953	0.978	1.069	1.171	1.086	1.476	1.31	1.436	1.343	1.54	1.559	1.342	1.475	1.522	1.256	1.319	1.418
163.4	0.731	0.749	0.713	0.887	0.89	0.946	1.001	0.952	0.978	1.069	1.171	1.086	1.474	1.309	1.436	1.341	1.539	1.558	1.341	1.474	1.521	1.254	1.318	1.418
163.6	0.73	0.749	0.712	0.886	0.89	0.944	1	0.952	0.977	1.068	1.17	1.085	1.473	1.307	1.435	1.34	1.538	1.557	1.339	1.473	1.519	1.252	1.316	1.417
163.8	0.73	0.749	0.712	0.886	0.889	0.943	1	0.951	0.977	1.068	1.169	1.085	1.472	1.306	1.434	1.338	1.537	1.556	1.337	1.472	1.518	1.25	1.315	1.416
164	0.729	0.749	0.711	0.885	0.889	0.941	0.999	0.951	0.976	1.068	1.169	1.084	1.471	1.305	1.433	1.337	1.536	1.555	1.336	1.471	1.517	1.248	1.314	1.415
164.2	0.729	0.749	0.711	0.884	0.888	0.94	0.999	0.95	0.975	1.067	1.168	1.084	1.47	1.304	1.433	1.335	1.534	1.554	1.334	1.47	1.516	1.247	1.313	1.414
164.4	0.729	0.748	0.711	0.883	0.888	0.939	0.998	0.949	0.975	1.067	1.168	1.083	1.469	1.304	1.432	1.334	1.533	1.553	1.333	1.469	1.516	1.245	1.312	1.413
164.6	0.729	0.748	0.71	0.883	0.888	0.938	0.998	0.948	0.974	1.067	1.168	1.083	1.467	1.303	1.431	1.333	1.532	1.553	1.331	1.468	1.515	1.243	1.311	1.412
164.8	0.729	0.747	0.71	0.883	0.887	0.936	0.998	0.947	0.974	1.067	1.167	1.082	1.466	1.302	1.431	1.331	1.531	1.552	1.33	1.467	1.514	1.242	1.31	1.411
165	0.728	0.746	0.71	0.882	0.887	0.935	0.997	0.946	0.974	1.066	1.167	1.082	1.465	1.301	1.43	1.33	1.53	1.551	1.328	1.466	1.513	1.24	1.308	1.41
165.2	0.728	0.746	0.71	0.882	0.887	0.934	0.997	0.945	0.973	1.066	1.167	1.081	1.464	1.3	1.43	1.329	1.529	1.55	1.326	1.465	1.512	1.239	1.307	1.409
165.4	0.728	0.745	0.71	0.881	0.887	0.933	0.997	0.944	0.973	1.066	1.166	1.08	1.463	1.299	1.429	1.328	1.528	1.55	1.325	1.464	1.512	1.238	1.306	1.408
165.6	0.727	0.745	0.71	0.881	0.887	0.931	0.997	0.943	0.973	1.065	1.166	1.08	1.462	1.298	1.428	1.327	1.527	1.549	1.324	1.464	1.511	1.236	1.305	1.407
165.8	0.727	0.745	0.71	0.88	0.886	0.93	0.996	0.943	0.972	1.065	1.166	1.079	1.462	1.297	1.428	1.326	1.526	1.548	1.322	1.463	1.51	1.235	1.304	1.406
166	0.727	0.744	0.71	0.88	0.886	0.929	0.996	0.942	0.972	1.064	1.165	1.079	1.461	1.296	1.427	1.326	1.525	1.547	1.321	1.462	1.509	1.233	1.304	1.405
166.2	0.727	0.744	0.71	0.879	0.886	0.928	0.995	0.941	0.972	1.064	1.164	1.079	1.46	1.296	1.426	1.325	1.524	1.547	1.32	1.461	1.508	1.232	1.303	1.404
166.4	0.727	0.744	0.709	0.879	0.886	0.926	0.995	0.941	0.971	1.063	1.164	1.078	1.459	1.295	1.426	1.324	1.523	1.546	1.319	1.46	1.508	1.23	1.302	1.403
166.6	0.727	0.744	0.709	0.878	0.886	0.925	0.994	0.94	0.971	1.063	1.163	1.078	1.458	1.294	1.425	1.324	1.522	1.545	1.318	1.459	1.507	1.229	1.301	1.402
166.8	0.727	0.744	0.709	0.878	0.886	0.924	0.994	0.94	0.971	1.062	1.163	1.077	1.457	1.293	1.424	1.323	1.522	1.545	1.317	1.458	1.506	1.227	1.3	1.401
167	0.726	0.744	0.708	0.878	0.885	0.922	0.993	0.94	0.971	1.062	1.162	1.077	1.456	1.292	1.424	1.322	1.521	1.544	1.316	1.458	1.505	1.226	1.3	1.401
167.2	0.726	0.743	0.708	0.877	0.885	0.921	0.993	0.939	0.97	1.062	1.162	1.076	1.455	1.291	1.423	1.321	1.52	1.544	1.315	1.457	1.504	1.224	1.299	1.4
167.4	0.725	0.743	0.708	0.876	0.885	0.919	0.992	0.939	0.97	1.061	1.162	1.076	1.454	1.291	1.422	1.32	1.519	1.543	1.314	1.456	1.503	1.223	1.298	1.4
167.6	0.725	0.743	0.707	0.876	0.885	0.918	0.991	0.939	0.97	1.061	1.161	1.075	1.453	1.29	1.422	1.319	1.518	1.542	1.314	1.455	1.503	1.221	1.298	1.399
167.8	0.725	0.743	0.707	0.875	0.884	0.917	0.991	0.938	0.969	1.061	1.161	1.075	1.452	1.289	1.421	1.318	1.518	1.541	1.313	1.454	1.502	1.22	1.297	1.399
168	0.725	0.743	0.707	0.875	0.884	0.916	0.991	0.938	0.969	1.061	1.16	1.075	1.451	1.288	1.421	1.317	1.517	1.54	1.312	1.453	1.501	1.219	1.296	1.398
168.2	0.725	0.743	0.706	0.874	0.884	0.915	0.99	0.937	0.969	1.061	1.16	1.074	1.45	1.287	1.42	1.316	1.516	1.539	1.311	1.452	1.501	1.217	1.296	1.398
168.4	0.724	0.743	0.706	0.874	0.883	0.914	0.99	0.937	0.968	1.06	1.159	1.074	1.45	1.286	1.42	1.315	1.515	1.538	1.31	1.451	1.5	1.216	1.295	1.397
168.6	0.724	0.742	0.706	0.873	0.883	0.913	0.99	0.936	0.968	1.06	1.159	1.074	1.449	1.286	1.419	1.314	1.514	1.537	1.309	1.45	1.499	1.215	1.294	1.396
168.8	0.723	0.742	0.706	0.873	0.882	0.911	0.99	0.936	0.967	1.06	1.159	1.073	1.448	1.285	1.419	1.313	1.513	1.536	1.308	1.449	1.498	1.214	1.293	1.395
169	0.723	0.742	0.706	0.872	0.882	0.91	0.989	0.935	0.967	1.06	1.158	1.073	1.447	1.284	1.418	1.312	1.513	1.535	1.307	1.448	1.497	1.212	1.293	1.395
169.2	0.722	0.741	0.705	0.872	0.882	0.909	0.989	0.935	0.967	1.06	1.158	1.073	1.447	1.283	1.418	1.311	1.512	1.534	1.306	1.448	1.496	1.212	1.292	1.394
169.4	0.722	0.741	0.705	0.871	0.881	0.908	0.989	0.934	0.966	1.06	1.158	1.073	1.446	1.282	1.418	1.31	1.512	1.533	1.305	1.447	1.496	1.211	1.291	1.393
169.6	0.722	0.741	0.705	0.871	0.881	0.907	0.988	0.934	0.966	1.06	1.157	1.072	1.445	1.281	1.417	1.309	1.511	1.532	1.303	1.446	1.495	1.209	1.29	1.393
169.8	0.721	0.741	0.705	0.871	0.881	0.906	0.988	0.933	0.966	1.059	1.157	1.072	1.444	1.28	1.417	1.309	1.51	1.532	1.302	1.445	1.494	1.208	1.29	1.392
170	0.721	0.741	0.705	0.87	0.881	0.905	0.988	0.933	0.966	1.059	1.156	1.072	1.444	1.279	1.416	1.308	1.51	1.531	1.301	1.445	1.494	1.207	1.289	1.391
170.2	0.721	0.74	0.704	0.87	0.881	0.904	0.988	0.932	0.966	1.059	1.156	1.071	1.443	1.278	1.416	1.307	1.509	1.531	1.3	1.444	1.493	1.206	1.288	1.39
170.4	0.721	0.74	0.704	0.87	0.88	0.903	0.987	0.932	0.965	1.059	1.155	1.071	1.442	1.277	1.415	1.306	1.508	1.53	1.299	1.443	1.492	1.205	1.288	1.39
170.6	0.721	0.74	0.704	0.87	0.88	0.902	0.987	0.932	0.965	1.059	1.155	1.07	1.441	1.277	1.415	1.305	1.508	1.53	1.298	1.443	1.492	1.204	1.287	1.389
170.8	0.721	0.74	0.704	0.869	0.88	0.901	0.987	0.931	0.965	1.058	1.154	1.07	1.44	1.276	1.415	1.305	1.507	1.53	1.297	1.442	1.491	1.203	1.286	1.388
171	0.721	0.74	0.703	0.869	0.879	0.9	0.986	0.931	0.965	1.058	1.154	1.069	1.439	1.275	1.414	1.304	1.506	1.529	1.296	1.442	1.49	1.202	1.286	1.388
171.2	0.721	0.74	0.703	0.869	0.879	0.899	0.985	0.931	0.964	1.058	1.153	1.069	1.438	1.274	1.414	1.303	1.505	1.528	1.295	1.441	1.489	1.201	1.285	1.387
171.4	0.721	0.74	0.703	0.868	0.878	0.898	0.985	0.93	0.964	1.058	1.152	1.069	1.438	1.273	1.414	1.302	1.504	1.528	1.295	1.44	1.489	1.199	1.284	1.386
171.6	0.721	0.74	0.703	0.868	0.878	0.897	0.985	0.93	0.964	1.057	1.152	1.068	1.437	1.273	1.413	1.301	1.503	1.527	1.294	1.439	1.488	1.198	1.284	1.386
171.8	0.721	0.74	0.702	0.867	0.878	0.896	0.985	0.93	0.963	1.057	1.151	1.068	1.436	1.272	1.413	1.301	1.502	1.527	1.293	1.439	1.488	1.197	1.283	1.385
172	0.721	0.739	0.702	0.867	0.877	0.895	0.984	0.929	0.963	1.056	1.151	1.067	1.435	1.272	1.412	1.3	1.502	1.526	1.292	1.438	1.487	1.195	1.282	1.384
172.2	0.721	0.739	0.702	0.866	0.877	0.894	0.984	0.928	0.962	1.056	1.151	1.067	1.434	1.271	1.412	1.299	1.501	1.526	1.291	1.437	1.487	1.194	1.281	1.384
172.4	0.721	0.739	0.701	0.866	0.877	0.893	0.984	0.928	0.962	1.055	1.15	1.067	1.434	1.271	1.411	1.299	1.499	1.525	1.29	1.437	1.486	1.193	1.281	1.383
172.6	0.72	0.738	0.701	0.865	0.876	0.892	0.984	0.927	0.961	1.055	1.15	1.067	1.433	1.27	1.41	1.298	1.498	1.525	1.289	1.436	1.485	1.192	1.28	1.383
172.8	0.72	0.738	0.701	0.864	0.876	0.89	0.983	0.926	0.961	1.055	1.15	1.066	1.432	1.27	1.409	1.297	1.498	1.524	1.288	1.435	1.485	1.191	1.279	1.383
173	0.72	0.738	0.701	0.864	0.876	0.889	0.983	0.926	0.961	1.054	1.15	1.066	1.432	1.269	1.409	1.296	1.497	1.523	1.287	1.435	1.484	1.19	1.278	1.382
173.2	0.719	0.737	0.7	0.863	0.875	0.888	0.983	0.925	0.96	1.054	1.149	1.066	1.431	1.269	1.408	1.295	1.496	1.523	1.286	1.434	1.484	1.189	1.278	1.382
173.4	0.719	0.737	0.7	0.863	0.875	0.886	0.983	0.925	0.96	1.053	1.149	1.065	1.43	1.268	1.408	1.294	1.495	1.522	1.285	1.433	1.483	1.188	1.277	1.382
173.6	0.718	0.737	0.7	0.862	0.875	0.885	0.983	0.925	0.96	1.053	1.149	1.065	1.43	1.268	1.408	1.294	1.494	1.522	1.284	1.433	1.483	1.187	1.276	1.381
173.8	0.718	0.736	0.699	0.862	0.875	0.884	0.982	0.924	0.959	1.053	1.149	1.064	1.429	1.267	1.407	1.293	1.493	1.521	1.283	1.432	1.483	1.186	1.276	1.381
174	0.718	0.736	0.699	0.862	0.875	0.883	0.982	0.924	0.959	1.053	1.148	1.064	1.428	1.266	1.407	1.292	1.492	1.521	1.283	1.432	1.482	1.185	1.276	1.38
174.2	0.717	0.736	0.699	0.861	0.874	0.882	0.981	0.924	0.958	1.053	1.148	1.063	1.428	1.265	1.406	1.291	1.492	1.52	1.282	1.432	1.481	1.184	1.275	1.38
174.4	0.717	0.736	0.699	0.861	0.874	0.881	0.981	0.924	0.958	1.052	1.148	1.063	1.427	1.264	1.406	1.29	1.491	1.52	1.281	1.431	1.481	1.183	1.275	1.379
174.6	0.717	0.736	0.699	0.861	0.874	0.88	0.98	0.923	0.958	1.053	1.147	1.062	1.427	1.264	1.406	1.289	1.49	1.519	1.281	1.43	1.48	1.182	1.275	1.379
174.8	0.717	0.737	0.699	0.861	0.873	0.879	0.98	0.923	0.958	1.052	1.147	1.062	1.426	1.263	1.406	1.289	1.49	1.518	1.28	1.43	1.479	1.181	1.274	1.378
175	0.717	0.737	0.699	0.861	0.873	0.878	0.98	0.922	0.958	1.052	1.146	1.061	1.425	1.262	1.405	1.288	1.489	1.518	1.28	1.429	1.478	1.18	1.274	1.378
175.2	0.717	0.737	0.699	0.86	0.873	0.877	0.979	0.922	0.957	1.052	1.146	1.061	1.425	1.261	1.405	1.288	1.488	1.517	1.279	1.428	1.477	1.179	1.273	1.378
175.4	0.717	0.737	0.699	0.86	0.873	0.876	0.979	0.921	0.957	1.052	1.146	1.06	1.424	1.26	1.405	1.287	1.488	1.517	1.279	1.428	1.477	1.178	1.273	1.377
175.6	0.717	0.736	0.699	0.86	0.873	0.876	0.978	0.921	0.957	1.052	1.145	1.06	1.423	1.26	1.404	1.287	1.487	1.516	1.278	1.427	1.476	1.178	1.272	1.376
175.8	0.717	0.736	0.699	0.859	0.873	0.875	0.978	0.92	0.957	1.051	1.145	1.06	1.422	1.259	1.404	1.286	1.487	1.516	1.277	1.427	1.475	1.177	1.271	1.376
176	0.717	0.736	0.699	0.859	0.872	0.874	0.977	0.919	0.957	1.051	1.144	1.059	1.421	1.259	1.403	1.286	1.486	1.515	1.277	1.426	1.475	1.176	1.271	1.376
176.2	0.717	0.736	0.699	0.859	0.872	0.873	0.977	0.918	0.957	1.051	1.144	1.059	1.421	1.258	1.403	1.285	1.486	1.514	1.275	1.425	1.474	1.176	1.271	1.375
176.4	0.718	0.736	0.698	0.858	0.872	0.872	0.976	0.918	0.956	1.05	1.143	1.059	1.42	1.258	1.402	1.284	1.485	1.514	1.274	1.425	1.473	1.175	1.27	1.375
176.6	0.718	0.736	0.698	0.857	0.871	0.871	0.976	0.917	0.956	1.05	1.143	1.059	1.419	1.257	1.402	1.284	1.485	1.513	1.273	1.424	1.473	1.174	1.27	1.374
176.8	0.718	0.735	0.698	0.857	0.871	0.87	0.976	0.917	0.956	1.049	1.143	1.058	1.418	1.257	1.401	1.283	1.484	1.512	1.272	1.424	1.472	1.173	1.269	1.374
177	0.717	0.735	0.698	0.856	0.871	0.869	0.976	0.916	0.956	1.049	1.142	1.058	1.418	1.256	1.401	1.283	1.484	1.512	1.271	1.423	1.471	1.172	1.269	1.373
177.2	0.717	0.735	0.697	0.856	0.87	0.868	0.975	0.916	0.956	1.048	1.142	1.058	1.417	1.256	1.4	1.282	1.483	1.511	1.27	1.423	1.471	1.171	1.268	1.372
177.4	0.716	0.735	0.697	0.855	0.87	0.867	0.975	0.916	0.956	1.048	1.142	1.058	1.416	1.255	1.4	1.282	1.483	1.511	1.269	1.422	1.47	1.17	1.268	1.371
177.6	0.716	0.734	0.697	0.855	0.87	0.866	0.975	0.916	0.955	1.048	1.142	1.058	1.416	1.254	1.4	1.282	1.482	1.51	1.269	1.422	1.47	1.169	1.267	1.371
177.8	0.715	0.734	0.697	0.854	0.869	0.865	0.975	0.915	0.955	1.048	1.141	1.057	1.415	1.253	1.4	1.281	1.481	1.509	1.268	1.421	1.469	1.168	1.267	1.37
178	0.715	0.734	0.696	0.854	0.869	0.864	0.975	0.915	0.954	1.047	1.141	1.057	1.415	1.252	1.399	1.28	1.48	1.509	1.267	1.421	1.469	1.167	1.267	1.37
178.2	0.715	0.734	0.696	0.853	0.869	0.863	0.975	0.915	0.954	1.047	1.141	1.057	1.414	1.252	1.399	1.28	1.479	1.508	1.266	1.42	1.468	1.166	1.266	1.369
178.4	0.714	0.734	0.696	0.853	0.868	0.862	0.975	0.915	0.954	1.047	1.141	1.056	1.414	1.251	1.399	1.279	1.479	1.508	1.266	1.42	1.468	1.166	1.266	1.368
178.6	0.714	0.734	0.696	0.853	0.868	0.862	0.975	0.914	0.954	1.047	1.141	1.056	1.413	1.25	1.399	1.278	1.478	1.508	1.265	1.419	1.467	1.165	1.265	1.368
178.8	0.714	0.734	0.696	0.852	0.868	0.861	0.974	0.914	0.953	1.047	1.141	1.055	1.412	1.249	1.398	1.278	1.478	1.507	1.264	1.419	1.467	1.164	1.265	1.367
179	0.714	0.734	0.696	0.852	0.868	0.86	0.974	0.914	0.953	1.046	1.141	1.055	1.412	1.249	1.398	1.277	1.477	1.508	1.264	1.418	1.467	1.164	1.264	1.367
179.2	0.714	0.734	0.695	0.852	0.868	0.859	0.974	0.914	0.953	1.046	1.141	1.055	1.411	1.248	1.398	1.276	1.477	1.508	1.263	1.418	1.466	1.163	1.264	1.367
179.4	0.714	0.734	0.695	0.852	0.868	0.858	0.974	0.913	0.952	1.046	1.141	1.054	1.411	1.247	1.398	1.276	1.476	1.507	1.263	1.417	1.466	1.162	1.264	1.367
179.6	0.714	0.733	0.694	0.852	0.868	0.857	0.973	0.913	0.952	1.045	1.141	1.054	1.41	1.247	1.397	1.275	1.475	1.507	1.262	1.416	1.466	1.162	1.263	1.366
179.8	0.714	0.733	0.694	0.851	0.868	0.856	0.973	0.912	0.951	1.045	1.141	1.054	1.41	1.247	1.397	1.274	1.475	1.507	1.262	1.416	1.466	1.161	1.263	1.366
180	0.714	0.733	0.694	0.851	0.868	0.856	0.973	0.912	0.951	1.045	1.14	1.053	1.409	1.246	1.397	1.273	1.474	1.507	1.261	1.415	1.465	1.161	1.263	1.366
180.2	0.714	0.733	0.693	0.851	0.868	0.855	0.973	0.912	0.951	1.045	1.14	1.053	1.409	1.246	1.397	1.273	1.473	1.507	1.26	1.414	1.465	1.16	1.262	1.366
180.4	0.714	0.733	0.693	0.85	0.867	0.854	0.972	0.911	0.951	1.044	1.14	1.052	1.408	1.245	1.396	1.272	1.472	1.506	1.259	1.414	1.465	1.159	1.262	1.366
180.6	0.714	0.732	0.693	0.85	0.867	0.853	0.972	0.911	0.951	1.044	1.139	1.052	1.408	1.245	1.396	1.272	1.472	1.506	1.259	1.413	1.464	1.159	1.262	1.365
180.8	0.714	0.732	0.693	0.849	0.867	0.853	0.972	0.91	0.95	1.044	1.139	1.052	1.407	1.245	1.396	1.271	1.471	1.505	1.258	1.413	1.464	1.158	1.261	1.365
181	0.714	0.732	0.692	0.849	0.867	0.852	0.971	0.91	0.95	1.044	1.138	1.052	1.406	1.245	1.395	1.27	1.47	1.505	1.257	1.412	1.463	1.157	1.261	1.365
181.2	0.714	0.732	0.692	0.849	0.866	0.851	0.971	0.91	0.95	1.043	1.138	1.052	1.406	1.244	1.395	1.27	1.469	1.504	1.257	1.412	1.462	1.157	1.26	1.364
181.4	0.714	0.732	0.692	0.848	0.866	0.851	0.971	0.909	0.949	1.043	1.138	1.051	1.405	1.244	1.395	1.269	1.468	1.504	1.256	1.412	1.462	1.156	1.26	1.364
181.6	0.714	0.731	0.692	0.848	0.866	0.85	0.97	0.909	0.949	1.042	1.137	1.051	1.405	1.244	1.394	1.269	1.467	1.503	1.256	1.411	1.461	1.156	1.259	1.364
181.8	0.713	0.731	0.691	0.848	0.866	0.849	0.97	0.909	0.949	1.042	1.137	1.051	1.404	1.243	1.394	1.268	1.467	1.502	1.255	1.411	1.461	1.155	1.258	1.363
182	0.713	0.731	0.691	0.848	0.866	0.848	0.97	0.909	0.948	1.041	1.137	1.051	1.403	1.243	1.393	1.268	1.466	1.502	1.255	1.411	1.46	1.155	1.258	1.363
182.2	0.713	0.73	0.691	0.848	0.866	0.847	0.97	0.908	0.948	1.041	1.137	1.05	1.403	1.242	1.393	1.267	1.466	1.501	1.254	1.411	1.459	1.154	1.257	1.363
182.4	0.713	0.73	0.69	0.848	0.865	0.847	0.969	0.908	0.948	1.04	1.136	1.05	1.402	1.242	1.392	1.267	1.465	1.5	1.253	1.41	1.459	1.154	1.257	1.362
182.6	0.713	0.73	0.69	0.848	0.865	0.846	0.969	0.907	0.948	1.04	1.136	1.049	1.401	1.241	1.392	1.266	1.465	1.499	1.253	1.41	1.458	1.153	1.256	1.362
182.8	0.712	0.73	0.69	0.848	0.865	0.845	0.968	0.907	0.948	1.04	1.135	1.049	1.401	1.24	1.391	1.266	1.465	1.499	1.252	1.41	1.458	1.153	1.256	1.362
183	0.712	0.73	0.689	0.848	0.864	0.844	0.968	0.906	0.947	1.039	1.135	1.049	1.4	1.24	1.391	1.265	1.465	1.498	1.252	1.409	1.457	1.152	1.256	1.361
183.2	0.712	0.73	0.689	0.848	0.864	0.844	0.968	0.906	0.947	1.039	1.135	1.048	1.4	1.239	1.39	1.265	1.464	1.497	1.251	1.409	1.456	1.151	1.255	1.361
183.4	0.712	0.73	0.689	0.847	0.864	0.843	0.968	0.905	0.947	1.039	1.135	1.048	1.4	1.238	1.39	1.264	1.464	1.497	1.25	1.408	1.456	1.151	1.255	1.36
183.6	0.712	0.73	0.689	0.847	0.864	0.842	0.968	0.904	0.947	1.038	1.134	1.048	1.4	1.238	1.39	1.264	1.463	1.497	1.25	1.408	1.455	1.15	1.255	1.36
183.8	0.712	0.73	0.689	0.847	0.863	0.842	0.967	0.904	0.946	1.038	1.134	1.048	1.4	1.237	1.39	1.264	1.463	1.496	1.249	1.408	1.455	1.15	1.254	1.359
184	0.711	0.729	0.689	0.846	0.863	0.841	0.967	0.903	0.946	1.038	1.134	1.048	1.399	1.236	1.389	1.263	1.462	1.496	1.248	1.407	1.455	1.149	1.254	1.359
184.2	0.711	0.729	0.689	0.846	0.863	0.84	0.967	0.903	0.946	1.038	1.133	1.048	1.399	1.236	1.389	1.263	1.462	1.496	1.248	1.407	1.454	1.148	1.254	1.359
184.4	0.711	0.729	0.689	0.845	0.862	0.839	0.966	0.902	0.946	1.038	1.133	1.048	1.398	1.235	1.388	1.263	1.461	1.496	1.247	1.406	1.454	1.148	1.254	1.358
184.6	0.711	0.729	0.689	0.845	0.862	0.839	0.966	0.902	0.946	1.038	1.133	1.048	1.398	1.235	1.388	1.263	1.461	1.496	1.246	1.406	1.453	1.147	1.253	1.358
184.8	0.711	0.729	0.689	0.844	0.861	0.838	0.966	0.902	0.946	1.038	1.133	1.048	1.397	1.235	1.388	1.263	1.46	1.496	1.246	1.405	1.453	1.146	1.253	1.357
185	0.711	0.729	0.689	0.844	0.861	0.837	0.966	0.901	0.946	1.038	1.133	1.048	1.396	1.234	1.387	1.262	1.46	1.496	1.245	1.404	1.453	1.146	1.253	1.357
185.2	0.711	0.729	0.689	0.843	0.86	0.836	0.965	0.901	0.945	1.038	1.133	1.048	1.396	1.234	1.387	1.262	1.459	1.495	1.245	1.404	1.452	1.145	1.252	1.357
185.4	0.71	0.728	0.689	0.843	0.86	0.836	0.965	0.901	0.945	1.039	1.132	1.048	1.395	1.234	1.387	1.261	1.459	1.495	1.245	1.403	1.452	1.144	1.252	1.356
185.6	0.71	0.728	0.689	0.842	0.86	0.835	0.965	0.901	0.945	1.039	1.132	1.047	1.394	1.233	1.386	1.261	1.458	1.495	1.244	1.402	1.452	1.144	1.251	1.355
185.8	0.71	0.728	0.689	0.842	0.859	0.834	0.965	0.901	0.945	1.039	1.132	1.047	1.394	1.233	1.386	1.26	1.457	1.494	1.244	1.402	1.452	1.143	1.251	1.355
186	0.709	0.727	0.689	0.842	0.859	0.834	0.964	0.901	0.945	1.039	1.132	1.046	1.393	1.233	1.386	1.259	1.457	1.494	1.243	1.401	1.452	1.142	1.251	1.354
186.2	0.709	0.727	0.689	0.841	0.859	0.834	0.964	0.901	0.945	1.038	1.132	1.046	1.392	1.233	1.385	1.259	1.456	1.493	1.243	1.401	1.451	1.142	1.25	1.354
186.4	0.708	0.727	0.688	0.841	0.858	0.833	0.964	0.901	0.945	1.038	1.131	1.046	1.392	1.232	1.385	1.258	1.455	1.492	1.242	1.4	1.451	1.141	1.25	1.353
186.6	0.708	0.727	0.688	0.841	0.858	0.832	0.964	0.9	0.945	1.038	1.131	1.045	1.391	1.232	1.385	1.258	1.455	1.492	1.242	1.4	1.45	1.141	1.25	1.353
186.8	0.708	0.727	0.688	0.841	0.858	0.832	0.963	0.9	0.945	1.037	1.131	1.045	1.391	1.231	1.384	1.257	1.454	1.491	1.242	1.399	1.45	1.14	1.25	1.352
187	0.708	0.726	0.688	0.84	0.858	0.831	0.963	0.9	0.945	1.037	1.131	1.045	1.391	1.231	1.384	1.256	1.454	1.491	1.241	1.399	1.449	1.14	1.249	1.352
187.2	0.708	0.726	0.688	0.84	0.858	0.831	0.963	0.899	0.944	1.037	1.13	1.044	1.39	1.23	1.384	1.256	1.453	1.491	1.241	1.399	1.449	1.14	1.249	1.351
187.4	0.708	0.726	0.688	0.84	0.858	0.83	0.962	0.899	0.944	1.036	1.13	1.044	1.39	1.23	1.384	1.255	1.453	1.49	1.241	1.399	1.449	1.139	1.249	1.351
187.6	0.708	0.726	0.688	0.84	0.858	0.829	0.962	0.898	0.944	1.036	1.13	1.044	1.389	1.229	1.384	1.255	1.453	1.49	1.241	1.399	1.448	1.139	1.248	1.351
187.8	0.708	0.726	0.688	0.84	0.858	0.829	0.961	0.898	0.944	1.035	1.129	1.044	1.389	1.228	1.384	1.254	1.453	1.49	1.24	1.398	1.448	1.138	1.248	1.351
188	0.707	0.726	0.687	0.839	0.858	0.828	0.961	0.898	0.943	1.035	1.129	1.044	1.388	1.228	1.384	1.254	1.452	1.49	1.24	1.398	1.448	1.138	1.247	1.351
188.2	0.707	0.726	0.687	0.839	0.858	0.828	0.96	0.897	0.943	1.035	1.129	1.043	1.388	1.227	1.383	1.253	1.452	1.489	1.24	1.398	1.448	1.137	1.247	1.351
188.4	0.708	0.726	0.687	0.839	0.858	0.827	0.96	0.897	0.943	1.034	1.129	1.043	1.387	1.226	1.383	1.253	1.451	1.489	1.239	1.398	1.448	1.136	1.247	1.351
188.6	0.707	0.726	0.686	0.839	0.858	0.826	0.96	0.897	0.943	1.034	1.129	1.043	1.387	1.226	1.383	1.252	1.451	1.488	1.239	1.398	1.447	1.136	1.247	1.351
188.8	0.708	0.726	0.686	0.838	0.858	0.825	0.959	0.897	0.942	1.034	1.129	1.042	1.386	1.225	1.382	1.251	1.45	1.488	1.238	1.397	1.447	1.135	1.246	1.351
189	0.708	0.726	0.686	0.838	0.858	0.824	0.959	0.897	0.942	1.034	1.129	1.042	1.386	1.225	1.382	1.251	1.45	1.487	1.238	1.397	1.447	1.135	1.246	1.351
189.2	0.708	0.725	0.685	0.838	0.858	0.824	0.959	0.897	0.942	1.033	1.128	1.042	1.385	1.224	1.382	1.25	1.449	1.487	1.237	1.396	1.447	1.134	1.245	1.35
189.4	0.708	0.725	0.685	0.838	0.857	0.823	0.959	0.897	0.941	1.033	1.128	1.041	1.385	1.224	1.381	1.25	1.449	1.486	1.236	1.396	1.447	1.134	1.245	1.35
189.6	0.708	0.725	0.685	0.837	0.857	0.822	0.959	0.897	0.941	1.033	1.128	1.041	1.384	1.224	1.381	1.25	1.448	1.486	1.236	1.395	1.447	1.133	1.245	1.35
189.8	0.707	0.725	0.684	0.837	0.856	0.821	0.959	0.896	0.941	1.033	1.128	1.041	1.384	1.223	1.38	1.249	1.448	1.485	1.235	1.395	1.446	1.133	1.244	1.349
190	0.707	0.725	0.684	0.837	0.856	0.82	0.959	0.896	0.94	1.032	1.127	1.04	1.383	1.223	1.38	1.249	1.447	1.485	1.234	1.394	1.446	1.132	1.244	1.348
190.2	0.707	0.725	0.683	0.836	0.855	0.82	0.959	0.896	0.94	1.032	1.127	1.04	1.383	1.223	1.38	1.249	1.447	1.485	1.234	1.394	1.445	1.132	1.244	1.348
190.4	0.707	0.725	0.683	0.836	0.855	0.819	0.959	0.895	0.94	1.032	1.127	1.04	1.383	1.222	1.379	1.249	1.446	1.485	1.233	1.394	1.444	1.131	1.244	1.347
190.6	0.707	0.725	0.683	0.836	0.854	0.818	0.959	0.894	0.94	1.032	1.127	1.04	1.382	1.222	1.379	1.249	1.446	1.484	1.233	1.394	1.444	1.131	1.244	1.346
190.8	0.706	0.725	0.683	0.835	0.854	0.817	0.959	0.894	0.94	1.032	1.126	1.04	1.382	1.222	1.379	1.249	1.446	1.484	1.232	1.393	1.443	1.13	1.244	1.346
191	0.706	0.724	0.683	0.835	0.854	0.817	0.959	0.893	0.939	1.032	1.126	1.04	1.381	1.221	1.379	1.248	1.446	1.484	1.232	1.393	1.443	1.13	1.243	1.345
191.2	0.706	0.724	0.683	0.834	0.853	0.816	0.959	0.893	0.939	1.032	1.126	1.04	1.381	1.221	1.379	1.248	1.445	1.484	1.232	1.393	1.442	1.129	1.243	1.345
191.4	0.706	0.724	0.683	0.834	0.853	0.816	0.958	0.892	0.939	1.032	1.126	1.04	1.381	1.221	1.379	1.248	1.445	1.484	1.231	1.393	1.441	1.129	1.243	1.344
191.6	0.706	0.724	0.683	0.833	0.853	0.815	0.958	0.891	0.939	1.032	1.125	1.039	1.38	1.221	1.379	1.247	1.445	1.483	1.231	1.393	1.441	1.128	1.242	1.344
191.8	0.705	0.724	0.683	0.833	0.854	0.814	0.957	0.891	0.939	1.032	1.125	1.039	1.38	1.22	1.378	1.247	1.445	1.483	1.23	1.392	1.44	1.128	1.242	1.343
192	0.705	0.724	0.683	0.832	0.854	0.813	0.957	0.891	0.939	1.032	1.125	1.039	1.379	1.22	1.378	1.247	1.445	1.483	1.23	1.392	1.44	1.128	1.242	1.343
192.2	0.705	0.724	0.683	0.832	0.854	0.813	0.956	0.891	0.939	1.032	1.124	1.038	1.379	1.219	1.378	1.246	1.444	1.482	1.229	1.392	1.44	1.128	1.241	1.343
192.4	0.705	0.724	0.683	0.832	0.854	0.812	0.956	0.89	0.939	1.031	1.124	1.038	1.378	1.219	1.377	1.245	1.444	1.482	1.229	1.391	1.44	1.128	1.241	1.343
192.6	0.705	0.724	0.683	0.832	0.854	0.811	0.955	0.89	0.939	1.031	1.124	1.038	1.378	1.218	1.377	1.245	1.444	1.481	1.229	1.391	1.44	1.128	1.241	1.343
192.8	0.705	0.723	0.683	0.832	0.854	0.81	0.955	0.89	0.938	1.031	1.123	1.038	1.377	1.218	1.377	1.244	1.443	1.481	1.228	1.39	1.44	1.127	1.24	1.343
193	0.705	0.723	0.683	0.832	0.853	0.81	0.954	0.89	0.938	1.031	1.123	1.038	1.377	1.217	1.377	1.243	1.442	1.48	1.228	1.39	1.44	1.127	1.24	1.343
193.2	0.705	0.723	0.683	0.832	0.853	0.809	0.954	0.89	0.938	1.031	1.122	1.037	1.377	1.217	1.377	1.243	1.442	1.48	1.228	1.389	1.439	1.126	1.239	1.342
193.4	0.704	0.723	0.683	0.832	0.853	0.809	0.954	0.891	0.937	1.031	1.122	1.037	1.376	1.216	1.376	1.242	1.441	1.479	1.227	1.389	1.439	1.126	1.239	1.342
193.6	0.704	0.722	0.682	0.832	0.852	0.808	0.954	0.891	0.937	1.031	1.122	1.037	1.376	1.216	1.376	1.242	1.44	1.478	1.227	1.388	1.439	1.125	1.238	1.342
193.8	0.704	0.723	0.682	0.832	0.852	0.808	0.954	0.891	0.937	1.031	1.121	1.037	1.376	1.215	1.376	1.242	1.44	1.478	1.226	1.388	1.438	1.124	1.238	1.341
194	0.704	0.723	0.682	0.833	0.851	0.807	0.954	0.891	0.936	1.031	1.121	1.037	1.376	1.215	1.376	1.241	1.439	1.478	1.226	1.387	1.438	1.123	1.237	1.341
194.2	0.704	0.723	0.682	0.833	0.851	0.807	0.954	0.89	0.936	1.03	1.121	1.037	1.375	1.215	1.375	1.241	1.439	1.477	1.225	1.387	1.437	1.123	1.237	1.341
194.4	0.704	0.723	0.681	0.832	0.85	0.807	0.954	0.89	0.936	1.03	1.121	1.037	1.375	1.215	1.375	1.241	1.438	1.477	1.224	1.387	1.437	1.122	1.237	1.34
194.6	0.704	0.722	0.681	0.832	0.85	0.806	0.954	0.889	0.936	1.03	1.121	1.037	1.375	1.215	1.374	1.241	1.438	1.477	1.224	1.387	1.437	1.121	1.236	1.34
194.8	0.704	0.722	0.681	0.832	0.85	0.806	0.954	0.889	0.936	1.03	1.121	1.037	1.375	1.215	1.374	1.241	1.437	1.476	1.224	1.387	1.436	1.121	1.236	1.34
195	0.704	0.722	0.681	0.831	0.85	0.806	0.954	0.889	0.935	1.03	1.121	1.036	1.374	1.214	1.373	1.24	1.437	1.476	1.223	1.386	1.436	1.12	1.236	1.34
195.2	0.704	0.722	0.681	0.831	0.849	0.805	0.953	0.888	0.935	1.029	1.121	1.036	1.374	1.214	1.373	1.24	1.437	1.476	1.223	1.386	1.436	1.12	1.236	1.34
195.4	0.704	0.722	0.681	0.83	0.849	0.805	0.953	0.888	0.935	1.029	1.121	1.036	1.373	1.214	1.373	1.24	1.436	1.476	1.222	1.386	1.436	1.119	1.236	1.34
195.6	0.704	0.722	0.681	0.83	0.849	0.804	0.953	0.888	0.935	1.029	1.121	1.035	1.373	1.213	1.372	1.239	1.436	1.476	1.222	1.386	1.436	1.119	1.235	1.34
195.8	0.704	0.722	0.681	0.83	0.849	0.804	0.953	0.887	0.935	1.028	1.121	1.035	1.372	1.213	1.372	1.239	1.436	1.476	1.221	1.385	1.435	1.119	1.235	1.34
196	0.704	0.722	0.681	0.829	0.849	0.803	0.952	0.887	0.935	1.028	1.121	1.034	1.372	1.212	1.372	1.239	1.436	1.476	1.221	1.385	1.435	1.119	1.235	1.34
196.2	0.704	0.721	0.681	0.829	0.849	0.802	0.952	0.887	0.935	1.028	1.12	1.033	1.371	1.211	1.372	1.238	1.435	1.476	1.221	1.385	1.435	1.119	1.235	1.34
196.4	0.704	0.721	0.681	0.829	0.849	0.801	0.952	0.887	0.935	1.027	1.12	1.033	1.371	1.211	1.372	1.238	1.435	1.475	1.22	1.385	1.435	1.119	1.235	1.339
196.6	0.703	0.721	0.681	0.828	0.849	0.801	0.952	0.886	0.935	1.027	1.12	1.033	1.37	1.21	1.372	1.237	1.435	1.475	1.22	1.384	1.435	1.119	1.235	1.339
196.8	0.703	0.721	0.681	0.828	0.849	0.8	0.952	0.886	0.935	1.026	1.119	1.032	1.37	1.21	1.372	1.237	1.434	1.475	1.22	1.384	1.434	1.119	1.234	1.338
197	0.703	0.72	0.68	0.827	0.848	0.8	0.951	0.886	0.935	1.026	1.119	1.032	1.37	1.21	1.372	1.236	1.433	1.474	1.219	1.383	1.434	1.119	1.234	1.338
197.2	0.703	0.72	0.68	0.827	0.848	0.799	0.951	0.886	0.935	1.026	1.118	1.032	1.369	1.209	1.372	1.236	1.433	1.473	1.219	1.383	1.433	1.118	1.233	1.337
197.4	0.703	0.72	0.68	0.827	0.848	0.798	0.951	0.886	0.934	1.026	1.118	1.032	1.369	1.209	1.371	1.235	1.432	1.473	1.218	1.382	1.433	1.118	1.233	1.337
197.6	0.702	0.72	0.68	0.827	0.848	0.798	0.95	0.886	0.934	1.026	1.117	1.032	1.368	1.209	1.371	1.235	1.432	1.472	1.218	1.382	1.432	1.118	1.232	1.336
197.8	0.702	0.72	0.68	0.826	0.848	0.798	0.95	0.885	0.934	1.025	1.117	1.032	1.368	1.209	1.371	1.235	1.431	1.472	1.217	1.381	1.432	1.118	1.232	1.335
198	0.702	0.72	0.679	0.826	0.847	0.797	0.95	0.885	0.933	1.025	1.116	1.032	1.367	1.208	1.371	1.234	1.431	1.472	1.217	1.381	1.431	1.117	1.231	1.335
198.2	0.702	0.72	0.679	0.826	0.847	0.797	0.95	0.884	0.933	1.025	1.116	1.032	1.367	1.208	1.371	1.234	1.43	1.471	1.216	1.381	1.431	1.117	1.231	1.334
198.4	0.702	0.72	0.679	0.826	0.847	0.797	0.95	0.884	0.933	1.025	1.116	1.032	1.367	1.208	1.37	1.234	1.43	1.471	1.216	1.38	1.43	1.117	1.23	1.334
198.6	0.702	0.72	0.678	0.825	0.847	0.797	0.949	0.884	0.933	1.024	1.116	1.032	1.366	1.208	1.37	1.234	1.429	1.471	1.216	1.38	1.43	1.116	1.23	1.334
198.8	0.702	0.72	0.678	0.825	0.847	0.796	0.949	0.883	0.933	1.024	1.116	1.032	1.366	1.208	1.37	1.233	1.428	1.471	1.216	1.38	1.43	1.116	1.23	1.334
199	0.702	0.72	0.678	0.825	0.847	0.796	0.949	0.883	0.933	1.024	1.116	1.032	1.366	1.207	1.37	1.233	1.428	1.471	1.215	1.379	1.43	1.115	1.23	1.333
199.2	0.702	0.72	0.678	0.825	0.847	0.796	0.948	0.882	0.933	1.025	1.116	1.031	1.366	1.207	1.369	1.232	1.427	1.471	1.215	1.379	1.429	1.114	1.229	1.333
199.4	0.702	0.719	0.678	0.825	0.847	0.795	0.948	0.882	0.932	1.025	1.116	1.031	1.365	1.207	1.369	1.232	1.427	1.471	1.215	1.379	1.429	1.114	1.229	1.333
199.6	0.702	0.719	0.677	0.825	0.847	0.795	0.948	0.881	0.932	1.025	1.116	1.031	1.365	1.206	1.369	1.231	1.426	1.47	1.215	1.378	1.429	1.113	1.229	1.333
199.8	0.702	0.719	0.677	0.825	0.847	0.794	0.948	0.881	0.932	1.025	1.116	1.031	1.365	1.205	1.369	1.231	1.426	1.47	1.215	1.378	1.429	1.113	1.229	1.333
200	0.701	0.719	0.677	0.824	0.847	0.793	0.947	0.88	0.932	1.025	1.116	1.031	1.365	1.205	1.368	1.231	1.426	1.47	1.215	1.378	1.428	1.113	1.229	1.333
200.2	0.701	0.718	0.677	0.824	0.847	0.792	0.947	0.88	0.932	1.024	1.116	1.031	1.365	1.204	1.368	1.23	1.425	1.47	1.215	1.378	1.428	1.113	1.229	1.333
200.4	0.701	0.718	0.677	0.824	0.847	0.792	0.946	0.88	0.932	1.024	1.116	1.03	1.364	1.204	1.368	1.23	1.425	1.47	1.214	1.378	1.428	1.112	1.229	1.333
200.6	0.701	0.718	0.676	0.824	0.847	0.791	0.946	0.88	0.932	1.024	1.116	1.03	1.364	1.204	1.367	1.23	1.425	1.469	1.214	1.378	1.428	1.112	1.229	1.332
200.8	0.701	0.718	0.676	0.824	0.846	0.791	0.946	0.879	0.932	1.024	1.116	1.03	1.364	1.203	1.367	1.229	1.425	1.469	1.213	1.378	1.427	1.112	1.229	1.332
201	0.701	0.717	0.676	0.824	0.846	0.79	0.945	0.879	0.931	1.024	1.115	1.029	1.363	1.203	1.367	1.229	1.424	1.469	1.213	1.378	1.427	1.111	1.229	1.332
201.2	0.701	0.717	0.676	0.823	0.846	0.79	0.945	0.879	0.931	1.024	1.115	1.029	1.363	1.203	1.367	1.229	1.424	1.468	1.212	1.378	1.427	1.111	1.228	1.331
201.4	0.701	0.717	0.676	0.823	0.846	0.789	0.945	0.878	0.93	1.024	1.115	1.029	1.362	1.202	1.366	1.229	1.424	1.468	1.212	1.378	1.426	1.111	1.228	1.331
201.6	0.701	0.717	0.676	0.823	0.845	0.789	0.944	0.878	0.93	1.024	1.115	1.029	1.362	1.202	1.366	1.229	1.423	1.468	1.211	1.377	1.426	1.111	1.227	1.331
201.8	0.701	0.717	0.676	0.823	0.845	0.788	0.944	0.877	0.93	1.024	1.115	1.028	1.362	1.202	1.366	1.228	1.423	1.468	1.211	1.377	1.426	1.11	1.227	1.33
202	0.701	0.717	0.676	0.823	0.845	0.788	0.944	0.877	0.929	1.023	1.114	1.028	1.361	1.201	1.366	1.228	1.423	1.467	1.211	1.377	1.426	1.11	1.227	1.33
202.2	0.701	0.717	0.676	0.822	0.844	0.788	0.944	0.877	0.929	1.023	1.114	1.028	1.361	1.201	1.366	1.228	1.422	1.468	1.21	1.377	1.426	1.11	1.227	1.33
202.4	0.7	0.717	0.676	0.822	0.844	0.787	0.944	0.877	0.929	1.023	1.114	1.027	1.361	1.201	1.366	1.228	1.422	1.467	1.21	1.377	1.426	1.109	1.226	1.329
202.6	0.7	0.717	0.675	0.822	0.844	0.787	0.944	0.876	0.929	1.023	1.114	1.027	1.36	1.2	1.366	1.228	1.422	1.467	1.21	1.376	1.425	1.109	1.226	1.329
202.8	0.7	0.717	0.675	0.822	0.843	0.786	0.944	0.876	0.928	1.022	1.114	1.027	1.36	1.2	1.366	1.228	1.421	1.467	1.209	1.376	1.425	1.108	1.226	1.329
203	0.7	0.716	0.675	0.821	0.843	0.786	0.944	0.876	0.928	1.022	1.113	1.027	1.36	1.2	1.366	1.228	1.421	1.467	1.209	1.376	1.425	1.108	1.226	1.329
203.2	0.699	0.716	0.675	0.821	0.843	0.785	0.944	0.876	0.928	1.022	1.113	1.027	1.36	1.2	1.365	1.227	1.42	1.467	1.208	1.375	1.424	1.108	1.225	1.329
203.4	0.699	0.716	0.675	0.821	0.842	0.785	0.944	0.876	0.928	1.021	1.113	1.027	1.36	1.2	1.365	1.227	1.42	1.466	1.208	1.375	1.424	1.107	1.225	1.328
203.6	0.699	0.716	0.675	0.821	0.842	0.784	0.944	0.876	0.927	1.021	1.113	1.027	1.359	1.2	1.365	1.227	1.419	1.466	1.207	1.374	1.424	1.107	1.225	1.328
203.8	0.699	0.716	0.674	0.82	0.842	0.784	0.944	0.876	0.928	1.021	1.113	1.026	1.359	1.2	1.364	1.226	1.419	1.465	1.207	1.374	1.423	1.107	1.225	1.328
204	0.7	0.717	0.674	0.82	0.842	0.783	0.944	0.876	0.928	1.02	1.113	1.026	1.359	1.199	1.364	1.226	1.418	1.465	1.206	1.373	1.423	1.107	1.225	1.327
204.2	0.7	0.717	0.674	0.82	0.841	0.783	0.944	0.877	0.928	1.02	1.113	1.026	1.359	1.199	1.364	1.225	1.418	1.464	1.206	1.372	1.423	1.106	1.224	1.327
204.4	0.7	0.717	0.674	0.82	0.841	0.782	0.944	0.877	0.928	1.02	1.113	1.026	1.358	1.199	1.363	1.225	1.418	1.464	1.205	1.372	1.422	1.106	1.224	1.327
204.6	0.7	0.717	0.674	0.82	0.841	0.782	0.943	0.877	0.928	1.02	1.113	1.026	1.358	1.199	1.363	1.224	1.418	1.463	1.205	1.371	1.422	1.106	1.224	1.327
204.8	0.7	0.717	0.674	0.819	0.841	0.782	0.943	0.877	0.928	1.02	1.112	1.025	1.358	1.199	1.363	1.224	1.417	1.462	1.204	1.371	1.421	1.105	1.224	1.326
205	0.7	0.717	0.674	0.819	0.84	0.781	0.943	0.876	0.928	1.019	1.112	1.025	1.358	1.198	1.362	1.224	1.417	1.462	1.204	1.371	1.421	1.105	1.224	1.326
205.2	0.7	0.716	0.673	0.819	0.84	0.781	0.942	0.876	0.929	1.019	1.112	1.025	1.358	1.198	1.362	1.223	1.417	1.461	1.204	1.371	1.421	1.105	1.223	1.326
205.4	0.7	0.716	0.673	0.819	0.84	0.781	0.942	0.876	0.929	1.019	1.112	1.024	1.357	1.197	1.362	1.223	1.417	1.461	1.204	1.37	1.421	1.105	1.223	1.326
205.6	0.7	0.716	0.673	0.819	0.84	0.78	0.942	0.876	0.929	1.019	1.112	1.024	1.357	1.197	1.362	1.223	1.416	1.461	1.204	1.37	1.42	1.104	1.223	1.326
205.8	0.7	0.716	0.673	0.819	0.841	0.78	0.941	0.875	0.928	1.019	1.112	1.024	1.357	1.196	1.362	1.222	1.416	1.461	1.204	1.37	1.42	1.104	1.223	1.326
206	0.7	0.715	0.673	0.818	0.841	0.78	0.941	0.875	0.928	1.019	1.112	1.024	1.356	1.196	1.361	1.222	1.416	1.46	1.204	1.37	1.42	1.103	1.222	1.326
206.2	0.699	0.715	0.673	0.818	0.841	0.78	0.941	0.875	0.928	1.019	1.111	1.024	1.356	1.196	1.361	1.221	1.416	1.46	1.204	1.37	1.42	1.103	1.222	1.326
206.4	0.699	0.715	0.673	0.818	0.841	0.78	0.94	0.875	0.927	1.019	1.111	1.024	1.355	1.196	1.361	1.221	1.416	1.46	1.203	1.37	1.419	1.103	1.222	1.325
206.6	0.698	0.715	0.672	0.817	0.841	0.779	0.94	0.874	0.927	1.019	1.111	1.024	1.354	1.196	1.361	1.221	1.415	1.46	1.203	1.37	1.419	1.102	1.221	1.325
206.8	0.698	0.715	0.672	0.817	0.841	0.779	0.94	0.874	0.926	1.018	1.111	1.024	1.354	1.195	1.361	1.22	1.415	1.46	1.202	1.369	1.419	1.102	1.221	1.325
207	0.698	0.715	0.672	0.817	0.841	0.778	0.94	0.874	0.926	1.018	1.11	1.024	1.353	1.195	1.361	1.22	1.414	1.46	1.202	1.369	1.418	1.102	1.22	1.324
207.2	0.697	0.715	0.672	0.817	0.84	0.778	0.94	0.873	0.925	1.018	1.11	1.024	1.352	1.195	1.361	1.22	1.414	1.46	1.201	1.369	1.418	1.102	1.22	1.324
207.4	0.697	0.714	0.672	0.817	0.84	0.778	0.94	0.873	0.925	1.018	1.11	1.024	1.352	1.195	1.36	1.22	1.414	1.459	1.201	1.368	1.418	1.102	1.22	1.324
207.6	0.697	0.714	0.672	0.816	0.84	0.777	0.94	0.873	0.924	1.018	1.11	1.024	1.351	1.195	1.36	1.219	1.413	1.459	1.2	1.368	1.418	1.101	1.22	1.323
207.8	0.696	0.714	0.672	0.816	0.84	0.777	0.94	0.873	0.924	1.018	1.11	1.024	1.351	1.195	1.36	1.219	1.413	1.459	1.2	1.368	1.417	1.101	1.22	1.323
208	0.696	0.714	0.672	0.816	0.84	0.776	0.94	0.872	0.924	1.017	1.11	1.023	1.35	1.195	1.36	1.218	1.413	1.459	1.2	1.367	1.417	1.101	1.22	1.323
208.2	0.696	0.714	0.672	0.816	0.839	0.776	0.94	0.872	0.924	1.017	1.11	1.023	1.35	1.194	1.36	1.218	1.412	1.458	1.199	1.367	1.417	1.1	1.22	1.322
208.4	0.696	0.714	0.672	0.815	0.839	0.775	0.94	0.872	0.924	1.017	1.109	1.023	1.35	1.194	1.359	1.218	1.412	1.458	1.199	1.367	1.417	1.1	1.22	1.322
208.6	0.696	0.713	0.672	0.815	0.839	0.774	0.94	0.871	0.924	1.017	1.109	1.022	1.35	1.194	1.359	1.217	1.412	1.458	1.199	1.367	1.417	1.1	1.22	1.322
208.8	0.696	0.713	0.672	0.815	0.839	0.774	0.939	0.871	0.924	1.017	1.109	1.022	1.35	1.193	1.359	1.217	1.411	1.458	1.199	1.367	1.417	1.1	1.22	1.321
209	0.696	0.713	0.672	0.814	0.838	0.773	0.939	0.87	0.924	1.016	1.109	1.022	1.35	1.193	1.359	1.217	1.411	1.457	1.199	1.366	1.417	1.099	1.219	1.321
209.2	0.696	0.713	0.672	0.814	0.838	0.773	0.939	0.87	0.924	1.016	1.108	1.022	1.35	1.193	1.359	1.217	1.411	1.457	1.198	1.366	1.416	1.099	1.219	1.321
209.4	0.696	0.713	0.672	0.814	0.838	0.772	0.938	0.87	0.924	1.016	1.108	1.022	1.35	1.192	1.359	1.216	1.411	1.457	1.198	1.366	1.416	1.099	1.219	1.321
209.6	0.696	0.713	0.672	0.813	0.838	0.772	0.938	0.87	0.924	1.016	1.108	1.021	1.349	1.192	1.359	1.216	1.41	1.456	1.197	1.366	1.416	1.099	1.219	1.321
209.8	0.696	0.713	0.672	0.813	0.838	0.772	0.937	0.87	0.924	1.016	1.108	1.021	1.349	1.191	1.359	1.216	1.41	1.456	1.197	1.366	1.416	1.099	1.218	1.32
210	0.696	0.713	0.671	0.813	0.838	0.771	0.937	0.87	0.924	1.016	1.108	1.021	1.349	1.191	1.358	1.216	1.41	1.456	1.197	1.366	1.416	1.098	1.218	1.32
210.2	0.696	0.713	0.671	0.813	0.838	0.771	0.937	0.87	0.924	1.016	1.108	1.021	1.348	1.19	1.358	1.216	1.41	1.456	1.196	1.366	1.415	1.098	1.218	1.32
210.4	0.696	0.713	0.671	0.813	0.838	0.77	0.937	0.87	0.924	1.016	1.108	1.021	1.348	1.19	1.358	1.216	1.409	1.456	1.196	1.366	1.415	1.098	1.217	1.319
210.6	0.696	0.713	0.67	0.814	0.838	0.77	0.937	0.869	0.924	1.016	1.108	1.021	1.348	1.189	1.358	1.216	1.409	1.456	1.195	1.365	1.415	1.097	1.217	1.319
210.8	0.695	0.713	0.67	0.814	0.838	0.769	0.937	0.869	0.923	1.016	1.108	1.021	1.347	1.189	1.357	1.216	1.409	1.455	1.195	1.365	1.415	1.097	1.217	1.319
211	0.695	0.714	0.67	0.814	0.837	0.769	0.936	0.869	0.923	1.016	1.108	1.021	1.347	1.188	1.357	1.215	1.408	1.455	1.195	1.365	1.414	1.097	1.217	1.319
211.2	0.695	0.714	0.67	0.814	0.837	0.768	0.936	0.869	0.923	1.016	1.108	1.02	1.347	1.188	1.357	1.215	1.408	1.455	1.195	1.364	1.414	1.097	1.216	1.319
211.4	0.695	0.714	0.669	0.814	0.837	0.768	0.936	0.869	0.923	1.016	1.108	1.02	1.346	1.188	1.356	1.215	1.408	1.454	1.194	1.364	1.413	1.097	1.216	1.318
211.6	0.695	0.714	0.669	0.813	0.837	0.768	0.936	0.869	0.923	1.016	1.108	1.02	1.346	1.187	1.356	1.215	1.407	1.454	1.194	1.364	1.413	1.097	1.216	1.318
211.8	0.695	0.714	0.669	0.813	0.837	0.767	0.935	0.869	0.923	1.015	1.107	1.02	1.346	1.187	1.356	1.215	1.407	1.454	1.194	1.364	1.413	1.096	1.216	1.318
212	0.695	0.714	0.669	0.813	0.837	0.767	0.935	0.869	0.922	1.015	1.107	1.019	1.346	1.187	1.355	1.214	1.407	1.453	1.194	1.364	1.412	1.096	1.216	1.318
212.2	0.695	0.713	0.668	0.812	0.837	0.767	0.935	0.869	0.922	1.015	1.107	1.019	1.345	1.187	1.355	1.214	1.406	1.453	1.194	1.363	1.412	1.096	1.216	1.317
212.4	0.695	0.713	0.668	0.812	0.836	0.766	0.934	0.868	0.922	1.015	1.107	1.019	1.345	1.187	1.354	1.213	1.406	1.453	1.194	1.363	1.412	1.095	1.216	1.317
212.6	0.695	0.713	0.668	0.811	0.836	0.766	0.934	0.868	0.921	1.014	1.106	1.018	1.345	1.186	1.354	1.213	1.406	1.452	1.193	1.363	1.411	1.095	1.216	1.316
212.8	0.695	0.713	0.668	0.811	0.836	0.766	0.934	0.868	0.921	1.014	1.106	1.018	1.345	1.186	1.354	1.213	1.405	1.452	1.193	1.362	1.411	1.095	1.215	1.316
213	0.695	0.712	0.668	0.811	0.835	0.765	0.933	0.867	0.921	1.014	1.106	1.017	1.344	1.186	1.354	1.212	1.405	1.451	1.193	1.362	1.411	1.095	1.215	1.316
213.2	0.695	0.712	0.668	0.811	0.835	0.765	0.933	0.867	0.921	1.013	1.105	1.017	1.344	1.186	1.354	1.212	1.404	1.451	1.193	1.362	1.411	1.095	1.215	1.315
213.4	0.695	0.712	0.668	0.81	0.835	0.765	0.933	0.867	0.92	1.013	1.105	1.017	1.343	1.186	1.354	1.211	1.404	1.451	1.192	1.362	1.41	1.095	1.215	1.315
213.6	0.695	0.712	0.668	0.81	0.834	0.765	0.933	0.867	0.92	1.013	1.105	1.017	1.343	1.185	1.353	1.211	1.403	1.45	1.192	1.361	1.41	1.095	1.214	1.315
213.8	0.695	0.711	0.668	0.81	0.834	0.765	0.933	0.867	0.92	1.013	1.105	1.017	1.342	1.185	1.353	1.211	1.403	1.45	1.192	1.361	1.41	1.095	1.214	1.314
214	0.695	0.711	0.668	0.81	0.834	0.765	0.933	0.866	0.92	1.013	1.105	1.017	1.342	1.185	1.353	1.21	1.403	1.45	1.192	1.361	1.41	1.095	1.213	1.314
214.2	0.695	0.711	0.667	0.81	0.834	0.764	0.933	0.866	0.92	1.013	1.105	1.017	1.342	1.184	1.353	1.21	1.403	1.45	1.192	1.361	1.41	1.095	1.213	1.314
214.4	0.695	0.711	0.667	0.809	0.834	0.764	0.933	0.866	0.92	1.012	1.105	1.017	1.341	1.184	1.353	1.21	1.403	1.45	1.191	1.36	1.41	1.094	1.212	1.314
214.6	0.694	0.711	0.667	0.809	0.834	0.764	0.933	0.866	0.92	1.012	1.105	1.017	1.341	1.184	1.353	1.21	1.402	1.45	1.191	1.36	1.409	1.094	1.212	1.314
214.8	0.694	0.711	0.667	0.809	0.834	0.763	0.933	0.866	0.92	1.012	1.105	1.016	1.341	1.184	1.353	1.21	1.402	1.45	1.191	1.36	1.409	1.094	1.212	1.314
215	0.694	0.711	0.667	0.809	0.834	0.763	0.933	0.866	0.92	1.012	1.105	1.016	1.341	1.183	1.353	1.21	1.402	1.45	1.191	1.36	1.409	1.094	1.211	1.314
215.2	0.694	0.711	0.667	0.809	0.834	0.762	0.933	0.865	0.92	1.012	1.105	1.016	1.341	1.183	1.353	1.209	1.402	1.45	1.19	1.36	1.409	1.094	1.211	1.314
215.4	0.694	0.711	0.667	0.809	0.834	0.762	0.933	0.865	0.92	1.012	1.105	1.016	1.341	1.183	1.353	1.209	1.402	1.45	1.19	1.36	1.408	1.094	1.211	1.314
215.6	0.694	0.711	0.667	0.809	0.834	0.761	0.933	0.865	0.92	1.012	1.105	1.016	1.341	1.183	1.353	1.209	1.401	1.45	1.19	1.36	1.408	1.093	1.211	1.314
215.8	0.694	0.711	0.667	0.808	0.834	0.761	0.933	0.864	0.92	1.012	1.104	1.016	1.341	1.183	1.352	1.208	1.401	1.45	1.19	1.36	1.408	1.093	1.21	1.313
216	0.694	0.711	0.667	0.808	0.834	0.76	0.933	0.864	0.92	1.012	1.104	1.016	1.34	1.183	1.352	1.208	1.401	1.45	1.189	1.359	1.408	1.093	1.21	1.313
216.2	0.694	0.711	0.667	0.808	0.834	0.76	0.933	0.863	0.92	1.012	1.104	1.016	1.34	1.182	1.352	1.208	1.4	1.45	1.189	1.359	1.408	1.092	1.21	1.313
216.4	0.694	0.711	0.667	0.808	0.834	0.759	0.933	0.863	0.92	1.012	1.103	1.015	1.34	1.182	1.352	1.207	1.4	1.45	1.189	1.359	1.408	1.092	1.21	1.313
216.6	0.694	0.711	0.667	0.809	0.833	0.759	0.933	0.862	0.92	1.012	1.103	1.015	1.34	1.182	1.352	1.207	1.399	1.449	1.188	1.358	1.408	1.091	1.21	1.313
216.8	0.693	0.711	0.667	0.809	0.833	0.758	0.933	0.862	0.919	1.012	1.103	1.015	1.34	1.182	1.351	1.207	1.399	1.449	1.188	1.358	1.407	1.091	1.21	1.313
217	0.693	0.711	0.667	0.809	0.833	0.758	0.933	0.861	0.919	1.012	1.102	1.015	1.339	1.182	1.351	1.207	1.398	1.449	1.187	1.357	1.407	1.091	1.21	1.312
217.2	0.693	0.71	0.667	0.809	0.833	0.758	0.932	0.861	0.919	1.012	1.102	1.015	1.339	1.182	1.351	1.206	1.398	1.448	1.187	1.357	1.407	1.09	1.21	1.312
217.4	0.693	0.71	0.667	0.809	0.832	0.757	0.932	0.861	0.918	1.012	1.102	1.015	1.339	1.182	1.351	1.206	1.397	1.448	1.187	1.356	1.406	1.09	1.21	1.312
217.6	0.693	0.71	0.667	0.808	0.832	0.757	0.932	0.861	0.918	1.011	1.102	1.015	1.339	1.181	1.351	1.206	1.397	1.447	1.186	1.356	1.406	1.09	1.21	1.312
217.8	0.693	0.71	0.667	0.808	0.832	0.756	0.932	0.861	0.918	1.011	1.102	1.014	1.338	1.181	1.351	1.206	1.397	1.447	1.186	1.356	1.406	1.089	1.209	1.312
218	0.693	0.71	0.666	0.807	0.832	0.756	0.931	0.861	0.917	1.011	1.102	1.014	1.338	1.181	1.35	1.206	1.397	1.447	1.186	1.355	1.405	1.089	1.209	1.312
218.2	0.692	0.709	0.666	0.807	0.832	0.756	0.93	0.861	0.917	1.01	1.101	1.014	1.338	1.181	1.35	1.206	1.396	1.446	1.185	1.355	1.405	1.089	1.209	1.312
218.4	0.692	0.709	0.666	0.807	0.832	0.755	0.93	0.861	0.917	1.01	1.101	1.014	1.337	1.181	1.35	1.206	1.396	1.446	1.185	1.355	1.405	1.088	1.209	1.312
218.6	0.693	0.709	0.666	0.807	0.832	0.755	0.93	0.861	0.917	1.009	1.101	1.014	1.337	1.181	1.35	1.206	1.396	1.446	1.184	1.355	1.405	1.088	1.208	1.312
218.8	0.693	0.708	0.666	0.806	0.832	0.755	0.929	0.861	0.917	1.009	1.101	1.014	1.337	1.181	1.35	1.206	1.396	1.446	1.184	1.355	1.404	1.089	1.208	1.311
219	0.693	0.708	0.666	0.807	0.831	0.755	0.929	0.861	0.917	1.009	1.101	1.013	1.337	1.18	1.35	1.205	1.395	1.445	1.184	1.355	1.404	1.089	1.208	1.311
219.2	0.693	0.708	0.666	0.807	0.831	0.755	0.929	0.861	0.917	1.009	1.101	1.013	1.337	1.18	1.35	1.205	1.395	1.445	1.184	1.355	1.404	1.089	1.208	1.311
219.4	0.693	0.708	0.666	0.807	0.831	0.755	0.928	0.861	0.917	1.009	1.1	1.013	1.337	1.18	1.349	1.205	1.395	1.445	1.184	1.355	1.404	1.089	1.208	1.31
219.6	0.693	0.708	0.665	0.807	0.83	0.754	0.928	0.86	0.917	1.009	1.1	1.013	1.336	1.179	1.349	1.205	1.395	1.445	1.184	1.355	1.404	1.089	1.208	1.31
219.8	0.693	0.708	0.665	0.807	0.83	0.754	0.928	0.86	0.916	1.009	1.1	1.013	1.336	1.179	1.349	1.204	1.395	1.445	1.184	1.355	1.404	1.089	1.208	1.309
220	0.693	0.708	0.665	0.807	0.831	0.754	0.928	0.86	0.916	1.009	1.1	1.012	1.336	1.179	1.349	1.204	1.396	1.445	1.184	1.355	1.403	1.089	1.208	1.309
220.2	0.693	0.708	0.665	0.806	0.831	0.753	0.928	0.859	0.916	1.009	1.1	1.012	1.335	1.178	1.349	1.204	1.396	1.444	1.184	1.355	1.403	1.089	1.207	1.309
220.4	0.692	0.708	0.665	0.806	0.831	0.753	0.928	0.859	0.916	1.009	1.1	1.012	1.335	1.178	1.349	1.204	1.396	1.444	1.184	1.355	1.403	1.089	1.207	1.308
220.6	0.692	0.708	0.665	0.806	0.831	0.753	0.928	0.859	0.916	1.009	1.1	1.011	1.335	1.178	1.349	1.203	1.396	1.444	1.183	1.355	1.403	1.089	1.207	1.308
220.8	0.692	0.708	0.665	0.805	0.83	0.752	0.928	0.859	0.916	1.009	1.1	1.011	1.335	1.177	1.349	1.203	1.396	1.444	1.183	1.355	1.403	1.089	1.207	1.308
221	0.692	0.708	0.665	0.805	0.83	0.752	0.928	0.859	0.916	1.009	1.101	1.011	1.335	1.177	1.348	1.203	1.396	1.444	1.182	1.354	1.402	1.089	1.206	1.308
221.2	0.691	0.708	0.665	0.804	0.83	0.751	0.928	0.859	0.916	1.009	1.101	1.011	1.335	1.176	1.348	1.203	1.396	1.444	1.182	1.354	1.402	1.088	1.206	1.308
221.4	0.691	0.708	0.665	0.804	0.83	0.751	0.928	0.858	0.915	1.009	1.1	1.011	1.334	1.176	1.348	1.203	1.396	1.444	1.181	1.354	1.402	1.088	1.206	1.308
221.6	0.691	0.708	0.665	0.804	0.83	0.75	0.928	0.858	0.915	1.009	1.1	1.011	1.334	1.175	1.348	1.202	1.395	1.444	1.181	1.354	1.402	1.088	1.206	1.308
221.8	0.691	0.708	0.665	0.803	0.83	0.75	0.928	0.858	0.915	1.008	1.1	1.011	1.334	1.175	1.347	1.202	1.395	1.444	1.18	1.353	1.401	1.087	1.206	1.307
222	0.691	0.708	0.665	0.803	0.83	0.75	0.928	0.858	0.915	1.008	1.1	1.011	1.334	1.175	1.347	1.202	1.394	1.444	1.18	1.353	1.401	1.087	1.206	1.307
222.2	0.691	0.708	0.665	0.802	0.83	0.749	0.928	0.858	0.915	1.008	1.1	1.011	1.333	1.175	1.347	1.201	1.394	1.444	1.18	1.353	1.401	1.087	1.206	1.307
222.4	0.691	0.708	0.665	0.802	0.829	0.749	0.928	0.858	0.916	1.007	1.1	1.011	1.333	1.175	1.347	1.201	1.393	1.444	1.18	1.352	1.401	1.086	1.206	1.307
222.6	0.69	0.708	0.664	0.802	0.829	0.749	0.928	0.858	0.916	1.007	1.099	1.011	1.332	1.175	1.346	1.201	1.393	1.444	1.179	1.352	1.4	1.086	1.206	1.307
222.8	0.69	0.707	0.664	0.802	0.829	0.749	0.928	0.857	0.916	1.007	1.099	1.011	1.332	1.175	1.346	1.201	1.392	1.443	1.179	1.352	1.4	1.086	1.206	1.306
223	0.69	0.707	0.664	0.802	0.828	0.749	0.928	0.857	0.916	1.007	1.099	1.011	1.332	1.174	1.346	1.2	1.391	1.443	1.179	1.352	1.4	1.085	1.206	1.306
223.2	0.69	0.707	0.663	0.802	0.828	0.748	0.927	0.857	0.916	1.007	1.099	1.01	1.331	1.174	1.345	1.2	1.391	1.443	1.179	1.352	1.4	1.085	1.206	1.306
223.4	0.69	0.707	0.663	0.802	0.828	0.748	0.927	0.856	0.915	1.007	1.098	1.01	1.331	1.174	1.345	1.2	1.39	1.442	1.179	1.352	1.4	1.085	1.206	1.306
223.6	0.69	0.707	0.662	0.802	0.828	0.748	0.927	0.856	0.915	1.007	1.098	1.01	1.33	1.174	1.345	1.199	1.39	1.442	1.179	1.351	1.4	1.085	1.206	1.305
223.8	0.69	0.707	0.662	0.803	0.828	0.747	0.926	0.856	0.915	1.006	1.098	1.009	1.33	1.174	1.344	1.199	1.39	1.441	1.179	1.351	1.4	1.085	1.205	1.305
224	0.689	0.707	0.662	0.802	0.827	0.747	0.926	0.856	0.915	1.006	1.098	1.009	1.329	1.174	1.344	1.198	1.389	1.441	1.179	1.351	1.4	1.085	1.205	1.305
224.2	0.689	0.707	0.662	0.802	0.827	0.747	0.926	0.856	0.915	1.006	1.098	1.009	1.329	1.174	1.344	1.198	1.389	1.441	1.178	1.351	1.399	1.085	1.205	1.305
224.4	0.689	0.707	0.662	0.802	0.827	0.746	0.925	0.855	0.915	1.006	1.098	1.008	1.329	1.173	1.344	1.198	1.389	1.44	1.178	1.351	1.399	1.084	1.204	1.304
224.6	0.689	0.707	0.661	0.802	0.827	0.746	0.925	0.855	0.914	1.006	1.098	1.008	1.329	1.173	1.343	1.198	1.388	1.44	1.178	1.351	1.399	1.084	1.204	1.304
224.8	0.689	0.707	0.661	0.801	0.827	0.746	0.925	0.855	0.914	1.006	1.098	1.008	1.328	1.173	1.343	1.197	1.388	1.44	1.178	1.351	1.398	1.084	1.204	1.304
225	0.689	0.707	0.661	0.801	0.827	0.745	0.925	0.855	0.914	1.006	1.098	1.008	1.329	1.172	1.343	1.197	1.388	1.439	1.178	1.35	1.398	1.083	1.203	1.304
225.2	0.689	0.706	0.661	0.801	0.827	0.745	0.925	0.856	0.913	1.006	1.097	1.008	1.329	1.172	1.343	1.197	1.388	1.439	1.178	1.35	1.398	1.083	1.203	1.304
225.4	0.689	0.706	0.661	0.8	0.827	0.745	0.925	0.855	0.913	1.005	1.097	1.008	1.329	1.172	1.343	1.197	1.388	1.438	1.178	1.35	1.397	1.083	1.203	1.304
225.6	0.689	0.706	0.662	0.8	0.827	0.745	0.925	0.856	0.913	1.005	1.097	1.007	1.329	1.171	1.343	1.197	1.387	1.438	1.178	1.349	1.397	1.083	1.203	1.304
225.8	0.689	0.706	0.662	0.799	0.827	0.744	0.925	0.855	0.913	1.005	1.096	1.007	1.329	1.171	1.344	1.197	1.387	1.438	1.178	1.349	1.397	1.083	1.203	1.304
226	0.689	0.705	0.662	0.799	0.827	0.744	0.925	0.855	0.913	1.005	1.096	1.007	1.328	1.171	1.344	1.197	1.387	1.438	1.177	1.349	1.397	1.082	1.203	1.304
226.2	0.689	0.705	0.662	0.799	0.827	0.744	0.924	0.855	0.913	1.005	1.096	1.007	1.328	1.171	1.344	1.197	1.387	1.438	1.177	1.348	1.396	1.082	1.203	1.304
226.4	0.689	0.705	0.662	0.798	0.827	0.743	0.924	0.855	0.913	1.005	1.096	1.007	1.328	1.17	1.345	1.197	1.387	1.438	1.177	1.348	1.396	1.082	1.203	1.304
226.6	0.689	0.705	0.662	0.798	0.827	0.742	0.924	0.855	0.912	1.005	1.096	1.008	1.328	1.17	1.345	1.196	1.386	1.438	1.177	1.348	1.396	1.081	1.203	1.304
226.8	0.689	0.705	0.662	0.798	0.827	0.742	0.924	0.855	0.912	1.005	1.095	1.007	1.328	1.17	1.345	1.196	1.386	1.438	1.176	1.348	1.396	1.081	1.203	1.304
227	0.689	0.705	0.662	0.798	0.826	0.742	0.923	0.855	0.912	1.005	1.095	1.007	1.327	1.17	1.345	1.196	1.386	1.438	1.176	1.348	1.396	1.081	1.203	1.303
227.2	0.689	0.705	0.662	0.798	0.826	0.741	0.923	0.855	0.912	1.005	1.095	1.007	1.327	1.17	1.345	1.196	1.385	1.438	1.176	1.348	1.396	1.081	1.203	1.303
227.4	0.689	0.705	0.661	0.798	0.825	0.741	0.923	0.855	0.912	1.005	1.095	1.007	1.327	1.17	1.345	1.196	1.385	1.438	1.176	1.348	1.396	1.081	1.202	1.303
227.6	0.689	0.705	0.661	0.798	0.825	0.741	0.923	0.855	0.912	1.005	1.095	1.007	1.327	1.17	1.345	1.196	1.385	1.438	1.175	1.347	1.396	1.081	1.202	1.302
227.8	0.689	0.705	0.661	0.798	0.825	0.741	0.922	0.854	0.912	1.005	1.095	1.007	1.326	1.171	1.345	1.196	1.385	1.438	1.175	1.347	1.395	1.081	1.202	1.302
228	0.689	0.705	0.66	0.798	0.825	0.74	0.922	0.854	0.912	1.005	1.095	1.007	1.326	1.171	1.344	1.196	1.385	1.438	1.175	1.347	1.395	1.08	1.201	1.302
228.2	0.689	0.705	0.66	0.798	0.825	0.74	0.922	0.854	0.912	1.005	1.095	1.007	1.326	1.171	1.344	1.196	1.384	1.437	1.174	1.347	1.395	1.08	1.201	1.302
228.4	0.689	0.705	0.66	0.797	0.825	0.74	0.922	0.853	0.912	1.005	1.094	1.007	1.326	1.171	1.343	1.196	1.384	1.437	1.174	1.347	1.395	1.079	1.201	1.302
228.6	0.689	0.705	0.66	0.797	0.825	0.739	0.922	0.853	0.911	1.005	1.094	1.007	1.326	1.171	1.343	1.196	1.384	1.437	1.174	1.347	1.395	1.079	1.201	1.301
228.8	0.689	0.705	0.659	0.797	0.825	0.739	0.921	0.853	0.911	1.005	1.094	1.006	1.326	1.171	1.343	1.196	1.384	1.436	1.173	1.346	1.395	1.079	1.201	1.301
229	0.689	0.705	0.659	0.797	0.825	0.739	0.921	0.853	0.911	1.005	1.094	1.006	1.326	1.171	1.342	1.196	1.384	1.436	1.173	1.346	1.395	1.079	1.201	1.301
229.2	0.689	0.705	0.659	0.797	0.824	0.739	0.921	0.853	0.911	1.005	1.094	1.006	1.325	1.17	1.342	1.196	1.384	1.435	1.173	1.346	1.395	1.079	1.201	1.301
229.4	0.689	0.705	0.659	0.797	0.824	0.738	0.921	0.853	0.911	1.004	1.094	1.006	1.325	1.169	1.342	1.195	1.384	1.435	1.173	1.345	1.395	1.079	1.2	1.301
229.6	0.688	0.704	0.659	0.797	0.824	0.738	0.921	0.853	0.911	1.004	1.094	1.005	1.325	1.169	1.342	1.195	1.384	1.435	1.173	1.345	1.395	1.079	1.2	1.301
229.8	0.688	0.704	0.659	0.797	0.824	0.738	0.921	0.853	0.911	1.004	1.094	1.005	1.324	1.168	1.341	1.195	1.383	1.435	1.172	1.345	1.395	1.079	1.2	1.3
230	0.688	0.704	0.66	0.797	0.824	0.738	0.921	0.852	0.911	1.004	1.094	1.005	1.324	1.167	1.341	1.194	1.383	1.435	1.172	1.345	1.395	1.079	1.2	1.3
230.2	0.688	0.704	0.66	0.797	0.823	0.738	0.921	0.852	0.911	1.003	1.094	1.005	1.324	1.167	1.341	1.194	1.382	1.435	1.171	1.344	1.395	1.079	1.2	1.3
230.4	0.688	0.704	0.66	0.797	0.823	0.738	0.921	0.852	0.911	1.003	1.094	1.005	1.323	1.166	1.34	1.193	1.382	1.435	1.171	1.344	1.395	1.079	1.199	1.3
230.6	0.688	0.704	0.659	0.797	0.823	0.738	0.92	0.852	0.911	1.002	1.094	1.005	1.323	1.166	1.34	1.193	1.382	1.435	1.171	1.344	1.394	1.079	1.199	1.299
230.8	0.688	0.704	0.659	0.797	0.822	0.738	0.92	0.852	0.911	1.002	1.094	1.005	1.322	1.165	1.34	1.192	1.381	1.435	1.17	1.344	1.394	1.079	1.199	1.299
231	0.688	0.704	0.659	0.797	0.822	0.738	0.92	0.852	0.911	1.001	1.094	1.004	1.322	1.165	1.339	1.192	1.381	1.435	1.17	1.344	1.394	1.08	1.198	1.298
231.2	0.688	0.704	0.659	0.797	0.822	0.737	0.92	0.852	0.911	1.001	1.094	1.004	1.322	1.165	1.339	1.192	1.381	1.435	1.17	1.344	1.393	1.08	1.198	1.298
231.4	0.688	0.704	0.659	0.797	0.822	0.737	0.92	0.851	0.911	1.001	1.094	1.004	1.321	1.165	1.339	1.192	1.381	1.434	1.17	1.343	1.393	1.079	1.198	1.298
231.6	0.687	0.704	0.659	0.796	0.822	0.737	0.92	0.851	0.911	1.001	1.094	1.004	1.321	1.165	1.339	1.191	1.381	1.434	1.169	1.343	1.393	1.079	1.197	1.298
231.8	0.687	0.704	0.659	0.796	0.822	0.737	0.92	0.85	0.91	1.001	1.094	1.003	1.321	1.165	1.339	1.191	1.381	1.434	1.169	1.343	1.392	1.079	1.197	1.298
232	0.687	0.704	0.659	0.796	0.822	0.736	0.92	0.85	0.91	1.001	1.094	1.003	1.321	1.165	1.339	1.191	1.381	1.434	1.169	1.343	1.392	1.079	1.197	1.297
232.2	0.687	0.704	0.659	0.796	0.822	0.736	0.919	0.85	0.91	1.001	1.094	1.003	1.321	1.165	1.339	1.191	1.381	1.433	1.169	1.343	1.392	1.078	1.197	1.297
232.4	0.687	0.704	0.658	0.796	0.822	0.735	0.919	0.85	0.909	1.001	1.093	1.003	1.321	1.166	1.339	1.19	1.381	1.433	1.169	1.343	1.391	1.078	1.197	1.297
232.6	0.687	0.704	0.658	0.796	0.822	0.734	0.919	0.85	0.909	1.001	1.093	1.003	1.321	1.166	1.338	1.19	1.381	1.433	1.169	1.343	1.391	1.078	1.197	1.297
232.8	0.687	0.704	0.658	0.796	0.822	0.734	0.919	0.85	0.909	1.001	1.093	1.003	1.321	1.166	1.338	1.19	1.381	1.433	1.169	1.343	1.391	1.077	1.197	1.297
233	0.687	0.704	0.658	0.795	0.822	0.734	0.919	0.85	0.908	1.001	1.092	1.002	1.321	1.166	1.338	1.19	1.381	1.433	1.169	1.342	1.39	1.077	1.197	1.297
233.2	0.687	0.704	0.658	0.795	0.822	0.733	0.919	0.849	0.908	1.001	1.092	1.002	1.321	1.166	1.338	1.19	1.38	1.433	1.169	1.342	1.39	1.077	1.197	1.297
233.4	0.687	0.704	0.658	0.795	0.822	0.733	0.919	0.849	0.908	1.001	1.092	1.003	1.321	1.166	1.338	1.19	1.38	1.433	1.169	1.342	1.39	1.077	1.197	1.297
233.6	0.687	0.704	0.658	0.795	0.822	0.733	0.918	0.849	0.908	1.001	1.092	1.003	1.321	1.165	1.338	1.189	1.38	1.433	1.169	1.342	1.389	1.077	1.197	1.297
233.8	0.687	0.704	0.658	0.794	0.822	0.732	0.918	0.85	0.908	1.001	1.091	1.003	1.321	1.165	1.338	1.189	1.38	1.433	1.169	1.342	1.389	1.077	1.196	1.297
234	0.687	0.704	0.658	0.794	0.822	0.732	0.918	0.85	0.907	1.001	1.091	1.003	1.321	1.165	1.338	1.189	1.379	1.433	1.168	1.342	1.389	1.077	1.196	1.297
234.2	0.687	0.704	0.658	0.794	0.822	0.732	0.918	0.85	0.907	1.001	1.091	1.002	1.321	1.164	1.338	1.189	1.379	1.433	1.168	1.342	1.388	1.077	1.196	1.297
234.4	0.687	0.704	0.658	0.794	0.822	0.732	0.918	0.851	0.907	1.001	1.091	1.002	1.32	1.164	1.338	1.188	1.379	1.433	1.168	1.342	1.388	1.077	1.196	1.297
234.6	0.687	0.703	0.658	0.794	0.822	0.732	0.918	0.851	0.907	1.001	1.091	1.002	1.32	1.164	1.338	1.188	1.378	1.432	1.168	1.342	1.388	1.077	1.196	1.297
234.8	0.687	0.703	0.658	0.794	0.822	0.732	0.918	0.851	0.907	1.001	1.091	1.002	1.32	1.164	1.338	1.188	1.378	1.432	1.167	1.342	1.388	1.077	1.196	1.297
235	0.687	0.703	0.658	0.794	0.821	0.732	0.918	0.851	0.907	1.001	1.091	1.002	1.32	1.164	1.338	1.188	1.378	1.432	1.167	1.342	1.388	1.077	1.196	1.296
235.2	0.686	0.703	0.658	0.794	0.821	0.732	0.918	0.851	0.907	1.001	1.091	1.002	1.32	1.163	1.338	1.188	1.377	1.432	1.167	1.341	1.389	1.076	1.195	1.296
235.4	0.686	0.703	0.658	0.794	0.821	0.732	0.917	0.851	0.907	1.001	1.091	1.001	1.32	1.163	1.338	1.188	1.377	1.431	1.167	1.341	1.389	1.076	1.195	1.296
235.6	0.685	0.703	0.657	0.794	0.821	0.732	0.917	0.851	0.907	1.001	1.091	1.001	1.32	1.163	1.338	1.188	1.377	1.431	1.166	1.341	1.389	1.076	1.195	1.295
235.8	0.685	0.703	0.657	0.794	0.821	0.731	0.917	0.85	0.907	1.001	1.091	1.001	1.319	1.163	1.338	1.188	1.376	1.431	1.166	1.341	1.389	1.076	1.194	1.295
236	0.685	0.703	0.657	0.794	0.821	0.731	0.917	0.85	0.907	1	1.091	1	1.319	1.162	1.337	1.187	1.376	1.431	1.166	1.341	1.389	1.076	1.194	1.295
236.2	0.685	0.703	0.657	0.794	0.821	0.731	0.916	0.85	0.907	1	1.091	1	1.319	1.162	1.337	1.187	1.375	1.431	1.166	1.341	1.389	1.076	1.194	1.294
236.4	0.685	0.703	0.656	0.794	0.82	0.731	0.916	0.849	0.907	1	1.091	1	1.318	1.162	1.337	1.187	1.375	1.43	1.165	1.341	1.389	1.075	1.194	1.294
236.6	0.685	0.703	0.656	0.793	0.82	0.73	0.916	0.849	0.906	1	1.091	1	1.318	1.161	1.336	1.187	1.374	1.43	1.165	1.341	1.389	1.075	1.194	1.294
236.8	0.685	0.703	0.656	0.793	0.82	0.73	0.916	0.848	0.906	1	1.091	1	1.318	1.161	1.336	1.187	1.374	1.43	1.165	1.341	1.388	1.075	1.194	1.294
237	0.685	0.703	0.656	0.793	0.82	0.729	0.916	0.848	0.906	0.999	1.091	1	1.317	1.161	1.336	1.187	1.374	1.43	1.165	1.341	1.388	1.074	1.193	1.294
237.2	0.685	0.703	0.656	0.793	0.82	0.729	0.915	0.847	0.906	0.999	1.091	1	1.317	1.161	1.336	1.187	1.374	1.429	1.165	1.34	1.388	1.074	1.193	1.294
237.4	0.685	0.703	0.656	0.793	0.819	0.728	0.915	0.847	0.906	0.999	1.091	1.001	1.317	1.16	1.336	1.187	1.374	1.429	1.165	1.34	1.387	1.074	1.193	1.294
237.6	0.684	0.703	0.656	0.793	0.819	0.728	0.915	0.847	0.906	0.999	1.091	1.001	1.316	1.16	1.336	1.186	1.373	1.429	1.165	1.34	1.387	1.074	1.193	1.294
237.8	0.684	0.703	0.656	0.792	0.819	0.728	0.915	0.847	0.906	0.999	1.091	1.001	1.316	1.16	1.336	1.186	1.373	1.429	1.164	1.34	1.387	1.074	1.193	1.293
238	0.684	0.703	0.656	0.792	0.819	0.728	0.914	0.847	0.906	0.999	1.091	1.001	1.316	1.16	1.336	1.185	1.373	1.429	1.164	1.339	1.387	1.074	1.193	1.293
238.2	0.684	0.703	0.656	0.792	0.818	0.728	0.914	0.847	0.906	0.998	1.091	1.001	1.316	1.159	1.336	1.185	1.372	1.429	1.164	1.339	1.386	1.074	1.193	1.293
238.4	0.684	0.703	0.656	0.792	0.818	0.727	0.914	0.847	0.906	0.998	1.091	1.001	1.315	1.159	1.336	1.185	1.372	1.428	1.164	1.339	1.386	1.074	1.193	1.293
238.6	0.684	0.703	0.656	0.792	0.818	0.728	0.914	0.847	0.906	0.998	1.091	1	1.315	1.159	1.336	1.184	1.372	1.428	1.164	1.338	1.386	1.074	1.193	1.294
238.8	0.684	0.702	0.656	0.791	0.818	0.728	0.914	0.847	0.906	0.998	1.091	1	1.315	1.159	1.335	1.184	1.372	1.428	1.164	1.338	1.386	1.074	1.193	1.293
239	0.684	0.702	0.656	0.791	0.818	0.728	0.914	0.847	0.907	0.997	1.091	1	1.315	1.159	1.335	1.184	1.372	1.428	1.164	1.338	1.386	1.074	1.192	1.293
239.2	0.684	0.702	0.655	0.791	0.818	0.728	0.914	0.846	0.907	0.997	1.09	1	1.315	1.159	1.335	1.184	1.372	1.427	1.164	1.338	1.386	1.074	1.192	1.293
239.4	0.684	0.702	0.655	0.791	0.818	0.728	0.914	0.846	0.907	0.997	1.09	1	1.315	1.159	1.335	1.184	1.372	1.427	1.163	1.338	1.385	1.074	1.192	1.293
239.6	0.684	0.702	0.655	0.79	0.818	0.727	0.914	0.846	0.907	0.997	1.09	0.999	1.315	1.159	1.334	1.184	1.373	1.427	1.163	1.337	1.385	1.074	1.192	1.292
239.8	0.684	0.702	0.655	0.79	0.818	0.727	0.914	0.846	0.907	0.997	1.09	0.999	1.315	1.159	1.334	1.184	1.373	1.427	1.163	1.337	1.385	1.074	1.192	1.292
240	0.684	0.702	0.655	0.79	0.818	0.727	0.914	0.846	0.907	0.997	1.09	0.999	1.315	1.159	1.334	1.184	1.373	1.426	1.163	1.337	1.385	1.073	1.192	1.292
240.2	0.684	0.702	0.655	0.789	0.818	0.727	0.914	0.846	0.906	0.997	1.09	0.998	1.315	1.159	1.334	1.184	1.373	1.426	1.163	1.336	1.385	1.073	1.192	1.292
240.4	0.684	0.701	0.655	0.789	0.818	0.726	0.914	0.846	0.906	0.997	1.09	0.998	1.315	1.158	1.334	1.185	1.373	1.426	1.163	1.336	1.385	1.073	1.192	1.291
240.6	0.684	0.701	0.655	0.789	0.818	0.726	0.915	0.846	0.906	0.997	1.09	0.998	1.315	1.158	1.334	1.185	1.373	1.426	1.162	1.336	1.385	1.073	1.192	1.291
240.8	0.684	0.701	0.655	0.789	0.818	0.725	0.915	0.846	0.906	0.997	1.09	0.997	1.315	1.158	1.334	1.185	1.373	1.426	1.162	1.336	1.385	1.073	1.192	1.29
241	0.684	0.701	0.655	0.788	0.818	0.725	0.915	0.846	0.906	0.997	1.09	0.997	1.314	1.158	1.334	1.184	1.372	1.425	1.161	1.336	1.385	1.073	1.192	1.29
241.2	0.684	0.7	0.655	0.788	0.818	0.725	0.915	0.845	0.905	0.997	1.09	0.997	1.314	1.157	1.334	1.184	1.372	1.425	1.161	1.336	1.385	1.073	1.192	1.29
241.4	0.684	0.7	0.655	0.788	0.817	0.725	0.915	0.845	0.905	0.997	1.09	0.997	1.314	1.157	1.333	1.184	1.371	1.425	1.161	1.335	1.384	1.073	1.192	1.289
241.6	0.684	0.7	0.655	0.788	0.817	0.724	0.914	0.845	0.905	0.997	1.09	0.997	1.313	1.157	1.333	1.183	1.371	1.425	1.16	1.335	1.384	1.073	1.192	1.289
241.8	0.684	0.7	0.655	0.788	0.817	0.724	0.914	0.845	0.904	0.996	1.089	0.997	1.313	1.157	1.333	1.183	1.37	1.425	1.16	1.335	1.384	1.073	1.192	1.289
242	0.684	0.7	0.655	0.788	0.817	0.724	0.914	0.845	0.904	0.996	1.089	0.997	1.313	1.157	1.333	1.182	1.37	1.425	1.16	1.335	1.384	1.072	1.192	1.288
242.2	0.684	0.7	0.655	0.788	0.817	0.724	0.914	0.845	0.904	0.996	1.089	0.998	1.313	1.157	1.332	1.182	1.369	1.425	1.16	1.335	1.384	1.072	1.192	1.288
242.4	0.684	0.701	0.654	0.788	0.817	0.724	0.913	0.844	0.904	0.996	1.088	0.998	1.312	1.157	1.332	1.181	1.369	1.425	1.16	1.335	1.384	1.071	1.192	1.288
242.6	0.683	0.701	0.654	0.788	0.817	0.723	0.913	0.844	0.904	0.996	1.088	0.998	1.312	1.157	1.332	1.181	1.369	1.425	1.16	1.335	1.383	1.071	1.192	1.288
242.8	0.683	0.701	0.654	0.788	0.817	0.723	0.913	0.843	0.904	0.996	1.087	0.998	1.312	1.157	1.332	1.18	1.368	1.425	1.16	1.335	1.383	1.071	1.191	1.288
243	0.683	0.701	0.653	0.788	0.817	0.723	0.912	0.843	0.904	0.995	1.087	0.998	1.312	1.157	1.332	1.18	1.368	1.425	1.16	1.335	1.383	1.071	1.191	1.288
243.2	0.683	0.701	0.653	0.788	0.817	0.723	0.912	0.843	0.904	0.995	1.086	0.998	1.311	1.157	1.332	1.18	1.368	1.424	1.16	1.335	1.382	1.07	1.191	1.288
243.4	0.683	0.701	0.653	0.788	0.817	0.722	0.911	0.842	0.903	0.995	1.086	0.998	1.311	1.156	1.331	1.18	1.368	1.424	1.16	1.335	1.382	1.07	1.19	1.288
243.6	0.683	0.701	0.653	0.788	0.817	0.722	0.911	0.842	0.903	0.995	1.086	0.998	1.311	1.156	1.331	1.18	1.367	1.424	1.16	1.335	1.382	1.07	1.19	1.288
243.8	0.684	0.701	0.653	0.787	0.817	0.722	0.911	0.842	0.903	0.995	1.086	0.997	1.311	1.156	1.331	1.18	1.367	1.424	1.16	1.335	1.382	1.07	1.19	1.287
244	0.684	0.701	0.654	0.787	0.817	0.722	0.91	0.841	0.903	0.994	1.086	0.997	1.311	1.156	1.331	1.18	1.367	1.424	1.16	1.334	1.382	1.07	1.189	1.287
244.2	0.683	0.701	0.654	0.787	0.817	0.721	0.91	0.841	0.903	0.994	1.086	0.997	1.31	1.156	1.331	1.18	1.367	1.424	1.16	1.335	1.382	1.07	1.189	1.287
244.4	0.683	0.701	0.654	0.787	0.817	0.721	0.91	0.841	0.903	0.994	1.086	0.997	1.31	1.156	1.33	1.18	1.367	1.423	1.16	1.335	1.382	1.07	1.189	1.287
244.6	0.683	0.7	0.655	0.787	0.817	0.721	0.91	0.841	0.903	0.994	1.086	0.997	1.31	1.156	1.33	1.18	1.366	1.423	1.16	1.335	1.382	1.07	1.189	1.286
244.8	0.683	0.7	0.655	0.786	0.816	0.721	0.91	0.84	0.903	0.994	1.086	0.997	1.31	1.156	1.33	1.18	1.366	1.423	1.16	1.334	1.381	1.07	1.189	1.286
245	0.683	0.7	0.655	0.786	0.816	0.721	0.911	0.84	0.903	0.994	1.086	0.996	1.31	1.156	1.33	1.18	1.366	1.423	1.159	1.334	1.381	1.07	1.189	1.286
245.2	0.684	0.7	0.655	0.786	0.816	0.721	0.911	0.84	0.903	0.994	1.086	0.996	1.309	1.156	1.33	1.18	1.366	1.423	1.159	1.334	1.381	1.069	1.188	1.286
245.4	0.684	0.699	0.655	0.786	0.816	0.721	0.911	0.841	0.903	0.994	1.086	0.996	1.309	1.156	1.33	1.18	1.366	1.423	1.159	1.334	1.381	1.069	1.188	1.286
245.6	0.684	0.699	0.655	0.786	0.816	0.721	0.911	0.841	0.903	0.993	1.086	0.996	1.309	1.156	1.329	1.18	1.366	1.423	1.159	1.333	1.381	1.069	1.188	1.286
245.8	0.683	0.699	0.655	0.786	0.816	0.72	0.911	0.841	0.903	0.993	1.087	0.996	1.309	1.156	1.329	1.18	1.366	1.423	1.159	1.333	1.381	1.069	1.188	1.285
246	0.683	0.699	0.654	0.786	0.816	0.72	0.911	0.841	0.904	0.993	1.087	0.996	1.309	1.156	1.329	1.18	1.366	1.423	1.158	1.333	1.381	1.069	1.188	1.285
246.2	0.683	0.699	0.654	0.785	0.816	0.72	0.911	0.841	0.904	0.993	1.087	0.996	1.309	1.156	1.329	1.18	1.366	1.422	1.158	1.333	1.381	1.069	1.188	1.285
246.4	0.683	0.699	0.653	0.785	0.815	0.72	0.911	0.841	0.904	0.993	1.086	0.996	1.309	1.155	1.33	1.18	1.366	1.422	1.158	1.333	1.38	1.068	1.187	1.285
246.6	0.683	0.699	0.653	0.785	0.815	0.719	0.911	0.841	0.904	0.993	1.086	0.996	1.309	1.155	1.33	1.18	1.366	1.422	1.158	1.333	1.38	1.068	1.187	1.286
246.8	0.683	0.699	0.653	0.785	0.815	0.719	0.911	0.842	0.904	0.993	1.086	0.996	1.308	1.154	1.33	1.179	1.366	1.421	1.158	1.332	1.38	1.068	1.187	1.286
247	0.683	0.698	0.653	0.785	0.814	0.719	0.911	0.842	0.904	0.993	1.086	0.995	1.308	1.154	1.33	1.179	1.365	1.421	1.157	1.332	1.379	1.068	1.187	1.285
247.2	0.683	0.698	0.652	0.785	0.814	0.718	0.911	0.842	0.904	0.993	1.085	0.995	1.308	1.153	1.33	1.179	1.365	1.421	1.157	1.332	1.378	1.068	1.187	1.285
247.4	0.683	0.698	0.652	0.785	0.813	0.718	0.91	0.842	0.904	0.993	1.085	0.995	1.308	1.153	1.33	1.178	1.365	1.421	1.157	1.332	1.378	1.068	1.187	1.285
247.6	0.683	0.698	0.652	0.785	0.813	0.718	0.91	0.842	0.904	0.993	1.085	0.994	1.308	1.152	1.33	1.178	1.365	1.421	1.156	1.332	1.378	1.068	1.187	1.285
247.8	0.682	0.698	0.652	0.784	0.813	0.717	0.909	0.842	0.903	0.993	1.084	0.994	1.308	1.152	1.33	1.178	1.364	1.42	1.156	1.332	1.377	1.068	1.187	1.284
248	0.682	0.698	0.651	0.784	0.812	0.717	0.909	0.841	0.903	0.993	1.084	0.993	1.307	1.152	1.33	1.177	1.364	1.42	1.156	1.332	1.377	1.068	1.187	1.284
248.2	0.682	0.698	0.651	0.784	0.812	0.717	0.909	0.841	0.903	0.993	1.084	0.993	1.307	1.152	1.33	1.177	1.364	1.42	1.156	1.332	1.377	1.068	1.187	1.284
248.4	0.682	0.698	0.651	0.784	0.812	0.717	0.908	0.841	0.903	0.994	1.084	0.993	1.307	1.152	1.33	1.177	1.364	1.42	1.155	1.332	1.377	1.068	1.187	1.284
248.6	0.682	0.698	0.651	0.784	0.812	0.717	0.908	0.841	0.903	0.994	1.084	0.993	1.307	1.152	1.329	1.177	1.364	1.42	1.155	1.331	1.377	1.068	1.187	1.284
248.8	0.682	0.698	0.65	0.784	0.812	0.717	0.908	0.841	0.902	0.994	1.084	0.993	1.306	1.152	1.329	1.177	1.364	1.419	1.155	1.331	1.376	1.068	1.186	1.284
249	0.682	0.698	0.65	0.784	0.812	0.716	0.908	0.841	0.902	0.994	1.084	0.992	1.306	1.152	1.329	1.176	1.364	1.419	1.155	1.331	1.376	1.068	1.186	1.283
249.2	0.682	0.698	0.65	0.783	0.812	0.716	0.908	0.841	0.902	0.993	1.085	0.992	1.306	1.152	1.329	1.176	1.364	1.419	1.155	1.331	1.376	1.068	1.186	1.283
249.4	0.682	0.698	0.65	0.783	0.812	0.716	0.908	0.84	0.902	0.993	1.085	0.992	1.306	1.152	1.329	1.176	1.365	1.419	1.155	1.33	1.376	1.068	1.186	1.284
249.6	0.682	0.698	0.649	0.783	0.812	0.716	0.908	0.84	0.901	0.993	1.085	0.992	1.306	1.152	1.329	1.176	1.365	1.419	1.155	1.33	1.376	1.068	1.186	1.284
249.8	0.682	0.698	0.649	0.783	0.812	0.716	0.908	0.84	0.901	0.992	1.085	0.992	1.305	1.152	1.328	1.176	1.364	1.419	1.154	1.33	1.376	1.068	1.186	1.284
250	0.683	0.698	0.649	0.783	0.813	0.716	0.908	0.84	0.901	0.992	1.085	0.993	1.305	1.152	1.328	1.176	1.364	1.419	1.154	1.33	1.376	1.068	1.186	1.284
250.2	0.682	0.698	0.649	0.783	0.813	0.715	0.908	0.839	0.9	0.992	1.084	0.993	1.305	1.152	1.328	1.175	1.364	1.419	1.154	1.33	1.376	1.067	1.186	1.284
250.4	0.682	0.697	0.649	0.783	0.813	0.715	0.908	0.839	0.9	0.992	1.084	0.993	1.305	1.151	1.328	1.175	1.364	1.419	1.154	1.33	1.376	1.067	1.186	1.284
250.6	0.682	0.697	0.649	0.783	0.813	0.715	0.908	0.839	0.9	0.992	1.084	0.993	1.305	1.151	1.328	1.175	1.364	1.419	1.154	1.33	1.376	1.067	1.186	1.284
250.8	0.682	0.697	0.649	0.783	0.813	0.715	0.908	0.839	0.9	0.992	1.084	0.993	1.304	1.151	1.328	1.175	1.363	1.418	1.153	1.33	1.376	1.067	1.186	1.284
251	0.682	0.697	0.649	0.783	0.813	0.715	0.907	0.838	0.9	0.992	1.084	0.993	1.304	1.151	1.328	1.175	1.363	1.418	1.153	1.329	1.375	1.066	1.186	1.284
251.2	0.681	0.697	0.649	0.783	0.813	0.715	0.907	0.838	0.9	0.991	1.083	0.993	1.304	1.151	1.328	1.175	1.362	1.418	1.153	1.329	1.375	1.066	1.186	1.283
251.4	0.681	0.697	0.649	0.783	0.813	0.715	0.907	0.838	0.899	0.991	1.083	0.993	1.304	1.151	1.328	1.174	1.361	1.418	1.153	1.329	1.375	1.066	1.186	1.283
251.6	0.681	0.697	0.649	0.784	0.813	0.715	0.907	0.837	0.899	0.991	1.083	0.993	1.304	1.151	1.328	1.174	1.361	1.418	1.153	1.329	1.375	1.066	1.186	1.282
251.8	0.68	0.696	0.65	0.784	0.812	0.715	0.907	0.837	0.899	0.99	1.083	0.993	1.304	1.151	1.328	1.174	1.361	1.417	1.153	1.329	1.375	1.066	1.185	1.282
252	0.68	0.696	0.65	0.784	0.812	0.715	0.906	0.837	0.899	0.99	1.082	0.993	1.303	1.15	1.328	1.174	1.36	1.417	1.152	1.329	1.376	1.065	1.185	1.281
252.2	0.68	0.696	0.649	0.784	0.812	0.714	0.906	0.836	0.899	0.99	1.082	0.992	1.303	1.15	1.328	1.174	1.36	1.417	1.152	1.329	1.376	1.065	1.185	1.28
252.4	0.679	0.696	0.65	0.784	0.811	0.714	0.906	0.836	0.899	0.99	1.082	0.992	1.303	1.149	1.327	1.174	1.36	1.417	1.152	1.329	1.375	1.065	1.185	1.28
252.6	0.679	0.696	0.65	0.783	0.811	0.714	0.905	0.836	0.9	0.989	1.082	0.991	1.303	1.149	1.327	1.174	1.359	1.417	1.152	1.328	1.375	1.065	1.185	1.28
252.8	0.679	0.696	0.649	0.783	0.811	0.714	0.905	0.836	0.9	0.989	1.082	0.991	1.303	1.149	1.327	1.174	1.359	1.417	1.152	1.328	1.375	1.065	1.185	1.279
253	0.679	0.696	0.65	0.783	0.811	0.713	0.905	0.837	0.9	0.989	1.081	0.991	1.303	1.148	1.327	1.174	1.359	1.417	1.152	1.328	1.375	1.065	1.185	1.279
253.2	0.679	0.696	0.65	0.783	0.81	0.713	0.905	0.837	0.899	0.989	1.081	0.99	1.302	1.148	1.326	1.174	1.359	1.417	1.152	1.328	1.375	1.065	1.185	1.279
253.4	0.679	0.696	0.65	0.783	0.81	0.713	0.905	0.837	0.899	0.989	1.081	0.99	1.302	1.148	1.326	1.174	1.359	1.417	1.151	1.327	1.375	1.065	1.185	1.279
253.6	0.68	0.696	0.65	0.783	0.81	0.713	0.905	0.837	0.899	0.989	1.081	0.99	1.302	1.148	1.326	1.174	1.359	1.417	1.151	1.327	1.374	1.065	1.185	1.28
253.8	0.68	0.696	0.65	0.783	0.81	0.712	0.905	0.837	0.899	0.989	1.081	0.989	1.302	1.148	1.326	1.174	1.358	1.417	1.151	1.327	1.374	1.065	1.184	1.28
254	0.68	0.696	0.649	0.782	0.81	0.712	0.904	0.837	0.899	0.989	1.08	0.989	1.302	1.148	1.326	1.173	1.358	1.417	1.151	1.327	1.374	1.065	1.184	1.28
254.2	0.68	0.696	0.649	0.782	0.809	0.712	0.904	0.837	0.899	0.989	1.08	0.989	1.302	1.149	1.326	1.173	1.359	1.417	1.151	1.327	1.373	1.065	1.184	1.28
254.4	0.68	0.696	0.649	0.782	0.809	0.712	0.904	0.837	0.898	0.99	1.08	0.989	1.302	1.149	1.326	1.173	1.359	1.417	1.151	1.326	1.373	1.065	1.184	1.28
254.6	0.68	0.696	0.649	0.782	0.809	0.712	0.904	0.838	0.898	0.99	1.08	0.989	1.301	1.149	1.326	1.173	1.359	1.417	1.15	1.326	1.373	1.065	1.184	1.28
254.8	0.68	0.696	0.649	0.782	0.809	0.711	0.904	0.837	0.898	0.99	1.08	0.989	1.301	1.149	1.325	1.173	1.359	1.416	1.15	1.326	1.372	1.065	1.184	1.28
255	0.68	0.696	0.649	0.782	0.809	0.711	0.904	0.837	0.898	0.99	1.08	0.989	1.301	1.149	1.325	1.172	1.358	1.416	1.15	1.326	1.372	1.065	1.184	1.28
255.2	0.68	0.696	0.649	0.782	0.809	0.711	0.904	0.837	0.898	0.99	1.08	0.989	1.301	1.149	1.325	1.172	1.358	1.416	1.15	1.325	1.372	1.064	1.184	1.28
255.4	0.68	0.696	0.649	0.782	0.809	0.71	0.904	0.837	0.898	0.99	1.08	0.989	1.301	1.149	1.325	1.172	1.358	1.416	1.15	1.325	1.372	1.064	1.184	1.28
255.6	0.68	0.696	0.649	0.782	0.809	0.71	0.904	0.836	0.898	0.99	1.08	0.989	1.301	1.148	1.325	1.172	1.358	1.415	1.15	1.325	1.372	1.064	1.184	1.279
255.8	0.68	0.696	0.649	0.782	0.809	0.71	0.904	0.836	0.898	0.99	1.08	0.989	1.301	1.147	1.325	1.172	1.358	1.415	1.15	1.325	1.372	1.063	1.184	1.279
256	0.68	0.696	0.649	0.782	0.809	0.71	0.904	0.836	0.899	0.991	1.08	0.989	1.302	1.147	1.325	1.171	1.358	1.415	1.15	1.325	1.372	1.063	1.184	1.279
256.2	0.679	0.696	0.649	0.782	0.809	0.71	0.904	0.836	0.899	0.991	1.08	0.989	1.302	1.146	1.325	1.171	1.358	1.415	1.15	1.325	1.371	1.062	1.184	1.279
256.4	0.679	0.696	0.649	0.782	0.809	0.709	0.904	0.836	0.899	0.991	1.08	0.989	1.302	1.146	1.325	1.17	1.357	1.415	1.15	1.325	1.371	1.062	1.183	1.279
256.6	0.679	0.696	0.649	0.782	0.81	0.709	0.904	0.836	0.899	0.991	1.08	0.989	1.302	1.146	1.324	1.17	1.357	1.415	1.15	1.325	1.371	1.062	1.183	1.278
256.8	0.679	0.695	0.649	0.781	0.81	0.709	0.904	0.835	0.898	0.99	1.08	0.989	1.302	1.145	1.324	1.17	1.357	1.414	1.15	1.325	1.371	1.062	1.183	1.278
257	0.679	0.695	0.649	0.781	0.81	0.709	0.904	0.835	0.898	0.99	1.08	0.989	1.302	1.145	1.324	1.17	1.356	1.414	1.15	1.325	1.371	1.062	1.182	1.278
257.2	0.678	0.695	0.649	0.781	0.809	0.709	0.904	0.835	0.898	0.99	1.08	0.989	1.302	1.145	1.323	1.169	1.356	1.414	1.149	1.325	1.37	1.062	1.182	1.278
257.4	0.678	0.694	0.649	0.78	0.809	0.709	0.904	0.835	0.898	0.989	1.08	0.989	1.302	1.145	1.323	1.169	1.356	1.414	1.149	1.325	1.37	1.062	1.181	1.278
257.6	0.678	0.694	0.649	0.78	0.809	0.709	0.904	0.835	0.898	0.989	1.08	0.988	1.301	1.145	1.323	1.169	1.355	1.414	1.149	1.325	1.37	1.062	1.181	1.278
257.8	0.678	0.694	0.649	0.78	0.809	0.708	0.904	0.835	0.898	0.989	1.08	0.988	1.301	1.145	1.323	1.169	1.355	1.414	1.149	1.325	1.37	1.063	1.181	1.278
258	0.678	0.694	0.649	0.78	0.808	0.708	0.903	0.835	0.897	0.988	1.08	0.988	1.301	1.145	1.323	1.17	1.355	1.414	1.148	1.325	1.369	1.063	1.18	1.278
258.2	0.678	0.694	0.649	0.779	0.808	0.708	0.903	0.835	0.897	0.988	1.08	0.988	1.3	1.145	1.323	1.17	1.355	1.414	1.148	1.325	1.369	1.063	1.18	1.278
258.4	0.678	0.694	0.648	0.779	0.808	0.708	0.903	0.835	0.897	0.988	1.08	0.987	1.3	1.145	1.323	1.17	1.355	1.414	1.147	1.325	1.369	1.063	1.18	1.278
258.6	0.678	0.694	0.648	0.779	0.808	0.708	0.903	0.835	0.897	0.988	1.079	0.987	1.299	1.145	1.323	1.17	1.355	1.414	1.147	1.325	1.369	1.063	1.18	1.278
258.8	0.678	0.694	0.647	0.779	0.808	0.707	0.903	0.835	0.896	0.987	1.079	0.987	1.299	1.145	1.322	1.17	1.355	1.414	1.147	1.325	1.37	1.063	1.18	1.277
259	0.678	0.695	0.647	0.779	0.808	0.707	0.903	0.834	0.896	0.987	1.079	0.987	1.299	1.145	1.322	1.17	1.355	1.414	1.147	1.325	1.37	1.063	1.18	1.277
259.2	0.678	0.695	0.647	0.779	0.808	0.707	0.903	0.834	0.896	0.987	1.079	0.987	1.298	1.145	1.322	1.17	1.355	1.414	1.146	1.325	1.37	1.063	1.18	1.277
259.4	0.678	0.695	0.647	0.779	0.807	0.707	0.903	0.834	0.896	0.987	1.079	0.987	1.298	1.145	1.322	1.17	1.355	1.414	1.146	1.325	1.37	1.063	1.18	1.277
259.6	0.678	0.695	0.647	0.779	0.807	0.707	0.903	0.834	0.896	0.986	1.079	0.987	1.298	1.144	1.321	1.17	1.354	1.414	1.146	1.324	1.37	1.062	1.18	1.277
259.8	0.678	0.695	0.647	0.779	0.807	0.706	0.903	0.834	0.897	0.986	1.08	0.987	1.297	1.144	1.321	1.17	1.354	1.413	1.146	1.324	1.37	1.062	1.18	1.277
260	0.678	0.695	0.647	0.778	0.807	0.706	0.903	0.834	0.897	0.986	1.08	0.987	1.297	1.144	1.321	1.17	1.354	1.413	1.146	1.324	1.37	1.062	1.18	1.277
260.2	0.678	0.695	0.647	0.778	0.806	0.706	0.903	0.834	0.897	0.986	1.08	0.988	1.297	1.144	1.321	1.169	1.354	1.413	1.146	1.324	1.369	1.061	1.18	1.276
260.4	0.678	0.695	0.647	0.778	0.806	0.706	0.903	0.834	0.896	0.986	1.08	0.988	1.297	1.144	1.321	1.169	1.354	1.413	1.146	1.323	1.369	1.061	1.18	1.276
260.6	0.678	0.695	0.646	0.778	0.806	0.706	0.903	0.834	0.896	0.986	1.08	0.988	1.297	1.144	1.321	1.169	1.354	1.412	1.146	1.323	1.369	1.061	1.18	1.276
260.8	0.678	0.695	0.646	0.778	0.806	0.707	0.903	0.833	0.896	0.986	1.08	0.988	1.296	1.144	1.32	1.168	1.354	1.412	1.146	1.322	1.369	1.061	1.18	1.276
261	0.677	0.695	0.647	0.778	0.806	0.707	0.902	0.833	0.896	0.986	1.08	0.988	1.296	1.143	1.32	1.168	1.354	1.412	1.146	1.322	1.369	1.061	1.18	1.276
261.2	0.677	0.694	0.647	0.778	0.807	0.706	0.902	0.833	0.896	0.986	1.079	0.987	1.296	1.143	1.321	1.168	1.354	1.411	1.145	1.322	1.369	1.061	1.18	1.276
261.4	0.677	0.694	0.647	0.778	0.807	0.706	0.902	0.833	0.896	0.986	1.079	0.987	1.296	1.143	1.321	1.167	1.353	1.411	1.145	1.321	1.369	1.061	1.18	1.275
261.6	0.677	0.694	0.647	0.778	0.807	0.706	0.902	0.833	0.896	0.986	1.079	0.987	1.296	1.143	1.321	1.167	1.353	1.411	1.144	1.321	1.368	1.061	1.18	1.275
261.8	0.677	0.694	0.647	0.777	0.807	0.706	0.901	0.833	0.896	0.987	1.078	0.986	1.296	1.143	1.321	1.166	1.353	1.41	1.144	1.321	1.368	1.061	1.18	1.275
262	0.677	0.694	0.647	0.777	0.807	0.706	0.901	0.833	0.895	0.987	1.078	0.986	1.296	1.143	1.321	1.166	1.353	1.41	1.144	1.321	1.368	1.061	1.18	1.275
262.2	0.677	0.694	0.647	0.777	0.807	0.706	0.901	0.833	0.895	0.987	1.078	0.986	1.296	1.143	1.321	1.166	1.353	1.41	1.144	1.322	1.368	1.061	1.18	1.275
262.4	0.677	0.694	0.647	0.778	0.807	0.706	0.9	0.833	0.895	0.987	1.078	0.986	1.296	1.143	1.321	1.166	1.352	1.41	1.144	1.322	1.367	1.061	1.18	1.275
262.6	0.677	0.693	0.647	0.778	0.806	0.705	0.9	0.832	0.895	0.987	1.078	0.986	1.296	1.143	1.321	1.166	1.352	1.41	1.144	1.322	1.367	1.061	1.18	1.275
262.8	0.677	0.693	0.646	0.777	0.806	0.705	0.9	0.832	0.895	0.986	1.077	0.987	1.295	1.143	1.321	1.166	1.352	1.41	1.144	1.322	1.367	1.06	1.179	1.275
263	0.677	0.693	0.646	0.777	0.806	0.704	0.899	0.832	0.895	0.986	1.077	0.987	1.295	1.143	1.321	1.166	1.351	1.41	1.144	1.322	1.367	1.06	1.179	1.274
263.2	0.677	0.693	0.646	0.777	0.806	0.704	0.899	0.832	0.896	0.986	1.078	0.987	1.295	1.142	1.321	1.166	1.351	1.41	1.144	1.322	1.367	1.06	1.179	1.274
263.4	0.677	0.693	0.646	0.776	0.806	0.704	0.899	0.832	0.896	0.986	1.078	0.987	1.295	1.142	1.321	1.166	1.351	1.41	1.144	1.322	1.367	1.06	1.178	1.274
263.6	0.677	0.693	0.647	0.776	0.805	0.704	0.899	0.832	0.896	0.985	1.078	0.987	1.295	1.142	1.321	1.166	1.351	1.41	1.144	1.322	1.367	1.06	1.178	1.274
263.8	0.677	0.693	0.647	0.776	0.805	0.704	0.899	0.833	0.896	0.985	1.077	0.987	1.295	1.142	1.321	1.166	1.351	1.41	1.144	1.322	1.367	1.06	1.177	1.273
264	0.677	0.693	0.647	0.776	0.805	0.704	0.899	0.833	0.896	0.985	1.077	0.987	1.295	1.142	1.321	1.166	1.351	1.41	1.144	1.322	1.367	1.059	1.177	1.273
264.2	0.677	0.693	0.647	0.776	0.805	0.704	0.899	0.833	0.896	0.985	1.077	0.987	1.295	1.141	1.32	1.166	1.351	1.41	1.144	1.322	1.366	1.059	1.177	1.273
264.4	0.677	0.693	0.647	0.776	0.805	0.704	0.899	0.832	0.896	0.985	1.077	0.987	1.295	1.141	1.32	1.166	1.351	1.41	1.144	1.322	1.366	1.059	1.177	1.273
264.6	0.677	0.694	0.647	0.776	0.805	0.703	0.899	0.832	0.896	0.985	1.077	0.987	1.295	1.141	1.32	1.166	1.351	1.41	1.144	1.322	1.366	1.059	1.176	1.272
264.8	0.677	0.693	0.647	0.776	0.805	0.703	0.899	0.832	0.896	0.985	1.077	0.987	1.295	1.141	1.32	1.166	1.351	1.41	1.144	1.321	1.366	1.059	1.176	1.272
265	0.677	0.693	0.647	0.776	0.806	0.703	0.899	0.831	0.895	0.985	1.077	0.987	1.295	1.141	1.319	1.165	1.351	1.41	1.144	1.321	1.366	1.059	1.176	1.272
265.2	0.677	0.693	0.647	0.776	0.806	0.703	0.899	0.831	0.895	0.985	1.076	0.986	1.294	1.141	1.319	1.165	1.351	1.41	1.144	1.321	1.366	1.059	1.176	1.272
265.4	0.677	0.693	0.647	0.776	0.806	0.703	0.899	0.831	0.895	0.985	1.076	0.986	1.294	1.141	1.318	1.165	1.351	1.41	1.144	1.321	1.366	1.059	1.176	1.272
265.6	0.677	0.693	0.647	0.776	0.806	0.703	0.899	0.83	0.895	0.984	1.076	0.985	1.294	1.141	1.318	1.165	1.351	1.41	1.143	1.321	1.365	1.059	1.176	1.272
265.8	0.677	0.693	0.647	0.775	0.806	0.702	0.898	0.83	0.895	0.984	1.076	0.985	1.294	1.141	1.318	1.164	1.351	1.409	1.143	1.32	1.365	1.059	1.176	1.272
266	0.676	0.693	0.647	0.775	0.806	0.702	0.898	0.83	0.895	0.984	1.075	0.985	1.294	1.141	1.317	1.164	1.35	1.409	1.143	1.32	1.365	1.059	1.176	1.272
266.2	0.676	0.693	0.646	0.775	0.805	0.702	0.898	0.829	0.895	0.984	1.075	0.985	1.294	1.141	1.317	1.164	1.35	1.409	1.143	1.32	1.364	1.06	1.176	1.272
266.4	0.676	0.693	0.646	0.775	0.805	0.702	0.898	0.829	0.895	0.984	1.075	0.985	1.294	1.14	1.317	1.164	1.35	1.409	1.143	1.32	1.364	1.06	1.176	1.272
266.6	0.677	0.693	0.646	0.775	0.805	0.702	0.897	0.829	0.895	0.984	1.075	0.985	1.294	1.14	1.317	1.164	1.35	1.409	1.142	1.32	1.364	1.06	1.176	1.272
266.8	0.677	0.692	0.645	0.775	0.805	0.702	0.897	0.829	0.895	0.983	1.074	0.985	1.294	1.14	1.317	1.164	1.349	1.409	1.142	1.32	1.364	1.06	1.176	1.272
