# Supplementary material for: A CTP-dependent gating mechanism enables ParB spreading on DNA
Source: eLife. 2021 Aug 16;10:e69676. doi: 10.7554/eLife.69676 (PMC8367383; doi:10.7554/eLife.69676)
Supplement: Figure 6—figure supplement 2—source data 1. [file elife-69676-fig6-figsupp2-data1.zip › Figure6_figure_supplement2/BLI_CTP_titration_mut13_E102A.csv]

0	0.015	0.01	-0.006	-0.008	-0.012	-0.011	-0.013	0.011	-0.007	0.001	-0.001	0.007	-0.011	0.005	0.005	-0.002	0.014	-0.002	0.003	0.006	-0.004	-0.004	-0.002	0.01
0.2	0.015	0.01	-0.006	-0.008	-0.011	-0.01	-0.013	0.01	-0.006	0.001	0	0.007	-0.011	0.005	0.006	-0.002	0.013	-0.001	0.003	0.006	-0.004	-0.003	-0.001	0.009
0.4	0.014	0.01	-0.005	-0.008	-0.01	-0.009	-0.012	0.01	-0.006	0.001	0	0.006	-0.011	0.005	0.006	-0.002	0.013	0	0.003	0.006	-0.004	-0.003	-0.001	0.008
0.6	0.014	0.01	-0.004	-0.008	-0.008	-0.008	-0.011	0.009	-0.005	0.001	0	0.006	-0.011	0.005	0.007	-0.002	0.012	0.001	0.003	0.005	-0.004	-0.002	0	0.008
0.8	0.014	0.01	-0.004	-0.008	-0.007	-0.006	-0.01	0.009	-0.004	0.001	0.001	0.005	-0.01	0.005	0.007	-0.002	0.011	0.001	0.003	0.005	-0.004	-0.001	0	0.007
1	0.014	0.01	-0.003	-0.008	-0.005	-0.005	-0.009	0.008	-0.003	0.001	0.001	0.005	-0.009	0.005	0.008	-0.002	0.01	0.002	0.003	0.005	-0.004	-0.001	0.001	0.007
1.2	0.014	0.01	-0.003	-0.008	-0.004	-0.004	-0.008	0.008	-0.002	0.002	0.001	0.005	-0.009	0.005	0.008	-0.001	0.01	0.003	0.003	0.005	-0.004	0	0.001	0.007
1.4	0.014	0.01	-0.002	-0.007	-0.003	-0.003	-0.007	0.007	-0.001	0.002	0.002	0.004	-0.008	0.005	0.008	-0.001	0.009	0.003	0.003	0.005	-0.004	0.001	0.001	0.006
1.6	0.014	0.01	-0.001	-0.007	-0.002	-0.002	-0.006	0.007	-0.001	0.002	0.002	0.004	-0.007	0.005	0.008	-0.001	0.008	0.003	0.003	0.005	-0.004	0.001	0.001	0.006
1.8	0.014	0.01	-0.001	-0.007	-0.001	-0.002	-0.005	0.007	0	0.003	0.002	0.004	-0.007	0.005	0.008	0	0.007	0.003	0.003	0.005	-0.004	0.002	0.001	0.006
2	0.013	0.01	0	-0.006	0	-0.001	-0.005	0.006	0.001	0.003	0.002	0.004	-0.006	0.005	0.008	0	0.007	0.003	0.003	0.005	-0.003	0.002	0.002	0.006
2.2	0.013	0.01	0.001	-0.006	0	-0.001	-0.005	0.006	0.001	0.004	0.002	0.005	-0.006	0.005	0.008	0.001	0.006	0.003	0.004	0.005	-0.003	0.002	0.001	0.005
2.4	0.013	0.01	0.001	-0.006	0	-0.001	-0.004	0.006	0.002	0.004	0.002	0.005	-0.005	0.005	0.008	0.001	0.006	0.003	0.004	0.005	-0.002	0.002	0.001	0.005
2.6	0.013	0.01	0.002	-0.006	0.001	-0.001	-0.004	0.006	0.002	0.004	0.002	0.005	-0.005	0.005	0.007	0.002	0.005	0.003	0.004	0.004	-0.002	0.003	0.001	0.005
2.8	0.013	0.01	0.002	-0.006	0.001	0	-0.004	0.006	0.002	0.005	0.003	0.005	-0.005	0.005	0.007	0.002	0.005	0.002	0.004	0.004	-0.001	0.003	0.001	0.005
3	0.013	0.01	0.003	-0.005	0.002	0	-0.004	0.005	0.003	0.005	0.003	0.005	-0.005	0.005	0.007	0.002	0.005	0.002	0.004	0.004	-0.001	0.003	0.001	0.005
3.2	0.013	0.01	0.003	-0.005	0.002	0.001	-0.004	0.005	0.004	0.005	0.003	0.005	-0.004	0.005	0.006	0.002	0.004	0.002	0.004	0.004	0	0.004	0.001	0.005
3.4	0.014	0.01	0.003	-0.005	0.003	0.001	-0.004	0.005	0.004	0.005	0.003	0.005	-0.004	0.005	0.005	0.002	0.004	0.002	0.004	0.004	0	0.004	0.001	0.005
3.6	0.014	0.01	0.004	-0.005	0.003	0.001	-0.003	0.005	0.004	0.005	0.002	0.005	-0.004	0.005	0.005	0.002	0.004	0.002	0.004	0.004	0	0.004	0	0.005
3.8	0.014	0.01	0.004	-0.004	0.004	0.001	-0.003	0.005	0.005	0.005	0.002	0.005	-0.003	0.005	0.005	0.002	0.004	0.002	0.004	0.004	0	0.004	0	0.005
4	0.013	0.01	0.004	-0.004	0.004	0.002	-0.003	0.005	0.005	0.005	0.002	0.006	-0.003	0.006	0.004	0.002	0.005	0.002	0.003	0.003	0	0.004	0	0.005
4.2	0.013	0.01	0.004	-0.004	0.004	0.002	-0.003	0.005	0.005	0.004	0.002	0.006	-0.002	0.006	0.004	0.002	0.005	0.002	0.003	0.003	0	0.004	0	0.005
4.4	0.013	0.01	0.004	-0.004	0.005	0.002	-0.003	0.005	0.005	0.004	0.002	0.006	-0.001	0.006	0.005	0.002	0.005	0.003	0.003	0.002	0	0.004	-0.001	0.005
4.6	0.012	0.01	0.005	-0.003	0.005	0.002	-0.003	0.005	0.005	0.004	0.002	0.006	-0.001	0.006	0.005	0.002	0.005	0.003	0.003	0.002	0	0.004	-0.001	0.005
4.8	0.012	0.01	0.004	-0.003	0.006	0.002	-0.003	0.005	0.005	0.004	0.002	0.007	0	0.006	0.005	0.002	0.005	0.003	0.003	0.002	0	0.004	-0.001	0.005
5	0.012	0.01	0.004	-0.003	0.006	0.002	-0.002	0.005	0.005	0.004	0.002	0.007	0.001	0.006	0.005	0.002	0.005	0.004	0.003	0.001	0	0.004	-0.002	0.005
5.2	0.011	0.01	0.004	-0.003	0.006	0.002	-0.002	0.005	0.005	0.004	0.002	0.007	0.001	0.006	0.005	0.002	0.005	0.004	0.003	0.001	0	0.004	-0.002	0.005
5.4	0.011	0.009	0.004	-0.002	0.006	0.002	-0.002	0.005	0.005	0.004	0.002	0.007	0.002	0.006	0.006	0.003	0.005	0.004	0.003	0.001	0	0.003	-0.002	0.005
5.6	0.01	0.009	0.004	-0.002	0.006	0.001	-0.001	0.004	0.006	0.005	0.002	0.007	0.002	0.005	0.006	0.003	0.005	0.004	0.003	0.001	0	0.003	-0.002	0.005
5.8	0.01	0.009	0.004	-0.002	0.006	0.001	-0.001	0.004	0.006	0.005	0.002	0.008	0.002	0.005	0.006	0.003	0.005	0.005	0.003	0.001	0	0.003	-0.002	0.005
6	0.009	0.009	0.004	-0.002	0.006	0.001	-0.001	0.003	0.006	0.005	0.002	0.008	0.003	0.005	0.006	0.003	0.005	0.005	0.003	0.001	-0.001	0.003	-0.002	0.004
6.2	0.009	0.009	0.005	-0.002	0.006	0.001	-0.001	0.003	0.006	0.005	0.002	0.008	0.003	0.005	0.006	0.003	0.005	0.005	0.003	0.001	0	0.004	-0.002	0.004
6.4	0.009	0.009	0.005	-0.002	0.005	0.001	-0.001	0.003	0.006	0.005	0.003	0.008	0.003	0.005	0.006	0.003	0.004	0.005	0.002	0.001	0	0.004	-0.002	0.004
6.6	0.009	0.009	0.005	-0.001	0.005	0.002	-0.001	0.002	0.006	0.005	0.003	0.008	0.003	0.005	0.006	0.003	0.004	0.004	0.002	0.001	0	0.004	-0.002	0.004
6.8	0.009	0.009	0.005	-0.001	0.005	0.002	-0.001	0.002	0.006	0.005	0.003	0.008	0.002	0.004	0.006	0.003	0.004	0.004	0.002	0.002	0	0.004	-0.002	0.004
7	0.009	0.008	0.005	-0.001	0.005	0.002	-0.001	0.002	0.006	0.006	0.004	0.008	0.002	0.004	0.006	0.003	0.004	0.004	0.002	0.002	0	0.004	-0.001	0.004
7.2	0.009	0.008	0.005	-0.001	0.005	0.002	-0.001	0.002	0.006	0.006	0.004	0.008	0.002	0.004	0.006	0.003	0.004	0.004	0.002	0.002	0	0.004	-0.001	0.004
7.4	0.01	0.008	0.004	0	0.004	0.002	-0.001	0.003	0.006	0.006	0.004	0.007	0.003	0.004	0.006	0.003	0.004	0.004	0.002	0.002	0	0.004	-0.001	0.004
7.6	0.01	0.008	0.004	0	0.004	0.002	-0.001	0.003	0.006	0.006	0.004	0.007	0.003	0.004	0.006	0.003	0.004	0.004	0.002	0.002	0	0.004	-0.001	0.005
7.8	0.011	0.008	0.005	0	0.004	0.003	-0.001	0.003	0.007	0.005	0.004	0.007	0.003	0.004	0.006	0.002	0.004	0.004	0.002	0.001	0	0.004	-0.001	0.005
8	0.011	0.008	0.005	0	0.004	0.003	-0.001	0.004	0.006	0.005	0.004	0.007	0.003	0.004	0.006	0.002	0.004	0.004	0.001	0.001	0	0.004	-0.001	0.005
8.2	0.011	0.007	0.005	0	0.004	0.003	-0.001	0.004	0.006	0.005	0.004	0.007	0.004	0.004	0.006	0.002	0.004	0.004	0.001	0.001	0	0.004	-0.001	0.005
8.4	0.011	0.007	0.005	-0.001	0.004	0.003	-0.001	0.004	0.006	0.005	0.004	0.007	0.004	0.005	0.006	0.002	0.004	0.004	0.001	0.001	0	0.003	-0.001	0.005
8.6	0.011	0.007	0.005	-0.001	0.004	0.004	-0.001	0.004	0.006	0.005	0.004	0.007	0.004	0.005	0.006	0.002	0.004	0.004	0.001	0.001	0	0.003	-0.002	0.005
8.8	0.01	0.007	0.005	-0.001	0.004	0.004	0	0.004	0.006	0.005	0.004	0.007	0.004	0.005	0.006	0.002	0.004	0.004	0.001	0.001	0	0.003	-0.002	0.004
9	0.01	0.007	0.005	-0.001	0.004	0.004	0	0.004	0.006	0.005	0.004	0.007	0.004	0.005	0.006	0.002	0.004	0.004	0.001	0.001	0	0.003	-0.002	0.004
9.2	0.01	0.007	0.005	-0.002	0.004	0.004	0	0.004	0.006	0.005	0.003	0.006	0.004	0.005	0.006	0.001	0.004	0.004	0.001	0	0.001	0.003	-0.002	0.004
9.4	0.01	0.007	0.005	-0.002	0.004	0.004	0	0.004	0.005	0.005	0.003	0.006	0.004	0.005	0.006	0.002	0.004	0.004	0.001	0	0.001	0.003	-0.002	0.004
9.6	0.009	0.007	0.005	-0.002	0.004	0.003	0	0.004	0.005	0.004	0.003	0.006	0.004	0.005	0.006	0.002	0.004	0.004	0.001	0	0.001	0.003	-0.002	0.004
9.8	0.009	0.007	0.005	-0.002	0.004	0.003	0	0.004	0.005	0.004	0.003	0.006	0.004	0.005	0.006	0.002	0.004	0.003	0.001	0	0.001	0.003	-0.002	0.004
10	0.009	0.007	0.005	-0.002	0.004	0.003	0	0.004	0.005	0.004	0.003	0.006	0.003	0.005	0.005	0.002	0.004	0.003	0.001	0	0.001	0.003	-0.002	0.003
10.2	0.009	0.007	0.005	-0.002	0.004	0.004	0	0.004	0.005	0.004	0.003	0.006	0.003	0.005	0.005	0.002	0.004	0.003	0.001	0.001	0.001	0.003	-0.002	0.003
10.4	0.009	0.007	0.005	-0.002	0.004	0.004	0	0.004	0.005	0.003	0.003	0.005	0.003	0.005	0.005	0.002	0.004	0.003	0.001	0.001	0.001	0.003	-0.002	0.003
10.6	0.008	0.007	0.005	-0.001	0.004	0.003	0	0.003	0.004	0.003	0.003	0.005	0.002	0.005	0.005	0.002	0.004	0.002	0.001	0.001	0.001	0.003	-0.002	0.003
10.8	0.008	0.007	0.005	-0.001	0.004	0.003	0.001	0.003	0.004	0.003	0.003	0.005	0.002	0.005	0.004	0.002	0.004	0.002	0.001	0.001	0	0.003	-0.002	0.002
11	0.008	0.007	0.005	-0.001	0.004	0.003	0.001	0.003	0.004	0.003	0.002	0.005	0.003	0.004	0.004	0.002	0.004	0.002	0.001	0.001	0	0.003	-0.001	0.002
11.2	0.008	0.007	0.005	-0.001	0.004	0.003	0.001	0.003	0.005	0.003	0.002	0.005	0.003	0.004	0.004	0.001	0.003	0.002	0.002	0.001	0	0.003	-0.001	0.002
11.4	0.008	0.006	0.006	-0.001	0.004	0.003	0.001	0.003	0.004	0.003	0.002	0.005	0.003	0.004	0.004	0.001	0.003	0.002	0.002	0.001	0	0.003	-0.001	0.002
11.6	0.008	0.006	0.006	-0.001	0.004	0.003	0.001	0.003	0.004	0.003	0.002	0.005	0.003	0.004	0.004	0.001	0.003	0.002	0.002	0.001	0	0.003	0	0.002
11.8	0.008	0.006	0.006	-0.001	0.004	0.003	0.001	0.003	0.004	0.003	0.002	0.005	0.004	0.004	0.004	0.001	0.003	0.002	0.002	0.001	0	0.003	0	0.002
12	0.008	0.006	0.005	-0.001	0.004	0.003	0.001	0.003	0.004	0.003	0.003	0.005	0.004	0.003	0.004	0.001	0.004	0.003	0.001	0	0	0.003	0	0.002
12.2	0.008	0.006	0.005	0	0.004	0.003	0.001	0.003	0.004	0.003	0.003	0.005	0.004	0.003	0.004	0.001	0.004	0.003	0.001	0	0	0.003	0.001	0.001
12.4	0.008	0.006	0.005	0	0.004	0.003	0.001	0.003	0.004	0.003	0.003	0.005	0.004	0.003	0.004	0.001	0.004	0.003	0.001	0	-0.001	0.003	0.001	0.001
12.6	0.008	0.005	0.005	0	0.004	0.003	0.001	0.003	0.004	0.003	0.003	0.005	0.004	0.003	0.004	0.001	0.004	0.003	0.001	0	-0.001	0.003	0.001	0.001
12.8	0.008	0.005	0.005	0	0.004	0.003	0.001	0.003	0.004	0.003	0.003	0.005	0.004	0.003	0.004	0.001	0.004	0.003	0.001	0	-0.001	0.003	0.002	0.002
13	0.008	0.005	0.004	0	0.004	0.003	0.001	0.003	0.004	0.003	0.003	0.005	0.004	0.003	0.004	0.001	0.004	0.003	0.001	0	-0.001	0.003	0.002	0.002
13.2	0.008	0.005	0.004	0	0.004	0.003	0.001	0.003	0.004	0.003	0.003	0.005	0.004	0.003	0.004	0.001	0.004	0.002	0.001	0.001	-0.001	0.003	0.002	0.002
13.4	0.008	0.005	0.004	0.001	0.004	0.002	0	0.003	0.004	0.002	0.003	0.005	0.004	0.004	0.004	0.001	0.004	0.002	0.001	0.001	-0.001	0.003	0.002	0.002
13.6	0.007	0.005	0.004	0.001	0.004	0.002	0	0.003	0.003	0.002	0.003	0.004	0.004	0.004	0.004	0.001	0.003	0.002	0.001	0.001	0	0.003	0.002	0.002
13.8	0.007	0.005	0.004	0.001	0.004	0.002	0	0.003	0.003	0.002	0.003	0.004	0.003	0.004	0.004	0.001	0.003	0.002	0.001	0.001	0	0.003	0.002	0.002
14	0.007	0.005	0.004	0.001	0.005	0.002	0	0.003	0.003	0.002	0.003	0.004	0.003	0.004	0.004	0.001	0.003	0.002	0.001	0.001	0	0.003	0.002	0.002
14.2	0.007	0.005	0.004	0.001	0.005	0.002	0	0.003	0.003	0.002	0.002	0.004	0.002	0.005	0.004	0.002	0.003	0.002	0	0.001	0.001	0.003	0.001	0.002
14.4	0.007	0.005	0.004	0.002	0.005	0.002	0.001	0.003	0.003	0.002	0.002	0.003	0.002	0.005	0.004	0.002	0.003	0.002	0	0.001	0.001	0.004	0.001	0.002
14.6	0.007	0.005	0.004	0.002	0.005	0.002	0.001	0.003	0.003	0.001	0.002	0.003	0.002	0.005	0.004	0.002	0.003	0.002	0	0.001	0.001	0.004	0.001	0.002
14.8	0.007	0.005	0.004	0.002	0.005	0.002	0.001	0.003	0.003	0.001	0.002	0.003	0.002	0.004	0.004	0.002	0.003	0.002	0	0.001	0.001	0.004	0.001	0.002
15	0.007	0.005	0.004	0.002	0.005	0.002	0.001	0.003	0.003	0.001	0.002	0.003	0.002	0.004	0.004	0.002	0.003	0.001	0	0	0.001	0.004	0	0.002
15.2	0.007	0.005	0.004	0.002	0.005	0.002	0.001	0.003	0.003	0.002	0.002	0.003	0.003	0.004	0.004	0.002	0.003	0.001	0	0	0.002	0.004	0	0.002
15.4	0.006	0.005	0.003	0.002	0.005	0.002	0.001	0.003	0.003	0.002	0.002	0.003	0.003	0.004	0.004	0.002	0.003	0.001	0	0	0.002	0.004	0	0.002
15.6	0.006	0.005	0.003	0.002	0.005	0.002	0.001	0.003	0.003	0.002	0.003	0.003	0.003	0.004	0.004	0.002	0.003	0.001	0	0	0.003	0.004	0	0.002
15.8	0.006	0.004	0.003	0.001	0.004	0.002	0.001	0.003	0.002	0.002	0.003	0.003	0.003	0.004	0.004	0.002	0.003	0.001	0.001	0	0.003	0.004	0	0.002
16	0.006	0.004	0.003	0.001	0.004	0.002	0.001	0.003	0.003	0.002	0.003	0.003	0.003	0.004	0.004	0.001	0.003	0.001	0.001	0	0.003	0.004	0	0.002
16.2	0.006	0.004	0.003	0.001	0.004	0.001	0.001	0.003	0.003	0.002	0.003	0.003	0.003	0.003	0.004	0.001	0.002	0.001	0.001	0	0.003	0.003	0	0.002
16.4	0.006	0.004	0.003	0.001	0.004	0.001	0.001	0.003	0.003	0.003	0.003	0.003	0.003	0.003	0.004	0.001	0.002	0.001	0.001	0	0.002	0.003	0	0.002
16.6	0.006	0.004	0.003	0.001	0.004	0.001	0	0.003	0.002	0.003	0.003	0.003	0.003	0.003	0.004	0.001	0.002	0.001	0.001	0.001	0.002	0.003	0	0.002
16.8	0.006	0.004	0.003	0.001	0.004	0.001	0	0.003	0.002	0.003	0.003	0.003	0.003	0.003	0.003	0.001	0.002	0.001	0.001	0.001	0.002	0.003	0	0.002
17	0.006	0.004	0.004	0.001	0.004	0.001	0	0.003	0.002	0.003	0.003	0.003	0.003	0.003	0.003	0.001	0.002	0.001	0.002	0.001	0.002	0.002	0	0.002
17.2	0.006	0.004	0.004	0.001	0.004	0.001	0	0.003	0.002	0.003	0.003	0.003	0.003	0.004	0.003	0	0.002	0.001	0.002	0.001	0.001	0.002	0	0.002
17.4	0.006	0.004	0.004	0.001	0.004	0.001	0	0.002	0.002	0.003	0.003	0.003	0.003	0.004	0.003	0.001	0.002	0.001	0.001	0	0.002	0.002	0	0.002
17.6	0.006	0.004	0.005	0.002	0.004	0.001	0	0.002	0.002	0.003	0.003	0.003	0.003	0.004	0.003	0.001	0.002	0.001	0.001	0	0.002	0.002	0	0.002
17.8	0.006	0.004	0.005	0.002	0.004	0.001	0	0.002	0.002	0.002	0.002	0.003	0.003	0.004	0.003	0.001	0.002	0.001	0.001	0	0.002	0.002	0	0.002
18	0.006	0.004	0.004	0.002	0.004	0.001	0	0.002	0.002	0.002	0.002	0.003	0.003	0.004	0.003	0.001	0.002	0.002	0.001	0	0.002	0.002	0.001	0.002
18.2	0.006	0.004	0.004	0.002	0.004	0.001	0	0.002	0.002	0.002	0.002	0.003	0.003	0.004	0.003	0.001	0.002	0.002	0	0	0.002	0.002	0.001	0.002
18.4	0.006	0.004	0.004	0.002	0.004	0.001	0	0.002	0.002	0.002	0.002	0.003	0.003	0.004	0.003	0.002	0.002	0.002	0	0	0.001	0.002	0.001	0.002
18.6	0.006	0.003	0.004	0.002	0.004	0.001	0	0.002	0.002	0.001	0.002	0.003	0.003	0.004	0.003	0.002	0.002	0.002	0	0	0.001	0.001	0.001	0.002
18.8	0.006	0.003	0.004	0.002	0.003	0.001	0	0.002	0.002	0.001	0.002	0.003	0.003	0.003	0.003	0.002	0.002	0.002	0	-0.001	0.001	0.001	0.001	0.001
19	0.006	0.003	0.004	0.002	0.003	0.001	0	0.002	0.002	0.001	0.002	0.002	0.003	0.003	0.003	0.002	0.002	0.002	0	-0.001	0.001	0.001	0	0.001
19.2	0.006	0.003	0.003	0.001	0.003	0.001	0	0.002	0.002	0.001	0.002	0.002	0.003	0.003	0.003	0.002	0.002	0.002	0	-0.001	0.001	0.001	0	0.001
19.4	0.005	0.003	0.003	0.001	0.003	0.001	0	0.002	0.002	0	0.002	0.002	0.003	0.003	0.003	0.002	0.002	0.002	0	-0.001	0.001	0.001	0	0.001
19.6	0.005	0.002	0.003	0.001	0.002	0.001	0	0.003	0.002	0	0.002	0.002	0.003	0.003	0.003	0.002	0.001	0.001	0	-0.001	0.001	0.001	0	0.001
19.8	0.005	0.002	0.003	0.001	0.002	0.002	0	0.003	0.002	0	0.002	0.002	0.003	0.002	0.002	0.001	0.001	0.001	0	0	0	0.002	0	0.001
20	0.005	0.002	0.003	0.001	0.002	0.002	0.001	0.003	0.002	0	0.002	0.002	0.002	0.002	0.002	0.001	0.001	0.001	0	0	0	0.002	0	0
20.2	0.005	0.002	0.003	0.001	0.002	0.002	0.001	0.003	0.002	0	0.002	0.002	0.002	0.002	0.002	0.001	0.001	0.001	0	0	0	0.002	0	0
20.4	0.004	0.002	0.003	0.001	0.002	0.002	0.001	0.003	0.002	0	0.002	0.002	0.002	0.002	0.002	0.001	0.001	0	0	0	0	0.002	0	0
20.6	0.004	0.002	0.003	0.001	0.002	0.002	0.002	0.003	0.002	0	0.002	0.002	0.002	0.002	0.002	0.001	0.001	0	0	0	0	0.002	0	0
20.8	0.004	0.002	0.003	0.001	0.002	0.002	0.002	0.002	0.001	0	0.002	0.002	0.001	0.002	0.002	0.001	0.001	0	0.001	0	0	0.002	0.001	0
21	0.004	0.002	0.004	0.001	0.002	0.002	0.002	0.002	0.001	-0.001	0.001	0.002	0.001	0.002	0.002	0.001	0.001	0	0.001	0	0	0.002	0.001	0.001
21.2	0.004	0.002	0.003	0.001	0.002	0.002	0.002	0.002	0.001	-0.001	0.001	0.003	0.001	0.002	0.002	0.001	0.001	0	0.001	0	0	0.002	0.001	0.001
21.4	0.003	0.001	0.003	0.001	0.002	0.001	0.002	0.002	0.001	-0.001	0.001	0.003	0.001	0.001	0.002	0.001	0.001	0	0.001	0	0	0.002	0.001	0.001
21.6	0.003	0.001	0.003	0.001	0.002	0.001	0.002	0.002	0.001	0	0.001	0.003	0.001	0.001	0.002	0.001	0.001	0	0.001	0	0	0.002	0.001	0.001
21.8	0.003	0.001	0.003	0.001	0.002	0.001	0.002	0.002	0.001	0	0.001	0.003	0.001	0.002	0.002	0.001	0.001	0.001	0.001	0	0.001	0.002	0.001	0.001
22	0.003	0.001	0.003	0.002	0.002	0.001	0.002	0.001	0.001	0	0.001	0.004	0.001	0.002	0.002	0.002	0.001	0.001	0.001	0	0.001	0.002	0.001	0.001
22.2	0.002	0.001	0.003	0.002	0.002	0	0.002	0.001	0.001	0	0.001	0.003	0.001	0.002	0.001	0.002	0.001	0.001	0.001	0	0.001	0.001	0.001	0.001
22.4	0.002	0.001	0.002	0.002	0.002	0	0.002	0.001	0.001	0	0.001	0.003	0.001	0.002	0.001	0.002	0.001	0.001	0	0	0.001	0.001	0.001	0.001
22.6	0.002	0.001	0.002	0.002	0.002	0	0.002	0.001	0.001	0.001	0.001	0.003	0.001	0.002	0.001	0.002	0.001	0.001	0	0	0.001	0.001	0.001	0.001
22.8	0.002	0.001	0.002	0.002	0.002	-0.001	0.001	0.001	0.002	0.001	0.001	0.003	0.001	0.002	0.001	0.001	0.001	0.001	0	0	0.001	0.001	0.001	0.001
23	0.002	0.001	0.002	0.002	0.002	-0.001	0.001	0.001	0.002	0.001	0.001	0.002	0.001	0.002	0.001	0.001	0.001	0.001	0	0	0.001	0.001	0.001	0.001
23.2	0.002	0.001	0.001	0.002	0.002	-0.001	0.001	0.001	0.002	0.001	0.001	0.002	0.001	0.002	0.001	0	0	0	-0.001	0	0.001	0.001	0	0.001
23.4	0.002	0.001	0.001	0.002	0.002	-0.002	0	0.002	0.002	0.001	0.002	0.001	0.001	0.002	0.001	0	0.001	0	-0.001	-0.001	0.001	0.001	0	0.001
23.6	0.002	0.001	0.001	0.002	0.002	-0.002	0	0.002	0.002	0.001	0.002	0.001	0.001	0.002	0	-0.001	0.001	0	-0.001	-0.001	0	0.001	0	0.001
23.8	0.002	0.001	0.001	0.002	0.002	-0.002	0	0.002	0.002	0.001	0.002	0.001	0.001	0.002	0	-0.001	0.001	0	-0.001	-0.001	0	0.001	0	0.001
24	0.001	0.001	0	0.001	0.002	-0.002	0	0.002	0.002	0.001	0.002	0.001	0.002	0.002	0	-0.001	0.001	0	-0.001	-0.001	0	0.001	0	0.002
24.2	0.001	0.001	0	0.001	0.002	-0.002	0	0.002	0.002	0.001	0.002	0	0.002	0.002	0	-0.001	0.001	0	-0.001	-0.001	0	0.001	0	0.001
24.4	0.001	0.001	0	0.001	0.002	-0.002	0	0.001	0.002	0.001	0.002	0	0.002	0.002	0	-0.001	0.001	0	-0.001	-0.001	0	0.001	0	0.001
24.6	0.001	0.001	0	0.001	0.002	-0.002	0	0.001	0.002	0	0.002	0.001	0.002	0.001	0	-0.001	0.001	0	-0.001	-0.001	0	0.001	0	0.001
24.8	0.002	0.001	0	0.001	0.002	-0.002	0	0	0.002	0	0.002	0.001	0.002	0.001	0	-0.001	0.001	0	-0.001	-0.001	-0.001	0	0	0.001
25	0.002	0.001	-0.001	0	0.002	-0.001	0	0	0.002	0	0.002	0.001	0.002	0.001	0	-0.001	0.001	0	-0.001	0	-0.001	0	0	0.001
25.2	0.002	0.001	-0.001	0	0.001	-0.001	0.001	0	0.001	0	0.002	0.001	0.001	0.001	0	-0.001	0	0	-0.001	0	-0.001	0	0	0
25.4	0.002	0.001	-0.001	0	0.001	-0.001	0.001	0	0.001	0	0.002	0.001	0.001	0.001	0	-0.001	0	0	-0.001	0	-0.001	0	0	0
25.6	0.002	0.001	-0.001	0	0.001	-0.001	0.001	-0.001	0.001	0	0.002	0.002	0.001	0.001	0	0	0	0	-0.001	0	-0.001	0	0	0
25.8	0.002	0.001	0	0	0	-0.001	0.001	-0.001	0.001	-0.001	0.002	0.002	0.001	0.001	0	0	0	0	-0.001	0	-0.001	0	0	0
26	0.001	0.001	0	0	0	-0.001	0.001	-0.001	0.001	-0.001	0.002	0.002	0.001	0.001	0	0	-0.001	0	-0.001	0	-0.001	0	0.001	0
26.2	0.001	0.001	0	0	0	-0.001	0.001	-0.001	0.001	-0.001	0.002	0.002	0.001	0.001	0	0.001	-0.001	0	0	0	-0.001	-0.001	0.001	0
26.4	0.001	0.001	0	0	0	-0.001	0.001	-0.001	0.001	-0.001	0.001	0.002	0.001	0.001	0	0.001	0	0	0	0	-0.001	-0.001	0.001	0
26.6	0.001	0.001	0	0	0	-0.001	0.001	-0.001	0.001	-0.001	0.001	0.001	0	0.002	0	0.001	0	0	0	0	-0.001	-0.001	0.001	0
26.8	0.001	0.001	0	0	-0.001	-0.001	0.001	-0.001	0	-0.001	0.001	0.001	0	0.002	0	0.001	0	0	0	0	-0.001	-0.001	0.001	0
27	0.001	0.001	0	0	-0.001	-0.001	0.001	-0.001	0	0	0	0.001	0	0.002	0	0	0	0	0	0	-0.001	0	0.001	0
27.2	0.002	0	0	0	-0.001	-0.001	0	0	0	0	0	0.001	0	0.002	0	0	0	0	0	-0.001	0	0	0	0
27.4	0.001	0	0	0	-0.001	-0.001	0	0	0	0	0	0.001	0	0.002	0	0	0	0	0	-0.001	0	0	0	0
27.6	0.001	0	0	0	-0.001	-0.001	0	0	0	0	-0.001	0.001	0	0.001	0	0	0	0	0	-0.001	0	0	0	0
27.8	0.001	0	0	0	-0.001	-0.001	0	0	0	0	-0.001	0	0	0.001	0	-0.001	0	0	0	-0.001	0	0	0	0
28	0.001	0	0	0	0	-0.001	0	0	0	0	-0.001	0	0	0.001	0	-0.001	0	0	0	0	0	0	0	0
28.2	0	0	0	0	0	0	0	0	0	0	0	0	0	0	0	-0.001	0	0	0	0	0	0	0	0
28.4	0	0	0	0	0	0	0	0	0	0	0	0	0	0	0	-0.001	0	0	0	0	0	0.001	0	0
28.6	0	0	0	0	0	0	0	0	0	0	0	0	0	-0.001	0	0	0	0	0	0	0	0.001	0	0
28.8	0	0	0	0	0	0	0	0	0	0	0	0	0	-0.001	0	0	0	0	0	0	0	0	0	0
29	-0.001	0	0	0	0	0.001	0	0	0	0	0	-0.001	0	-0.001	0	0	0	0	0	0	0	0	0	0
29.2	-0.001	0	0	0	0.001	0.001	0	0	0	0	0	-0.001	0	-0.001	0	0	0	0	0	0.001	0	0	0	0
29.4	-0.001	0	0	0	0.001	0.001	0	0	0	0	0.001	-0.001	0	-0.001	0	0.001	-0.001	0	0	0.001	0.001	0	0	-0.001
29.6	-0.002	0	0	0	0.001	0.001	0	0	0	0	0.001	-0.001	0	-0.001	-0.001	0.001	-0.001	0	0	0.001	0.001	0	0	-0.001
29.8	-0.002	0	0	0	0.001	0.001	0	-0.001	0	0	0.001	-0.001	0	-0.001	-0.001	0.002	-0.001	0	0	0.001	0.001	-0.001	0.001	-0.001
30	0	0	0	0	0	0	0	0	0	0	0	0	0	0	0	0	0	0	0	0	0	0	0	0
30.2	0.023	0.03	0.023	0.026	0.03	0.03	0.026	0.029	0.026	0.03	0.027	0.026	0.03	0.031	0.029	0.031	0.029	0.025	0.024	0.018	0.017	0.016	0.018	0.018
30.4	0.051	0.066	0.051	0.057	0.065	0.066	0.056	0.063	0.058	0.065	0.06	0.057	0.066	0.067	0.063	0.068	0.064	0.055	0.052	0.04	0.037	0.036	0.04	0.039
30.6	0.083	0.107	0.084	0.094	0.105	0.107	0.092	0.101	0.094	0.105	0.099	0.093	0.108	0.109	0.103	0.11	0.104	0.09	0.085	0.065	0.062	0.059	0.066	0.063
30.8	0.119	0.151	0.12	0.134	0.149	0.152	0.131	0.144	0.135	0.149	0.142	0.134	0.154	0.155	0.147	0.156	0.148	0.129	0.121	0.094	0.09	0.086	0.094	0.09
31	0.159	0.199	0.16	0.178	0.197	0.201	0.173	0.19	0.179	0.197	0.188	0.179	0.203	0.205	0.195	0.206	0.196	0.172	0.16	0.125	0.121	0.116	0.124	0.119
31.2	0.201	0.249	0.202	0.224	0.246	0.253	0.218	0.238	0.225	0.247	0.237	0.226	0.255	0.258	0.245	0.258	0.246	0.218	0.202	0.159	0.154	0.149	0.156	0.149
31.4	0.244	0.299	0.245	0.271	0.296	0.305	0.264	0.287	0.273	0.297	0.288	0.275	0.308	0.311	0.295	0.31	0.298	0.265	0.245	0.194	0.19	0.184	0.189	0.181
31.6	0.287	0.349	0.289	0.318	0.345	0.357	0.309	0.336	0.321	0.347	0.338	0.324	0.36	0.364	0.346	0.363	0.35	0.314	0.288	0.23	0.228	0.22	0.223	0.213
31.8	0.33	0.395	0.331	0.363	0.392	0.406	0.353	0.382	0.368	0.394	0.387	0.372	0.411	0.415	0.394	0.414	0.401	0.361	0.331	0.266	0.266	0.257	0.256	0.244
32	0.37	0.438	0.371	0.406	0.434	0.452	0.394	0.425	0.412	0.437	0.433	0.416	0.457	0.461	0.439	0.46	0.449	0.407	0.372	0.301	0.303	0.294	0.288	0.274
32.2	0.406	0.474	0.406	0.443	0.47	0.492	0.429	0.462	0.45	0.475	0.473	0.457	0.497	0.503	0.478	0.502	0.492	0.449	0.409	0.334	0.339	0.329	0.317	0.301
32.4	0.438	0.506	0.438	0.476	0.502	0.527	0.461	0.495	0.485	0.508	0.509	0.492	0.533	0.539	0.514	0.54	0.531	0.487	0.445	0.365	0.374	0.363	0.345	0.328
32.6	0.468	0.534	0.467	0.506	0.531	0.558	0.49	0.525	0.516	0.539	0.54	0.524	0.565	0.572	0.545	0.575	0.568	0.524	0.479	0.395	0.408	0.396	0.373	0.353
32.8	0.496	0.56	0.494	0.533	0.556	0.587	0.516	0.553	0.545	0.566	0.569	0.554	0.594	0.602	0.574	0.609	0.603	0.558	0.513	0.425	0.441	0.43	0.4	0.378
33	0.522	0.582	0.518	0.557	0.578	0.612	0.539	0.577	0.571	0.591	0.594	0.581	0.621	0.63	0.6	0.64	0.636	0.591	0.547	0.454	0.474	0.463	0.427	0.402
33.2	0.544	0.602	0.54	0.579	0.597	0.634	0.56	0.599	0.594	0.613	0.616	0.604	0.644	0.655	0.624	0.67	0.667	0.622	0.579	0.483	0.506	0.496	0.453	0.426
33.4	0.565	0.62	0.56	0.598	0.614	0.654	0.578	0.618	0.615	0.633	0.636	0.626	0.666	0.677	0.646	0.698	0.696	0.651	0.612	0.511	0.538	0.528	0.479	0.45
33.6	0.583	0.635	0.577	0.615	0.63	0.671	0.595	0.635	0.633	0.65	0.653	0.645	0.686	0.698	0.666	0.724	0.723	0.678	0.643	0.538	0.57	0.561	0.504	0.474
33.8	0.6	0.65	0.593	0.631	0.643	0.686	0.609	0.651	0.65	0.666	0.669	0.663	0.704	0.717	0.684	0.749	0.749	0.705	0.674	0.565	0.6	0.593	0.529	0.498
34	0.615	0.662	0.607	0.644	0.655	0.7	0.622	0.665	0.665	0.68	0.682	0.678	0.721	0.735	0.701	0.773	0.774	0.73	0.705	0.592	0.631	0.624	0.554	0.521
34.2	0.628	0.674	0.62	0.657	0.666	0.712	0.634	0.677	0.679	0.692	0.694	0.692	0.737	0.752	0.717	0.796	0.798	0.754	0.735	0.618	0.66	0.656	0.579	0.545
34.4	0.64	0.684	0.631	0.668	0.676	0.723	0.644	0.689	0.691	0.704	0.705	0.704	0.753	0.768	0.733	0.818	0.821	0.777	0.765	0.644	0.69	0.686	0.603	0.567
34.6	0.651	0.693	0.642	0.678	0.685	0.734	0.654	0.699	0.702	0.714	0.715	0.716	0.767	0.783	0.747	0.84	0.843	0.799	0.794	0.669	0.718	0.717	0.627	0.59
34.8	0.661	0.702	0.652	0.687	0.693	0.743	0.663	0.708	0.712	0.723	0.725	0.726	0.781	0.798	0.762	0.86	0.864	0.82	0.823	0.694	0.747	0.747	0.651	0.613
35	0.67	0.71	0.661	0.696	0.701	0.752	0.671	0.717	0.722	0.732	0.733	0.736	0.795	0.812	0.775	0.88	0.885	0.841	0.851	0.719	0.774	0.776	0.674	0.635
35.2	0.678	0.718	0.669	0.704	0.709	0.76	0.679	0.725	0.731	0.74	0.741	0.746	0.808	0.825	0.788	0.899	0.905	0.86	0.879	0.743	0.801	0.805	0.698	0.657
35.4	0.686	0.726	0.677	0.711	0.716	0.767	0.686	0.733	0.739	0.747	0.749	0.754	0.82	0.838	0.801	0.918	0.924	0.879	0.906	0.767	0.828	0.834	0.721	0.679
35.6	0.693	0.732	0.684	0.718	0.723	0.774	0.692	0.74	0.747	0.754	0.756	0.762	0.832	0.85	0.813	0.937	0.944	0.898	0.933	0.791	0.855	0.863	0.743	0.701
35.8	0.699	0.739	0.691	0.725	0.729	0.781	0.698	0.747	0.755	0.76	0.763	0.77	0.844	0.862	0.825	0.955	0.962	0.916	0.959	0.815	0.88	0.891	0.766	0.722
36	0.706	0.745	0.697	0.731	0.735	0.787	0.704	0.754	0.762	0.766	0.77	0.777	0.855	0.874	0.837	0.972	0.98	0.933	0.985	0.838	0.906	0.918	0.788	0.743
36.2	0.711	0.751	0.703	0.736	0.741	0.793	0.71	0.76	0.769	0.771	0.776	0.784	0.866	0.885	0.848	0.989	0.998	0.95	1.01	0.861	0.931	0.945	0.809	0.764
36.4	0.717	0.757	0.709	0.742	0.746	0.798	0.716	0.766	0.775	0.777	0.782	0.79	0.877	0.897	0.86	1.006	1.015	0.967	1.035	0.883	0.955	0.972	0.831	0.784
36.6	0.722	0.762	0.715	0.747	0.752	0.803	0.721	0.772	0.781	0.782	0.787	0.796	0.888	0.908	0.87	1.022	1.032	0.984	1.059	0.906	0.979	0.998	0.852	0.804
36.8	0.727	0.767	0.721	0.752	0.757	0.808	0.726	0.777	0.787	0.787	0.793	0.802	0.898	0.918	0.88	1.038	1.048	1	1.083	0.928	1.003	1.024	0.873	0.824
37	0.732	0.772	0.726	0.757	0.761	0.813	0.731	0.782	0.792	0.792	0.798	0.808	0.908	0.929	0.891	1.054	1.064	1.016	1.106	0.95	1.026	1.05	0.894	0.844
37.2	0.737	0.777	0.731	0.761	0.766	0.818	0.735	0.788	0.798	0.797	0.803	0.814	0.917	0.939	0.901	1.07	1.08	1.031	1.129	0.971	1.049	1.075	0.915	0.864
37.4	0.741	0.781	0.736	0.766	0.77	0.822	0.74	0.793	0.803	0.801	0.807	0.819	0.927	0.949	0.91	1.085	1.096	1.047	1.152	0.992	1.072	1.1	0.935	0.883
37.6	0.746	0.785	0.741	0.77	0.775	0.826	0.744	0.798	0.808	0.806	0.812	0.824	0.936	0.959	0.92	1.1	1.111	1.062	1.174	1.013	1.094	1.124	0.955	0.903
37.8	0.75	0.789	0.746	0.774	0.779	0.83	0.748	0.802	0.812	0.81	0.816	0.828	0.946	0.969	0.929	1.114	1.126	1.077	1.196	1.034	1.116	1.148	0.975	0.922
38	0.754	0.793	0.75	0.778	0.783	0.834	0.752	0.807	0.816	0.814	0.82	0.832	0.955	0.978	0.938	1.129	1.14	1.092	1.218	1.054	1.137	1.172	0.994	0.94
38.2	0.757	0.797	0.754	0.782	0.787	0.838	0.756	0.811	0.82	0.818	0.824	0.836	0.964	0.988	0.948	1.143	1.155	1.106	1.239	1.074	1.158	1.195	1.014	0.959
38.4	0.761	0.801	0.758	0.785	0.79	0.842	0.76	0.815	0.824	0.821	0.828	0.839	0.973	0.997	0.957	1.157	1.169	1.12	1.26	1.094	1.178	1.217	1.033	0.977
38.6	0.764	0.804	0.762	0.789	0.794	0.845	0.763	0.819	0.828	0.825	0.832	0.843	0.981	1.006	0.966	1.171	1.183	1.134	1.281	1.114	1.199	1.239	1.052	0.995
38.8	0.768	0.808	0.765	0.792	0.797	0.849	0.767	0.823	0.831	0.829	0.836	0.847	0.99	1.015	0.975	1.184	1.197	1.148	1.301	1.133	1.218	1.261	1.071	1.013
39	0.771	0.812	0.768	0.796	0.8	0.852	0.77	0.826	0.835	0.832	0.84	0.85	0.999	1.024	0.983	1.197	1.21	1.162	1.32	1.152	1.238	1.282	1.09	1.03
39.2	0.774	0.815	0.771	0.799	0.804	0.855	0.773	0.83	0.838	0.835	0.843	0.854	1.007	1.033	0.992	1.211	1.224	1.176	1.339	1.17	1.257	1.303	1.108	1.048
39.4	0.777	0.819	0.774	0.802	0.807	0.857	0.777	0.833	0.842	0.838	0.846	0.858	1.015	1.042	1	1.224	1.237	1.189	1.358	1.189	1.276	1.324	1.126	1.065
39.6	0.779	0.822	0.777	0.806	0.81	0.86	0.78	0.836	0.845	0.84	0.85	0.861	1.023	1.05	1.009	1.236	1.25	1.202	1.377	1.207	1.295	1.344	1.144	1.083
39.8	0.782	0.825	0.78	0.809	0.813	0.862	0.783	0.84	0.848	0.843	0.852	0.865	1.031	1.058	1.017	1.249	1.262	1.215	1.396	1.225	1.314	1.364	1.161	1.1
40	0.784	0.829	0.783	0.812	0.816	0.865	0.787	0.843	0.851	0.846	0.855	0.868	1.039	1.067	1.025	1.261	1.275	1.227	1.414	1.242	1.332	1.384	1.178	1.117
40.2	0.787	0.832	0.785	0.815	0.819	0.867	0.79	0.846	0.854	0.849	0.858	0.871	1.047	1.075	1.034	1.273	1.288	1.24	1.432	1.259	1.35	1.404	1.195	1.134
40.4	0.789	0.835	0.788	0.818	0.822	0.869	0.793	0.849	0.857	0.852	0.861	0.875	1.055	1.083	1.041	1.286	1.3	1.252	1.45	1.276	1.368	1.423	1.211	1.15
40.6	0.792	0.837	0.791	0.82	0.824	0.872	0.797	0.852	0.86	0.855	0.863	0.878	1.063	1.091	1.049	1.298	1.312	1.264	1.468	1.293	1.385	1.442	1.227	1.167
40.8	0.794	0.84	0.793	0.823	0.827	0.874	0.8	0.855	0.863	0.858	0.866	0.881	1.071	1.099	1.056	1.31	1.324	1.276	1.485	1.31	1.403	1.461	1.243	1.183
41	0.797	0.842	0.796	0.826	0.83	0.876	0.803	0.858	0.865	0.861	0.869	0.884	1.078	1.107	1.064	1.322	1.336	1.288	1.502	1.326	1.42	1.48	1.259	1.199
41.2	0.8	0.844	0.799	0.828	0.832	0.878	0.805	0.86	0.868	0.864	0.871	0.886	1.086	1.114	1.071	1.333	1.348	1.299	1.519	1.343	1.436	1.499	1.275	1.215
41.4	0.802	0.847	0.801	0.831	0.834	0.881	0.808	0.863	0.87	0.867	0.873	0.889	1.093	1.122	1.078	1.345	1.359	1.31	1.536	1.358	1.452	1.517	1.29	1.231
41.6	0.804	0.849	0.804	0.833	0.836	0.883	0.811	0.866	0.873	0.869	0.876	0.891	1.1	1.13	1.085	1.356	1.37	1.322	1.552	1.374	1.468	1.535	1.306	1.246
41.8	0.806	0.851	0.806	0.836	0.838	0.885	0.813	0.868	0.875	0.871	0.878	0.893	1.107	1.137	1.092	1.368	1.382	1.333	1.568	1.39	1.484	1.552	1.321	1.261
42	0.809	0.853	0.808	0.838	0.84	0.887	0.815	0.871	0.877	0.874	0.881	0.894	1.114	1.144	1.099	1.379	1.393	1.344	1.584	1.405	1.499	1.569	1.336	1.276
42.2	0.811	0.856	0.811	0.841	0.842	0.89	0.818	0.874	0.879	0.876	0.883	0.896	1.121	1.152	1.107	1.39	1.403	1.355	1.6	1.42	1.514	1.586	1.351	1.291
42.4	0.813	0.858	0.813	0.843	0.844	0.892	0.82	0.876	0.881	0.878	0.885	0.898	1.128	1.159	1.114	1.401	1.414	1.365	1.616	1.435	1.528	1.602	1.366	1.306
42.6	0.815	0.86	0.815	0.845	0.846	0.893	0.822	0.878	0.883	0.88	0.887	0.9	1.135	1.166	1.121	1.411	1.424	1.376	1.631	1.45	1.543	1.618	1.381	1.32
42.8	0.817	0.862	0.817	0.847	0.848	0.895	0.824	0.88	0.884	0.882	0.89	0.902	1.142	1.173	1.128	1.421	1.435	1.387	1.646	1.465	1.557	1.634	1.396	1.335
43	0.819	0.864	0.819	0.849	0.85	0.897	0.826	0.882	0.886	0.883	0.892	0.904	1.149	1.18	1.135	1.432	1.445	1.397	1.661	1.479	1.571	1.649	1.411	1.349
43.2	0.82	0.866	0.82	0.851	0.851	0.898	0.828	0.884	0.888	0.884	0.894	0.906	1.156	1.187	1.141	1.442	1.455	1.407	1.675	1.493	1.585	1.665	1.425	1.363
43.4	0.822	0.868	0.822	0.853	0.853	0.899	0.83	0.886	0.89	0.886	0.896	0.908	1.163	1.194	1.148	1.452	1.466	1.417	1.69	1.507	1.599	1.68	1.439	1.377
43.6	0.824	0.87	0.824	0.855	0.854	0.9	0.832	0.888	0.892	0.887	0.898	0.91	1.169	1.201	1.155	1.462	1.476	1.427	1.704	1.521	1.613	1.695	1.453	1.39
43.8	0.826	0.872	0.826	0.857	0.856	0.902	0.834	0.889	0.894	0.889	0.9	0.912	1.176	1.208	1.161	1.472	1.486	1.437	1.718	1.535	1.626	1.71	1.467	1.404
44	0.827	0.874	0.827	0.859	0.858	0.903	0.836	0.891	0.895	0.89	0.902	0.914	1.183	1.214	1.168	1.481	1.496	1.447	1.732	1.548	1.639	1.725	1.48	1.417
44.2	0.829	0.876	0.829	0.86	0.859	0.904	0.838	0.893	0.897	0.892	0.904	0.916	1.189	1.221	1.174	1.491	1.506	1.457	1.745	1.562	1.652	1.74	1.493	1.429
44.4	0.83	0.878	0.83	0.861	0.861	0.905	0.839	0.895	0.899	0.893	0.906	0.918	1.195	1.228	1.181	1.5	1.515	1.467	1.759	1.575	1.665	1.755	1.507	1.443
44.6	0.832	0.88	0.831	0.863	0.862	0.906	0.841	0.897	0.901	0.895	0.907	0.92	1.201	1.235	1.187	1.51	1.525	1.476	1.772	1.588	1.678	1.769	1.52	1.455
44.8	0.833	0.881	0.833	0.864	0.864	0.908	0.843	0.899	0.902	0.897	0.909	0.922	1.207	1.241	1.194	1.519	1.534	1.485	1.785	1.601	1.691	1.784	1.532	1.468
45	0.834	0.883	0.834	0.866	0.865	0.909	0.844	0.9	0.904	0.898	0.911	0.924	1.213	1.248	1.2	1.529	1.544	1.495	1.798	1.614	1.704	1.798	1.545	1.481
45.2	0.835	0.884	0.835	0.867	0.866	0.91	0.845	0.902	0.906	0.9	0.912	0.925	1.219	1.254	1.206	1.538	1.553	1.504	1.81	1.626	1.716	1.812	1.558	1.493
45.4	0.836	0.886	0.837	0.869	0.868	0.912	0.847	0.904	0.907	0.902	0.914	0.927	1.225	1.26	1.212	1.547	1.562	1.513	1.823	1.639	1.728	1.826	1.57	1.506
45.6	0.838	0.887	0.838	0.871	0.869	0.913	0.848	0.905	0.909	0.903	0.915	0.929	1.231	1.266	1.218	1.556	1.571	1.522	1.835	1.651	1.74	1.839	1.582	1.518
45.8	0.839	0.888	0.839	0.872	0.871	0.914	0.85	0.907	0.91	0.905	0.917	0.93	1.237	1.272	1.224	1.566	1.58	1.531	1.847	1.663	1.752	1.852	1.594	1.53
46	0.84	0.89	0.84	0.874	0.872	0.915	0.851	0.909	0.911	0.907	0.918	0.932	1.243	1.277	1.23	1.574	1.588	1.54	1.859	1.675	1.764	1.865	1.606	1.542
46.2	0.841	0.891	0.841	0.875	0.873	0.916	0.853	0.91	0.912	0.908	0.919	0.933	1.249	1.283	1.235	1.583	1.597	1.549	1.871	1.686	1.775	1.877	1.618	1.554
46.4	0.842	0.892	0.842	0.876	0.874	0.918	0.854	0.912	0.914	0.91	0.921	0.935	1.255	1.289	1.241	1.592	1.606	1.558	1.883	1.698	1.787	1.89	1.63	1.566
46.6	0.844	0.893	0.844	0.878	0.875	0.919	0.856	0.913	0.915	0.911	0.922	0.936	1.261	1.294	1.246	1.6	1.614	1.566	1.894	1.71	1.798	1.902	1.642	1.578
46.8	0.845	0.894	0.845	0.879	0.876	0.92	0.857	0.914	0.916	0.912	0.923	0.937	1.267	1.3	1.252	1.608	1.623	1.575	1.906	1.721	1.81	1.913	1.653	1.589
47	0.846	0.895	0.846	0.88	0.877	0.921	0.859	0.916	0.917	0.913	0.925	0.938	1.273	1.306	1.257	1.616	1.632	1.584	1.917	1.732	1.821	1.925	1.664	1.601
47.2	0.847	0.897	0.847	0.881	0.878	0.922	0.86	0.917	0.918	0.915	0.926	0.94	1.279	1.311	1.263	1.625	1.64	1.592	1.928	1.743	1.832	1.936	1.675	1.613
47.4	0.848	0.898	0.848	0.882	0.879	0.922	0.862	0.918	0.919	0.916	0.928	0.941	1.285	1.317	1.269	1.633	1.648	1.6	1.94	1.754	1.842	1.948	1.686	1.624
47.6	0.849	0.899	0.85	0.883	0.88	0.923	0.863	0.919	0.92	0.918	0.929	0.942	1.291	1.323	1.274	1.641	1.656	1.608	1.95	1.765	1.853	1.959	1.697	1.636
47.8	0.85	0.9	0.851	0.884	0.881	0.924	0.865	0.92	0.921	0.92	0.931	0.943	1.296	1.328	1.28	1.65	1.664	1.617	1.961	1.776	1.863	1.971	1.708	1.647
48	0.851	0.901	0.852	0.885	0.882	0.925	0.866	0.921	0.921	0.921	0.932	0.944	1.301	1.334	1.285	1.658	1.672	1.624	1.972	1.787	1.874	1.982	1.718	1.658
48.2	0.852	0.902	0.852	0.886	0.884	0.926	0.868	0.922	0.922	0.923	0.933	0.945	1.307	1.34	1.291	1.666	1.68	1.632	1.983	1.797	1.884	1.994	1.729	1.669
48.4	0.852	0.903	0.853	0.886	0.885	0.926	0.869	0.923	0.924	0.925	0.935	0.946	1.312	1.346	1.297	1.674	1.688	1.64	1.993	1.808	1.894	2.005	1.74	1.68
48.6	0.853	0.904	0.854	0.887	0.886	0.927	0.87	0.924	0.925	0.927	0.936	0.947	1.317	1.352	1.303	1.682	1.696	1.647	2.004	1.819	1.903	2.016	1.75	1.691
48.8	0.854	0.905	0.854	0.888	0.887	0.928	0.871	0.925	0.926	0.929	0.937	0.949	1.322	1.358	1.309	1.69	1.704	1.655	2.014	1.829	1.913	2.027	1.76	1.701
49	0.855	0.905	0.855	0.889	0.888	0.928	0.872	0.926	0.927	0.93	0.939	0.95	1.327	1.364	1.314	1.698	1.712	1.662	2.024	1.84	1.922	2.038	1.77	1.711
49.2	0.856	0.906	0.856	0.89	0.889	0.928	0.873	0.927	0.928	0.932	0.94	0.951	1.332	1.369	1.32	1.706	1.72	1.67	2.034	1.85	1.931	2.048	1.781	1.721
49.4	0.857	0.907	0.856	0.891	0.89	0.929	0.875	0.928	0.929	0.933	0.941	0.953	1.337	1.374	1.325	1.713	1.727	1.677	2.044	1.86	1.941	2.059	1.791	1.731
49.6	0.857	0.907	0.857	0.892	0.89	0.929	0.876	0.929	0.93	0.935	0.943	0.954	1.342	1.38	1.331	1.721	1.735	1.684	2.054	1.869	1.95	2.069	1.801	1.741
49.8	0.858	0.908	0.857	0.893	0.891	0.929	0.877	0.93	0.93	0.936	0.944	0.955	1.347	1.385	1.336	1.729	1.743	1.691	2.063	1.878	1.959	2.079	1.811	1.75
50	0.859	0.909	0.858	0.894	0.891	0.93	0.878	0.931	0.931	0.936	0.945	0.957	1.352	1.39	1.341	1.736	1.75	1.699	2.073	1.887	1.968	2.089	1.821	1.76
50.2	0.86	0.91	0.858	0.895	0.892	0.931	0.879	0.932	0.932	0.937	0.947	0.958	1.357	1.396	1.346	1.744	1.758	1.706	2.083	1.896	1.977	2.099	1.831	1.769
50.4	0.861	0.911	0.859	0.896	0.892	0.931	0.879	0.933	0.932	0.937	0.948	0.959	1.362	1.4	1.351	1.751	1.766	1.713	2.092	1.904	1.986	2.109	1.841	1.779
50.6	0.862	0.912	0.86	0.897	0.893	0.932	0.88	0.934	0.933	0.938	0.949	0.96	1.367	1.405	1.356	1.758	1.773	1.721	2.102	1.912	1.995	2.119	1.85	1.788
50.8	0.863	0.913	0.861	0.898	0.893	0.933	0.881	0.935	0.934	0.938	0.951	0.961	1.372	1.41	1.36	1.765	1.78	1.728	2.111	1.921	2.004	2.128	1.86	1.798
51	0.863	0.913	0.862	0.899	0.894	0.933	0.882	0.935	0.934	0.939	0.952	0.962	1.377	1.415	1.365	1.772	1.787	1.735	2.12	1.929	2.014	2.138	1.869	1.807
51.2	0.864	0.914	0.862	0.9	0.894	0.934	0.883	0.936	0.935	0.94	0.953	0.963	1.382	1.42	1.37	1.779	1.794	1.743	2.13	1.937	2.023	2.147	1.877	1.817
51.4	0.865	0.915	0.863	0.901	0.895	0.935	0.884	0.937	0.936	0.941	0.954	0.964	1.387	1.424	1.375	1.787	1.801	1.75	2.139	1.945	2.032	2.157	1.886	1.827
51.6	0.866	0.915	0.864	0.902	0.895	0.936	0.885	0.938	0.937	0.942	0.955	0.965	1.392	1.429	1.38	1.794	1.807	1.757	2.147	1.953	2.041	2.166	1.895	1.836
51.8	0.867	0.916	0.864	0.902	0.896	0.936	0.885	0.94	0.938	0.943	0.956	0.966	1.396	1.434	1.384	1.801	1.814	1.764	2.156	1.96	2.05	2.176	1.903	1.846
52	0.868	0.917	0.864	0.903	0.897	0.937	0.886	0.941	0.938	0.945	0.957	0.967	1.401	1.439	1.389	1.808	1.821	1.771	2.164	1.968	2.058	2.185	1.912	1.855
52.2	0.868	0.917	0.865	0.904	0.898	0.937	0.887	0.942	0.939	0.946	0.958	0.968	1.406	1.443	1.394	1.815	1.828	1.778	2.173	1.977	2.067	2.194	1.92	1.864
52.4	0.869	0.918	0.866	0.904	0.898	0.938	0.888	0.943	0.94	0.948	0.959	0.968	1.41	1.448	1.398	1.822	1.834	1.785	2.18	1.985	2.075	2.203	1.928	1.873
52.6	0.87	0.918	0.866	0.905	0.899	0.938	0.889	0.944	0.941	0.949	0.96	0.969	1.415	1.453	1.403	1.828	1.841	1.792	2.188	1.993	2.083	2.212	1.936	1.882
52.8	0.871	0.919	0.867	0.905	0.9	0.938	0.89	0.945	0.942	0.951	0.961	0.97	1.42	1.458	1.408	1.835	1.847	1.799	2.196	2.002	2.092	2.221	1.945	1.89
53	0.872	0.919	0.868	0.906	0.901	0.938	0.891	0.946	0.942	0.953	0.962	0.971	1.424	1.463	1.412	1.841	1.854	1.806	2.204	2.01	2.1	2.229	1.953	1.899
53.2	0.873	0.92	0.868	0.907	0.901	0.939	0.892	0.946	0.943	0.955	0.963	0.972	1.429	1.468	1.417	1.847	1.86	1.813	2.212	2.019	2.107	2.238	1.961	1.907
53.4	0.873	0.92	0.869	0.907	0.902	0.939	0.893	0.947	0.944	0.957	0.965	0.974	1.434	1.473	1.421	1.854	1.866	1.819	2.22	2.027	2.115	2.246	1.97	1.916
53.6	0.874	0.921	0.869	0.908	0.903	0.939	0.894	0.948	0.944	0.958	0.966	0.975	1.438	1.478	1.425	1.86	1.873	1.826	2.228	2.035	2.123	2.255	1.978	1.924
53.8	0.874	0.921	0.87	0.908	0.904	0.94	0.895	0.949	0.945	0.96	0.967	0.976	1.443	1.483	1.43	1.866	1.879	1.832	2.236	2.043	2.13	2.263	1.986	1.932
54	0.874	0.922	0.87	0.908	0.904	0.941	0.895	0.949	0.946	0.961	0.968	0.976	1.447	1.488	1.434	1.873	1.886	1.839	2.244	2.051	2.138	2.272	1.994	1.94
54.2	0.875	0.923	0.871	0.909	0.905	0.941	0.896	0.95	0.946	0.962	0.969	0.977	1.452	1.493	1.438	1.879	1.892	1.845	2.252	2.059	2.145	2.28	2.002	1.948
54.4	0.875	0.924	0.871	0.909	0.905	0.942	0.897	0.951	0.947	0.963	0.97	0.978	1.456	1.497	1.443	1.885	1.899	1.851	2.26	2.067	2.152	2.289	2.01	1.956
54.6	0.875	0.925	0.872	0.91	0.906	0.943	0.897	0.952	0.947	0.964	0.971	0.979	1.46	1.502	1.447	1.892	1.905	1.858	2.268	2.074	2.16	2.296	2.018	1.964
54.8	0.876	0.925	0.872	0.911	0.906	0.943	0.898	0.952	0.948	0.965	0.972	0.979	1.465	1.506	1.452	1.898	1.911	1.864	2.276	2.082	2.167	2.304	2.025	1.972
55	0.876	0.926	0.872	0.911	0.906	0.944	0.899	0.953	0.949	0.966	0.973	0.98	1.469	1.51	1.457	1.905	1.917	1.87	2.284	2.09	2.174	2.312	2.032	1.98
55.2	0.877	0.927	0.873	0.912	0.907	0.945	0.899	0.953	0.949	0.967	0.974	0.981	1.473	1.515	1.461	1.911	1.924	1.876	2.291	2.097	2.181	2.319	2.04	1.988
55.4	0.877	0.928	0.873	0.913	0.907	0.945	0.9	0.954	0.95	0.968	0.975	0.982	1.477	1.519	1.466	1.918	1.93	1.882	2.298	2.105	2.188	2.327	2.047	1.996
55.6	0.878	0.928	0.873	0.913	0.907	0.946	0.901	0.954	0.95	0.968	0.976	0.983	1.482	1.524	1.47	1.924	1.936	1.888	2.306	2.112	2.195	2.335	2.054	2.004
55.8	0.878	0.929	0.874	0.914	0.908	0.946	0.901	0.954	0.951	0.969	0.977	0.984	1.486	1.528	1.474	1.93	1.942	1.894	2.313	2.119	2.202	2.343	2.061	2.011
56	0.879	0.929	0.874	0.914	0.908	0.947	0.902	0.955	0.952	0.97	0.978	0.985	1.49	1.532	1.479	1.936	1.948	1.9	2.32	2.127	2.209	2.35	2.069	2.018
56.2	0.88	0.93	0.875	0.915	0.909	0.947	0.903	0.955	0.952	0.971	0.979	0.986	1.494	1.537	1.483	1.942	1.954	1.906	2.327	2.134	2.215	2.358	2.076	2.025
56.4	0.88	0.931	0.875	0.915	0.909	0.947	0.904	0.956	0.953	0.972	0.979	0.987	1.499	1.541	1.487	1.948	1.96	1.912	2.334	2.141	2.222	2.365	2.083	2.032
56.6	0.881	0.931	0.876	0.916	0.909	0.948	0.905	0.957	0.954	0.973	0.98	0.988	1.503	1.545	1.492	1.953	1.966	1.918	2.341	2.148	2.229	2.372	2.09	2.039
56.8	0.882	0.931	0.876	0.916	0.91	0.948	0.905	0.957	0.955	0.974	0.981	0.99	1.507	1.549	1.496	1.959	1.971	1.924	2.348	2.155	2.236	2.379	2.098	2.047
57	0.882	0.931	0.877	0.917	0.91	0.948	0.906	0.958	0.955	0.975	0.981	0.991	1.512	1.554	1.5	1.965	1.977	1.929	2.355	2.162	2.243	2.386	2.105	2.054
57.2	0.883	0.932	0.877	0.917	0.911	0.948	0.907	0.959	0.956	0.975	0.982	0.992	1.516	1.558	1.504	1.97	1.983	1.935	2.361	2.169	2.249	2.394	2.113	2.062
57.4	0.884	0.932	0.877	0.918	0.911	0.948	0.908	0.96	0.957	0.976	0.983	0.993	1.52	1.562	1.509	1.976	1.988	1.94	2.368	2.175	2.256	2.401	2.12	2.069
57.6	0.884	0.932	0.877	0.918	0.911	0.948	0.908	0.96	0.957	0.977	0.984	0.994	1.524	1.566	1.513	1.981	1.994	1.946	2.375	2.182	2.263	2.408	2.126	2.077
57.8	0.885	0.933	0.877	0.919	0.911	0.949	0.909	0.961	0.958	0.978	0.985	0.995	1.528	1.571	1.517	1.987	2	1.951	2.382	2.189	2.269	2.415	2.133	2.084
58	0.886	0.933	0.878	0.919	0.911	0.949	0.91	0.962	0.958	0.979	0.985	0.995	1.532	1.575	1.522	1.992	2.006	1.956	2.388	2.196	2.276	2.422	2.14	2.092
58.2	0.887	0.933	0.878	0.92	0.912	0.949	0.91	0.962	0.959	0.98	0.986	0.996	1.536	1.579	1.526	1.998	2.011	1.962	2.395	2.202	2.282	2.429	2.147	2.099
58.4	0.887	0.934	0.878	0.92	0.912	0.949	0.911	0.963	0.959	0.981	0.987	0.996	1.54	1.583	1.53	2.004	2.017	1.968	2.402	2.209	2.289	2.436	2.153	2.106
58.6	0.888	0.934	0.878	0.921	0.912	0.95	0.912	0.964	0.96	0.982	0.988	0.997	1.544	1.587	1.534	2.01	2.023	1.973	2.408	2.215	2.295	2.443	2.16	2.113
58.8	0.889	0.935	0.879	0.921	0.912	0.95	0.912	0.964	0.96	0.983	0.989	0.997	1.548	1.591	1.538	2.016	2.028	1.979	2.415	2.221	2.302	2.449	2.166	2.12
59	0.889	0.935	0.879	0.922	0.912	0.95	0.913	0.964	0.96	0.984	0.99	0.998	1.552	1.595	1.542	2.021	2.034	1.985	2.421	2.228	2.308	2.456	2.173	2.127
59.2	0.89	0.935	0.879	0.922	0.913	0.95	0.913	0.965	0.96	0.985	0.991	0.999	1.556	1.599	1.545	2.027	2.039	1.99	2.427	2.234	2.314	2.463	2.179	2.133
59.4	0.89	0.935	0.88	0.923	0.913	0.95	0.914	0.965	0.961	0.986	0.992	0.999	1.56	1.604	1.549	2.033	2.044	1.996	2.433	2.241	2.32	2.47	2.186	2.14
59.6	0.891	0.935	0.88	0.923	0.914	0.95	0.915	0.966	0.961	0.987	0.993	1	1.563	1.608	1.553	2.038	2.05	2.001	2.439	2.248	2.326	2.476	2.192	2.146
59.8	0.891	0.936	0.881	0.923	0.915	0.95	0.915	0.967	0.962	0.989	0.994	1.001	1.567	1.612	1.557	2.044	2.055	2.007	2.446	2.254	2.332	2.482	2.198	2.153
60	0.892	0.936	0.881	0.924	0.915	0.951	0.916	0.968	0.962	0.99	0.995	1.002	1.571	1.616	1.56	2.049	2.06	2.012	2.452	2.261	2.338	2.488	2.204	2.159
60.2	0.892	0.936	0.882	0.924	0.916	0.951	0.916	0.968	0.963	0.991	0.996	1.003	1.574	1.62	1.564	2.054	2.065	2.018	2.458	2.267	2.344	2.494	2.21	2.166
60.4	0.893	0.937	0.882	0.925	0.916	0.952	0.917	0.969	0.963	0.992	0.997	1.004	1.578	1.624	1.568	2.059	2.07	2.023	2.464	2.273	2.349	2.5	2.216	2.172
60.6	0.893	0.937	0.882	0.925	0.917	0.952	0.917	0.97	0.964	0.993	0.998	1.004	1.582	1.628	1.572	2.064	2.075	2.028	2.47	2.279	2.355	2.505	2.223	2.179
60.8	0.893	0.938	0.882	0.925	0.917	0.953	0.918	0.97	0.964	0.994	0.999	1.005	1.586	1.632	1.576	2.07	2.08	2.033	2.476	2.285	2.36	2.511	2.229	2.186
61	0.894	0.938	0.883	0.926	0.917	0.953	0.918	0.971	0.965	0.995	1	1.006	1.59	1.636	1.58	2.075	2.085	2.039	2.482	2.291	2.366	2.517	2.235	2.192
61.2	0.894	0.939	0.883	0.926	0.918	0.953	0.918	0.971	0.965	0.996	1.001	1.007	1.593	1.64	1.584	2.08	2.09	2.044	2.488	2.297	2.371	2.523	2.241	2.199
61.4	0.894	0.939	0.883	0.927	0.918	0.954	0.918	0.972	0.966	0.997	1.002	1.008	1.597	1.644	1.588	2.084	2.095	2.049	2.494	2.303	2.377	2.529	2.247	2.205
61.6	0.894	0.94	0.883	0.927	0.918	0.954	0.918	0.972	0.967	0.998	1.002	1.009	1.601	1.648	1.591	2.089	2.1	2.054	2.5	2.309	2.382	2.535	2.253	2.212
61.8	0.894	0.941	0.882	0.928	0.918	0.955	0.918	0.972	0.967	0.999	1.003	1.01	1.605	1.652	1.595	2.094	2.105	2.059	2.506	2.314	2.388	2.541	2.259	2.218
62	0.895	0.941	0.882	0.928	0.918	0.955	0.918	0.972	0.968	1	1.004	1.01	1.609	1.656	1.599	2.099	2.11	2.064	2.512	2.32	2.393	2.548	2.265	2.224
62.2	0.895	0.942	0.882	0.929	0.919	0.955	0.919	0.973	0.968	1.001	1.005	1.011	1.613	1.66	1.603	2.105	2.115	2.069	2.517	2.326	2.399	2.554	2.271	2.23
62.4	0.895	0.942	0.882	0.929	0.919	0.955	0.919	0.973	0.969	1.001	1.006	1.012	1.617	1.663	1.607	2.11	2.12	2.073	2.523	2.332	2.405	2.56	2.277	2.235
62.6	0.895	0.943	0.882	0.929	0.919	0.955	0.92	0.973	0.969	1.002	1.007	1.013	1.62	1.667	1.611	2.115	2.125	2.078	2.529	2.337	2.41	2.566	2.283	2.241
62.8	0.896	0.943	0.882	0.929	0.919	0.955	0.92	0.974	0.969	1.003	1.008	1.014	1.624	1.671	1.614	2.119	2.13	2.083	2.534	2.343	2.416	2.572	2.289	2.246
63	0.896	0.943	0.882	0.929	0.919	0.955	0.921	0.974	0.969	1.004	1.009	1.015	1.627	1.675	1.618	2.124	2.134	2.088	2.54	2.349	2.422	2.578	2.294	2.252
63.2	0.896	0.944	0.883	0.93	0.919	0.955	0.922	0.975	0.97	1.005	1.01	1.016	1.631	1.678	1.622	2.129	2.139	2.092	2.545	2.355	2.427	2.584	2.3	2.257
63.4	0.897	0.944	0.883	0.93	0.92	0.955	0.923	0.976	0.97	1.006	1.01	1.017	1.634	1.682	1.626	2.133	2.144	2.097	2.551	2.361	2.432	2.59	2.306	2.263
63.6	0.897	0.944	0.883	0.93	0.92	0.955	0.923	0.976	0.97	1.006	1.011	1.018	1.638	1.686	1.629	2.138	2.148	2.102	2.556	2.366	2.438	2.595	2.311	2.269
63.8	0.898	0.944	0.884	0.931	0.92	0.955	0.924	0.977	0.971	1.007	1.012	1.019	1.641	1.689	1.633	2.143	2.153	2.106	2.561	2.372	2.443	2.601	2.317	2.274
64	0.898	0.944	0.884	0.931	0.92	0.955	0.925	0.977	0.971	1.008	1.012	1.02	1.645	1.693	1.637	2.148	2.158	2.111	2.567	2.377	2.449	2.606	2.322	2.28
64.2	0.899	0.944	0.885	0.931	0.921	0.956	0.925	0.978	0.972	1.009	1.013	1.021	1.649	1.697	1.64	2.153	2.162	2.116	2.572	2.383	2.454	2.612	2.328	2.286
64.4	0.9	0.944	0.885	0.932	0.921	0.956	0.926	0.978	0.972	1.009	1.013	1.021	1.652	1.7	1.644	2.158	2.167	2.121	2.577	2.388	2.459	2.617	2.333	2.292
64.6	0.9	0.944	0.885	0.932	0.921	0.956	0.926	0.978	0.973	1.01	1.014	1.022	1.656	1.704	1.647	2.163	2.172	2.125	2.582	2.393	2.464	2.622	2.338	2.298
64.8	0.901	0.944	0.885	0.932	0.922	0.957	0.927	0.979	0.973	1.011	1.014	1.023	1.66	1.707	1.651	2.167	2.176	2.13	2.588	2.398	2.469	2.628	2.344	2.304
65	0.901	0.944	0.886	0.932	0.922	0.957	0.927	0.979	0.974	1.012	1.015	1.023	1.664	1.711	1.654	2.172	2.181	2.135	2.593	2.403	2.474	2.633	2.349	2.31
65.2	0.901	0.944	0.886	0.933	0.922	0.957	0.927	0.979	0.975	1.012	1.016	1.024	1.668	1.715	1.658	2.177	2.185	2.14	2.598	2.408	2.479	2.638	2.354	2.316
65.4	0.901	0.945	0.886	0.933	0.923	0.958	0.928	0.98	0.975	1.013	1.016	1.024	1.672	1.718	1.662	2.182	2.19	2.144	2.604	2.413	2.484	2.643	2.359	2.321
65.6	0.902	0.945	0.886	0.934	0.923	0.958	0.928	0.98	0.976	1.014	1.017	1.025	1.675	1.722	1.665	2.186	2.195	2.149	2.609	2.418	2.489	2.649	2.364	2.327
65.8	0.902	0.945	0.886	0.934	0.923	0.958	0.929	0.98	0.976	1.014	1.018	1.025	1.679	1.726	1.669	2.191	2.199	2.153	2.614	2.423	2.493	2.654	2.369	2.332
66	0.902	0.946	0.886	0.934	0.924	0.959	0.929	0.98	0.977	1.015	1.019	1.026	1.682	1.729	1.673	2.196	2.204	2.157	2.619	2.428	2.498	2.659	2.374	2.338
66.2	0.903	0.947	0.886	0.935	0.924	0.959	0.93	0.98	0.977	1.016	1.02	1.026	1.686	1.733	1.677	2.201	2.208	2.162	2.624	2.433	2.503	2.665	2.379	2.343
66.4	0.903	0.947	0.886	0.936	0.925	0.959	0.931	0.981	0.977	1.016	1.021	1.027	1.689	1.736	1.68	2.205	2.213	2.166	2.629	2.438	2.508	2.67	2.384	2.348
66.6	0.903	0.948	0.886	0.936	0.925	0.959	0.931	0.981	0.978	1.017	1.022	1.028	1.692	1.74	1.684	2.209	2.217	2.17	2.634	2.443	2.512	2.676	2.389	2.353
66.8	0.903	0.948	0.886	0.936	0.925	0.959	0.932	0.982	0.978	1.018	1.023	1.028	1.695	1.743	1.688	2.214	2.221	2.174	2.639	2.448	2.517	2.681	2.393	2.358
67	0.903	0.948	0.886	0.937	0.925	0.959	0.932	0.982	0.978	1.019	1.024	1.029	1.699	1.746	1.691	2.218	2.225	2.178	2.644	2.453	2.522	2.686	2.398	2.363
67.2	0.903	0.949	0.887	0.937	0.925	0.959	0.933	0.983	0.979	1.019	1.025	1.03	1.702	1.75	1.695	2.222	2.23	2.183	2.649	2.457	2.526	2.692	2.403	2.368
67.4	0.904	0.949	0.887	0.937	0.926	0.96	0.933	0.983	0.979	1.02	1.026	1.03	1.705	1.753	1.698	2.226	2.234	2.187	2.654	2.462	2.531	2.696	2.408	2.372
67.6	0.904	0.949	0.887	0.937	0.926	0.96	0.933	0.984	0.98	1.021	1.027	1.031	1.708	1.757	1.702	2.231	2.238	2.191	2.659	2.467	2.535	2.701	2.413	2.377
67.8	0.904	0.949	0.888	0.937	0.926	0.96	0.934	0.985	0.98	1.022	1.028	1.032	1.712	1.76	1.705	2.235	2.242	2.195	2.663	2.472	2.54	2.706	2.418	2.382
68	0.905	0.95	0.888	0.938	0.926	0.96	0.934	0.985	0.98	1.023	1.028	1.033	1.715	1.764	1.708	2.24	2.246	2.199	2.668	2.477	2.544	2.711	2.422	2.387
68.2	0.905	0.95	0.888	0.938	0.926	0.96	0.935	0.986	0.98	1.024	1.029	1.033	1.718	1.767	1.711	2.244	2.25	2.203	2.672	2.482	2.549	2.716	2.427	2.391
68.4	0.905	0.95	0.889	0.938	0.926	0.96	0.935	0.986	0.98	1.025	1.03	1.034	1.721	1.77	1.714	2.248	2.254	2.208	2.677	2.487	2.553	2.72	2.431	2.396
68.6	0.906	0.95	0.889	0.938	0.926	0.96	0.936	0.987	0.981	1.026	1.031	1.035	1.724	1.773	1.717	2.253	2.258	2.212	2.681	2.491	2.558	2.725	2.436	2.401
68.8	0.906	0.951	0.889	0.938	0.926	0.96	0.936	0.987	0.981	1.027	1.031	1.036	1.727	1.777	1.72	2.257	2.263	2.216	2.686	2.496	2.563	2.729	2.441	2.406
69	0.906	0.951	0.889	0.938	0.926	0.96	0.937	0.988	0.981	1.028	1.032	1.036	1.73	1.78	1.723	2.261	2.267	2.22	2.69	2.5	2.567	2.733	2.445	2.411
69.2	0.907	0.951	0.889	0.938	0.926	0.96	0.938	0.988	0.981	1.029	1.032	1.037	1.733	1.783	1.726	2.265	2.271	2.224	2.695	2.505	2.572	2.737	2.45	2.417
69.4	0.907	0.951	0.888	0.938	0.926	0.96	0.939	0.988	0.982	1.03	1.033	1.038	1.736	1.787	1.729	2.269	2.276	2.228	2.699	2.51	2.576	2.742	2.454	2.422
69.6	0.908	0.952	0.889	0.938	0.926	0.96	0.939	0.989	0.982	1.031	1.034	1.038	1.739	1.79	1.732	2.273	2.28	2.232	2.703	2.514	2.58	2.746	2.459	2.427
69.8	0.908	0.952	0.889	0.938	0.926	0.96	0.94	0.989	0.983	1.031	1.034	1.039	1.742	1.794	1.735	2.278	2.284	2.236	2.708	2.519	2.584	2.751	2.463	2.432
70	0.909	0.952	0.889	0.938	0.926	0.96	0.941	0.989	0.983	1.032	1.035	1.04	1.746	1.797	1.739	2.282	2.288	2.24	2.712	2.523	2.589	2.756	2.468	2.436
70.2	0.909	0.953	0.889	0.939	0.927	0.96	0.941	0.989	0.984	1.032	1.036	1.041	1.749	1.8	1.742	2.286	2.293	2.245	2.717	2.528	2.593	2.761	2.472	2.441
70.4	0.909	0.953	0.889	0.939	0.927	0.961	0.942	0.99	0.984	1.032	1.037	1.041	1.752	1.804	1.745	2.29	2.297	2.249	2.721	2.532	2.596	2.766	2.476	2.446
70.6	0.91	0.953	0.89	0.939	0.927	0.961	0.943	0.99	0.985	1.032	1.037	1.042	1.755	1.807	1.749	2.294	2.302	2.253	2.726	2.536	2.6	2.77	2.481	2.45
70.8	0.91	0.953	0.89	0.94	0.927	0.961	0.944	0.99	0.986	1.032	1.038	1.043	1.759	1.81	1.752	2.298	2.306	2.257	2.73	2.54	2.604	2.775	2.485	2.455
71	0.91	0.953	0.89	0.94	0.927	0.961	0.944	0.991	0.986	1.032	1.039	1.043	1.762	1.813	1.755	2.301	2.31	2.26	2.735	2.545	2.607	2.78	2.489	2.459
71.2	0.91	0.953	0.891	0.94	0.927	0.962	0.945	0.991	0.987	1.032	1.04	1.044	1.765	1.817	1.758	2.305	2.314	2.265	2.739	2.549	2.611	2.785	2.493	2.463
71.4	0.911	0.953	0.891	0.941	0.928	0.962	0.946	0.991	0.987	1.032	1.04	1.044	1.768	1.82	1.761	2.309	2.318	2.269	2.743	2.553	2.615	2.789	2.497	2.467
71.6	0.911	0.953	0.891	0.941	0.928	0.962	0.947	0.992	0.987	1.033	1.041	1.045	1.771	1.823	1.764	2.313	2.322	2.273	2.748	2.558	2.618	2.794	2.501	2.471
71.8	0.911	0.953	0.891	0.941	0.928	0.962	0.948	0.992	0.987	1.033	1.042	1.045	1.774	1.826	1.767	2.317	2.326	2.277	2.752	2.562	2.622	2.798	2.505	2.475
72	0.911	0.953	0.892	0.942	0.928	0.963	0.948	0.993	0.988	1.034	1.042	1.046	1.777	1.83	1.77	2.32	2.33	2.281	2.757	2.567	2.626	2.802	2.509	2.48
72.2	0.911	0.953	0.892	0.942	0.928	0.963	0.949	0.993	0.988	1.034	1.043	1.047	1.78	1.833	1.772	2.324	2.334	2.284	2.761	2.571	2.629	2.807	2.513	2.484
72.4	0.911	0.953	0.892	0.942	0.928	0.963	0.949	0.994	0.988	1.035	1.044	1.048	1.782	1.836	1.775	2.328	2.337	2.288	2.766	2.576	2.633	2.811	2.517	2.489
72.6	0.912	0.953	0.892	0.942	0.928	0.963	0.95	0.994	0.988	1.036	1.044	1.048	1.785	1.839	1.778	2.332	2.341	2.292	2.77	2.58	2.637	2.815	2.521	2.493
72.8	0.912	0.954	0.893	0.942	0.929	0.963	0.95	0.994	0.988	1.037	1.045	1.049	1.789	1.842	1.781	2.336	2.345	2.296	2.774	2.584	2.64	2.819	2.525	2.498
73	0.912	0.954	0.893	0.943	0.929	0.964	0.95	0.995	0.988	1.038	1.046	1.05	1.792	1.845	1.784	2.34	2.348	2.3	2.778	2.589	2.644	2.822	2.529	2.502
73.2	0.912	0.954	0.893	0.943	0.929	0.964	0.951	0.995	0.988	1.039	1.046	1.05	1.795	1.848	1.787	2.344	2.352	2.303	2.782	2.593	2.648	2.826	2.533	2.507
73.4	0.912	0.954	0.893	0.943	0.929	0.964	0.951	0.995	0.989	1.04	1.047	1.051	1.798	1.852	1.79	2.348	2.355	2.307	2.787	2.597	2.652	2.831	2.537	2.511
73.6	0.913	0.955	0.893	0.943	0.929	0.964	0.951	0.996	0.989	1.041	1.048	1.052	1.801	1.855	1.793	2.352	2.359	2.311	2.791	2.601	2.656	2.835	2.541	2.515
73.8	0.913	0.955	0.893	0.943	0.929	0.964	0.951	0.996	0.989	1.042	1.049	1.052	1.804	1.858	1.796	2.356	2.363	2.315	2.795	2.605	2.66	2.839	2.545	2.52
74	0.913	0.955	0.893	0.943	0.929	0.964	0.952	0.996	0.989	1.043	1.049	1.053	1.807	1.861	1.799	2.36	2.367	2.319	2.798	2.609	2.664	2.843	2.549	2.524
74.2	0.914	0.956	0.894	0.944	0.93	0.964	0.952	0.996	0.99	1.044	1.05	1.054	1.81	1.864	1.802	2.364	2.37	2.322	2.802	2.613	2.668	2.847	2.553	2.528
74.4	0.914	0.956	0.894	0.944	0.93	0.964	0.953	0.997	0.99	1.045	1.051	1.055	1.813	1.867	1.806	2.368	2.374	2.326	2.806	2.617	2.672	2.851	2.557	2.533
74.6	0.914	0.956	0.894	0.944	0.93	0.964	0.953	0.997	0.99	1.045	1.052	1.055	1.817	1.87	1.809	2.372	2.378	2.329	2.809	2.621	2.675	2.855	2.561	2.537
74.8	0.915	0.956	0.894	0.944	0.93	0.964	0.954	0.997	0.991	1.046	1.052	1.056	1.82	1.873	1.812	2.376	2.382	2.333	2.813	2.625	2.679	2.859	2.565	2.542
75	0.915	0.956	0.894	0.944	0.931	0.964	0.954	0.997	0.991	1.047	1.053	1.056	1.822	1.876	1.815	2.379	2.386	2.336	2.816	2.629	2.683	2.863	2.569	2.546
75.2	0.915	0.956	0.894	0.944	0.931	0.964	0.954	0.997	0.991	1.047	1.054	1.057	1.825	1.879	1.818	2.383	2.389	2.34	2.82	2.633	2.687	2.867	2.573	2.55
75.4	0.916	0.955	0.894	0.945	0.931	0.964	0.955	0.998	0.992	1.048	1.055	1.057	1.828	1.882	1.821	2.387	2.393	2.344	2.825	2.637	2.691	2.871	2.577	2.554
75.6	0.916	0.955	0.895	0.945	0.931	0.964	0.955	0.998	0.992	1.048	1.055	1.058	1.831	1.884	1.824	2.391	2.397	2.347	2.829	2.641	2.695	2.875	2.58	2.558
75.8	0.916	0.956	0.895	0.945	0.932	0.964	0.955	0.998	0.992	1.049	1.056	1.059	1.834	1.887	1.827	2.395	2.4	2.351	2.833	2.645	2.699	2.879	2.584	2.562
76	0.916	0.956	0.895	0.945	0.932	0.964	0.956	0.999	0.992	1.05	1.057	1.059	1.836	1.89	1.83	2.399	2.404	2.355	2.837	2.649	2.702	2.883	2.588	2.566
76.2	0.917	0.956	0.895	0.946	0.932	0.964	0.956	0.999	0.993	1.05	1.057	1.06	1.839	1.893	1.833	2.403	2.407	2.358	2.841	2.653	2.706	2.887	2.592	2.57
76.4	0.917	0.956	0.895	0.946	0.932	0.964	0.956	1	0.993	1.051	1.058	1.061	1.842	1.895	1.836	2.406	2.411	2.362	2.844	2.657	2.71	2.891	2.595	2.574
76.6	0.917	0.956	0.895	0.946	0.932	0.964	0.956	1	0.993	1.052	1.059	1.061	1.844	1.898	1.838	2.41	2.414	2.366	2.848	2.661	2.713	2.896	2.599	2.578
76.8	0.917	0.956	0.895	0.946	0.932	0.965	0.956	1.001	0.994	1.052	1.059	1.062	1.847	1.901	1.841	2.413	2.418	2.37	2.852	2.665	2.717	2.9	2.603	2.581
77	0.917	0.956	0.895	0.946	0.932	0.965	0.957	1.001	0.994	1.053	1.06	1.062	1.85	1.904	1.844	2.416	2.421	2.373	2.856	2.668	2.72	2.904	2.607	2.585
77.2	0.917	0.957	0.895	0.946	0.932	0.965	0.957	1.002	0.995	1.054	1.061	1.063	1.852	1.907	1.847	2.42	2.424	2.377	2.859	2.672	2.724	2.908	2.61	2.589
77.4	0.917	0.957	0.895	0.946	0.932	0.965	0.957	1.002	0.995	1.055	1.062	1.064	1.855	1.91	1.85	2.423	2.428	2.381	2.863	2.676	2.728	2.911	2.614	2.592
77.6	0.918	0.957	0.895	0.946	0.932	0.966	0.958	1.002	0.995	1.055	1.063	1.065	1.858	1.913	1.853	2.426	2.431	2.385	2.867	2.679	2.731	2.915	2.618	2.596
77.8	0.918	0.957	0.895	0.947	0.932	0.966	0.958	1.003	0.996	1.056	1.063	1.066	1.861	1.916	1.855	2.429	2.434	2.388	2.87	2.683	2.735	2.919	2.621	2.6
78	0.919	0.958	0.895	0.947	0.932	0.966	0.958	1.003	0.996	1.057	1.064	1.067	1.863	1.919	1.858	2.433	2.438	2.392	2.874	2.687	2.738	2.922	2.625	2.604
78.2	0.919	0.958	0.896	0.947	0.933	0.966	0.959	1.003	0.997	1.057	1.065	1.067	1.866	1.922	1.861	2.436	2.441	2.395	2.877	2.69	2.742	2.925	2.629	2.608
78.4	0.919	0.958	0.896	0.947	0.933	0.966	0.959	1.004	0.997	1.058	1.066	1.068	1.869	1.925	1.863	2.44	2.445	2.398	2.881	2.694	2.745	2.929	2.633	2.612
78.6	0.919	0.958	0.896	0.948	0.933	0.967	0.96	1.004	0.998	1.058	1.066	1.069	1.872	1.928	1.866	2.443	2.448	2.402	2.884	2.697	2.749	2.932	2.636	2.616
78.8	0.919	0.958	0.895	0.948	0.933	0.967	0.96	1.004	0.998	1.059	1.067	1.069	1.875	1.931	1.869	2.447	2.452	2.405	2.888	2.701	2.752	2.935	2.64	2.62
79	0.92	0.958	0.895	0.948	0.934	0.967	0.96	1.004	0.999	1.059	1.068	1.07	1.878	1.934	1.872	2.451	2.456	2.408	2.892	2.704	2.756	2.939	2.643	2.624
79.2	0.92	0.959	0.895	0.948	0.934	0.967	0.96	1.004	0.999	1.06	1.068	1.071	1.881	1.937	1.875	2.455	2.459	2.411	2.896	2.707	2.759	2.942	2.647	2.627
79.4	0.92	0.959	0.895	0.949	0.933	0.967	0.961	1.005	0.999	1.06	1.069	1.071	1.884	1.94	1.878	2.458	2.463	2.414	2.9	2.711	2.763	2.946	2.65	2.631
79.6	0.92	0.959	0.895	0.949	0.933	0.967	0.961	1.005	0.999	1.06	1.069	1.072	1.887	1.943	1.88	2.462	2.466	2.417	2.904	2.715	2.766	2.949	2.654	2.634
79.8	0.921	0.959	0.895	0.949	0.933	0.967	0.961	1.005	1	1.06	1.07	1.072	1.89	1.945	1.883	2.466	2.469	2.42	2.907	2.718	2.769	2.953	2.657	2.637
80	0.921	0.959	0.895	0.95	0.933	0.967	0.962	1.006	1	1.06	1.07	1.073	1.892	1.948	1.886	2.469	2.472	2.424	2.911	2.722	2.772	2.957	2.661	2.641
80.2	0.921	0.96	0.895	0.95	0.933	0.967	0.962	1.006	1	1.06	1.071	1.073	1.895	1.951	1.889	2.473	2.476	2.427	2.914	2.726	2.776	2.96	2.664	2.644
80.4	0.922	0.96	0.895	0.95	0.933	0.967	0.962	1.006	1	1.06	1.071	1.074	1.898	1.954	1.891	2.476	2.479	2.43	2.918	2.73	2.779	2.964	2.668	2.648
80.6	0.922	0.96	0.895	0.951	0.933	0.967	0.962	1.006	1.001	1.06	1.072	1.074	1.901	1.956	1.894	2.479	2.482	2.434	2.922	2.733	2.783	2.967	2.671	2.651
80.8	0.923	0.961	0.895	0.951	0.933	0.967	0.963	1.007	1.001	1.061	1.072	1.075	1.903	1.959	1.897	2.483	2.485	2.437	2.925	2.736	2.786	2.971	2.675	2.655
81	0.923	0.961	0.895	0.951	0.933	0.967	0.963	1.007	1.002	1.062	1.073	1.076	1.906	1.961	1.9	2.486	2.489	2.441	2.928	2.74	2.79	2.974	2.678	2.658
81.2	0.924	0.962	0.895	0.951	0.933	0.967	0.963	1.007	1.002	1.062	1.073	1.076	1.908	1.964	1.902	2.489	2.492	2.444	2.932	2.743	2.793	2.978	2.681	2.661
81.4	0.924	0.962	0.895	0.951	0.933	0.968	0.963	1.008	1.002	1.063	1.074	1.077	1.911	1.967	1.905	2.492	2.496	2.448	2.935	2.746	2.797	2.982	2.684	2.665
81.6	0.924	0.962	0.895	0.951	0.933	0.968	0.964	1.008	1.003	1.063	1.075	1.078	1.913	1.97	1.908	2.496	2.499	2.451	2.939	2.749	2.8	2.985	2.688	2.669
81.8	0.924	0.963	0.896	0.951	0.934	0.968	0.964	1.008	1.003	1.064	1.075	1.079	1.915	1.973	1.91	2.499	2.502	2.455	2.942	2.752	2.804	2.989	2.691	2.672
82	0.924	0.963	0.896	0.951	0.934	0.968	0.964	1.009	1.003	1.064	1.076	1.08	1.917	1.975	1.913	2.502	2.506	2.459	2.945	2.755	2.807	2.992	2.694	2.676
82.2	0.924	0.963	0.896	0.951	0.935	0.968	0.965	1.009	1.004	1.065	1.077	1.08	1.92	1.978	1.915	2.505	2.509	2.462	2.948	2.758	2.81	2.995	2.697	2.679
82.4	0.924	0.964	0.896	0.951	0.935	0.968	0.965	1.01	1.004	1.066	1.077	1.081	1.922	1.981	1.918	2.508	2.512	2.466	2.952	2.761	2.814	2.999	2.701	2.683
82.6	0.923	0.964	0.896	0.951	0.936	0.968	0.966	1.01	1.005	1.066	1.078	1.081	1.924	1.984	1.92	2.512	2.515	2.469	2.955	2.765	2.817	3.002	2.704	2.686
82.8	0.923	0.964	0.896	0.951	0.936	0.968	0.966	1.01	1.005	1.067	1.079	1.082	1.927	1.987	1.923	2.515	2.519	2.472	2.958	2.768	2.82	3.006	2.707	2.69
83	0.923	0.964	0.896	0.951	0.936	0.968	0.966	1.011	1.005	1.067	1.079	1.083	1.929	1.99	1.925	2.518	2.522	2.476	2.961	2.771	2.823	3.009	2.71	2.693
83.2	0.923	0.963	0.896	0.951	0.936	0.968	0.966	1.011	1.006	1.067	1.08	1.083	1.932	1.992	1.928	2.521	2.525	2.479	2.964	2.775	2.826	3.012	2.713	2.697
83.4	0.923	0.963	0.897	0.95	0.937	0.968	0.966	1.011	1.006	1.067	1.081	1.084	1.934	1.995	1.93	2.525	2.528	2.482	2.967	2.779	2.829	3.016	2.716	2.7
83.6	0.923	0.963	0.897	0.951	0.937	0.968	0.966	1.011	1.006	1.067	1.082	1.084	1.937	1.997	1.933	2.528	2.531	2.484	2.971	2.782	2.832	3.019	2.719	2.703
83.8	0.923	0.963	0.897	0.951	0.937	0.968	0.966	1.012	1.006	1.067	1.083	1.085	1.94	2	1.935	2.531	2.534	2.487	2.974	2.786	2.835	3.022	2.722	2.707
84	0.924	0.963	0.897	0.951	0.937	0.968	0.966	1.012	1.006	1.067	1.084	1.085	1.942	2.003	1.938	2.534	2.537	2.49	2.977	2.789	2.838	3.025	2.725	2.71
84.2	0.924	0.963	0.898	0.951	0.937	0.968	0.966	1.012	1.007	1.068	1.084	1.086	1.945	2.005	1.94	2.537	2.54	2.493	2.98	2.793	2.842	3.028	2.728	2.714
84.4	0.924	0.963	0.898	0.951	0.937	0.968	0.967	1.012	1.007	1.068	1.085	1.086	1.948	2.008	1.943	2.54	2.543	2.495	2.983	2.796	2.845	3.031	2.731	2.717
84.6	0.925	0.963	0.898	0.952	0.937	0.968	0.967	1.012	1.007	1.069	1.086	1.087	1.951	2.01	1.946	2.544	2.546	2.498	2.986	2.799	2.848	3.034	2.733	2.72
84.8	0.925	0.963	0.899	0.952	0.937	0.968	0.967	1.012	1.007	1.07	1.086	1.087	1.954	2.013	1.948	2.547	2.549	2.501	2.99	2.802	2.852	3.037	2.736	2.723
85	0.925	0.963	0.899	0.952	0.937	0.969	0.968	1.012	1.008	1.07	1.087	1.088	1.956	2.015	1.951	2.55	2.553	2.504	2.993	2.805	2.855	3.041	2.739	2.726
85.2	0.925	0.964	0.899	0.953	0.937	0.969	0.968	1.013	1.008	1.071	1.088	1.088	1.959	2.018	1.954	2.553	2.556	2.507	2.996	2.808	2.858	3.044	2.741	2.73
85.4	0.926	0.964	0.9	0.953	0.937	0.969	0.969	1.013	1.008	1.072	1.089	1.089	1.962	2.02	1.957	2.556	2.559	2.51	3	2.81	2.862	3.047	2.744	2.733
85.6	0.926	0.964	0.9	0.954	0.937	0.969	0.969	1.013	1.008	1.072	1.089	1.09	1.965	2.023	1.959	2.559	2.563	2.513	3.003	2.813	2.865	3.05	2.747	2.736
85.8	0.926	0.964	0.9	0.954	0.937	0.969	0.97	1.013	1.009	1.073	1.09	1.091	1.967	2.025	1.962	2.563	2.566	2.515	3.006	2.816	2.868	3.054	2.75	2.739
86	0.926	0.964	0.9	0.954	0.937	0.969	0.97	1.013	1.009	1.074	1.091	1.091	1.97	2.028	1.964	2.566	2.569	2.518	3.009	2.819	2.871	3.057	2.752	2.742
86.2	0.926	0.964	0.899	0.954	0.937	0.969	0.971	1.013	1.009	1.075	1.092	1.092	1.972	2.031	1.967	2.569	2.572	2.522	3.012	2.823	2.874	3.061	2.755	2.745
86.4	0.926	0.964	0.899	0.954	0.937	0.969	0.971	1.014	1.01	1.075	1.092	1.093	1.975	2.033	1.969	2.572	2.575	2.525	3.015	2.826	2.877	3.064	2.758	2.748
86.6	0.927	0.964	0.899	0.954	0.937	0.969	0.971	1.014	1.01	1.076	1.093	1.093	1.977	2.036	1.972	2.575	2.578	2.528	3.018	2.829	2.88	3.068	2.761	2.752
86.8	0.927	0.964	0.898	0.954	0.937	0.969	0.972	1.014	1.011	1.077	1.094	1.094	1.979	2.038	1.974	2.578	2.581	2.531	3.021	2.832	2.883	3.071	2.764	2.755
87	0.927	0.964	0.898	0.954	0.937	0.968	0.972	1.015	1.011	1.078	1.094	1.095	1.981	2.041	1.977	2.581	2.584	2.534	3.024	2.836	2.886	3.074	2.768	2.758
87.2	0.927	0.965	0.898	0.954	0.937	0.968	0.972	1.015	1.011	1.078	1.095	1.096	1.983	2.043	1.979	2.584	2.586	2.537	3.027	2.839	2.889	3.077	2.771	2.761
87.4	0.928	0.965	0.898	0.955	0.937	0.968	0.972	1.015	1.012	1.079	1.096	1.096	1.985	2.045	1.982	2.587	2.589	2.54	3.03	2.843	2.892	3.081	2.774	2.765
87.6	0.928	0.965	0.898	0.955	0.938	0.968	0.973	1.016	1.012	1.08	1.097	1.097	1.987	2.048	1.985	2.59	2.592	2.543	3.033	2.846	2.895	3.084	2.777	2.768
87.8	0.929	0.965	0.898	0.955	0.938	0.968	0.973	1.016	1.013	1.08	1.097	1.098	1.989	2.05	1.987	2.593	2.595	2.546	3.036	2.849	2.898	3.087	2.78	2.771
88	0.929	0.966	0.898	0.955	0.938	0.968	0.973	1.016	1.013	1.081	1.098	1.098	1.991	2.053	1.989	2.595	2.598	2.549	3.039	2.853	2.901	3.09	2.783	2.774
88.2	0.929	0.966	0.898	0.955	0.939	0.968	0.973	1.016	1.014	1.082	1.098	1.099	1.993	2.056	1.992	2.598	2.6	2.552	3.042	2.856	2.904	3.093	2.786	2.777
88.4	0.929	0.966	0.898	0.955	0.939	0.969	0.974	1.016	1.014	1.082	1.099	1.099	1.995	2.058	1.994	2.601	2.603	2.555	3.045	2.859	2.907	3.095	2.789	2.78
88.6	0.93	0.966	0.898	0.955	0.939	0.969	0.974	1.016	1.014	1.083	1.099	1.1	1.997	2.061	1.997	2.604	2.605	2.558	3.048	2.862	2.91	3.098	2.792	2.783
88.8	0.93	0.966	0.898	0.955	0.939	0.97	0.974	1.016	1.014	1.083	1.1	1.1	1.999	2.063	1.999	2.607	2.608	2.561	3.05	2.864	2.913	3.101	2.795	2.786
89	0.93	0.966	0.898	0.955	0.939	0.97	0.974	1.017	1.014	1.084	1.1	1.101	2.002	2.066	2.002	2.61	2.61	2.564	3.053	2.867	2.916	3.103	2.798	2.789
89.2	0.93	0.966	0.899	0.955	0.939	0.97	0.975	1.017	1.014	1.084	1.101	1.101	2.004	2.068	2.004	2.613	2.613	2.566	3.056	2.87	2.919	3.106	2.8	2.791
89.4	0.93	0.966	0.899	0.955	0.939	0.97	0.975	1.018	1.015	1.084	1.101	1.101	2.006	2.071	2.006	2.616	2.616	2.569	3.059	2.872	2.921	3.109	2.803	2.794
89.6	0.931	0.966	0.899	0.955	0.938	0.97	0.975	1.018	1.015	1.084	1.102	1.102	2.008	2.073	2.009	2.619	2.618	2.572	3.062	2.875	2.924	3.112	2.805	2.797
89.8	0.931	0.965	0.899	0.955	0.938	0.971	0.975	1.018	1.015	1.085	1.103	1.102	2.011	2.076	2.011	2.622	2.621	2.574	3.065	2.878	2.926	3.115	2.807	2.8
90	0.931	0.965	0.899	0.955	0.938	0.971	0.976	1.019	1.015	1.085	1.103	1.103	2.014	2.078	2.014	2.625	2.624	2.577	3.068	2.88	2.929	3.119	2.81	2.802
90.2	0.931	0.965	0.899	0.955	0.938	0.97	0.976	1.019	1.015	1.085	1.104	1.103	2.016	2.08	2.016	2.628	2.627	2.58	3.071	2.883	2.932	3.122	2.812	2.805
90.4	0.931	0.965	0.899	0.955	0.938	0.97	0.976	1.02	1.015	1.086	1.104	1.104	2.019	2.082	2.018	2.631	2.63	2.583	3.073	2.886	2.934	3.125	2.815	2.808
90.6	0.931	0.965	0.899	0.955	0.938	0.97	0.976	1.02	1.016	1.086	1.105	1.104	2.022	2.084	2.021	2.634	2.633	2.586	3.076	2.888	2.937	3.127	2.818	2.811
90.8	0.931	0.965	0.9	0.955	0.938	0.97	0.976	1.021	1.016	1.087	1.105	1.105	2.025	2.086	2.023	2.637	2.636	2.589	3.079	2.891	2.94	3.13	2.82	2.814
91	0.931	0.965	0.9	0.955	0.938	0.97	0.976	1.021	1.017	1.087	1.106	1.105	2.027	2.089	2.026	2.64	2.64	2.592	3.082	2.894	2.943	3.132	2.823	2.817
91.2	0.931	0.965	0.9	0.955	0.939	0.97	0.977	1.022	1.017	1.088	1.107	1.106	2.029	2.091	2.029	2.642	2.643	2.595	3.085	2.897	2.946	3.135	2.825	2.819
91.4	0.931	0.965	0.9	0.955	0.939	0.97	0.977	1.022	1.018	1.089	1.108	1.107	2.032	2.094	2.031	2.645	2.646	2.597	3.088	2.899	2.949	3.138	2.828	2.822
91.6	0.931	0.965	0.9	0.956	0.939	0.97	0.977	1.023	1.018	1.089	1.108	1.108	2.034	2.096	2.034	2.648	2.649	2.6	3.09	2.902	2.951	3.141	2.83	2.825
91.8	0.931	0.965	0.9	0.956	0.939	0.97	0.977	1.023	1.018	1.09	1.109	1.108	2.036	2.099	2.036	2.651	2.652	2.603	3.093	2.905	2.954	3.144	2.833	2.828
92	0.931	0.966	0.9	0.956	0.94	0.971	0.977	1.024	1.019	1.09	1.11	1.109	2.039	2.102	2.038	2.653	2.655	2.605	3.096	2.908	2.957	3.146	2.835	2.83
92.2	0.931	0.966	0.901	0.956	0.94	0.971	0.977	1.024	1.019	1.091	1.11	1.11	2.041	2.104	2.04	2.656	2.658	2.608	3.098	2.911	2.96	3.148	2.838	2.833
92.4	0.932	0.966	0.901	0.956	0.94	0.971	0.976	1.024	1.019	1.091	1.111	1.111	2.043	2.107	2.042	2.659	2.661	2.611	3.101	2.914	2.963	3.151	2.841	2.836
92.6	0.932	0.966	0.901	0.957	0.94	0.971	0.976	1.024	1.019	1.092	1.112	1.112	2.045	2.11	2.044	2.662	2.663	2.613	3.104	2.917	2.966	3.153	2.843	2.839
92.8	0.932	0.966	0.901	0.957	0.94	0.971	0.977	1.024	1.02	1.092	1.112	1.112	2.047	2.112	2.046	2.664	2.666	2.616	3.106	2.92	2.969	3.156	2.846	2.842
93	0.933	0.967	0.901	0.957	0.94	0.972	0.977	1.024	1.02	1.093	1.113	1.113	2.049	2.115	2.048	2.667	2.669	2.618	3.109	2.922	2.971	3.159	2.849	2.845
93.2	0.933	0.967	0.901	0.957	0.94	0.972	0.977	1.024	1.02	1.094	1.114	1.114	2.051	2.117	2.051	2.67	2.671	2.621	3.112	2.925	2.974	3.162	2.852	2.848
93.4	0.933	0.967	0.901	0.957	0.94	0.971	0.977	1.024	1.02	1.095	1.115	1.114	2.053	2.12	2.053	2.672	2.674	2.623	3.115	2.928	2.977	3.165	2.854	2.851
93.6	0.933	0.967	0.901	0.957	0.94	0.971	0.977	1.024	1.021	1.096	1.115	1.115	2.055	2.123	2.055	2.675	2.677	2.625	3.118	2.931	2.979	3.168	2.857	2.854
93.8	0.934	0.968	0.901	0.957	0.94	0.971	0.978	1.024	1.021	1.096	1.116	1.115	2.057	2.125	2.057	2.678	2.679	2.628	3.12	2.933	2.982	3.17	2.859	2.857
94	0.933	0.968	0.901	0.957	0.94	0.971	0.978	1.024	1.021	1.097	1.116	1.115	2.059	2.127	2.06	2.681	2.681	2.631	3.123	2.936	2.984	3.173	2.862	2.86
94.2	0.933	0.968	0.9	0.957	0.94	0.97	0.978	1.025	1.021	1.098	1.116	1.116	2.061	2.13	2.062	2.683	2.684	2.634	3.126	2.938	2.987	3.176	2.864	2.862
94.4	0.933	0.969	0.9	0.957	0.94	0.97	0.978	1.025	1.022	1.099	1.117	1.116	2.064	2.132	2.064	2.686	2.686	2.637	3.128	2.941	2.989	3.178	2.866	2.865
94.6	0.933	0.969	0.9	0.957	0.94	0.97	0.978	1.025	1.022	1.099	1.118	1.116	2.066	2.134	2.067	2.689	2.689	2.64	3.131	2.944	2.992	3.181	2.869	2.868
94.8	0.933	0.969	0.9	0.957	0.94	0.97	0.978	1.026	1.023	1.1	1.118	1.116	2.068	2.136	2.069	2.691	2.691	2.643	3.133	2.946	2.995	3.183	2.871	2.871
95	0.933	0.969	0.9	0.957	0.94	0.97	0.978	1.026	1.023	1.101	1.119	1.117	2.07	2.139	2.072	2.694	2.694	2.646	3.136	2.949	2.998	3.186	2.873	2.873
95.2	0.933	0.969	0.9	0.957	0.94	0.971	0.978	1.027	1.024	1.101	1.119	1.118	2.072	2.141	2.074	2.697	2.696	2.649	3.138	2.951	3	3.189	2.875	2.876
95.4	0.934	0.969	0.899	0.957	0.94	0.971	0.979	1.027	1.024	1.102	1.12	1.118	2.074	2.144	2.077	2.7	2.699	2.652	3.141	2.954	3.003	3.191	2.877	2.879
95.6	0.934	0.97	0.899	0.957	0.939	0.971	0.979	1.028	1.024	1.102	1.12	1.119	2.076	2.146	2.079	2.702	2.701	2.655	3.144	2.956	3.006	3.194	2.88	2.882
95.8	0.934	0.97	0.899	0.957	0.939	0.971	0.979	1.028	1.024	1.103	1.121	1.12	2.078	2.148	2.081	2.705	2.704	2.658	3.147	2.959	3.009	3.196	2.882	2.884
96	0.935	0.97	0.9	0.957	0.939	0.971	0.979	1.028	1.024	1.103	1.122	1.121	2.081	2.15	2.083	2.708	2.706	2.66	3.15	2.961	3.011	3.199	2.884	2.887
96.2	0.935	0.97	0.9	0.957	0.939	0.971	0.979	1.029	1.024	1.103	1.122	1.122	2.083	2.152	2.085	2.71	2.709	2.663	3.153	2.964	3.014	3.201	2.887	2.89
96.4	0.935	0.97	0.9	0.957	0.939	0.971	0.979	1.029	1.025	1.104	1.123	1.123	2.085	2.155	2.087	2.713	2.711	2.666	3.155	2.966	3.017	3.203	2.889	2.892
96.6	0.936	0.97	0.9	0.957	0.939	0.971	0.979	1.029	1.025	1.105	1.123	1.123	2.087	2.157	2.089	2.716	2.714	2.668	3.158	2.969	3.019	3.206	2.892	2.895
96.8	0.936	0.97	0.9	0.957	0.939	0.971	0.979	1.029	1.025	1.106	1.124	1.124	2.089	2.159	2.091	2.718	2.716	2.67	3.161	2.971	3.022	3.208	2.895	2.897
97	0.936	0.97	0.9	0.957	0.939	0.971	0.979	1.029	1.025	1.107	1.125	1.124	2.092	2.162	2.093	2.721	2.719	2.673	3.163	2.974	3.024	3.211	2.898	2.9
97.2	0.936	0.97	0.901	0.958	0.939	0.971	0.979	1.029	1.025	1.107	1.126	1.125	2.094	2.164	2.095	2.723	2.722	2.675	3.166	2.976	3.026	3.213	2.901	2.903
97.4	0.936	0.97	0.901	0.958	0.94	0.971	0.979	1.029	1.025	1.108	1.126	1.126	2.096	2.166	2.097	2.726	2.724	2.677	3.168	2.978	3.029	3.216	2.904	2.905
97.6	0.936	0.97	0.901	0.959	0.94	0.972	0.978	1.029	1.025	1.109	1.127	1.126	2.097	2.168	2.099	2.728	2.727	2.68	3.171	2.981	3.031	3.218	2.907	2.908
97.8	0.936	0.971	0.901	0.959	0.94	0.972	0.978	1.029	1.026	1.11	1.127	1.127	2.099	2.17	2.101	2.731	2.73	2.682	3.173	2.983	3.033	3.221	2.91	2.91
98	0.936	0.971	0.901	0.959	0.941	0.972	0.978	1.029	1.026	1.11	1.128	1.127	2.101	2.172	2.103	2.733	2.732	2.685	3.175	2.986	3.036	3.223	2.913	2.913
98.2	0.936	0.971	0.901	0.959	0.942	0.972	0.978	1.03	1.026	1.111	1.129	1.127	2.103	2.174	2.106	2.736	2.735	2.687	3.178	2.988	3.038	3.226	2.915	2.915
98.4	0.936	0.971	0.901	0.96	0.942	0.972	0.978	1.03	1.027	1.112	1.129	1.128	2.105	2.176	2.108	2.738	2.737	2.689	3.18	2.991	3.041	3.229	2.917	2.918
98.6	0.936	0.971	0.901	0.96	0.943	0.972	0.978	1.03	1.027	1.112	1.13	1.129	2.107	2.179	2.11	2.741	2.74	2.692	3.183	2.993	3.043	3.231	2.917	2.92
98.8	0.937	0.971	0.9	0.959	0.943	0.972	0.978	1.031	1.028	1.113	1.131	1.129	2.109	2.181	2.112	2.743	2.742	2.694	3.185	2.996	3.046	3.234	2.918	2.923
99	0.937	0.971	0.9	0.959	0.943	0.972	0.978	1.031	1.028	1.113	1.131	1.13	2.11	2.184	2.115	2.746	2.745	2.696	3.188	2.998	3.048	3.236	2.918	2.926
99.2	0.937	0.971	0.9	0.959	0.942	0.972	0.978	1.031	1.029	1.114	1.132	1.131	2.112	2.186	2.117	2.748	2.747	2.699	3.19	3	3.05	3.239	2.917	2.928
99.4	0.938	0.971	0.9	0.959	0.942	0.972	0.978	1.031	1.029	1.115	1.132	1.131	2.114	2.188	2.119	2.751	2.75	2.701	3.193	3.003	3.053	3.241	2.916	2.93
99.6	0.938	0.972	0.901	0.959	0.942	0.971	0.978	1.032	1.03	1.115	1.133	1.132	2.115	2.19	2.122	2.753	2.752	2.704	3.195	3.005	3.055	3.244	2.915	2.932
99.8	0.938	0.972	0.901	0.959	0.942	0.971	0.978	1.032	1.03	1.116	1.133	1.133	2.117	2.193	2.124	2.756	2.754	2.706	3.198	3.007	3.058	3.246	2.914	2.934
100	0.938	0.972	0.901	0.959	0.942	0.971	0.978	1.032	1.03	1.116	1.134	1.133	2.119	2.195	2.126	2.758	2.757	2.709	3.2	3.009	3.06	3.248	2.913	2.935
100.2	0.938	0.972	0.901	0.959	0.942	0.97	0.977	1.033	1.03	1.117	1.134	1.134	2.121	2.197	2.128	2.761	2.759	2.711	3.203	3.011	3.063	3.251	2.912	2.937
100.4	0.938	0.972	0.901	0.959	0.942	0.97	0.977	1.033	1.031	1.117	1.135	1.134	2.123	2.2	2.13	2.763	2.762	2.714	3.205	3.014	3.065	3.253	2.911	2.939
100.6	0.938	0.971	0.902	0.959	0.942	0.97	0.977	1.033	1.031	1.118	1.135	1.134	2.125	2.202	2.132	2.766	2.765	2.716	3.207	3.016	3.068	3.256	2.911	2.941
100.8	0.938	0.971	0.902	0.959	0.942	0.97	0.978	1.033	1.031	1.118	1.136	1.134	2.128	2.204	2.135	2.768	2.767	2.719	3.21	3.019	3.07	3.259	2.912	2.942
101	0.938	0.971	0.902	0.959	0.942	0.97	0.978	1.033	1.031	1.119	1.137	1.134	2.13	2.207	2.137	2.771	2.77	2.721	3.212	3.021	3.073	3.261	2.912	2.944
101.2	0.938	0.972	0.902	0.959	0.942	0.97	0.978	1.034	1.032	1.119	1.137	1.134	2.131	2.209	2.139	2.773	2.772	2.724	3.214	3.024	3.075	3.263	2.914	2.947
101.4	0.938	0.972	0.902	0.96	0.943	0.971	0.978	1.034	1.032	1.12	1.138	1.135	2.133	2.211	2.141	2.776	2.775	2.726	3.216	3.026	3.077	3.266	2.916	2.949
101.6	0.938	0.972	0.901	0.96	0.943	0.971	0.978	1.034	1.032	1.12	1.138	1.135	2.135	2.213	2.143	2.778	2.777	2.729	3.219	3.028	3.08	3.268	2.918	2.951
101.8	0.938	0.972	0.901	0.96	0.943	0.971	0.978	1.034	1.032	1.12	1.139	1.136	2.137	2.215	2.145	2.781	2.779	2.731	3.221	3.031	3.083	3.271	2.92	2.954
102	0.938	0.972	0.901	0.96	0.944	0.971	0.978	1.034	1.032	1.12	1.14	1.137	2.138	2.217	2.147	2.783	2.782	2.734	3.224	3.034	3.085	3.273	2.922	2.957
102.2	0.938	0.971	0.901	0.96	0.944	0.971	0.978	1.035	1.033	1.121	1.141	1.137	2.14	2.219	2.149	2.786	2.784	2.736	3.226	3.036	3.087	3.276	2.924	2.96
102.4	0.939	0.971	0.901	0.96	0.944	0.971	0.979	1.035	1.033	1.121	1.142	1.138	2.142	2.221	2.151	2.788	2.787	2.738	3.229	3.039	3.089	3.278	2.926	2.962
102.6	0.939	0.971	0.901	0.96	0.943	0.971	0.979	1.035	1.033	1.122	1.143	1.139	2.144	2.223	2.153	2.791	2.789	2.74	3.231	3.041	3.091	3.28	2.928	2.965
102.8	0.939	0.971	0.901	0.96	0.943	0.971	0.979	1.035	1.033	1.123	1.143	1.14	2.146	2.225	2.155	2.793	2.792	2.742	3.233	3.043	3.093	3.282	2.93	2.968
103	0.94	0.971	0.901	0.96	0.943	0.971	0.979	1.036	1.033	1.124	1.144	1.14	2.147	2.228	2.158	2.795	2.794	2.744	3.235	3.046	3.095	3.285	2.932	2.971
103.2	0.94	0.971	0.902	0.96	0.943	0.971	0.979	1.036	1.033	1.124	1.144	1.141	2.149	2.23	2.16	2.797	2.796	2.747	3.237	3.048	3.097	3.287	2.934	2.973
103.4	0.94	0.971	0.902	0.961	0.943	0.971	0.979	1.036	1.033	1.125	1.145	1.142	2.152	2.232	2.162	2.799	2.799	2.749	3.24	3.05	3.1	3.289	2.936	2.976
103.6	0.94	0.971	0.902	0.961	0.943	0.972	0.979	1.037	1.033	1.126	1.145	1.142	2.154	2.234	2.165	2.801	2.801	2.751	3.242	3.053	3.102	3.291	2.938	2.978
103.8	0.94	0.971	0.902	0.961	0.943	0.972	0.979	1.038	1.033	1.127	1.146	1.143	2.156	2.236	2.167	2.803	2.804	2.754	3.244	3.055	3.104	3.293	2.94	2.981
104	0.94	0.971	0.902	0.961	0.943	0.972	0.979	1.038	1.034	1.128	1.146	1.143	2.158	2.237	2.169	2.806	2.807	2.756	3.246	3.057	3.106	3.296	2.942	2.983
104.2	0.94	0.971	0.902	0.962	0.943	0.972	0.979	1.039	1.034	1.129	1.146	1.144	2.16	2.239	2.171	2.808	2.809	2.758	3.248	3.059	3.108	3.298	2.944	2.986
104.4	0.94	0.971	0.901	0.962	0.943	0.973	0.98	1.039	1.035	1.129	1.147	1.144	2.162	2.241	2.173	2.81	2.812	2.761	3.251	3.062	3.111	3.301	2.946	2.988
104.6	0.941	0.971	0.901	0.962	0.943	0.973	0.98	1.039	1.035	1.13	1.147	1.144	2.164	2.243	2.175	2.812	2.814	2.763	3.253	3.064	3.113	3.303	2.948	2.99
104.8	0.941	0.971	0.901	0.962	0.943	0.973	0.98	1.039	1.036	1.131	1.147	1.144	2.166	2.246	2.177	2.814	2.817	2.766	3.255	3.066	3.116	3.305	2.95	2.992
105	0.941	0.972	0.901	0.963	0.943	0.973	0.98	1.039	1.036	1.131	1.148	1.145	2.167	2.248	2.179	2.816	2.819	2.768	3.257	3.068	3.118	3.307	2.952	2.994
105.2	0.941	0.972	0.901	0.963	0.943	0.973	0.98	1.039	1.037	1.132	1.148	1.145	2.169	2.25	2.181	2.819	2.821	2.77	3.259	3.07	3.12	3.31	2.954	2.997
105.4	0.941	0.972	0.9	0.963	0.944	0.973	0.98	1.039	1.037	1.132	1.149	1.146	2.17	2.252	2.182	2.821	2.823	2.773	3.262	3.072	3.123	3.312	2.956	2.999
105.6	0.941	0.973	0.9	0.962	0.944	0.973	0.981	1.039	1.037	1.133	1.15	1.147	2.172	2.253	2.184	2.824	2.825	2.775	3.264	3.074	3.125	3.314	2.958	3.001
105.8	0.941	0.973	0.9	0.962	0.944	0.973	0.981	1.039	1.037	1.133	1.151	1.147	2.173	2.255	2.186	2.827	2.827	2.778	3.267	3.076	3.128	3.317	2.96	3.003
106	0.942	0.973	0.9	0.962	0.943	0.974	0.981	1.039	1.037	1.133	1.151	1.148	2.175	2.257	2.188	2.83	2.829	2.78	3.269	3.078	3.13	3.319	2.962	3.005
106.2	0.942	0.973	0.9	0.962	0.943	0.973	0.981	1.039	1.037	1.134	1.152	1.149	2.176	2.259	2.19	2.832	2.831	2.782	3.271	3.08	3.133	3.321	2.965	3.008
106.4	0.942	0.974	0.9	0.962	0.943	0.973	0.982	1.039	1.037	1.134	1.153	1.15	2.178	2.261	2.191	2.835	2.833	2.785	3.273	3.082	3.135	3.323	2.967	3.01
106.6	0.943	0.974	0.9	0.962	0.943	0.973	0.982	1.039	1.037	1.135	1.153	1.151	2.18	2.263	2.193	2.837	2.835	2.787	3.276	3.085	3.137	3.326	2.969	3.012
106.8	0.943	0.974	0.9	0.962	0.943	0.973	0.982	1.04	1.037	1.135	1.154	1.152	2.181	2.265	2.196	2.839	2.838	2.789	3.278	3.087	3.139	3.328	2.971	3.015
107	0.943	0.975	0.901	0.962	0.943	0.973	0.982	1.04	1.038	1.135	1.154	1.152	2.183	2.268	2.198	2.841	2.84	2.792	3.28	3.089	3.141	3.33	2.973	3.017
107.2	0.943	0.975	0.901	0.962	0.943	0.973	0.982	1.04	1.038	1.136	1.155	1.153	2.185	2.27	2.2	2.844	2.842	2.794	3.282	3.091	3.143	3.332	2.975	3.02
107.4	0.943	0.975	0.901	0.962	0.943	0.973	0.983	1.041	1.038	1.136	1.155	1.154	2.186	2.272	2.202	2.846	2.844	2.796	3.285	3.093	3.145	3.334	2.976	3.022
107.6	0.944	0.975	0.901	0.962	0.943	0.974	0.983	1.041	1.039	1.136	1.156	1.154	2.188	2.274	2.204	2.848	2.846	2.799	3.287	3.095	3.147	3.336	2.978	3.024
107.8	0.944	0.975	0.902	0.962	0.943	0.974	0.983	1.042	1.039	1.137	1.157	1.155	2.19	2.276	2.206	2.85	2.849	2.801	3.289	3.097	3.149	3.338	2.98	3.026
108	0.944	0.975	0.902	0.962	0.943	0.974	0.983	1.042	1.04	1.137	1.157	1.156	2.192	2.278	2.209	2.852	2.851	2.803	3.291	3.099	3.151	3.341	2.982	3.028
108.2	0.945	0.974	0.902	0.963	0.943	0.974	0.983	1.042	1.04	1.138	1.158	1.157	2.194	2.28	2.211	2.854	2.853	2.805	3.293	3.101	3.153	3.343	2.984	3.03
108.4	0.945	0.974	0.902	0.962	0.944	0.973	0.983	1.043	1.041	1.138	1.158	1.157	2.196	2.282	2.213	2.856	2.855	2.807	3.295	3.103	3.155	3.345	2.986	3.032
108.6	0.945	0.974	0.902	0.962	0.944	0.973	0.982	1.043	1.041	1.139	1.159	1.158	2.198	2.284	2.214	2.858	2.857	2.809	3.298	3.105	3.157	3.347	2.988	3.034
108.8	0.946	0.974	0.902	0.962	0.944	0.973	0.982	1.043	1.041	1.14	1.16	1.158	2.2	2.287	2.216	2.861	2.859	2.811	3.3	3.107	3.159	3.349	2.99	3.036
109	0.946	0.974	0.903	0.962	0.944	0.973	0.982	1.044	1.041	1.14	1.16	1.159	2.201	2.289	2.218	2.863	2.861	2.813	3.302	3.108	3.161	3.351	2.992	3.038
109.2	0.946	0.974	0.903	0.962	0.944	0.973	0.983	1.044	1.041	1.141	1.161	1.16	2.203	2.291	2.22	2.865	2.863	2.815	3.304	3.11	3.163	3.354	2.994	3.04
109.4	0.946	0.974	0.903	0.962	0.945	0.973	0.983	1.044	1.041	1.142	1.162	1.16	2.205	2.293	2.222	2.868	2.865	2.817	3.306	3.112	3.165	3.355	2.996	3.042
109.6	0.946	0.974	0.903	0.962	0.945	0.973	0.983	1.044	1.042	1.142	1.162	1.16	2.206	2.295	2.223	2.871	2.867	2.819	3.308	3.114	3.167	3.358	2.998	3.043
109.8	0.946	0.974	0.903	0.962	0.946	0.973	0.983	1.044	1.042	1.143	1.163	1.161	2.208	2.297	2.225	2.873	2.869	2.821	3.31	3.116	3.169	3.36	3	3.045
110	0.946	0.975	0.903	0.963	0.947	0.973	0.982	1.044	1.043	1.143	1.164	1.161	2.21	2.299	2.227	2.876	2.871	2.823	3.312	3.118	3.172	3.361	3.002	3.047
110.2	0.946	0.975	0.903	0.963	0.947	0.973	0.982	1.044	1.043	1.143	1.164	1.161	2.212	2.301	2.229	2.879	2.874	2.825	3.314	3.121	3.174	3.363	3.004	3.049
110.4	0.946	0.975	0.904	0.963	0.948	0.973	0.982	1.044	1.044	1.144	1.165	1.162	2.213	2.303	2.23	2.881	2.876	2.827	3.315	3.123	3.177	3.365	3.006	3.051
110.6	0.946	0.975	0.904	0.963	0.948	0.973	0.982	1.044	1.044	1.144	1.165	1.163	2.214	2.305	2.232	2.883	2.878	2.83	3.317	3.125	3.179	3.367	3.008	3.053
110.8	0.947	0.975	0.904	0.963	0.948	0.974	0.982	1.044	1.044	1.144	1.166	1.163	2.216	2.307	2.234	2.886	2.88	2.832	3.319	3.128	3.181	3.369	3.009	3.055
111	0.947	0.975	0.904	0.963	0.948	0.974	0.982	1.044	1.045	1.145	1.167	1.163	2.218	2.309	2.236	2.888	2.882	2.834	3.321	3.13	3.183	3.37	3.011	3.057
111.2	0.947	0.975	0.904	0.963	0.948	0.974	0.982	1.044	1.045	1.146	1.167	1.164	2.219	2.31	2.238	2.89	2.884	2.836	3.323	3.132	3.185	3.372	3.013	3.059
111.4	0.947	0.975	0.903	0.964	0.948	0.974	0.983	1.044	1.046	1.146	1.168	1.164	2.221	2.312	2.24	2.892	2.887	2.838	3.325	3.134	3.188	3.374	3.015	3.061
111.6	0.947	0.975	0.903	0.964	0.948	0.974	0.983	1.044	1.046	1.147	1.168	1.164	2.223	2.314	2.243	2.894	2.889	2.84	3.327	3.136	3.19	3.376	3.017	3.063
111.8	0.947	0.975	0.903	0.964	0.947	0.974	0.983	1.044	1.047	1.148	1.169	1.165	2.225	2.316	2.245	2.896	2.891	2.842	3.329	3.139	3.192	3.379	3.019	3.065
112	0.947	0.975	0.903	0.964	0.947	0.974	0.982	1.044	1.047	1.148	1.169	1.165	2.226	2.318	2.247	2.898	2.894	2.845	3.331	3.141	3.194	3.381	3.02	3.067
112.2	0.946	0.975	0.903	0.963	0.947	0.974	0.982	1.044	1.047	1.149	1.17	1.166	2.228	2.32	2.249	2.9	2.896	2.847	3.333	3.143	3.196	3.383	3.022	3.069
112.4	0.946	0.975	0.903	0.963	0.946	0.974	0.982	1.045	1.047	1.15	1.17	1.167	2.23	2.322	2.251	2.902	2.898	2.849	3.335	3.145	3.198	3.385	3.024	3.072
112.6	0.946	0.976	0.903	0.963	0.946	0.974	0.982	1.046	1.047	1.15	1.171	1.167	2.231	2.324	2.253	2.904	2.9	2.851	3.338	3.147	3.2	3.387	3.026	3.074
112.8	0.946	0.976	0.903	0.963	0.946	0.974	0.982	1.046	1.047	1.151	1.171	1.168	2.233	2.327	2.255	2.906	2.902	2.853	3.34	3.149	3.202	3.39	3.028	3.076
113	0.947	0.976	0.903	0.963	0.946	0.974	0.982	1.047	1.047	1.152	1.172	1.168	2.234	2.329	2.257	2.908	2.904	2.856	3.342	3.15	3.203	3.392	3.03	3.078
113.2	0.947	0.977	0.903	0.964	0.946	0.974	0.982	1.047	1.047	1.152	1.173	1.168	2.236	2.331	2.258	2.91	2.906	2.858	3.344	3.152	3.205	3.394	3.032	3.08
113.4	0.947	0.977	0.903	0.964	0.946	0.974	0.982	1.048	1.048	1.153	1.173	1.169	2.237	2.333	2.26	2.912	2.908	2.859	3.346	3.154	3.206	3.396	3.034	3.081
113.6	0.947	0.977	0.903	0.964	0.946	0.974	0.982	1.048	1.048	1.154	1.174	1.169	2.238	2.335	2.261	2.914	2.91	2.861	3.348	3.156	3.208	3.398	3.035	3.083
113.8	0.947	0.978	0.903	0.964	0.946	0.974	0.982	1.048	1.049	1.154	1.174	1.17	2.239	2.337	2.263	2.916	2.912	2.863	3.35	3.158	3.21	3.4	3.036	3.085
114	0.947	0.978	0.903	0.965	0.946	0.974	0.982	1.049	1.049	1.154	1.175	1.171	2.241	2.339	2.265	2.918	2.914	2.865	3.353	3.16	3.212	3.402	3.038	3.086
114.2	0.948	0.978	0.902	0.965	0.947	0.974	0.981	1.049	1.049	1.155	1.175	1.171	2.242	2.34	2.266	2.92	2.916	2.868	3.355	3.161	3.213	3.404	3.039	3.088
114.4	0.948	0.978	0.902	0.965	0.947	0.974	0.981	1.049	1.049	1.155	1.176	1.172	2.243	2.342	2.268	2.922	2.918	2.87	3.357	3.163	3.215	3.406	3.04	3.09
114.6	0.948	0.978	0.902	0.965	0.947	0.973	0.981	1.049	1.049	1.156	1.177	1.173	2.244	2.344	2.27	2.924	2.92	2.871	3.359	3.165	3.217	3.408	3.042	3.092
114.8	0.948	0.978	0.902	0.965	0.948	0.973	0.981	1.05	1.049	1.157	1.177	1.173	2.245	2.345	2.272	2.926	2.922	2.873	3.361	3.167	3.218	3.41	3.044	3.094
115	0.948	0.978	0.902	0.965	0.948	0.973	0.981	1.05	1.049	1.158	1.178	1.174	2.247	2.347	2.274	2.929	2.924	2.875	3.363	3.169	3.22	3.412	3.045	3.096
115.2	0.948	0.978	0.902	0.965	0.948	0.973	0.981	1.05	1.049	1.159	1.178	1.174	2.249	2.349	2.276	2.931	2.926	2.877	3.365	3.171	3.222	3.414	3.047	3.098
115.4	0.948	0.978	0.902	0.965	0.948	0.973	0.981	1.05	1.049	1.16	1.179	1.175	2.25	2.351	2.278	2.933	2.928	2.879	3.367	3.173	3.224	3.416	3.048	3.1
115.6	0.948	0.978	0.902	0.965	0.948	0.973	0.981	1.05	1.05	1.161	1.18	1.175	2.252	2.352	2.28	2.935	2.93	2.881	3.369	3.175	3.226	3.418	3.05	3.102
115.8	0.948	0.978	0.903	0.965	0.948	0.973	0.981	1.051	1.05	1.161	1.18	1.176	2.253	2.354	2.282	2.937	2.932	2.883	3.371	3.177	3.228	3.419	3.051	3.104
116	0.948	0.978	0.903	0.966	0.948	0.973	0.981	1.051	1.05	1.162	1.181	1.177	2.255	2.356	2.284	2.939	2.935	2.885	3.373	3.179	3.23	3.421	3.053	3.106
116.2	0.948	0.978	0.903	0.966	0.948	0.973	0.981	1.051	1.051	1.163	1.181	1.178	2.257	2.358	2.285	2.941	2.937	2.887	3.374	3.181	3.232	3.423	3.055	3.108
116.4	0.948	0.978	0.903	0.966	0.948	0.973	0.981	1.052	1.051	1.163	1.182	1.179	2.258	2.36	2.287	2.943	2.938	2.89	3.376	3.183	3.235	3.425	3.057	3.11
116.6	0.948	0.978	0.903	0.966	0.948	0.974	0.981	1.052	1.051	1.164	1.183	1.179	2.26	2.362	2.289	2.946	2.94	2.892	3.378	3.185	3.237	3.427	3.059	3.112
116.8	0.949	0.978	0.903	0.966	0.948	0.974	0.981	1.052	1.051	1.164	1.183	1.18	2.262	2.364	2.29	2.948	2.942	2.894	3.38	3.187	3.239	3.429	3.061	3.114
117	0.949	0.978	0.903	0.966	0.948	0.974	0.98	1.052	1.051	1.165	1.184	1.181	2.263	2.366	2.292	2.95	2.944	2.897	3.381	3.189	3.241	3.43	3.063	3.116
117.2	0.949	0.978	0.903	0.966	0.948	0.974	0.98	1.053	1.052	1.166	1.184	1.181	2.265	2.368	2.293	2.952	2.946	2.899	3.383	3.191	3.243	3.432	3.064	3.117
117.4	0.949	0.978	0.903	0.966	0.948	0.974	0.98	1.053	1.052	1.166	1.185	1.182	2.266	2.37	2.295	2.954	2.948	2.901	3.385	3.192	3.245	3.434	3.066	3.119
117.6	0.95	0.978	0.903	0.966	0.948	0.974	0.98	1.053	1.052	1.167	1.185	1.182	2.267	2.372	2.297	2.956	2.95	2.903	3.387	3.194	3.246	3.435	3.067	3.12
117.8	0.95	0.978	0.903	0.966	0.947	0.973	0.98	1.053	1.052	1.167	1.186	1.183	2.269	2.374	2.299	2.958	2.952	2.905	3.389	3.196	3.248	3.437	3.069	3.122
118	0.95	0.978	0.903	0.966	0.947	0.973	0.98	1.053	1.053	1.167	1.187	1.183	2.27	2.376	2.301	2.96	2.954	2.907	3.391	3.198	3.25	3.439	3.07	3.123
118.2	0.95	0.978	0.902	0.966	0.948	0.973	0.981	1.053	1.053	1.167	1.187	1.184	2.272	2.378	2.303	2.962	2.956	2.909	3.393	3.199	3.252	3.441	3.072	3.125
118.4	0.95	0.978	0.903	0.965	0.948	0.973	0.981	1.053	1.053	1.167	1.188	1.184	2.273	2.379	2.305	2.964	2.958	2.91	3.396	3.201	3.254	3.442	3.074	3.127
118.6	0.951	0.979	0.903	0.965	0.948	0.973	0.981	1.054	1.053	1.167	1.189	1.185	2.274	2.381	2.306	2.967	2.961	2.912	3.397	3.202	3.256	3.444	3.075	3.128
118.8	0.951	0.979	0.903	0.965	0.948	0.973	0.981	1.054	1.054	1.168	1.189	1.185	2.276	2.383	2.308	2.969	2.963	2.914	3.399	3.204	3.257	3.446	3.076	3.13
119	0.951	0.979	0.903	0.965	0.948	0.973	0.982	1.054	1.054	1.168	1.19	1.186	2.277	2.384	2.31	2.971	2.965	2.916	3.401	3.205	3.259	3.449	3.077	3.132
119.2	0.951	0.979	0.903	0.965	0.949	0.974	0.982	1.054	1.055	1.168	1.19	1.186	2.278	2.386	2.312	2.973	2.967	2.918	3.402	3.207	3.261	3.451	3.078	3.134
119.4	0.951	0.979	0.903	0.965	0.949	0.974	0.982	1.054	1.055	1.169	1.191	1.187	2.28	2.387	2.314	2.975	2.969	2.92	3.404	3.208	3.263	3.453	3.079	3.136
119.6	0.951	0.979	0.903	0.966	0.949	0.974	0.983	1.054	1.055	1.169	1.191	1.187	2.281	2.389	2.316	2.976	2.971	2.922	3.405	3.21	3.265	3.455	3.081	3.138
119.8	0.951	0.979	0.903	0.966	0.949	0.974	0.983	1.054	1.056	1.17	1.192	1.188	2.282	2.391	2.317	2.978	2.973	2.924	3.407	3.212	3.267	3.456	3.082	3.14
120	0.951	0.98	0.904	0.966	0.949	0.974	0.983	1.054	1.056	1.17	1.192	1.189	2.283	2.393	2.319	2.98	2.975	2.925	3.409	3.214	3.269	3.458	3.083	3.143
120.2	0.951	0.98	0.904	0.966	0.949	0.975	0.983	1.054	1.057	1.17	1.193	1.189	2.284	2.395	2.32	2.982	2.976	2.927	3.41	3.215	3.271	3.46	3.085	3.145
120.4	0.951	0.98	0.904	0.966	0.949	0.975	0.983	1.054	1.057	1.171	1.193	1.189	2.286	2.397	2.322	2.984	2.978	2.929	3.412	3.217	3.272	3.462	3.086	3.147
120.6	0.951	0.98	0.904	0.966	0.949	0.975	0.983	1.055	1.057	1.171	1.193	1.19	2.287	2.398	2.324	2.986	2.98	2.931	3.414	3.219	3.274	3.464	3.088	3.149
120.8	0.951	0.98	0.904	0.966	0.949	0.975	0.983	1.055	1.057	1.172	1.193	1.19	2.288	2.4	2.325	2.988	2.982	2.933	3.416	3.221	3.276	3.466	3.089	3.15
121	0.951	0.98	0.904	0.966	0.949	0.975	0.982	1.055	1.057	1.172	1.194	1.191	2.29	2.402	2.327	2.99	2.984	2.935	3.418	3.223	3.278	3.467	3.091	3.152
121.2	0.952	0.98	0.904	0.966	0.948	0.975	0.982	1.056	1.058	1.173	1.194	1.191	2.291	2.404	2.329	2.993	2.985	2.936	3.42	3.225	3.28	3.469	3.092	3.154
121.4	0.952	0.98	0.904	0.966	0.948	0.975	0.982	1.056	1.058	1.174	1.195	1.191	2.293	2.405	2.331	2.995	2.987	2.938	3.422	3.227	3.282	3.47	3.094	3.155
121.6	0.952	0.979	0.904	0.966	0.947	0.975	0.982	1.056	1.058	1.174	1.195	1.192	2.294	2.407	2.333	2.997	2.989	2.94	3.424	3.229	3.284	3.472	3.096	3.157
121.8	0.952	0.979	0.904	0.966	0.947	0.974	0.983	1.057	1.057	1.175	1.196	1.192	2.296	2.409	2.334	2.999	2.991	2.942	3.426	3.23	3.286	3.473	3.097	3.159
122	0.952	0.979	0.904	0.966	0.947	0.974	0.983	1.057	1.057	1.175	1.197	1.193	2.297	2.41	2.336	3.001	2.993	2.944	3.428	3.232	3.288	3.475	3.099	3.16
122.2	0.952	0.979	0.904	0.967	0.947	0.974	0.983	1.057	1.057	1.176	1.197	1.193	2.298	2.412	2.338	3.004	2.994	2.946	3.429	3.234	3.29	3.477	3.1	3.161
122.4	0.952	0.979	0.904	0.967	0.947	0.974	0.983	1.057	1.057	1.176	1.198	1.194	2.3	2.414	2.339	3.006	2.996	2.949	3.431	3.235	3.291	3.478	3.102	3.162
122.6	0.952	0.979	0.904	0.967	0.947	0.974	0.984	1.058	1.057	1.177	1.199	1.195	2.301	2.415	2.341	3.008	2.998	2.951	3.433	3.237	3.293	3.48	3.103	3.164
122.8	0.952	0.979	0.903	0.967	0.946	0.974	0.984	1.058	1.057	1.178	1.199	1.195	2.302	2.417	2.342	3.01	2.999	2.953	3.434	3.238	3.295	3.482	3.105	3.165
123	0.952	0.979	0.903	0.967	0.946	0.974	0.984	1.058	1.058	1.178	1.2	1.196	2.303	2.419	2.343	3.011	3.001	2.955	3.436	3.24	3.297	3.484	3.107	3.167
123.2	0.952	0.979	0.903	0.968	0.946	0.974	0.984	1.059	1.058	1.178	1.2	1.196	2.304	2.421	2.345	3.013	3.003	2.957	3.437	3.242	3.299	3.486	3.108	3.168
123.4	0.952	0.979	0.903	0.968	0.946	0.974	0.984	1.059	1.058	1.179	1.201	1.197	2.305	2.423	2.346	3.015	3.005	2.959	3.439	3.243	3.3	3.488	3.11	3.17
123.6	0.952	0.979	0.903	0.968	0.946	0.974	0.985	1.059	1.058	1.179	1.201	1.197	2.306	2.425	2.348	3.017	3.006	2.961	3.44	3.245	3.302	3.49	3.112	3.172
123.8	0.952	0.98	0.903	0.968	0.946	0.974	0.985	1.059	1.059	1.179	1.202	1.197	2.306	2.427	2.349	3.018	3.008	2.963	3.442	3.247	3.304	3.491	3.113	3.174
124	0.953	0.98	0.904	0.968	0.947	0.975	0.985	1.059	1.059	1.18	1.202	1.198	2.307	2.428	2.351	3.02	3.01	2.965	3.443	3.249	3.305	3.493	3.114	3.176
124.2	0.953	0.981	0.904	0.968	0.947	0.975	0.984	1.059	1.06	1.18	1.203	1.198	2.308	2.43	2.352	3.022	3.012	2.967	3.445	3.251	3.307	3.495	3.116	3.177
124.4	0.953	0.981	0.904	0.968	0.947	0.975	0.984	1.06	1.06	1.181	1.203	1.199	2.309	2.432	2.354	3.023	3.014	2.969	3.447	3.252	3.308	3.497	3.117	3.179
124.6	0.953	0.981	0.904	0.968	0.947	0.975	0.984	1.06	1.061	1.182	1.204	1.199	2.31	2.434	2.356	3.025	3.016	2.97	3.449	3.254	3.31	3.499	3.118	3.181
124.8	0.953	0.982	0.904	0.968	0.948	0.976	0.984	1.06	1.061	1.182	1.204	1.2	2.312	2.437	2.357	3.027	3.018	2.972	3.452	3.256	3.311	3.5	3.12	3.183
125	0.953	0.982	0.904	0.968	0.948	0.976	0.984	1.06	1.061	1.183	1.205	1.2	2.313	2.439	2.359	3.029	3.02	2.974	3.454	3.257	3.313	3.502	3.121	3.185
125.2	0.953	0.982	0.904	0.968	0.948	0.976	0.984	1.06	1.062	1.184	1.206	1.201	2.315	2.441	2.361	3.031	3.022	2.976	3.456	3.259	3.315	3.503	3.122	3.187
125.4	0.953	0.982	0.904	0.968	0.948	0.976	0.984	1.06	1.062	1.184	1.206	1.202	2.316	2.443	2.363	3.033	3.024	2.977	3.457	3.26	3.316	3.505	3.123	3.188
125.6	0.953	0.982	0.904	0.968	0.949	0.976	0.984	1.061	1.062	1.185	1.207	1.202	2.317	2.444	2.364	3.035	3.026	2.979	3.459	3.262	3.318	3.506	3.125	3.19
125.8	0.953	0.982	0.905	0.968	0.949	0.976	0.985	1.061	1.063	1.185	1.207	1.203	2.319	2.446	2.366	3.037	3.028	2.981	3.461	3.263	3.32	3.508	3.126	3.192
126	0.954	0.982	0.905	0.968	0.949	0.976	0.985	1.061	1.063	1.185	1.208	1.203	2.32	2.448	2.368	3.039	3.03	2.982	3.463	3.265	3.322	3.509	3.127	3.194
126.2	0.954	0.982	0.905	0.968	0.95	0.976	0.985	1.061	1.063	1.186	1.208	1.204	2.321	2.449	2.369	3.041	3.032	2.984	3.464	3.266	3.323	3.511	3.128	3.195
126.4	0.954	0.982	0.905	0.968	0.95	0.976	0.985	1.062	1.064	1.186	1.209	1.205	2.322	2.451	2.37	3.043	3.033	2.986	3.466	3.268	3.325	3.512	3.13	3.197
126.6	0.955	0.982	0.905	0.969	0.95	0.976	0.985	1.062	1.064	1.187	1.209	1.205	2.324	2.452	2.372	3.045	3.035	2.987	3.468	3.269	3.327	3.514	3.131	3.199
126.8	0.955	0.982	0.905	0.969	0.95	0.976	0.984	1.062	1.064	1.187	1.209	1.206	2.325	2.454	2.373	3.047	3.037	2.989	3.469	3.27	3.329	3.515	3.132	3.2
127	0.955	0.982	0.905	0.968	0.95	0.976	0.984	1.063	1.064	1.188	1.21	1.207	2.326	2.455	2.375	3.049	3.039	2.99	3.47	3.272	3.331	3.517	3.134	3.202
127.2	0.956	0.982	0.905	0.968	0.949	0.976	0.984	1.063	1.064	1.188	1.21	1.207	2.327	2.457	2.377	3.051	3.041	2.992	3.472	3.274	3.332	3.519	3.135	3.203
127.4	0.956	0.982	0.904	0.968	0.949	0.976	0.984	1.063	1.064	1.189	1.21	1.208	2.328	2.458	2.379	3.052	3.042	2.994	3.474	3.276	3.334	3.521	3.137	3.205
127.6	0.956	0.982	0.904	0.968	0.949	0.976	0.984	1.064	1.064	1.189	1.211	1.208	2.328	2.46	2.381	3.054	3.044	2.995	3.475	3.278	3.335	3.523	3.139	3.206
127.8	0.956	0.982	0.904	0.969	0.949	0.976	0.984	1.064	1.065	1.19	1.211	1.209	2.329	2.461	2.383	3.056	3.046	2.997	3.477	3.28	3.337	3.525	3.141	3.208
128	0.956	0.982	0.904	0.969	0.949	0.976	0.985	1.064	1.065	1.19	1.212	1.209	2.33	2.463	2.385	3.058	3.047	2.999	3.479	3.282	3.339	3.526	3.142	3.209
128.2	0.956	0.982	0.904	0.969	0.949	0.976	0.985	1.064	1.066	1.19	1.213	1.21	2.332	2.464	2.386	3.059	3.049	3.001	3.48	3.284	3.341	3.528	3.144	3.211
128.4	0.955	0.982	0.904	0.969	0.949	0.977	0.985	1.065	1.066	1.19	1.213	1.21	2.333	2.466	2.388	3.061	3.051	3.003	3.482	3.285	3.342	3.53	3.145	3.213
128.6	0.955	0.982	0.904	0.969	0.949	0.977	0.986	1.065	1.066	1.191	1.214	1.211	2.334	2.467	2.39	3.063	3.053	3.005	3.484	3.287	3.344	3.531	3.147	3.214
128.8	0.955	0.982	0.904	0.969	0.949	0.977	0.986	1.065	1.067	1.191	1.215	1.211	2.335	2.469	2.392	3.064	3.054	3.007	3.486	3.289	3.345	3.533	3.149	3.216
129	0.955	0.981	0.904	0.969	0.949	0.977	0.986	1.065	1.067	1.192	1.215	1.212	2.336	2.471	2.393	3.066	3.056	3.009	3.487	3.29	3.346	3.535	3.15	3.217
129.2	0.955	0.981	0.903	0.969	0.949	0.977	0.987	1.065	1.067	1.192	1.216	1.212	2.337	2.473	2.395	3.068	3.058	3.011	3.489	3.292	3.348	3.536	3.152	3.218
129.4	0.955	0.981	0.903	0.969	0.949	0.977	0.987	1.065	1.067	1.192	1.217	1.213	2.338	2.474	2.397	3.069	3.059	3.013	3.49	3.293	3.349	3.538	3.153	3.22
129.6	0.956	0.981	0.903	0.969	0.949	0.977	0.987	1.065	1.067	1.193	1.217	1.213	2.339	2.476	2.398	3.071	3.061	3.015	3.492	3.295	3.351	3.539	3.154	3.221
129.8	0.956	0.981	0.903	0.97	0.949	0.977	0.987	1.065	1.067	1.193	1.218	1.213	2.34	2.478	2.399	3.073	3.063	3.016	3.494	3.296	3.352	3.541	3.154	3.223
130	0.956	0.981	0.903	0.97	0.95	0.977	0.987	1.065	1.067	1.194	1.219	1.213	2.341	2.48	2.4	3.075	3.064	3.018	3.495	3.297	3.354	3.542	3.155	3.224
130.2	0.956	0.981	0.903	0.97	0.95	0.977	0.987	1.066	1.068	1.194	1.22	1.214	2.342	2.481	2.401	3.077	3.066	3.02	3.497	3.299	3.356	3.544	3.155	3.226
130.4	0.956	0.981	0.903	0.97	0.95	0.976	0.987	1.066	1.068	1.195	1.22	1.214	2.343	2.483	2.402	3.078	3.068	3.021	3.498	3.3	3.358	3.546	3.155	3.228
130.6	0.956	0.981	0.903	0.97	0.95	0.976	0.987	1.066	1.068	1.195	1.221	1.214	2.344	2.484	2.403	3.08	3.07	3.023	3.499	3.301	3.36	3.548	3.155	3.23
130.8	0.956	0.981	0.903	0.97	0.95	0.976	0.987	1.067	1.068	1.196	1.222	1.215	2.345	2.486	2.405	3.082	3.071	3.024	3.501	3.303	3.362	3.55	3.154	3.231
131	0.957	0.981	0.903	0.97	0.95	0.976	0.987	1.067	1.068	1.197	1.222	1.215	2.346	2.488	2.407	3.084	3.073	3.025	3.502	3.304	3.363	3.551	3.154	3.233
131.2	0.957	0.981	0.903	0.97	0.95	0.976	0.987	1.067	1.068	1.197	1.223	1.215	2.347	2.489	2.408	3.086	3.075	3.027	3.504	3.306	3.365	3.553	3.155	3.234
131.4	0.957	0.981	0.903	0.97	0.95	0.976	0.987	1.067	1.068	1.197	1.224	1.216	2.348	2.491	2.41	3.088	3.077	3.028	3.506	3.307	3.367	3.555	3.155	3.236
131.6	0.957	0.981	0.903	0.97	0.95	0.975	0.988	1.067	1.069	1.198	1.224	1.217	2.349	2.493	2.412	3.089	3.079	3.03	3.507	3.309	3.368	3.557	3.155	3.237
131.8	0.957	0.982	0.904	0.97	0.95	0.975	0.988	1.067	1.069	1.198	1.225	1.217	2.349	2.494	2.414	3.091	3.08	3.031	3.509	3.31	3.37	3.558	3.156	3.238
132	0.957	0.982	0.904	0.97	0.95	0.975	0.988	1.068	1.07	1.198	1.226	1.218	2.35	2.496	2.415	3.093	3.082	3.033	3.51	3.312	3.371	3.56	3.156	3.24
132.2	0.957	0.982	0.904	0.97	0.951	0.975	0.988	1.068	1.07	1.198	1.226	1.218	2.351	2.497	2.417	3.095	3.084	3.035	3.512	3.313	3.373	3.561	3.157	3.241
132.4	0.957	0.982	0.904	0.97	0.951	0.975	0.988	1.068	1.071	1.199	1.227	1.219	2.352	2.499	2.419	3.097	3.086	3.037	3.513	3.315	3.375	3.562	3.157	3.242
132.6	0.957	0.983	0.904	0.97	0.95	0.975	0.988	1.068	1.071	1.2	1.227	1.22	2.352	2.501	2.421	3.098	3.088	3.039	3.515	3.317	3.376	3.564	3.158	3.244
132.8	0.957	0.983	0.904	0.97	0.95	0.975	0.989	1.068	1.071	1.201	1.228	1.221	2.353	2.502	2.422	3.1	3.089	3.041	3.516	3.318	3.377	3.565	3.158	3.245
133	0.957	0.983	0.904	0.97	0.95	0.975	0.989	1.068	1.071	1.201	1.228	1.221	2.354	2.504	2.424	3.102	3.091	3.043	3.518	3.32	3.379	3.566	3.159	3.246
133.2	0.958	0.984	0.904	0.97	0.95	0.975	0.989	1.068	1.071	1.202	1.229	1.222	2.355	2.506	2.426	3.103	3.093	3.045	3.52	3.321	3.381	3.567	3.16	3.247
133.4	0.958	0.984	0.904	0.971	0.95	0.975	0.989	1.068	1.071	1.202	1.229	1.223	2.356	2.508	2.427	3.105	3.095	3.046	3.522	3.323	3.382	3.568	3.16	3.248
133.6	0.958	0.985	0.903	0.971	0.95	0.975	0.989	1.068	1.071	1.203	1.23	1.223	2.357	2.51	2.429	3.106	3.097	3.048	3.523	3.324	3.384	3.569	3.161	3.249
133.8	0.958	0.985	0.903	0.971	0.95	0.976	0.989	1.068	1.072	1.204	1.23	1.224	2.357	2.512	2.431	3.108	3.099	3.05	3.525	3.326	3.386	3.571	3.161	3.251
134	0.958	0.985	0.903	0.971	0.95	0.976	0.99	1.068	1.072	1.204	1.231	1.224	2.358	2.514	2.432	3.109	3.101	3.051	3.527	3.328	3.388	3.572	3.162	3.253
134.2	0.958	0.985	0.903	0.971	0.95	0.976	0.99	1.068	1.072	1.205	1.231	1.225	2.359	2.515	2.434	3.111	3.103	3.053	3.529	3.329	3.389	3.574	3.162	3.255
134.4	0.958	0.985	0.903	0.971	0.949	0.976	0.99	1.069	1.072	1.205	1.232	1.225	2.36	2.517	2.435	3.112	3.105	3.054	3.53	3.331	3.391	3.575	3.163	3.257
134.6	0.959	0.985	0.903	0.971	0.949	0.976	0.99	1.069	1.072	1.206	1.232	1.225	2.361	2.518	2.437	3.114	3.106	3.055	3.532	3.332	3.393	3.577	3.164	3.259
134.8	0.959	0.985	0.903	0.971	0.949	0.976	0.99	1.069	1.073	1.206	1.233	1.226	2.362	2.52	2.439	3.115	3.108	3.057	3.534	3.334	3.394	3.579	3.165	3.26
135	0.959	0.985	0.903	0.971	0.949	0.977	0.99	1.069	1.073	1.207	1.233	1.226	2.363	2.521	2.44	3.117	3.109	3.058	3.535	3.335	3.395	3.58	3.166	3.262
135.2	0.959	0.985	0.904	0.971	0.949	0.977	0.99	1.069	1.074	1.207	1.234	1.226	2.364	2.522	2.442	3.118	3.111	3.06	3.537	3.337	3.397	3.582	3.167	3.264
135.4	0.959	0.985	0.904	0.971	0.949	0.977	0.99	1.07	1.074	1.207	1.234	1.226	2.364	2.524	2.443	3.12	3.112	3.062	3.538	3.338	3.398	3.584	3.168	3.265
135.6	0.959	0.985	0.905	0.971	0.949	0.977	0.991	1.07	1.075	1.208	1.235	1.227	2.365	2.525	2.445	3.122	3.114	3.063	3.54	3.339	3.399	3.585	3.169	3.266
135.8	0.959	0.985	0.905	0.971	0.95	0.977	0.991	1.07	1.075	1.208	1.235	1.227	2.365	2.526	2.446	3.124	3.115	3.065	3.541	3.341	3.4	3.587	3.171	3.268
136	0.959	0.984	0.905	0.971	0.95	0.977	0.991	1.071	1.076	1.209	1.236	1.228	2.366	2.527	2.448	3.126	3.116	3.067	3.543	3.342	3.402	3.588	3.172	3.269
136.2	0.959	0.984	0.906	0.971	0.95	0.977	0.991	1.071	1.076	1.21	1.236	1.228	2.366	2.528	2.449	3.128	3.118	3.069	3.544	3.343	3.403	3.59	3.173	3.271
136.4	0.958	0.984	0.906	0.971	0.951	0.977	0.99	1.071	1.076	1.21	1.237	1.229	2.367	2.529	2.45	3.13	3.119	3.071	3.546	3.344	3.404	3.591	3.175	3.272
136.6	0.958	0.984	0.905	0.97	0.951	0.977	0.99	1.072	1.076	1.211	1.237	1.229	2.368	2.53	2.452	3.132	3.121	3.073	3.547	3.346	3.405	3.593	3.176	3.273
136.8	0.958	0.984	0.905	0.97	0.951	0.976	0.99	1.072	1.076	1.212	1.238	1.23	2.368	2.532	2.454	3.134	3.122	3.074	3.549	3.347	3.407	3.594	3.177	3.275
137	0.958	0.984	0.905	0.97	0.951	0.976	0.99	1.072	1.077	1.212	1.238	1.23	2.368	2.533	2.455	3.135	3.124	3.076	3.55	3.348	3.408	3.595	3.178	3.276
137.2	0.959	0.984	0.904	0.97	0.951	0.976	0.99	1.072	1.077	1.213	1.239	1.231	2.369	2.535	2.456	3.137	3.126	3.078	3.552	3.349	3.41	3.597	3.179	3.277
137.4	0.959	0.984	0.904	0.97	0.951	0.976	0.99	1.073	1.077	1.213	1.239	1.231	2.369	2.536	2.458	3.139	3.127	3.079	3.553	3.351	3.411	3.599	3.18	3.278
137.6	0.959	0.985	0.904	0.969	0.95	0.976	0.991	1.073	1.077	1.213	1.24	1.232	2.37	2.538	2.459	3.14	3.129	3.081	3.554	3.352	3.413	3.6	3.181	3.279
137.8	0.959	0.985	0.904	0.969	0.95	0.976	0.991	1.073	1.078	1.214	1.24	1.232	2.37	2.54	2.46	3.142	3.131	3.082	3.556	3.354	3.415	3.602	3.182	3.281
138	0.959	0.985	0.903	0.969	0.95	0.976	0.991	1.073	1.078	1.214	1.241	1.233	2.37	2.541	2.461	3.144	3.133	3.084	3.557	3.355	3.416	3.603	3.184	3.282
138.2	0.959	0.986	0.903	0.97	0.95	0.977	0.991	1.073	1.078	1.214	1.242	1.233	2.37	2.543	2.463	3.145	3.135	3.086	3.558	3.357	3.417	3.605	3.185	3.283
138.4	0.959	0.986	0.903	0.97	0.949	0.977	0.991	1.073	1.078	1.215	1.242	1.233	2.371	2.545	2.464	3.147	3.136	3.087	3.56	3.358	3.419	3.606	3.187	3.285
138.6	0.96	0.986	0.903	0.97	0.949	0.977	0.992	1.074	1.079	1.215	1.243	1.234	2.371	2.547	2.465	3.148	3.138	3.089	3.561	3.36	3.42	3.608	3.189	3.286
138.8	0.96	0.986	0.904	0.97	0.949	0.977	0.992	1.074	1.079	1.215	1.243	1.234	2.372	2.549	2.466	3.15	3.14	3.09	3.563	3.361	3.422	3.609	3.19	3.287
139	0.96	0.986	0.904	0.97	0.949	0.977	0.992	1.075	1.08	1.215	1.244	1.234	2.373	2.551	2.468	3.151	3.141	3.092	3.564	3.363	3.424	3.61	3.192	3.289
139.2	0.96	0.986	0.904	0.97	0.949	0.977	0.992	1.075	1.08	1.216	1.244	1.235	2.373	2.552	2.469	3.153	3.143	3.093	3.566	3.364	3.426	3.612	3.194	3.29
139.4	0.96	0.986	0.905	0.971	0.949	0.977	0.993	1.075	1.081	1.216	1.244	1.235	2.374	2.554	2.471	3.155	3.144	3.095	3.567	3.365	3.427	3.613	3.195	3.291
139.6	0.96	0.985	0.905	0.971	0.949	0.978	0.993	1.076	1.081	1.216	1.244	1.236	2.375	2.556	2.473	3.156	3.146	3.097	3.569	3.367	3.429	3.614	3.197	3.292
139.8	0.961	0.985	0.905	0.971	0.95	0.978	0.993	1.076	1.081	1.217	1.244	1.237	2.375	2.557	2.474	3.158	3.148	3.098	3.57	3.368	3.431	3.615	3.198	3.294
140	0.961	0.985	0.906	0.972	0.95	0.978	0.993	1.076	1.081	1.218	1.245	1.238	2.376	2.559	2.476	3.16	3.149	3.1	3.571	3.37	3.432	3.616	3.199	3.295
140.2	0.961	0.985	0.906	0.972	0.95	0.977	0.993	1.077	1.081	1.218	1.245	1.239	2.376	2.561	2.478	3.161	3.151	3.101	3.573	3.371	3.434	3.618	3.2	3.297
140.4	0.961	0.985	0.906	0.972	0.95	0.977	0.993	1.077	1.081	1.219	1.245	1.239	2.377	2.562	2.479	3.162	3.152	3.103	3.574	3.373	3.435	3.619	3.201	3.298
140.6	0.961	0.985	0.906	0.972	0.95	0.977	0.993	1.077	1.081	1.219	1.245	1.24	2.377	2.564	2.481	3.164	3.154	3.104	3.576	3.374	3.436	3.621	3.202	3.3
140.8	0.961	0.985	0.906	0.972	0.95	0.977	0.992	1.077	1.081	1.22	1.246	1.241	2.378	2.565	2.482	3.165	3.155	3.106	3.577	3.376	3.437	3.622	3.203	3.301
141	0.961	0.985	0.906	0.972	0.95	0.978	0.992	1.077	1.081	1.221	1.246	1.242	2.378	2.567	2.483	3.166	3.157	3.107	3.579	3.378	3.438	3.624	3.204	3.303
141.2	0.961	0.986	0.906	0.972	0.95	0.978	0.992	1.077	1.081	1.221	1.247	1.242	2.378	2.568	2.485	3.168	3.159	3.109	3.58	3.379	3.439	3.626	3.205	3.305
141.4	0.961	0.986	0.905	0.972	0.95	0.978	0.992	1.077	1.081	1.222	1.247	1.243	2.379	2.57	2.486	3.169	3.16	3.11	3.582	3.381	3.44	3.627	3.206	3.306
141.6	0.961	0.986	0.905	0.971	0.95	0.978	0.993	1.077	1.081	1.222	1.248	1.243	2.379	2.571	2.487	3.171	3.162	3.112	3.583	3.382	3.441	3.629	3.207	3.308
141.8	0.962	0.986	0.905	0.971	0.95	0.978	0.993	1.077	1.081	1.223	1.249	1.244	2.379	2.572	2.488	3.172	3.163	3.114	3.585	3.384	3.442	3.63	3.208	3.309
142	0.962	0.986	0.905	0.971	0.95	0.978	0.993	1.077	1.081	1.223	1.249	1.245	2.379	2.573	2.489	3.174	3.165	3.115	3.586	3.385	3.443	3.632	3.21	3.311
142.2	0.962	0.986	0.905	0.971	0.95	0.978	0.993	1.077	1.081	1.224	1.25	1.245	2.38	2.574	2.49	3.176	3.166	3.117	3.587	3.387	3.444	3.633	3.211	3.313
142.4	0.963	0.986	0.905	0.971	0.951	0.978	0.993	1.077	1.081	1.224	1.251	1.246	2.38	2.576	2.491	3.177	3.168	3.118	3.589	3.388	3.445	3.634	3.212	3.314
142.6	0.963	0.986	0.905	0.971	0.951	0.978	0.994	1.077	1.081	1.224	1.252	1.246	2.381	2.577	2.492	3.179	3.169	3.12	3.59	3.39	3.447	3.635	3.214	3.316
142.8	0.963	0.986	0.905	0.971	0.951	0.978	0.994	1.077	1.081	1.225	1.252	1.246	2.381	2.579	2.493	3.181	3.171	3.121	3.591	3.391	3.448	3.637	3.216	3.317
143	0.963	0.986	0.905	0.971	0.952	0.977	0.994	1.077	1.082	1.225	1.253	1.246	2.382	2.58	2.495	3.182	3.172	3.122	3.593	3.392	3.449	3.638	3.217	3.318
143.2	0.963	0.986	0.905	0.971	0.952	0.977	0.994	1.077	1.082	1.225	1.253	1.246	2.383	2.581	2.496	3.184	3.174	3.124	3.594	3.394	3.451	3.639	3.219	3.319
143.4	0.964	0.986	0.905	0.971	0.952	0.977	0.994	1.078	1.083	1.226	1.254	1.246	2.384	2.583	2.498	3.186	3.175	3.125	3.596	3.395	3.452	3.64	3.22	3.321
143.6	0.963	0.986	0.905	0.972	0.952	0.977	0.995	1.078	1.083	1.226	1.254	1.246	2.384	2.585	2.499	3.187	3.176	3.127	3.597	3.396	3.454	3.641	3.221	3.322
143.8	0.963	0.986	0.905	0.972	0.953	0.977	0.995	1.078	1.084	1.226	1.255	1.247	2.385	2.586	2.501	3.188	3.178	3.128	3.599	3.397	3.456	3.643	3.222	3.323
144	0.963	0.986	0.904	0.972	0.953	0.977	0.995	1.079	1.084	1.227	1.255	1.247	2.385	2.587	2.502	3.19	3.179	3.13	3.6	3.399	3.457	3.644	3.223	3.324
144.2	0.963	0.986	0.904	0.972	0.953	0.977	0.995	1.079	1.084	1.228	1.255	1.248	2.386	2.589	2.504	3.191	3.18	3.131	3.602	3.4	3.459	3.646	3.224	3.326
144.4	0.963	0.987	0.904	0.972	0.953	0.977	0.995	1.079	1.085	1.228	1.256	1.248	2.387	2.591	2.505	3.193	3.182	3.133	3.603	3.402	3.46	3.647	3.225	3.327
144.6	0.963	0.987	0.904	0.972	0.953	0.977	0.995	1.079	1.085	1.229	1.257	1.249	2.388	2.592	2.507	3.194	3.184	3.134	3.605	3.403	3.461	3.648	3.226	3.329
144.8	0.962	0.988	0.904	0.972	0.953	0.977	0.995	1.079	1.085	1.229	1.257	1.249	2.388	2.594	2.508	3.196	3.185	3.135	3.606	3.405	3.462	3.65	3.227	3.33
145	0.962	0.988	0.904	0.972	0.953	0.977	0.995	1.079	1.085	1.229	1.258	1.25	2.389	2.595	2.509	3.198	3.187	3.137	3.608	3.406	3.463	3.652	3.228	3.331
145.2	0.962	0.988	0.905	0.972	0.953	0.977	0.995	1.079	1.085	1.23	1.258	1.25	2.389	2.597	2.51	3.199	3.188	3.139	3.609	3.407	3.465	3.653	3.229	3.333
145.4	0.962	0.988	0.905	0.972	0.952	0.977	0.995	1.079	1.085	1.23	1.259	1.251	2.39	2.598	2.512	3.201	3.19	3.14	3.61	3.409	3.466	3.654	3.231	3.334
145.6	0.962	0.988	0.905	0.972	0.952	0.977	0.995	1.079	1.085	1.23	1.259	1.252	2.39	2.599	2.513	3.203	3.192	3.142	3.612	3.41	3.467	3.656	3.232	3.336
145.8	0.962	0.988	0.905	0.972	0.952	0.977	0.995	1.079	1.085	1.23	1.26	1.253	2.391	2.601	2.515	3.204	3.193	3.144	3.613	3.411	3.469	3.657	3.233	3.337
146	0.962	0.988	0.906	0.972	0.952	0.977	0.995	1.079	1.085	1.231	1.26	1.254	2.391	2.602	2.516	3.206	3.195	3.146	3.614	3.413	3.47	3.658	3.234	3.338
146.2	0.962	0.988	0.906	0.972	0.952	0.977	0.995	1.079	1.085	1.231	1.261	1.254	2.392	2.604	2.517	3.208	3.197	3.147	3.616	3.414	3.472	3.659	3.235	3.339
146.4	0.963	0.988	0.906	0.972	0.952	0.978	0.995	1.08	1.085	1.232	1.262	1.254	2.393	2.605	2.519	3.21	3.198	3.149	3.617	3.415	3.473	3.661	3.237	3.34
146.6	0.963	0.988	0.906	0.972	0.952	0.978	0.995	1.08	1.086	1.232	1.262	1.255	2.394	2.607	2.52	3.212	3.2	3.15	3.619	3.416	3.474	3.662	3.238	3.34
146.8	0.963	0.988	0.906	0.972	0.952	0.978	0.995	1.08	1.086	1.232	1.263	1.255	2.395	2.608	2.522	3.213	3.201	3.152	3.62	3.417	3.476	3.663	3.239	3.341
147	0.963	0.988	0.906	0.972	0.952	0.978	0.996	1.081	1.086	1.233	1.264	1.255	2.396	2.61	2.524	3.214	3.202	3.153	3.622	3.418	3.477	3.665	3.24	3.342
147.2	0.963	0.988	0.907	0.972	0.952	0.978	0.996	1.081	1.087	1.233	1.264	1.255	2.397	2.611	2.525	3.216	3.204	3.154	3.623	3.419	3.478	3.666	3.241	3.343
147.4	0.963	0.988	0.907	0.972	0.952	0.978	0.996	1.081	1.087	1.234	1.265	1.256	2.398	2.613	2.527	3.217	3.205	3.156	3.624	3.42	3.48	3.667	3.242	3.345
147.6	0.963	0.988	0.907	0.972	0.952	0.978	0.996	1.082	1.087	1.234	1.265	1.257	2.399	2.614	2.529	3.219	3.207	3.157	3.626	3.421	3.481	3.669	3.243	3.346
147.8	0.963	0.988	0.907	0.971	0.952	0.978	0.996	1.082	1.087	1.234	1.266	1.257	2.399	2.616	2.53	3.22	3.208	3.159	3.627	3.423	3.483	3.67	3.244	3.347
148	0.964	0.988	0.907	0.971	0.952	0.978	0.997	1.083	1.088	1.235	1.266	1.258	2.4	2.617	2.532	3.222	3.21	3.16	3.628	3.424	3.484	3.671	3.245	3.349
148.2	0.964	0.988	0.907	0.972	0.952	0.978	0.997	1.083	1.088	1.235	1.267	1.258	2.401	2.619	2.533	3.223	3.212	3.162	3.63	3.425	3.485	3.672	3.246	3.35
148.4	0.964	0.988	0.907	0.972	0.952	0.978	0.997	1.083	1.088	1.236	1.267	1.259	2.402	2.621	2.534	3.225	3.213	3.164	3.631	3.427	3.487	3.673	3.247	3.352
148.6	0.964	0.988	0.907	0.972	0.952	0.978	0.998	1.083	1.088	1.236	1.268	1.259	2.402	2.622	2.535	3.226	3.215	3.165	3.632	3.428	3.488	3.674	3.248	3.353
148.8	0.964	0.988	0.907	0.972	0.952	0.977	0.998	1.083	1.089	1.237	1.268	1.26	2.403	2.623	2.536	3.228	3.216	3.167	3.633	3.429	3.49	3.675	3.249	3.354
149	0.964	0.988	0.906	0.973	0.953	0.977	0.999	1.084	1.089	1.237	1.268	1.26	2.403	2.625	2.537	3.229	3.217	3.168	3.634	3.43	3.491	3.676	3.251	3.356
149.2	0.964	0.988	0.906	0.973	0.953	0.977	0.999	1.084	1.089	1.237	1.268	1.261	2.404	2.626	2.538	3.23	3.219	3.17	3.635	3.431	3.492	3.676	3.252	3.357
149.4	0.964	0.988	0.906	0.973	0.953	0.977	1	1.084	1.089	1.237	1.269	1.261	2.404	2.627	2.539	3.231	3.22	3.171	3.637	3.432	3.493	3.677	3.253	3.358
149.6	0.964	0.988	0.906	0.974	0.953	0.977	1	1.084	1.089	1.237	1.269	1.262	2.404	2.627	2.539	3.232	3.221	3.172	3.638	3.433	3.494	3.678	3.254	3.358
149.8	0.964	0.988	0.906	0.974	0.953	0.977	1	1.084	1.089	1.237	1.269	1.262	2.404	2.628	2.54	3.233	3.222	3.173	3.639	3.433	3.495	3.678	3.254	3.359
150	0.964	0.988	0.906	0.974	0.953	0.977	1	1.084	1.089	1.237	1.269	1.262	2.404	2.628	2.54	3.233	3.222	3.173	3.639	3.433	3.495	3.678	3.254	3.359
150.2	0.963	0.986	0.905	0.973	0.952	0.975	0.999	1.083	1.089	1.236	1.269	1.262	2.403	2.627	2.539	3.232	3.221	3.173	3.638	3.433	3.495	3.679	3.256	3.359
150.4	0.962	0.984	0.904	0.972	0.951	0.972	0.998	1.083	1.088	1.235	1.269	1.263	2.402	2.627	2.539	3.231	3.22	3.173	3.637	3.432	3.496	3.679	3.258	3.36
150.6	0.96	0.981	0.903	0.97	0.949	0.97	0.996	1.082	1.088	1.234	1.269	1.263	2.401	2.626	2.538	3.229	3.219	3.172	3.637	3.431	3.496	3.68	3.26	3.36
150.8	0.959	0.978	0.902	0.968	0.947	0.968	0.995	1.081	1.087	1.232	1.269	1.263	2.399	2.625	2.537	3.228	3.217	3.172	3.636	3.431	3.496	3.68	3.261	3.361
151	0.957	0.975	0.9	0.967	0.945	0.965	0.993	1.079	1.086	1.23	1.268	1.263	2.397	2.623	2.536	3.226	3.216	3.171	3.635	3.43	3.496	3.681	3.263	3.362
151.2	0.955	0.972	0.899	0.965	0.943	0.963	0.991	1.078	1.085	1.229	1.268	1.263	2.395	2.622	2.535	3.225	3.214	3.171	3.634	3.429	3.495	3.681	3.265	3.362
151.4	0.953	0.969	0.897	0.963	0.941	0.96	0.989	1.076	1.084	1.227	1.268	1.263	2.393	2.621	2.534	3.223	3.213	3.17	3.633	3.428	3.495	3.682	3.267	3.363
151.6	0.951	0.966	0.896	0.961	0.938	0.958	0.988	1.074	1.082	1.225	1.268	1.262	2.391	2.619	2.533	3.221	3.211	3.169	3.632	3.427	3.495	3.682	3.268	3.364
151.8	0.949	0.963	0.895	0.959	0.936	0.956	0.986	1.072	1.081	1.223	1.267	1.262	2.389	2.617	2.532	3.22	3.21	3.168	3.63	3.426	3.495	3.682	3.269	3.365
152	0.947	0.961	0.893	0.958	0.934	0.954	0.984	1.07	1.079	1.222	1.267	1.261	2.386	2.616	2.531	3.219	3.209	3.166	3.629	3.425	3.494	3.682	3.27	3.366
152.2	0.945	0.959	0.892	0.956	0.932	0.953	0.983	1.067	1.078	1.22	1.266	1.26	2.384	2.614	2.53	3.217	3.208	3.164	3.628	3.424	3.494	3.682	3.27	3.366
152.4	0.943	0.957	0.891	0.955	0.93	0.951	0.982	1.066	1.076	1.219	1.265	1.259	2.382	2.613	2.529	3.217	3.207	3.163	3.628	3.424	3.494	3.682	3.27	3.367
152.6	0.941	0.954	0.89	0.953	0.929	0.95	0.981	1.064	1.074	1.218	1.264	1.259	2.38	2.612	2.528	3.215	3.206	3.162	3.627	3.422	3.493	3.682	3.27	3.367
152.8	0.94	0.952	0.889	0.952	0.927	0.949	0.98	1.062	1.072	1.217	1.264	1.259	2.379	2.611	2.527	3.215	3.206	3.16	3.626	3.421	3.493	3.681	3.27	3.367
153	0.938	0.95	0.889	0.95	0.926	0.948	0.979	1.061	1.071	1.216	1.263	1.258	2.377	2.61	2.525	3.214	3.205	3.159	3.625	3.42	3.493	3.681	3.27	3.367
153.2	0.936	0.948	0.888	0.949	0.924	0.947	0.978	1.059	1.07	1.214	1.262	1.258	2.376	2.609	2.524	3.213	3.205	3.158	3.624	3.419	3.493	3.681	3.27	3.367
153.4	0.934	0.947	0.887	0.948	0.923	0.946	0.977	1.058	1.068	1.213	1.261	1.258	2.375	2.609	2.523	3.213	3.205	3.156	3.623	3.418	3.493	3.68	3.269	3.367
153.6	0.932	0.945	0.886	0.947	0.922	0.945	0.977	1.057	1.067	1.212	1.26	1.258	2.374	2.608	2.522	3.212	3.204	3.155	3.623	3.417	3.492	3.68	3.269	3.367
153.8	0.93	0.943	0.886	0.945	0.921	0.944	0.976	1.056	1.066	1.211	1.26	1.258	2.374	2.607	2.521	3.211	3.204	3.154	3.622	3.416	3.492	3.679	3.269	3.367
154	0.928	0.942	0.885	0.944	0.92	0.944	0.976	1.055	1.065	1.21	1.259	1.258	2.373	2.607	2.52	3.211	3.204	3.154	3.621	3.415	3.492	3.678	3.269	3.367
154.2	0.926	0.94	0.884	0.943	0.919	0.943	0.975	1.054	1.064	1.208	1.259	1.258	2.372	2.606	2.519	3.21	3.204	3.153	3.62	3.413	3.492	3.678	3.269	3.367
154.4	0.925	0.939	0.884	0.942	0.918	0.942	0.975	1.053	1.063	1.207	1.258	1.257	2.372	2.606	2.518	3.21	3.203	3.152	3.619	3.412	3.491	3.677	3.268	3.367
154.6	0.924	0.938	0.883	0.941	0.917	0.942	0.974	1.052	1.062	1.206	1.258	1.257	2.371	2.605	2.518	3.209	3.203	3.152	3.619	3.411	3.491	3.676	3.268	3.367
154.8	0.923	0.937	0.882	0.94	0.915	0.941	0.974	1.051	1.061	1.204	1.258	1.257	2.37	2.604	2.517	3.208	3.202	3.151	3.618	3.41	3.49	3.676	3.268	3.366
155	0.921	0.936	0.882	0.939	0.914	0.94	0.973	1.05	1.061	1.203	1.258	1.256	2.37	2.603	2.516	3.208	3.201	3.151	3.617	3.41	3.489	3.675	3.267	3.366
155.2	0.92	0.934	0.881	0.938	0.913	0.94	0.973	1.049	1.06	1.202	1.258	1.256	2.369	2.602	2.516	3.207	3.201	3.15	3.617	3.409	3.489	3.675	3.267	3.366
155.4	0.92	0.933	0.88	0.937	0.912	0.939	0.972	1.048	1.059	1.201	1.257	1.255	2.369	2.601	2.515	3.207	3.2	3.149	3.616	3.408	3.488	3.675	3.267	3.365
155.6	0.919	0.932	0.88	0.936	0.911	0.938	0.972	1.047	1.058	1.2	1.257	1.255	2.368	2.6	2.515	3.206	3.199	3.149	3.615	3.408	3.488	3.674	3.267	3.365
155.8	0.918	0.931	0.879	0.936	0.911	0.938	0.971	1.047	1.056	1.199	1.256	1.254	2.367	2.599	2.515	3.205	3.198	3.148	3.614	3.407	3.487	3.674	3.266	3.365
156	0.917	0.93	0.879	0.935	0.91	0.937	0.971	1.046	1.055	1.198	1.255	1.254	2.366	2.599	2.515	3.205	3.197	3.147	3.614	3.407	3.487	3.674	3.266	3.365
156.2	0.916	0.929	0.878	0.934	0.909	0.936	0.97	1.045	1.054	1.198	1.255	1.253	2.366	2.598	2.515	3.204	3.197	3.146	3.613	3.406	3.487	3.674	3.266	3.365
156.4	0.915	0.928	0.878	0.933	0.908	0.936	0.97	1.044	1.053	1.197	1.254	1.253	2.365	2.597	2.514	3.203	3.196	3.146	3.613	3.406	3.486	3.673	3.266	3.364
156.6	0.914	0.927	0.877	0.933	0.907	0.935	0.969	1.044	1.052	1.196	1.254	1.252	2.364	2.597	2.514	3.203	3.196	3.145	3.612	3.405	3.486	3.673	3.266	3.364
156.8	0.913	0.927	0.877	0.932	0.907	0.934	0.968	1.043	1.051	1.195	1.253	1.252	2.363	2.596	2.513	3.202	3.195	3.144	3.612	3.404	3.486	3.672	3.265	3.363
157	0.911	0.926	0.876	0.931	0.906	0.933	0.968	1.042	1.05	1.194	1.253	1.251	2.362	2.595	2.513	3.202	3.194	3.144	3.611	3.404	3.485	3.672	3.265	3.363
157.2	0.91	0.925	0.876	0.931	0.905	0.933	0.968	1.042	1.048	1.193	1.252	1.251	2.362	2.595	2.512	3.201	3.194	3.143	3.611	3.403	3.485	3.671	3.265	3.362
157.4	0.909	0.925	0.875	0.93	0.905	0.932	0.967	1.041	1.047	1.192	1.252	1.25	2.361	2.594	2.512	3.201	3.193	3.142	3.61	3.402	3.485	3.671	3.265	3.362
157.6	0.907	0.924	0.875	0.929	0.904	0.931	0.967	1.041	1.046	1.192	1.251	1.25	2.36	2.594	2.511	3.201	3.193	3.142	3.61	3.401	3.484	3.67	3.264	3.361
157.8	0.906	0.924	0.874	0.929	0.903	0.93	0.966	1.04	1.045	1.191	1.251	1.249	2.36	2.594	2.511	3.2	3.193	3.141	3.609	3.401	3.484	3.669	3.264	3.361
158	0.905	0.923	0.874	0.928	0.903	0.93	0.966	1.04	1.044	1.19	1.25	1.249	2.359	2.593	2.51	3.2	3.192	3.141	3.609	3.4	3.484	3.669	3.264	3.36
158.2	0.904	0.922	0.873	0.927	0.902	0.929	0.965	1.039	1.043	1.19	1.25	1.249	2.359	2.593	2.51	3.2	3.192	3.14	3.608	3.399	3.483	3.668	3.264	3.359
158.4	0.903	0.921	0.872	0.927	0.901	0.929	0.965	1.038	1.043	1.189	1.25	1.248	2.358	2.593	2.509	3.199	3.192	3.14	3.608	3.398	3.483	3.668	3.264	3.359
158.6	0.902	0.92	0.872	0.926	0.901	0.928	0.964	1.038	1.042	1.188	1.249	1.248	2.358	2.592	2.509	3.199	3.192	3.14	3.608	3.397	3.482	3.667	3.263	3.358
158.8	0.902	0.919	0.871	0.926	0.9	0.928	0.964	1.037	1.041	1.188	1.249	1.248	2.358	2.592	2.509	3.199	3.191	3.139	3.608	3.397	3.482	3.667	3.263	3.358
159	0.901	0.918	0.871	0.926	0.899	0.927	0.963	1.036	1.041	1.187	1.249	1.247	2.357	2.592	2.508	3.199	3.191	3.138	3.607	3.396	3.482	3.667	3.262	3.358
159.2	0.9	0.917	0.87	0.925	0.899	0.926	0.963	1.036	1.04	1.187	1.248	1.247	2.357	2.591	2.508	3.198	3.19	3.138	3.607	3.396	3.481	3.666	3.262	3.358
159.4	0.899	0.917	0.87	0.924	0.898	0.926	0.962	1.035	1.039	1.186	1.248	1.247	2.357	2.591	2.508	3.198	3.19	3.137	3.606	3.395	3.481	3.665	3.261	3.358
159.6	0.899	0.916	0.869	0.924	0.897	0.926	0.962	1.034	1.038	1.186	1.247	1.246	2.357	2.591	2.508	3.197	3.189	3.137	3.605	3.395	3.48	3.665	3.26	3.357
159.8	0.898	0.915	0.869	0.923	0.897	0.925	0.961	1.034	1.038	1.185	1.247	1.246	2.356	2.591	2.508	3.197	3.189	3.136	3.605	3.394	3.48	3.665	3.26	3.357
160	0.897	0.915	0.869	0.923	0.896	0.925	0.96	1.033	1.037	1.185	1.246	1.245	2.356	2.59	2.507	3.196	3.188	3.136	3.604	3.394	3.48	3.664	3.259	3.357
160.2	0.897	0.914	0.868	0.922	0.896	0.925	0.96	1.033	1.036	1.184	1.246	1.245	2.355	2.59	2.507	3.196	3.188	3.136	3.604	3.394	3.479	3.664	3.258	3.356
160.4	0.896	0.914	0.868	0.921	0.895	0.924	0.96	1.032	1.035	1.183	1.246	1.245	2.355	2.589	2.507	3.195	3.187	3.135	3.604	3.393	3.479	3.664	3.257	3.356
160.6	0.896	0.913	0.867	0.921	0.895	0.924	0.959	1.031	1.034	1.182	1.245	1.244	2.355	2.589	2.507	3.195	3.187	3.135	3.603	3.393	3.479	3.663	3.256	3.356
160.8	0.895	0.912	0.867	0.92	0.894	0.923	0.959	1.031	1.034	1.182	1.245	1.244	2.354	2.588	2.506	3.195	3.186	3.134	3.602	3.393	3.478	3.663	3.256	3.356
161	0.894	0.912	0.867	0.92	0.894	0.923	0.959	1.03	1.033	1.181	1.245	1.244	2.354	2.588	2.506	3.194	3.186	3.134	3.602	3.392	3.478	3.663	3.255	3.355
161.2	0.893	0.911	0.867	0.919	0.893	0.922	0.958	1.03	1.032	1.18	1.245	1.244	2.353	2.587	2.505	3.194	3.186	3.133	3.601	3.392	3.478	3.662	3.255	3.355
161.4	0.892	0.911	0.866	0.919	0.892	0.922	0.958	1.03	1.031	1.179	1.245	1.243	2.353	2.586	2.505	3.194	3.186	3.133	3.601	3.391	3.478	3.662	3.255	3.354
161.6	0.891	0.91	0.866	0.918	0.892	0.922	0.957	1.029	1.031	1.178	1.244	1.243	2.352	2.586	2.504	3.194	3.185	3.132	3.6	3.39	3.477	3.662	3.255	3.354
161.8	0.89	0.91	0.866	0.918	0.891	0.922	0.957	1.029	1.03	1.178	1.244	1.243	2.351	2.585	2.503	3.194	3.185	3.132	3.6	3.389	3.477	3.661	3.255	3.353
162	0.889	0.909	0.866	0.917	0.89	0.922	0.957	1.028	1.03	1.177	1.244	1.243	2.351	2.584	2.503	3.194	3.185	3.132	3.599	3.389	3.476	3.661	3.255	3.352
162.2	0.888	0.908	0.866	0.917	0.89	0.921	0.957	1.028	1.029	1.176	1.243	1.242	2.35	2.584	2.503	3.194	3.185	3.131	3.599	3.388	3.476	3.661	3.255	3.352
162.4	0.888	0.908	0.865	0.917	0.889	0.921	0.956	1.028	1.028	1.176	1.243	1.242	2.35	2.583	2.502	3.194	3.184	3.13	3.598	3.387	3.475	3.66	3.255	3.351
162.6	0.887	0.907	0.865	0.916	0.888	0.92	0.956	1.027	1.028	1.175	1.243	1.242	2.349	2.583	2.502	3.194	3.184	3.13	3.597	3.386	3.475	3.66	3.255	3.35
162.8	0.886	0.907	0.864	0.916	0.888	0.92	0.956	1.027	1.027	1.175	1.243	1.242	2.349	2.582	2.502	3.194	3.184	3.129	3.597	3.386	3.474	3.66	3.255	3.349
163	0.886	0.906	0.864	0.916	0.887	0.919	0.956	1.027	1.027	1.174	1.243	1.241	2.348	2.582	2.501	3.194	3.183	3.128	3.597	3.385	3.474	3.659	3.255	3.348
163.2	0.885	0.906	0.863	0.915	0.887	0.919	0.956	1.026	1.026	1.174	1.242	1.241	2.348	2.582	2.501	3.194	3.182	3.128	3.596	3.384	3.473	3.658	3.254	3.347
163.4	0.884	0.905	0.863	0.915	0.886	0.918	0.956	1.026	1.026	1.173	1.242	1.24	2.348	2.582	2.501	3.194	3.182	3.127	3.596	3.384	3.473	3.658	3.253	3.346
163.6	0.884	0.905	0.862	0.915	0.886	0.918	0.956	1.026	1.025	1.172	1.242	1.24	2.348	2.581	2.5	3.193	3.181	3.127	3.596	3.383	3.472	3.657	3.253	3.346
163.8	0.883	0.905	0.862	0.914	0.886	0.918	0.956	1.025	1.025	1.172	1.242	1.239	2.348	2.581	2.5	3.193	3.181	3.127	3.595	3.383	3.472	3.657	3.252	3.345
164	0.882	0.904	0.861	0.914	0.885	0.917	0.956	1.025	1.024	1.172	1.241	1.239	2.348	2.581	2.5	3.192	3.18	3.126	3.595	3.382	3.471	3.656	3.251	3.345
164.2	0.882	0.904	0.86	0.913	0.885	0.917	0.956	1.025	1.024	1.171	1.241	1.239	2.348	2.581	2.5	3.192	3.18	3.126	3.595	3.382	3.471	3.656	3.25	3.344
164.4	0.881	0.903	0.86	0.913	0.884	0.916	0.955	1.024	1.023	1.171	1.24	1.238	2.348	2.581	2.5	3.191	3.18	3.125	3.594	3.381	3.471	3.656	3.249	3.344
164.6	0.88	0.902	0.859	0.912	0.883	0.916	0.955	1.024	1.022	1.17	1.24	1.238	2.348	2.58	2.499	3.19	3.179	3.125	3.594	3.381	3.471	3.655	3.249	3.344
164.8	0.88	0.902	0.859	0.912	0.883	0.915	0.954	1.023	1.022	1.169	1.24	1.238	2.347	2.58	2.499	3.19	3.179	3.125	3.594	3.38	3.47	3.655	3.248	3.344
165	0.879	0.901	0.858	0.911	0.882	0.915	0.954	1.023	1.021	1.169	1.239	1.238	2.347	2.58	2.499	3.19	3.178	3.125	3.593	3.38	3.47	3.654	3.248	3.343
165.2	0.878	0.901	0.858	0.911	0.882	0.914	0.953	1.022	1.021	1.168	1.239	1.238	2.347	2.579	2.499	3.189	3.178	3.125	3.593	3.379	3.47	3.654	3.247	3.343
165.4	0.877	0.9	0.858	0.91	0.881	0.914	0.953	1.022	1.02	1.168	1.239	1.238	2.346	2.579	2.499	3.189	3.178	3.124	3.592	3.379	3.469	3.653	3.247	3.343
165.6	0.877	0.9	0.858	0.91	0.881	0.914	0.952	1.021	1.02	1.167	1.238	1.238	2.346	2.579	2.499	3.188	3.177	3.124	3.592	3.378	3.469	3.652	3.246	3.342
165.8	0.876	0.899	0.858	0.91	0.881	0.914	0.951	1.021	1.019	1.166	1.238	1.238	2.345	2.578	2.498	3.188	3.177	3.124	3.591	3.378	3.468	3.652	3.246	3.342
166	0.876	0.899	0.858	0.909	0.881	0.913	0.951	1.02	1.019	1.165	1.237	1.237	2.345	2.578	2.499	3.187	3.177	3.124	3.59	3.377	3.468	3.652	3.245	3.342
166.2	0.875	0.898	0.857	0.909	0.88	0.913	0.95	1.02	1.018	1.165	1.237	1.237	2.345	2.577	2.499	3.187	3.177	3.123	3.59	3.377	3.467	3.651	3.245	3.341
166.4	0.875	0.898	0.857	0.909	0.88	0.913	0.95	1.019	1.017	1.164	1.237	1.237	2.344	2.577	2.498	3.187	3.176	3.123	3.589	3.376	3.466	3.651	3.245	3.341
166.6	0.874	0.897	0.857	0.909	0.88	0.912	0.95	1.019	1.017	1.164	1.237	1.237	2.344	2.576	2.498	3.186	3.176	3.123	3.589	3.376	3.466	3.65	3.244	3.34
166.8	0.874	0.897	0.856	0.909	0.88	0.912	0.949	1.018	1.016	1.163	1.236	1.236	2.344	2.576	2.498	3.186	3.176	3.122	3.588	3.375	3.465	3.65	3.244	3.34
167	0.873	0.897	0.856	0.909	0.879	0.912	0.949	1.018	1.016	1.163	1.236	1.236	2.344	2.575	2.497	3.186	3.176	3.122	3.588	3.375	3.464	3.649	3.243	3.339
167.2	0.872	0.896	0.856	0.908	0.879	0.912	0.949	1.017	1.015	1.162	1.236	1.235	2.344	2.575	2.497	3.186	3.175	3.122	3.587	3.374	3.464	3.649	3.242	3.339
167.4	0.872	0.896	0.855	0.908	0.879	0.912	0.949	1.017	1.015	1.162	1.236	1.234	2.343	2.574	2.496	3.186	3.175	3.121	3.586	3.373	3.464	3.648	3.242	3.338
167.6	0.871	0.896	0.855	0.908	0.878	0.912	0.948	1.017	1.014	1.162	1.235	1.234	2.343	2.574	2.496	3.186	3.175	3.121	3.586	3.373	3.464	3.648	3.241	3.338
167.8	0.871	0.896	0.854	0.908	0.878	0.912	0.948	1.017	1.014	1.161	1.235	1.233	2.343	2.574	2.495	3.185	3.175	3.12	3.585	3.372	3.464	3.647	3.241	3.338
168	0.87	0.895	0.854	0.907	0.877	0.911	0.948	1.016	1.013	1.161	1.235	1.233	2.343	2.573	2.495	3.185	3.174	3.12	3.585	3.372	3.463	3.646	3.24	3.337
168.2	0.87	0.895	0.854	0.907	0.877	0.911	0.948	1.016	1.013	1.161	1.235	1.232	2.343	2.573	2.494	3.185	3.174	3.119	3.585	3.371	3.463	3.646	3.24	3.337
168.4	0.869	0.894	0.853	0.907	0.876	0.91	0.947	1.016	1.013	1.16	1.234	1.232	2.343	2.573	2.493	3.184	3.174	3.119	3.584	3.37	3.463	3.645	3.24	3.337
168.6	0.869	0.894	0.853	0.906	0.876	0.91	0.947	1.016	1.012	1.16	1.234	1.232	2.342	2.573	2.493	3.184	3.173	3.119	3.584	3.37	3.463	3.645	3.24	3.336
168.8	0.868	0.894	0.853	0.906	0.875	0.909	0.947	1.016	1.012	1.16	1.233	1.232	2.342	2.573	2.492	3.184	3.173	3.118	3.584	3.369	3.462	3.644	3.24	3.336
169	0.867	0.893	0.853	0.906	0.875	0.909	0.947	1.016	1.012	1.159	1.233	1.232	2.341	2.573	2.492	3.183	3.172	3.118	3.583	3.368	3.462	3.644	3.24	3.335
169.2	0.867	0.893	0.852	0.905	0.875	0.909	0.946	1.015	1.012	1.159	1.232	1.232	2.341	2.572	2.492	3.183	3.172	3.117	3.582	3.368	3.462	3.644	3.24	3.335
169.4	0.867	0.892	0.852	0.905	0.874	0.909	0.946	1.015	1.011	1.158	1.232	1.232	2.341	2.572	2.492	3.183	3.172	3.116	3.582	3.367	3.462	3.643	3.24	3.334
169.6	0.866	0.892	0.852	0.904	0.874	0.908	0.946	1.015	1.011	1.157	1.232	1.232	2.341	2.572	2.491	3.182	3.172	3.116	3.581	3.366	3.462	3.643	3.239	3.334
169.8	0.866	0.891	0.851	0.904	0.874	0.908	0.946	1.015	1.01	1.157	1.231	1.232	2.34	2.572	2.491	3.182	3.171	3.115	3.581	3.366	3.461	3.643	3.239	3.333
170	0.866	0.891	0.85	0.903	0.874	0.908	0.946	1.014	1.01	1.156	1.231	1.232	2.34	2.571	2.491	3.182	3.171	3.115	3.581	3.366	3.461	3.643	3.239	3.333
170.2	0.865	0.891	0.85	0.903	0.874	0.908	0.946	1.013	1.009	1.155	1.231	1.232	2.34	2.571	2.491	3.181	3.171	3.114	3.58	3.365	3.461	3.642	3.239	3.332
170.4	0.865	0.89	0.849	0.903	0.874	0.908	0.946	1.013	1.009	1.155	1.231	1.231	2.339	2.571	2.49	3.181	3.171	3.114	3.58	3.365	3.46	3.642	3.238	3.332
170.6	0.864	0.89	0.849	0.902	0.873	0.908	0.946	1.012	1.008	1.154	1.231	1.231	2.339	2.57	2.49	3.18	3.171	3.114	3.58	3.364	3.46	3.642	3.238	3.331
170.8	0.864	0.89	0.848	0.902	0.873	0.908	0.946	1.011	1.007	1.154	1.23	1.231	2.338	2.57	2.49	3.18	3.171	3.113	3.579	3.364	3.46	3.641	3.237	3.331
171	0.863	0.89	0.848	0.902	0.873	0.908	0.945	1.011	1.007	1.153	1.23	1.231	2.338	2.57	2.49	3.18	3.171	3.113	3.579	3.363	3.46	3.641	3.237	3.33
171.2	0.863	0.889	0.848	0.902	0.872	0.907	0.945	1.01	1.006	1.153	1.23	1.231	2.337	2.57	2.49	3.18	3.171	3.113	3.579	3.363	3.459	3.641	3.236	3.33
171.4	0.862	0.889	0.847	0.902	0.872	0.907	0.945	1.01	1.006	1.153	1.23	1.23	2.337	2.569	2.49	3.18	3.171	3.112	3.578	3.363	3.459	3.64	3.236	3.329
171.6	0.862	0.889	0.847	0.902	0.872	0.907	0.944	1.01	1.006	1.153	1.23	1.23	2.337	2.569	2.49	3.18	3.171	3.112	3.578	3.363	3.458	3.64	3.235	3.329
171.8	0.861	0.889	0.847	0.901	0.872	0.906	0.944	1.009	1.005	1.153	1.23	1.229	2.337	2.568	2.489	3.179	3.17	3.112	3.578	3.363	3.458	3.639	3.234	3.328
172	0.861	0.888	0.847	0.901	0.872	0.906	0.944	1.009	1.005	1.153	1.23	1.229	2.337	2.568	2.489	3.179	3.17	3.111	3.577	3.362	3.457	3.639	3.234	3.328
172.2	0.86	0.888	0.847	0.9	0.872	0.905	0.944	1.009	1.005	1.153	1.229	1.229	2.337	2.568	2.489	3.179	3.17	3.111	3.577	3.362	3.457	3.638	3.233	3.328
172.4	0.859	0.888	0.847	0.9	0.871	0.905	0.943	1.009	1.004	1.153	1.229	1.228	2.337	2.568	2.489	3.179	3.169	3.111	3.576	3.362	3.456	3.638	3.233	3.328
172.6	0.859	0.888	0.847	0.9	0.871	0.904	0.943	1.009	1.004	1.152	1.229	1.228	2.337	2.568	2.489	3.179	3.169	3.111	3.576	3.361	3.456	3.637	3.232	3.327
172.8	0.858	0.887	0.847	0.899	0.871	0.904	0.942	1.009	1.003	1.152	1.229	1.228	2.337	2.567	2.489	3.178	3.169	3.11	3.575	3.361	3.456	3.637	3.232	3.327
173	0.858	0.887	0.847	0.899	0.87	0.904	0.942	1.009	1.002	1.152	1.228	1.228	2.337	2.567	2.489	3.178	3.168	3.11	3.575	3.361	3.456	3.637	3.232	3.327
173.2	0.858	0.886	0.847	0.898	0.87	0.904	0.941	1.009	1.002	1.151	1.228	1.227	2.337	2.567	2.488	3.178	3.168	3.11	3.574	3.36	3.456	3.636	3.231	3.326
173.4	0.858	0.886	0.846	0.898	0.87	0.903	0.941	1.009	1.001	1.151	1.228	1.227	2.336	2.567	2.488	3.178	3.168	3.11	3.574	3.36	3.456	3.636	3.231	3.326
173.6	0.857	0.885	0.846	0.897	0.87	0.903	0.941	1.009	1	1.15	1.228	1.226	2.336	2.566	2.487	3.178	3.167	3.109	3.573	3.359	3.456	3.636	3.231	3.326
173.8	0.857	0.885	0.846	0.897	0.869	0.903	0.94	1.009	1	1.15	1.228	1.226	2.336	2.566	2.487	3.178	3.167	3.109	3.572	3.359	3.455	3.635	3.231	3.325
174	0.857	0.885	0.845	0.896	0.869	0.903	0.94	1.009	0.999	1.149	1.228	1.226	2.335	2.566	2.486	3.177	3.166	3.109	3.572	3.358	3.455	3.635	3.231	3.325
174.2	0.856	0.884	0.845	0.896	0.869	0.902	0.94	1.008	0.999	1.148	1.228	1.225	2.335	2.566	2.486	3.177	3.166	3.109	3.571	3.357	3.454	3.634	3.23	3.325
174.4	0.856	0.884	0.845	0.896	0.869	0.902	0.94	1.008	0.998	1.148	1.227	1.225	2.334	2.566	2.486	3.176	3.166	3.109	3.571	3.357	3.454	3.634	3.23	3.324
174.6	0.856	0.884	0.845	0.896	0.868	0.902	0.94	1.008	0.998	1.147	1.227	1.225	2.334	2.566	2.486	3.176	3.165	3.109	3.571	3.356	3.453	3.633	3.229	3.324
174.8	0.855	0.884	0.845	0.896	0.868	0.902	0.94	1.008	0.998	1.147	1.226	1.225	2.333	2.565	2.486	3.176	3.165	3.109	3.57	3.355	3.453	3.633	3.229	3.323
175	0.855	0.884	0.845	0.896	0.868	0.902	0.94	1.007	0.998	1.146	1.226	1.225	2.333	2.565	2.485	3.176	3.165	3.109	3.57	3.354	3.452	3.632	3.228	3.323
175.2	0.854	0.884	0.845	0.896	0.868	0.902	0.94	1.007	0.998	1.146	1.225	1.225	2.333	2.564	2.485	3.175	3.165	3.108	3.57	3.354	3.451	3.632	3.228	3.322
175.4	0.854	0.884	0.845	0.895	0.868	0.902	0.94	1.007	0.998	1.145	1.225	1.224	2.333	2.564	2.485	3.175	3.164	3.108	3.569	3.353	3.451	3.632	3.227	3.322
175.6	0.853	0.884	0.844	0.895	0.868	0.901	0.94	1.006	0.998	1.145	1.224	1.224	2.332	2.563	2.485	3.175	3.164	3.107	3.569	3.353	3.45	3.631	3.226	3.321
175.8	0.853	0.883	0.844	0.895	0.867	0.901	0.939	1.006	0.998	1.145	1.224	1.224	2.332	2.563	2.484	3.175	3.164	3.107	3.568	3.352	3.45	3.631	3.226	3.321
176	0.853	0.883	0.844	0.895	0.867	0.901	0.939	1.006	0.997	1.144	1.224	1.223	2.332	2.563	2.484	3.175	3.164	3.106	3.568	3.352	3.449	3.631	3.225	3.321
176.2	0.852	0.883	0.844	0.895	0.867	0.901	0.939	1.005	0.997	1.144	1.223	1.223	2.332	2.563	2.484	3.175	3.163	3.106	3.567	3.351	3.449	3.631	3.225	3.32
176.4	0.852	0.882	0.844	0.895	0.866	0.901	0.939	1.005	0.997	1.144	1.223	1.223	2.332	2.563	2.484	3.175	3.163	3.106	3.567	3.351	3.448	3.63	3.225	3.32
176.6	0.852	0.881	0.844	0.895	0.866	0.901	0.938	1.005	0.997	1.143	1.223	1.223	2.332	2.563	2.483	3.175	3.163	3.105	3.567	3.351	3.448	3.63	3.224	3.32
176.8	0.851	0.881	0.844	0.895	0.866	0.9	0.938	1.004	0.996	1.143	1.222	1.223	2.332	2.562	2.483	3.175	3.162	3.105	3.566	3.351	3.448	3.63	3.224	3.319
177	0.851	0.881	0.843	0.895	0.865	0.9	0.938	1.004	0.996	1.143	1.222	1.222	2.332	2.562	2.483	3.175	3.162	3.104	3.566	3.351	3.448	3.629	3.224	3.318
177.2	0.851	0.88	0.843	0.895	0.865	0.9	0.937	1.004	0.996	1.143	1.222	1.222	2.332	2.562	2.482	3.175	3.161	3.104	3.566	3.351	3.448	3.629	3.223	3.318
177.4	0.85	0.88	0.843	0.894	0.865	0.9	0.937	1.003	0.995	1.143	1.222	1.222	2.332	2.562	2.482	3.175	3.161	3.104	3.565	3.35	3.448	3.629	3.223	3.317
177.6	0.85	0.88	0.842	0.894	0.864	0.9	0.937	1.003	0.995	1.142	1.222	1.221	2.332	2.561	2.482	3.175	3.161	3.104	3.565	3.35	3.447	3.628	3.223	3.317
177.8	0.849	0.879	0.842	0.894	0.864	0.899	0.937	1.003	0.995	1.142	1.221	1.221	2.332	2.561	2.482	3.175	3.161	3.104	3.565	3.35	3.447	3.627	3.223	3.316
178	0.849	0.879	0.841	0.893	0.864	0.899	0.937	1.003	0.994	1.142	1.221	1.221	2.331	2.561	2.482	3.175	3.16	3.103	3.564	3.35	3.447	3.627	3.222	3.316
178.2	0.848	0.879	0.841	0.893	0.864	0.899	0.938	1.002	0.994	1.141	1.221	1.221	2.331	2.561	2.482	3.175	3.16	3.103	3.564	3.35	3.446	3.626	3.222	3.315
178.4	0.848	0.879	0.841	0.893	0.864	0.899	0.938	1.002	0.994	1.141	1.221	1.22	2.331	2.561	2.482	3.174	3.16	3.103	3.564	3.349	3.446	3.626	3.221	3.315
178.6	0.848	0.878	0.84	0.892	0.864	0.898	0.937	1.002	0.994	1.141	1.221	1.22	2.33	2.561	2.482	3.174	3.16	3.103	3.564	3.349	3.445	3.625	3.221	3.314
178.8	0.848	0.878	0.84	0.892	0.863	0.898	0.937	1.002	0.993	1.14	1.221	1.22	2.33	2.56	2.481	3.174	3.16	3.102	3.563	3.348	3.445	3.624	3.22	3.314
179	0.847	0.878	0.839	0.891	0.863	0.897	0.937	1.002	0.993	1.14	1.22	1.22	2.33	2.56	2.481	3.174	3.159	3.102	3.563	3.348	3.444	3.624	3.22	3.313
179.2	0.847	0.878	0.839	0.891	0.863	0.897	0.937	1.002	0.993	1.14	1.22	1.22	2.329	2.56	2.481	3.174	3.159	3.102	3.563	3.347	3.444	3.623	3.219	3.313
179.4	0.847	0.878	0.839	0.891	0.863	0.896	0.936	1.001	0.992	1.14	1.22	1.22	2.329	2.559	2.48	3.173	3.159	3.102	3.562	3.347	3.444	3.623	3.219	3.313
179.6	0.847	0.878	0.838	0.891	0.862	0.896	0.936	1.001	0.992	1.14	1.22	1.22	2.328	2.559	2.48	3.173	3.159	3.101	3.562	3.346	3.443	3.623	3.218	3.312
179.8	0.847	0.877	0.838	0.891	0.862	0.896	0.935	1.001	0.992	1.139	1.22	1.22	2.328	2.559	2.48	3.172	3.158	3.101	3.561	3.346	3.443	3.623	3.218	3.312
180	0.846	0.877	0.838	0.89	0.862	0.896	0.934	1.001	0.991	1.139	1.22	1.22	2.327	2.558	2.479	3.172	3.158	3.1	3.561	3.345	3.443	3.623	3.218	3.312
180.2	0.846	0.877	0.838	0.89	0.861	0.896	0.934	1.001	0.991	1.138	1.22	1.22	2.327	2.558	2.479	3.171	3.158	3.1	3.56	3.345	3.442	3.622	3.218	3.312
180.4	0.846	0.877	0.837	0.89	0.861	0.897	0.933	1.001	0.991	1.138	1.219	1.219	2.327	2.558	2.479	3.171	3.157	3.099	3.56	3.344	3.442	3.622	3.218	3.311
180.6	0.845	0.877	0.837	0.89	0.861	0.897	0.933	1	0.99	1.138	1.219	1.219	2.326	2.558	2.478	3.17	3.157	3.099	3.559	3.344	3.442	3.622	3.217	3.311
180.8	0.845	0.877	0.837	0.889	0.861	0.897	0.933	1	0.99	1.138	1.218	1.219	2.327	2.558	2.478	3.17	3.156	3.099	3.559	3.344	3.442	3.621	3.217	3.311
181	0.844	0.876	0.837	0.889	0.861	0.897	0.933	1	0.99	1.138	1.218	1.218	2.327	2.558	2.478	3.17	3.156	3.099	3.558	3.343	3.441	3.621	3.217	3.31
181.2	0.844	0.876	0.836	0.889	0.861	0.897	0.933	0.999	0.989	1.138	1.217	1.217	2.327	2.558	2.477	3.169	3.156	3.099	3.558	3.343	3.441	3.621	3.217	3.31
181.4	0.843	0.876	0.836	0.889	0.861	0.897	0.932	0.999	0.989	1.137	1.217	1.217	2.327	2.558	2.477	3.169	3.156	3.099	3.557	3.343	3.441	3.62	3.216	3.309
181.6	0.843	0.876	0.836	0.889	0.861	0.896	0.932	0.998	0.989	1.137	1.217	1.216	2.327	2.558	2.477	3.169	3.156	3.099	3.557	3.342	3.441	3.62	3.216	3.309
181.8	0.842	0.876	0.836	0.889	0.861	0.896	0.932	0.998	0.989	1.136	1.216	1.216	2.327	2.558	2.477	3.169	3.156	3.099	3.556	3.342	3.44	3.62	3.215	3.308
182	0.842	0.876	0.836	0.889	0.861	0.896	0.932	0.998	0.988	1.136	1.216	1.216	2.327	2.558	2.476	3.168	3.155	3.099	3.556	3.342	3.44	3.62	3.215	3.307
182.2	0.842	0.876	0.836	0.888	0.861	0.895	0.932	0.998	0.988	1.136	1.216	1.216	2.327	2.557	2.476	3.168	3.155	3.099	3.555	3.341	3.44	3.619	3.215	3.307
182.4	0.842	0.876	0.836	0.888	0.861	0.895	0.932	0.997	0.988	1.135	1.216	1.216	2.327	2.557	2.476	3.168	3.155	3.098	3.555	3.341	3.439	3.619	3.214	3.306
182.6	0.842	0.876	0.836	0.888	0.861	0.894	0.932	0.997	0.987	1.135	1.216	1.216	2.326	2.557	2.475	3.168	3.155	3.098	3.555	3.34	3.439	3.618	3.214	3.306
182.8	0.842	0.876	0.836	0.888	0.86	0.894	0.932	0.997	0.987	1.135	1.216	1.216	2.326	2.556	2.475	3.168	3.155	3.098	3.554	3.34	3.438	3.618	3.214	3.306
183	0.841	0.875	0.835	0.887	0.86	0.893	0.931	0.997	0.987	1.134	1.216	1.216	2.326	2.556	2.475	3.167	3.155	3.098	3.554	3.339	3.438	3.617	3.213	3.306
183.2	0.841	0.875	0.835	0.887	0.859	0.893	0.931	0.996	0.987	1.134	1.216	1.216	2.325	2.555	2.475	3.167	3.155	3.097	3.554	3.338	3.437	3.617	3.213	3.305
183.4	0.841	0.875	0.836	0.887	0.859	0.892	0.931	0.996	0.986	1.133	1.216	1.216	2.325	2.555	2.475	3.167	3.155	3.097	3.553	3.338	3.437	3.616	3.213	3.305
183.6	0.841	0.875	0.836	0.887	0.859	0.892	0.93	0.996	0.986	1.133	1.216	1.216	2.324	2.554	2.475	3.166	3.155	3.096	3.553	3.337	3.436	3.615	3.213	3.305
183.8	0.84	0.874	0.836	0.886	0.858	0.892	0.93	0.996	0.986	1.132	1.216	1.217	2.324	2.554	2.475	3.166	3.155	3.096	3.552	3.336	3.436	3.615	3.212	3.305
184	0.84	0.874	0.836	0.886	0.858	0.892	0.93	0.995	0.986	1.131	1.216	1.217	2.324	2.553	2.475	3.165	3.154	3.095	3.552	3.336	3.436	3.614	3.212	3.304
184.2	0.839	0.874	0.835	0.886	0.857	0.891	0.93	0.995	0.986	1.131	1.216	1.216	2.323	2.553	2.475	3.165	3.154	3.095	3.551	3.335	3.436	3.613	3.212	3.304
184.4	0.839	0.873	0.835	0.885	0.857	0.891	0.93	0.995	0.986	1.131	1.215	1.216	2.323	2.553	2.475	3.165	3.154	3.095	3.551	3.335	3.435	3.613	3.211	3.304
184.6	0.839	0.873	0.835	0.885	0.857	0.891	0.93	0.995	0.986	1.131	1.215	1.216	2.323	2.553	2.475	3.165	3.154	3.095	3.55	3.335	3.435	3.612	3.211	3.303
184.8	0.838	0.873	0.834	0.885	0.856	0.891	0.93	0.995	0.985	1.131	1.215	1.215	2.324	2.553	2.475	3.164	3.153	3.094	3.55	3.334	3.434	3.612	3.21	3.303
185	0.838	0.872	0.834	0.885	0.856	0.891	0.93	0.995	0.985	1.13	1.214	1.215	2.324	2.553	2.475	3.164	3.153	3.094	3.55	3.334	3.434	3.611	3.21	3.302
185.2	0.837	0.872	0.834	0.885	0.856	0.891	0.93	0.995	0.985	1.13	1.214	1.214	2.324	2.553	2.474	3.164	3.153	3.094	3.549	3.334	3.434	3.611	3.209	3.301
185.4	0.837	0.872	0.833	0.885	0.856	0.891	0.929	0.994	0.985	1.13	1.213	1.214	2.324	2.553	2.474	3.164	3.152	3.094	3.549	3.334	3.433	3.611	3.209	3.301
185.6	0.836	0.872	0.833	0.884	0.856	0.89	0.929	0.994	0.984	1.13	1.213	1.213	2.323	2.554	2.474	3.164	3.152	3.093	3.549	3.333	3.433	3.611	3.209	3.301
185.8	0.836	0.872	0.833	0.884	0.856	0.89	0.929	0.994	0.984	1.13	1.213	1.213	2.323	2.554	2.474	3.165	3.151	3.093	3.548	3.333	3.433	3.61	3.208	3.3
186	0.836	0.872	0.833	0.884	0.856	0.89	0.929	0.994	0.983	1.13	1.212	1.213	2.323	2.554	2.473	3.165	3.151	3.093	3.548	3.333	3.432	3.61	3.208	3.3
186.2	0.835	0.872	0.832	0.884	0.855	0.89	0.929	0.994	0.983	1.13	1.212	1.212	2.322	2.554	2.473	3.165	3.15	3.093	3.548	3.333	3.432	3.61	3.207	3.3
186.4	0.835	0.872	0.832	0.883	0.855	0.89	0.929	0.994	0.982	1.13	1.212	1.212	2.322	2.554	2.473	3.165	3.15	3.092	3.548	3.332	3.432	3.609	3.207	3.3
186.6	0.835	0.872	0.832	0.883	0.854	0.89	0.929	0.994	0.982	1.13	1.212	1.212	2.321	2.553	2.473	3.165	3.15	3.092	3.548	3.332	3.432	3.609	3.207	3.3
186.8	0.834	0.872	0.832	0.883	0.854	0.89	0.928	0.993	0.981	1.13	1.212	1.212	2.321	2.553	2.473	3.164	3.15	3.092	3.547	3.332	3.431	3.609	3.206	3.299
187	0.834	0.872	0.832	0.883	0.854	0.889	0.928	0.993	0.981	1.13	1.212	1.212	2.321	2.553	2.473	3.164	3.149	3.092	3.547	3.331	3.431	3.609	3.206	3.299
187.2	0.834	0.871	0.832	0.883	0.854	0.889	0.928	0.993	0.981	1.13	1.212	1.212	2.321	2.552	2.473	3.164	3.149	3.092	3.547	3.331	3.431	3.608	3.206	3.299
187.4	0.834	0.871	0.832	0.882	0.854	0.889	0.927	0.992	0.98	1.13	1.212	1.212	2.321	2.552	2.473	3.163	3.148	3.092	3.547	3.33	3.431	3.608	3.205	3.298
187.6	0.833	0.871	0.832	0.882	0.854	0.889	0.927	0.992	0.98	1.13	1.212	1.212	2.321	2.551	2.473	3.163	3.148	3.092	3.546	3.33	3.43	3.608	3.205	3.298
187.8	0.833	0.871	0.831	0.882	0.854	0.889	0.926	0.991	0.98	1.129	1.212	1.212	2.321	2.551	2.473	3.163	3.147	3.091	3.546	3.329	3.43	3.608	3.205	3.297
188	0.833	0.87	0.831	0.882	0.854	0.889	0.926	0.991	0.98	1.129	1.212	1.212	2.32	2.551	2.473	3.163	3.147	3.091	3.545	3.329	3.43	3.608	3.204	3.296
188.2	0.833	0.87	0.831	0.882	0.854	0.889	0.926	0.991	0.98	1.128	1.212	1.212	2.32	2.55	2.472	3.162	3.147	3.091	3.545	3.329	3.429	3.608	3.204	3.296
188.4	0.833	0.87	0.831	0.882	0.854	0.889	0.925	0.99	0.98	1.128	1.212	1.212	2.32	2.55	2.472	3.162	3.147	3.09	3.544	3.328	3.429	3.608	3.204	3.296
188.6	0.833	0.869	0.831	0.882	0.854	0.889	0.925	0.99	0.98	1.128	1.211	1.211	2.32	2.549	2.472	3.162	3.147	3.09	3.544	3.328	3.428	3.608	3.203	3.295
188.8	0.833	0.868	0.831	0.882	0.854	0.889	0.925	0.99	0.98	1.127	1.211	1.211	2.32	2.549	2.471	3.162	3.146	3.09	3.543	3.328	3.428	3.608	3.203	3.295
189	0.833	0.868	0.83	0.882	0.854	0.889	0.925	0.99	0.98	1.127	1.211	1.21	2.32	2.548	2.471	3.161	3.146	3.089	3.543	3.327	3.427	3.607	3.203	3.294
189.2	0.833	0.867	0.83	0.882	0.853	0.889	0.925	0.99	0.98	1.126	1.21	1.21	2.32	2.548	2.471	3.161	3.146	3.089	3.543	3.327	3.427	3.607	3.203	3.294
189.4	0.833	0.867	0.83	0.882	0.853	0.889	0.925	0.99	0.979	1.126	1.21	1.21	2.32	2.548	2.471	3.161	3.145	3.089	3.542	3.326	3.426	3.606	3.202	3.294
189.6	0.833	0.867	0.83	0.882	0.853	0.888	0.925	0.99	0.979	1.126	1.21	1.21	2.32	2.548	2.471	3.161	3.145	3.088	3.542	3.326	3.426	3.606	3.202	3.294
189.8	0.833	0.866	0.83	0.882	0.852	0.888	0.924	0.99	0.979	1.126	1.209	1.21	2.319	2.548	2.471	3.161	3.145	3.088	3.542	3.326	3.425	3.605	3.202	3.294
190	0.832	0.866	0.83	0.882	0.851	0.888	0.924	0.99	0.978	1.126	1.209	1.21	2.319	2.548	2.471	3.161	3.144	3.088	3.541	3.326	3.425	3.605	3.202	3.293
190.2	0.832	0.866	0.83	0.882	0.851	0.887	0.924	0.99	0.978	1.126	1.209	1.21	2.319	2.548	2.471	3.161	3.144	3.088	3.541	3.325	3.425	3.604	3.201	3.293
190.4	0.832	0.866	0.83	0.882	0.851	0.887	0.924	0.99	0.977	1.126	1.209	1.21	2.319	2.547	2.471	3.161	3.144	3.087	3.541	3.325	3.424	3.604	3.201	3.292
190.6	0.831	0.866	0.83	0.882	0.85	0.887	0.924	0.99	0.977	1.126	1.209	1.21	2.319	2.547	2.471	3.161	3.144	3.087	3.541	3.325	3.424	3.604	3.201	3.292
190.8	0.831	0.866	0.829	0.882	0.85	0.887	0.924	0.99	0.977	1.126	1.209	1.209	2.318	2.547	2.471	3.161	3.144	3.086	3.541	3.325	3.424	3.603	3.2	3.291
191	0.831	0.866	0.829	0.882	0.85	0.887	0.924	0.99	0.976	1.126	1.209	1.209	2.318	2.546	2.471	3.161	3.144	3.086	3.541	3.324	3.424	3.603	3.2	3.291
191.2	0.83	0.866	0.829	0.881	0.849	0.886	0.924	0.99	0.976	1.126	1.209	1.209	2.318	2.546	2.471	3.161	3.144	3.086	3.541	3.324	3.424	3.602	3.199	3.29
191.4	0.83	0.866	0.828	0.881	0.849	0.886	0.924	0.99	0.975	1.126	1.209	1.209	2.318	2.546	2.471	3.16	3.144	3.085	3.54	3.324	3.424	3.602	3.199	3.29
191.6	0.83	0.866	0.828	0.88	0.849	0.886	0.924	0.99	0.975	1.126	1.208	1.209	2.317	2.546	2.471	3.16	3.144	3.085	3.54	3.324	3.424	3.601	3.199	3.29
191.8	0.829	0.866	0.828	0.879	0.849	0.886	0.924	0.99	0.975	1.125	1.208	1.208	2.317	2.546	2.47	3.16	3.144	3.085	3.54	3.323	3.424	3.6	3.198	3.289
192	0.829	0.866	0.828	0.879	0.849	0.886	0.923	0.989	0.975	1.125	1.208	1.208	2.316	2.545	2.47	3.16	3.144	3.084	3.539	3.323	3.424	3.6	3.198	3.289
192.2	0.829	0.866	0.827	0.879	0.849	0.886	0.923	0.989	0.975	1.125	1.207	1.208	2.316	2.545	2.47	3.16	3.144	3.084	3.539	3.323	3.424	3.599	3.198	3.289
192.4	0.828	0.866	0.827	0.878	0.849	0.886	0.923	0.989	0.975	1.124	1.207	1.207	2.316	2.545	2.469	3.159	3.144	3.084	3.538	3.322	3.423	3.599	3.197	3.288
192.6	0.828	0.866	0.827	0.878	0.849	0.886	0.923	0.988	0.975	1.124	1.207	1.207	2.316	2.545	2.469	3.159	3.144	3.083	3.538	3.322	3.423	3.598	3.197	3.288
192.8	0.828	0.865	0.827	0.878	0.849	0.885	0.923	0.988	0.975	1.123	1.206	1.207	2.316	2.545	2.468	3.159	3.143	3.083	3.537	3.322	3.423	3.598	3.197	3.288
193	0.828	0.865	0.827	0.878	0.849	0.885	0.923	0.988	0.974	1.123	1.206	1.207	2.315	2.544	2.468	3.159	3.143	3.083	3.537	3.321	3.422	3.598	3.196	3.288
193.2	0.828	0.865	0.827	0.878	0.849	0.885	0.923	0.987	0.974	1.123	1.206	1.207	2.315	2.544	2.468	3.158	3.143	3.083	3.536	3.321	3.422	3.597	3.196	3.288
193.4	0.828	0.865	0.827	0.878	0.849	0.885	0.923	0.987	0.974	1.122	1.206	1.207	2.315	2.544	2.468	3.158	3.142	3.083	3.535	3.32	3.421	3.597	3.196	3.288
193.6	0.827	0.864	0.827	0.878	0.849	0.884	0.923	0.987	0.974	1.122	1.206	1.207	2.315	2.544	2.468	3.158	3.142	3.083	3.535	3.32	3.421	3.597	3.196	3.287
193.8	0.827	0.864	0.827	0.877	0.849	0.884	0.923	0.986	0.974	1.122	1.206	1.207	2.315	2.544	2.467	3.158	3.142	3.083	3.535	3.32	3.421	3.597	3.196	3.287
194	0.827	0.863	0.826	0.877	0.849	0.884	0.922	0.986	0.973	1.121	1.206	1.207	2.315	2.544	2.467	3.157	3.142	3.083	3.534	3.319	3.421	3.597	3.196	3.287
194.2	0.826	0.863	0.826	0.877	0.849	0.884	0.922	0.986	0.973	1.121	1.206	1.207	2.315	2.543	2.467	3.157	3.142	3.082	3.534	3.319	3.42	3.597	3.195	3.286
194.4	0.826	0.863	0.826	0.877	0.849	0.883	0.922	0.986	0.973	1.121	1.206	1.206	2.314	2.543	2.466	3.157	3.142	3.082	3.533	3.319	3.42	3.597	3.195	3.286
194.6	0.826	0.863	0.826	0.877	0.849	0.883	0.922	0.986	0.973	1.12	1.206	1.206	2.314	2.543	2.466	3.156	3.142	3.082	3.533	3.319	3.42	3.597	3.195	3.286
194.8	0.825	0.863	0.826	0.877	0.849	0.883	0.922	0.986	0.973	1.12	1.206	1.206	2.314	2.543	2.466	3.156	3.142	3.082	3.533	3.318	3.419	3.597	3.195	3.285
195	0.825	0.863	0.825	0.877	0.849	0.883	0.922	0.986	0.972	1.119	1.206	1.206	2.314	2.542	2.466	3.156	3.142	3.082	3.533	3.318	3.419	3.596	3.194	3.285
195.2	0.825	0.863	0.825	0.877	0.848	0.883	0.921	0.985	0.972	1.119	1.206	1.206	2.314	2.542	2.466	3.156	3.141	3.082	3.532	3.317	3.419	3.596	3.194	3.285
195.4	0.824	0.863	0.825	0.876	0.848	0.883	0.921	0.985	0.972	1.118	1.206	1.205	2.314	2.542	2.466	3.155	3.141	3.081	3.532	3.317	3.419	3.595	3.193	3.285
195.6	0.824	0.863	0.825	0.876	0.848	0.883	0.921	0.985	0.971	1.117	1.205	1.205	2.314	2.542	2.466	3.155	3.141	3.081	3.532	3.317	3.418	3.595	3.193	3.284
195.8	0.823	0.863	0.824	0.876	0.848	0.883	0.921	0.985	0.971	1.117	1.205	1.205	2.314	2.542	2.466	3.155	3.141	3.081	3.531	3.316	3.418	3.594	3.193	3.284
196	0.823	0.863	0.824	0.876	0.847	0.883	0.921	0.984	0.971	1.116	1.205	1.205	2.314	2.542	2.466	3.155	3.14	3.08	3.531	3.316	3.418	3.594	3.192	3.284
196.2	0.823	0.863	0.824	0.875	0.847	0.883	0.921	0.984	0.971	1.116	1.205	1.205	2.314	2.542	2.466	3.154	3.14	3.08	3.53	3.316	3.418	3.593	3.192	3.283
196.4	0.823	0.863	0.824	0.875	0.847	0.883	0.92	0.984	0.971	1.115	1.205	1.204	2.314	2.541	2.466	3.154	3.14	3.08	3.53	3.315	3.418	3.593	3.192	3.283
196.6	0.822	0.863	0.823	0.875	0.846	0.883	0.92	0.984	0.971	1.115	1.205	1.204	2.315	2.541	2.466	3.154	3.14	3.08	3.53	3.315	3.417	3.592	3.191	3.283
196.8	0.822	0.863	0.823	0.875	0.846	0.883	0.92	0.985	0.971	1.115	1.204	1.204	2.315	2.541	2.466	3.154	3.139	3.08	3.53	3.314	3.417	3.592	3.191	3.282
197	0.822	0.863	0.823	0.875	0.846	0.883	0.92	0.984	0.97	1.115	1.204	1.204	2.314	2.541	2.465	3.154	3.139	3.08	3.529	3.314	3.417	3.592	3.191	3.282
197.2	0.822	0.863	0.823	0.875	0.845	0.883	0.92	0.984	0.97	1.115	1.204	1.205	2.314	2.541	2.465	3.154	3.139	3.079	3.529	3.313	3.416	3.591	3.191	3.281
197.4	0.822	0.863	0.823	0.874	0.845	0.882	0.92	0.984	0.97	1.115	1.204	1.205	2.314	2.541	2.465	3.153	3.138	3.079	3.529	3.313	3.416	3.591	3.191	3.281
197.6	0.822	0.862	0.822	0.874	0.845	0.882	0.92	0.984	0.97	1.115	1.203	1.204	2.314	2.54	2.465	3.153	3.138	3.079	3.529	3.312	3.416	3.59	3.191	3.28
197.8	0.822	0.862	0.822	0.874	0.845	0.882	0.92	0.984	0.97	1.115	1.203	1.204	2.313	2.54	2.465	3.153	3.138	3.079	3.528	3.311	3.416	3.59	3.19	3.28
198	0.822	0.862	0.822	0.874	0.845	0.882	0.92	0.983	0.97	1.115	1.203	1.204	2.313	2.54	2.465	3.153	3.138	3.079	3.528	3.311	3.416	3.59	3.19	3.279
198.2	0.822	0.862	0.822	0.873	0.845	0.881	0.92	0.983	0.969	1.115	1.202	1.204	2.312	2.54	2.464	3.153	3.138	3.079	3.528	3.31	3.416	3.589	3.19	3.279
198.4	0.822	0.862	0.822	0.873	0.845	0.881	0.919	0.983	0.969	1.115	1.202	1.203	2.312	2.54	2.464	3.153	3.137	3.079	3.527	3.31	3.415	3.589	3.19	3.278
198.6	0.822	0.862	0.822	0.873	0.845	0.881	0.919	0.983	0.969	1.116	1.202	1.203	2.311	2.54	2.464	3.153	3.137	3.079	3.527	3.31	3.415	3.589	3.19	3.278
198.8	0.821	0.862	0.822	0.873	0.845	0.881	0.919	0.983	0.969	1.116	1.202	1.203	2.311	2.54	2.464	3.153	3.137	3.078	3.526	3.31	3.415	3.589	3.19	3.277
199	0.821	0.862	0.822	0.873	0.845	0.881	0.919	0.983	0.968	1.116	1.201	1.203	2.311	2.54	2.464	3.153	3.137	3.078	3.525	3.31	3.415	3.588	3.189	3.277
199.2	0.821	0.861	0.822	0.873	0.845	0.881	0.919	0.983	0.968	1.116	1.201	1.203	2.31	2.54	2.464	3.153	3.137	3.078	3.525	3.309	3.414	3.588	3.189	3.277
199.4	0.821	0.861	0.822	0.873	0.845	0.881	0.919	0.982	0.968	1.116	1.201	1.203	2.31	2.54	2.464	3.153	3.137	3.078	3.524	3.309	3.414	3.588	3.188	3.276
199.6	0.82	0.861	0.821	0.873	0.844	0.881	0.919	0.982	0.968	1.116	1.201	1.203	2.31	2.54	2.464	3.153	3.137	3.077	3.524	3.309	3.414	3.588	3.188	3.276
199.8	0.82	0.861	0.821	0.873	0.844	0.881	0.919	0.983	0.968	1.116	1.2	1.203	2.31	2.539	2.463	3.153	3.137	3.077	3.523	3.309	3.413	3.588	3.187	3.276
200	0.82	0.861	0.821	0.873	0.844	0.881	0.919	0.983	0.968	1.116	1.2	1.203	2.309	2.539	2.463	3.153	3.136	3.077	3.523	3.309	3.412	3.588	3.187	3.276
200.2	0.82	0.861	0.821	0.873	0.844	0.88	0.919	0.983	0.967	1.115	1.2	1.202	2.309	2.539	2.463	3.153	3.136	3.076	3.523	3.309	3.411	3.587	3.186	3.275
200.4	0.82	0.86	0.821	0.873	0.844	0.88	0.918	0.983	0.967	1.115	1.2	1.202	2.309	2.539	2.463	3.153	3.136	3.076	3.523	3.309	3.411	3.587	3.186	3.275
200.6	0.82	0.86	0.821	0.873	0.844	0.88	0.918	0.983	0.967	1.115	1.2	1.202	2.309	2.539	2.462	3.152	3.136	3.076	3.523	3.308	3.41	3.587	3.186	3.275
200.8	0.819	0.86	0.821	0.873	0.843	0.88	0.918	0.983	0.967	1.114	1.2	1.202	2.309	2.538	2.462	3.152	3.136	3.075	3.522	3.308	3.41	3.586	3.186	3.275
201	0.819	0.859	0.821	0.873	0.843	0.88	0.918	0.982	0.967	1.114	1.2	1.202	2.309	2.538	2.462	3.152	3.135	3.075	3.522	3.308	3.409	3.586	3.185	3.275
201.2	0.819	0.859	0.821	0.873	0.843	0.88	0.918	0.982	0.966	1.113	1.2	1.201	2.309	2.538	2.461	3.151	3.135	3.075	3.522	3.307	3.409	3.586	3.185	3.275
201.4	0.818	0.858	0.821	0.873	0.843	0.88	0.917	0.981	0.966	1.113	1.2	1.201	2.308	2.538	2.461	3.151	3.135	3.074	3.522	3.306	3.409	3.585	3.184	3.274
201.6	0.818	0.858	0.82	0.873	0.842	0.879	0.917	0.981	0.966	1.112	1.201	1.201	2.308	2.538	2.461	3.151	3.135	3.074	3.522	3.306	3.409	3.585	3.184	3.274
201.8	0.818	0.857	0.82	0.873	0.842	0.879	0.917	0.981	0.966	1.112	1.201	1.201	2.308	2.538	2.461	3.15	3.134	3.073	3.522	3.306	3.409	3.584	3.183	3.274
202	0.818	0.857	0.82	0.872	0.842	0.879	0.916	0.981	0.966	1.112	1.201	1.2	2.309	2.537	2.461	3.15	3.134	3.073	3.521	3.305	3.409	3.584	3.183	3.274
202.2	0.818	0.857	0.82	0.872	0.842	0.879	0.916	0.98	0.966	1.111	1.201	1.2	2.309	2.537	2.461	3.15	3.133	3.073	3.521	3.305	3.409	3.583	3.183	3.274
202.4	0.818	0.857	0.82	0.872	0.842	0.879	0.916	0.98	0.965	1.111	1.201	1.2	2.309	2.537	2.461	3.149	3.133	3.073	3.521	3.305	3.409	3.583	3.182	3.273
202.6	0.818	0.857	0.82	0.871	0.842	0.878	0.916	0.98	0.965	1.111	1.201	1.2	2.309	2.537	2.461	3.149	3.133	3.073	3.521	3.305	3.409	3.582	3.182	3.273
202.8	0.818	0.857	0.82	0.871	0.843	0.878	0.915	0.98	0.965	1.111	1.2	1.2	2.309	2.537	2.46	3.149	3.133	3.073	3.52	3.304	3.409	3.582	3.182	3.273
203	0.818	0.857	0.82	0.871	0.843	0.878	0.915	0.98	0.965	1.112	1.2	1.2	2.309	2.537	2.46	3.149	3.132	3.073	3.52	3.304	3.409	3.582	3.182	3.272
203.2	0.818	0.857	0.82	0.871	0.843	0.879	0.915	0.98	0.965	1.112	1.2	1.2	2.309	2.537	2.46	3.149	3.132	3.073	3.52	3.303	3.409	3.581	3.181	3.272
203.4	0.818	0.857	0.82	0.87	0.843	0.878	0.915	0.98	0.965	1.112	1.2	1.199	2.309	2.537	2.46	3.149	3.132	3.073	3.519	3.303	3.408	3.581	3.181	3.271
203.6	0.818	0.857	0.82	0.87	0.843	0.878	0.916	0.98	0.964	1.112	1.199	1.199	2.309	2.536	2.46	3.149	3.131	3.073	3.519	3.302	3.408	3.581	3.18	3.271
203.8	0.818	0.857	0.819	0.87	0.843	0.878	0.916	0.98	0.964	1.112	1.199	1.199	2.309	2.536	2.46	3.149	3.131	3.073	3.518	3.302	3.407	3.58	3.18	3.27
204	0.818	0.857	0.819	0.869	0.842	0.878	0.915	0.98	0.964	1.112	1.199	1.199	2.308	2.536	2.46	3.148	3.131	3.073	3.518	3.302	3.407	3.58	3.18	3.27
204.2	0.818	0.857	0.819	0.869	0.842	0.878	0.915	0.979	0.964	1.112	1.199	1.199	2.308	2.535	2.46	3.148	3.131	3.073	3.518	3.301	3.406	3.58	3.179	3.27
204.4	0.818	0.857	0.818	0.869	0.842	0.878	0.915	0.979	0.964	1.112	1.199	1.199	2.308	2.535	2.459	3.147	3.131	3.073	3.518	3.301	3.406	3.579	3.179	3.269
204.6	0.817	0.857	0.818	0.869	0.842	0.878	0.915	0.979	0.964	1.112	1.199	1.199	2.308	2.535	2.459	3.147	3.131	3.073	3.517	3.301	3.406	3.579	3.179	3.269
204.8	0.817	0.856	0.817	0.869	0.842	0.878	0.915	0.979	0.964	1.111	1.199	1.198	2.307	2.534	2.459	3.147	3.131	3.073	3.517	3.301	3.405	3.579	3.178	3.268
205	0.817	0.856	0.817	0.869	0.842	0.878	0.915	0.979	0.963	1.111	1.198	1.198	2.307	2.533	2.458	3.147	3.131	3.073	3.516	3.301	3.405	3.579	3.178	3.268
205.2	0.816	0.856	0.816	0.869	0.842	0.878	0.915	0.979	0.963	1.11	1.198	1.198	2.306	2.533	2.458	3.146	3.131	3.073	3.516	3.301	3.405	3.579	3.178	3.267
205.4	0.816	0.856	0.816	0.869	0.842	0.877	0.915	0.979	0.963	1.11	1.198	1.198	2.306	2.532	2.458	3.146	3.131	3.073	3.515	3.301	3.404	3.578	3.178	3.267
205.6	0.816	0.855	0.816	0.869	0.842	0.877	0.915	0.979	0.962	1.11	1.198	1.198	2.306	2.532	2.458	3.146	3.13	3.072	3.515	3.301	3.404	3.578	3.177	3.267
205.8	0.816	0.855	0.816	0.868	0.842	0.877	0.914	0.979	0.962	1.109	1.198	1.198	2.306	2.532	2.458	3.146	3.13	3.072	3.515	3.3	3.403	3.578	3.177	3.266
206	0.816	0.855	0.816	0.868	0.842	0.876	0.914	0.978	0.962	1.109	1.198	1.198	2.305	2.532	2.457	3.146	3.13	3.072	3.515	3.3	3.403	3.577	3.177	3.266
206.2	0.815	0.854	0.815	0.869	0.842	0.876	0.914	0.978	0.961	1.109	1.198	1.197	2.305	2.532	2.458	3.146	3.13	3.072	3.514	3.3	3.403	3.577	3.177	3.266
206.4	0.815	0.854	0.815	0.869	0.842	0.876	0.913	0.978	0.961	1.109	1.198	1.197	2.305	2.532	2.457	3.146	3.13	3.072	3.514	3.299	3.402	3.577	3.177	3.265
206.6	0.815	0.854	0.815	0.869	0.841	0.875	0.913	0.978	0.961	1.108	1.198	1.197	2.305	2.532	2.457	3.146	3.13	3.072	3.514	3.299	3.402	3.576	3.177	3.265
206.8	0.815	0.854	0.815	0.869	0.841	0.875	0.913	0.978	0.961	1.108	1.197	1.197	2.305	2.532	2.457	3.146	3.13	3.072	3.513	3.299	3.402	3.576	3.177	3.264
207	0.815	0.854	0.815	0.869	0.841	0.875	0.912	0.978	0.961	1.108	1.197	1.197	2.305	2.532	2.457	3.146	3.13	3.071	3.513	3.298	3.401	3.576	3.177	3.264
207.2	0.814	0.854	0.815	0.868	0.841	0.875	0.912	0.978	0.961	1.108	1.197	1.197	2.305	2.532	2.457	3.146	3.129	3.071	3.513	3.298	3.401	3.575	3.177	3.263
207.4	0.814	0.853	0.815	0.868	0.84	0.875	0.912	0.977	0.961	1.108	1.197	1.196	2.305	2.533	2.457	3.146	3.129	3.07	3.512	3.298	3.401	3.575	3.176	3.263
207.6	0.814	0.853	0.815	0.868	0.84	0.875	0.912	0.977	0.961	1.108	1.196	1.196	2.305	2.533	2.457	3.146	3.129	3.07	3.512	3.298	3.401	3.574	3.176	3.262
207.8	0.814	0.853	0.815	0.868	0.84	0.875	0.912	0.977	0.961	1.107	1.196	1.196	2.305	2.533	2.457	3.145	3.129	3.069	3.512	3.297	3.4	3.574	3.176	3.262
208	0.814	0.853	0.815	0.868	0.84	0.874	0.912	0.977	0.961	1.107	1.196	1.196	2.304	2.533	2.456	3.145	3.129	3.069	3.512	3.297	3.4	3.574	3.175	3.262
208.2	0.814	0.853	0.815	0.868	0.84	0.874	0.912	0.977	0.961	1.107	1.196	1.196	2.304	2.533	2.456	3.144	3.129	3.068	3.511	3.296	3.4	3.574	3.175	3.262
208.4	0.814	0.853	0.815	0.868	0.84	0.875	0.912	0.977	0.961	1.106	1.196	1.196	2.304	2.533	2.456	3.144	3.129	3.068	3.511	3.296	3.4	3.574	3.175	3.261
208.6	0.814	0.852	0.815	0.867	0.84	0.875	0.912	0.977	0.961	1.106	1.195	1.195	2.304	2.533	2.456	3.144	3.129	3.068	3.511	3.296	3.4	3.574	3.174	3.261
208.8	0.814	0.852	0.815	0.867	0.84	0.875	0.912	0.977	0.961	1.106	1.195	1.195	2.304	2.532	2.455	3.143	3.128	3.067	3.511	3.296	3.399	3.573	3.174	3.261
209	0.813	0.853	0.814	0.866	0.84	0.875	0.912	0.976	0.96	1.105	1.195	1.195	2.304	2.532	2.455	3.143	3.128	3.067	3.51	3.296	3.399	3.573	3.173	3.261
209.2	0.813	0.853	0.814	0.866	0.84	0.875	0.911	0.976	0.96	1.105	1.195	1.195	2.303	2.532	2.455	3.142	3.128	3.067	3.51	3.296	3.399	3.573	3.173	3.261
209.4	0.813	0.853	0.814	0.865	0.84	0.875	0.911	0.976	0.96	1.105	1.195	1.195	2.303	2.531	2.455	3.142	3.127	3.067	3.51	3.295	3.399	3.572	3.172	3.261
209.6	0.812	0.853	0.814	0.865	0.84	0.875	0.911	0.976	0.96	1.105	1.195	1.195	2.303	2.531	2.455	3.142	3.127	3.067	3.51	3.295	3.399	3.572	3.172	3.261
209.8	0.812	0.853	0.814	0.865	0.84	0.875	0.911	0.975	0.96	1.105	1.195	1.195	2.303	2.53	2.454	3.142	3.126	3.067	3.51	3.295	3.399	3.571	3.172	3.261
210	0.812	0.852	0.814	0.864	0.84	0.875	0.911	0.975	0.96	1.105	1.195	1.195	2.302	2.53	2.454	3.142	3.126	3.067	3.509	3.294	3.398	3.571	3.172	3.26
210.2	0.811	0.852	0.814	0.864	0.839	0.875	0.911	0.975	0.96	1.104	1.195	1.195	2.302	2.53	2.454	3.142	3.126	3.067	3.509	3.294	3.398	3.571	3.172	3.26
210.4	0.811	0.852	0.813	0.864	0.839	0.875	0.911	0.976	0.96	1.104	1.195	1.195	2.302	2.53	2.454	3.142	3.125	3.067	3.509	3.293	3.398	3.571	3.172	3.26
210.6	0.811	0.852	0.813	0.863	0.839	0.875	0.91	0.976	0.959	1.104	1.195	1.195	2.302	2.53	2.454	3.142	3.125	3.066	3.508	3.293	3.398	3.57	3.172	3.259
210.8	0.81	0.852	0.813	0.863	0.838	0.874	0.91	0.976	0.959	1.104	1.195	1.195	2.302	2.53	2.454	3.142	3.125	3.066	3.508	3.293	3.399	3.57	3.172	3.259
211	0.81	0.852	0.813	0.863	0.838	0.874	0.91	0.976	0.959	1.104	1.194	1.195	2.302	2.529	2.454	3.142	3.125	3.066	3.507	3.292	3.399	3.57	3.171	3.259
211.2	0.81	0.852	0.813	0.863	0.838	0.874	0.91	0.976	0.959	1.104	1.194	1.195	2.302	2.529	2.454	3.143	3.125	3.066	3.507	3.292	3.399	3.569	3.171	3.258
211.4	0.809	0.852	0.813	0.863	0.837	0.874	0.91	0.976	0.959	1.104	1.194	1.195	2.302	2.529	2.454	3.143	3.125	3.065	3.506	3.291	3.399	3.569	3.171	3.258
211.6	0.809	0.852	0.813	0.863	0.837	0.874	0.91	0.976	0.959	1.104	1.194	1.195	2.302	2.528	2.454	3.142	3.125	3.065	3.506	3.291	3.399	3.569	3.171	3.258
211.8	0.809	0.852	0.813	0.863	0.837	0.873	0.91	0.976	0.959	1.104	1.194	1.194	2.302	2.528	2.454	3.142	3.125	3.065	3.505	3.291	3.399	3.568	3.171	3.258
212	0.81	0.852	0.813	0.863	0.836	0.873	0.91	0.976	0.958	1.104	1.193	1.194	2.302	2.528	2.454	3.142	3.125	3.064	3.505	3.29	3.398	3.568	3.17	3.258
212.2	0.81	0.852	0.813	0.863	0.836	0.873	0.91	0.975	0.958	1.104	1.193	1.194	2.302	2.528	2.454	3.141	3.124	3.064	3.505	3.29	3.398	3.567	3.17	3.258
212.4	0.81	0.851	0.813	0.863	0.836	0.873	0.91	0.975	0.958	1.104	1.192	1.194	2.302	2.528	2.454	3.141	3.124	3.064	3.505	3.29	3.397	3.567	3.17	3.257
212.6	0.81	0.851	0.812	0.862	0.836	0.873	0.909	0.975	0.958	1.104	1.192	1.194	2.302	2.527	2.454	3.141	3.124	3.064	3.505	3.29	3.397	3.566	3.169	3.257
212.8	0.81	0.851	0.812	0.862	0.836	0.873	0.909	0.975	0.957	1.104	1.192	1.194	2.302	2.527	2.454	3.141	3.124	3.064	3.505	3.29	3.396	3.566	3.169	3.257
213	0.81	0.851	0.812	0.862	0.836	0.873	0.909	0.975	0.957	1.104	1.191	1.194	2.302	2.527	2.454	3.14	3.123	3.063	3.505	3.29	3.396	3.566	3.168	3.257
213.2	0.81	0.851	0.812	0.862	0.836	0.873	0.909	0.974	0.957	1.104	1.191	1.194	2.301	2.527	2.453	3.14	3.123	3.063	3.505	3.29	3.396	3.566	3.168	3.256
213.4	0.81	0.851	0.812	0.862	0.836	0.873	0.908	0.974	0.957	1.104	1.192	1.194	2.301	2.527	2.453	3.14	3.123	3.063	3.505	3.29	3.395	3.566	3.168	3.256
213.6	0.81	0.85	0.812	0.862	0.836	0.873	0.908	0.974	0.957	1.104	1.192	1.193	2.301	2.527	2.453	3.14	3.123	3.063	3.505	3.289	3.395	3.566	3.168	3.256
213.8	0.81	0.85	0.811	0.862	0.836	0.873	0.908	0.973	0.957	1.104	1.192	1.193	2.3	2.527	2.452	3.14	3.123	3.063	3.504	3.289	3.394	3.566	3.168	3.255
214	0.81	0.85	0.811	0.862	0.836	0.872	0.908	0.973	0.957	1.104	1.192	1.193	2.3	2.527	2.452	3.14	3.123	3.063	3.504	3.289	3.394	3.566	3.167	3.255
214.2	0.81	0.85	0.811	0.862	0.836	0.872	0.908	0.973	0.956	1.104	1.191	1.193	2.3	2.528	2.452	3.14	3.123	3.063	3.504	3.288	3.393	3.565	3.167	3.254
214.4	0.81	0.849	0.811	0.862	0.836	0.872	0.908	0.973	0.956	1.103	1.191	1.193	2.3	2.528	2.451	3.14	3.123	3.063	3.504	3.288	3.393	3.565	3.167	3.254
214.6	0.81	0.849	0.81	0.862	0.836	0.872	0.908	0.972	0.956	1.103	1.191	1.193	2.3	2.528	2.451	3.14	3.123	3.063	3.503	3.288	3.393	3.565	3.167	3.254
214.8	0.809	0.849	0.81	0.862	0.835	0.872	0.908	0.972	0.956	1.103	1.191	1.193	2.3	2.528	2.451	3.14	3.123	3.063	3.503	3.287	3.393	3.565	3.166	3.253
215	0.809	0.849	0.81	0.862	0.835	0.872	0.909	0.972	0.956	1.102	1.191	1.193	2.3	2.528	2.451	3.14	3.123	3.063	3.503	3.287	3.392	3.565	3.166	3.253
215.2	0.809	0.849	0.81	0.862	0.835	0.871	0.909	0.972	0.955	1.102	1.191	1.192	2.3	2.527	2.451	3.14	3.123	3.063	3.503	3.287	3.392	3.565	3.165	3.253
215.4	0.809	0.849	0.81	0.862	0.835	0.871	0.91	0.972	0.955	1.102	1.191	1.192	2.3	2.527	2.451	3.14	3.123	3.063	3.502	3.286	3.392	3.564	3.165	3.253
215.6	0.808	0.849	0.81	0.862	0.835	0.871	0.91	0.972	0.955	1.101	1.191	1.192	2.3	2.527	2.451	3.139	3.123	3.062	3.502	3.286	3.392	3.564	3.165	3.253
215.8	0.808	0.849	0.81	0.862	0.835	0.871	0.91	0.971	0.955	1.101	1.191	1.192	2.3	2.527	2.45	3.139	3.122	3.062	3.502	3.286	3.392	3.563	3.165	3.252
216	0.808	0.849	0.809	0.862	0.835	0.871	0.91	0.972	0.955	1.1	1.191	1.191	2.3	2.527	2.45	3.139	3.122	3.062	3.501	3.285	3.391	3.563	3.164	3.252
216.2	0.808	0.849	0.809	0.862	0.835	0.871	0.91	0.972	0.954	1.1	1.19	1.191	2.3	2.527	2.45	3.138	3.122	3.062	3.501	3.285	3.391	3.563	3.164	3.252
216.4	0.808	0.849	0.809	0.862	0.835	0.871	0.909	0.972	0.954	1.099	1.19	1.191	2.3	2.527	2.45	3.138	3.121	3.062	3.501	3.285	3.391	3.563	3.164	3.252
216.6	0.808	0.849	0.809	0.862	0.835	0.871	0.909	0.972	0.954	1.099	1.19	1.191	2.3	2.527	2.45	3.138	3.121	3.062	3.5	3.284	3.39	3.563	3.164	3.251
216.8	0.808	0.849	0.809	0.861	0.835	0.871	0.909	0.972	0.954	1.099	1.19	1.191	2.3	2.526	2.45	3.138	3.12	3.061	3.5	3.284	3.39	3.562	3.163	3.251
217	0.808	0.849	0.809	0.861	0.835	0.871	0.908	0.972	0.954	1.099	1.19	1.191	2.3	2.526	2.45	3.138	3.12	3.061	3.5	3.284	3.39	3.562	3.163	3.251
217.2	0.807	0.849	0.809	0.861	0.835	0.871	0.908	0.971	0.954	1.099	1.19	1.191	2.299	2.526	2.45	3.137	3.12	3.06	3.499	3.284	3.39	3.562	3.163	3.25
217.4	0.807	0.849	0.809	0.861	0.835	0.871	0.907	0.971	0.954	1.099	1.19	1.191	2.299	2.526	2.45	3.137	3.12	3.06	3.499	3.283	3.389	3.562	3.163	3.25
217.6	0.807	0.849	0.809	0.861	0.834	0.87	0.907	0.971	0.954	1.099	1.19	1.191	2.299	2.525	2.449	3.137	3.12	3.059	3.498	3.283	3.389	3.561	3.163	3.249
217.8	0.807	0.849	0.809	0.861	0.834	0.87	0.906	0.971	0.954	1.099	1.19	1.191	2.298	2.525	2.449	3.137	3.119	3.059	3.498	3.283	3.389	3.561	3.163	3.249
218	0.806	0.848	0.809	0.861	0.834	0.87	0.906	0.971	0.954	1.099	1.189	1.191	2.298	2.525	2.449	3.137	3.119	3.059	3.497	3.282	3.388	3.561	3.162	3.248
218.2	0.806	0.848	0.808	0.861	0.834	0.87	0.906	0.97	0.954	1.099	1.189	1.191	2.298	2.525	2.449	3.137	3.119	3.058	3.497	3.282	3.388	3.56	3.162	3.248
218.4	0.806	0.848	0.808	0.86	0.834	0.869	0.906	0.97	0.954	1.099	1.189	1.191	2.298	2.525	2.449	3.137	3.119	3.058	3.497	3.282	3.388	3.56	3.162	3.248
218.6	0.806	0.847	0.809	0.86	0.834	0.869	0.906	0.97	0.954	1.099	1.189	1.191	2.298	2.524	2.449	3.137	3.119	3.058	3.496	3.281	3.388	3.559	3.161	3.248
218.8	0.805	0.847	0.808	0.86	0.834	0.869	0.906	0.97	0.953	1.099	1.188	1.191	2.297	2.524	2.449	3.137	3.119	3.058	3.496	3.281	3.387	3.559	3.161	3.248
219	0.805	0.847	0.808	0.86	0.834	0.869	0.906	0.97	0.953	1.099	1.188	1.19	2.297	2.524	2.449	3.137	3.119	3.058	3.495	3.28	3.387	3.559	3.161	3.247
219.2	0.804	0.847	0.808	0.859	0.834	0.869	0.906	0.97	0.952	1.099	1.188	1.19	2.297	2.523	2.449	3.137	3.119	3.058	3.495	3.28	3.387	3.558	3.161	3.247
219.4	0.804	0.847	0.808	0.859	0.834	0.869	0.906	0.97	0.952	1.099	1.188	1.189	2.297	2.523	2.449	3.137	3.119	3.058	3.495	3.28	3.387	3.558	3.16	3.247
219.6	0.804	0.846	0.808	0.859	0.834	0.869	0.906	0.97	0.952	1.099	1.188	1.189	2.297	2.523	2.449	3.137	3.118	3.058	3.494	3.279	3.387	3.558	3.16	3.247
219.8	0.804	0.846	0.808	0.86	0.833	0.869	0.906	0.97	0.952	1.099	1.188	1.189	2.297	2.523	2.449	3.137	3.118	3.058	3.494	3.279	3.387	3.557	3.16	3.247
220	0.803	0.846	0.808	0.86	0.833	0.869	0.906	0.97	0.952	1.098	1.188	1.189	2.297	2.523	2.449	3.137	3.118	3.058	3.494	3.279	3.387	3.557	3.16	3.247
220.2	0.803	0.846	0.808	0.86	0.833	0.869	0.906	0.97	0.952	1.098	1.187	1.189	2.297	2.523	2.449	3.137	3.118	3.058	3.494	3.279	3.387	3.557	3.159	3.247
220.4	0.803	0.846	0.808	0.86	0.834	0.869	0.906	0.97	0.951	1.098	1.187	1.189	2.296	2.523	2.449	3.137	3.118	3.057	3.494	3.279	3.387	3.557	3.159	3.247
220.6	0.803	0.846	0.808	0.859	0.834	0.869	0.906	0.97	0.951	1.098	1.187	1.189	2.296	2.523	2.449	3.137	3.118	3.057	3.493	3.278	3.387	3.556	3.159	3.246
220.8	0.803	0.847	0.808	0.859	0.834	0.869	0.906	0.97	0.951	1.097	1.187	1.189	2.296	2.523	2.449	3.137	3.117	3.057	3.493	3.278	3.386	3.556	3.158	3.246
221	0.803	0.847	0.808	0.859	0.833	0.869	0.906	0.969	0.951	1.097	1.186	1.189	2.296	2.523	2.449	3.136	3.117	3.056	3.493	3.278	3.386	3.556	3.158	3.246
221.2	0.803	0.847	0.808	0.859	0.833	0.869	0.906	0.969	0.951	1.097	1.186	1.189	2.295	2.523	2.449	3.136	3.117	3.056	3.493	3.278	3.385	3.555	3.158	3.246
221.4	0.803	0.847	0.807	0.859	0.833	0.869	0.906	0.969	0.952	1.097	1.186	1.189	2.295	2.523	2.449	3.136	3.117	3.056	3.493	3.278	3.385	3.555	3.158	3.245
221.6	0.803	0.846	0.807	0.858	0.833	0.869	0.906	0.969	0.952	1.097	1.186	1.189	2.295	2.523	2.449	3.136	3.116	3.056	3.493	3.278	3.384	3.555	3.158	3.245
221.8	0.803	0.846	0.807	0.858	0.833	0.869	0.906	0.969	0.952	1.096	1.186	1.189	2.294	2.523	2.449	3.135	3.116	3.056	3.492	3.278	3.384	3.554	3.157	3.245
222	0.803	0.846	0.806	0.858	0.832	0.869	0.906	0.969	0.952	1.097	1.187	1.189	2.294	2.523	2.449	3.135	3.116	3.056	3.492	3.278	3.384	3.554	3.157	3.244
222.2	0.803	0.846	0.806	0.857	0.832	0.869	0.906	0.969	0.952	1.097	1.187	1.189	2.294	2.523	2.449	3.135	3.116	3.055	3.492	3.278	3.384	3.554	3.157	3.244
222.4	0.803	0.845	0.806	0.857	0.832	0.868	0.906	0.968	0.952	1.097	1.186	1.189	2.294	2.523	2.448	3.134	3.116	3.055	3.492	3.278	3.384	3.554	3.157	3.244
222.6	0.803	0.845	0.806	0.857	0.832	0.868	0.906	0.968	0.951	1.097	1.186	1.188	2.294	2.522	2.448	3.134	3.116	3.055	3.492	3.278	3.383	3.553	3.157	3.244
222.8	0.803	0.845	0.806	0.856	0.832	0.868	0.905	0.968	0.951	1.097	1.186	1.188	2.294	2.522	2.448	3.133	3.116	3.055	3.491	3.277	3.383	3.553	3.156	3.243
223	0.803	0.845	0.806	0.856	0.832	0.868	0.905	0.968	0.951	1.097	1.185	1.188	2.294	2.522	2.448	3.133	3.115	3.055	3.491	3.277	3.383	3.553	3.156	3.243
223.2	0.803	0.845	0.805	0.856	0.832	0.867	0.905	0.968	0.951	1.097	1.185	1.188	2.294	2.522	2.448	3.132	3.115	3.055	3.491	3.277	3.383	3.553	3.156	3.243
223.4	0.803	0.845	0.805	0.856	0.832	0.867	0.905	0.968	0.951	1.097	1.185	1.188	2.294	2.521	2.448	3.132	3.115	3.055	3.49	3.277	3.382	3.553	3.156	3.243
223.6	0.803	0.845	0.805	0.856	0.832	0.867	0.905	0.968	0.95	1.097	1.185	1.188	2.294	2.521	2.447	3.132	3.115	3.054	3.49	3.276	3.382	3.552	3.156	3.243
223.8	0.803	0.845	0.806	0.856	0.831	0.867	0.905	0.967	0.95	1.097	1.185	1.188	2.294	2.52	2.447	3.132	3.115	3.054	3.49	3.276	3.382	3.552	3.156	3.242
224	0.803	0.844	0.806	0.856	0.831	0.867	0.905	0.967	0.95	1.097	1.185	1.187	2.294	2.52	2.447	3.132	3.115	3.054	3.49	3.276	3.382	3.552	3.156	3.242
224.2	0.803	0.844	0.806	0.856	0.831	0.867	0.905	0.967	0.95	1.097	1.184	1.187	2.295	2.519	2.447	3.132	3.115	3.054	3.49	3.275	3.382	3.552	3.155	3.242
224.4	0.803	0.844	0.806	0.856	0.831	0.867	0.904	0.967	0.949	1.097	1.184	1.187	2.295	2.519	2.446	3.132	3.115	3.054	3.49	3.275	3.381	3.551	3.155	3.241
224.6	0.803	0.844	0.806	0.856	0.83	0.867	0.904	0.967	0.949	1.097	1.184	1.187	2.295	2.519	2.446	3.132	3.115	3.054	3.49	3.274	3.381	3.551	3.155	3.241
224.8	0.803	0.844	0.806	0.856	0.83	0.867	0.904	0.967	0.949	1.096	1.184	1.187	2.295	2.519	2.446	3.132	3.115	3.054	3.49	3.274	3.381	3.551	3.154	3.24
225	0.804	0.843	0.806	0.856	0.83	0.867	0.904	0.966	0.949	1.096	1.184	1.187	2.295	2.518	2.446	3.132	3.115	3.054	3.49	3.274	3.381	3.551	3.154	3.24
225.2	0.804	0.843	0.806	0.856	0.83	0.866	0.904	0.966	0.949	1.096	1.183	1.187	2.295	2.518	2.446	3.132	3.115	3.054	3.49	3.273	3.381	3.55	3.154	3.24
225.4	0.803	0.843	0.806	0.856	0.83	0.867	0.904	0.966	0.949	1.095	1.183	1.186	2.294	2.518	2.446	3.132	3.114	3.054	3.49	3.273	3.381	3.55	3.154	3.239
225.6	0.803	0.843	0.806	0.856	0.83	0.867	0.904	0.966	0.949	1.095	1.183	1.186	2.294	2.518	2.446	3.132	3.114	3.054	3.489	3.273	3.381	3.55	3.153	3.239
225.8	0.803	0.843	0.806	0.856	0.83	0.867	0.904	0.966	0.949	1.095	1.184	1.186	2.294	2.519	2.446	3.132	3.114	3.054	3.489	3.273	3.381	3.55	3.153	3.239
226	0.803	0.843	0.806	0.855	0.83	0.866	0.904	0.966	0.949	1.094	1.184	1.186	2.294	2.519	2.446	3.133	3.114	3.054	3.489	3.272	3.381	3.55	3.153	3.238
226.2	0.803	0.843	0.805	0.855	0.83	0.866	0.904	0.966	0.949	1.094	1.184	1.186	2.293	2.519	2.446	3.132	3.114	3.053	3.489	3.272	3.381	3.549	3.153	3.238
226.4	0.803	0.843	0.805	0.855	0.83	0.866	0.904	0.966	0.949	1.094	1.184	1.186	2.293	2.519	2.446	3.132	3.113	3.053	3.489	3.271	3.381	3.549	3.153	3.238
226.6	0.803	0.843	0.805	0.855	0.83	0.866	0.903	0.965	0.949	1.094	1.184	1.186	2.293	2.52	2.446	3.132	3.113	3.053	3.489	3.271	3.381	3.549	3.153	3.238
226.8	0.802	0.843	0.805	0.855	0.83	0.866	0.903	0.965	0.949	1.093	1.184	1.186	2.293	2.52	2.445	3.132	3.112	3.052	3.488	3.271	3.381	3.549	3.153	3.238
227	0.802	0.843	0.805	0.855	0.83	0.865	0.903	0.965	0.949	1.093	1.184	1.186	2.293	2.52	2.445	3.132	3.112	3.052	3.488	3.27	3.381	3.548	3.153	3.237
227.2	0.801	0.843	0.805	0.854	0.83	0.865	0.903	0.964	0.948	1.093	1.184	1.186	2.293	2.52	2.445	3.131	3.112	3.052	3.488	3.27	3.381	3.548	3.153	3.237
227.4	0.801	0.843	0.805	0.854	0.829	0.865	0.903	0.964	0.948	1.092	1.184	1.186	2.293	2.52	2.445	3.131	3.112	3.051	3.487	3.27	3.38	3.548	3.153	3.237
227.6	0.8	0.843	0.805	0.854	0.829	0.865	0.903	0.964	0.947	1.092	1.184	1.185	2.293	2.519	2.445	3.131	3.111	3.051	3.487	3.27	3.38	3.548	3.152	3.237
227.8	0.8	0.843	0.805	0.854	0.829	0.865	0.903	0.964	0.947	1.093	1.184	1.185	2.293	2.519	2.445	3.131	3.112	3.051	3.486	3.27	3.38	3.548	3.152	3.236
228	0.8	0.843	0.805	0.853	0.829	0.865	0.903	0.964	0.947	1.093	1.184	1.185	2.293	2.519	2.445	3.13	3.112	3.05	3.486	3.27	3.379	3.548	3.151	3.236
228.2	0.799	0.843	0.804	0.853	0.828	0.865	0.903	0.964	0.947	1.093	1.184	1.185	2.293	2.519	2.444	3.13	3.112	3.05	3.485	3.27	3.379	3.547	3.151	3.235
228.4	0.799	0.843	0.804	0.853	0.828	0.865	0.903	0.964	0.947	1.093	1.184	1.185	2.293	2.518	2.444	3.129	3.111	3.05	3.484	3.27	3.379	3.547	3.15	3.235
228.6	0.799	0.843	0.804	0.853	0.828	0.865	0.903	0.965	0.947	1.093	1.184	1.185	2.293	2.518	2.444	3.129	3.111	3.049	3.484	3.27	3.378	3.547	3.15	3.235
228.8	0.799	0.843	0.804	0.853	0.828	0.864	0.903	0.965	0.947	1.093	1.184	1.184	2.293	2.518	2.444	3.129	3.111	3.049	3.484	3.27	3.378	3.546	3.149	3.235
229	0.799	0.843	0.803	0.853	0.828	0.864	0.902	0.965	0.947	1.093	1.183	1.184	2.293	2.517	2.444	3.129	3.111	3.049	3.483	3.269	3.377	3.546	3.148	3.234
229.2	0.799	0.843	0.803	0.853	0.828	0.864	0.902	0.965	0.947	1.093	1.183	1.184	2.293	2.517	2.444	3.13	3.111	3.049	3.483	3.269	3.377	3.546	3.148	3.234
229.4	0.799	0.844	0.803	0.853	0.828	0.864	0.902	0.965	0.948	1.093	1.183	1.184	2.293	2.517	2.444	3.13	3.11	3.049	3.483	3.269	3.377	3.545	3.148	3.235
229.6	0.799	0.843	0.802	0.854	0.828	0.864	0.902	0.965	0.948	1.093	1.182	1.184	2.292	2.517	2.444	3.13	3.11	3.049	3.482	3.269	3.376	3.545	3.148	3.235
229.8	0.799	0.843	0.802	0.854	0.828	0.864	0.902	0.965	0.948	1.092	1.182	1.184	2.292	2.517	2.443	3.13	3.11	3.049	3.482	3.269	3.376	3.545	3.148	3.235
230	0.8	0.843	0.802	0.854	0.828	0.864	0.901	0.964	0.948	1.092	1.182	1.184	2.291	2.517	2.443	3.13	3.109	3.049	3.482	3.268	3.375	3.544	3.148	3.235
230.2	0.8	0.842	0.802	0.854	0.828	0.864	0.901	0.964	0.947	1.092	1.182	1.184	2.291	2.517	2.443	3.13	3.109	3.048	3.482	3.267	3.375	3.544	3.148	3.235
230.4	0.8	0.842	0.802	0.854	0.828	0.863	0.901	0.964	0.947	1.092	1.182	1.184	2.291	2.517	2.442	3.131	3.109	3.048	3.482	3.267	3.375	3.544	3.148	3.235
230.6	0.8	0.841	0.802	0.854	0.828	0.863	0.901	0.964	0.947	1.091	1.182	1.184	2.29	2.517	2.442	3.131	3.109	3.048	3.481	3.266	3.375	3.543	3.148	3.234
230.8	0.799	0.841	0.802	0.854	0.828	0.863	0.901	0.964	0.947	1.091	1.182	1.184	2.29	2.516	2.442	3.131	3.109	3.048	3.481	3.266	3.375	3.543	3.148	3.234
231	0.799	0.84	0.802	0.854	0.828	0.863	0.901	0.964	0.947	1.091	1.182	1.184	2.29	2.516	2.442	3.131	3.109	3.048	3.481	3.265	3.374	3.542	3.148	3.234
231.2	0.799	0.84	0.802	0.854	0.828	0.864	0.901	0.964	0.947	1.091	1.181	1.184	2.29	2.516	2.441	3.13	3.109	3.048	3.481	3.265	3.374	3.542	3.148	3.234
231.4	0.799	0.839	0.802	0.854	0.829	0.864	0.901	0.964	0.946	1.091	1.181	1.184	2.29	2.516	2.441	3.13	3.109	3.047	3.481	3.265	3.374	3.542	3.148	3.234
231.6	0.799	0.839	0.802	0.854	0.829	0.864	0.901	0.964	0.946	1.091	1.18	1.184	2.29	2.516	2.441	3.13	3.109	3.047	3.481	3.265	3.374	3.542	3.148	3.234
231.8	0.798	0.839	0.802	0.854	0.829	0.864	0.901	0.964	0.946	1.091	1.18	1.184	2.29	2.516	2.441	3.129	3.109	3.047	3.48	3.265	3.374	3.542	3.148	3.233
232	0.798	0.839	0.802	0.854	0.828	0.865	0.901	0.965	0.946	1.091	1.18	1.184	2.29	2.516	2.441	3.128	3.109	3.047	3.48	3.265	3.374	3.541	3.148	3.233
232.2	0.798	0.839	0.802	0.853	0.828	0.865	0.9	0.965	0.946	1.091	1.18	1.184	2.29	2.515	2.441	3.128	3.109	3.047	3.48	3.265	3.374	3.541	3.148	3.233
232.4	0.797	0.839	0.802	0.853	0.828	0.865	0.9	0.965	0.945	1.09	1.18	1.184	2.289	2.515	2.441	3.127	3.109	3.047	3.48	3.265	3.374	3.541	3.147	3.232
232.6	0.797	0.839	0.802	0.853	0.828	0.865	0.9	0.964	0.945	1.09	1.18	1.184	2.289	2.515	2.44	3.127	3.109	3.047	3.48	3.265	3.374	3.541	3.147	3.232
232.8	0.797	0.839	0.802	0.852	0.827	0.865	0.9	0.964	0.945	1.09	1.18	1.183	2.289	2.515	2.44	3.127	3.109	3.046	3.48	3.265	3.374	3.541	3.146	3.231
233	0.797	0.839	0.802	0.852	0.827	0.865	0.9	0.964	0.945	1.089	1.18	1.183	2.289	2.514	2.44	3.126	3.109	3.046	3.48	3.265	3.373	3.541	3.146	3.231
233.2	0.796	0.839	0.801	0.852	0.827	0.864	0.899	0.964	0.945	1.089	1.18	1.183	2.288	2.514	2.44	3.126	3.108	3.046	3.48	3.265	3.373	3.54	3.146	3.231
233.4	0.796	0.839	0.801	0.852	0.826	0.864	0.899	0.964	0.945	1.089	1.18	1.183	2.288	2.514	2.44	3.126	3.108	3.045	3.479	3.265	3.373	3.54	3.145	3.23
233.6	0.796	0.839	0.801	0.852	0.826	0.864	0.899	0.964	0.945	1.089	1.18	1.183	2.288	2.514	2.44	3.126	3.108	3.045	3.479	3.265	3.373	3.54	3.145	3.23
233.8	0.796	0.839	0.801	0.852	0.826	0.864	0.9	0.963	0.944	1.089	1.18	1.183	2.287	2.514	2.44	3.126	3.108	3.045	3.479	3.264	3.373	3.54	3.144	3.229
234	0.796	0.839	0.801	0.852	0.826	0.864	0.9	0.963	0.944	1.089	1.18	1.182	2.287	2.514	2.44	3.126	3.108	3.045	3.478	3.264	3.373	3.54	3.144	3.229
234.2	0.796	0.839	0.801	0.851	0.826	0.863	0.9	0.963	0.944	1.089	1.18	1.182	2.287	2.514	2.44	3.126	3.108	3.045	3.478	3.264	3.372	3.54	3.144	3.229
234.4	0.796	0.839	0.801	0.851	0.826	0.863	0.9	0.963	0.944	1.089	1.18	1.182	2.287	2.514	2.439	3.126	3.108	3.045	3.478	3.263	3.372	3.539	3.143	3.229
234.6	0.796	0.839	0.801	0.851	0.826	0.863	0.9	0.963	0.944	1.089	1.179	1.182	2.286	2.514	2.439	3.126	3.107	3.045	3.478	3.263	3.371	3.539	3.143	3.228
234.8	0.796	0.839	0.8	0.851	0.826	0.862	0.9	0.963	0.944	1.089	1.179	1.182	2.286	2.514	2.439	3.125	3.107	3.044	3.477	3.262	3.371	3.539	3.143	3.228
235	0.796	0.839	0.8	0.851	0.826	0.862	0.9	0.963	0.944	1.09	1.178	1.182	2.286	2.514	2.439	3.125	3.107	3.044	3.477	3.262	3.371	3.539	3.143	3.228
235.2	0.796	0.838	0.8	0.851	0.826	0.862	0.9	0.963	0.944	1.09	1.178	1.182	2.286	2.514	2.439	3.125	3.107	3.044	3.477	3.262	3.37	3.539	3.143	3.228
235.4	0.796	0.838	0.8	0.852	0.826	0.861	0.899	0.962	0.944	1.09	1.178	1.182	2.286	2.513	2.44	3.125	3.107	3.044	3.477	3.262	3.37	3.539	3.143	3.227
235.6	0.796	0.838	0.8	0.852	0.826	0.861	0.899	0.962	0.944	1.09	1.177	1.181	2.286	2.513	2.44	3.124	3.107	3.044	3.476	3.261	3.369	3.539	3.142	3.227
235.8	0.796	0.838	0.8	0.852	0.826	0.861	0.899	0.962	0.944	1.089	1.177	1.181	2.286	2.513	2.44	3.124	3.107	3.044	3.476	3.261	3.369	3.539	3.142	3.227
236	0.795	0.838	0.8	0.852	0.826	0.861	0.899	0.962	0.943	1.089	1.177	1.181	2.286	2.513	2.44	3.124	3.107	3.045	3.476	3.261	3.369	3.539	3.142	3.227
236.2	0.795	0.838	0.8	0.852	0.826	0.861	0.899	0.961	0.943	1.089	1.177	1.181	2.286	2.513	2.44	3.123	3.107	3.045	3.476	3.261	3.369	3.539	3.141	3.227
236.4	0.796	0.838	0.8	0.852	0.825	0.861	0.899	0.961	0.944	1.089	1.177	1.181	2.286	2.513	2.44	3.123	3.107	3.045	3.475	3.261	3.369	3.538	3.141	3.227
236.6	0.795	0.838	0.799	0.852	0.825	0.861	0.899	0.96	0.944	1.089	1.177	1.181	2.286	2.512	2.44	3.123	3.106	3.045	3.475	3.261	3.369	3.538	3.14	3.227
236.8	0.795	0.838	0.799	0.852	0.825	0.861	0.899	0.96	0.944	1.088	1.177	1.18	2.286	2.512	2.44	3.123	3.106	3.045	3.475	3.261	3.369	3.538	3.14	3.226
237	0.795	0.838	0.799	0.851	0.825	0.861	0.899	0.96	0.944	1.088	1.177	1.18	2.287	2.512	2.44	3.124	3.106	3.045	3.475	3.261	3.369	3.538	3.14	3.226
237.2	0.795	0.838	0.799	0.851	0.825	0.861	0.899	0.96	0.944	1.088	1.177	1.18	2.287	2.512	2.44	3.124	3.106	3.045	3.474	3.261	3.369	3.537	3.139	3.226
237.4	0.795	0.838	0.799	0.851	0.825	0.861	0.899	0.96	0.944	1.088	1.177	1.18	2.287	2.511	2.44	3.124	3.106	3.045	3.474	3.26	3.369	3.537	3.139	3.226
237.6	0.795	0.838	0.799	0.851	0.825	0.861	0.898	0.96	0.943	1.088	1.177	1.18	2.287	2.511	2.44	3.123	3.106	3.044	3.474	3.26	3.369	3.536	3.139	3.226
237.8	0.795	0.838	0.799	0.85	0.824	0.861	0.898	0.96	0.943	1.088	1.177	1.18	2.287	2.511	2.44	3.124	3.105	3.044	3.473	3.26	3.369	3.536	3.139	3.226
238	0.795	0.837	0.799	0.85	0.824	0.861	0.898	0.96	0.943	1.088	1.177	1.179	2.287	2.511	2.44	3.124	3.105	3.044	3.473	3.26	3.369	3.535	3.139	3.226
238.2	0.795	0.837	0.798	0.85	0.824	0.861	0.898	0.96	0.943	1.088	1.177	1.179	2.287	2.511	2.44	3.123	3.105	3.043	3.473	3.259	3.368	3.535	3.139	3.226
238.4	0.795	0.837	0.798	0.85	0.824	0.861	0.897	0.96	0.943	1.088	1.177	1.179	2.286	2.511	2.439	3.123	3.105	3.043	3.473	3.259	3.368	3.535	3.139	3.226
238.6	0.795	0.837	0.798	0.849	0.825	0.861	0.897	0.96	0.943	1.088	1.177	1.179	2.286	2.51	2.439	3.123	3.104	3.042	3.473	3.258	3.367	3.534	3.139	3.225
238.8	0.795	0.837	0.798	0.849	0.825	0.861	0.896	0.96	0.942	1.087	1.177	1.179	2.286	2.51	2.438	3.123	3.104	3.042	3.473	3.258	3.367	3.534	3.138	3.225
239	0.795	0.836	0.798	0.849	0.824	0.861	0.896	0.96	0.942	1.087	1.177	1.179	2.286	2.51	2.438	3.123	3.104	3.042	3.472	3.257	3.367	3.533	3.138	3.224
239.2	0.794	0.836	0.798	0.849	0.824	0.861	0.896	0.96	0.942	1.087	1.177	1.179	2.285	2.51	2.438	3.123	3.104	3.042	3.472	3.256	3.366	3.533	3.138	3.224
239.4	0.794	0.836	0.798	0.85	0.824	0.861	0.896	0.96	0.942	1.087	1.177	1.179	2.285	2.51	2.437	3.123	3.104	3.042	3.472	3.256	3.366	3.533	3.138	3.224
239.6	0.794	0.836	0.798	0.85	0.824	0.861	0.896	0.96	0.942	1.087	1.177	1.179	2.285	2.51	2.437	3.123	3.104	3.042	3.472	3.255	3.366	3.533	3.137	3.223
239.8	0.793	0.836	0.798	0.85	0.824	0.861	0.896	0.96	0.942	1.087	1.177	1.179	2.285	2.51	2.437	3.123	3.104	3.042	3.472	3.255	3.365	3.533	3.137	3.223
240	0.793	0.836	0.797	0.851	0.823	0.861	0.897	0.96	0.942	1.087	1.177	1.179	2.285	2.51	2.437	3.123	3.104	3.042	3.471	3.255	3.365	3.533	3.137	3.223
240.2	0.793	0.836	0.797	0.851	0.823	0.861	0.897	0.959	0.942	1.086	1.177	1.179	2.284	2.51	2.437	3.122	3.104	3.042	3.471	3.255	3.365	3.533	3.137	3.222
240.4	0.793	0.836	0.797	0.851	0.823	0.861	0.897	0.959	0.942	1.086	1.177	1.179	2.284	2.51	2.437	3.122	3.103	3.042	3.471	3.255	3.365	3.533	3.136	3.222
240.6	0.793	0.836	0.797	0.851	0.823	0.861	0.897	0.959	0.942	1.086	1.177	1.179	2.284	2.51	2.437	3.122	3.103	3.042	3.47	3.255	3.365	3.532	3.136	3.222
240.8	0.793	0.836	0.798	0.851	0.823	0.861	0.897	0.959	0.942	1.086	1.177	1.179	2.284	2.51	2.437	3.122	3.103	3.041	3.47	3.255	3.365	3.532	3.136	3.222
241	0.793	0.836	0.798	0.85	0.823	0.861	0.897	0.959	0.941	1.086	1.176	1.178	2.284	2.51	2.437	3.122	3.103	3.04	3.47	3.255	3.364	3.531	3.136	3.222
241.2	0.793	0.836	0.798	0.85	0.823	0.861	0.897	0.959	0.941	1.086	1.176	1.178	2.284	2.51	2.437	3.121	3.103	3.04	3.47	3.255	3.364	3.531	3.136	3.222
241.4	0.793	0.836	0.798	0.85	0.822	0.86	0.897	0.959	0.941	1.086	1.176	1.178	2.284	2.51	2.437	3.121	3.103	3.04	3.47	3.255	3.364	3.531	3.136	3.222
241.6	0.793	0.836	0.797	0.849	0.822	0.86	0.897	0.959	0.941	1.086	1.176	1.177	2.285	2.51	2.437	3.121	3.103	3.039	3.47	3.255	3.363	3.53	3.136	3.222
241.8	0.793	0.836	0.797	0.849	0.822	0.86	0.897	0.959	0.941	1.086	1.176	1.177	2.285	2.51	2.437	3.121	3.102	3.039	3.47	3.255	3.363	3.53	3.136	3.222
242	0.793	0.835	0.797	0.849	0.823	0.86	0.897	0.959	0.94	1.086	1.175	1.177	2.284	2.51	2.437	3.121	3.102	3.039	3.469	3.255	3.363	3.53	3.136	3.222
242.2	0.793	0.835	0.797	0.848	0.823	0.86	0.897	0.959	0.94	1.086	1.175	1.177	2.284	2.51	2.436	3.121	3.102	3.038	3.469	3.255	3.363	3.529	3.136	3.221
242.4	0.793	0.835	0.797	0.848	0.823	0.86	0.897	0.959	0.94	1.086	1.174	1.177	2.284	2.51	2.436	3.121	3.101	3.038	3.469	3.254	3.363	3.529	3.136	3.221
242.6	0.793	0.835	0.797	0.848	0.823	0.859	0.896	0.959	0.94	1.086	1.174	1.177	2.284	2.509	2.436	3.121	3.101	3.038	3.469	3.254	3.363	3.528	3.136	3.221
242.8	0.793	0.835	0.797	0.848	0.823	0.859	0.897	0.959	0.94	1.085	1.174	1.177	2.284	2.509	2.435	3.121	3.101	3.038	3.469	3.253	3.363	3.528	3.135	3.22
243	0.793	0.835	0.797	0.848	0.823	0.859	0.897	0.959	0.939	1.085	1.174	1.177	2.284	2.509	2.435	3.121	3.1	3.038	3.468	3.253	3.363	3.528	3.135	3.22
243.2	0.793	0.835	0.797	0.848	0.823	0.859	0.897	0.959	0.939	1.085	1.174	1.177	2.283	2.509	2.435	3.121	3.1	3.038	3.468	3.252	3.363	3.528	3.135	3.22
243.4	0.793	0.835	0.797	0.848	0.822	0.859	0.897	0.959	0.939	1.085	1.174	1.177	2.283	2.509	2.435	3.121	3.1	3.038	3.468	3.252	3.363	3.529	3.135	3.22
243.6	0.792	0.835	0.797	0.848	0.822	0.859	0.896	0.959	0.939	1.084	1.174	1.177	2.283	2.509	2.435	3.121	3.099	3.038	3.468	3.251	3.363	3.529	3.135	3.22
243.8	0.792	0.835	0.797	0.848	0.822	0.858	0.896	0.959	0.939	1.084	1.174	1.178	2.283	2.509	2.435	3.121	3.099	3.038	3.467	3.251	3.363	3.529	3.135	3.219
244	0.792	0.835	0.796	0.849	0.822	0.858	0.896	0.959	0.939	1.084	1.174	1.178	2.282	2.509	2.435	3.121	3.099	3.038	3.467	3.251	3.363	3.529	3.134	3.219
244.2	0.792	0.835	0.796	0.848	0.822	0.858	0.895	0.958	0.938	1.084	1.174	1.178	2.282	2.509	2.435	3.121	3.099	3.038	3.467	3.251	3.363	3.529	3.134	3.219
244.4	0.792	0.835	0.796	0.848	0.822	0.858	0.895	0.958	0.938	1.084	1.174	1.178	2.282	2.509	2.435	3.12	3.099	3.038	3.467	3.25	3.363	3.529	3.134	3.219
244.6	0.792	0.835	0.796	0.848	0.822	0.858	0.894	0.958	0.938	1.084	1.174	1.178	2.282	2.509	2.435	3.12	3.098	3.038	3.467	3.25	3.363	3.529	3.133	3.219
244.8	0.792	0.835	0.796	0.848	0.822	0.858	0.894	0.958	0.938	1.084	1.174	1.178	2.282	2.509	2.435	3.12	3.098	3.038	3.467	3.25	3.363	3.529	3.133	3.219
245	0.792	0.835	0.796	0.848	0.822	0.858	0.893	0.958	0.938	1.084	1.174	1.178	2.282	2.509	2.435	3.12	3.099	3.038	3.467	3.25	3.362	3.529	3.132	3.219
245.2	0.792	0.835	0.796	0.848	0.822	0.858	0.893	0.957	0.938	1.084	1.174	1.177	2.282	2.508	2.435	3.119	3.099	3.038	3.467	3.25	3.362	3.528	3.132	3.218
245.4	0.792	0.835	0.796	0.848	0.822	0.858	0.893	0.957	0.938	1.084	1.174	1.177	2.282	2.508	2.434	3.119	3.099	3.038	3.467	3.25	3.361	3.528	3.132	3.218
245.6	0.792	0.834	0.796	0.848	0.822	0.858	0.893	0.957	0.938	1.084	1.174	1.177	2.283	2.508	2.434	3.119	3.099	3.038	3.466	3.249	3.361	3.527	3.131	3.218
245.8	0.792	0.834	0.796	0.848	0.822	0.858	0.894	0.957	0.938	1.084	1.174	1.176	2.282	2.508	2.434	3.119	3.099	3.038	3.466	3.249	3.361	3.527	3.131	3.218
246	0.792	0.834	0.796	0.848	0.822	0.858	0.894	0.957	0.938	1.084	1.174	1.176	2.282	2.508	2.434	3.119	3.099	3.037	3.465	3.249	3.36	3.526	3.131	3.217
246.2	0.791	0.833	0.796	0.847	0.822	0.858	0.894	0.957	0.938	1.084	1.174	1.176	2.282	2.507	2.433	3.119	3.099	3.037	3.465	3.249	3.36	3.525	3.131	3.217
246.4	0.791	0.833	0.795	0.847	0.821	0.858	0.895	0.957	0.938	1.084	1.174	1.176	2.282	2.507	2.433	3.119	3.099	3.036	3.464	3.248	3.36	3.525	3.131	3.217
246.6	0.791	0.833	0.795	0.846	0.821	0.859	0.895	0.957	0.938	1.084	1.174	1.175	2.282	2.507	2.433	3.119	3.099	3.036	3.464	3.248	3.36	3.525	3.131	3.217
246.8	0.791	0.832	0.795	0.846	0.822	0.859	0.895	0.957	0.938	1.084	1.174	1.175	2.282	2.507	2.433	3.119	3.099	3.036	3.463	3.248	3.36	3.524	3.131	3.216
247	0.791	0.832	0.795	0.846	0.822	0.859	0.895	0.957	0.938	1.084	1.173	1.175	2.282	2.507	2.433	3.119	3.099	3.035	3.463	3.248	3.359	3.524	3.131	3.216
247.2	0.791	0.832	0.795	0.846	0.822	0.859	0.896	0.956	0.938	1.083	1.173	1.175	2.281	2.506	2.433	3.119	3.098	3.035	3.462	3.248	3.359	3.523	3.13	3.216
247.4	0.791	0.832	0.795	0.845	0.822	0.858	0.896	0.956	0.938	1.083	1.173	1.175	2.281	2.506	2.433	3.118	3.098	3.035	3.462	3.248	3.359	3.523	3.13	3.216
247.6	0.79	0.832	0.794	0.845	0.822	0.858	0.896	0.956	0.938	1.083	1.172	1.175	2.281	2.506	2.433	3.118	3.098	3.035	3.462	3.248	3.359	3.523	3.13	3.215
247.8	0.79	0.833	0.794	0.846	0.822	0.858	0.896	0.956	0.938	1.083	1.172	1.175	2.28	2.506	2.433	3.118	3.098	3.035	3.462	3.248	3.359	3.523	3.13	3.215
248	0.79	0.833	0.794	0.846	0.822	0.858	0.895	0.956	0.937	1.083	1.172	1.175	2.28	2.506	2.433	3.118	3.098	3.035	3.461	3.248	3.359	3.523	3.13	3.215
248.2	0.79	0.833	0.794	0.846	0.821	0.858	0.895	0.956	0.937	1.082	1.172	1.175	2.28	2.506	2.432	3.118	3.098	3.035	3.461	3.248	3.359	3.523	3.13	3.214
248.4	0.79	0.832	0.794	0.846	0.821	0.857	0.895	0.956	0.937	1.082	1.171	1.174	2.28	2.506	2.432	3.118	3.098	3.035	3.462	3.248	3.359	3.523	3.13	3.214
248.6	0.79	0.832	0.794	0.846	0.821	0.857	0.894	0.956	0.937	1.082	1.171	1.174	2.28	2.506	2.432	3.118	3.098	3.035	3.462	3.247	3.359	3.523	3.129	3.213
248.8	0.79	0.832	0.794	0.846	0.821	0.857	0.894	0.956	0.937	1.082	1.171	1.174	2.28	2.506	2.432	3.118	3.098	3.035	3.462	3.247	3.359	3.523	3.129	3.213
249	0.79	0.832	0.794	0.845	0.821	0.857	0.894	0.956	0.936	1.081	1.171	1.174	2.28	2.506	2.432	3.118	3.098	3.036	3.462	3.246	3.359	3.523	3.129	3.212
249.2	0.79	0.832	0.794	0.845	0.821	0.856	0.894	0.956	0.936	1.081	1.171	1.174	2.28	2.505	2.432	3.118	3.097	3.035	3.462	3.246	3.359	3.523	3.129	3.212
249.4	0.79	0.832	0.794	0.845	0.821	0.856	0.894	0.956	0.936	1.081	1.171	1.174	2.28	2.505	2.432	3.118	3.097	3.035	3.462	3.246	3.358	3.522	3.129	3.211
249.6	0.79	0.832	0.794	0.845	0.821	0.856	0.894	0.956	0.936	1.081	1.172	1.174	2.28	2.505	2.432	3.118	3.097	3.035	3.462	3.245	3.358	3.522	3.128	3.211
249.8	0.79	0.832	0.794	0.845	0.821	0.856	0.893	0.956	0.936	1.081	1.172	1.174	2.28	2.505	2.432	3.117	3.097	3.035	3.462	3.245	3.358	3.522	3.128	3.211
250	0.79	0.832	0.794	0.845	0.821	0.855	0.893	0.956	0.936	1.081	1.172	1.174	2.28	2.505	2.432	3.118	3.097	3.035	3.461	3.245	3.358	3.522	3.128	3.211
250.2	0.79	0.832	0.794	0.845	0.821	0.855	0.893	0.956	0.936	1.081	1.172	1.174	2.28	2.504	2.432	3.118	3.097	3.035	3.461	3.245	3.357	3.523	3.128	3.211
250.4	0.79	0.832	0.793	0.845	0.821	0.855	0.893	0.956	0.936	1.081	1.172	1.174	2.28	2.504	2.433	3.118	3.096	3.035	3.461	3.244	3.357	3.523	3.128	3.211
250.6	0.79	0.832	0.793	0.845	0.821	0.855	0.893	0.956	0.936	1.081	1.172	1.174	2.28	2.504	2.433	3.117	3.096	3.034	3.461	3.244	3.357	3.523	3.127	3.211
250.8	0.789	0.832	0.793	0.845	0.821	0.856	0.893	0.956	0.936	1.081	1.172	1.174	2.28	2.504	2.433	3.117	3.096	3.034	3.461	3.244	3.356	3.523	3.127	3.211
251	0.789	0.832	0.793	0.845	0.821	0.856	0.893	0.956	0.936	1.081	1.172	1.174	2.279	2.504	2.433	3.117	3.095	3.034	3.46	3.244	3.356	3.522	3.127	3.211
251.2	0.789	0.832	0.793	0.845	0.821	0.856	0.893	0.956	0.936	1.081	1.172	1.174	2.279	2.504	2.433	3.117	3.095	3.033	3.46	3.244	3.355	3.522	3.126	3.211
251.4	0.789	0.832	0.793	0.845	0.821	0.856	0.893	0.955	0.936	1.081	1.172	1.173	2.279	2.504	2.432	3.116	3.095	3.033	3.46	3.244	3.355	3.522	3.126	3.211
251.6	0.789	0.832	0.793	0.845	0.821	0.856	0.892	0.955	0.936	1.081	1.172	1.173	2.279	2.504	2.432	3.116	3.095	3.033	3.46	3.244	3.355	3.521	3.126	3.211
251.8	0.789	0.831	0.793	0.845	0.82	0.856	0.892	0.955	0.936	1.081	1.172	1.173	2.279	2.504	2.432	3.116	3.095	3.033	3.459	3.244	3.355	3.521	3.125	3.211
252	0.789	0.831	0.793	0.845	0.82	0.856	0.892	0.955	0.936	1.081	1.172	1.173	2.279	2.504	2.432	3.116	3.095	3.032	3.459	3.243	3.355	3.521	3.125	3.211
252.2	0.789	0.83	0.792	0.845	0.82	0.856	0.892	0.955	0.936	1.081	1.171	1.172	2.279	2.504	2.431	3.116	3.095	3.032	3.459	3.243	3.355	3.52	3.125	3.21
252.4	0.789	0.83	0.792	0.845	0.82	0.856	0.892	0.955	0.936	1.081	1.171	1.172	2.279	2.504	2.431	3.115	3.094	3.032	3.459	3.243	3.355	3.52	3.125	3.21
252.6	0.789	0.83	0.792	0.845	0.819	0.856	0.892	0.955	0.935	1.081	1.171	1.172	2.278	2.504	2.431	3.115	3.094	3.032	3.459	3.242	3.355	3.52	3.125	3.21
252.8	0.789	0.829	0.791	0.844	0.819	0.855	0.892	0.955	0.935	1.08	1.171	1.172	2.278	2.504	2.43	3.115	3.094	3.032	3.459	3.242	3.355	3.52	3.125	3.209
253	0.789	0.829	0.791	0.844	0.819	0.855	0.891	0.955	0.935	1.08	1.171	1.172	2.278	2.504	2.43	3.115	3.094	3.032	3.458	3.242	3.354	3.519	3.124	3.209
253.2	0.788	0.829	0.791	0.843	0.818	0.855	0.891	0.955	0.935	1.08	1.171	1.172	2.278	2.504	2.43	3.115	3.093	3.032	3.458	3.242	3.354	3.519	3.124	3.209
253.4	0.788	0.829	0.791	0.843	0.818	0.854	0.891	0.955	0.935	1.08	1.17	1.172	2.278	2.504	2.429	3.114	3.093	3.032	3.458	3.242	3.354	3.519	3.124	3.208
253.6	0.788	0.829	0.791	0.843	0.818	0.854	0.891	0.954	0.934	1.08	1.17	1.172	2.278	2.504	2.429	3.114	3.093	3.032	3.457	3.242	3.353	3.519	3.124	3.208
253.8	0.788	0.829	0.791	0.843	0.818	0.854	0.891	0.954	0.934	1.08	1.169	1.172	2.277	2.504	2.429	3.114	3.093	3.032	3.457	3.242	3.353	3.519	3.123	3.207
254	0.787	0.829	0.791	0.843	0.818	0.854	0.891	0.954	0.934	1.08	1.169	1.173	2.277	2.504	2.429	3.114	3.093	3.032	3.457	3.242	3.353	3.519	3.123	3.207
254.2	0.787	0.83	0.792	0.843	0.818	0.854	0.891	0.954	0.934	1.08	1.168	1.173	2.277	2.503	2.429	3.113	3.093	3.032	3.457	3.242	3.353	3.519	3.123	3.207
254.4	0.787	0.83	0.792	0.843	0.818	0.854	0.891	0.954	0.934	1.079	1.168	1.173	2.277	2.503	2.429	3.113	3.093	3.032	3.457	3.241	3.353	3.519	3.123	3.207
254.6	0.787	0.83	0.792	0.843	0.818	0.854	0.891	0.954	0.934	1.079	1.168	1.173	2.277	2.503	2.429	3.113	3.093	3.032	3.457	3.241	3.352	3.519	3.122	3.206
254.8	0.787	0.831	0.792	0.843	0.818	0.854	0.892	0.954	0.934	1.079	1.168	1.173	2.277	2.503	2.429	3.113	3.093	3.033	3.457	3.241	3.352	3.518	3.122	3.206
255	0.787	0.831	0.792	0.843	0.818	0.855	0.892	0.954	0.934	1.079	1.168	1.173	2.277	2.502	2.429	3.113	3.092	3.033	3.456	3.241	3.352	3.518	3.122	3.206
255.2	0.787	0.831	0.791	0.843	0.818	0.855	0.892	0.954	0.934	1.079	1.168	1.173	2.277	2.502	2.429	3.113	3.092	3.033	3.456	3.24	3.352	3.518	3.122	3.206
255.4	0.787	0.83	0.791	0.843	0.818	0.855	0.892	0.954	0.934	1.078	1.168	1.172	2.277	2.502	2.429	3.113	3.092	3.033	3.456	3.24	3.352	3.517	3.122	3.206
255.6	0.787	0.83	0.791	0.844	0.818	0.855	0.892	0.954	0.934	1.078	1.168	1.172	2.277	2.501	2.429	3.113	3.092	3.032	3.455	3.24	3.351	3.517	3.122	3.206
255.8	0.787	0.83	0.791	0.844	0.818	0.855	0.892	0.954	0.934	1.078	1.168	1.172	2.277	2.501	2.429	3.113	3.092	3.032	3.455	3.239	3.351	3.517	3.122	3.206
256	0.787	0.83	0.791	0.844	0.818	0.855	0.892	0.954	0.933	1.078	1.168	1.172	2.277	2.501	2.429	3.113	3.092	3.032	3.455	3.239	3.351	3.516	3.122	3.205
256.2	0.788	0.83	0.791	0.844	0.818	0.855	0.892	0.954	0.933	1.078	1.169	1.172	2.277	2.501	2.429	3.113	3.092	3.031	3.454	3.239	3.351	3.516	3.122	3.205
256.4	0.788	0.83	0.79	0.844	0.818	0.855	0.892	0.953	0.933	1.078	1.169	1.171	2.277	2.502	2.428	3.114	3.092	3.031	3.454	3.239	3.351	3.516	3.122	3.205
256.6	0.788	0.829	0.79	0.844	0.818	0.855	0.892	0.953	0.933	1.078	1.169	1.171	2.277	2.502	2.428	3.114	3.092	3.031	3.453	3.239	3.351	3.515	3.122	3.205
256.8	0.788	0.829	0.79	0.844	0.818	0.855	0.891	0.953	0.933	1.079	1.169	1.171	2.277	2.502	2.428	3.114	3.093	3.031	3.453	3.238	3.35	3.515	3.122	3.204
257	0.788	0.829	0.79	0.843	0.818	0.855	0.891	0.953	0.933	1.079	1.169	1.171	2.277	2.502	2.428	3.114	3.092	3.03	3.453	3.238	3.35	3.515	3.121	3.204
257.2	0.788	0.829	0.79	0.843	0.818	0.855	0.891	0.953	0.933	1.079	1.169	1.172	2.276	2.502	2.428	3.114	3.092	3.03	3.453	3.238	3.35	3.515	3.121	3.204
257.4	0.787	0.829	0.79	0.842	0.818	0.854	0.891	0.953	0.933	1.079	1.169	1.171	2.276	2.501	2.428	3.115	3.092	3.03	3.453	3.238	3.35	3.515	3.121	3.204
257.6	0.787	0.829	0.79	0.842	0.819	0.854	0.891	0.953	0.933	1.079	1.169	1.171	2.276	2.501	2.428	3.114	3.092	3.03	3.453	3.238	3.35	3.514	3.12	3.203
257.8	0.787	0.829	0.79	0.842	0.819	0.854	0.891	0.953	0.933	1.079	1.169	1.171	2.276	2.501	2.428	3.114	3.092	3.029	3.453	3.238	3.35	3.514	3.12	3.203
258	0.787	0.83	0.79	0.842	0.819	0.854	0.891	0.953	0.933	1.08	1.169	1.171	2.276	2.501	2.428	3.114	3.091	3.029	3.453	3.238	3.35	3.515	3.12	3.203
258.2	0.787	0.83	0.79	0.842	0.819	0.855	0.89	0.953	0.933	1.08	1.168	1.171	2.276	2.501	2.428	3.114	3.091	3.029	3.453	3.238	3.35	3.515	3.12	3.203
258.4	0.787	0.83	0.79	0.842	0.819	0.855	0.89	0.953	0.933	1.08	1.168	1.171	2.276	2.501	2.428	3.113	3.091	3.028	3.453	3.238	3.35	3.515	3.12	3.203
258.6	0.786	0.83	0.79	0.842	0.819	0.855	0.89	0.953	0.933	1.08	1.168	1.171	2.275	2.5	2.428	3.113	3.091	3.028	3.453	3.238	3.35	3.515	3.121	3.203
258.8	0.786	0.829	0.79	0.842	0.818	0.855	0.89	0.953	0.933	1.079	1.168	1.17	2.275	2.5	2.427	3.112	3.091	3.028	3.452	3.238	3.35	3.515	3.121	3.203
259	0.785	0.829	0.79	0.842	0.818	0.855	0.889	0.953	0.933	1.079	1.168	1.17	2.275	2.5	2.427	3.112	3.091	3.028	3.452	3.237	3.35	3.514	3.121	3.203
259.2	0.785	0.829	0.791	0.842	0.818	0.854	0.889	0.953	0.933	1.078	1.168	1.17	2.275	2.499	2.427	3.111	3.091	3.028	3.452	3.237	3.35	3.514	3.121	3.203
259.4	0.785	0.829	0.791	0.842	0.818	0.854	0.889	0.953	0.933	1.078	1.167	1.17	2.275	2.499	2.427	3.111	3.091	3.028	3.451	3.236	3.35	3.514	3.12	3.203
259.6	0.785	0.829	0.791	0.842	0.818	0.854	0.889	0.953	0.933	1.078	1.167	1.17	2.275	2.499	2.427	3.11	3.09	3.028	3.451	3.236	3.349	3.513	3.12	3.203
259.8	0.785	0.829	0.791	0.842	0.818	0.853	0.889	0.953	0.933	1.077	1.167	1.17	2.275	2.499	2.427	3.11	3.09	3.027	3.451	3.236	3.349	3.513	3.119	3.202
260	0.785	0.829	0.791	0.842	0.818	0.853	0.889	0.953	0.933	1.077	1.167	1.17	2.275	2.499	2.426	3.11	3.09	3.027	3.451	3.235	3.349	3.512	3.119	3.202
260.2	0.785	0.829	0.791	0.842	0.817	0.853	0.889	0.952	0.933	1.076	1.167	1.169	2.275	2.499	2.426	3.11	3.09	3.027	3.451	3.235	3.348	3.512	3.118	3.202
260.4	0.785	0.829	0.791	0.842	0.817	0.853	0.889	0.952	0.933	1.076	1.167	1.169	2.275	2.499	2.426	3.11	3.09	3.027	3.45	3.235	3.348	3.512	3.118	3.202
260.6	0.785	0.829	0.79	0.842	0.817	0.853	0.889	0.952	0.933	1.076	1.167	1.169	2.274	2.499	2.426	3.11	3.09	3.027	3.45	3.235	3.347	3.511	3.117	3.202
260.8	0.785	0.829	0.79	0.842	0.817	0.853	0.889	0.951	0.933	1.076	1.167	1.169	2.274	2.499	2.426	3.11	3.09	3.026	3.45	3.234	3.347	3.511	3.116	3.201
261	0.785	0.829	0.79	0.842	0.817	0.853	0.889	0.951	0.933	1.076	1.167	1.169	2.274	2.499	2.426	3.11	3.09	3.026	3.45	3.234	3.347	3.511	3.116	3.201
261.2	0.785	0.829	0.79	0.842	0.817	0.852	0.889	0.951	0.933	1.076	1.167	1.169	2.273	2.499	2.426	3.11	3.09	3.026	3.45	3.234	3.346	3.51	3.116	3.2
261.4	0.785	0.829	0.789	0.841	0.817	0.852	0.889	0.951	0.933	1.076	1.167	1.169	2.273	2.499	2.426	3.11	3.09	3.026	3.45	3.234	3.346	3.51	3.116	3.2
261.6	0.785	0.829	0.789	0.841	0.817	0.852	0.889	0.951	0.933	1.076	1.167	1.169	2.273	2.499	2.426	3.11	3.09	3.026	3.45	3.234	3.346	3.51	3.116	3.199
261.8	0.785	0.829	0.789	0.841	0.816	0.852	0.889	0.95	0.932	1.077	1.167	1.169	2.273	2.499	2.426	3.11	3.09	3.026	3.449	3.234	3.346	3.51	3.116	3.199
262	0.785	0.829	0.789	0.841	0.816	0.852	0.889	0.95	0.932	1.077	1.167	1.169	2.273	2.499	2.426	3.11	3.09	3.026	3.449	3.234	3.346	3.51	3.116	3.199
262.2	0.785	0.829	0.789	0.841	0.816	0.852	0.889	0.95	0.932	1.077	1.167	1.169	2.272	2.498	2.426	3.11	3.09	3.026	3.449	3.233	3.346	3.51	3.116	3.199
262.4	0.785	0.829	0.789	0.841	0.816	0.852	0.889	0.95	0.931	1.077	1.167	1.169	2.272	2.498	2.425	3.11	3.09	3.026	3.449	3.233	3.346	3.51	3.116	3.199
262.6	0.785	0.829	0.789	0.841	0.816	0.851	0.889	0.95	0.931	1.077	1.167	1.169	2.272	2.498	2.425	3.109	3.09	3.026	3.449	3.233	3.346	3.51	3.116	3.199
262.8	0.785	0.829	0.79	0.841	0.815	0.851	0.889	0.95	0.931	1.077	1.167	1.169	2.272	2.498	2.425	3.109	3.09	3.026	3.448	3.233	3.346	3.51	3.116	3.199
263	0.785	0.828	0.79	0.84	0.815	0.851	0.889	0.95	0.931	1.077	1.167	1.169	2.272	2.498	2.425	3.109	3.09	3.026	3.448	3.232	3.346	3.51	3.116	3.199
263.2	0.785	0.828	0.79	0.84	0.815	0.85	0.889	0.95	0.93	1.077	1.166	1.169	2.272	2.498	2.425	3.109	3.089	3.026	3.448	3.232	3.346	3.509	3.116	3.199
263.4	0.785	0.828	0.79	0.84	0.815	0.85	0.889	0.95	0.93	1.077	1.166	1.169	2.272	2.498	2.425	3.108	3.089	3.027	3.448	3.232	3.345	3.509	3.116	3.199
263.6	0.785	0.828	0.79	0.84	0.815	0.85	0.888	0.95	0.93	1.076	1.166	1.169	2.272	2.497	2.425	3.108	3.089	3.027	3.448	3.232	3.345	3.509	3.115	3.199
263.8	0.785	0.828	0.79	0.84	0.815	0.85	0.888	0.95	0.93	1.076	1.166	1.169	2.272	2.497	2.425	3.108	3.089	3.027	3.448	3.232	3.345	3.508	3.115	3.199
264	0.785	0.828	0.79	0.841	0.816	0.85	0.888	0.95	0.931	1.076	1.165	1.169	2.272	2.497	2.425	3.108	3.088	3.026	3.448	3.232	3.345	3.508	3.115	3.199
264.2	0.785	0.827	0.79	0.841	0.816	0.85	0.888	0.95	0.931	1.076	1.165	1.169	2.271	2.497	2.425	3.108	3.088	3.026	3.447	3.232	3.345	3.508	3.115	3.199
264.4	0.785	0.827	0.789	0.841	0.816	0.85	0.888	0.95	0.931	1.076	1.165	1.169	2.271	2.496	2.425	3.107	3.088	3.026	3.447	3.232	3.345	3.508	3.115	3.199
264.6	0.785	0.827	0.789	0.841	0.816	0.85	0.887	0.95	0.931	1.076	1.165	1.169	2.271	2.496	2.425	3.107	3.088	3.025	3.447	3.232	3.344	3.508	3.114	3.198
264.8	0.785	0.827	0.789	0.841	0.817	0.85	0.887	0.95	0.931	1.076	1.165	1.169	2.271	2.496	2.425	3.107	3.088	3.025	3.447	3.232	3.344	3.508	3.114	3.198
265	0.785	0.827	0.789	0.841	0.817	0.85	0.887	0.95	0.932	1.076	1.165	1.168	2.272	2.496	2.425	3.107	3.088	3.025	3.446	3.232	3.344	3.508	3.114	3.197
265.2	0.784	0.827	0.788	0.841	0.817	0.85	0.887	0.95	0.932	1.076	1.165	1.168	2.272	2.495	2.426	3.107	3.088	3.025	3.446	3.231	3.344	3.508	3.114	3.197
265.4	0.784	0.827	0.788	0.841	0.817	0.85	0.887	0.95	0.931	1.076	1.165	1.168	2.272	2.495	2.426	3.107	3.088	3.025	3.446	3.231	3.344	3.507	3.114	3.196
265.6	0.784	0.827	0.788	0.842	0.817	0.85	0.887	0.95	0.931	1.076	1.165	1.168	2.272	2.495	2.426	3.107	3.088	3.024	3.445	3.231	3.344	3.507	3.114	3.196
265.8	0.784	0.827	0.788	0.842	0.817	0.85	0.887	0.949	0.931	1.076	1.165	1.168	2.272	2.495	2.426	3.107	3.088	3.024	3.445	3.231	3.344	3.507	3.114	3.195
266	0.784	0.827	0.787	0.841	0.817	0.85	0.887	0.949	0.931	1.076	1.165	1.168	2.272	2.495	2.426	3.108	3.088	3.024	3.445	3.23	3.344	3.507	3.114	3.195
266.2	0.783	0.827	0.787	0.841	0.816	0.85	0.887	0.949	0.931	1.075	1.165	1.168	2.272	2.495	2.426	3.108	3.088	3.024	3.445	3.23	3.344	3.507	3.114	3.195
266.4	0.783	0.827	0.787	0.841	0.816	0.85	0.887	0.949	0.93	1.075	1.165	1.168	2.271	2.495	2.427	3.108	3.088	3.024	3.445	3.229	3.344	3.507	3.114	3.195
266.6	0.783	0.826	0.787	0.841	0.816	0.85	0.886	0.949	0.93	1.075	1.165	1.168	2.271	2.496	2.427	3.109	3.089	3.024	3.445	3.229	3.344	3.506	3.114	3.195
266.8	0.783	0.826	0.786	0.84	0.816	0.85	0.886	0.949	0.93	1.075	1.165	1.168	2.271	2.496	2.427	3.109	3.089	3.023	3.445	3.229	3.344	3.506	3.114	3.194
