# Supplementary material for: A CTP-dependent gating mechanism enables ParB spreading on DNA
Source: eLife. 2021 Aug 16;10:e69676. doi: 10.7554/eLife.69676 (PMC8367383; doi:10.7554/eLife.69676)
Supplement: Figure 6—figure supplement 2—source data 1. [file elife-69676-fig6-figsupp2-data1.zip › Figure6_figure_supplement2/BLI_CTP_titration_mut14_G79S.csv]

0	0.011	0.008	-0.002	-0.042	0.002	0.002	0.003	-0.006	0.003	0.012	0.002	0.003	-0.034	-0.018	0.005	0.006	-0.021	0.001	0.001	0.005	-0.011	-0.013	-0.029	0.002
0.2	0.011	0.009	-0.002	-0.041	0.002	0.002	0.004	-0.005	0.003	0.011	0.001	0.003	-0.034	-0.018	0.004	0.006	-0.02	0.001	0.002	0.005	-0.01	-0.013	-0.027	0.002
0.4	0.011	0.01	-0.001	-0.039	0.002	0.002	0.004	-0.005	0.004	0.011	0.001	0.003	-0.032	-0.017	0.004	0.006	-0.019	0.001	0.003	0.004	-0.009	-0.013	-0.026	0.002
0.6	0.011	0.011	0.001	-0.037	0.002	0.002	0.005	-0.004	0.004	0.011	0.001	0.003	-0.031	-0.017	0.003	0.006	-0.017	0.002	0.003	0.004	-0.008	-0.014	-0.024	0.002
0.8	0.011	0.011	0.002	-0.035	0.002	0.002	0.006	-0.004	0.005	0.011	0.001	0.003	-0.03	-0.016	0.002	0.006	-0.016	0.002	0.004	0.003	-0.007	-0.014	-0.023	0.002
1	0.01	0.012	0.003	-0.033	0.002	0.003	0.006	-0.003	0.005	0.011	0.001	0.003	-0.029	-0.015	0.002	0.006	-0.015	0.002	0.005	0.003	-0.006	-0.014	-0.021	0.002
1.2	0.01	0.012	0.004	-0.03	0.003	0.003	0.007	-0.003	0.006	0.011	0	0.003	-0.027	-0.014	0.001	0.006	-0.014	0.002	0.005	0.002	-0.005	-0.014	-0.019	0.002
1.4	0.01	0.013	0.005	-0.028	0.003	0.004	0.007	-0.002	0.006	0.011	0.001	0.003	-0.026	-0.013	0	0.006	-0.013	0.003	0.006	0.002	-0.004	-0.013	-0.018	0.002
1.6	0.009	0.013	0.006	-0.026	0.003	0.004	0.007	-0.002	0.006	0.01	0.001	0.003	-0.024	-0.013	-0.001	0.006	-0.012	0.003	0.006	0.002	-0.003	-0.013	-0.016	0.002
1.8	0.009	0.013	0.007	-0.024	0.003	0.005	0.007	-0.002	0.006	0.01	0.001	0.003	-0.023	-0.012	-0.001	0.006	-0.011	0.003	0.006	0.002	-0.003	-0.013	-0.015	0.002
2	0.009	0.012	0.008	-0.022	0.003	0.005	0.007	-0.002	0.007	0.01	0.002	0.004	-0.022	-0.011	-0.002	0.006	-0.01	0.003	0.006	0.002	-0.002	-0.013	-0.014	0.002
2.2	0.009	0.012	0.008	-0.02	0.003	0.006	0.007	-0.002	0.006	0.01	0.002	0.004	-0.021	-0.011	-0.002	0.006	-0.01	0.004	0.006	0.002	-0.002	-0.013	-0.014	0.002
2.4	0.009	0.012	0.009	-0.019	0.003	0.006	0.007	-0.002	0.006	0.01	0.003	0.004	-0.02	-0.01	-0.003	0.006	-0.009	0.004	0.006	0.002	-0.001	-0.012	-0.013	0.002
2.6	0.008	0.012	0.009	-0.018	0.003	0.006	0.007	-0.003	0.006	0.009	0.003	0.004	-0.019	-0.01	-0.003	0.005	-0.009	0.004	0.006	0.003	-0.001	-0.012	-0.013	0.002
2.8	0.008	0.011	0.009	-0.017	0.003	0.006	0.007	-0.003	0.007	0.009	0.003	0.005	-0.018	-0.009	-0.004	0.005	-0.008	0.004	0.006	0.003	-0.001	-0.012	-0.012	0.002
3	0.008	0.011	0.009	-0.016	0.003	0.007	0.007	-0.003	0.007	0.009	0.003	0.005	-0.017	-0.009	-0.004	0.005	-0.008	0.004	0.006	0.003	0	-0.011	-0.012	0.002
3.2	0.009	0.011	0.01	-0.015	0.003	0.007	0.007	-0.003	0.007	0.009	0.003	0.005	-0.016	-0.008	-0.004	0.005	-0.008	0.004	0.005	0.003	0	-0.01	-0.011	0.002
3.4	0.009	0.011	0.01	-0.014	0.003	0.007	0.007	-0.003	0.007	0.008	0.003	0.005	-0.015	-0.008	-0.005	0.005	-0.007	0.004	0.005	0.003	0	-0.01	-0.011	0.002
3.6	0.009	0.011	0.01	-0.014	0.003	0.007	0.007	-0.002	0.007	0.008	0.003	0.005	-0.015	-0.007	-0.005	0.005	-0.007	0.004	0.005	0.003	0	-0.01	-0.01	0.002
3.8	0.009	0.01	0.01	-0.013	0.003	0.006	0.008	-0.002	0.007	0.008	0.003	0.005	-0.014	-0.007	-0.005	0.005	-0.007	0.004	0.005	0.003	0	-0.009	-0.009	0.002
4	0.009	0.01	0.011	-0.012	0.002	0.006	0.008	-0.003	0.006	0.008	0.003	0.005	-0.013	-0.007	-0.005	0.006	-0.006	0.005	0.005	0.003	0	-0.009	-0.009	0.002
4.2	0.009	0.01	0.011	-0.011	0.002	0.006	0.008	-0.003	0.006	0.008	0.003	0.005	-0.012	-0.007	-0.005	0.006	-0.006	0.005	0.005	0.003	0	-0.009	-0.008	0.002
4.4	0.009	0.01	0.011	-0.011	0.002	0.005	0.008	-0.003	0.006	0.007	0.003	0.005	-0.011	-0.007	-0.005	0.006	-0.005	0.005	0.005	0.003	-0.001	-0.009	-0.008	0.002
4.6	0.009	0.01	0.011	-0.01	0.002	0.005	0.008	-0.003	0.006	0.007	0.002	0.005	-0.011	-0.006	-0.005	0.006	-0.005	0.005	0.005	0.003	-0.001	-0.009	-0.007	0.002
4.8	0.009	0.01	0.011	-0.01	0.002	0.005	0.008	-0.002	0.005	0.007	0.002	0.005	-0.01	-0.006	-0.005	0.006	-0.004	0.006	0.005	0.003	-0.001	-0.009	-0.007	0.002
5	0.009	0.01	0.011	-0.009	0.003	0.006	0.009	-0.002	0.005	0.007	0.002	0.005	-0.01	-0.006	-0.005	0.006	-0.004	0.006	0.005	0.003	0	-0.009	-0.006	0.002
5.2	0.009	0.01	0.01	-0.008	0.003	0.006	0.009	-0.002	0.005	0.007	0.002	0.005	-0.009	-0.005	-0.005	0.006	-0.003	0.006	0.005	0.003	0	-0.008	-0.006	0.001
5.4	0.009	0.01	0.01	-0.008	0.003	0.006	0.009	-0.002	0.005	0.007	0.002	0.005	-0.009	-0.005	-0.005	0.006	-0.003	0.006	0.005	0.003	0	-0.008	-0.005	0.001
5.6	0.01	0.01	0.009	-0.007	0.003	0.006	0.009	-0.001	0.005	0.007	0.003	0.005	-0.009	-0.005	-0.005	0.006	-0.003	0.006	0.005	0.003	0	-0.008	-0.005	0.001
5.8	0.01	0.01	0.009	-0.007	0.004	0.006	0.009	-0.001	0.005	0.007	0.003	0.006	-0.009	-0.005	-0.005	0.006	-0.003	0.006	0.005	0.003	0.001	-0.008	-0.004	0.001
6	0.01	0.01	0.009	-0.006	0.004	0.006	0.009	-0.001	0.005	0.007	0.003	0.006	-0.008	-0.004	-0.004	0.005	-0.003	0.006	0.005	0.003	0.001	-0.007	-0.004	0.001
6.2	0.01	0.01	0.008	-0.006	0.004	0.006	0.009	-0.001	0.005	0.008	0.003	0.006	-0.008	-0.004	-0.004	0.005	-0.003	0.006	0.005	0.004	0.001	-0.007	-0.004	0.001
6.4	0.01	0.011	0.008	-0.006	0.004	0.006	0.009	-0.001	0.005	0.008	0.003	0.006	-0.008	-0.004	-0.004	0.005	-0.003	0.006	0.005	0.003	0.001	-0.007	-0.004	0.001
6.6	0.011	0.011	0.008	-0.006	0.004	0.006	0.009	-0.001	0.005	0.008	0.003	0.006	-0.008	-0.004	-0.004	0.005	-0.003	0.006	0.005	0.003	0.001	-0.006	-0.004	0.001
6.8	0.011	0.01	0.008	-0.005	0.004	0.006	0.009	-0.001	0.006	0.008	0.003	0.006	-0.008	-0.004	-0.004	0.004	-0.003	0.006	0.005	0.003	0.001	-0.006	-0.004	0.001
7	0.011	0.01	0.008	-0.005	0.005	0.006	0.009	-0.001	0.006	0.009	0.003	0.005	-0.008	-0.004	-0.004	0.004	-0.003	0.006	0.005	0.003	0.002	-0.006	-0.004	0.001
7.2	0.011	0.01	0.007	-0.005	0.005	0.006	0.009	-0.001	0.006	0.009	0.003	0.005	-0.008	-0.004	-0.004	0.004	-0.002	0.006	0.005	0.003	0.002	-0.005	-0.004	0.001
7.4	0.011	0.01	0.007	-0.004	0.005	0.005	0.009	-0.001	0.006	0.009	0.003	0.005	-0.008	-0.003	-0.004	0.003	-0.002	0.006	0.005	0.003	0.001	-0.005	-0.004	0.001
7.6	0.01	0.01	0.007	-0.004	0.005	0.005	0.008	-0.001	0.006	0.01	0.003	0.005	-0.008	-0.003	-0.004	0.003	-0.002	0.007	0.005	0.003	0.001	-0.005	-0.005	0.001
7.8	0.01	0.01	0.007	-0.004	0.005	0.005	0.008	-0.001	0.006	0.01	0.003	0.005	-0.007	-0.003	-0.004	0.003	-0.002	0.007	0.005	0.003	0.001	-0.005	-0.005	0.001
8	0.01	0.01	0.007	-0.003	0.005	0.005	0.008	-0.001	0.006	0.01	0.003	0.005	-0.007	-0.003	-0.004	0.003	-0.002	0.007	0.005	0.003	0.001	-0.005	-0.005	0.001
8.2	0.009	0.01	0.008	-0.003	0.005	0.005	0.008	-0.001	0.006	0.01	0.003	0.005	-0.007	-0.003	-0.004	0.003	-0.001	0.007	0.004	0.003	0.001	-0.005	-0.004	0.001
8.4	0.009	0.01	0.008	-0.002	0.005	0.005	0.008	-0.001	0.006	0.01	0.003	0.005	-0.007	-0.003	-0.004	0.003	-0.001	0.007	0.004	0.003	0	-0.005	-0.004	0.001
8.6	0.009	0.01	0.008	-0.002	0.005	0.005	0.008	-0.001	0.006	0.01	0.003	0.005	-0.006	-0.003	-0.004	0.003	-0.001	0.007	0.004	0.003	0	-0.005	-0.004	0.001
8.8	0.009	0.01	0.008	-0.002	0.005	0.005	0.008	-0.001	0.006	0.01	0.003	0.006	-0.006	-0.003	-0.004	0.003	0	0.007	0.004	0.003	0	-0.005	-0.004	0.001
9	0.008	0.01	0.007	-0.002	0.006	0.005	0.008	-0.001	0.006	0.01	0.003	0.006	-0.006	-0.003	-0.004	0.003	0	0.007	0.004	0.003	0	-0.005	-0.004	0.001
9.2	0.008	0.01	0.007	-0.002	0.006	0.005	0.008	0	0.006	0.01	0.003	0.006	-0.006	-0.003	-0.004	0.003	0	0.007	0.004	0.003	0	-0.005	-0.004	0.001
9.4	0.008	0.01	0.007	-0.002	0.006	0.005	0.008	0	0.006	0.01	0.003	0.006	-0.005	-0.003	-0.004	0.003	0	0.007	0.004	0.003	0	-0.005	-0.004	0.001
9.6	0.008	0.01	0.007	-0.002	0.006	0.005	0.008	0	0.006	0.01	0.003	0.006	-0.005	-0.003	-0.004	0.003	0	0.007	0.004	0.003	0	-0.005	-0.004	0.001
9.8	0.008	0.01	0.006	-0.002	0.005	0.005	0.008	0	0.006	0.009	0.003	0.007	-0.005	-0.003	-0.004	0.003	0	0.007	0.004	0.003	0	-0.005	-0.004	0.001
10	0.008	0.01	0.006	-0.002	0.005	0.005	0.009	0	0.006	0.009	0.003	0.007	-0.004	-0.003	-0.004	0.003	-0.001	0.007	0.005	0.003	0	-0.005	-0.004	0.001
10.2	0.008	0.009	0.006	-0.002	0.005	0.005	0.009	0	0.005	0.009	0.003	0.007	-0.004	-0.003	-0.004	0.004	-0.001	0.007	0.005	0.003	0	-0.005	-0.004	0.001
10.4	0.008	0.009	0.005	-0.002	0.005	0.005	0.009	0.001	0.005	0.009	0.003	0.007	-0.004	-0.003	-0.004	0.004	-0.001	0.007	0.004	0.003	0	-0.005	-0.003	0.002
10.6	0.008	0.009	0.005	-0.002	0.005	0.005	0.009	0.001	0.005	0.008	0.003	0.007	-0.004	-0.003	-0.004	0.004	-0.001	0.007	0.004	0.003	0	-0.005	-0.003	0.002
10.8	0.008	0.009	0.005	-0.002	0.005	0.005	0.009	0.001	0.005	0.008	0.003	0.006	-0.004	-0.003	-0.003	0.004	0	0.007	0.004	0.003	0	-0.005	-0.003	0.002
11	0.008	0.009	0.005	-0.001	0.005	0.005	0.009	0.001	0.005	0.008	0.002	0.006	-0.004	-0.003	-0.003	0.004	0	0.007	0.004	0.003	0	-0.005	-0.003	0.002
11.2	0.008	0.009	0.004	-0.001	0.005	0.005	0.009	0.001	0.005	0.008	0.002	0.006	-0.004	-0.003	-0.002	0.003	0	0.006	0.004	0.003	0	-0.005	-0.003	0.002
11.4	0.008	0.009	0.004	-0.001	0.005	0.005	0.009	0.001	0.005	0.008	0.002	0.006	-0.004	-0.003	-0.002	0.003	0	0.006	0.004	0.003	0	-0.005	-0.003	0.002
11.6	0.007	0.009	0.004	0	0.005	0.005	0.008	0.001	0.005	0.008	0.002	0.005	-0.004	-0.003	-0.002	0.003	-0.001	0.006	0.003	0.002	0	-0.005	-0.003	0.002
11.8	0.007	0.008	0.004	0	0.005	0.005	0.008	0.001	0.005	0.008	0.002	0.005	-0.004	-0.003	-0.002	0.003	-0.001	0.006	0.003	0.003	0	-0.004	-0.003	0.002
12	0.007	0.008	0.004	0	0.005	0.004	0.007	0.001	0.005	0.007	0.002	0.005	-0.003	-0.002	-0.002	0.003	0	0.006	0.003	0.003	0	-0.004	-0.003	0.002
12.2	0.007	0.008	0.004	0	0.005	0.004	0.007	0.001	0.005	0.007	0.002	0.005	-0.003	-0.002	-0.002	0.003	0	0.005	0.003	0.003	0	-0.004	-0.003	0.002
12.4	0.007	0.008	0.004	0.001	0.004	0.004	0.007	0.001	0.006	0.007	0.002	0.004	-0.003	-0.002	-0.002	0.003	0	0.005	0.003	0.003	0	-0.004	-0.003	0.002
12.6	0.007	0.008	0.004	0.001	0.004	0.004	0.007	0.001	0.006	0.007	0.002	0.004	-0.003	-0.002	-0.002	0.003	0	0.005	0.003	0.003	0	-0.004	-0.003	0.002
12.8	0.007	0.007	0.004	0.001	0.004	0.003	0.007	0.001	0.006	0.007	0.002	0.004	-0.003	-0.002	-0.001	0.003	0	0.004	0.003	0.003	0.001	-0.004	-0.003	0.002
13	0.007	0.007	0.004	0.001	0.004	0.003	0.007	0.001	0.006	0.007	0.002	0.004	-0.002	-0.002	-0.001	0.002	0	0.004	0.003	0.003	0.001	-0.004	-0.002	0.002
13.2	0.007	0.007	0.004	0.001	0.004	0.003	0.007	0.001	0.006	0.007	0.002	0.004	-0.002	-0.002	-0.002	0.002	0	0.004	0.004	0.003	0.001	-0.004	-0.002	0.002
13.4	0.006	0.006	0.004	0	0.004	0.002	0.007	0.001	0.006	0.007	0.002	0.005	-0.002	-0.002	-0.002	0.002	0	0.004	0.004	0.003	0.001	-0.004	-0.002	0.001
13.6	0.006	0.006	0.004	0	0.005	0.002	0.007	0.001	0.006	0.007	0.003	0.005	-0.002	-0.002	-0.002	0.002	0	0.004	0.004	0.003	0.002	-0.004	-0.002	0.001
13.8	0.006	0.006	0.004	0	0.005	0.002	0.007	0.001	0.006	0.007	0.003	0.005	-0.002	-0.002	-0.002	0.002	0.001	0.004	0.005	0.002	0.002	-0.004	-0.002	0.001
14	0.006	0.005	0.004	0	0.005	0.002	0.007	0.001	0.006	0.007	0.003	0.005	-0.002	-0.002	-0.002	0.002	0.001	0.004	0.005	0.002	0.002	-0.004	-0.002	0.001
14.2	0.005	0.005	0.004	-0.001	0.005	0.001	0.007	0.001	0.006	0.007	0.003	0.005	-0.002	-0.002	-0.002	0.002	0.001	0.004	0.005	0.002	0.002	-0.004	-0.002	0.001
14.4	0.005	0.005	0.004	-0.001	0.005	0.001	0.007	0.001	0.005	0.007	0.003	0.005	-0.002	-0.002	-0.002	0.002	0.001	0.005	0.005	0.002	0.002	-0.004	-0.002	0.001
14.6	0.005	0.005	0.003	-0.001	0.005	0.001	0.007	0.001	0.005	0.007	0.003	0.005	-0.002	-0.002	-0.002	0.002	0.001	0.005	0.005	0.002	0.001	-0.004	-0.002	0
14.8	0.005	0.005	0.003	-0.001	0.005	0.001	0.007	0.001	0.005	0.007	0.003	0.004	-0.002	-0.002	-0.002	0.001	0.001	0.005	0.005	0.002	0.001	-0.003	-0.002	0
15	0.005	0.005	0.003	-0.001	0.005	0.001	0.007	0.001	0.005	0.007	0.003	0.004	-0.002	-0.002	-0.002	0.001	0.001	0.005	0.004	0.002	0.001	-0.003	-0.002	0
15.2	0.005	0.005	0.003	-0.001	0.005	0.001	0.006	0.001	0.005	0.007	0.003	0.004	-0.002	-0.002	-0.002	0.001	0.001	0.005	0.004	0.002	0.001	-0.003	-0.002	0
15.4	0.005	0.005	0.003	-0.001	0.005	0.001	0.006	0.001	0.005	0.007	0.002	0.004	-0.001	-0.002	-0.002	0.001	0.001	0.005	0.004	0.002	0.001	-0.003	-0.002	0
15.6	0.004	0.005	0.003	-0.001	0.005	0.001	0.006	0.001	0.005	0.007	0.002	0.004	-0.001	-0.002	-0.002	0.002	0.001	0.005	0.003	0.002	0	-0.003	-0.002	0
15.8	0.004	0.005	0.003	-0.001	0.005	0.001	0.005	0.001	0.004	0.007	0.002	0.004	-0.001	-0.002	-0.002	0.002	0.001	0.005	0.003	0.002	0	-0.003	-0.002	0
16	0.004	0.005	0.003	-0.001	0.004	0.001	0.005	0.001	0.004	0.007	0.002	0.004	-0.001	-0.002	-0.002	0.002	0	0.005	0.003	0.003	0	-0.003	-0.002	0
16.2	0.004	0.005	0.002	-0.001	0.004	0.001	0.005	0.001	0.004	0.007	0.002	0.004	-0.001	-0.002	-0.002	0.002	0	0.004	0.003	0.003	0.001	-0.003	-0.002	0
16.4	0.004	0.005	0.002	0	0.004	0.001	0.004	0.001	0.004	0.006	0.002	0.004	0	-0.002	-0.001	0.002	0	0.004	0.003	0.003	0.001	-0.003	-0.001	0
16.6	0.004	0.005	0.002	0	0.003	0.001	0.004	0.001	0.004	0.006	0.002	0.004	0	-0.002	-0.001	0.002	0	0.004	0.003	0.004	0.001	-0.003	-0.001	0
16.8	0.004	0.005	0.002	0	0.003	0.001	0.004	0.001	0.004	0.006	0.002	0.004	0	-0.002	-0.001	0.002	0	0.003	0.002	0.004	0.001	-0.003	-0.001	0.001
17	0.004	0.005	0.002	0	0.003	0.002	0.004	0.002	0.004	0.006	0.002	0.004	0	-0.002	0	0.001	0	0.003	0.002	0.004	0.001	-0.003	-0.001	0.001
17.2	0.003	0.005	0.002	0	0.004	0.002	0.004	0.002	0.004	0.005	0.002	0.004	0	-0.002	0	0.001	0	0.003	0.002	0.004	0	-0.003	-0.001	0.001
17.4	0.003	0.005	0.002	0	0.004	0.002	0.004	0.002	0.004	0.005	0.002	0.004	0	-0.002	0	0.001	0	0.003	0.002	0.004	0	-0.003	-0.001	0.001
17.6	0.003	0.005	0.002	0	0.004	0.002	0.004	0.001	0.004	0.005	0.002	0.004	0	-0.002	0	0	0	0.003	0.002	0.004	0	-0.003	-0.001	0.001
17.8	0.003	0.005	0.002	0	0.004	0.002	0.005	0.001	0.005	0.005	0.002	0.004	0	-0.002	0	0	-0.001	0.002	0.003	0.003	0.001	-0.003	-0.001	0.001
18	0.003	0.004	0.002	0	0.004	0.002	0.005	0.001	0.005	0.005	0.002	0.004	0	-0.002	0	0	-0.001	0.002	0.003	0.003	0.001	-0.003	-0.001	0.001
18.2	0.003	0.004	0.002	0	0.004	0.002	0.005	0.001	0.005	0.005	0.002	0.004	0	-0.002	0	-0.001	-0.001	0.002	0.003	0.003	0.001	-0.003	-0.001	0.001
18.4	0.003	0.004	0.002	0	0.004	0.002	0.005	0.001	0.005	0.004	0.002	0.004	-0.001	-0.002	0	-0.001	-0.001	0.002	0.003	0.003	0.001	-0.003	-0.001	0.001
18.6	0.003	0.004	0.002	0	0.004	0.002	0.005	0.001	0.005	0.004	0.002	0.004	-0.001	-0.002	0	-0.001	-0.001	0.002	0.003	0.003	0.001	-0.003	-0.001	0.001
18.8	0.002	0.004	0.002	0.001	0.004	0.001	0.005	0.001	0.005	0.004	0.002	0.003	-0.001	-0.002	0	-0.001	-0.001	0.002	0.003	0.003	0.001	-0.003	-0.001	0.001
19	0.002	0.004	0.002	0.001	0.004	0.001	0.004	0.001	0.004	0.004	0.002	0.003	-0.001	-0.002	0	-0.001	-0.001	0.002	0.003	0.002	0.001	-0.003	-0.001	0
19.2	0.002	0.004	0.002	0.001	0.004	0.002	0.004	0.001	0.004	0.004	0.001	0.003	-0.001	-0.002	0	0	-0.001	0.002	0.003	0.002	0.001	-0.003	-0.001	0
19.4	0.002	0.003	0.002	0.001	0.003	0.002	0.004	0.001	0.004	0.004	0.001	0.003	-0.001	-0.002	0	0	-0.001	0.002	0.003	0.002	0	-0.002	-0.001	0
19.6	0.003	0.003	0.002	0.001	0.003	0.002	0.004	0.001	0.004	0.004	0.001	0.003	-0.001	-0.002	0	0	-0.001	0.002	0.003	0.002	0	-0.002	-0.001	0
19.8	0.003	0.003	0.002	0.001	0.003	0.002	0.003	0.001	0.004	0.004	0.001	0.003	-0.001	-0.002	-0.001	0.001	-0.001	0.003	0.002	0.002	0	-0.002	-0.001	0
20	0.003	0.003	0.002	0.001	0.003	0.001	0.003	0.001	0.003	0.004	0.001	0.003	-0.001	-0.003	0	0.001	-0.001	0.003	0.002	0.002	0	-0.002	-0.001	0
20.2	0.003	0.003	0.002	0.001	0.003	0.001	0.002	0.001	0.003	0.004	0.001	0.003	-0.001	-0.003	-0.001	0.001	-0.001	0.003	0.002	0.002	0	-0.001	-0.001	0
20.4	0.003	0.003	0.002	0.001	0.003	0.001	0.002	0.001	0.003	0.004	0.001	0.003	-0.001	-0.003	-0.001	0.001	0	0.003	0.002	0.002	0	-0.001	-0.001	0
20.6	0.003	0.003	0.002	0.001	0.003	0.001	0.002	0.001	0.002	0.004	0.001	0.003	-0.001	-0.003	-0.001	0.001	0	0.002	0.002	0.002	0	-0.001	-0.001	0
20.8	0.003	0.003	0.001	0.001	0.003	0	0.002	0.001	0.002	0.004	0.001	0.002	-0.001	-0.004	-0.001	0.001	0	0.002	0.001	0.002	0	-0.001	-0.001	0
21	0.003	0.003	0.001	0.001	0.003	0	0.001	0.001	0.002	0.004	0.001	0.002	-0.001	-0.004	0	0.001	0	0.002	0.001	0.002	0	-0.001	-0.001	0
21.2	0.003	0.003	0.001	0.001	0.003	0.001	0.001	0.001	0.002	0.004	0.001	0.002	-0.001	-0.004	0	0.001	0	0.002	0.001	0.002	0	-0.001	-0.001	0
21.4	0.003	0.003	0.001	0.001	0.002	0.001	0.001	0.001	0.001	0.004	0.001	0.002	-0.001	-0.004	0	0.001	0	0.002	0	0.001	0	-0.001	-0.001	0
21.6	0.003	0.003	0.001	0.001	0.002	0.001	0.001	0	0.001	0.004	0.001	0.002	-0.001	-0.004	0	0.001	0	0.002	0	0.001	0	-0.001	-0.001	-0.001
21.8	0.003	0.003	0.001	0.001	0.002	0.001	0.001	0	0.001	0.003	0.001	0.002	-0.001	-0.004	0	0	0	0.001	0	0.001	0.001	-0.001	-0.001	-0.001
22	0.003	0.003	0.001	0.001	0.002	0.002	0.001	0	0.001	0.003	0.001	0.002	-0.001	-0.004	0	0	0	0.001	0	0.002	0.001	-0.001	-0.001	-0.001
22.2	0.002	0.003	0.001	0.001	0.002	0.002	0.001	0	0	0.003	0.001	0.002	-0.001	-0.004	0	-0.001	0	0.001	0	0.002	0.001	-0.002	-0.001	-0.001
22.4	0.002	0.003	0	0.001	0.001	0.002	0.001	0	0	0.003	0.001	0.002	-0.001	-0.003	0	-0.001	0	0.002	0	0.002	0.001	-0.002	-0.001	0
22.6	0.002	0.003	0	0.001	0.001	0.003	0.001	0	0	0.002	0.002	0.002	-0.001	-0.003	0.001	-0.002	0	0.002	0	0.002	0.001	-0.002	-0.001	0
22.8	0.002	0.003	0	0.001	0.001	0.003	0.001	0	0	0.002	0.001	0.002	-0.001	-0.003	0.001	-0.002	-0.001	0.002	0	0.002	0.001	-0.002	0	0
23	0.001	0.003	0	0.001	0.001	0.003	0.001	0	0	0.002	0.001	0.002	-0.001	-0.003	0.001	-0.002	-0.001	0.002	0	0.002	0.001	-0.002	0	0
23.2	0.001	0.003	0	0.001	0.001	0.004	0.002	0	0	0.002	0.001	0.002	-0.001	-0.002	0.001	-0.002	-0.001	0.002	0	0.001	0.001	-0.001	0	0
23.4	0	0.002	0	0.001	0.001	0.004	0.002	0	0	0.001	0.001	0.002	-0.001	-0.002	0.001	-0.002	-0.001	0.001	0	0.001	0.001	-0.001	0	0
23.6	0	0.002	0	0.001	0.001	0.003	0.002	0	0	0.001	0.001	0.002	-0.001	-0.002	0.001	-0.002	-0.001	0.001	0	0.001	0.001	-0.001	0	0
23.8	-0.001	0.002	0	0.001	0.001	0.003	0.003	0	0	0.001	0.001	0.002	-0.001	-0.002	0.001	-0.002	-0.001	0.001	0	0.001	0.002	-0.001	0	0
24	-0.001	0.002	0	0.001	0.001	0.003	0.003	0	0	0	0.001	0.002	-0.001	-0.002	0.001	-0.002	-0.001	0.001	0	0.001	0.002	-0.001	0	0
24.2	-0.001	0.002	0	0.001	0.001	0.002	0.003	0	0	0	0.001	0.002	-0.001	-0.002	0	-0.001	-0.001	0.001	0.001	0.001	0.001	-0.001	0	0
24.4	-0.001	0.002	0	0.001	0.002	0.002	0.003	0	0	0	0	0.002	-0.001	-0.003	0	-0.001	-0.001	0.001	0.001	0.001	0.001	-0.001	0	-0.001
24.6	-0.001	0.002	0	0.001	0.002	0.001	0.002	0	0	0	0	0.002	-0.001	-0.003	0	-0.001	-0.001	0.001	0.001	0.001	0.001	0	0	-0.001
24.8	-0.001	0.001	0	0.001	0.002	0.001	0.002	0	0	0.001	0	0.002	-0.001	-0.003	0	0	0	0.001	0.001	0.001	0.001	0	0	-0.001
25	0	0.001	0	0.001	0.002	0.001	0.002	0	0.001	0.001	0	0.002	-0.001	-0.003	0	0	0	0.001	0.001	0.001	0.001	0	0	-0.001
25.2	0	0.001	0	0.001	0.001	0	0.002	0	0.001	0.001	0	0.001	-0.001	-0.003	0	0.001	0	0.001	0.001	0.001	0.001	0	0	-0.001
25.4	0	0.001	0	0.001	0.001	0	0.002	0	0.001	0.002	0	0.001	-0.001	-0.003	0	0.001	0.001	0.001	0.001	0.001	0.001	0	0	-0.001
25.6	0	0	0	0.001	0.001	0	0.002	0.001	0.001	0.002	0	0.001	0	-0.003	0	0.001	0.001	0	0.001	0.001	0.001	0	0.001	0
25.8	0	0	0	0	0.001	0	0.002	0.001	0.001	0.002	0	0.001	0	-0.003	0	0.001	0.001	0	0.001	0.001	0.001	0	0.001	0
26	0	0	0	0	0.001	0	0.002	0.001	0.001	0.002	0	0.001	0	-0.003	0	0.001	0.001	0	0.001	0.002	0.001	0	0.001	0
26.2	0	0	0	0	0.001	0	0.002	0.001	0.001	0.002	0	0.001	0	-0.002	0	0.002	0.002	0	0.001	0.002	0	0	0.001	0
26.4	0.001	0	0	0	0.001	0	0.002	0.001	0.001	0.002	0	0.001	0	-0.002	0	0.002	0.002	0	0.001	0.001	0	-0.001	0	0
26.6	0.001	0	0	0	0.001	0	0.002	0.001	0.001	0.002	0	0.001	0	-0.001	0	0.002	0.002	0	0.001	0.001	0	-0.001	0	0
26.8	0.001	0	0.001	0	0.001	0	0.002	0.001	0.001	0.002	0	0	0	-0.001	0	0.002	0.002	0	0.001	0.001	0	-0.001	0	0
27	0.001	0	0.001	0	0.001	0	0.001	0.001	0.001	0.001	0	0	0	0	0	0.002	0.001	0	0.001	0.001	0	-0.001	0	0
27.2	0.001	0	0.001	0	0.001	0	0.001	0.001	0.001	0.001	0	0	0	0	0	0.002	0.001	0	0	0	0	-0.001	-0.001	0
27.4	0	0	0	0	0.001	0	0.001	0.001	0.001	0	0	0	0	0	0	0.001	0.001	0	0	0	0	-0.001	-0.001	0
27.6	0	0.001	0	0	0.001	0	0.001	0	0.001	0	0	0	0	0	0	0.001	0.001	0	0	0	0	-0.001	-0.001	0.001
27.8	0	0.001	0	0	0.001	0	0.001	0	0	-0.001	0	0	0	0	0	0.001	0.001	0	0	0	0	-0.001	-0.001	0
28	0	0.001	0	0	0.001	0	0.001	0	0	-0.001	0	0	-0.001	0	0	0	0	0	0	0	0	-0.001	0	0
28.2	0	0.001	0	0	0.001	0	0	0	0	-0.001	0	0	0	0	0	0	0	0	0	0	0	-0.001	0	0
28.4	0	0.001	0	0	0.001	0	0	0	0	-0.001	0	0	0	0	0	0	0	0	0	0	0	0	0	0
28.6	0	0	0	0	0	0	0	0	0	-0.001	0	0	0	0	0	-0.001	0	0	0	0	0	0	0	0
28.8	0	0	0	0	0	0	-0.001	0	0	-0.001	0	0	0	0	0	-0.001	-0.001	0	0	0	0	0	0	0
29	0	0	0	0	0	0	-0.001	0	0	0	0	0	0	0	0	-0.001	-0.001	0	0	0	0	0.001	0	0
29.2	0	-0.001	-0.001	0	-0.001	0	-0.001	0	-0.001	0	0	0	0	0	0	-0.001	-0.001	0	0	0	0	0.001	0	0
29.4	0	-0.001	-0.001	0.001	-0.001	0	-0.001	0	-0.001	0	0	0	0.001	0	0	-0.001	-0.001	0	0	0	0	0.001	0.001	0
29.6	-0.001	-0.001	-0.001	0.001	-0.001	0.001	-0.001	-0.001	-0.001	0.001	0	0	0.001	0	0.001	-0.001	-0.001	0	0	0	0	0.001	0.001	0
29.8	-0.001	-0.001	-0.001	0.001	-0.002	0.001	-0.001	-0.001	-0.001	0.001	0	0	0.001	0	0.001	-0.001	-0.001	0	0	0.001	0	0.001	0.001	0
30	0	0	0	0	0	0	0	0	0	0	0	0	0	0	0	0	0	0	0	0	0	0	0	0
30.2	0.031	0.032	0.034	0.027	0.03	0.028	0.029	0.033	0.03	0.033	0.035	0.029	0.034	0.028	0.027	0.027	0.026	0.027	0.032	0.031	0.031	0.028	0.029	0.031
30.4	0.068	0.07	0.074	0.06	0.066	0.063	0.064	0.071	0.065	0.072	0.076	0.064	0.074	0.062	0.059	0.059	0.058	0.059	0.07	0.068	0.067	0.062	0.063	0.067
30.6	0.11	0.113	0.119	0.096	0.106	0.102	0.103	0.115	0.105	0.116	0.121	0.104	0.118	0.1	0.095	0.097	0.094	0.095	0.112	0.109	0.107	0.1	0.102	0.107
30.8	0.155	0.161	0.168	0.137	0.151	0.145	0.146	0.162	0.149	0.164	0.171	0.148	0.166	0.143	0.136	0.138	0.135	0.136	0.159	0.154	0.151	0.143	0.146	0.151
31	0.204	0.21	0.219	0.18	0.198	0.192	0.192	0.213	0.196	0.215	0.223	0.196	0.216	0.188	0.179	0.182	0.179	0.18	0.208	0.201	0.198	0.188	0.192	0.198
31.2	0.254	0.262	0.271	0.226	0.247	0.24	0.24	0.265	0.244	0.267	0.276	0.245	0.268	0.236	0.224	0.229	0.225	0.227	0.258	0.25	0.246	0.235	0.241	0.246
31.4	0.304	0.314	0.324	0.271	0.297	0.29	0.288	0.317	0.293	0.32	0.329	0.295	0.319	0.284	0.271	0.276	0.272	0.274	0.308	0.299	0.295	0.284	0.29	0.294
31.6	0.353	0.364	0.374	0.316	0.345	0.34	0.334	0.368	0.342	0.371	0.38	0.345	0.368	0.332	0.316	0.323	0.32	0.321	0.357	0.347	0.342	0.331	0.339	0.341
31.8	0.399	0.411	0.421	0.359	0.391	0.387	0.378	0.417	0.387	0.419	0.428	0.392	0.413	0.378	0.36	0.368	0.365	0.366	0.403	0.392	0.386	0.377	0.385	0.386
32	0.44	0.454	0.463	0.398	0.433	0.431	0.418	0.46	0.429	0.461	0.47	0.436	0.453	0.42	0.401	0.409	0.407	0.408	0.443	0.432	0.426	0.419	0.428	0.426
32.2	0.475	0.489	0.497	0.431	0.468	0.469	0.452	0.496	0.465	0.497	0.505	0.474	0.486	0.457	0.436	0.445	0.445	0.444	0.478	0.466	0.46	0.456	0.466	0.46
32.4	0.505	0.521	0.527	0.46	0.499	0.502	0.481	0.528	0.496	0.529	0.535	0.508	0.514	0.489	0.466	0.477	0.477	0.476	0.508	0.496	0.489	0.488	0.499	0.491
32.6	0.532	0.548	0.554	0.486	0.527	0.532	0.508	0.556	0.525	0.557	0.561	0.538	0.539	0.518	0.494	0.505	0.506	0.506	0.535	0.522	0.515	0.518	0.53	0.519
32.8	0.556	0.573	0.578	0.51	0.553	0.559	0.531	0.581	0.551	0.582	0.585	0.565	0.561	0.544	0.519	0.531	0.534	0.533	0.56	0.547	0.54	0.545	0.558	0.546
33	0.577	0.595	0.599	0.531	0.575	0.583	0.552	0.604	0.574	0.604	0.606	0.59	0.581	0.567	0.541	0.555	0.558	0.557	0.582	0.569	0.561	0.571	0.583	0.57
33.2	0.596	0.614	0.617	0.55	0.595	0.605	0.57	0.624	0.595	0.623	0.625	0.612	0.599	0.588	0.561	0.576	0.579	0.579	0.602	0.588	0.58	0.594	0.607	0.592
33.4	0.613	0.631	0.634	0.567	0.614	0.624	0.587	0.642	0.613	0.641	0.642	0.632	0.615	0.606	0.579	0.595	0.599	0.598	0.62	0.607	0.598	0.615	0.629	0.613
33.6	0.628	0.647	0.649	0.583	0.631	0.641	0.602	0.659	0.63	0.657	0.658	0.651	0.63	0.623	0.596	0.613	0.617	0.617	0.636	0.624	0.615	0.636	0.649	0.632
33.8	0.642	0.662	0.663	0.597	0.646	0.656	0.615	0.674	0.646	0.672	0.673	0.667	0.643	0.639	0.611	0.629	0.634	0.633	0.651	0.64	0.63	0.655	0.668	0.651
34	0.654	0.675	0.676	0.61	0.66	0.671	0.628	0.688	0.66	0.685	0.686	0.682	0.656	0.653	0.625	0.643	0.649	0.648	0.665	0.655	0.645	0.672	0.686	0.668
34.2	0.666	0.687	0.687	0.622	0.673	0.684	0.639	0.7	0.673	0.697	0.698	0.696	0.667	0.666	0.638	0.657	0.662	0.662	0.679	0.669	0.659	0.689	0.703	0.685
34.4	0.676	0.698	0.698	0.633	0.685	0.696	0.65	0.712	0.685	0.709	0.71	0.709	0.678	0.679	0.651	0.67	0.675	0.675	0.691	0.682	0.672	0.705	0.719	0.7
34.6	0.686	0.708	0.708	0.643	0.697	0.707	0.661	0.723	0.696	0.72	0.72	0.72	0.687	0.69	0.662	0.682	0.687	0.687	0.703	0.695	0.684	0.72	0.735	0.715
34.8	0.695	0.718	0.717	0.653	0.707	0.717	0.67	0.733	0.707	0.73	0.73	0.731	0.697	0.701	0.673	0.693	0.699	0.698	0.714	0.707	0.696	0.735	0.75	0.73
35	0.704	0.728	0.725	0.662	0.717	0.727	0.679	0.742	0.717	0.74	0.74	0.741	0.705	0.711	0.683	0.703	0.71	0.709	0.724	0.719	0.708	0.749	0.765	0.744
35.2	0.712	0.737	0.733	0.67	0.727	0.736	0.687	0.752	0.726	0.748	0.749	0.75	0.714	0.72	0.693	0.713	0.72	0.719	0.735	0.73	0.719	0.762	0.779	0.758
35.4	0.72	0.745	0.741	0.678	0.736	0.745	0.695	0.76	0.735	0.757	0.757	0.758	0.722	0.729	0.702	0.722	0.73	0.728	0.744	0.741	0.729	0.775	0.792	0.771
35.6	0.727	0.753	0.747	0.686	0.744	0.754	0.703	0.768	0.743	0.765	0.765	0.766	0.729	0.737	0.71	0.731	0.738	0.737	0.754	0.751	0.739	0.788	0.806	0.784
35.8	0.734	0.761	0.754	0.693	0.752	0.762	0.71	0.775	0.751	0.772	0.772	0.774	0.736	0.746	0.718	0.739	0.747	0.745	0.763	0.761	0.749	0.8	0.818	0.796
36	0.74	0.768	0.76	0.699	0.759	0.77	0.717	0.782	0.759	0.779	0.779	0.781	0.743	0.753	0.726	0.746	0.755	0.753	0.772	0.771	0.758	0.812	0.831	0.809
36.2	0.746	0.775	0.766	0.706	0.766	0.778	0.723	0.789	0.766	0.786	0.786	0.788	0.749	0.761	0.733	0.753	0.762	0.76	0.78	0.781	0.767	0.824	0.843	0.821
36.4	0.752	0.782	0.771	0.712	0.773	0.785	0.73	0.795	0.772	0.792	0.792	0.794	0.755	0.768	0.739	0.76	0.769	0.767	0.789	0.79	0.775	0.835	0.854	0.832
36.6	0.758	0.788	0.777	0.718	0.78	0.791	0.735	0.801	0.779	0.798	0.798	0.8	0.761	0.774	0.746	0.767	0.775	0.773	0.797	0.799	0.784	0.846	0.865	0.843
36.8	0.764	0.794	0.782	0.724	0.785	0.798	0.741	0.807	0.785	0.804	0.804	0.806	0.767	0.78	0.752	0.773	0.782	0.78	0.805	0.808	0.792	0.857	0.876	0.854
37	0.769	0.8	0.786	0.729	0.791	0.804	0.746	0.813	0.791	0.809	0.81	0.812	0.772	0.786	0.757	0.779	0.788	0.785	0.813	0.816	0.8	0.868	0.886	0.865
37.2	0.774	0.805	0.791	0.734	0.797	0.809	0.751	0.818	0.796	0.814	0.815	0.817	0.778	0.792	0.763	0.785	0.793	0.791	0.82	0.824	0.808	0.878	0.896	0.876
37.4	0.779	0.81	0.795	0.739	0.802	0.815	0.756	0.823	0.802	0.819	0.819	0.822	0.783	0.797	0.768	0.791	0.799	0.797	0.827	0.832	0.815	0.888	0.906	0.886
37.6	0.784	0.815	0.799	0.744	0.807	0.82	0.76	0.827	0.807	0.824	0.824	0.827	0.787	0.802	0.773	0.796	0.804	0.802	0.834	0.84	0.823	0.897	0.916	0.896
37.8	0.788	0.82	0.803	0.748	0.813	0.824	0.765	0.832	0.812	0.828	0.828	0.832	0.792	0.807	0.777	0.801	0.809	0.807	0.84	0.847	0.83	0.906	0.925	0.906
38	0.792	0.825	0.807	0.753	0.818	0.828	0.769	0.836	0.817	0.832	0.832	0.836	0.796	0.811	0.782	0.806	0.814	0.812	0.847	0.854	0.836	0.916	0.935	0.915
38.2	0.797	0.83	0.81	0.757	0.822	0.832	0.773	0.839	0.821	0.836	0.836	0.841	0.8	0.815	0.786	0.81	0.819	0.817	0.853	0.861	0.843	0.925	0.944	0.924
38.4	0.801	0.834	0.814	0.761	0.827	0.836	0.777	0.843	0.825	0.84	0.84	0.845	0.805	0.819	0.79	0.814	0.824	0.821	0.859	0.868	0.849	0.933	0.953	0.933
38.6	0.804	0.838	0.817	0.765	0.831	0.839	0.78	0.846	0.829	0.844	0.844	0.848	0.809	0.823	0.794	0.818	0.829	0.826	0.865	0.875	0.855	0.942	0.962	0.942
38.8	0.808	0.842	0.82	0.769	0.836	0.843	0.784	0.849	0.833	0.847	0.848	0.852	0.813	0.827	0.798	0.822	0.834	0.83	0.871	0.881	0.861	0.951	0.971	0.95
39	0.811	0.845	0.823	0.772	0.84	0.846	0.787	0.851	0.836	0.85	0.851	0.855	0.817	0.831	0.801	0.826	0.838	0.834	0.878	0.888	0.867	0.959	0.98	0.958
39.2	0.815	0.849	0.826	0.776	0.843	0.849	0.79	0.854	0.84	0.853	0.855	0.859	0.82	0.834	0.805	0.829	0.843	0.838	0.884	0.894	0.873	0.967	0.988	0.967
39.4	0.818	0.852	0.829	0.779	0.847	0.852	0.793	0.856	0.843	0.856	0.858	0.862	0.824	0.837	0.808	0.833	0.847	0.842	0.89	0.9	0.879	0.975	0.997	0.975
39.6	0.821	0.855	0.831	0.783	0.851	0.855	0.796	0.859	0.846	0.858	0.861	0.865	0.827	0.84	0.811	0.836	0.85	0.845	0.896	0.906	0.885	0.983	1.005	0.982
39.8	0.823	0.858	0.834	0.786	0.854	0.858	0.799	0.861	0.849	0.861	0.864	0.867	0.83	0.843	0.814	0.839	0.854	0.848	0.902	0.912	0.89	0.991	1.013	0.99
40	0.826	0.861	0.836	0.789	0.857	0.861	0.801	0.863	0.851	0.863	0.866	0.87	0.832	0.845	0.817	0.843	0.857	0.851	0.908	0.918	0.896	0.999	1.021	0.998
40.2	0.829	0.864	0.838	0.792	0.861	0.863	0.803	0.866	0.854	0.865	0.869	0.872	0.835	0.848	0.82	0.846	0.86	0.854	0.913	0.924	0.901	1.007	1.029	1.006
40.4	0.831	0.866	0.84	0.795	0.863	0.866	0.806	0.868	0.856	0.867	0.871	0.875	0.837	0.851	0.822	0.849	0.863	0.857	0.919	0.929	0.907	1.014	1.036	1.013
40.6	0.833	0.868	0.842	0.797	0.866	0.869	0.808	0.87	0.858	0.869	0.874	0.877	0.839	0.853	0.825	0.853	0.865	0.859	0.924	0.935	0.912	1.022	1.043	1.021
40.8	0.835	0.871	0.844	0.8	0.869	0.871	0.81	0.872	0.86	0.872	0.876	0.879	0.842	0.856	0.827	0.856	0.868	0.862	0.93	0.94	0.917	1.029	1.051	1.028
41	0.837	0.872	0.845	0.802	0.871	0.873	0.813	0.873	0.862	0.873	0.878	0.881	0.844	0.858	0.829	0.859	0.87	0.864	0.935	0.945	0.922	1.036	1.058	1.035
41.2	0.839	0.874	0.847	0.804	0.873	0.876	0.815	0.875	0.864	0.875	0.88	0.882	0.846	0.861	0.832	0.861	0.872	0.866	0.94	0.95	0.927	1.044	1.065	1.042
41.4	0.841	0.877	0.849	0.806	0.875	0.878	0.817	0.876	0.866	0.877	0.881	0.884	0.848	0.863	0.834	0.864	0.875	0.868	0.945	0.955	0.931	1.051	1.072	1.049
41.6	0.843	0.878	0.85	0.809	0.877	0.88	0.82	0.877	0.868	0.879	0.883	0.886	0.85	0.865	0.836	0.866	0.877	0.87	0.949	0.959	0.935	1.058	1.079	1.056
41.8	0.845	0.881	0.852	0.811	0.879	0.882	0.822	0.878	0.869	0.881	0.884	0.887	0.852	0.868	0.838	0.868	0.879	0.873	0.953	0.964	0.94	1.065	1.086	1.062
42	0.847	0.883	0.853	0.813	0.881	0.884	0.824	0.879	0.871	0.882	0.886	0.889	0.854	0.87	0.84	0.87	0.882	0.875	0.958	0.969	0.944	1.072	1.093	1.069
42.2	0.848	0.885	0.855	0.815	0.883	0.885	0.826	0.88	0.872	0.884	0.887	0.89	0.856	0.872	0.842	0.872	0.884	0.876	0.962	0.974	0.948	1.079	1.1	1.076
42.4	0.85	0.886	0.856	0.816	0.885	0.887	0.828	0.88	0.874	0.886	0.889	0.891	0.858	0.874	0.844	0.874	0.886	0.878	0.966	0.978	0.952	1.085	1.106	1.082
42.6	0.852	0.888	0.857	0.818	0.887	0.889	0.83	0.88	0.875	0.888	0.89	0.893	0.861	0.876	0.845	0.876	0.888	0.88	0.97	0.983	0.956	1.092	1.112	1.089
42.8	0.853	0.891	0.859	0.82	0.888	0.89	0.831	0.881	0.877	0.889	0.892	0.894	0.863	0.878	0.847	0.878	0.89	0.882	0.975	0.987	0.96	1.099	1.119	1.095
43	0.855	0.892	0.86	0.822	0.89	0.892	0.833	0.881	0.878	0.891	0.893	0.895	0.865	0.88	0.849	0.88	0.892	0.884	0.979	0.992	0.964	1.105	1.125	1.102
43.2	0.856	0.894	0.862	0.824	0.892	0.893	0.835	0.881	0.88	0.892	0.894	0.897	0.867	0.881	0.851	0.882	0.894	0.885	0.983	0.996	0.969	1.111	1.131	1.108
43.4	0.858	0.897	0.863	0.826	0.894	0.895	0.837	0.881	0.881	0.893	0.895	0.898	0.869	0.883	0.853	0.884	0.896	0.887	0.987	1.001	0.973	1.117	1.137	1.115
43.6	0.86	0.899	0.864	0.827	0.895	0.896	0.838	0.882	0.882	0.894	0.897	0.9	0.87	0.884	0.854	0.886	0.898	0.888	0.991	1.005	0.977	1.123	1.143	1.121
43.8	0.861	0.9	0.865	0.829	0.897	0.898	0.84	0.882	0.883	0.895	0.898	0.901	0.872	0.885	0.855	0.888	0.899	0.89	0.995	1.009	0.981	1.129	1.149	1.127
44	0.863	0.902	0.866	0.831	0.898	0.899	0.841	0.882	0.884	0.896	0.899	0.903	0.873	0.886	0.856	0.89	0.901	0.891	1	1.013	0.985	1.134	1.154	1.134
44.2	0.864	0.904	0.867	0.832	0.899	0.9	0.842	0.883	0.885	0.897	0.9	0.904	0.874	0.887	0.858	0.891	0.902	0.893	1.004	1.017	0.989	1.14	1.16	1.139
44.4	0.865	0.905	0.868	0.834	0.9	0.901	0.844	0.883	0.886	0.899	0.901	0.905	0.875	0.889	0.858	0.893	0.903	0.894	1.008	1.021	0.993	1.146	1.166	1.145
44.6	0.866	0.907	0.869	0.836	0.902	0.902	0.845	0.884	0.887	0.899	0.901	0.906	0.876	0.89	0.86	0.895	0.905	0.896	1.012	1.025	0.997	1.151	1.171	1.151
44.8	0.868	0.908	0.87	0.837	0.903	0.903	0.846	0.884	0.888	0.9	0.902	0.907	0.877	0.891	0.861	0.897	0.906	0.897	1.016	1.029	1.001	1.157	1.177	1.157
45	0.869	0.909	0.871	0.839	0.904	0.904	0.848	0.884	0.889	0.901	0.903	0.908	0.878	0.892	0.862	0.898	0.907	0.898	1.021	1.032	1.004	1.163	1.183	1.162
45.2	0.87	0.91	0.872	0.84	0.905	0.905	0.849	0.884	0.89	0.902	0.904	0.908	0.879	0.893	0.863	0.9	0.908	0.899	1.025	1.036	1.008	1.169	1.189	1.168
45.4	0.871	0.911	0.873	0.842	0.906	0.906	0.85	0.885	0.891	0.902	0.905	0.909	0.88	0.895	0.864	0.901	0.909	0.901	1.028	1.039	1.012	1.174	1.194	1.173
45.6	0.872	0.912	0.874	0.843	0.907	0.907	0.851	0.885	0.892	0.903	0.905	0.91	0.881	0.896	0.865	0.902	0.911	0.902	1.032	1.042	1.016	1.18	1.2	1.178
45.8	0.873	0.913	0.874	0.844	0.908	0.907	0.852	0.885	0.893	0.904	0.907	0.91	0.882	0.897	0.866	0.904	0.912	0.903	1.036	1.046	1.02	1.185	1.205	1.183
46	0.874	0.913	0.875	0.845	0.909	0.908	0.853	0.885	0.894	0.905	0.908	0.911	0.883	0.899	0.867	0.905	0.913	0.904	1.039	1.049	1.023	1.19	1.21	1.189
46.2	0.875	0.914	0.876	0.846	0.91	0.909	0.854	0.885	0.894	0.906	0.909	0.912	0.884	0.9	0.868	0.906	0.914	0.906	1.043	1.053	1.027	1.195	1.216	1.194
46.4	0.876	0.915	0.876	0.847	0.911	0.91	0.855	0.885	0.895	0.907	0.91	0.912	0.885	0.901	0.869	0.907	0.915	0.907	1.046	1.057	1.03	1.201	1.221	1.199
46.6	0.877	0.916	0.877	0.848	0.912	0.911	0.856	0.885	0.896	0.908	0.911	0.913	0.886	0.902	0.87	0.909	0.917	0.908	1.05	1.06	1.034	1.206	1.226	1.204
46.8	0.878	0.916	0.878	0.849	0.913	0.911	0.856	0.884	0.896	0.908	0.912	0.914	0.887	0.903	0.871	0.91	0.918	0.909	1.053	1.064	1.037	1.211	1.231	1.209
47	0.879	0.917	0.878	0.85	0.914	0.912	0.857	0.884	0.897	0.909	0.913	0.914	0.888	0.904	0.872	0.911	0.919	0.91	1.056	1.068	1.041	1.216	1.236	1.214
47.2	0.88	0.918	0.879	0.851	0.915	0.913	0.858	0.884	0.898	0.91	0.914	0.915	0.889	0.904	0.873	0.912	0.921	0.911	1.06	1.071	1.044	1.221	1.241	1.219
47.4	0.881	0.918	0.88	0.853	0.916	0.914	0.858	0.884	0.898	0.91	0.914	0.916	0.89	0.905	0.874	0.914	0.922	0.913	1.063	1.075	1.047	1.226	1.246	1.224
47.6	0.881	0.919	0.88	0.854	0.917	0.915	0.859	0.884	0.899	0.911	0.915	0.917	0.891	0.906	0.874	0.915	0.923	0.914	1.066	1.078	1.05	1.23	1.251	1.229
47.8	0.882	0.92	0.881	0.855	0.918	0.916	0.859	0.884	0.9	0.911	0.916	0.918	0.892	0.907	0.875	0.916	0.925	0.915	1.069	1.082	1.052	1.235	1.256	1.234
48	0.883	0.92	0.881	0.856	0.919	0.916	0.86	0.884	0.901	0.912	0.916	0.919	0.893	0.908	0.875	0.917	0.926	0.916	1.072	1.085	1.055	1.24	1.261	1.239
48.2	0.883	0.921	0.882	0.856	0.92	0.917	0.86	0.885	0.901	0.913	0.917	0.92	0.894	0.908	0.876	0.918	0.927	0.917	1.075	1.088	1.058	1.245	1.266	1.244
48.4	0.884	0.921	0.883	0.857	0.92	0.918	0.861	0.885	0.902	0.913	0.917	0.921	0.895	0.909	0.876	0.919	0.928	0.918	1.078	1.091	1.06	1.25	1.27	1.248
48.6	0.884	0.922	0.883	0.858	0.921	0.919	0.862	0.884	0.903	0.914	0.918	0.922	0.896	0.91	0.877	0.92	0.929	0.919	1.081	1.094	1.063	1.255	1.275	1.253
48.8	0.885	0.923	0.884	0.859	0.922	0.92	0.863	0.884	0.904	0.915	0.918	0.922	0.897	0.91	0.878	0.921	0.929	0.92	1.085	1.097	1.066	1.26	1.279	1.258
49	0.885	0.924	0.884	0.86	0.923	0.921	0.864	0.884	0.905	0.915	0.919	0.923	0.898	0.911	0.879	0.922	0.93	0.92	1.088	1.1	1.069	1.264	1.284	1.263
49.2	0.885	0.925	0.885	0.861	0.924	0.922	0.865	0.884	0.906	0.916	0.92	0.923	0.898	0.912	0.88	0.923	0.931	0.921	1.091	1.103	1.072	1.269	1.288	1.267
49.4	0.886	0.925	0.885	0.862	0.924	0.922	0.866	0.884	0.906	0.917	0.92	0.923	0.899	0.913	0.88	0.923	0.932	0.921	1.094	1.106	1.075	1.273	1.293	1.272
49.6	0.886	0.926	0.886	0.863	0.925	0.923	0.867	0.884	0.907	0.918	0.921	0.924	0.899	0.914	0.881	0.924	0.932	0.922	1.097	1.109	1.078	1.278	1.297	1.277
49.8	0.886	0.928	0.886	0.863	0.926	0.923	0.868	0.884	0.908	0.918	0.921	0.924	0.9	0.915	0.882	0.925	0.933	0.923	1.1	1.112	1.082	1.282	1.301	1.282
50	0.887	0.929	0.886	0.864	0.927	0.924	0.868	0.884	0.908	0.919	0.922	0.925	0.9	0.916	0.883	0.926	0.934	0.924	1.103	1.114	1.085	1.287	1.305	1.286
50.2	0.887	0.929	0.887	0.865	0.928	0.924	0.869	0.884	0.908	0.92	0.923	0.925	0.901	0.917	0.884	0.927	0.934	0.924	1.106	1.117	1.088	1.292	1.31	1.291
50.4	0.888	0.93	0.888	0.866	0.928	0.924	0.87	0.884	0.908	0.921	0.924	0.925	0.902	0.917	0.884	0.928	0.935	0.925	1.109	1.12	1.092	1.297	1.314	1.295
50.6	0.888	0.931	0.888	0.866	0.929	0.924	0.87	0.883	0.909	0.921	0.924	0.926	0.903	0.918	0.885	0.929	0.935	0.926	1.112	1.122	1.095	1.301	1.319	1.299
50.8	0.889	0.931	0.889	0.867	0.93	0.924	0.87	0.883	0.909	0.921	0.925	0.926	0.903	0.918	0.886	0.929	0.936	0.927	1.115	1.125	1.098	1.306	1.323	1.304
51	0.889	0.932	0.89	0.867	0.93	0.925	0.871	0.883	0.909	0.921	0.926	0.926	0.904	0.919	0.886	0.93	0.937	0.927	1.118	1.127	1.101	1.31	1.328	1.308
51.2	0.89	0.932	0.89	0.868	0.931	0.925	0.872	0.882	0.909	0.921	0.926	0.926	0.905	0.919	0.887	0.93	0.938	0.928	1.121	1.13	1.103	1.314	1.332	1.312
51.4	0.891	0.933	0.891	0.868	0.932	0.926	0.872	0.882	0.91	0.921	0.926	0.927	0.906	0.92	0.887	0.931	0.938	0.929	1.124	1.133	1.106	1.319	1.336	1.316
51.6	0.891	0.933	0.892	0.868	0.932	0.926	0.873	0.881	0.91	0.921	0.927	0.927	0.906	0.921	0.887	0.931	0.939	0.93	1.127	1.135	1.109	1.323	1.341	1.32
51.8	0.892	0.933	0.893	0.868	0.933	0.927	0.874	0.881	0.91	0.922	0.927	0.927	0.907	0.921	0.887	0.932	0.939	0.931	1.13	1.138	1.111	1.327	1.345	1.324
52	0.892	0.934	0.893	0.869	0.934	0.927	0.874	0.88	0.911	0.922	0.927	0.927	0.907	0.921	0.887	0.933	0.94	0.932	1.133	1.14	1.114	1.331	1.349	1.329
52.2	0.892	0.934	0.894	0.869	0.934	0.928	0.875	0.879	0.911	0.922	0.927	0.928	0.908	0.922	0.888	0.934	0.94	0.933	1.136	1.143	1.117	1.335	1.353	1.333
52.4	0.892	0.935	0.894	0.869	0.935	0.928	0.875	0.879	0.912	0.922	0.928	0.928	0.908	0.922	0.888	0.935	0.941	0.933	1.139	1.145	1.119	1.339	1.357	1.337
52.6	0.893	0.935	0.895	0.87	0.935	0.929	0.875	0.878	0.912	0.923	0.928	0.929	0.909	0.922	0.888	0.936	0.942	0.934	1.142	1.148	1.122	1.343	1.36	1.341
52.8	0.893	0.936	0.895	0.87	0.936	0.929	0.876	0.878	0.913	0.923	0.928	0.929	0.909	0.923	0.889	0.937	0.942	0.934	1.145	1.151	1.124	1.346	1.364	1.345
53	0.893	0.936	0.896	0.871	0.936	0.93	0.876	0.877	0.913	0.924	0.928	0.929	0.91	0.924	0.889	0.937	0.943	0.934	1.148	1.154	1.127	1.35	1.368	1.349
53.2	0.893	0.936	0.896	0.872	0.937	0.93	0.877	0.877	0.914	0.924	0.928	0.93	0.91	0.924	0.89	0.938	0.944	0.935	1.15	1.156	1.129	1.354	1.372	1.353
53.4	0.894	0.937	0.897	0.872	0.937	0.931	0.877	0.877	0.914	0.924	0.928	0.93	0.91	0.925	0.891	0.939	0.944	0.935	1.152	1.159	1.132	1.358	1.375	1.358
53.6	0.894	0.937	0.897	0.873	0.937	0.931	0.877	0.876	0.915	0.925	0.929	0.93	0.911	0.926	0.891	0.94	0.945	0.936	1.153	1.162	1.135	1.362	1.379	1.362
53.8	0.894	0.938	0.897	0.874	0.937	0.931	0.878	0.876	0.915	0.925	0.93	0.931	0.911	0.927	0.892	0.94	0.946	0.936	1.155	1.164	1.137	1.366	1.382	1.365
54	0.895	0.938	0.898	0.875	0.938	0.932	0.878	0.876	0.916	0.925	0.93	0.931	0.912	0.927	0.893	0.941	0.947	0.937	1.156	1.167	1.139	1.37	1.386	1.369
54.2	0.895	0.939	0.898	0.876	0.938	0.932	0.879	0.876	0.916	0.926	0.931	0.931	0.913	0.928	0.893	0.941	0.948	0.937	1.157	1.169	1.142	1.374	1.39	1.373
54.4	0.896	0.939	0.899	0.876	0.938	0.932	0.879	0.876	0.916	0.926	0.932	0.932	0.913	0.928	0.894	0.942	0.948	0.938	1.158	1.172	1.144	1.377	1.393	1.377
54.6	0.897	0.939	0.899	0.877	0.938	0.933	0.88	0.876	0.916	0.926	0.932	0.932	0.914	0.928	0.894	0.942	0.949	0.938	1.158	1.174	1.146	1.381	1.397	1.38
54.8	0.897	0.94	0.9	0.878	0.938	0.933	0.88	0.876	0.916	0.926	0.933	0.932	0.915	0.929	0.895	0.942	0.95	0.939	1.159	1.177	1.149	1.385	1.401	1.384
55	0.898	0.94	0.9	0.879	0.938	0.934	0.88	0.876	0.917	0.926	0.933	0.932	0.916	0.929	0.895	0.943	0.95	0.94	1.161	1.179	1.151	1.388	1.404	1.387
55.2	0.899	0.94	0.9	0.879	0.939	0.934	0.881	0.876	0.917	0.927	0.934	0.932	0.916	0.93	0.895	0.943	0.95	0.94	1.162	1.181	1.153	1.392	1.408	1.391
55.4	0.899	0.94	0.901	0.88	0.939	0.934	0.882	0.876	0.917	0.927	0.934	0.932	0.917	0.93	0.895	0.943	0.951	0.941	1.163	1.183	1.155	1.395	1.412	1.394
55.6	0.9	0.941	0.901	0.881	0.939	0.934	0.882	0.876	0.917	0.928	0.934	0.932	0.917	0.931	0.895	0.944	0.951	0.942	1.165	1.186	1.157	1.399	1.415	1.398
55.8	0.9	0.941	0.901	0.882	0.94	0.935	0.883	0.876	0.918	0.928	0.935	0.933	0.918	0.931	0.895	0.945	0.951	0.942	1.166	1.188	1.159	1.402	1.419	1.401
56	0.9	0.941	0.901	0.882	0.94	0.935	0.883	0.877	0.918	0.929	0.935	0.933	0.918	0.931	0.895	0.945	0.951	0.943	1.169	1.19	1.162	1.406	1.422	1.404
56.2	0.901	0.942	0.901	0.883	0.941	0.936	0.883	0.877	0.918	0.929	0.935	0.934	0.918	0.931	0.895	0.946	0.952	0.943	1.171	1.193	1.164	1.409	1.426	1.408
56.4	0.901	0.942	0.901	0.883	0.941	0.936	0.884	0.878	0.919	0.929	0.935	0.934	0.918	0.931	0.896	0.947	0.952	0.944	1.173	1.195	1.166	1.412	1.429	1.411
56.6	0.901	0.943	0.902	0.883	0.942	0.936	0.884	0.878	0.919	0.929	0.936	0.934	0.919	0.931	0.896	0.948	0.953	0.944	1.176	1.197	1.168	1.416	1.433	1.414
56.8	0.902	0.943	0.902	0.884	0.942	0.937	0.884	0.878	0.919	0.93	0.936	0.935	0.919	0.932	0.896	0.948	0.953	0.944	1.178	1.199	1.17	1.419	1.436	1.417
57	0.902	0.944	0.902	0.884	0.943	0.937	0.885	0.879	0.919	0.93	0.936	0.935	0.92	0.932	0.896	0.949	0.953	0.945	1.18	1.201	1.172	1.423	1.439	1.42
57.2	0.903	0.944	0.902	0.884	0.943	0.937	0.885	0.879	0.92	0.93	0.937	0.936	0.92	0.932	0.897	0.95	0.954	0.945	1.183	1.203	1.174	1.426	1.443	1.423
57.4	0.903	0.944	0.903	0.884	0.943	0.938	0.886	0.879	0.92	0.93	0.937	0.936	0.921	0.933	0.897	0.95	0.954	0.946	1.185	1.206	1.176	1.43	1.446	1.426
57.6	0.904	0.944	0.903	0.884	0.943	0.938	0.886	0.88	0.92	0.93	0.938	0.937	0.921	0.933	0.898	0.951	0.955	0.946	1.187	1.208	1.178	1.433	1.449	1.429
57.8	0.904	0.945	0.903	0.885	0.944	0.938	0.887	0.88	0.92	0.93	0.938	0.937	0.922	0.933	0.898	0.951	0.956	0.947	1.19	1.21	1.18	1.437	1.452	1.432
58	0.905	0.945	0.904	0.885	0.944	0.938	0.887	0.881	0.92	0.93	0.939	0.937	0.923	0.934	0.899	0.952	0.956	0.947	1.192	1.212	1.182	1.44	1.455	1.435
58.2	0.905	0.945	0.904	0.885	0.944	0.939	0.887	0.881	0.92	0.93	0.939	0.937	0.924	0.934	0.899	0.952	0.957	0.947	1.194	1.214	1.185	1.443	1.458	1.438
58.4	0.906	0.946	0.905	0.886	0.944	0.939	0.887	0.881	0.92	0.931	0.939	0.937	0.924	0.934	0.899	0.953	0.958	0.948	1.196	1.217	1.186	1.447	1.462	1.441
58.6	0.906	0.946	0.906	0.886	0.945	0.939	0.887	0.881	0.92	0.931	0.939	0.937	0.925	0.935	0.899	0.953	0.958	0.948	1.198	1.219	1.188	1.45	1.465	1.445
58.8	0.906	0.946	0.906	0.887	0.945	0.939	0.887	0.882	0.921	0.931	0.939	0.938	0.925	0.935	0.9	0.954	0.958	0.949	1.2	1.221	1.19	1.453	1.468	1.448
59	0.907	0.946	0.907	0.887	0.946	0.939	0.887	0.882	0.921	0.931	0.939	0.938	0.926	0.935	0.9	0.954	0.959	0.949	1.202	1.223	1.192	1.456	1.471	1.451
59.2	0.907	0.946	0.907	0.888	0.946	0.939	0.886	0.882	0.921	0.931	0.939	0.938	0.926	0.936	0.9	0.955	0.959	0.949	1.204	1.225	1.194	1.459	1.474	1.455
59.4	0.907	0.946	0.907	0.888	0.947	0.939	0.886	0.882	0.921	0.931	0.94	0.938	0.926	0.936	0.9	0.955	0.959	0.95	1.206	1.227	1.195	1.462	1.477	1.458
59.6	0.907	0.946	0.907	0.889	0.947	0.939	0.886	0.882	0.922	0.931	0.94	0.938	0.926	0.937	0.9	0.956	0.96	0.951	1.209	1.229	1.197	1.465	1.481	1.462
59.8	0.907	0.946	0.907	0.889	0.948	0.94	0.886	0.882	0.922	0.932	0.94	0.938	0.926	0.938	0.901	0.957	0.96	0.951	1.211	1.231	1.199	1.468	1.483	1.465
60	0.908	0.947	0.908	0.89	0.948	0.94	0.886	0.882	0.922	0.932	0.94	0.938	0.926	0.938	0.901	0.957	0.961	0.952	1.213	1.233	1.201	1.471	1.486	1.468
60.2	0.908	0.947	0.908	0.89	0.949	0.941	0.886	0.883	0.922	0.932	0.94	0.938	0.927	0.938	0.901	0.958	0.961	0.952	1.215	1.235	1.203	1.474	1.489	1.471
60.4	0.908	0.947	0.908	0.89	0.949	0.941	0.887	0.883	0.923	0.933	0.941	0.938	0.927	0.939	0.901	0.959	0.961	0.953	1.217	1.237	1.205	1.477	1.492	1.475
60.6	0.909	0.947	0.909	0.89	0.949	0.941	0.887	0.883	0.923	0.933	0.941	0.938	0.927	0.939	0.902	0.959	0.961	0.953	1.219	1.238	1.207	1.479	1.495	1.478
60.8	0.909	0.947	0.909	0.89	0.949	0.942	0.888	0.883	0.923	0.934	0.941	0.939	0.928	0.939	0.902	0.96	0.962	0.954	1.221	1.24	1.209	1.482	1.498	1.481
61	0.91	0.947	0.909	0.891	0.95	0.942	0.889	0.884	0.923	0.934	0.941	0.939	0.928	0.939	0.902	0.961	0.962	0.954	1.223	1.242	1.211	1.485	1.501	1.484
61.2	0.911	0.948	0.909	0.891	0.95	0.942	0.89	0.884	0.923	0.934	0.942	0.939	0.929	0.939	0.903	0.961	0.963	0.955	1.225	1.244	1.213	1.488	1.504	1.486
61.4	0.911	0.948	0.909	0.891	0.95	0.942	0.89	0.885	0.923	0.934	0.942	0.939	0.93	0.94	0.903	0.961	0.963	0.955	1.227	1.246	1.215	1.491	1.507	1.489
61.6	0.911	0.948	0.909	0.892	0.95	0.942	0.891	0.885	0.923	0.935	0.942	0.94	0.93	0.94	0.904	0.961	0.964	0.956	1.228	1.248	1.218	1.494	1.51	1.492
61.8	0.911	0.949	0.91	0.893	0.95	0.942	0.891	0.886	0.924	0.935	0.943	0.94	0.931	0.94	0.904	0.961	0.964	0.956	1.23	1.25	1.22	1.497	1.513	1.494
62	0.912	0.949	0.91	0.893	0.95	0.942	0.892	0.887	0.924	0.935	0.943	0.941	0.931	0.941	0.904	0.962	0.964	0.956	1.231	1.252	1.222	1.5	1.516	1.497
62.2	0.912	0.95	0.91	0.894	0.95	0.942	0.892	0.887	0.924	0.935	0.943	0.941	0.932	0.941	0.904	0.962	0.965	0.956	1.233	1.254	1.224	1.503	1.519	1.499
62.4	0.912	0.95	0.91	0.894	0.95	0.942	0.893	0.887	0.924	0.935	0.943	0.942	0.932	0.941	0.904	0.962	0.965	0.956	1.235	1.255	1.226	1.506	1.522	1.502
62.6	0.912	0.951	0.911	0.895	0.95	0.942	0.893	0.887	0.924	0.935	0.943	0.942	0.933	0.941	0.904	0.963	0.965	0.956	1.237	1.257	1.228	1.509	1.524	1.504
62.8	0.912	0.951	0.911	0.895	0.95	0.942	0.893	0.887	0.924	0.935	0.944	0.943	0.933	0.941	0.904	0.963	0.966	0.956	1.239	1.259	1.23	1.511	1.527	1.507
63	0.913	0.951	0.911	0.896	0.951	0.942	0.893	0.887	0.924	0.935	0.944	0.943	0.934	0.941	0.904	0.963	0.966	0.956	1.241	1.26	1.232	1.514	1.53	1.51
63.2	0.913	0.952	0.911	0.896	0.951	0.942	0.893	0.888	0.924	0.935	0.944	0.943	0.934	0.942	0.905	0.964	0.967	0.956	1.243	1.262	1.233	1.517	1.532	1.512
63.4	0.913	0.952	0.911	0.896	0.951	0.942	0.893	0.888	0.924	0.935	0.944	0.944	0.935	0.942	0.905	0.964	0.967	0.956	1.245	1.264	1.235	1.52	1.535	1.515
63.6	0.914	0.953	0.911	0.896	0.952	0.943	0.893	0.888	0.924	0.935	0.944	0.944	0.935	0.943	0.905	0.965	0.968	0.957	1.247	1.265	1.236	1.523	1.538	1.518
63.8	0.914	0.953	0.911	0.896	0.952	0.943	0.893	0.888	0.925	0.935	0.944	0.944	0.935	0.943	0.906	0.965	0.968	0.957	1.249	1.267	1.238	1.526	1.54	1.521
64	0.914	0.953	0.911	0.896	0.952	0.944	0.893	0.889	0.925	0.936	0.944	0.944	0.935	0.944	0.906	0.966	0.969	0.957	1.251	1.269	1.239	1.528	1.543	1.524
64.2	0.914	0.953	0.911	0.896	0.952	0.944	0.894	0.889	0.925	0.936	0.944	0.943	0.935	0.944	0.906	0.966	0.969	0.958	1.253	1.27	1.241	1.531	1.545	1.526
64.4	0.914	0.953	0.911	0.896	0.952	0.945	0.894	0.888	0.926	0.936	0.944	0.943	0.936	0.944	0.907	0.966	0.969	0.958	1.254	1.272	1.243	1.533	1.548	1.529
64.6	0.914	0.953	0.911	0.896	0.953	0.945	0.894	0.888	0.926	0.936	0.944	0.943	0.936	0.945	0.907	0.967	0.97	0.959	1.256	1.274	1.244	1.536	1.55	1.532
64.8	0.914	0.953	0.911	0.897	0.953	0.945	0.895	0.888	0.926	0.936	0.944	0.943	0.937	0.945	0.908	0.967	0.97	0.959	1.258	1.276	1.246	1.539	1.553	1.535
65	0.914	0.953	0.912	0.897	0.953	0.946	0.895	0.888	0.927	0.937	0.944	0.943	0.937	0.945	0.908	0.967	0.97	0.96	1.259	1.278	1.248	1.541	1.555	1.537
65.2	0.914	0.954	0.912	0.897	0.954	0.946	0.895	0.888	0.927	0.937	0.944	0.944	0.937	0.946	0.908	0.967	0.97	0.961	1.261	1.279	1.25	1.544	1.558	1.54
65.4	0.914	0.954	0.912	0.898	0.954	0.946	0.895	0.888	0.927	0.937	0.944	0.943	0.938	0.946	0.908	0.968	0.97	0.961	1.262	1.281	1.251	1.546	1.56	1.543
65.6	0.914	0.954	0.912	0.898	0.954	0.947	0.895	0.888	0.927	0.937	0.945	0.944	0.938	0.947	0.908	0.968	0.97	0.962	1.263	1.282	1.253	1.549	1.563	1.546
65.8	0.913	0.954	0.912	0.899	0.955	0.947	0.895	0.888	0.927	0.937	0.945	0.944	0.938	0.947	0.908	0.968	0.97	0.962	1.265	1.284	1.254	1.552	1.565	1.548
66	0.913	0.954	0.913	0.899	0.955	0.947	0.895	0.888	0.927	0.937	0.946	0.944	0.938	0.948	0.907	0.968	0.97	0.963	1.267	1.285	1.256	1.554	1.568	1.551
66.2	0.914	0.954	0.913	0.9	0.956	0.947	0.896	0.888	0.928	0.937	0.946	0.944	0.938	0.948	0.907	0.968	0.971	0.963	1.268	1.287	1.258	1.557	1.57	1.553
66.4	0.914	0.954	0.913	0.9	0.956	0.947	0.896	0.889	0.928	0.937	0.947	0.944	0.939	0.948	0.907	0.969	0.971	0.963	1.27	1.288	1.259	1.559	1.572	1.556
66.6	0.914	0.954	0.914	0.901	0.956	0.947	0.896	0.889	0.928	0.937	0.947	0.944	0.939	0.948	0.907	0.969	0.971	0.963	1.272	1.29	1.261	1.561	1.575	1.558
66.8	0.915	0.954	0.914	0.901	0.957	0.947	0.897	0.889	0.928	0.937	0.948	0.945	0.939	0.948	0.907	0.969	0.972	0.963	1.273	1.291	1.262	1.564	1.577	1.561
67	0.915	0.954	0.914	0.901	0.957	0.947	0.897	0.89	0.928	0.937	0.948	0.945	0.94	0.949	0.907	0.97	0.972	0.964	1.275	1.293	1.264	1.567	1.58	1.563
67.2	0.915	0.954	0.914	0.901	0.957	0.947	0.897	0.891	0.928	0.937	0.949	0.945	0.94	0.949	0.907	0.97	0.973	0.964	1.277	1.294	1.265	1.569	1.582	1.566
67.4	0.916	0.955	0.914	0.901	0.957	0.947	0.897	0.891	0.928	0.937	0.949	0.945	0.94	0.949	0.907	0.97	0.973	0.964	1.278	1.296	1.266	1.572	1.585	1.568
67.6	0.916	0.955	0.915	0.902	0.957	0.947	0.898	0.891	0.928	0.937	0.949	0.945	0.94	0.949	0.908	0.971	0.974	0.964	1.28	1.297	1.268	1.574	1.588	1.571
67.8	0.916	0.955	0.915	0.902	0.957	0.947	0.898	0.892	0.928	0.937	0.949	0.946	0.941	0.949	0.908	0.971	0.974	0.964	1.281	1.299	1.269	1.577	1.59	1.573
68	0.916	0.955	0.915	0.902	0.957	0.947	0.898	0.892	0.928	0.937	0.949	0.946	0.941	0.949	0.908	0.971	0.975	0.964	1.283	1.3	1.27	1.579	1.593	1.575
68.2	0.917	0.955	0.916	0.902	0.958	0.947	0.899	0.892	0.928	0.937	0.949	0.946	0.942	0.949	0.908	0.971	0.975	0.965	1.284	1.302	1.272	1.581	1.595	1.577
68.4	0.917	0.955	0.916	0.902	0.958	0.947	0.899	0.892	0.928	0.937	0.949	0.946	0.942	0.949	0.909	0.972	0.975	0.965	1.286	1.304	1.273	1.584	1.597	1.579
68.6	0.917	0.955	0.916	0.902	0.958	0.947	0.899	0.892	0.928	0.938	0.949	0.947	0.942	0.948	0.909	0.972	0.976	0.966	1.287	1.305	1.274	1.586	1.599	1.582
68.8	0.918	0.955	0.916	0.902	0.958	0.947	0.9	0.892	0.929	0.938	0.949	0.947	0.943	0.948	0.91	0.972	0.976	0.966	1.288	1.307	1.276	1.588	1.601	1.584
69	0.918	0.956	0.916	0.902	0.958	0.947	0.9	0.892	0.929	0.939	0.949	0.947	0.943	0.948	0.91	0.973	0.976	0.967	1.29	1.308	1.277	1.591	1.604	1.587
69.2	0.918	0.956	0.916	0.903	0.958	0.947	0.9	0.893	0.929	0.939	0.949	0.947	0.943	0.948	0.91	0.973	0.977	0.967	1.291	1.31	1.279	1.593	1.606	1.589
69.4	0.919	0.956	0.916	0.903	0.958	0.947	0.901	0.893	0.929	0.939	0.948	0.947	0.944	0.948	0.911	0.973	0.977	0.968	1.292	1.311	1.28	1.595	1.608	1.591
69.6	0.92	0.957	0.916	0.903	0.958	0.948	0.901	0.893	0.929	0.94	0.949	0.947	0.944	0.949	0.911	0.974	0.977	0.968	1.293	1.312	1.282	1.597	1.61	1.593
69.8	0.92	0.957	0.916	0.903	0.958	0.948	0.901	0.893	0.929	0.94	0.948	0.947	0.945	0.949	0.911	0.974	0.978	0.968	1.294	1.314	1.283	1.6	1.612	1.595
70	0.921	0.958	0.916	0.904	0.958	0.948	0.901	0.893	0.929	0.94	0.949	0.947	0.945	0.95	0.912	0.975	0.978	0.968	1.295	1.315	1.285	1.602	1.614	1.598
70.2	0.921	0.958	0.916	0.904	0.958	0.948	0.902	0.893	0.929	0.94	0.949	0.947	0.946	0.95	0.912	0.975	0.978	0.968	1.296	1.316	1.287	1.604	1.617	1.6
70.4	0.922	0.958	0.916	0.904	0.959	0.948	0.902	0.894	0.929	0.94	0.949	0.947	0.946	0.95	0.912	0.975	0.978	0.968	1.298	1.318	1.289	1.606	1.619	1.602
70.6	0.922	0.959	0.916	0.904	0.959	0.948	0.902	0.894	0.929	0.94	0.95	0.947	0.946	0.951	0.912	0.976	0.978	0.969	1.299	1.319	1.29	1.609	1.622	1.604
70.8	0.922	0.959	0.916	0.904	0.959	0.948	0.902	0.894	0.929	0.94	0.95	0.947	0.947	0.951	0.912	0.976	0.979	0.969	1.3	1.32	1.292	1.611	1.624	1.606
71	0.922	0.959	0.916	0.905	0.959	0.948	0.902	0.895	0.929	0.94	0.95	0.947	0.947	0.952	0.912	0.977	0.979	0.969	1.302	1.322	1.293	1.613	1.626	1.609
71.2	0.922	0.959	0.916	0.905	0.959	0.948	0.902	0.895	0.929	0.94	0.95	0.947	0.947	0.952	0.912	0.977	0.979	0.969	1.303	1.323	1.295	1.616	1.628	1.611
71.4	0.922	0.959	0.916	0.905	0.959	0.948	0.902	0.896	0.929	0.94	0.951	0.948	0.947	0.952	0.912	0.977	0.98	0.97	1.305	1.325	1.296	1.618	1.63	1.613
71.6	0.922	0.959	0.916	0.906	0.959	0.949	0.903	0.896	0.929	0.94	0.951	0.948	0.948	0.952	0.912	0.978	0.98	0.97	1.306	1.326	1.297	1.62	1.633	1.615
71.8	0.923	0.959	0.917	0.906	0.959	0.949	0.903	0.896	0.929	0.94	0.951	0.948	0.948	0.953	0.912	0.978	0.98	0.97	1.308	1.327	1.299	1.622	1.634	1.617
72	0.923	0.959	0.917	0.906	0.959	0.949	0.903	0.896	0.929	0.94	0.951	0.948	0.948	0.953	0.912	0.978	0.98	0.971	1.309	1.329	1.3	1.624	1.636	1.619
72.2	0.923	0.959	0.917	0.906	0.96	0.949	0.903	0.896	0.93	0.94	0.951	0.948	0.948	0.953	0.912	0.978	0.98	0.971	1.311	1.33	1.301	1.626	1.638	1.621
72.4	0.923	0.959	0.917	0.906	0.96	0.949	0.903	0.897	0.93	0.94	0.951	0.949	0.948	0.953	0.912	0.979	0.981	0.971	1.312	1.331	1.302	1.628	1.64	1.623
72.6	0.924	0.959	0.918	0.906	0.96	0.95	0.903	0.897	0.93	0.94	0.951	0.949	0.948	0.954	0.912	0.979	0.981	0.972	1.314	1.333	1.303	1.63	1.642	1.625
72.8	0.924	0.959	0.918	0.907	0.96	0.95	0.903	0.897	0.931	0.94	0.952	0.949	0.949	0.954	0.913	0.979	0.981	0.972	1.315	1.334	1.304	1.632	1.644	1.627
73	0.924	0.959	0.919	0.907	0.96	0.95	0.904	0.897	0.931	0.941	0.952	0.949	0.949	0.954	0.913	0.98	0.981	0.972	1.316	1.335	1.306	1.634	1.646	1.629
73.2	0.925	0.959	0.919	0.908	0.96	0.95	0.904	0.897	0.931	0.941	0.952	0.949	0.949	0.954	0.913	0.98	0.982	0.972	1.317	1.336	1.307	1.636	1.648	1.631
73.4	0.925	0.959	0.919	0.908	0.961	0.95	0.904	0.896	0.932	0.941	0.952	0.949	0.95	0.955	0.913	0.981	0.982	0.972	1.318	1.337	1.308	1.638	1.65	1.633
73.6	0.925	0.959	0.919	0.908	0.961	0.951	0.904	0.896	0.932	0.941	0.952	0.949	0.95	0.955	0.913	0.981	0.982	0.972	1.319	1.339	1.309	1.64	1.652	1.635
73.8	0.925	0.96	0.919	0.909	0.961	0.951	0.905	0.896	0.932	0.941	0.952	0.95	0.951	0.955	0.913	0.982	0.982	0.973	1.32	1.34	1.311	1.641	1.654	1.637
74	0.926	0.96	0.919	0.909	0.962	0.951	0.905	0.896	0.932	0.941	0.952	0.95	0.952	0.955	0.914	0.982	0.982	0.973	1.321	1.341	1.312	1.643	1.656	1.639
74.2	0.926	0.961	0.919	0.909	0.962	0.952	0.905	0.897	0.933	0.942	0.952	0.95	0.952	0.955	0.914	0.982	0.982	0.973	1.323	1.342	1.313	1.645	1.658	1.641
74.4	0.926	0.961	0.919	0.909	0.962	0.952	0.905	0.897	0.933	0.942	0.952	0.95	0.953	0.955	0.914	0.983	0.982	0.973	1.324	1.344	1.314	1.647	1.66	1.643
74.6	0.926	0.961	0.919	0.91	0.962	0.952	0.905	0.897	0.933	0.942	0.952	0.95	0.953	0.956	0.914	0.983	0.982	0.973	1.325	1.345	1.315	1.649	1.662	1.645
74.8	0.926	0.962	0.919	0.91	0.963	0.952	0.906	0.897	0.933	0.942	0.952	0.95	0.953	0.956	0.915	0.983	0.982	0.973	1.326	1.347	1.317	1.651	1.663	1.648
75	0.926	0.962	0.919	0.91	0.963	0.952	0.906	0.897	0.933	0.943	0.952	0.95	0.954	0.956	0.915	0.984	0.982	0.973	1.327	1.348	1.318	1.653	1.665	1.65
75.2	0.926	0.962	0.919	0.91	0.963	0.953	0.906	0.897	0.933	0.943	0.952	0.95	0.954	0.956	0.915	0.984	0.983	0.974	1.328	1.35	1.319	1.655	1.666	1.652
75.4	0.926	0.962	0.919	0.91	0.963	0.953	0.906	0.897	0.933	0.943	0.952	0.95	0.954	0.956	0.916	0.984	0.983	0.974	1.33	1.351	1.32	1.657	1.667	1.653
75.6	0.926	0.962	0.92	0.91	0.963	0.953	0.905	0.897	0.933	0.943	0.952	0.95	0.954	0.957	0.916	0.985	0.983	0.974	1.331	1.353	1.322	1.659	1.669	1.655
75.8	0.926	0.962	0.92	0.91	0.963	0.953	0.905	0.897	0.933	0.943	0.952	0.95	0.954	0.957	0.916	0.985	0.983	0.974	1.333	1.354	1.323	1.661	1.671	1.657
76	0.926	0.962	0.92	0.91	0.963	0.953	0.905	0.897	0.933	0.943	0.952	0.95	0.954	0.957	0.916	0.985	0.984	0.975	1.334	1.355	1.324	1.663	1.672	1.659
76.2	0.926	0.962	0.92	0.91	0.964	0.953	0.906	0.897	0.933	0.943	0.953	0.95	0.954	0.957	0.916	0.985	0.984	0.975	1.336	1.356	1.325	1.665	1.674	1.661
76.4	0.926	0.962	0.92	0.91	0.964	0.953	0.906	0.897	0.933	0.943	0.953	0.95	0.954	0.957	0.916	0.985	0.984	0.975	1.337	1.357	1.326	1.667	1.676	1.663
76.6	0.926	0.962	0.921	0.91	0.964	0.953	0.906	0.897	0.933	0.942	0.953	0.95	0.954	0.957	0.916	0.985	0.984	0.975	1.338	1.358	1.327	1.669	1.678	1.665
76.8	0.926	0.962	0.921	0.91	0.964	0.953	0.906	0.898	0.933	0.942	0.954	0.95	0.954	0.957	0.916	0.986	0.984	0.975	1.34	1.359	1.329	1.671	1.68	1.667
77	0.926	0.963	0.921	0.91	0.965	0.953	0.906	0.898	0.933	0.942	0.954	0.951	0.954	0.958	0.917	0.986	0.985	0.976	1.341	1.359	1.33	1.673	1.682	1.669
77.2	0.926	0.962	0.921	0.911	0.965	0.952	0.906	0.898	0.933	0.942	0.954	0.951	0.955	0.958	0.916	0.986	0.985	0.976	1.342	1.36	1.331	1.674	1.684	1.671
77.4	0.926	0.963	0.921	0.911	0.965	0.952	0.907	0.898	0.933	0.942	0.954	0.951	0.955	0.958	0.916	0.987	0.985	0.976	1.343	1.361	1.333	1.676	1.687	1.672
77.6	0.926	0.963	0.921	0.911	0.965	0.952	0.907	0.899	0.933	0.942	0.955	0.951	0.955	0.958	0.916	0.987	0.986	0.976	1.344	1.362	1.334	1.678	1.689	1.674
77.8	0.926	0.963	0.921	0.912	0.966	0.953	0.907	0.899	0.934	0.942	0.955	0.952	0.956	0.958	0.916	0.987	0.986	0.976	1.345	1.363	1.335	1.679	1.691	1.676
78	0.927	0.963	0.921	0.912	0.966	0.953	0.907	0.899	0.934	0.942	0.955	0.952	0.956	0.958	0.916	0.987	0.986	0.977	1.346	1.364	1.336	1.681	1.694	1.678
78.2	0.927	0.963	0.921	0.913	0.966	0.953	0.907	0.899	0.934	0.942	0.955	0.953	0.956	0.959	0.916	0.987	0.987	0.977	1.347	1.365	1.337	1.683	1.696	1.68
78.4	0.927	0.963	0.921	0.913	0.966	0.954	0.907	0.9	0.934	0.943	0.955	0.953	0.956	0.959	0.916	0.988	0.987	0.977	1.348	1.366	1.339	1.685	1.698	1.682
78.6	0.927	0.964	0.921	0.913	0.966	0.954	0.908	0.9	0.934	0.943	0.955	0.954	0.956	0.96	0.916	0.988	0.988	0.977	1.349	1.368	1.34	1.687	1.699	1.683
78.8	0.927	0.964	0.921	0.914	0.966	0.954	0.908	0.9	0.934	0.943	0.955	0.954	0.957	0.96	0.916	0.988	0.988	0.977	1.35	1.369	1.341	1.689	1.701	1.685
79	0.928	0.964	0.921	0.914	0.966	0.954	0.908	0.9	0.934	0.944	0.955	0.954	0.957	0.961	0.916	0.989	0.988	0.977	1.35	1.37	1.342	1.691	1.702	1.687
79.2	0.928	0.964	0.921	0.915	0.967	0.954	0.909	0.9	0.934	0.944	0.955	0.954	0.957	0.961	0.916	0.989	0.989	0.977	1.351	1.371	1.344	1.693	1.704	1.689
79.4	0.928	0.964	0.921	0.915	0.967	0.954	0.909	0.9	0.934	0.945	0.955	0.955	0.957	0.962	0.917	0.989	0.989	0.977	1.352	1.373	1.345	1.695	1.705	1.69
79.6	0.928	0.965	0.921	0.915	0.967	0.955	0.909	0.9	0.934	0.945	0.955	0.955	0.958	0.962	0.917	0.99	0.989	0.977	1.353	1.374	1.346	1.697	1.707	1.692
79.8	0.929	0.965	0.921	0.916	0.967	0.955	0.91	0.901	0.933	0.945	0.955	0.955	0.958	0.962	0.917	0.99	0.989	0.977	1.354	1.374	1.347	1.699	1.708	1.694
80	0.93	0.966	0.921	0.916	0.967	0.955	0.91	0.901	0.933	0.945	0.955	0.955	0.958	0.963	0.917	0.99	0.989	0.977	1.356	1.375	1.348	1.701	1.71	1.696
80.2	0.93	0.966	0.921	0.916	0.967	0.955	0.91	0.901	0.933	0.945	0.955	0.955	0.959	0.963	0.917	0.99	0.988	0.977	1.357	1.376	1.348	1.703	1.712	1.698
80.4	0.93	0.966	0.921	0.916	0.966	0.956	0.91	0.901	0.933	0.945	0.955	0.954	0.959	0.963	0.918	0.99	0.988	0.977	1.358	1.377	1.349	1.704	1.713	1.699
80.6	0.931	0.966	0.921	0.916	0.966	0.956	0.91	0.901	0.933	0.945	0.955	0.954	0.959	0.963	0.918	0.991	0.988	0.978	1.359	1.378	1.351	1.706	1.715	1.701
80.8	0.931	0.967	0.92	0.916	0.966	0.956	0.91	0.901	0.933	0.945	0.955	0.954	0.96	0.962	0.918	0.991	0.988	0.978	1.36	1.379	1.352	1.708	1.716	1.702
81	0.931	0.967	0.92	0.916	0.966	0.956	0.91	0.902	0.933	0.945	0.955	0.953	0.96	0.962	0.919	0.992	0.988	0.978	1.361	1.38	1.353	1.71	1.718	1.703
81.2	0.932	0.967	0.92	0.916	0.966	0.956	0.91	0.902	0.933	0.945	0.955	0.953	0.961	0.962	0.919	0.992	0.988	0.979	1.362	1.381	1.354	1.711	1.72	1.705
81.4	0.932	0.967	0.92	0.916	0.966	0.956	0.909	0.902	0.933	0.945	0.955	0.953	0.961	0.962	0.919	0.992	0.988	0.979	1.364	1.382	1.355	1.713	1.721	1.706
81.6	0.932	0.967	0.92	0.916	0.966	0.956	0.909	0.902	0.933	0.945	0.956	0.953	0.961	0.962	0.919	0.993	0.988	0.98	1.365	1.383	1.356	1.715	1.723	1.708
81.8	0.933	0.967	0.92	0.916	0.966	0.956	0.909	0.902	0.933	0.945	0.956	0.953	0.961	0.962	0.919	0.993	0.989	0.98	1.366	1.384	1.357	1.716	1.725	1.709
82	0.933	0.967	0.92	0.916	0.966	0.956	0.909	0.902	0.933	0.945	0.956	0.953	0.962	0.962	0.919	0.993	0.989	0.981	1.367	1.385	1.357	1.718	1.726	1.711
82.2	0.933	0.967	0.921	0.916	0.966	0.956	0.91	0.902	0.934	0.945	0.956	0.953	0.962	0.963	0.919	0.993	0.989	0.982	1.369	1.386	1.358	1.719	1.728	1.713
82.4	0.933	0.966	0.921	0.916	0.966	0.956	0.91	0.902	0.934	0.945	0.956	0.953	0.962	0.963	0.919	0.993	0.99	0.982	1.37	1.387	1.359	1.721	1.729	1.714
82.6	0.933	0.966	0.921	0.916	0.967	0.956	0.91	0.902	0.935	0.945	0.956	0.953	0.962	0.963	0.919	0.993	0.991	0.983	1.371	1.388	1.359	1.723	1.731	1.716
82.8	0.933	0.966	0.922	0.916	0.967	0.957	0.91	0.902	0.935	0.945	0.956	0.954	0.962	0.963	0.92	0.993	0.991	0.983	1.372	1.39	1.36	1.724	1.733	1.718
83	0.933	0.966	0.922	0.917	0.967	0.957	0.911	0.902	0.936	0.945	0.956	0.954	0.962	0.964	0.92	0.993	0.992	0.983	1.373	1.391	1.361	1.726	1.734	1.72
83.2	0.934	0.966	0.922	0.917	0.967	0.957	0.911	0.902	0.936	0.945	0.956	0.954	0.962	0.964	0.92	0.993	0.992	0.982	1.374	1.392	1.362	1.727	1.736	1.722
83.4	0.934	0.967	0.922	0.917	0.967	0.957	0.912	0.902	0.936	0.946	0.956	0.955	0.963	0.964	0.92	0.993	0.992	0.982	1.374	1.393	1.363	1.729	1.738	1.723
83.6	0.934	0.967	0.923	0.917	0.967	0.957	0.913	0.902	0.936	0.946	0.956	0.955	0.963	0.965	0.92	0.993	0.993	0.982	1.375	1.394	1.363	1.731	1.739	1.725
83.8	0.934	0.967	0.923	0.918	0.967	0.958	0.913	0.902	0.936	0.946	0.956	0.955	0.963	0.965	0.92	0.993	0.993	0.982	1.376	1.395	1.364	1.732	1.741	1.726
84	0.934	0.967	0.923	0.918	0.968	0.958	0.914	0.901	0.937	0.946	0.957	0.955	0.963	0.965	0.92	0.993	0.992	0.982	1.377	1.396	1.365	1.734	1.742	1.728
84.2	0.934	0.967	0.924	0.918	0.968	0.958	0.914	0.901	0.937	0.946	0.957	0.955	0.963	0.965	0.92	0.993	0.992	0.982	1.378	1.397	1.366	1.736	1.744	1.729
84.4	0.935	0.967	0.924	0.919	0.968	0.958	0.914	0.901	0.937	0.946	0.957	0.955	0.963	0.965	0.92	0.993	0.992	0.982	1.378	1.398	1.367	1.737	1.745	1.73
84.6	0.935	0.967	0.924	0.919	0.969	0.958	0.914	0.901	0.937	0.946	0.958	0.955	0.963	0.965	0.92	0.994	0.992	0.983	1.379	1.399	1.369	1.739	1.746	1.732
84.8	0.935	0.967	0.924	0.919	0.969	0.958	0.914	0.901	0.937	0.946	0.959	0.955	0.963	0.965	0.92	0.994	0.992	0.983	1.38	1.4	1.37	1.741	1.748	1.733
85	0.935	0.968	0.924	0.919	0.97	0.958	0.914	0.902	0.936	0.946	0.959	0.955	0.964	0.965	0.92	0.994	0.992	0.983	1.381	1.4	1.371	1.742	1.749	1.734
85.2	0.935	0.968	0.924	0.919	0.97	0.958	0.914	0.902	0.936	0.946	0.96	0.955	0.964	0.966	0.92	0.994	0.992	0.983	1.382	1.401	1.372	1.744	1.75	1.736
85.4	0.935	0.969	0.924	0.92	0.97	0.958	0.914	0.902	0.936	0.946	0.96	0.954	0.964	0.966	0.92	0.995	0.992	0.984	1.383	1.402	1.373	1.745	1.751	1.737
85.6	0.935	0.969	0.924	0.92	0.97	0.958	0.913	0.903	0.936	0.946	0.96	0.954	0.964	0.966	0.92	0.995	0.992	0.984	1.384	1.402	1.374	1.747	1.752	1.739
85.8	0.936	0.969	0.924	0.919	0.97	0.958	0.913	0.903	0.935	0.946	0.96	0.954	0.964	0.966	0.92	0.995	0.992	0.984	1.385	1.403	1.375	1.748	1.754	1.74
86	0.936	0.969	0.924	0.919	0.97	0.958	0.913	0.903	0.935	0.947	0.96	0.954	0.965	0.966	0.92	0.995	0.992	0.984	1.386	1.404	1.376	1.749	1.755	1.742
86.2	0.936	0.969	0.924	0.92	0.971	0.958	0.913	0.903	0.935	0.947	0.96	0.955	0.965	0.966	0.92	0.996	0.993	0.984	1.387	1.405	1.377	1.751	1.756	1.744
86.4	0.936	0.969	0.923	0.92	0.971	0.957	0.912	0.904	0.935	0.947	0.96	0.955	0.965	0.966	0.921	0.996	0.993	0.984	1.387	1.405	1.378	1.752	1.758	1.745
86.6	0.936	0.97	0.923	0.92	0.971	0.957	0.912	0.904	0.935	0.947	0.961	0.955	0.965	0.966	0.921	0.996	0.993	0.984	1.388	1.406	1.379	1.753	1.759	1.747
86.8	0.936	0.97	0.923	0.92	0.971	0.957	0.912	0.905	0.935	0.947	0.961	0.955	0.966	0.966	0.921	0.997	0.994	0.984	1.389	1.407	1.38	1.755	1.761	1.749
87	0.936	0.97	0.923	0.92	0.97	0.958	0.912	0.905	0.935	0.948	0.961	0.956	0.966	0.966	0.921	0.997	0.994	0.984	1.39	1.408	1.381	1.757	1.763	1.75
87.2	0.937	0.97	0.923	0.92	0.97	0.958	0.913	0.905	0.935	0.948	0.961	0.956	0.967	0.966	0.921	0.997	0.994	0.984	1.39	1.408	1.381	1.758	1.764	1.752
87.4	0.937	0.97	0.924	0.92	0.97	0.958	0.913	0.905	0.935	0.948	0.961	0.956	0.967	0.967	0.921	0.997	0.994	0.983	1.391	1.409	1.382	1.76	1.766	1.753
87.6	0.937	0.97	0.924	0.92	0.97	0.958	0.913	0.906	0.936	0.948	0.961	0.956	0.967	0.967	0.921	0.998	0.994	0.983	1.392	1.41	1.382	1.761	1.768	1.755
87.8	0.937	0.97	0.924	0.921	0.97	0.959	0.914	0.906	0.936	0.948	0.961	0.957	0.968	0.967	0.921	0.998	0.994	0.984	1.393	1.411	1.383	1.763	1.769	1.756
88	0.937	0.97	0.924	0.921	0.97	0.959	0.914	0.906	0.936	0.948	0.961	0.957	0.968	0.967	0.921	0.998	0.995	0.984	1.394	1.412	1.384	1.764	1.771	1.758
88.2	0.938	0.97	0.924	0.921	0.971	0.959	0.914	0.906	0.937	0.948	0.96	0.957	0.968	0.968	0.921	0.999	0.995	0.984	1.395	1.413	1.385	1.766	1.773	1.759
88.4	0.938	0.97	0.925	0.921	0.971	0.96	0.914	0.906	0.937	0.948	0.96	0.957	0.969	0.968	0.921	0.999	0.996	0.984	1.395	1.414	1.386	1.767	1.775	1.761
88.6	0.939	0.97	0.925	0.921	0.971	0.96	0.914	0.906	0.937	0.948	0.96	0.957	0.969	0.968	0.921	0.999	0.996	0.985	1.396	1.415	1.387	1.768	1.776	1.762
88.8	0.939	0.971	0.925	0.921	0.971	0.96	0.914	0.907	0.937	0.948	0.959	0.957	0.969	0.968	0.921	0.999	0.996	0.985	1.397	1.416	1.388	1.77	1.778	1.764
89	0.939	0.971	0.926	0.921	0.971	0.96	0.914	0.907	0.937	0.947	0.959	0.957	0.969	0.968	0.921	0.999	0.997	0.985	1.398	1.417	1.388	1.772	1.78	1.765
89.2	0.94	0.971	0.926	0.921	0.971	0.96	0.914	0.907	0.937	0.947	0.959	0.957	0.969	0.968	0.921	0.999	0.997	0.986	1.399	1.418	1.389	1.773	1.781	1.766
89.4	0.94	0.971	0.926	0.921	0.971	0.96	0.915	0.907	0.938	0.947	0.959	0.957	0.969	0.968	0.922	0.999	0.997	0.986	1.4	1.419	1.389	1.775	1.782	1.768
89.6	0.94	0.971	0.926	0.921	0.971	0.959	0.915	0.907	0.938	0.947	0.958	0.957	0.969	0.968	0.922	0.999	0.998	0.986	1.401	1.42	1.39	1.776	1.783	1.769
89.8	0.94	0.971	0.926	0.921	0.971	0.959	0.915	0.907	0.937	0.946	0.959	0.957	0.969	0.968	0.922	0.999	0.998	0.986	1.401	1.421	1.391	1.778	1.784	1.77
90	0.94	0.972	0.926	0.922	0.971	0.959	0.915	0.906	0.937	0.946	0.959	0.957	0.969	0.968	0.922	0.999	0.998	0.986	1.402	1.422	1.392	1.779	1.786	1.771
90.2	0.94	0.972	0.926	0.922	0.971	0.959	0.915	0.906	0.937	0.946	0.959	0.957	0.969	0.968	0.922	0.999	0.998	0.986	1.402	1.423	1.392	1.78	1.787	1.772
90.4	0.94	0.972	0.926	0.922	0.971	0.959	0.916	0.906	0.937	0.946	0.96	0.957	0.969	0.968	0.923	1	0.998	0.986	1.403	1.424	1.393	1.782	1.788	1.774
90.6	0.94	0.972	0.926	0.922	0.971	0.959	0.916	0.906	0.937	0.947	0.961	0.957	0.969	0.968	0.923	1	0.998	0.986	1.404	1.425	1.394	1.783	1.789	1.775
90.8	0.94	0.972	0.927	0.922	0.971	0.959	0.916	0.906	0.937	0.947	0.961	0.957	0.97	0.969	0.923	1	0.998	0.986	1.404	1.426	1.395	1.784	1.79	1.776
91	0.94	0.971	0.927	0.922	0.971	0.959	0.916	0.906	0.937	0.947	0.962	0.958	0.97	0.969	0.923	1	0.998	0.987	1.405	1.427	1.396	1.786	1.791	1.777
91.2	0.94	0.971	0.927	0.922	0.971	0.959	0.916	0.906	0.937	0.947	0.962	0.958	0.97	0.97	0.924	1.001	0.998	0.987	1.406	1.428	1.397	1.787	1.792	1.778
91.4	0.94	0.971	0.927	0.923	0.971	0.96	0.916	0.906	0.937	0.948	0.962	0.958	0.971	0.97	0.924	1.001	0.998	0.987	1.407	1.428	1.398	1.789	1.794	1.78
91.6	0.94	0.971	0.927	0.923	0.971	0.96	0.915	0.906	0.937	0.948	0.962	0.958	0.971	0.97	0.924	1.002	0.998	0.987	1.407	1.429	1.4	1.79	1.795	1.781
91.8	0.94	0.971	0.926	0.923	0.972	0.96	0.915	0.906	0.937	0.948	0.962	0.959	0.971	0.971	0.924	1.002	0.998	0.987	1.408	1.43	1.401	1.791	1.796	1.783
92	0.94	0.971	0.926	0.924	0.972	0.961	0.915	0.906	0.937	0.949	0.962	0.959	0.972	0.971	0.924	1.002	0.998	0.987	1.409	1.43	1.402	1.793	1.797	1.784
92.2	0.94	0.971	0.926	0.924	0.973	0.961	0.915	0.906	0.937	0.949	0.962	0.959	0.972	0.97	0.924	1.003	0.998	0.987	1.41	1.431	1.403	1.794	1.799	1.785
92.4	0.94	0.971	0.927	0.924	0.973	0.961	0.915	0.907	0.937	0.949	0.962	0.959	0.972	0.97	0.924	1.003	0.998	0.987	1.411	1.432	1.404	1.795	1.8	1.787
92.6	0.94	0.971	0.927	0.925	0.974	0.961	0.915	0.907	0.937	0.949	0.962	0.958	0.972	0.97	0.924	1.003	0.998	0.987	1.412	1.432	1.405	1.796	1.802	1.788
92.8	0.94	0.971	0.927	0.925	0.974	0.961	0.915	0.907	0.937	0.949	0.962	0.958	0.972	0.97	0.924	1.003	0.998	0.988	1.413	1.433	1.406	1.797	1.803	1.789
93	0.94	0.972	0.927	0.925	0.974	0.961	0.916	0.907	0.938	0.949	0.962	0.958	0.972	0.97	0.924	1.003	0.998	0.988	1.414	1.434	1.407	1.799	1.805	1.79
93.2	0.94	0.972	0.927	0.926	0.975	0.961	0.916	0.906	0.938	0.949	0.962	0.958	0.972	0.97	0.924	1.003	0.998	0.988	1.415	1.434	1.407	1.8	1.806	1.792
93.4	0.94	0.972	0.928	0.926	0.975	0.961	0.916	0.906	0.938	0.949	0.962	0.959	0.972	0.97	0.925	1.003	0.998	0.988	1.415	1.435	1.408	1.801	1.807	1.793
93.6	0.941	0.972	0.928	0.926	0.975	0.961	0.916	0.906	0.938	0.95	0.963	0.959	0.972	0.97	0.925	1.004	0.998	0.988	1.416	1.436	1.408	1.802	1.808	1.794
93.8	0.941	0.973	0.928	0.926	0.975	0.961	0.916	0.906	0.938	0.95	0.963	0.959	0.972	0.97	0.925	1.003	0.998	0.987	1.416	1.437	1.409	1.803	1.809	1.795
94	0.941	0.973	0.928	0.926	0.975	0.961	0.917	0.906	0.938	0.95	0.963	0.959	0.972	0.97	0.925	1.004	0.998	0.987	1.417	1.437	1.409	1.804	1.81	1.797
94.2	0.941	0.973	0.928	0.926	0.975	0.961	0.917	0.906	0.938	0.95	0.963	0.96	0.972	0.971	0.925	1.004	0.998	0.987	1.418	1.438	1.409	1.805	1.812	1.798
94.4	0.942	0.973	0.928	0.926	0.975	0.961	0.917	0.907	0.938	0.95	0.964	0.96	0.972	0.971	0.925	1.004	0.999	0.987	1.419	1.439	1.41	1.806	1.813	1.799
94.6	0.942	0.974	0.928	0.926	0.975	0.961	0.917	0.907	0.938	0.95	0.964	0.96	0.973	0.971	0.925	1.004	0.999	0.987	1.42	1.439	1.41	1.807	1.814	1.8
94.8	0.942	0.974	0.929	0.926	0.975	0.96	0.917	0.908	0.938	0.95	0.964	0.96	0.973	0.972	0.925	1.004	0.999	0.987	1.421	1.439	1.411	1.808	1.815	1.801
95	0.943	0.974	0.929	0.926	0.975	0.96	0.917	0.908	0.938	0.95	0.963	0.96	0.973	0.972	0.925	1.004	1	0.988	1.422	1.44	1.412	1.81	1.817	1.802
95.2	0.943	0.974	0.929	0.926	0.975	0.96	0.918	0.909	0.938	0.95	0.963	0.96	0.973	0.972	0.925	1.004	1	0.988	1.422	1.44	1.412	1.811	1.818	1.803
95.4	0.943	0.974	0.929	0.926	0.975	0.96	0.918	0.909	0.938	0.95	0.963	0.961	0.974	0.972	0.925	1.004	1	0.988	1.423	1.441	1.413	1.813	1.819	1.805
95.6	0.944	0.974	0.929	0.927	0.975	0.96	0.918	0.91	0.938	0.95	0.963	0.961	0.974	0.973	0.925	1.004	1	0.988	1.424	1.442	1.414	1.814	1.82	1.806
95.8	0.944	0.975	0.929	0.927	0.975	0.96	0.918	0.91	0.938	0.95	0.963	0.961	0.974	0.973	0.925	1.004	1	0.988	1.425	1.442	1.415	1.815	1.822	1.808
96	0.944	0.975	0.928	0.927	0.975	0.96	0.918	0.911	0.938	0.95	0.963	0.96	0.975	0.973	0.925	1.004	1	0.989	1.425	1.443	1.415	1.817	1.823	1.809
96.2	0.944	0.975	0.928	0.927	0.975	0.96	0.918	0.911	0.938	0.95	0.963	0.96	0.975	0.973	0.925	1.004	1	0.989	1.426	1.444	1.416	1.818	1.824	1.81
96.4	0.944	0.975	0.928	0.927	0.975	0.96	0.918	0.911	0.938	0.95	0.963	0.96	0.975	0.973	0.925	1.005	1	0.989	1.427	1.444	1.416	1.819	1.826	1.812
96.6	0.944	0.975	0.928	0.927	0.976	0.96	0.918	0.911	0.938	0.95	0.963	0.96	0.975	0.973	0.925	1.005	1	0.989	1.428	1.445	1.417	1.821	1.827	1.813
96.8	0.944	0.975	0.928	0.927	0.976	0.96	0.918	0.911	0.938	0.95	0.964	0.96	0.975	0.973	0.925	1.005	1.001	0.99	1.428	1.446	1.417	1.822	1.828	1.814
97	0.944	0.975	0.928	0.927	0.976	0.96	0.918	0.911	0.938	0.95	0.964	0.96	0.975	0.973	0.925	1.005	1.001	0.99	1.429	1.446	1.418	1.823	1.829	1.815
97.2	0.944	0.975	0.928	0.927	0.976	0.96	0.918	0.911	0.938	0.951	0.964	0.961	0.975	0.973	0.925	1.006	1.001	0.99	1.43	1.447	1.419	1.824	1.83	1.817
97.4	0.944	0.975	0.928	0.927	0.977	0.961	0.918	0.911	0.938	0.951	0.965	0.961	0.975	0.974	0.925	1.006	1.001	0.99	1.43	1.448	1.42	1.825	1.831	1.818
97.6	0.943	0.975	0.928	0.927	0.977	0.961	0.918	0.911	0.939	0.951	0.965	0.961	0.975	0.974	0.925	1.006	1.001	0.989	1.431	1.449	1.42	1.826	1.832	1.819
97.8	0.943	0.975	0.929	0.927	0.977	0.961	0.919	0.91	0.939	0.951	0.965	0.961	0.975	0.975	0.925	1.007	1.002	0.989	1.432	1.449	1.421	1.827	1.833	1.82
98	0.943	0.976	0.929	0.927	0.977	0.962	0.919	0.91	0.939	0.951	0.966	0.962	0.975	0.975	0.925	1.007	1.002	0.989	1.432	1.45	1.422	1.828	1.834	1.821
98.2	0.943	0.976	0.929	0.928	0.977	0.962	0.919	0.91	0.939	0.951	0.966	0.962	0.975	0.975	0.926	1.007	1.002	0.989	1.433	1.451	1.422	1.83	1.835	1.822
98.4	0.944	0.976	0.929	0.928	0.977	0.962	0.919	0.91	0.939	0.951	0.966	0.962	0.976	0.975	0.926	1.008	1.002	0.989	1.434	1.452	1.423	1.831	1.836	1.823
98.6	0.944	0.976	0.93	0.928	0.977	0.962	0.919	0.91	0.94	0.951	0.966	0.962	0.976	0.976	0.926	1.008	1.002	0.989	1.435	1.452	1.424	1.832	1.837	1.824
98.8	0.944	0.976	0.93	0.929	0.977	0.962	0.919	0.91	0.94	0.951	0.965	0.963	0.976	0.976	0.926	1.008	1.002	0.989	1.435	1.453	1.425	1.834	1.838	1.825
99	0.944	0.976	0.93	0.929	0.977	0.962	0.919	0.91	0.94	0.951	0.965	0.963	0.977	0.976	0.927	1.009	1.002	0.989	1.436	1.454	1.426	1.835	1.839	1.826
99.2	0.945	0.976	0.93	0.929	0.977	0.962	0.919	0.91	0.94	0.951	0.965	0.963	0.977	0.976	0.927	1.009	1.002	0.99	1.436	1.455	1.427	1.836	1.84	1.827
99.4	0.945	0.976	0.93	0.929	0.977	0.962	0.919	0.91	0.94	0.951	0.965	0.963	0.977	0.976	0.927	1.009	1.002	0.99	1.437	1.456	1.427	1.837	1.841	1.829
99.6	0.945	0.976	0.93	0.929	0.977	0.962	0.919	0.91	0.94	0.951	0.965	0.963	0.978	0.976	0.927	1.009	1.002	0.99	1.438	1.457	1.428	1.839	1.842	1.83
99.8	0.945	0.976	0.93	0.929	0.976	0.962	0.919	0.91	0.94	0.951	0.965	0.963	0.978	0.976	0.927	1.009	1.002	0.99	1.439	1.458	1.429	1.84	1.843	1.832
100	0.946	0.976	0.931	0.929	0.976	0.962	0.919	0.91	0.94	0.952	0.965	0.963	0.978	0.976	0.927	1.01	1.002	0.99	1.44	1.458	1.429	1.841	1.845	1.833
100.2	0.946	0.976	0.931	0.929	0.976	0.962	0.92	0.911	0.94	0.952	0.964	0.963	0.979	0.976	0.927	1.01	1.002	0.991	1.441	1.459	1.429	1.842	1.846	1.834
100.4	0.947	0.976	0.931	0.929	0.977	0.962	0.92	0.911	0.94	0.952	0.964	0.963	0.979	0.976	0.927	1.01	1.002	0.991	1.442	1.46	1.43	1.843	1.847	1.835
100.6	0.947	0.976	0.931	0.929	0.977	0.962	0.92	0.911	0.94	0.952	0.964	0.963	0.979	0.976	0.927	1.01	1.003	0.991	1.442	1.46	1.43	1.844	1.848	1.836
100.8	0.948	0.976	0.931	0.93	0.977	0.962	0.921	0.912	0.94	0.952	0.964	0.963	0.979	0.976	0.927	1.01	1.003	0.991	1.443	1.461	1.431	1.844	1.849	1.837
101	0.948	0.976	0.931	0.93	0.977	0.962	0.921	0.912	0.939	0.951	0.964	0.963	0.979	0.976	0.927	1.01	1.003	0.991	1.444	1.462	1.431	1.845	1.85	1.838
101.2	0.949	0.976	0.931	0.93	0.977	0.962	0.921	0.912	0.939	0.951	0.965	0.963	0.979	0.976	0.927	1.011	1.003	0.991	1.445	1.462	1.431	1.846	1.851	1.839
101.4	0.949	0.976	0.931	0.931	0.977	0.963	0.921	0.912	0.939	0.951	0.965	0.963	0.979	0.977	0.927	1.011	1.004	0.991	1.445	1.463	1.432	1.847	1.853	1.84
101.6	0.949	0.977	0.931	0.931	0.977	0.963	0.922	0.912	0.939	0.951	0.965	0.963	0.978	0.977	0.926	1.011	1.004	0.99	1.446	1.464	1.432	1.848	1.854	1.841
101.8	0.949	0.977	0.931	0.932	0.978	0.963	0.922	0.912	0.939	0.951	0.965	0.963	0.978	0.977	0.926	1.011	1.004	0.99	1.446	1.465	1.433	1.849	1.855	1.841
102	0.949	0.978	0.931	0.932	0.978	0.963	0.922	0.912	0.94	0.951	0.965	0.963	0.978	0.977	0.926	1.011	1.005	0.99	1.447	1.465	1.433	1.85	1.856	1.842
102.2	0.949	0.978	0.931	0.932	0.978	0.964	0.922	0.912	0.94	0.951	0.965	0.964	0.978	0.977	0.927	1.011	1.005	0.99	1.447	1.466	1.434	1.851	1.857	1.843
102.4	0.949	0.978	0.931	0.932	0.978	0.964	0.923	0.912	0.94	0.951	0.966	0.964	0.978	0.977	0.927	1.011	1.005	0.991	1.448	1.467	1.434	1.852	1.858	1.844
102.6	0.949	0.979	0.931	0.932	0.978	0.964	0.923	0.912	0.94	0.951	0.966	0.964	0.978	0.977	0.927	1.012	1.004	0.991	1.448	1.467	1.435	1.853	1.859	1.845
102.8	0.949	0.979	0.931	0.932	0.978	0.964	0.923	0.911	0.941	0.951	0.966	0.964	0.978	0.977	0.928	1.012	1.004	0.991	1.448	1.468	1.436	1.854	1.86	1.846
103	0.948	0.979	0.931	0.932	0.978	0.964	0.923	0.911	0.941	0.951	0.966	0.965	0.978	0.978	0.928	1.012	1.004	0.991	1.449	1.468	1.437	1.855	1.861	1.848
103.2	0.948	0.979	0.931	0.931	0.978	0.965	0.924	0.911	0.941	0.951	0.966	0.965	0.979	0.978	0.928	1.012	1.004	0.991	1.449	1.469	1.438	1.857	1.862	1.849
103.4	0.948	0.979	0.931	0.931	0.978	0.965	0.924	0.911	0.942	0.951	0.966	0.965	0.979	0.978	0.928	1.013	1.004	0.992	1.45	1.469	1.438	1.858	1.863	1.851
103.6	0.948	0.979	0.931	0.931	0.978	0.965	0.924	0.911	0.942	0.951	0.967	0.965	0.979	0.977	0.928	1.013	1.005	0.992	1.451	1.469	1.439	1.859	1.864	1.852
103.8	0.948	0.979	0.931	0.932	0.978	0.965	0.924	0.912	0.942	0.951	0.967	0.965	0.98	0.977	0.928	1.013	1.005	0.992	1.452	1.47	1.44	1.86	1.865	1.853
104	0.948	0.979	0.931	0.932	0.978	0.965	0.924	0.912	0.942	0.951	0.967	0.965	0.98	0.977	0.928	1.012	1.005	0.992	1.452	1.47	1.44	1.861	1.866	1.854
104.2	0.948	0.979	0.931	0.932	0.978	0.965	0.924	0.912	0.942	0.951	0.967	0.965	0.98	0.977	0.928	1.012	1.005	0.992	1.453	1.471	1.44	1.862	1.868	1.855
104.4	0.948	0.979	0.931	0.933	0.979	0.965	0.924	0.912	0.942	0.951	0.967	0.965	0.98	0.977	0.928	1.012	1.005	0.993	1.454	1.471	1.441	1.863	1.869	1.856
104.6	0.949	0.979	0.931	0.933	0.979	0.965	0.924	0.912	0.942	0.951	0.967	0.965	0.98	0.977	0.929	1.012	1.005	0.993	1.455	1.471	1.441	1.865	1.87	1.857
104.8	0.949	0.979	0.932	0.933	0.979	0.965	0.924	0.913	0.941	0.952	0.967	0.965	0.98	0.977	0.929	1.012	1.005	0.993	1.455	1.471	1.441	1.866	1.871	1.858
105	0.949	0.979	0.932	0.933	0.979	0.965	0.924	0.913	0.941	0.952	0.966	0.965	0.981	0.977	0.929	1.012	1.006	0.993	1.456	1.472	1.441	1.867	1.872	1.859
105.2	0.949	0.979	0.932	0.934	0.979	0.965	0.924	0.913	0.941	0.952	0.966	0.965	0.981	0.977	0.928	1.012	1.006	0.993	1.457	1.472	1.442	1.868	1.873	1.86
105.4	0.949	0.979	0.933	0.934	0.979	0.965	0.925	0.913	0.94	0.953	0.966	0.965	0.981	0.977	0.928	1.012	1.006	0.993	1.458	1.473	1.442	1.869	1.874	1.861
105.6	0.95	0.98	0.933	0.934	0.979	0.965	0.924	0.913	0.94	0.953	0.965	0.964	0.981	0.977	0.928	1.012	1.006	0.992	1.459	1.474	1.443	1.87	1.875	1.862
105.8	0.95	0.98	0.933	0.934	0.979	0.965	0.924	0.913	0.94	0.953	0.965	0.964	0.981	0.977	0.928	1.012	1.007	0.992	1.459	1.475	1.443	1.871	1.876	1.863
106	0.95	0.98	0.933	0.934	0.979	0.965	0.924	0.913	0.94	0.954	0.966	0.964	0.981	0.977	0.928	1.013	1.007	0.992	1.46	1.475	1.444	1.872	1.877	1.864
106.2	0.95	0.98	0.934	0.934	0.979	0.965	0.924	0.913	0.94	0.954	0.966	0.964	0.981	0.978	0.928	1.013	1.007	0.992	1.46	1.476	1.445	1.872	1.878	1.865
106.4	0.95	0.981	0.934	0.934	0.979	0.965	0.924	0.914	0.94	0.954	0.966	0.964	0.981	0.978	0.928	1.013	1.007	0.993	1.461	1.476	1.446	1.873	1.878	1.866
106.6	0.95	0.981	0.934	0.934	0.979	0.965	0.924	0.914	0.941	0.954	0.966	0.964	0.981	0.978	0.929	1.013	1.007	0.993	1.461	1.477	1.446	1.874	1.879	1.867
106.8	0.95	0.981	0.934	0.933	0.979	0.966	0.924	0.914	0.941	0.954	0.967	0.964	0.981	0.979	0.929	1.013	1.006	0.993	1.461	1.477	1.447	1.874	1.88	1.868
107	0.951	0.981	0.933	0.933	0.979	0.966	0.924	0.914	0.941	0.954	0.967	0.964	0.982	0.979	0.929	1.014	1.006	0.993	1.462	1.478	1.448	1.875	1.881	1.87
107.2	0.951	0.982	0.933	0.933	0.979	0.966	0.924	0.914	0.941	0.954	0.968	0.964	0.982	0.979	0.929	1.014	1.006	0.993	1.462	1.478	1.449	1.876	1.882	1.871
107.4	0.951	0.982	0.933	0.934	0.979	0.966	0.923	0.915	0.941	0.954	0.968	0.964	0.982	0.979	0.929	1.014	1.006	0.994	1.462	1.478	1.449	1.877	1.883	1.872
107.6	0.952	0.982	0.933	0.934	0.979	0.966	0.923	0.915	0.941	0.954	0.968	0.964	0.982	0.98	0.929	1.014	1.006	0.994	1.463	1.479	1.45	1.878	1.884	1.873
107.8	0.952	0.982	0.932	0.934	0.979	0.966	0.923	0.914	0.941	0.953	0.969	0.964	0.981	0.98	0.929	1.014	1.007	0.994	1.463	1.48	1.451	1.879	1.885	1.874
108	0.952	0.982	0.932	0.934	0.979	0.966	0.923	0.914	0.941	0.953	0.969	0.965	0.981	0.98	0.929	1.014	1.007	0.995	1.464	1.48	1.451	1.881	1.886	1.875
108.2	0.953	0.982	0.932	0.934	0.979	0.966	0.923	0.914	0.941	0.953	0.969	0.965	0.981	0.98	0.929	1.014	1.007	0.995	1.464	1.481	1.451	1.882	1.887	1.876
108.4	0.952	0.982	0.932	0.935	0.979	0.966	0.923	0.914	0.941	0.954	0.969	0.965	0.981	0.98	0.93	1.014	1.007	0.995	1.465	1.481	1.452	1.883	1.888	1.877
108.6	0.952	0.982	0.932	0.935	0.979	0.966	0.924	0.914	0.941	0.954	0.969	0.965	0.981	0.98	0.93	1.014	1.007	0.995	1.466	1.482	1.452	1.884	1.889	1.877
108.8	0.952	0.982	0.932	0.935	0.979	0.966	0.924	0.914	0.941	0.954	0.968	0.966	0.981	0.979	0.93	1.014	1.008	0.995	1.466	1.482	1.452	1.886	1.89	1.878
109	0.952	0.982	0.932	0.935	0.98	0.966	0.925	0.914	0.941	0.954	0.968	0.966	0.982	0.979	0.93	1.014	1.008	0.995	1.467	1.483	1.453	1.887	1.891	1.879
109.2	0.952	0.982	0.933	0.935	0.98	0.966	0.925	0.914	0.941	0.954	0.968	0.966	0.982	0.979	0.931	1.014	1.008	0.995	1.468	1.483	1.453	1.888	1.892	1.88
109.4	0.952	0.982	0.933	0.935	0.98	0.966	0.925	0.915	0.941	0.955	0.968	0.966	0.983	0.979	0.931	1.015	1.009	0.995	1.469	1.483	1.454	1.889	1.892	1.881
109.6	0.952	0.982	0.933	0.935	0.981	0.966	0.925	0.915	0.941	0.955	0.968	0.966	0.983	0.979	0.931	1.015	1.009	0.995	1.469	1.484	1.454	1.889	1.892	1.881
109.8	0.952	0.982	0.933	0.935	0.981	0.966	0.926	0.916	0.941	0.955	0.968	0.966	0.984	0.98	0.931	1.016	1.01	0.995	1.47	1.484	1.455	1.89	1.893	1.882
110	0.952	0.982	0.933	0.936	0.981	0.965	0.926	0.916	0.941	0.955	0.968	0.966	0.984	0.98	0.931	1.016	1.01	0.995	1.47	1.484	1.455	1.891	1.893	1.883
110.2	0.952	0.982	0.933	0.936	0.981	0.965	0.926	0.916	0.941	0.955	0.968	0.966	0.984	0.98	0.931	1.016	1.01	0.995	1.47	1.485	1.456	1.892	1.894	1.883
110.4	0.952	0.982	0.933	0.936	0.982	0.965	0.925	0.917	0.941	0.955	0.969	0.966	0.984	0.98	0.931	1.017	1.01	0.995	1.471	1.485	1.456	1.893	1.895	1.884
110.6	0.953	0.983	0.934	0.936	0.982	0.966	0.925	0.917	0.941	0.955	0.969	0.965	0.984	0.981	0.931	1.017	1.01	0.995	1.471	1.486	1.456	1.894	1.896	1.885
110.8	0.953	0.983	0.934	0.936	0.982	0.966	0.925	0.918	0.941	0.956	0.969	0.965	0.985	0.981	0.931	1.017	1.01	0.995	1.471	1.486	1.457	1.895	1.897	1.886
111	0.953	0.983	0.934	0.936	0.982	0.966	0.925	0.918	0.942	0.956	0.969	0.965	0.985	0.98	0.931	1.017	1.01	0.995	1.472	1.486	1.458	1.896	1.898	1.888
111.2	0.953	0.984	0.934	0.936	0.982	0.966	0.925	0.918	0.942	0.956	0.969	0.965	0.985	0.98	0.931	1.017	1.01	0.996	1.472	1.487	1.458	1.897	1.899	1.889
111.4	0.953	0.984	0.934	0.936	0.982	0.966	0.925	0.918	0.942	0.956	0.97	0.965	0.985	0.98	0.931	1.017	1.01	0.996	1.472	1.488	1.459	1.898	1.901	1.89
111.6	0.953	0.984	0.934	0.936	0.982	0.966	0.926	0.917	0.942	0.956	0.97	0.965	0.985	0.98	0.931	1.017	1.01	0.996	1.473	1.488	1.459	1.899	1.902	1.891
111.8	0.953	0.984	0.934	0.936	0.982	0.966	0.926	0.917	0.942	0.956	0.97	0.966	0.985	0.98	0.931	1.017	1.01	0.996	1.473	1.489	1.46	1.9	1.903	1.892
112	0.953	0.984	0.934	0.937	0.982	0.966	0.926	0.917	0.943	0.956	0.97	0.966	0.985	0.98	0.931	1.017	1.01	0.996	1.474	1.49	1.46	1.901	1.904	1.893
112.2	0.953	0.984	0.935	0.937	0.982	0.967	0.927	0.917	0.943	0.956	0.97	0.966	0.986	0.98	0.931	1.017	1.01	0.996	1.475	1.491	1.461	1.902	1.906	1.894
112.4	0.953	0.984	0.935	0.937	0.982	0.967	0.927	0.917	0.943	0.956	0.97	0.966	0.986	0.98	0.931	1.017	1.01	0.996	1.475	1.491	1.461	1.903	1.907	1.895
112.6	0.954	0.984	0.935	0.937	0.982	0.967	0.927	0.917	0.943	0.956	0.969	0.967	0.986	0.98	0.931	1.017	1.01	0.996	1.476	1.492	1.462	1.904	1.908	1.896
112.8	0.954	0.984	0.935	0.937	0.983	0.967	0.927	0.917	0.943	0.956	0.969	0.967	0.986	0.98	0.93	1.018	1.01	0.996	1.477	1.493	1.462	1.905	1.909	1.897
113	0.955	0.984	0.935	0.937	0.983	0.968	0.928	0.918	0.943	0.956	0.969	0.967	0.987	0.98	0.93	1.018	1.01	0.996	1.477	1.493	1.463	1.906	1.91	1.897
113.2	0.955	0.984	0.935	0.937	0.983	0.968	0.928	0.918	0.943	0.956	0.968	0.968	0.987	0.98	0.93	1.018	1.01	0.996	1.478	1.494	1.464	1.907	1.911	1.898
113.4	0.956	0.984	0.935	0.937	0.983	0.968	0.928	0.918	0.943	0.956	0.968	0.968	0.987	0.98	0.93	1.018	1.01	0.996	1.478	1.494	1.464	1.908	1.911	1.899
113.6	0.956	0.983	0.935	0.938	0.983	0.968	0.928	0.918	0.944	0.956	0.968	0.968	0.987	0.981	0.93	1.019	1.011	0.997	1.479	1.495	1.465	1.908	1.912	1.9
113.8	0.957	0.983	0.935	0.938	0.983	0.968	0.928	0.919	0.944	0.956	0.968	0.968	0.987	0.981	0.93	1.019	1.011	0.997	1.479	1.495	1.465	1.909	1.913	1.901
114	0.957	0.983	0.935	0.938	0.983	0.968	0.928	0.919	0.943	0.956	0.968	0.968	0.986	0.982	0.93	1.019	1.011	0.997	1.48	1.495	1.466	1.91	1.913	1.902
114.2	0.957	0.983	0.935	0.938	0.983	0.968	0.928	0.919	0.943	0.956	0.968	0.968	0.986	0.982	0.93	1.019	1.011	0.997	1.481	1.495	1.466	1.911	1.914	1.903
114.4	0.957	0.983	0.935	0.938	0.983	0.968	0.928	0.919	0.943	0.956	0.969	0.968	0.986	0.983	0.931	1.019	1.011	0.997	1.481	1.495	1.467	1.912	1.915	1.904
114.6	0.957	0.983	0.935	0.938	0.983	0.968	0.928	0.919	0.943	0.956	0.969	0.968	0.986	0.983	0.931	1.019	1.011	0.998	1.482	1.495	1.467	1.912	1.915	1.905
114.8	0.957	0.983	0.935	0.939	0.984	0.968	0.928	0.919	0.943	0.956	0.969	0.968	0.986	0.983	0.931	1.019	1.012	0.998	1.482	1.495	1.468	1.913	1.916	1.906
115	0.957	0.984	0.935	0.939	0.984	0.968	0.928	0.919	0.943	0.956	0.969	0.968	0.987	0.983	0.931	1.019	1.012	0.998	1.483	1.495	1.469	1.914	1.917	1.907
115.2	0.956	0.984	0.935	0.939	0.984	0.968	0.928	0.919	0.944	0.956	0.97	0.968	0.986	0.983	0.932	1.019	1.012	0.998	1.483	1.496	1.469	1.915	1.918	1.908
115.4	0.956	0.984	0.935	0.94	0.984	0.968	0.928	0.919	0.944	0.956	0.97	0.968	0.986	0.983	0.932	1.019	1.013	0.998	1.484	1.496	1.469	1.916	1.92	1.909
115.6	0.955	0.984	0.935	0.94	0.984	0.968	0.928	0.918	0.943	0.956	0.97	0.968	0.986	0.983	0.932	1.019	1.013	0.998	1.485	1.497	1.47	1.916	1.921	1.91
115.8	0.955	0.984	0.935	0.94	0.984	0.968	0.928	0.918	0.944	0.955	0.97	0.968	0.987	0.983	0.932	1.019	1.013	0.998	1.485	1.498	1.47	1.917	1.922	1.911
116	0.955	0.984	0.935	0.94	0.984	0.969	0.929	0.918	0.943	0.956	0.97	0.967	0.987	0.982	0.932	1.019	1.013	0.998	1.486	1.499	1.47	1.918	1.923	1.911
116.2	0.955	0.985	0.936	0.94	0.984	0.969	0.929	0.918	0.943	0.956	0.97	0.967	0.987	0.982	0.932	1.019	1.013	0.998	1.486	1.499	1.471	1.919	1.924	1.912
116.4	0.956	0.985	0.936	0.939	0.984	0.969	0.928	0.918	0.943	0.956	0.97	0.967	0.987	0.982	0.932	1.019	1.013	0.998	1.486	1.5	1.471	1.92	1.925	1.913
116.6	0.956	0.985	0.936	0.939	0.984	0.969	0.928	0.918	0.944	0.956	0.97	0.967	0.988	0.982	0.932	1.02	1.013	0.998	1.487	1.501	1.472	1.921	1.926	1.914
116.8	0.957	0.985	0.936	0.939	0.984	0.97	0.928	0.918	0.944	0.956	0.97	0.967	0.988	0.982	0.932	1.02	1.012	0.998	1.487	1.502	1.472	1.922	1.927	1.914
117	0.957	0.985	0.935	0.939	0.984	0.97	0.928	0.918	0.944	0.957	0.97	0.967	0.988	0.982	0.932	1.02	1.012	0.998	1.488	1.503	1.473	1.923	1.927	1.915
117.2	0.958	0.985	0.935	0.939	0.984	0.97	0.929	0.918	0.944	0.956	0.97	0.967	0.989	0.982	0.932	1.02	1.012	0.998	1.488	1.504	1.473	1.924	1.928	1.916
117.4	0.958	0.985	0.935	0.939	0.984	0.97	0.929	0.919	0.944	0.956	0.971	0.967	0.989	0.982	0.931	1.02	1.012	0.998	1.488	1.504	1.474	1.925	1.928	1.917
117.6	0.958	0.986	0.935	0.939	0.984	0.97	0.929	0.919	0.944	0.956	0.971	0.967	0.989	0.983	0.931	1.021	1.012	0.998	1.489	1.505	1.475	1.926	1.929	1.917
117.8	0.959	0.986	0.935	0.939	0.984	0.97	0.929	0.92	0.944	0.956	0.971	0.968	0.99	0.983	0.931	1.021	1.012	0.999	1.489	1.505	1.475	1.927	1.93	1.918
118	0.959	0.986	0.935	0.939	0.984	0.97	0.929	0.92	0.944	0.956	0.972	0.968	0.99	0.984	0.931	1.021	1.012	0.999	1.489	1.505	1.476	1.928	1.93	1.919
118.2	0.959	0.986	0.935	0.94	0.984	0.97	0.929	0.921	0.944	0.956	0.972	0.968	0.991	0.984	0.931	1.021	1.012	0.999	1.49	1.505	1.476	1.929	1.931	1.919
118.4	0.96	0.986	0.935	0.94	0.985	0.969	0.929	0.921	0.944	0.955	0.972	0.968	0.991	0.984	0.931	1.021	1.012	0.999	1.49	1.505	1.477	1.93	1.931	1.92
118.6	0.96	0.986	0.936	0.94	0.985	0.969	0.929	0.921	0.944	0.956	0.973	0.968	0.991	0.985	0.931	1.021	1.012	0.999	1.49	1.506	1.477	1.931	1.932	1.921
118.8	0.96	0.986	0.936	0.94	0.985	0.969	0.928	0.921	0.944	0.956	0.973	0.968	0.991	0.985	0.931	1.021	1.012	0.999	1.491	1.506	1.478	1.932	1.932	1.922
119	0.959	0.986	0.936	0.94	0.986	0.969	0.928	0.921	0.944	0.956	0.973	0.967	0.991	0.985	0.931	1.022	1.013	0.999	1.492	1.506	1.478	1.933	1.933	1.922
119.2	0.959	0.986	0.936	0.94	0.986	0.969	0.928	0.921	0.944	0.957	0.974	0.967	0.991	0.985	0.931	1.022	1.013	1	1.492	1.506	1.478	1.934	1.933	1.923
119.4	0.959	0.986	0.936	0.941	0.986	0.969	0.928	0.921	0.944	0.957	0.974	0.967	0.99	0.985	0.931	1.022	1.013	1	1.492	1.506	1.478	1.934	1.934	1.924
119.6	0.959	0.985	0.936	0.94	0.986	0.969	0.929	0.921	0.944	0.957	0.974	0.967	0.99	0.985	0.931	1.022	1.013	1	1.493	1.507	1.479	1.935	1.934	1.925
119.8	0.959	0.985	0.936	0.94	0.986	0.969	0.929	0.92	0.945	0.958	0.974	0.967	0.99	0.985	0.932	1.022	1.012	1	1.493	1.507	1.479	1.935	1.935	1.926
120	0.959	0.985	0.937	0.94	0.986	0.969	0.929	0.92	0.945	0.958	0.975	0.967	0.99	0.985	0.932	1.022	1.012	1	1.494	1.508	1.479	1.936	1.936	1.928
120.2	0.959	0.985	0.937	0.94	0.986	0.969	0.929	0.92	0.945	0.958	0.974	0.967	0.99	0.985	0.932	1.022	1.012	1	1.494	1.509	1.48	1.937	1.937	1.929
120.4	0.959	0.985	0.937	0.94	0.986	0.969	0.929	0.92	0.945	0.958	0.974	0.967	0.99	0.985	0.932	1.022	1.012	1	1.495	1.509	1.48	1.937	1.938	1.93
120.6	0.959	0.985	0.936	0.94	0.986	0.969	0.93	0.92	0.945	0.958	0.974	0.967	0.99	0.985	0.932	1.022	1.012	1	1.495	1.51	1.481	1.938	1.939	1.932
120.8	0.959	0.985	0.936	0.94	0.986	0.969	0.93	0.92	0.945	0.958	0.974	0.967	0.991	0.985	0.932	1.022	1.013	1	1.496	1.511	1.481	1.939	1.94	1.933
121	0.96	0.985	0.936	0.94	0.986	0.969	0.93	0.92	0.944	0.958	0.974	0.968	0.991	0.985	0.932	1.022	1.013	1	1.496	1.511	1.482	1.94	1.941	1.934
121.2	0.96	0.985	0.936	0.94	0.986	0.969	0.931	0.92	0.944	0.958	0.973	0.968	0.991	0.985	0.932	1.022	1.013	1	1.497	1.512	1.482	1.941	1.942	1.935
121.4	0.96	0.985	0.936	0.941	0.986	0.969	0.931	0.92	0.945	0.958	0.973	0.968	0.991	0.985	0.932	1.022	1.013	1	1.497	1.512	1.483	1.941	1.943	1.936
121.6	0.96	0.985	0.936	0.941	0.986	0.969	0.932	0.92	0.945	0.957	0.973	0.969	0.991	0.986	0.932	1.022	1.013	1	1.497	1.512	1.483	1.942	1.944	1.937
121.8	0.96	0.986	0.936	0.941	0.986	0.969	0.932	0.92	0.945	0.957	0.972	0.969	0.991	0.986	0.933	1.022	1.013	1	1.498	1.513	1.484	1.943	1.945	1.938
122	0.96	0.986	0.936	0.941	0.986	0.969	0.932	0.92	0.945	0.957	0.972	0.97	0.992	0.986	0.933	1.023	1.013	1	1.498	1.513	1.484	1.944	1.946	1.938
122.2	0.96	0.986	0.936	0.941	0.986	0.969	0.932	0.92	0.945	0.957	0.972	0.97	0.992	0.986	0.933	1.023	1.013	1	1.498	1.513	1.485	1.945	1.947	1.939
122.4	0.96	0.987	0.936	0.941	0.987	0.97	0.932	0.92	0.945	0.957	0.972	0.97	0.992	0.986	0.933	1.023	1.014	1	1.499	1.513	1.485	1.946	1.947	1.94
122.6	0.96	0.987	0.937	0.942	0.987	0.97	0.932	0.919	0.945	0.957	0.972	0.97	0.992	0.986	0.933	1.023	1.014	1	1.499	1.513	1.485	1.946	1.948	1.94
122.8	0.96	0.987	0.937	0.942	0.987	0.97	0.932	0.919	0.946	0.957	0.972	0.97	0.992	0.987	0.933	1.023	1.014	1	1.5	1.513	1.485	1.947	1.948	1.94
123	0.96	0.987	0.937	0.942	0.987	0.97	0.932	0.919	0.946	0.958	0.972	0.97	0.992	0.987	0.933	1.023	1.014	1	1.501	1.514	1.486	1.948	1.949	1.941
123.2	0.961	0.987	0.937	0.942	0.987	0.97	0.932	0.919	0.946	0.958	0.972	0.97	0.993	0.987	0.933	1.023	1.015	1	1.501	1.514	1.486	1.949	1.95	1.941
123.4	0.961	0.987	0.937	0.942	0.987	0.97	0.932	0.919	0.946	0.958	0.973	0.971	0.993	0.987	0.933	1.023	1.015	1	1.502	1.515	1.487	1.949	1.95	1.941
123.6	0.961	0.988	0.937	0.942	0.987	0.97	0.932	0.919	0.946	0.958	0.973	0.971	0.993	0.987	0.933	1.023	1.015	1	1.503	1.516	1.487	1.95	1.951	1.942
123.8	0.961	0.988	0.938	0.943	0.987	0.97	0.932	0.92	0.947	0.958	0.973	0.971	0.993	0.987	0.933	1.023	1.015	1	1.503	1.516	1.487	1.951	1.952	1.942
124	0.961	0.989	0.938	0.943	0.987	0.97	0.932	0.92	0.947	0.958	0.974	0.971	0.993	0.988	0.933	1.023	1.015	1	1.504	1.517	1.487	1.951	1.952	1.943
124.2	0.961	0.989	0.938	0.943	0.987	0.97	0.932	0.92	0.947	0.958	0.974	0.971	0.993	0.988	0.933	1.023	1.015	1	1.504	1.517	1.488	1.952	1.953	1.944
124.4	0.962	0.989	0.938	0.943	0.987	0.97	0.932	0.921	0.947	0.958	0.974	0.971	0.993	0.988	0.933	1.023	1.015	1	1.505	1.518	1.488	1.953	1.953	1.944
124.6	0.962	0.989	0.938	0.943	0.987	0.97	0.932	0.921	0.947	0.958	0.974	0.971	0.993	0.987	0.933	1.023	1.016	1.001	1.505	1.518	1.488	1.953	1.954	1.945
124.8	0.961	0.989	0.938	0.943	0.987	0.97	0.932	0.921	0.946	0.958	0.974	0.971	0.993	0.987	0.934	1.023	1.016	1.001	1.505	1.519	1.488	1.954	1.955	1.946
125	0.961	0.989	0.938	0.943	0.987	0.97	0.932	0.921	0.946	0.959	0.974	0.971	0.993	0.987	0.934	1.023	1.016	1.001	1.506	1.519	1.489	1.955	1.956	1.947
125.2	0.961	0.989	0.938	0.943	0.987	0.97	0.932	0.922	0.946	0.959	0.974	0.971	0.993	0.987	0.934	1.023	1.016	1.001	1.506	1.52	1.489	1.956	1.957	1.947
125.4	0.961	0.989	0.938	0.943	0.987	0.97	0.932	0.922	0.947	0.96	0.974	0.971	0.994	0.987	0.934	1.024	1.016	1.002	1.506	1.52	1.489	1.956	1.958	1.948
125.6	0.961	0.989	0.938	0.943	0.987	0.971	0.932	0.922	0.947	0.96	0.974	0.971	0.994	0.987	0.934	1.024	1.016	1.002	1.506	1.52	1.489	1.957	1.959	1.949
125.8	0.961	0.989	0.938	0.944	0.987	0.971	0.932	0.922	0.946	0.96	0.974	0.971	0.994	0.987	0.934	1.025	1.016	1.002	1.507	1.521	1.489	1.958	1.959	1.95
126	0.961	0.989	0.938	0.944	0.988	0.971	0.932	0.922	0.946	0.961	0.974	0.971	0.994	0.987	0.934	1.025	1.016	1.002	1.507	1.521	1.489	1.959	1.96	1.952
126.2	0.961	0.989	0.938	0.944	0.988	0.971	0.932	0.922	0.946	0.961	0.974	0.971	0.994	0.987	0.934	1.025	1.016	1.001	1.507	1.521	1.489	1.96	1.961	1.953
126.4	0.962	0.989	0.938	0.944	0.988	0.971	0.932	0.922	0.946	0.961	0.974	0.971	0.995	0.987	0.934	1.025	1.016	1.001	1.508	1.522	1.49	1.961	1.961	1.953
126.6	0.962	0.989	0.938	0.943	0.988	0.971	0.932	0.922	0.946	0.961	0.974	0.971	0.995	0.987	0.934	1.025	1.016	1.001	1.509	1.522	1.49	1.962	1.962	1.954
126.8	0.962	0.989	0.938	0.943	0.988	0.971	0.932	0.922	0.946	0.961	0.974	0.971	0.995	0.987	0.934	1.026	1.016	1.001	1.51	1.523	1.491	1.963	1.963	1.955
127	0.963	0.989	0.938	0.943	0.988	0.971	0.932	0.922	0.946	0.961	0.973	0.971	0.995	0.987	0.934	1.026	1.016	1.001	1.51	1.523	1.491	1.964	1.964	1.956
127.2	0.963	0.989	0.938	0.943	0.988	0.971	0.932	0.923	0.946	0.961	0.973	0.971	0.995	0.987	0.934	1.026	1.016	1.001	1.511	1.523	1.492	1.964	1.964	1.957
127.4	0.963	0.989	0.938	0.944	0.988	0.971	0.932	0.923	0.946	0.961	0.972	0.971	0.995	0.987	0.934	1.025	1.016	1.001	1.512	1.524	1.492	1.965	1.965	1.957
127.6	0.963	0.989	0.938	0.944	0.988	0.971	0.933	0.923	0.946	0.961	0.972	0.971	0.994	0.988	0.934	1.025	1.016	1.001	1.512	1.524	1.493	1.965	1.966	1.958
127.8	0.963	0.989	0.938	0.944	0.988	0.971	0.933	0.924	0.946	0.96	0.972	0.971	0.995	0.988	0.934	1.025	1.016	1.001	1.512	1.524	1.493	1.966	1.966	1.959
128	0.963	0.989	0.938	0.944	0.987	0.972	0.933	0.924	0.946	0.96	0.972	0.972	0.995	0.988	0.934	1.025	1.016	1.001	1.512	1.524	1.494	1.966	1.967	1.96
128.2	0.963	0.99	0.938	0.943	0.987	0.972	0.933	0.924	0.946	0.96	0.972	0.972	0.995	0.989	0.934	1.026	1.016	1.002	1.512	1.524	1.495	1.967	1.967	1.96
128.4	0.963	0.99	0.938	0.943	0.987	0.972	0.934	0.924	0.946	0.959	0.972	0.972	0.995	0.989	0.935	1.026	1.017	1.002	1.512	1.524	1.495	1.967	1.968	1.961
128.6	0.963	0.99	0.938	0.944	0.987	0.972	0.934	0.924	0.946	0.959	0.972	0.972	0.995	0.99	0.935	1.026	1.017	1.002	1.513	1.525	1.495	1.968	1.969	1.962
128.8	0.963	0.99	0.938	0.944	0.987	0.972	0.934	0.924	0.946	0.959	0.973	0.971	0.995	0.99	0.935	1.026	1.017	1.003	1.513	1.525	1.496	1.969	1.97	1.962
129	0.963	0.99	0.939	0.944	0.987	0.972	0.934	0.924	0.946	0.959	0.973	0.971	0.995	0.99	0.935	1.027	1.017	1.003	1.513	1.525	1.496	1.969	1.97	1.963
129.2	0.963	0.99	0.938	0.944	0.988	0.972	0.934	0.924	0.947	0.959	0.974	0.971	0.995	0.991	0.935	1.027	1.017	1.004	1.513	1.526	1.496	1.97	1.971	1.964
129.4	0.963	0.99	0.938	0.945	0.988	0.972	0.934	0.924	0.947	0.959	0.974	0.971	0.995	0.991	0.935	1.027	1.017	1.004	1.513	1.526	1.497	1.971	1.972	1.964
129.6	0.963	0.99	0.938	0.945	0.989	0.972	0.934	0.924	0.947	0.959	0.975	0.971	0.995	0.991	0.934	1.026	1.017	1.004	1.514	1.527	1.497	1.972	1.973	1.965
129.8	0.963	0.99	0.938	0.945	0.989	0.972	0.934	0.924	0.947	0.959	0.975	0.971	0.995	0.991	0.934	1.026	1.017	1.004	1.514	1.527	1.497	1.972	1.974	1.966
130	0.964	0.99	0.939	0.946	0.989	0.972	0.934	0.924	0.947	0.959	0.976	0.971	0.995	0.991	0.934	1.026	1.017	1.004	1.514	1.528	1.498	1.973	1.974	1.966
130.2	0.964	0.99	0.939	0.946	0.989	0.972	0.935	0.924	0.946	0.959	0.976	0.971	0.995	0.991	0.934	1.026	1.016	1.004	1.515	1.528	1.499	1.974	1.975	1.967
130.4	0.964	0.99	0.939	0.946	0.989	0.972	0.935	0.924	0.946	0.96	0.976	0.971	0.995	0.991	0.934	1.027	1.016	1.004	1.515	1.529	1.499	1.974	1.976	1.968
130.6	0.965	0.99	0.939	0.947	0.989	0.972	0.935	0.924	0.946	0.961	0.976	0.971	0.995	0.991	0.934	1.027	1.016	1.003	1.516	1.53	1.5	1.975	1.977	1.968
130.8	0.965	0.991	0.939	0.947	0.989	0.972	0.935	0.924	0.946	0.961	0.975	0.971	0.994	0.991	0.934	1.027	1.016	1.003	1.516	1.53	1.5	1.976	1.978	1.969
131	0.965	0.991	0.939	0.947	0.989	0.972	0.935	0.924	0.946	0.961	0.975	0.971	0.994	0.991	0.934	1.027	1.016	1.002	1.517	1.53	1.5	1.976	1.978	1.969
131.2	0.965	0.991	0.939	0.947	0.989	0.971	0.935	0.925	0.945	0.962	0.975	0.972	0.994	0.991	0.934	1.027	1.016	1.002	1.517	1.531	1.5	1.977	1.979	1.97
131.4	0.965	0.991	0.939	0.947	0.989	0.971	0.935	0.925	0.946	0.962	0.975	0.972	0.994	0.991	0.934	1.027	1.016	1.002	1.517	1.531	1.501	1.978	1.979	1.971
131.6	0.965	0.991	0.939	0.947	0.989	0.971	0.935	0.925	0.946	0.962	0.975	0.972	0.995	0.991	0.935	1.028	1.016	1.002	1.517	1.532	1.501	1.978	1.98	1.972
131.8	0.965	0.991	0.939	0.947	0.989	0.971	0.935	0.925	0.946	0.962	0.975	0.972	0.995	0.992	0.935	1.028	1.016	1.001	1.517	1.532	1.501	1.979	1.98	1.973
132	0.965	0.991	0.939	0.947	0.989	0.971	0.936	0.924	0.946	0.962	0.975	0.972	0.995	0.992	0.935	1.028	1.016	1.001	1.518	1.532	1.502	1.98	1.981	1.974
132.2	0.965	0.991	0.939	0.947	0.989	0.972	0.936	0.924	0.946	0.962	0.975	0.972	0.995	0.992	0.935	1.028	1.016	1.002	1.518	1.532	1.502	1.981	1.981	1.974
132.4	0.965	0.991	0.939	0.947	0.989	0.972	0.936	0.924	0.947	0.961	0.976	0.972	0.995	0.992	0.935	1.028	1.016	1.002	1.519	1.532	1.502	1.981	1.982	1.975
132.6	0.964	0.991	0.939	0.947	0.989	0.972	0.936	0.924	0.947	0.961	0.976	0.972	0.995	0.992	0.935	1.028	1.016	1.002	1.519	1.532	1.502	1.982	1.983	1.976
132.8	0.964	0.991	0.939	0.947	0.989	0.973	0.936	0.924	0.947	0.961	0.976	0.972	0.996	0.992	0.935	1.028	1.016	1.002	1.519	1.533	1.503	1.983	1.983	1.977
133	0.964	0.991	0.939	0.947	0.989	0.973	0.936	0.924	0.947	0.961	0.976	0.972	0.996	0.992	0.935	1.028	1.016	1.003	1.52	1.533	1.503	1.984	1.984	1.978
133.2	0.964	0.991	0.939	0.947	0.989	0.973	0.936	0.924	0.948	0.961	0.977	0.972	0.996	0.992	0.935	1.027	1.016	1.003	1.52	1.533	1.504	1.984	1.985	1.979
133.4	0.964	0.991	0.939	0.947	0.989	0.974	0.936	0.924	0.948	0.961	0.977	0.973	0.996	0.992	0.935	1.027	1.016	1.003	1.52	1.533	1.504	1.985	1.985	1.979
133.6	0.965	0.99	0.939	0.947	0.99	0.974	0.936	0.924	0.948	0.961	0.977	0.973	0.997	0.992	0.935	1.027	1.016	1.004	1.52	1.533	1.505	1.986	1.986	1.98
133.8	0.965	0.99	0.939	0.947	0.99	0.974	0.936	0.924	0.948	0.961	0.977	0.973	0.997	0.992	0.935	1.028	1.017	1.004	1.521	1.533	1.506	1.987	1.987	1.981
134	0.965	0.99	0.939	0.948	0.99	0.974	0.936	0.924	0.948	0.961	0.977	0.973	0.997	0.992	0.935	1.028	1.017	1.004	1.521	1.533	1.506	1.987	1.988	1.981
134.2	0.965	0.99	0.939	0.948	0.99	0.973	0.936	0.924	0.948	0.961	0.978	0.973	0.997	0.992	0.935	1.028	1.017	1.004	1.521	1.534	1.507	1.988	1.988	1.982
134.4	0.966	0.99	0.939	0.948	0.991	0.973	0.936	0.924	0.947	0.961	0.978	0.973	0.998	0.992	0.936	1.029	1.017	1.004	1.522	1.534	1.507	1.988	1.989	1.982
134.6	0.966	0.99	0.939	0.949	0.991	0.973	0.936	0.924	0.947	0.961	0.978	0.973	0.998	0.992	0.936	1.029	1.018	1.004	1.522	1.534	1.507	1.989	1.99	1.983
134.8	0.966	0.99	0.94	0.949	0.991	0.973	0.936	0.925	0.947	0.961	0.978	0.973	0.998	0.992	0.936	1.029	1.018	1.003	1.522	1.535	1.507	1.989	1.99	1.983
135	0.967	0.99	0.94	0.949	0.991	0.973	0.936	0.925	0.947	0.961	0.978	0.973	0.998	0.992	0.936	1.03	1.018	1.003	1.522	1.535	1.508	1.99	1.99	1.984
135.2	0.967	0.99	0.94	0.949	0.992	0.972	0.936	0.925	0.947	0.961	0.978	0.973	0.998	0.992	0.936	1.03	1.018	1.003	1.522	1.535	1.508	1.99	1.99	1.984
135.4	0.967	0.991	0.94	0.949	0.992	0.972	0.936	0.925	0.947	0.962	0.978	0.973	0.999	0.992	0.936	1.03	1.018	1.004	1.522	1.536	1.509	1.991	1.991	1.985
135.6	0.968	0.991	0.94	0.949	0.992	0.973	0.936	0.925	0.947	0.962	0.978	0.973	0.999	0.991	0.936	1.03	1.019	1.004	1.523	1.536	1.509	1.992	1.991	1.985
135.8	0.968	0.991	0.94	0.949	0.993	0.973	0.936	0.925	0.947	0.962	0.978	0.974	0.999	0.991	0.936	1.03	1.019	1.004	1.523	1.536	1.509	1.992	1.991	1.986
136	0.968	0.991	0.941	0.949	0.993	0.973	0.937	0.925	0.947	0.962	0.977	0.974	0.999	0.991	0.936	1.03	1.019	1.004	1.523	1.536	1.509	1.993	1.991	1.987
136.2	0.968	0.992	0.941	0.949	0.993	0.974	0.937	0.926	0.948	0.962	0.977	0.974	0.999	0.991	0.936	1.03	1.019	1.004	1.524	1.536	1.51	1.994	1.992	1.987
136.4	0.968	0.992	0.941	0.949	0.993	0.974	0.937	0.926	0.948	0.963	0.977	0.974	0.999	0.992	0.936	1.03	1.019	1.004	1.525	1.537	1.51	1.994	1.992	1.988
136.6	0.968	0.993	0.941	0.949	0.993	0.974	0.937	0.926	0.948	0.963	0.977	0.974	0.999	0.992	0.936	1.03	1.019	1.004	1.525	1.537	1.51	1.995	1.993	1.989
136.8	0.967	0.993	0.941	0.949	0.992	0.974	0.937	0.926	0.949	0.963	0.977	0.974	0.999	0.991	0.936	1.03	1.019	1.004	1.526	1.537	1.511	1.995	1.994	1.99
137	0.967	0.993	0.941	0.949	0.992	0.974	0.937	0.925	0.949	0.963	0.977	0.974	0.999	0.991	0.936	1.03	1.019	1.004	1.526	1.537	1.511	1.996	1.994	1.99
137.2	0.967	0.993	0.941	0.949	0.992	0.974	0.937	0.925	0.949	0.963	0.977	0.974	1	0.991	0.936	1.03	1.019	1.004	1.527	1.538	1.511	1.997	1.995	1.991
137.4	0.967	0.993	0.941	0.949	0.992	0.974	0.937	0.925	0.949	0.963	0.978	0.974	1	0.991	0.936	1.03	1.019	1.004	1.527	1.538	1.511	1.997	1.996	1.992
137.6	0.966	0.993	0.941	0.949	0.992	0.974	0.937	0.925	0.95	0.963	0.978	0.974	1	0.992	0.936	1.031	1.02	1.004	1.528	1.539	1.512	1.998	1.997	1.992
137.8	0.966	0.993	0.941	0.949	0.992	0.974	0.937	0.925	0.95	0.962	0.978	0.974	1	0.992	0.936	1.031	1.02	1.004	1.528	1.539	1.512	1.998	1.998	1.993
138	0.966	0.993	0.941	0.95	0.992	0.974	0.937	0.924	0.95	0.962	0.978	0.974	1	0.992	0.936	1.031	1.02	1.005	1.528	1.54	1.512	1.998	1.998	1.993
138.2	0.966	0.994	0.941	0.95	0.992	0.974	0.937	0.924	0.95	0.962	0.978	0.974	1	0.992	0.936	1.032	1.02	1.005	1.529	1.541	1.512	1.999	1.999	1.993
138.4	0.966	0.994	0.942	0.95	0.992	0.974	0.937	0.924	0.95	0.962	0.978	0.974	1	0.992	0.936	1.032	1.02	1.005	1.529	1.541	1.513	1.999	2	1.994
138.6	0.966	0.994	0.942	0.95	0.992	0.974	0.936	0.925	0.95	0.962	0.978	0.974	1	0.992	0.937	1.032	1.02	1.005	1.529	1.541	1.513	2	2	1.994
138.8	0.966	0.994	0.942	0.95	0.992	0.974	0.936	0.925	0.95	0.962	0.978	0.974	1	0.992	0.936	1.032	1.02	1.005	1.529	1.542	1.513	2	2.001	1.995
139	0.967	0.994	0.942	0.95	0.993	0.974	0.937	0.925	0.95	0.962	0.977	0.974	1	0.992	0.936	1.032	1.02	1.005	1.529	1.542	1.513	2.001	2.001	1.995
139.2	0.967	0.993	0.942	0.95	0.993	0.974	0.937	0.925	0.95	0.963	0.977	0.974	1	0.992	0.936	1.032	1.02	1.005	1.53	1.542	1.513	2.002	2.002	1.996
139.4	0.968	0.993	0.942	0.95	0.993	0.974	0.937	0.925	0.95	0.963	0.977	0.974	1	0.992	0.936	1.032	1.02	1.006	1.53	1.542	1.514	2.002	2.002	1.996
139.6	0.968	0.993	0.942	0.95	0.993	0.974	0.938	0.925	0.949	0.963	0.977	0.974	1	0.992	0.936	1.032	1.02	1.006	1.53	1.542	1.514	2.003	2.003	1.997
139.8	0.969	0.993	0.942	0.95	0.993	0.975	0.938	0.926	0.949	0.963	0.977	0.974	1	0.992	0.936	1.032	1.02	1.006	1.53	1.542	1.514	2.004	2.003	1.998
140	0.969	0.993	0.942	0.951	0.992	0.975	0.938	0.926	0.949	0.963	0.977	0.974	1	0.992	0.936	1.032	1.019	1.006	1.531	1.542	1.514	2.004	2.004	1.999
140.2	0.969	0.993	0.941	0.951	0.993	0.975	0.939	0.926	0.949	0.964	0.977	0.974	1	0.992	0.936	1.031	1.019	1.006	1.531	1.543	1.515	2.005	2.005	2
140.4	0.969	0.993	0.941	0.951	0.993	0.975	0.939	0.927	0.949	0.964	0.978	0.974	1	0.992	0.936	1.031	1.019	1.006	1.531	1.543	1.515	2.006	2.006	2
140.6	0.969	0.993	0.941	0.951	0.993	0.975	0.939	0.927	0.949	0.964	0.978	0.974	1	0.992	0.936	1.031	1.019	1.006	1.532	1.543	1.515	2.007	2.007	2.001
140.8	0.969	0.993	0.941	0.951	0.993	0.975	0.939	0.927	0.949	0.964	0.978	0.974	1	0.992	0.936	1.031	1.019	1.006	1.532	1.544	1.516	2.008	2.008	2.002
141	0.969	0.993	0.941	0.951	0.993	0.975	0.939	0.928	0.948	0.964	0.979	0.974	1	0.992	0.937	1.031	1.019	1.006	1.532	1.544	1.516	2.008	2.009	2.002
141.2	0.969	0.994	0.941	0.951	0.994	0.975	0.939	0.928	0.948	0.964	0.979	0.974	1	0.993	0.937	1.031	1.02	1.006	1.533	1.544	1.516	2.009	2.009	2.003
141.4	0.969	0.994	0.942	0.951	0.994	0.975	0.939	0.928	0.948	0.964	0.98	0.975	1	0.993	0.936	1.031	1.02	1.006	1.533	1.545	1.517	2.01	2.01	2.004
141.6	0.969	0.994	0.942	0.951	0.994	0.975	0.939	0.928	0.948	0.964	0.98	0.975	1	0.993	0.936	1.031	1.02	1.006	1.532	1.546	1.517	2.011	2.011	2.004
141.8	0.969	0.994	0.942	0.951	0.994	0.975	0.939	0.928	0.948	0.964	0.98	0.975	1	0.994	0.937	1.031	1.02	1.006	1.532	1.546	1.517	2.011	2.011	2.005
142	0.969	0.994	0.942	0.951	0.994	0.975	0.939	0.928	0.949	0.964	0.98	0.975	1.001	0.994	0.937	1.031	1.02	1.006	1.532	1.546	1.517	2.012	2.012	2.005
142.2	0.969	0.994	0.942	0.951	0.994	0.975	0.939	0.928	0.949	0.964	0.98	0.975	1.001	0.994	0.937	1.031	1.02	1.006	1.532	1.546	1.518	2.013	2.012	2.006
142.4	0.97	0.994	0.942	0.951	0.995	0.975	0.939	0.928	0.949	0.965	0.98	0.976	1.002	0.994	0.937	1.032	1.02	1.006	1.532	1.546	1.518	2.013	2.013	2.006
142.6	0.97	0.994	0.943	0.951	0.995	0.975	0.939	0.928	0.949	0.965	0.98	0.976	1.002	0.994	0.937	1.032	1.02	1.006	1.532	1.546	1.519	2.014	2.013	2.007
142.8	0.97	0.994	0.943	0.951	0.995	0.975	0.94	0.928	0.949	0.965	0.98	0.976	1.003	0.995	0.938	1.032	1.021	1.006	1.532	1.546	1.52	2.014	2.014	2.007
143	0.97	0.994	0.943	0.951	0.995	0.975	0.94	0.928	0.949	0.965	0.98	0.976	1.003	0.995	0.938	1.032	1.021	1.006	1.532	1.546	1.52	2.015	2.014	2.008
143.2	0.971	0.994	0.943	0.951	0.995	0.975	0.94	0.928	0.949	0.965	0.98	0.975	1.004	0.995	0.938	1.032	1.021	1.006	1.532	1.546	1.521	2.015	2.015	2.009
143.4	0.971	0.994	0.942	0.951	0.994	0.975	0.94	0.928	0.949	0.965	0.979	0.975	1.004	0.995	0.938	1.032	1.021	1.006	1.531	1.546	1.521	2.016	2.016	2.009
143.6	0.972	0.994	0.942	0.951	0.994	0.975	0.941	0.928	0.948	0.965	0.979	0.975	1.004	0.995	0.939	1.033	1.021	1.006	1.531	1.547	1.522	2.016	2.016	2.01
143.8	0.972	0.994	0.942	0.951	0.994	0.975	0.941	0.928	0.948	0.965	0.979	0.975	1.004	0.995	0.939	1.033	1.021	1.006	1.531	1.547	1.523	2.017	2.017	2.011
144	0.972	0.994	0.942	0.951	0.994	0.976	0.941	0.928	0.948	0.965	0.978	0.975	1.004	0.995	0.939	1.033	1.021	1.006	1.532	1.547	1.523	2.017	2.018	2.011
144.2	0.972	0.994	0.942	0.951	0.994	0.976	0.941	0.928	0.948	0.965	0.978	0.974	1.003	0.995	0.939	1.033	1.021	1.006	1.532	1.548	1.524	2.018	2.019	2.012
144.4	0.972	0.994	0.942	0.951	0.995	0.975	0.941	0.928	0.948	0.964	0.978	0.974	1.003	0.995	0.939	1.033	1.021	1.006	1.533	1.548	1.524	2.019	2.02	2.013
144.6	0.972	0.994	0.942	0.952	0.995	0.975	0.941	0.928	0.948	0.964	0.978	0.974	1.003	0.995	0.939	1.033	1.021	1.006	1.533	1.548	1.524	2.019	2.02	2.013
144.8	0.972	0.994	0.942	0.952	0.995	0.975	0.941	0.928	0.948	0.964	0.978	0.974	1.003	0.996	0.939	1.033	1.021	1.006	1.533	1.549	1.524	2.02	2.021	2.014
145	0.972	0.995	0.942	0.952	0.995	0.975	0.941	0.929	0.948	0.964	0.978	0.974	1.003	0.995	0.939	1.033	1.021	1.006	1.534	1.549	1.524	2.021	2.021	2.014
145.2	0.972	0.995	0.942	0.952	0.995	0.976	0.941	0.929	0.949	0.964	0.978	0.974	1.002	0.995	0.939	1.033	1.021	1.005	1.534	1.549	1.524	2.021	2.022	2.015
145.4	0.972	0.995	0.943	0.952	0.995	0.976	0.941	0.929	0.949	0.964	0.979	0.974	1.002	0.995	0.939	1.033	1.021	1.005	1.534	1.55	1.524	2.022	2.022	2.015
145.6	0.972	0.995	0.943	0.952	0.995	0.976	0.941	0.929	0.949	0.964	0.979	0.974	1.002	0.995	0.939	1.033	1.021	1.005	1.534	1.55	1.524	2.022	2.023	2.016
145.8	0.972	0.995	0.943	0.952	0.995	0.976	0.941	0.929	0.949	0.964	0.979	0.974	1.003	0.995	0.938	1.033	1.021	1.005	1.535	1.551	1.524	2.022	2.023	2.017
146	0.972	0.995	0.943	0.953	0.995	0.976	0.941	0.929	0.949	0.964	0.979	0.974	1.003	0.995	0.938	1.033	1.02	1.005	1.535	1.551	1.524	2.022	2.024	2.017
146.2	0.972	0.995	0.943	0.953	0.996	0.976	0.941	0.929	0.95	0.964	0.979	0.974	1.003	0.996	0.938	1.033	1.02	1.005	1.535	1.551	1.524	2.023	2.024	2.018
146.4	0.973	0.995	0.943	0.953	0.996	0.977	0.941	0.929	0.95	0.964	0.979	0.974	1.004	0.996	0.938	1.033	1.02	1.005	1.536	1.552	1.524	2.023	2.024	2.019
146.6	0.973	0.995	0.943	0.954	0.996	0.977	0.941	0.929	0.95	0.964	0.979	0.974	1.004	0.996	0.939	1.034	1.02	1.006	1.536	1.552	1.524	2.024	2.025	2.019
146.8	0.973	0.995	0.943	0.954	0.996	0.977	0.941	0.929	0.95	0.964	0.979	0.974	1.004	0.996	0.938	1.034	1.021	1.006	1.537	1.552	1.524	2.025	2.025	2.02
147	0.974	0.995	0.943	0.954	0.996	0.977	0.941	0.929	0.95	0.964	0.979	0.975	1.004	0.996	0.938	1.034	1.021	1.006	1.537	1.552	1.524	2.025	2.026	2.02
147.2	0.974	0.995	0.943	0.955	0.996	0.977	0.941	0.929	0.95	0.964	0.98	0.975	1.004	0.996	0.939	1.034	1.021	1.007	1.537	1.552	1.525	2.026	2.026	2.021
147.4	0.974	0.995	0.943	0.955	0.996	0.977	0.941	0.929	0.95	0.964	0.98	0.975	1.004	0.996	0.939	1.035	1.022	1.007	1.537	1.553	1.525	2.027	2.027	2.021
147.6	0.974	0.996	0.943	0.955	0.996	0.977	0.941	0.929	0.95	0.964	0.98	0.975	1.004	0.995	0.939	1.035	1.022	1.007	1.538	1.553	1.525	2.027	2.027	2.022
147.8	0.975	0.996	0.943	0.955	0.996	0.977	0.941	0.929	0.95	0.964	0.98	0.975	1.004	0.995	0.939	1.035	1.022	1.007	1.538	1.553	1.525	2.028	2.028	2.023
148	0.975	0.996	0.943	0.955	0.996	0.977	0.941	0.929	0.95	0.964	0.98	0.976	1.003	0.995	0.939	1.035	1.022	1.007	1.539	1.553	1.525	2.029	2.029	2.023
148.2	0.974	0.996	0.943	0.955	0.997	0.976	0.941	0.929	0.95	0.964	0.98	0.976	1.003	0.995	0.939	1.035	1.022	1.008	1.539	1.553	1.526	2.03	2.029	2.024
148.4	0.974	0.997	0.943	0.955	0.996	0.976	0.941	0.929	0.95	0.964	0.981	0.976	1.003	0.995	0.939	1.036	1.022	1.008	1.539	1.554	1.526	2.03	2.03	2.024
148.6	0.974	0.997	0.943	0.955	0.996	0.976	0.941	0.929	0.95	0.964	0.981	0.976	1.003	0.995	0.939	1.036	1.023	1.008	1.54	1.554	1.526	2.031	2.03	2.025
148.8	0.974	0.997	0.943	0.955	0.996	0.976	0.941	0.929	0.95	0.964	0.981	0.976	1.003	0.995	0.939	1.036	1.022	1.008	1.54	1.554	1.527	2.031	2.031	2.025
149	0.974	0.998	0.943	0.955	0.996	0.976	0.941	0.929	0.949	0.964	0.982	0.976	1.003	0.995	0.939	1.036	1.022	1.008	1.54	1.554	1.527	2.032	2.031	2.026
149.2	0.974	0.998	0.943	0.954	0.995	0.977	0.941	0.929	0.949	0.964	0.982	0.976	1.003	0.995	0.939	1.036	1.022	1.008	1.54	1.555	1.527	2.032	2.031	2.026
149.4	0.974	0.998	0.944	0.954	0.996	0.977	0.941	0.929	0.949	0.964	0.982	0.976	1.003	0.995	0.939	1.036	1.022	1.008	1.54	1.555	1.527	2.032	2.032	2.027
149.6	0.974	0.998	0.944	0.954	0.996	0.977	0.942	0.929	0.949	0.964	0.983	0.976	1.003	0.995	0.939	1.036	1.022	1.008	1.54	1.556	1.528	2.033	2.032	2.027
149.8	0.974	0.998	0.944	0.954	0.996	0.977	0.942	0.929	0.949	0.964	0.983	0.976	1.003	0.996	0.939	1.036	1.022	1.008	1.54	1.556	1.528	2.033	2.032	2.028
150	0.974	0.998	0.944	0.954	0.996	0.977	0.942	0.929	0.949	0.964	0.983	0.976	1.003	0.996	0.939	1.036	1.022	1.008	1.54	1.556	1.528	2.033	2.032	2.028
150.2	0.972	0.997	0.943	0.953	0.993	0.975	0.941	0.928	0.948	0.963	0.981	0.975	1.002	0.994	0.939	1.034	1.021	1.007	1.539	1.555	1.528	2.032	2.032	2.027
150.4	0.971	0.995	0.941	0.951	0.991	0.973	0.941	0.927	0.947	0.961	0.978	0.973	1.001	0.993	0.938	1.031	1.019	1.005	1.538	1.554	1.527	2.031	2.031	2.027
150.6	0.969	0.994	0.94	0.949	0.988	0.97	0.94	0.926	0.946	0.96	0.976	0.971	1	0.991	0.937	1.028	1.018	1.004	1.537	1.553	1.527	2.03	2.029	2.026
150.8	0.968	0.992	0.938	0.947	0.985	0.968	0.939	0.925	0.944	0.958	0.973	0.969	0.998	0.99	0.936	1.025	1.016	1.002	1.536	1.552	1.526	2.028	2.028	2.025
151	0.966	0.99	0.936	0.945	0.982	0.965	0.938	0.924	0.942	0.955	0.97	0.966	0.996	0.988	0.935	1.021	1.014	1	1.535	1.55	1.526	2.027	2.026	2.024
151.2	0.964	0.988	0.934	0.943	0.978	0.962	0.936	0.922	0.941	0.953	0.967	0.964	0.994	0.986	0.933	1.017	1.013	0.998	1.533	1.549	1.525	2.025	2.024	2.023
151.4	0.962	0.986	0.932	0.94	0.975	0.959	0.935	0.921	0.939	0.951	0.964	0.961	0.992	0.984	0.931	1.014	1.011	0.996	1.532	1.547	1.524	2.024	2.022	2.021
151.6	0.96	0.984	0.93	0.938	0.972	0.956	0.933	0.919	0.937	0.948	0.961	0.959	0.99	0.982	0.93	1.01	1.009	0.994	1.53	1.545	1.523	2.022	2.019	2.02
151.8	0.959	0.982	0.929	0.935	0.968	0.954	0.931	0.917	0.935	0.946	0.959	0.956	0.987	0.98	0.928	1.007	1.007	0.992	1.528	1.543	1.522	2.02	2.017	2.018
152	0.957	0.98	0.927	0.933	0.966	0.951	0.929	0.915	0.933	0.944	0.956	0.954	0.985	0.978	0.926	1.004	1.006	0.99	1.527	1.541	1.521	2.018	2.014	2.016
152.2	0.955	0.979	0.926	0.931	0.964	0.949	0.927	0.913	0.931	0.942	0.954	0.952	0.983	0.976	0.925	1.002	1.005	0.988	1.525	1.539	1.519	2.015	2.012	2.015
152.4	0.954	0.978	0.924	0.929	0.961	0.947	0.926	0.911	0.929	0.94	0.952	0.95	0.981	0.974	0.923	0.999	1.003	0.986	1.523	1.536	1.518	2.013	2.01	2.013
152.6	0.953	0.976	0.923	0.928	0.96	0.946	0.924	0.91	0.927	0.939	0.951	0.948	0.98	0.972	0.922	0.997	1.001	0.984	1.522	1.534	1.516	2.011	2.008	2.012
152.8	0.951	0.975	0.921	0.926	0.958	0.944	0.923	0.909	0.925	0.938	0.95	0.946	0.979	0.971	0.921	0.995	1	0.983	1.52	1.532	1.515	2.009	2.006	2.01
153	0.95	0.974	0.92	0.925	0.957	0.943	0.921	0.907	0.924	0.937	0.949	0.945	0.977	0.969	0.919	0.993	0.998	0.981	1.518	1.53	1.513	2.007	2.004	2.009
153.2	0.948	0.973	0.919	0.924	0.955	0.941	0.92	0.906	0.923	0.935	0.948	0.943	0.975	0.968	0.918	0.992	0.997	0.98	1.516	1.528	1.511	2.005	2.002	2.007
153.4	0.947	0.971	0.917	0.923	0.954	0.94	0.919	0.905	0.921	0.934	0.947	0.941	0.974	0.966	0.916	0.99	0.996	0.978	1.514	1.527	1.509	2.003	1.999	2.006
153.6	0.945	0.97	0.916	0.922	0.953	0.939	0.918	0.904	0.92	0.933	0.945	0.94	0.972	0.965	0.915	0.989	0.995	0.977	1.512	1.525	1.508	2.001	1.997	2.004
153.8	0.944	0.969	0.915	0.921	0.952	0.937	0.917	0.902	0.919	0.931	0.944	0.938	0.971	0.964	0.914	0.987	0.994	0.975	1.51	1.523	1.506	1.999	1.995	2.002
154	0.943	0.969	0.914	0.92	0.951	0.936	0.917	0.901	0.918	0.93	0.943	0.937	0.969	0.963	0.913	0.986	0.993	0.974	1.508	1.522	1.504	1.997	1.993	2.001
154.2	0.942	0.968	0.913	0.919	0.95	0.935	0.916	0.9	0.917	0.928	0.942	0.935	0.968	0.962	0.912	0.985	0.992	0.972	1.506	1.52	1.502	1.994	1.991	2
154.4	0.941	0.967	0.912	0.918	0.949	0.934	0.915	0.899	0.916	0.927	0.941	0.934	0.967	0.961	0.911	0.984	0.992	0.971	1.505	1.519	1.501	1.992	1.989	1.998
154.6	0.94	0.966	0.911	0.917	0.948	0.933	0.914	0.899	0.915	0.926	0.94	0.933	0.966	0.96	0.91	0.982	0.991	0.969	1.503	1.517	1.499	1.99	1.986	1.996
154.8	0.939	0.965	0.91	0.916	0.947	0.932	0.914	0.898	0.914	0.925	0.939	0.932	0.965	0.958	0.909	0.981	0.99	0.968	1.501	1.515	1.497	1.989	1.984	1.995
155	0.937	0.964	0.908	0.916	0.946	0.931	0.913	0.897	0.913	0.924	0.938	0.931	0.964	0.958	0.908	0.98	0.99	0.967	1.499	1.513	1.495	1.987	1.981	1.993
155.2	0.936	0.963	0.907	0.915	0.945	0.93	0.912	0.897	0.913	0.923	0.937	0.93	0.963	0.957	0.907	0.978	0.989	0.966	1.497	1.511	1.494	1.985	1.979	1.991
155.4	0.935	0.962	0.906	0.914	0.944	0.929	0.911	0.896	0.912	0.922	0.936	0.929	0.962	0.956	0.906	0.977	0.988	0.965	1.495	1.509	1.492	1.983	1.976	1.989
155.6	0.934	0.961	0.905	0.913	0.943	0.928	0.91	0.895	0.911	0.921	0.935	0.928	0.96	0.955	0.905	0.975	0.987	0.964	1.492	1.507	1.49	1.981	1.973	1.987
155.8	0.934	0.961	0.905	0.912	0.941	0.927	0.91	0.894	0.91	0.92	0.933	0.927	0.959	0.954	0.905	0.973	0.986	0.963	1.49	1.505	1.488	1.979	1.971	1.985
156	0.933	0.96	0.904	0.911	0.94	0.926	0.909	0.893	0.909	0.919	0.932	0.926	0.958	0.953	0.904	0.972	0.985	0.961	1.488	1.502	1.486	1.976	1.968	1.983
156.2	0.932	0.959	0.903	0.911	0.939	0.925	0.908	0.893	0.908	0.918	0.931	0.925	0.958	0.952	0.903	0.97	0.984	0.96	1.486	1.5	1.485	1.974	1.966	1.981
156.4	0.931	0.958	0.902	0.91	0.938	0.924	0.907	0.892	0.907	0.917	0.93	0.924	0.957	0.951	0.903	0.969	0.983	0.959	1.484	1.498	1.483	1.972	1.963	1.979
156.6	0.931	0.957	0.901	0.909	0.937	0.924	0.906	0.891	0.906	0.916	0.93	0.923	0.956	0.95	0.902	0.968	0.982	0.958	1.483	1.495	1.481	1.969	1.961	1.977
156.8	0.93	0.956	0.9	0.909	0.936	0.923	0.905	0.89	0.905	0.916	0.929	0.921	0.955	0.949	0.902	0.967	0.981	0.957	1.481	1.493	1.479	1.967	1.959	1.975
157	0.929	0.956	0.899	0.908	0.935	0.922	0.904	0.889	0.904	0.915	0.928	0.92	0.954	0.948	0.901	0.966	0.98	0.955	1.479	1.491	1.477	1.964	1.956	1.973
157.2	0.928	0.955	0.898	0.907	0.934	0.922	0.903	0.888	0.904	0.914	0.927	0.919	0.953	0.948	0.9	0.965	0.979	0.954	1.477	1.489	1.475	1.962	1.954	1.971
157.4	0.927	0.954	0.897	0.906	0.934	0.921	0.902	0.887	0.903	0.913	0.926	0.919	0.952	0.947	0.899	0.964	0.978	0.954	1.475	1.487	1.473	1.959	1.952	1.969
157.6	0.926	0.954	0.896	0.905	0.933	0.92	0.901	0.887	0.902	0.912	0.926	0.918	0.951	0.946	0.899	0.963	0.977	0.953	1.473	1.484	1.471	1.957	1.95	1.967
157.8	0.925	0.953	0.896	0.904	0.932	0.919	0.901	0.886	0.901	0.912	0.925	0.917	0.95	0.945	0.898	0.962	0.976	0.952	1.471	1.482	1.469	1.954	1.948	1.965
158	0.925	0.952	0.895	0.904	0.931	0.919	0.9	0.886	0.9	0.911	0.924	0.916	0.949	0.944	0.897	0.961	0.976	0.951	1.47	1.481	1.467	1.952	1.946	1.963
158.2	0.924	0.952	0.894	0.903	0.93	0.918	0.899	0.885	0.899	0.91	0.923	0.915	0.948	0.943	0.896	0.961	0.975	0.951	1.468	1.479	1.465	1.949	1.944	1.961
158.4	0.923	0.951	0.894	0.903	0.93	0.917	0.899	0.885	0.899	0.91	0.922	0.914	0.947	0.943	0.895	0.96	0.974	0.95	1.466	1.477	1.464	1.946	1.942	1.959
158.6	0.923	0.95	0.893	0.902	0.929	0.917	0.898	0.884	0.898	0.909	0.921	0.913	0.947	0.942	0.894	0.959	0.974	0.949	1.464	1.475	1.462	1.944	1.939	1.957
158.8	0.922	0.95	0.893	0.902	0.929	0.916	0.897	0.883	0.898	0.908	0.92	0.912	0.946	0.941	0.894	0.958	0.973	0.949	1.461	1.474	1.46	1.941	1.937	1.955
159	0.921	0.949	0.892	0.901	0.928	0.915	0.896	0.882	0.897	0.907	0.919	0.912	0.945	0.94	0.893	0.957	0.972	0.948	1.459	1.472	1.458	1.939	1.935	1.953
159.2	0.92	0.948	0.892	0.9	0.928	0.914	0.896	0.881	0.896	0.907	0.918	0.911	0.944	0.939	0.892	0.956	0.972	0.947	1.457	1.47	1.456	1.936	1.932	1.95
159.4	0.92	0.947	0.891	0.9	0.927	0.913	0.895	0.881	0.896	0.906	0.918	0.91	0.944	0.939	0.892	0.955	0.971	0.946	1.455	1.468	1.455	1.934	1.929	1.948
159.6	0.919	0.947	0.891	0.899	0.927	0.913	0.894	0.88	0.895	0.905	0.917	0.909	0.943	0.938	0.891	0.954	0.97	0.944	1.452	1.466	1.453	1.932	1.927	1.946
159.8	0.919	0.946	0.89	0.899	0.926	0.912	0.894	0.879	0.895	0.905	0.916	0.908	0.942	0.937	0.891	0.953	0.969	0.943	1.45	1.464	1.451	1.929	1.924	1.944
160	0.918	0.946	0.889	0.898	0.925	0.912	0.893	0.879	0.894	0.904	0.915	0.908	0.941	0.936	0.89	0.952	0.969	0.942	1.448	1.462	1.449	1.927	1.921	1.941
160.2	0.918	0.945	0.889	0.898	0.925	0.911	0.893	0.878	0.894	0.904	0.915	0.907	0.941	0.936	0.89	0.952	0.968	0.941	1.446	1.459	1.447	1.924	1.918	1.939
160.4	0.917	0.944	0.888	0.897	0.924	0.911	0.892	0.877	0.894	0.903	0.914	0.906	0.94	0.935	0.889	0.951	0.967	0.94	1.444	1.457	1.445	1.922	1.915	1.937
160.6	0.916	0.944	0.887	0.896	0.923	0.911	0.891	0.877	0.893	0.902	0.914	0.905	0.939	0.935	0.889	0.95	0.967	0.939	1.442	1.454	1.443	1.919	1.912	1.934
160.8	0.915	0.943	0.887	0.896	0.922	0.91	0.891	0.876	0.893	0.902	0.913	0.904	0.938	0.934	0.888	0.95	0.966	0.938	1.44	1.452	1.441	1.916	1.909	1.932
161	0.914	0.943	0.886	0.895	0.921	0.91	0.89	0.876	0.892	0.901	0.913	0.903	0.938	0.934	0.888	0.949	0.965	0.938	1.438	1.45	1.439	1.913	1.906	1.93
161.2	0.913	0.942	0.886	0.894	0.92	0.909	0.889	0.875	0.892	0.901	0.912	0.902	0.937	0.933	0.887	0.948	0.964	0.937	1.435	1.447	1.438	1.91	1.904	1.928
161.4	0.913	0.941	0.885	0.893	0.919	0.909	0.889	0.875	0.891	0.901	0.911	0.901	0.936	0.933	0.886	0.948	0.963	0.937	1.433	1.445	1.436	1.908	1.901	1.926
161.6	0.912	0.941	0.885	0.893	0.918	0.908	0.888	0.874	0.89	0.9	0.911	0.9	0.936	0.933	0.886	0.947	0.963	0.936	1.431	1.443	1.433	1.905	1.898	1.923
161.8	0.911	0.94	0.884	0.892	0.917	0.907	0.888	0.874	0.89	0.9	0.91	0.899	0.935	0.932	0.885	0.946	0.962	0.936	1.429	1.441	1.431	1.902	1.896	1.921
162	0.911	0.939	0.884	0.892	0.916	0.906	0.887	0.873	0.889	0.899	0.909	0.898	0.934	0.932	0.884	0.945	0.961	0.935	1.426	1.439	1.429	1.899	1.893	1.919
162.2	0.91	0.938	0.883	0.891	0.916	0.906	0.887	0.873	0.888	0.899	0.908	0.898	0.934	0.932	0.884	0.944	0.961	0.935	1.424	1.437	1.427	1.896	1.89	1.917
162.4	0.91	0.938	0.883	0.891	0.915	0.905	0.887	0.872	0.888	0.898	0.907	0.897	0.934	0.931	0.883	0.944	0.961	0.935	1.422	1.435	1.425	1.893	1.887	1.915
162.6	0.909	0.937	0.882	0.89	0.915	0.904	0.887	0.871	0.887	0.898	0.907	0.896	0.933	0.93	0.883	0.943	0.96	0.934	1.419	1.433	1.423	1.89	1.885	1.912
162.8	0.909	0.937	0.881	0.89	0.915	0.904	0.886	0.87	0.886	0.897	0.906	0.896	0.932	0.93	0.883	0.942	0.96	0.934	1.417	1.43	1.421	1.887	1.882	1.91
163	0.908	0.936	0.881	0.889	0.914	0.903	0.886	0.87	0.886	0.897	0.905	0.896	0.932	0.929	0.883	0.941	0.959	0.933	1.414	1.428	1.419	1.885	1.879	1.908
163.2	0.908	0.936	0.88	0.889	0.914	0.903	0.886	0.869	0.885	0.896	0.905	0.895	0.931	0.929	0.882	0.941	0.958	0.932	1.412	1.426	1.417	1.882	1.876	1.905
163.4	0.908	0.935	0.88	0.888	0.914	0.902	0.885	0.869	0.885	0.896	0.905	0.895	0.93	0.928	0.882	0.94	0.958	0.932	1.41	1.424	1.414	1.879	1.873	1.903
163.6	0.907	0.935	0.879	0.888	0.913	0.902	0.885	0.868	0.884	0.895	0.904	0.895	0.929	0.928	0.882	0.939	0.957	0.931	1.408	1.421	1.412	1.876	1.87	1.9
163.8	0.907	0.935	0.879	0.887	0.913	0.901	0.884	0.868	0.884	0.894	0.904	0.894	0.928	0.927	0.882	0.939	0.956	0.93	1.406	1.419	1.41	1.873	1.867	1.897
164	0.907	0.934	0.878	0.887	0.913	0.901	0.884	0.868	0.884	0.894	0.904	0.894	0.927	0.926	0.881	0.938	0.956	0.93	1.404	1.417	1.408	1.87	1.864	1.895
164.2	0.906	0.934	0.877	0.886	0.912	0.901	0.883	0.867	0.883	0.893	0.903	0.894	0.926	0.926	0.881	0.937	0.955	0.929	1.402	1.414	1.406	1.867	1.861	1.892
164.4	0.905	0.934	0.877	0.886	0.912	0.901	0.882	0.867	0.883	0.893	0.903	0.893	0.925	0.925	0.881	0.936	0.954	0.928	1.4	1.412	1.404	1.864	1.859	1.89
164.6	0.905	0.933	0.876	0.885	0.911	0.9	0.882	0.867	0.883	0.892	0.903	0.893	0.925	0.925	0.88	0.936	0.954	0.928	1.398	1.41	1.402	1.86	1.856	1.887
164.8	0.904	0.933	0.876	0.885	0.911	0.9	0.881	0.867	0.883	0.892	0.903	0.893	0.924	0.924	0.88	0.935	0.953	0.927	1.396	1.407	1.4	1.857	1.853	1.885
165	0.903	0.933	0.875	0.884	0.91	0.899	0.88	0.866	0.882	0.892	0.902	0.892	0.923	0.924	0.879	0.934	0.952	0.926	1.394	1.405	1.398	1.854	1.85	1.882
165.2	0.903	0.932	0.875	0.884	0.91	0.899	0.88	0.866	0.882	0.891	0.902	0.892	0.923	0.923	0.879	0.933	0.952	0.925	1.391	1.403	1.396	1.851	1.847	1.88
165.4	0.902	0.932	0.875	0.883	0.909	0.898	0.879	0.866	0.882	0.891	0.901	0.892	0.922	0.922	0.879	0.932	0.951	0.925	1.389	1.401	1.393	1.848	1.844	1.877
165.6	0.901	0.931	0.874	0.883	0.909	0.897	0.879	0.865	0.881	0.89	0.901	0.891	0.922	0.922	0.878	0.931	0.95	0.924	1.387	1.399	1.391	1.846	1.841	1.875
165.8	0.901	0.931	0.874	0.882	0.908	0.897	0.878	0.865	0.88	0.89	0.9	0.89	0.921	0.921	0.877	0.931	0.95	0.923	1.384	1.397	1.389	1.842	1.838	1.872
166	0.9	0.931	0.874	0.882	0.908	0.896	0.878	0.864	0.88	0.89	0.9	0.889	0.921	0.921	0.877	0.93	0.949	0.922	1.382	1.395	1.387	1.839	1.835	1.869
166.2	0.899	0.93	0.874	0.881	0.908	0.896	0.878	0.864	0.879	0.889	0.899	0.889	0.92	0.92	0.876	0.93	0.949	0.922	1.379	1.393	1.385	1.836	1.832	1.867
166.4	0.899	0.93	0.873	0.881	0.907	0.895	0.877	0.863	0.878	0.889	0.899	0.888	0.92	0.92	0.876	0.929	0.949	0.921	1.377	1.39	1.382	1.833	1.829	1.864
166.6	0.898	0.93	0.873	0.881	0.907	0.895	0.877	0.863	0.878	0.889	0.898	0.887	0.919	0.919	0.875	0.929	0.948	0.92	1.374	1.388	1.38	1.83	1.826	1.862
166.8	0.898	0.929	0.872	0.88	0.906	0.894	0.877	0.862	0.877	0.888	0.898	0.886	0.918	0.919	0.875	0.928	0.948	0.919	1.372	1.386	1.378	1.827	1.823	1.859
167	0.897	0.929	0.872	0.88	0.906	0.894	0.876	0.862	0.877	0.888	0.897	0.886	0.917	0.918	0.874	0.928	0.947	0.919	1.37	1.383	1.375	1.824	1.82	1.856
167.2	0.897	0.929	0.872	0.879	0.905	0.894	0.876	0.861	0.876	0.888	0.896	0.885	0.917	0.918	0.874	0.927	0.946	0.918	1.368	1.381	1.373	1.82	1.817	1.854
167.4	0.897	0.929	0.871	0.879	0.905	0.894	0.875	0.861	0.876	0.887	0.896	0.884	0.916	0.918	0.873	0.927	0.945	0.917	1.366	1.378	1.371	1.817	1.813	1.851
167.6	0.897	0.928	0.871	0.878	0.905	0.893	0.874	0.86	0.875	0.887	0.895	0.884	0.916	0.917	0.873	0.927	0.944	0.917	1.363	1.376	1.369	1.814	1.81	1.848
167.8	0.897	0.928	0.87	0.878	0.904	0.893	0.874	0.86	0.875	0.887	0.895	0.883	0.915	0.917	0.872	0.926	0.943	0.916	1.362	1.374	1.367	1.811	1.807	1.846
168	0.896	0.927	0.869	0.877	0.904	0.893	0.873	0.86	0.874	0.886	0.894	0.883	0.915	0.916	0.872	0.926	0.943	0.915	1.359	1.371	1.365	1.807	1.804	1.843
168.2	0.896	0.927	0.869	0.877	0.904	0.892	0.873	0.859	0.874	0.886	0.894	0.882	0.915	0.916	0.871	0.925	0.942	0.915	1.357	1.369	1.363	1.804	1.801	1.841
168.4	0.896	0.926	0.868	0.877	0.903	0.892	0.872	0.859	0.874	0.886	0.893	0.882	0.914	0.915	0.871	0.925	0.941	0.914	1.356	1.367	1.362	1.801	1.798	1.838
168.6	0.896	0.925	0.867	0.876	0.903	0.892	0.872	0.859	0.873	0.885	0.893	0.882	0.914	0.915	0.87	0.924	0.94	0.914	1.354	1.365	1.36	1.797	1.795	1.835
168.8	0.895	0.925	0.867	0.876	0.903	0.891	0.871	0.859	0.873	0.884	0.892	0.881	0.914	0.914	0.87	0.923	0.94	0.914	1.352	1.363	1.358	1.794	1.791	1.833
169	0.895	0.924	0.866	0.876	0.902	0.891	0.871	0.859	0.873	0.884	0.892	0.881	0.914	0.914	0.87	0.923	0.939	0.913	1.35	1.36	1.356	1.791	1.788	1.83
169.2	0.895	0.924	0.866	0.875	0.901	0.89	0.87	0.858	0.873	0.883	0.892	0.88	0.914	0.914	0.869	0.922	0.939	0.913	1.347	1.358	1.354	1.788	1.785	1.827
169.4	0.895	0.924	0.866	0.875	0.901	0.889	0.87	0.858	0.872	0.883	0.891	0.88	0.914	0.913	0.869	0.922	0.938	0.912	1.345	1.356	1.352	1.785	1.782	1.824
169.6	0.894	0.923	0.865	0.874	0.9	0.889	0.869	0.858	0.872	0.883	0.891	0.879	0.914	0.913	0.868	0.921	0.938	0.912	1.342	1.354	1.35	1.782	1.779	1.821
169.8	0.894	0.923	0.865	0.874	0.899	0.888	0.868	0.857	0.872	0.882	0.891	0.879	0.913	0.913	0.868	0.92	0.938	0.912	1.34	1.352	1.347	1.778	1.776	1.818
170	0.893	0.922	0.864	0.874	0.899	0.888	0.868	0.857	0.871	0.882	0.89	0.878	0.913	0.912	0.867	0.92	0.938	0.911	1.338	1.35	1.345	1.775	1.773	1.815
170.2	0.893	0.922	0.864	0.874	0.898	0.887	0.867	0.856	0.871	0.882	0.89	0.878	0.912	0.912	0.867	0.919	0.937	0.911	1.335	1.348	1.343	1.772	1.77	1.812
170.4	0.893	0.922	0.864	0.874	0.898	0.887	0.867	0.856	0.871	0.882	0.89	0.878	0.911	0.911	0.867	0.918	0.937	0.91	1.333	1.346	1.341	1.769	1.767	1.809
170.6	0.892	0.922	0.864	0.873	0.898	0.886	0.866	0.855	0.871	0.881	0.889	0.877	0.91	0.911	0.867	0.918	0.937	0.909	1.331	1.344	1.339	1.766	1.764	1.807
170.8	0.892	0.921	0.863	0.873	0.897	0.886	0.866	0.855	0.87	0.881	0.889	0.877	0.909	0.91	0.866	0.917	0.937	0.909	1.328	1.342	1.337	1.763	1.761	1.804
171	0.892	0.921	0.863	0.872	0.897	0.886	0.865	0.854	0.87	0.881	0.888	0.877	0.909	0.909	0.866	0.916	0.936	0.908	1.326	1.339	1.335	1.759	1.758	1.801
171.2	0.892	0.921	0.863	0.872	0.897	0.885	0.865	0.854	0.87	0.88	0.888	0.877	0.908	0.909	0.866	0.916	0.935	0.908	1.324	1.337	1.333	1.756	1.754	1.798
171.4	0.891	0.92	0.862	0.871	0.897	0.885	0.865	0.853	0.869	0.88	0.887	0.876	0.907	0.908	0.866	0.915	0.935	0.908	1.322	1.335	1.331	1.753	1.751	1.796
171.6	0.891	0.92	0.862	0.871	0.897	0.885	0.865	0.853	0.869	0.88	0.887	0.876	0.907	0.908	0.865	0.915	0.934	0.907	1.32	1.333	1.329	1.749	1.748	1.793
171.8	0.89	0.919	0.861	0.87	0.897	0.885	0.865	0.853	0.869	0.879	0.887	0.876	0.906	0.908	0.865	0.914	0.933	0.907	1.318	1.331	1.326	1.746	1.745	1.79
172	0.89	0.919	0.861	0.87	0.896	0.884	0.865	0.852	0.868	0.879	0.886	0.876	0.906	0.907	0.865	0.914	0.933	0.906	1.316	1.329	1.324	1.743	1.742	1.787
172.2	0.889	0.918	0.861	0.87	0.896	0.884	0.864	0.852	0.868	0.879	0.886	0.876	0.905	0.907	0.864	0.913	0.932	0.906	1.314	1.327	1.323	1.739	1.738	1.784
172.4	0.888	0.918	0.86	0.869	0.895	0.884	0.865	0.852	0.868	0.878	0.885	0.875	0.905	0.907	0.864	0.912	0.931	0.905	1.312	1.325	1.321	1.736	1.735	1.781
172.6	0.888	0.918	0.86	0.869	0.895	0.883	0.864	0.851	0.867	0.878	0.885	0.875	0.905	0.906	0.863	0.912	0.93	0.905	1.31	1.323	1.319	1.732	1.732	1.778
172.8	0.887	0.918	0.859	0.868	0.894	0.883	0.864	0.851	0.867	0.877	0.884	0.874	0.905	0.906	0.863	0.911	0.93	0.905	1.308	1.32	1.317	1.729	1.729	1.775
173	0.886	0.917	0.859	0.868	0.894	0.883	0.864	0.851	0.867	0.877	0.884	0.874	0.905	0.906	0.863	0.911	0.929	0.904	1.306	1.318	1.315	1.725	1.726	1.772
173.2	0.886	0.917	0.858	0.868	0.893	0.882	0.864	0.851	0.867	0.877	0.884	0.873	0.904	0.905	0.862	0.911	0.929	0.904	1.303	1.316	1.313	1.722	1.723	1.769
173.4	0.886	0.917	0.858	0.867	0.892	0.882	0.864	0.85	0.867	0.877	0.883	0.873	0.904	0.905	0.862	0.91	0.928	0.903	1.301	1.314	1.311	1.719	1.719	1.766
173.6	0.885	0.917	0.857	0.867	0.892	0.882	0.863	0.85	0.866	0.876	0.883	0.872	0.904	0.905	0.862	0.91	0.928	0.903	1.298	1.312	1.309	1.715	1.716	1.763
173.8	0.885	0.916	0.857	0.867	0.891	0.881	0.863	0.85	0.866	0.876	0.883	0.872	0.904	0.904	0.862	0.909	0.928	0.902	1.296	1.31	1.307	1.712	1.713	1.76
174	0.885	0.916	0.856	0.866	0.891	0.881	0.862	0.85	0.866	0.876	0.883	0.871	0.903	0.904	0.861	0.909	0.928	0.902	1.293	1.308	1.305	1.709	1.71	1.757
174.2	0.884	0.916	0.856	0.866	0.891	0.88	0.861	0.849	0.866	0.876	0.883	0.871	0.903	0.903	0.861	0.908	0.928	0.901	1.291	1.306	1.303	1.706	1.707	1.754
174.4	0.884	0.915	0.856	0.866	0.891	0.88	0.861	0.849	0.866	0.876	0.882	0.87	0.903	0.903	0.861	0.907	0.927	0.9	1.289	1.304	1.301	1.702	1.704	1.752
174.6	0.884	0.915	0.856	0.865	0.891	0.879	0.86	0.848	0.865	0.875	0.882	0.87	0.902	0.902	0.861	0.907	0.927	0.9	1.286	1.302	1.299	1.699	1.7	1.749
174.8	0.884	0.914	0.855	0.865	0.891	0.879	0.86	0.848	0.865	0.875	0.882	0.869	0.902	0.901	0.86	0.907	0.927	0.899	1.284	1.3	1.297	1.696	1.697	1.746
175	0.884	0.914	0.855	0.865	0.891	0.879	0.859	0.847	0.865	0.874	0.881	0.868	0.902	0.901	0.86	0.906	0.927	0.898	1.282	1.298	1.295	1.693	1.694	1.743
175.2	0.884	0.913	0.855	0.864	0.891	0.879	0.859	0.847	0.865	0.874	0.881	0.868	0.901	0.901	0.859	0.906	0.927	0.898	1.279	1.296	1.293	1.69	1.69	1.741
175.4	0.883	0.913	0.855	0.864	0.891	0.878	0.859	0.846	0.865	0.874	0.881	0.868	0.901	0.9	0.859	0.905	0.927	0.897	1.277	1.294	1.29	1.687	1.687	1.738
175.6	0.883	0.913	0.854	0.863	0.891	0.878	0.858	0.846	0.864	0.873	0.881	0.867	0.9	0.9	0.858	0.905	0.926	0.897	1.275	1.292	1.288	1.684	1.684	1.735
175.8	0.883	0.912	0.854	0.863	0.891	0.878	0.858	0.846	0.864	0.873	0.881	0.867	0.9	0.899	0.858	0.905	0.926	0.896	1.273	1.29	1.286	1.681	1.68	1.732
176	0.882	0.912	0.854	0.863	0.891	0.877	0.858	0.845	0.864	0.872	0.881	0.867	0.899	0.899	0.857	0.904	0.926	0.896	1.272	1.288	1.284	1.677	1.677	1.73
176.2	0.882	0.912	0.854	0.863	0.89	0.877	0.858	0.845	0.863	0.872	0.881	0.866	0.899	0.898	0.856	0.904	0.925	0.895	1.27	1.286	1.282	1.674	1.674	1.727
176.4	0.882	0.912	0.854	0.862	0.89	0.876	0.857	0.845	0.863	0.871	0.881	0.866	0.898	0.898	0.856	0.903	0.924	0.894	1.268	1.283	1.28	1.671	1.671	1.724
176.6	0.882	0.912	0.853	0.862	0.889	0.876	0.857	0.845	0.863	0.871	0.881	0.866	0.898	0.898	0.856	0.903	0.924	0.894	1.267	1.281	1.278	1.668	1.667	1.721
176.8	0.881	0.912	0.853	0.862	0.888	0.876	0.857	0.845	0.862	0.87	0.881	0.865	0.897	0.898	0.855	0.902	0.923	0.894	1.265	1.279	1.276	1.665	1.664	1.718
177	0.881	0.911	0.853	0.862	0.888	0.875	0.857	0.845	0.862	0.87	0.88	0.865	0.897	0.898	0.855	0.902	0.922	0.893	1.263	1.277	1.274	1.662	1.66	1.716
177.2	0.881	0.911	0.852	0.862	0.887	0.875	0.856	0.845	0.861	0.87	0.88	0.865	0.897	0.898	0.855	0.901	0.922	0.893	1.261	1.275	1.272	1.658	1.657	1.713
177.4	0.88	0.911	0.851	0.862	0.887	0.875	0.856	0.845	0.861	0.87	0.879	0.865	0.896	0.897	0.855	0.901	0.921	0.893	1.259	1.273	1.27	1.655	1.654	1.71
177.6	0.88	0.91	0.851	0.862	0.886	0.874	0.855	0.845	0.86	0.87	0.879	0.864	0.896	0.897	0.855	0.9	0.921	0.893	1.256	1.271	1.268	1.652	1.651	1.707
177.8	0.879	0.91	0.85	0.862	0.885	0.874	0.855	0.845	0.86	0.869	0.878	0.864	0.896	0.897	0.855	0.899	0.92	0.892	1.254	1.268	1.266	1.649	1.647	1.704
178	0.879	0.909	0.85	0.861	0.885	0.874	0.854	0.844	0.859	0.869	0.878	0.864	0.896	0.896	0.855	0.899	0.92	0.892	1.252	1.266	1.264	1.645	1.644	1.702
178.2	0.879	0.909	0.85	0.861	0.885	0.873	0.854	0.844	0.859	0.869	0.877	0.864	0.895	0.896	0.855	0.898	0.919	0.892	1.25	1.264	1.262	1.642	1.641	1.699
178.4	0.878	0.909	0.849	0.861	0.885	0.873	0.854	0.843	0.858	0.869	0.877	0.863	0.895	0.896	0.854	0.898	0.919	0.891	1.248	1.262	1.26	1.639	1.638	1.696
178.6	0.878	0.908	0.849	0.861	0.884	0.873	0.853	0.843	0.858	0.869	0.876	0.863	0.894	0.895	0.854	0.897	0.918	0.89	1.246	1.26	1.259	1.636	1.635	1.693
178.8	0.877	0.908	0.849	0.861	0.884	0.873	0.853	0.843	0.858	0.869	0.875	0.863	0.894	0.895	0.854	0.897	0.918	0.889	1.244	1.258	1.257	1.632	1.631	1.69
179	0.877	0.907	0.848	0.861	0.884	0.873	0.853	0.842	0.858	0.869	0.875	0.863	0.893	0.895	0.853	0.897	0.918	0.888	1.242	1.256	1.255	1.629	1.628	1.687
179.2	0.877	0.907	0.848	0.861	0.884	0.873	0.853	0.842	0.857	0.869	0.875	0.863	0.893	0.894	0.853	0.896	0.917	0.888	1.24	1.254	1.253	1.625	1.625	1.684
179.4	0.877	0.906	0.848	0.86	0.884	0.873	0.852	0.842	0.857	0.869	0.874	0.863	0.893	0.894	0.852	0.896	0.917	0.887	1.238	1.252	1.252	1.622	1.622	1.681
179.6	0.877	0.906	0.848	0.86	0.884	0.873	0.852	0.842	0.857	0.869	0.874	0.863	0.892	0.894	0.852	0.896	0.916	0.887	1.236	1.251	1.25	1.618	1.619	1.678
179.8	0.877	0.905	0.847	0.86	0.884	0.872	0.852	0.841	0.857	0.869	0.874	0.863	0.892	0.893	0.851	0.896	0.916	0.886	1.234	1.249	1.248	1.615	1.616	1.675
180	0.876	0.905	0.847	0.86	0.884	0.872	0.852	0.841	0.857	0.869	0.874	0.862	0.892	0.893	0.851	0.896	0.916	0.885	1.232	1.247	1.246	1.612	1.613	1.672
180.2	0.876	0.904	0.847	0.859	0.884	0.872	0.852	0.841	0.857	0.868	0.874	0.862	0.891	0.893	0.851	0.895	0.915	0.885	1.231	1.246	1.244	1.609	1.61	1.669
180.4	0.876	0.904	0.847	0.858	0.884	0.871	0.852	0.84	0.857	0.868	0.873	0.862	0.891	0.892	0.851	0.895	0.915	0.885	1.229	1.244	1.243	1.606	1.607	1.666
180.6	0.876	0.903	0.846	0.858	0.883	0.871	0.851	0.84	0.856	0.867	0.873	0.861	0.891	0.892	0.851	0.895	0.914	0.884	1.227	1.242	1.241	1.603	1.604	1.663
180.8	0.876	0.903	0.846	0.857	0.883	0.871	0.851	0.84	0.856	0.867	0.872	0.861	0.891	0.892	0.85	0.895	0.914	0.884	1.225	1.24	1.238	1.6	1.601	1.661
181	0.875	0.903	0.846	0.857	0.883	0.87	0.851	0.839	0.856	0.866	0.872	0.86	0.891	0.892	0.85	0.894	0.914	0.884	1.223	1.238	1.236	1.597	1.597	1.658
181.2	0.875	0.903	0.846	0.857	0.882	0.87	0.851	0.839	0.856	0.866	0.871	0.86	0.891	0.892	0.85	0.894	0.913	0.884	1.221	1.236	1.234	1.594	1.594	1.655
181.4	0.875	0.903	0.846	0.857	0.882	0.87	0.851	0.838	0.856	0.865	0.871	0.859	0.89	0.892	0.85	0.894	0.913	0.883	1.219	1.234	1.232	1.591	1.592	1.652
181.6	0.875	0.903	0.845	0.856	0.881	0.869	0.851	0.838	0.855	0.865	0.871	0.859	0.89	0.891	0.85	0.894	0.913	0.883	1.217	1.232	1.23	1.588	1.588	1.649
181.8	0.874	0.903	0.845	0.856	0.881	0.869	0.851	0.837	0.855	0.864	0.871	0.858	0.89	0.891	0.85	0.893	0.912	0.883	1.215	1.23	1.229	1.586	1.585	1.647
182	0.874	0.903	0.845	0.855	0.881	0.869	0.851	0.837	0.855	0.864	0.87	0.858	0.89	0.89	0.85	0.893	0.912	0.882	1.213	1.228	1.227	1.583	1.582	1.644
182.2	0.874	0.903	0.845	0.855	0.88	0.868	0.85	0.837	0.855	0.863	0.87	0.858	0.889	0.89	0.85	0.893	0.912	0.882	1.211	1.226	1.225	1.58	1.579	1.641
182.4	0.874	0.903	0.845	0.854	0.88	0.868	0.85	0.837	0.854	0.863	0.87	0.857	0.889	0.89	0.85	0.893	0.911	0.882	1.209	1.224	1.224	1.577	1.576	1.638
182.6	0.873	0.903	0.844	0.854	0.879	0.868	0.85	0.836	0.854	0.863	0.87	0.857	0.889	0.889	0.85	0.893	0.911	0.881	1.207	1.222	1.222	1.573	1.573	1.635
182.8	0.873	0.903	0.844	0.854	0.879	0.868	0.849	0.836	0.854	0.863	0.87	0.857	0.888	0.889	0.85	0.892	0.91	0.881	1.205	1.22	1.22	1.57	1.57	1.633
183	0.873	0.903	0.844	0.854	0.879	0.868	0.849	0.836	0.854	0.863	0.87	0.857	0.888	0.888	0.849	0.892	0.91	0.881	1.203	1.218	1.219	1.567	1.567	1.63
183.2	0.872	0.903	0.844	0.854	0.878	0.867	0.848	0.836	0.853	0.863	0.87	0.857	0.888	0.888	0.849	0.891	0.909	0.881	1.201	1.216	1.217	1.563	1.563	1.627
183.4	0.872	0.903	0.844	0.854	0.878	0.867	0.848	0.836	0.853	0.863	0.869	0.856	0.887	0.888	0.849	0.891	0.909	0.881	1.2	1.214	1.215	1.56	1.561	1.624
183.6	0.872	0.902	0.844	0.854	0.878	0.867	0.847	0.836	0.853	0.864	0.869	0.856	0.887	0.887	0.848	0.89	0.909	0.881	1.198	1.213	1.213	1.557	1.558	1.621
183.8	0.871	0.902	0.843	0.853	0.878	0.867	0.847	0.836	0.853	0.864	0.868	0.856	0.886	0.887	0.848	0.89	0.908	0.88	1.196	1.211	1.212	1.553	1.555	1.619
184	0.871	0.901	0.843	0.853	0.878	0.867	0.847	0.836	0.852	0.864	0.868	0.855	0.886	0.887	0.847	0.889	0.908	0.88	1.195	1.209	1.21	1.55	1.552	1.616
184.2	0.871	0.901	0.843	0.853	0.877	0.867	0.846	0.835	0.852	0.863	0.867	0.855	0.886	0.886	0.847	0.889	0.908	0.88	1.193	1.207	1.208	1.546	1.549	1.613
184.4	0.87	0.9	0.842	0.853	0.877	0.867	0.846	0.835	0.852	0.863	0.867	0.855	0.885	0.886	0.847	0.888	0.907	0.879	1.191	1.205	1.206	1.543	1.546	1.61
184.6	0.87	0.9	0.842	0.853	0.877	0.867	0.846	0.835	0.851	0.863	0.866	0.854	0.885	0.886	0.847	0.888	0.907	0.879	1.19	1.203	1.205	1.54	1.543	1.608
184.8	0.87	0.899	0.842	0.853	0.876	0.867	0.846	0.835	0.851	0.863	0.866	0.854	0.885	0.886	0.846	0.887	0.906	0.878	1.188	1.201	1.203	1.537	1.54	1.605
185	0.869	0.899	0.842	0.853	0.876	0.867	0.845	0.835	0.851	0.863	0.866	0.854	0.884	0.886	0.846	0.887	0.906	0.878	1.186	1.199	1.201	1.534	1.538	1.602
185.2	0.869	0.899	0.842	0.853	0.876	0.867	0.845	0.834	0.85	0.863	0.866	0.854	0.884	0.885	0.846	0.886	0.906	0.877	1.184	1.198	1.2	1.532	1.535	1.6
185.4	0.869	0.898	0.841	0.852	0.876	0.866	0.845	0.834	0.85	0.862	0.865	0.853	0.884	0.885	0.846	0.886	0.905	0.877	1.182	1.196	1.198	1.529	1.532	1.597
185.6	0.869	0.898	0.841	0.852	0.875	0.866	0.845	0.834	0.849	0.862	0.865	0.853	0.884	0.885	0.845	0.886	0.905	0.876	1.18	1.195	1.196	1.527	1.529	1.595
185.8	0.869	0.898	0.841	0.852	0.875	0.866	0.845	0.834	0.849	0.861	0.865	0.853	0.883	0.884	0.845	0.885	0.904	0.876	1.178	1.193	1.195	1.524	1.527	1.592
186	0.869	0.898	0.841	0.851	0.875	0.866	0.845	0.833	0.849	0.861	0.865	0.853	0.883	0.884	0.845	0.885	0.904	0.875	1.176	1.192	1.193	1.521	1.524	1.589
186.2	0.868	0.898	0.84	0.851	0.875	0.866	0.844	0.833	0.849	0.86	0.864	0.853	0.882	0.884	0.844	0.884	0.903	0.875	1.175	1.19	1.192	1.519	1.521	1.587
186.4	0.868	0.898	0.84	0.85	0.875	0.865	0.844	0.833	0.848	0.86	0.864	0.853	0.882	0.883	0.844	0.884	0.903	0.875	1.173	1.188	1.19	1.516	1.518	1.584
186.6	0.868	0.897	0.84	0.85	0.875	0.864	0.844	0.832	0.848	0.859	0.864	0.852	0.882	0.883	0.844	0.884	0.902	0.875	1.171	1.187	1.188	1.513	1.515	1.581
186.8	0.867	0.897	0.84	0.85	0.875	0.864	0.844	0.832	0.848	0.859	0.864	0.852	0.882	0.883	0.844	0.883	0.902	0.874	1.169	1.185	1.186	1.511	1.512	1.578
187	0.867	0.897	0.839	0.849	0.875	0.863	0.843	0.832	0.848	0.859	0.863	0.852	0.881	0.882	0.843	0.883	0.902	0.874	1.168	1.184	1.185	1.508	1.508	1.576
187.2	0.867	0.897	0.839	0.849	0.875	0.863	0.843	0.831	0.848	0.858	0.863	0.852	0.881	0.882	0.843	0.882	0.901	0.874	1.166	1.182	1.183	1.505	1.505	1.573
187.4	0.867	0.897	0.838	0.849	0.875	0.862	0.843	0.831	0.848	0.858	0.863	0.852	0.881	0.882	0.843	0.882	0.901	0.874	1.164	1.181	1.181	1.502	1.502	1.57
187.6	0.867	0.897	0.838	0.849	0.875	0.862	0.843	0.83	0.848	0.858	0.863	0.851	0.881	0.882	0.842	0.882	0.901	0.873	1.162	1.179	1.18	1.499	1.499	1.567
187.8	0.866	0.896	0.838	0.849	0.875	0.862	0.843	0.83	0.848	0.858	0.863	0.851	0.881	0.882	0.842	0.882	0.901	0.873	1.16	1.177	1.178	1.496	1.496	1.564
188	0.866	0.896	0.837	0.849	0.875	0.862	0.843	0.829	0.847	0.858	0.863	0.851	0.88	0.882	0.842	0.881	0.9	0.873	1.158	1.176	1.176	1.493	1.493	1.561
188.2	0.866	0.896	0.837	0.849	0.874	0.862	0.843	0.829	0.847	0.858	0.862	0.851	0.88	0.882	0.842	0.881	0.9	0.872	1.157	1.174	1.174	1.49	1.49	1.559
188.4	0.866	0.895	0.837	0.849	0.874	0.862	0.843	0.829	0.847	0.858	0.862	0.85	0.88	0.882	0.842	0.881	0.899	0.872	1.155	1.173	1.173	1.487	1.488	1.556
188.6	0.865	0.895	0.836	0.849	0.874	0.862	0.842	0.828	0.847	0.858	0.862	0.85	0.88	0.882	0.842	0.88	0.899	0.872	1.153	1.171	1.171	1.484	1.485	1.553
188.8	0.865	0.895	0.836	0.849	0.873	0.862	0.842	0.828	0.847	0.858	0.862	0.85	0.88	0.881	0.841	0.88	0.899	0.872	1.152	1.169	1.17	1.481	1.482	1.551
189	0.865	0.895	0.836	0.849	0.873	0.861	0.842	0.828	0.846	0.858	0.862	0.849	0.88	0.881	0.841	0.88	0.899	0.872	1.15	1.168	1.168	1.479	1.48	1.548
189.2	0.865	0.894	0.836	0.849	0.872	0.861	0.841	0.828	0.846	0.858	0.861	0.849	0.879	0.881	0.842	0.879	0.899	0.871	1.148	1.166	1.167	1.476	1.477	1.546
189.4	0.865	0.894	0.836	0.848	0.872	0.861	0.841	0.828	0.846	0.858	0.861	0.848	0.879	0.881	0.841	0.879	0.898	0.871	1.147	1.165	1.165	1.473	1.475	1.543
189.6	0.865	0.894	0.836	0.848	0.871	0.861	0.84	0.828	0.846	0.857	0.861	0.848	0.878	0.88	0.841	0.879	0.898	0.871	1.145	1.163	1.164	1.47	1.472	1.54
189.8	0.864	0.894	0.836	0.848	0.871	0.86	0.84	0.828	0.846	0.857	0.861	0.847	0.878	0.88	0.841	0.879	0.898	0.87	1.144	1.161	1.163	1.468	1.47	1.538
190	0.864	0.894	0.835	0.848	0.87	0.86	0.84	0.828	0.846	0.857	0.861	0.847	0.878	0.88	0.841	0.878	0.898	0.87	1.142	1.16	1.161	1.465	1.467	1.535
190.2	0.864	0.894	0.835	0.848	0.87	0.86	0.839	0.828	0.846	0.857	0.861	0.846	0.877	0.879	0.841	0.878	0.898	0.87	1.141	1.158	1.159	1.462	1.465	1.533
190.4	0.863	0.893	0.835	0.847	0.869	0.859	0.839	0.828	0.846	0.857	0.86	0.846	0.877	0.879	0.841	0.878	0.898	0.869	1.139	1.156	1.157	1.46	1.462	1.53
190.6	0.863	0.893	0.835	0.847	0.869	0.859	0.839	0.827	0.846	0.856	0.86	0.846	0.877	0.878	0.841	0.878	0.897	0.869	1.138	1.155	1.155	1.457	1.459	1.528
190.8	0.863	0.892	0.835	0.847	0.869	0.858	0.839	0.827	0.846	0.856	0.86	0.846	0.877	0.878	0.84	0.877	0.897	0.869	1.136	1.153	1.153	1.454	1.457	1.525
191	0.863	0.892	0.835	0.846	0.869	0.858	0.838	0.827	0.845	0.855	0.86	0.845	0.876	0.878	0.84	0.877	0.897	0.868	1.135	1.152	1.152	1.452	1.454	1.522
191.2	0.863	0.891	0.834	0.846	0.869	0.858	0.838	0.826	0.845	0.855	0.86	0.845	0.876	0.877	0.839	0.877	0.896	0.868	1.133	1.15	1.15	1.449	1.451	1.52
191.4	0.862	0.891	0.835	0.846	0.869	0.858	0.837	0.826	0.845	0.854	0.86	0.845	0.876	0.877	0.839	0.876	0.896	0.868	1.132	1.149	1.148	1.447	1.448	1.517
191.6	0.862	0.891	0.835	0.846	0.869	0.858	0.837	0.826	0.844	0.854	0.86	0.845	0.876	0.877	0.838	0.876	0.896	0.867	1.13	1.147	1.147	1.444	1.445	1.514
191.8	0.862	0.89	0.835	0.846	0.869	0.858	0.837	0.825	0.844	0.853	0.86	0.845	0.876	0.877	0.838	0.875	0.895	0.867	1.129	1.145	1.145	1.441	1.443	1.511
192	0.862	0.89	0.835	0.846	0.869	0.858	0.837	0.825	0.844	0.853	0.859	0.845	0.875	0.877	0.838	0.874	0.895	0.867	1.128	1.143	1.143	1.438	1.44	1.509
192.2	0.862	0.889	0.835	0.845	0.869	0.858	0.837	0.825	0.844	0.853	0.859	0.844	0.875	0.877	0.837	0.874	0.894	0.867	1.126	1.142	1.142	1.435	1.437	1.506
192.4	0.862	0.889	0.835	0.845	0.869	0.858	0.837	0.825	0.843	0.853	0.859	0.844	0.875	0.876	0.837	0.873	0.894	0.866	1.125	1.14	1.141	1.433	1.435	1.504
192.6	0.861	0.889	0.834	0.845	0.869	0.858	0.837	0.825	0.843	0.853	0.858	0.844	0.874	0.876	0.837	0.873	0.894	0.866	1.123	1.138	1.139	1.43	1.432	1.501
192.8	0.861	0.889	0.834	0.845	0.869	0.858	0.836	0.825	0.842	0.853	0.858	0.844	0.874	0.876	0.837	0.873	0.893	0.866	1.122	1.137	1.138	1.427	1.429	1.499
193	0.861	0.889	0.834	0.845	0.869	0.857	0.836	0.825	0.842	0.853	0.858	0.844	0.873	0.876	0.837	0.873	0.893	0.866	1.12	1.135	1.137	1.424	1.427	1.497
193.2	0.861	0.889	0.834	0.845	0.869	0.857	0.836	0.825	0.842	0.853	0.857	0.844	0.873	0.875	0.837	0.872	0.893	0.866	1.118	1.134	1.136	1.422	1.424	1.495
193.4	0.861	0.889	0.833	0.844	0.868	0.856	0.836	0.825	0.842	0.853	0.857	0.844	0.872	0.875	0.837	0.872	0.893	0.865	1.117	1.132	1.135	1.419	1.422	1.492
193.6	0.86	0.889	0.833	0.844	0.868	0.856	0.836	0.825	0.842	0.853	0.857	0.844	0.872	0.875	0.837	0.872	0.893	0.865	1.115	1.131	1.133	1.417	1.419	1.49
193.8	0.86	0.889	0.833	0.844	0.868	0.856	0.837	0.825	0.842	0.853	0.857	0.844	0.872	0.875	0.837	0.871	0.892	0.865	1.114	1.13	1.132	1.415	1.417	1.488
194	0.86	0.889	0.832	0.844	0.868	0.855	0.837	0.825	0.841	0.853	0.857	0.844	0.871	0.875	0.837	0.871	0.892	0.864	1.112	1.129	1.131	1.412	1.414	1.486
194.2	0.859	0.888	0.832	0.844	0.867	0.855	0.837	0.825	0.841	0.853	0.856	0.844	0.871	0.874	0.837	0.871	0.892	0.864	1.111	1.128	1.129	1.41	1.412	1.484
194.4	0.859	0.888	0.831	0.844	0.867	0.855	0.837	0.825	0.841	0.853	0.856	0.843	0.871	0.874	0.837	0.871	0.892	0.863	1.109	1.127	1.128	1.408	1.409	1.481
194.6	0.858	0.888	0.831	0.844	0.867	0.855	0.837	0.825	0.841	0.852	0.856	0.843	0.871	0.874	0.836	0.871	0.891	0.863	1.108	1.126	1.127	1.406	1.407	1.479
194.8	0.858	0.888	0.83	0.843	0.867	0.855	0.837	0.825	0.841	0.852	0.856	0.843	0.871	0.874	0.836	0.871	0.891	0.862	1.106	1.125	1.125	1.404	1.405	1.476
195	0.857	0.888	0.83	0.843	0.867	0.855	0.836	0.825	0.841	0.851	0.856	0.843	0.871	0.874	0.836	0.87	0.891	0.862	1.105	1.123	1.124	1.402	1.402	1.474
195.2	0.857	0.888	0.83	0.843	0.867	0.855	0.836	0.825	0.841	0.851	0.856	0.842	0.871	0.874	0.835	0.87	0.891	0.861	1.103	1.122	1.123	1.399	1.4	1.471
195.4	0.857	0.888	0.829	0.843	0.867	0.855	0.836	0.825	0.84	0.851	0.856	0.842	0.871	0.874	0.835	0.87	0.891	0.861	1.102	1.12	1.122	1.397	1.398	1.468
195.6	0.856	0.888	0.829	0.842	0.867	0.855	0.835	0.824	0.84	0.85	0.856	0.842	0.87	0.873	0.835	0.87	0.89	0.861	1.101	1.119	1.12	1.395	1.396	1.466
195.8	0.856	0.888	0.829	0.842	0.867	0.855	0.835	0.824	0.84	0.85	0.855	0.841	0.87	0.873	0.834	0.87	0.89	0.86	1.1	1.117	1.119	1.392	1.393	1.463
196	0.856	0.887	0.828	0.842	0.866	0.855	0.834	0.823	0.84	0.85	0.855	0.841	0.87	0.873	0.834	0.869	0.89	0.86	1.098	1.116	1.118	1.389	1.391	1.461
196.2	0.856	0.887	0.828	0.841	0.866	0.854	0.834	0.823	0.839	0.849	0.855	0.841	0.87	0.873	0.834	0.869	0.89	0.86	1.097	1.114	1.116	1.387	1.388	1.458
196.4	0.856	0.887	0.828	0.841	0.866	0.854	0.833	0.822	0.839	0.849	0.855	0.84	0.87	0.872	0.834	0.869	0.89	0.86	1.096	1.113	1.115	1.384	1.386	1.456
196.6	0.856	0.887	0.827	0.841	0.866	0.854	0.833	0.822	0.839	0.849	0.855	0.84	0.87	0.872	0.833	0.869	0.889	0.86	1.094	1.111	1.114	1.382	1.383	1.454
196.8	0.856	0.886	0.827	0.841	0.865	0.854	0.832	0.822	0.839	0.849	0.855	0.84	0.87	0.871	0.833	0.869	0.889	0.859	1.093	1.109	1.112	1.379	1.381	1.451
197	0.856	0.886	0.827	0.841	0.865	0.854	0.832	0.821	0.839	0.849	0.854	0.84	0.869	0.871	0.833	0.868	0.889	0.859	1.091	1.108	1.111	1.377	1.379	1.449
197.2	0.856	0.886	0.827	0.841	0.865	0.853	0.831	0.821	0.839	0.848	0.854	0.84	0.869	0.871	0.833	0.868	0.889	0.859	1.09	1.106	1.11	1.375	1.376	1.447
197.4	0.856	0.886	0.826	0.841	0.865	0.853	0.831	0.821	0.839	0.848	0.854	0.839	0.868	0.871	0.833	0.868	0.888	0.858	1.089	1.105	1.108	1.372	1.374	1.445
197.6	0.856	0.885	0.826	0.84	0.864	0.853	0.831	0.821	0.839	0.848	0.853	0.839	0.868	0.87	0.833	0.867	0.888	0.858	1.087	1.104	1.107	1.37	1.372	1.442
197.8	0.856	0.885	0.826	0.84	0.864	0.852	0.831	0.821	0.839	0.848	0.853	0.839	0.868	0.87	0.833	0.867	0.888	0.858	1.086	1.102	1.105	1.368	1.369	1.44
198	0.856	0.885	0.826	0.84	0.863	0.852	0.831	0.821	0.838	0.848	0.853	0.838	0.867	0.87	0.833	0.866	0.887	0.857	1.084	1.101	1.104	1.366	1.367	1.438
198.2	0.856	0.885	0.825	0.84	0.863	0.852	0.831	0.821	0.838	0.847	0.853	0.838	0.867	0.87	0.833	0.866	0.887	0.857	1.083	1.099	1.103	1.363	1.365	1.436
198.4	0.856	0.885	0.825	0.84	0.863	0.852	0.831	0.821	0.838	0.847	0.852	0.838	0.866	0.87	0.833	0.866	0.886	0.857	1.081	1.098	1.102	1.361	1.362	1.433
198.6	0.856	0.884	0.825	0.84	0.862	0.851	0.831	0.821	0.837	0.847	0.852	0.838	0.866	0.87	0.833	0.866	0.886	0.856	1.08	1.096	1.1	1.358	1.36	1.431
198.8	0.855	0.884	0.825	0.84	0.862	0.851	0.831	0.821	0.837	0.847	0.852	0.838	0.866	0.87	0.833	0.865	0.885	0.856	1.078	1.095	1.099	1.356	1.358	1.429
199	0.855	0.884	0.825	0.84	0.862	0.851	0.831	0.821	0.836	0.846	0.852	0.838	0.866	0.87	0.833	0.865	0.885	0.856	1.077	1.094	1.098	1.354	1.356	1.427
199.2	0.855	0.884	0.825	0.84	0.861	0.851	0.831	0.821	0.836	0.846	0.852	0.838	0.866	0.87	0.832	0.864	0.884	0.856	1.076	1.092	1.097	1.351	1.354	1.425
199.4	0.854	0.884	0.825	0.84	0.86	0.851	0.831	0.82	0.836	0.846	0.852	0.838	0.866	0.87	0.832	0.864	0.884	0.855	1.074	1.091	1.095	1.349	1.352	1.423
199.6	0.854	0.884	0.825	0.84	0.86	0.851	0.831	0.82	0.835	0.846	0.852	0.837	0.866	0.869	0.832	0.863	0.884	0.855	1.073	1.09	1.094	1.347	1.349	1.421
199.8	0.854	0.884	0.825	0.839	0.859	0.851	0.831	0.82	0.835	0.846	0.852	0.837	0.866	0.869	0.831	0.863	0.883	0.855	1.072	1.089	1.093	1.344	1.347	1.418
200	0.854	0.884	0.825	0.839	0.859	0.851	0.831	0.82	0.834	0.846	0.852	0.837	0.866	0.869	0.831	0.863	0.883	0.855	1.071	1.087	1.092	1.342	1.345	1.416
200.2	0.854	0.883	0.825	0.839	0.859	0.851	0.831	0.82	0.834	0.846	0.852	0.837	0.866	0.869	0.831	0.863	0.882	0.855	1.07	1.086	1.09	1.34	1.343	1.414
200.4	0.854	0.883	0.825	0.839	0.859	0.851	0.831	0.819	0.834	0.846	0.852	0.837	0.865	0.868	0.831	0.863	0.882	0.855	1.069	1.085	1.089	1.338	1.34	1.411
200.6	0.853	0.883	0.825	0.839	0.859	0.85	0.831	0.819	0.834	0.846	0.852	0.837	0.865	0.868	0.83	0.862	0.882	0.855	1.068	1.084	1.088	1.336	1.338	1.409
200.8	0.853	0.882	0.825	0.839	0.859	0.85	0.83	0.819	0.834	0.845	0.852	0.837	0.865	0.868	0.83	0.862	0.882	0.854	1.067	1.083	1.086	1.334	1.336	1.406
201	0.853	0.882	0.825	0.839	0.859	0.85	0.83	0.818	0.834	0.845	0.852	0.837	0.865	0.868	0.83	0.862	0.882	0.854	1.066	1.081	1.085	1.332	1.334	1.404
201.2	0.853	0.882	0.825	0.838	0.859	0.849	0.83	0.818	0.834	0.845	0.851	0.837	0.865	0.868	0.83	0.861	0.882	0.854	1.065	1.08	1.083	1.33	1.332	1.402
201.4	0.853	0.882	0.824	0.838	0.86	0.849	0.83	0.818	0.835	0.845	0.851	0.836	0.865	0.868	0.829	0.861	0.881	0.854	1.064	1.079	1.082	1.328	1.33	1.4
201.6	0.853	0.882	0.824	0.837	0.86	0.848	0.83	0.818	0.835	0.845	0.851	0.836	0.864	0.867	0.829	0.861	0.881	0.854	1.062	1.077	1.08	1.326	1.328	1.397
201.8	0.853	0.882	0.823	0.837	0.86	0.847	0.829	0.817	0.835	0.845	0.85	0.835	0.864	0.867	0.829	0.861	0.881	0.853	1.061	1.076	1.079	1.324	1.326	1.395
202	0.853	0.882	0.823	0.837	0.861	0.847	0.829	0.817	0.835	0.845	0.85	0.835	0.864	0.867	0.829	0.861	0.881	0.853	1.06	1.075	1.078	1.322	1.324	1.393
202.2	0.852	0.882	0.823	0.836	0.861	0.846	0.829	0.817	0.835	0.844	0.849	0.835	0.864	0.866	0.828	0.861	0.881	0.853	1.058	1.074	1.077	1.32	1.322	1.391
202.4	0.852	0.882	0.823	0.836	0.861	0.846	0.828	0.817	0.835	0.844	0.849	0.834	0.863	0.866	0.828	0.86	0.881	0.853	1.057	1.073	1.076	1.318	1.32	1.389
202.6	0.852	0.882	0.823	0.836	0.861	0.846	0.828	0.817	0.835	0.844	0.848	0.834	0.863	0.866	0.828	0.86	0.881	0.852	1.056	1.072	1.075	1.316	1.318	1.387
202.8	0.851	0.882	0.823	0.836	0.86	0.846	0.827	0.817	0.835	0.843	0.848	0.834	0.863	0.866	0.827	0.86	0.881	0.852	1.055	1.071	1.074	1.314	1.316	1.385
203	0.851	0.882	0.823	0.835	0.86	0.846	0.827	0.817	0.834	0.843	0.848	0.834	0.863	0.865	0.827	0.86	0.881	0.851	1.053	1.07	1.073	1.312	1.314	1.383
203.2	0.851	0.882	0.823	0.835	0.86	0.846	0.826	0.817	0.834	0.843	0.847	0.833	0.862	0.865	0.826	0.859	0.881	0.851	1.052	1.069	1.072	1.31	1.312	1.381
203.4	0.85	0.882	0.823	0.835	0.859	0.846	0.826	0.817	0.834	0.843	0.847	0.833	0.862	0.864	0.826	0.859	0.881	0.851	1.051	1.068	1.071	1.308	1.31	1.379
203.6	0.85	0.881	0.823	0.835	0.859	0.846	0.826	0.817	0.833	0.842	0.847	0.833	0.862	0.864	0.825	0.859	0.881	0.851	1.05	1.067	1.071	1.306	1.308	1.377
203.8	0.85	0.881	0.823	0.834	0.859	0.846	0.825	0.817	0.833	0.842	0.847	0.833	0.861	0.864	0.825	0.859	0.88	0.85	1.049	1.066	1.07	1.304	1.306	1.375
204	0.85	0.881	0.823	0.835	0.858	0.846	0.825	0.817	0.832	0.842	0.847	0.833	0.861	0.863	0.825	0.859	0.88	0.85	1.047	1.065	1.069	1.302	1.304	1.373
204.2	0.85	0.881	0.823	0.835	0.858	0.845	0.825	0.816	0.832	0.842	0.847	0.833	0.861	0.863	0.825	0.858	0.88	0.85	1.046	1.064	1.068	1.3	1.303	1.371
204.4	0.85	0.88	0.823	0.835	0.858	0.845	0.825	0.816	0.832	0.842	0.847	0.833	0.86	0.863	0.825	0.858	0.879	0.85	1.045	1.063	1.066	1.298	1.301	1.369
204.6	0.85	0.88	0.823	0.835	0.858	0.845	0.825	0.816	0.832	0.842	0.847	0.833	0.86	0.863	0.825	0.858	0.879	0.85	1.043	1.062	1.065	1.296	1.299	1.367
204.8	0.85	0.88	0.822	0.835	0.857	0.845	0.825	0.815	0.831	0.842	0.847	0.833	0.86	0.863	0.826	0.858	0.879	0.849	1.042	1.061	1.063	1.294	1.297	1.365
205	0.85	0.879	0.822	0.835	0.857	0.845	0.825	0.814	0.831	0.842	0.846	0.832	0.86	0.863	0.826	0.858	0.879	0.849	1.041	1.06	1.062	1.292	1.295	1.363
205.2	0.85	0.879	0.821	0.835	0.857	0.845	0.825	0.814	0.831	0.842	0.846	0.832	0.86	0.863	0.826	0.858	0.878	0.849	1.04	1.059	1.06	1.29	1.293	1.361
205.4	0.85	0.879	0.821	0.835	0.857	0.845	0.825	0.814	0.831	0.842	0.846	0.832	0.859	0.863	0.826	0.858	0.878	0.849	1.038	1.058	1.059	1.288	1.291	1.359
205.6	0.849	0.879	0.821	0.835	0.857	0.845	0.825	0.813	0.831	0.842	0.845	0.832	0.859	0.863	0.826	0.858	0.878	0.849	1.037	1.057	1.058	1.286	1.289	1.357
205.8	0.849	0.879	0.82	0.834	0.856	0.845	0.824	0.813	0.831	0.841	0.845	0.832	0.859	0.863	0.826	0.858	0.877	0.848	1.036	1.056	1.057	1.284	1.287	1.355
206	0.849	0.879	0.82	0.834	0.856	0.845	0.824	0.813	0.831	0.841	0.845	0.831	0.859	0.863	0.826	0.858	0.877	0.848	1.035	1.055	1.056	1.282	1.285	1.353
206.2	0.848	0.879	0.819	0.834	0.856	0.845	0.824	0.813	0.83	0.841	0.845	0.831	0.859	0.863	0.826	0.858	0.877	0.848	1.034	1.054	1.055	1.28	1.283	1.351
206.4	0.848	0.879	0.819	0.834	0.856	0.845	0.823	0.813	0.83	0.84	0.844	0.831	0.859	0.863	0.825	0.858	0.876	0.848	1.033	1.053	1.055	1.278	1.281	1.349
206.6	0.848	0.879	0.819	0.833	0.855	0.845	0.823	0.813	0.83	0.84	0.844	0.831	0.859	0.862	0.825	0.858	0.876	0.847	1.031	1.052	1.054	1.276	1.279	1.347
206.8	0.848	0.879	0.819	0.833	0.855	0.845	0.823	0.813	0.83	0.84	0.844	0.83	0.859	0.862	0.825	0.858	0.876	0.847	1.03	1.051	1.053	1.275	1.277	1.345
207	0.847	0.879	0.819	0.832	0.855	0.845	0.823	0.813	0.83	0.84	0.844	0.83	0.859	0.862	0.825	0.857	0.876	0.847	1.029	1.05	1.052	1.273	1.275	1.343
207.2	0.847	0.879	0.819	0.832	0.855	0.845	0.822	0.813	0.829	0.84	0.844	0.83	0.859	0.862	0.825	0.857	0.876	0.847	1.028	1.049	1.051	1.271	1.273	1.341
207.4	0.847	0.879	0.819	0.832	0.855	0.844	0.822	0.813	0.829	0.84	0.844	0.83	0.859	0.862	0.824	0.856	0.876	0.846	1.027	1.048	1.049	1.27	1.271	1.339
207.6	0.847	0.878	0.819	0.832	0.854	0.844	0.822	0.814	0.829	0.84	0.844	0.829	0.858	0.862	0.824	0.856	0.876	0.846	1.026	1.047	1.048	1.268	1.269	1.337
207.8	0.847	0.878	0.818	0.832	0.854	0.844	0.822	0.814	0.829	0.84	0.845	0.829	0.858	0.862	0.824	0.855	0.876	0.846	1.025	1.046	1.047	1.266	1.267	1.336
208	0.847	0.878	0.818	0.832	0.854	0.844	0.822	0.814	0.829	0.84	0.845	0.829	0.858	0.861	0.824	0.855	0.876	0.846	1.024	1.044	1.046	1.264	1.265	1.334
208.2	0.847	0.878	0.818	0.831	0.854	0.843	0.821	0.814	0.829	0.84	0.845	0.829	0.858	0.861	0.824	0.855	0.876	0.845	1.023	1.043	1.045	1.263	1.263	1.332
208.4	0.846	0.877	0.818	0.831	0.854	0.843	0.821	0.814	0.829	0.84	0.844	0.829	0.858	0.861	0.823	0.854	0.875	0.845	1.022	1.042	1.044	1.261	1.262	1.33
208.6	0.846	0.877	0.818	0.831	0.854	0.843	0.821	0.814	0.829	0.84	0.844	0.829	0.857	0.86	0.823	0.854	0.875	0.844	1.021	1.041	1.043	1.259	1.26	1.329
208.8	0.846	0.877	0.818	0.831	0.854	0.842	0.821	0.814	0.829	0.84	0.844	0.829	0.857	0.86	0.823	0.853	0.875	0.844	1.02	1.04	1.042	1.257	1.258	1.327
209	0.846	0.876	0.817	0.83	0.854	0.842	0.821	0.814	0.829	0.841	0.843	0.829	0.857	0.86	0.822	0.853	0.874	0.843	1.019	1.039	1.041	1.256	1.256	1.325
209.2	0.846	0.876	0.817	0.83	0.854	0.842	0.821	0.813	0.829	0.841	0.843	0.829	0.857	0.859	0.822	0.853	0.874	0.843	1.018	1.037	1.04	1.254	1.255	1.323
209.4	0.846	0.875	0.817	0.83	0.853	0.842	0.821	0.813	0.829	0.841	0.842	0.829	0.857	0.859	0.822	0.852	0.873	0.843	1.017	1.037	1.039	1.252	1.253	1.322
209.6	0.846	0.875	0.817	0.83	0.853	0.842	0.821	0.813	0.829	0.84	0.842	0.829	0.857	0.859	0.822	0.852	0.873	0.843	1.016	1.036	1.038	1.25	1.251	1.32
209.8	0.845	0.875	0.816	0.83	0.853	0.842	0.821	0.813	0.829	0.84	0.842	0.829	0.857	0.858	0.822	0.852	0.872	0.843	1.016	1.035	1.038	1.249	1.25	1.318
210	0.845	0.875	0.816	0.83	0.853	0.842	0.821	0.812	0.828	0.84	0.842	0.829	0.857	0.858	0.822	0.852	0.872	0.843	1.015	1.034	1.037	1.247	1.248	1.317
210.2	0.845	0.875	0.816	0.83	0.853	0.842	0.82	0.812	0.828	0.84	0.842	0.829	0.857	0.858	0.822	0.852	0.871	0.843	1.014	1.033	1.036	1.245	1.247	1.316
210.4	0.845	0.875	0.816	0.83	0.853	0.842	0.82	0.811	0.828	0.839	0.842	0.829	0.857	0.858	0.822	0.852	0.871	0.842	1.013	1.033	1.035	1.244	1.245	1.314
210.6	0.845	0.875	0.816	0.83	0.853	0.842	0.82	0.811	0.827	0.839	0.842	0.829	0.857	0.858	0.822	0.851	0.871	0.842	1.012	1.032	1.035	1.242	1.244	1.313
210.8	0.845	0.875	0.816	0.83	0.853	0.841	0.82	0.811	0.827	0.839	0.842	0.829	0.857	0.858	0.822	0.851	0.871	0.842	1.011	1.031	1.034	1.241	1.242	1.311
211	0.845	0.875	0.817	0.83	0.852	0.841	0.82	0.811	0.827	0.838	0.842	0.829	0.857	0.858	0.822	0.851	0.871	0.842	1.011	1.03	1.033	1.239	1.241	1.31
211.2	0.845	0.875	0.817	0.831	0.852	0.841	0.819	0.81	0.827	0.838	0.842	0.828	0.856	0.859	0.822	0.851	0.871	0.842	1.01	1.029	1.032	1.237	1.239	1.308
211.4	0.845	0.874	0.817	0.831	0.852	0.841	0.819	0.81	0.827	0.837	0.842	0.828	0.856	0.859	0.822	0.85	0.871	0.842	1.009	1.029	1.031	1.236	1.238	1.306
211.6	0.845	0.874	0.817	0.831	0.853	0.841	0.819	0.81	0.827	0.837	0.842	0.828	0.856	0.859	0.822	0.85	0.871	0.842	1.008	1.028	1.03	1.234	1.236	1.305
211.8	0.845	0.874	0.817	0.831	0.852	0.841	0.819	0.81	0.827	0.837	0.841	0.828	0.855	0.859	0.822	0.85	0.871	0.842	1.007	1.027	1.029	1.232	1.234	1.303
212	0.844	0.874	0.817	0.831	0.852	0.841	0.819	0.81	0.827	0.837	0.841	0.827	0.855	0.859	0.822	0.85	0.871	0.842	1.006	1.026	1.028	1.23	1.232	1.301
212.2	0.844	0.874	0.817	0.831	0.852	0.84	0.819	0.81	0.827	0.837	0.841	0.827	0.855	0.859	0.821	0.85	0.87	0.842	1.005	1.025	1.027	1.229	1.231	1.299
212.4	0.844	0.874	0.816	0.831	0.852	0.84	0.819	0.809	0.827	0.837	0.84	0.827	0.855	0.859	0.821	0.849	0.87	0.841	1.004	1.024	1.026	1.227	1.229	1.297
212.6	0.843	0.874	0.816	0.831	0.852	0.84	0.819	0.809	0.827	0.837	0.84	0.826	0.855	0.858	0.821	0.849	0.87	0.841	1.003	1.022	1.025	1.226	1.227	1.295
212.8	0.843	0.874	0.815	0.83	0.852	0.84	0.819	0.809	0.827	0.837	0.839	0.826	0.854	0.858	0.821	0.849	0.869	0.841	1.002	1.021	1.024	1.224	1.226	1.293
213	0.843	0.873	0.815	0.83	0.852	0.84	0.819	0.809	0.827	0.837	0.839	0.825	0.854	0.858	0.82	0.849	0.869	0.841	1.001	1.02	1.023	1.223	1.224	1.291
213.2	0.842	0.873	0.814	0.83	0.852	0.84	0.819	0.809	0.827	0.837	0.839	0.825	0.854	0.858	0.82	0.849	0.868	0.84	1	1.019	1.022	1.221	1.222	1.289
213.4	0.842	0.873	0.814	0.829	0.852	0.84	0.819	0.809	0.826	0.837	0.839	0.825	0.854	0.857	0.82	0.849	0.868	0.84	0.999	1.018	1.021	1.219	1.221	1.287
213.6	0.842	0.873	0.814	0.829	0.851	0.839	0.819	0.809	0.826	0.837	0.839	0.824	0.854	0.857	0.819	0.849	0.868	0.839	0.998	1.017	1.02	1.218	1.219	1.286
213.8	0.842	0.873	0.813	0.829	0.851	0.839	0.819	0.81	0.826	0.837	0.839	0.824	0.854	0.857	0.819	0.848	0.867	0.839	0.997	1.016	1.019	1.216	1.218	1.284
214	0.842	0.872	0.813	0.828	0.851	0.839	0.818	0.809	0.826	0.837	0.839	0.824	0.854	0.856	0.819	0.848	0.867	0.839	0.996	1.016	1.018	1.214	1.216	1.282
214.2	0.842	0.872	0.813	0.828	0.851	0.839	0.818	0.81	0.826	0.837	0.839	0.823	0.854	0.856	0.818	0.848	0.867	0.838	0.995	1.015	1.017	1.213	1.215	1.281
214.4	0.842	0.872	0.813	0.827	0.85	0.839	0.818	0.81	0.825	0.837	0.839	0.823	0.854	0.855	0.818	0.847	0.867	0.838	0.994	1.014	1.016	1.211	1.214	1.279
214.6	0.842	0.872	0.813	0.827	0.85	0.839	0.818	0.81	0.825	0.837	0.839	0.823	0.854	0.855	0.818	0.847	0.867	0.838	0.993	1.013	1.016	1.21	1.213	1.278
214.8	0.843	0.872	0.813	0.826	0.85	0.838	0.817	0.81	0.825	0.836	0.839	0.823	0.853	0.855	0.818	0.847	0.867	0.838	0.993	1.012	1.015	1.208	1.211	1.276
215	0.843	0.872	0.813	0.826	0.85	0.838	0.817	0.81	0.824	0.836	0.839	0.823	0.853	0.855	0.818	0.846	0.867	0.838	0.992	1.012	1.014	1.207	1.21	1.274
215.2	0.843	0.871	0.813	0.826	0.85	0.838	0.816	0.809	0.824	0.836	0.84	0.823	0.852	0.855	0.818	0.846	0.867	0.837	0.991	1.011	1.013	1.206	1.208	1.273
215.4	0.843	0.871	0.813	0.826	0.85	0.838	0.816	0.809	0.824	0.836	0.839	0.823	0.852	0.854	0.818	0.846	0.867	0.837	0.99	1.01	1.013	1.204	1.207	1.271
215.6	0.843	0.871	0.813	0.826	0.849	0.838	0.816	0.809	0.824	0.836	0.839	0.823	0.851	0.854	0.818	0.845	0.867	0.837	0.989	1.01	1.012	1.203	1.205	1.269
215.8	0.842	0.871	0.813	0.826	0.849	0.838	0.816	0.808	0.824	0.835	0.839	0.823	0.851	0.854	0.818	0.845	0.866	0.837	0.988	1.009	1.011	1.201	1.203	1.268
216	0.842	0.871	0.813	0.826	0.849	0.838	0.816	0.807	0.824	0.835	0.839	0.823	0.851	0.854	0.818	0.845	0.866	0.837	0.988	1.008	1.01	1.2	1.201	1.266
216.2	0.842	0.871	0.813	0.826	0.849	0.837	0.816	0.807	0.824	0.835	0.839	0.823	0.85	0.854	0.818	0.845	0.866	0.837	0.987	1.008	1.009	1.199	1.199	1.264
216.4	0.841	0.87	0.813	0.826	0.849	0.837	0.816	0.806	0.824	0.835	0.839	0.823	0.85	0.854	0.818	0.845	0.865	0.837	0.986	1.007	1.008	1.197	1.197	1.263
216.6	0.841	0.87	0.812	0.826	0.849	0.837	0.815	0.806	0.824	0.834	0.838	0.823	0.85	0.854	0.818	0.845	0.865	0.837	0.985	1.006	1.007	1.196	1.195	1.261
216.8	0.841	0.87	0.812	0.826	0.849	0.837	0.815	0.805	0.824	0.834	0.838	0.823	0.85	0.854	0.818	0.845	0.864	0.836	0.985	1.005	1.007	1.194	1.194	1.26
217	0.84	0.87	0.812	0.826	0.849	0.837	0.815	0.805	0.824	0.834	0.838	0.823	0.85	0.854	0.817	0.845	0.864	0.836	0.984	1.004	1.006	1.193	1.192	1.258
217.2	0.84	0.869	0.812	0.826	0.849	0.837	0.815	0.805	0.824	0.834	0.838	0.823	0.85	0.854	0.817	0.845	0.864	0.836	0.983	1.003	1.005	1.191	1.191	1.257
217.4	0.84	0.869	0.812	0.826	0.848	0.836	0.815	0.805	0.824	0.833	0.837	0.822	0.85	0.854	0.816	0.845	0.864	0.836	0.983	1.002	1.004	1.19	1.189	1.256
217.6	0.839	0.869	0.811	0.826	0.848	0.836	0.815	0.805	0.824	0.833	0.837	0.822	0.85	0.854	0.816	0.845	0.863	0.836	0.982	1.001	1.003	1.189	1.188	1.255
217.8	0.839	0.869	0.811	0.826	0.848	0.836	0.814	0.805	0.823	0.833	0.837	0.822	0.85	0.854	0.815	0.844	0.863	0.836	0.981	1	1.003	1.187	1.187	1.253
218	0.839	0.869	0.811	0.826	0.848	0.836	0.814	0.805	0.823	0.833	0.837	0.822	0.85	0.854	0.815	0.844	0.863	0.836	0.981	0.999	1.002	1.186	1.186	1.252
218.2	0.839	0.869	0.811	0.825	0.848	0.836	0.814	0.806	0.823	0.833	0.837	0.822	0.85	0.854	0.815	0.844	0.863	0.836	0.98	0.999	1.001	1.185	1.185	1.251
218.4	0.84	0.869	0.81	0.825	0.847	0.835	0.814	0.806	0.822	0.833	0.837	0.821	0.85	0.853	0.814	0.844	0.864	0.836	0.979	0.998	1.001	1.183	1.184	1.249
218.6	0.84	0.869	0.81	0.825	0.847	0.835	0.814	0.806	0.822	0.833	0.837	0.821	0.85	0.853	0.814	0.843	0.864	0.836	0.979	0.997	1	1.182	1.183	1.248
218.8	0.84	0.869	0.81	0.825	0.847	0.835	0.814	0.807	0.821	0.833	0.837	0.821	0.85	0.853	0.814	0.843	0.864	0.835	0.978	0.996	0.999	1.181	1.182	1.246
219	0.84	0.869	0.809	0.824	0.847	0.835	0.814	0.807	0.821	0.833	0.837	0.821	0.849	0.853	0.814	0.843	0.864	0.835	0.977	0.995	0.999	1.18	1.18	1.245
219.2	0.84	0.869	0.809	0.824	0.847	0.835	0.814	0.807	0.821	0.833	0.837	0.821	0.849	0.852	0.814	0.842	0.864	0.835	0.976	0.995	0.998	1.178	1.179	1.243
219.4	0.839	0.869	0.809	0.824	0.847	0.835	0.814	0.807	0.821	0.833	0.836	0.82	0.849	0.852	0.814	0.842	0.863	0.835	0.975	0.994	0.997	1.177	1.178	1.242
219.6	0.839	0.869	0.809	0.824	0.846	0.835	0.814	0.807	0.821	0.833	0.836	0.82	0.849	0.851	0.814	0.841	0.863	0.834	0.974	0.994	0.996	1.176	1.176	1.24
219.8	0.839	0.868	0.809	0.824	0.846	0.835	0.814	0.806	0.82	0.832	0.836	0.82	0.849	0.851	0.814	0.841	0.863	0.834	0.973	0.993	0.995	1.174	1.175	1.239
220	0.839	0.868	0.809	0.824	0.846	0.835	0.814	0.806	0.82	0.832	0.836	0.82	0.849	0.851	0.815	0.841	0.863	0.833	0.972	0.993	0.994	1.173	1.173	1.237
220.2	0.839	0.868	0.809	0.823	0.846	0.834	0.814	0.806	0.82	0.832	0.836	0.82	0.848	0.85	0.815	0.841	0.863	0.833	0.971	0.992	0.993	1.171	1.172	1.236
220.4	0.838	0.868	0.808	0.823	0.846	0.834	0.814	0.805	0.82	0.832	0.836	0.819	0.848	0.85	0.815	0.84	0.863	0.832	0.97	0.991	0.992	1.17	1.171	1.235
220.6	0.838	0.867	0.808	0.823	0.846	0.834	0.814	0.805	0.82	0.831	0.835	0.819	0.848	0.85	0.815	0.84	0.863	0.832	0.969	0.991	0.991	1.169	1.169	1.233
220.8	0.838	0.867	0.808	0.823	0.846	0.834	0.814	0.805	0.82	0.831	0.835	0.819	0.848	0.849	0.815	0.84	0.863	0.832	0.968	0.99	0.99	1.167	1.168	1.232
221	0.838	0.867	0.808	0.823	0.846	0.834	0.814	0.805	0.82	0.831	0.835	0.819	0.848	0.849	0.815	0.84	0.863	0.832	0.968	0.989	0.989	1.166	1.167	1.23
221.2	0.837	0.867	0.808	0.823	0.845	0.834	0.814	0.804	0.82	0.831	0.835	0.818	0.848	0.849	0.815	0.84	0.863	0.832	0.967	0.989	0.989	1.165	1.166	1.229
221.4	0.837	0.867	0.808	0.823	0.845	0.834	0.814	0.804	0.82	0.83	0.835	0.818	0.848	0.849	0.815	0.84	0.863	0.832	0.966	0.988	0.988	1.163	1.165	1.227
221.6	0.837	0.866	0.808	0.823	0.845	0.834	0.814	0.804	0.82	0.83	0.835	0.818	0.848	0.849	0.814	0.84	0.862	0.831	0.966	0.987	0.987	1.162	1.163	1.226
221.8	0.837	0.866	0.808	0.822	0.845	0.834	0.813	0.804	0.82	0.83	0.834	0.819	0.848	0.849	0.814	0.84	0.862	0.831	0.965	0.986	0.987	1.161	1.162	1.224
222	0.837	0.866	0.809	0.822	0.845	0.833	0.813	0.804	0.82	0.83	0.834	0.819	0.848	0.849	0.814	0.84	0.862	0.831	0.965	0.985	0.986	1.16	1.161	1.223
222.2	0.837	0.866	0.809	0.822	0.845	0.833	0.813	0.804	0.82	0.83	0.834	0.819	0.848	0.849	0.813	0.84	0.862	0.831	0.964	0.984	0.985	1.159	1.16	1.221
222.4	0.837	0.866	0.809	0.822	0.845	0.833	0.813	0.804	0.82	0.83	0.834	0.819	0.847	0.849	0.813	0.84	0.861	0.831	0.964	0.984	0.985	1.158	1.159	1.22
222.6	0.837	0.866	0.809	0.822	0.845	0.833	0.812	0.804	0.82	0.83	0.834	0.819	0.847	0.849	0.813	0.84	0.861	0.831	0.963	0.983	0.985	1.157	1.158	1.219
222.8	0.837	0.866	0.809	0.822	0.845	0.833	0.812	0.804	0.82	0.83	0.833	0.82	0.847	0.849	0.813	0.839	0.86	0.831	0.962	0.982	0.984	1.156	1.157	1.217
223	0.837	0.866	0.809	0.822	0.845	0.833	0.812	0.804	0.82	0.83	0.833	0.82	0.847	0.849	0.813	0.839	0.86	0.831	0.962	0.982	0.984	1.155	1.156	1.216
223.2	0.836	0.866	0.808	0.822	0.845	0.833	0.811	0.803	0.82	0.83	0.833	0.82	0.847	0.849	0.812	0.839	0.859	0.83	0.961	0.981	0.983	1.154	1.154	1.215
223.4	0.836	0.866	0.808	0.821	0.845	0.833	0.811	0.803	0.82	0.83	0.833	0.819	0.847	0.849	0.812	0.839	0.859	0.83	0.96	0.98	0.983	1.153	1.153	1.214
223.6	0.836	0.866	0.808	0.821	0.845	0.833	0.811	0.803	0.82	0.83	0.832	0.819	0.847	0.849	0.812	0.839	0.858	0.83	0.959	0.979	0.982	1.151	1.151	1.213
223.8	0.836	0.866	0.808	0.821	0.845	0.833	0.811	0.803	0.82	0.83	0.832	0.819	0.846	0.849	0.812	0.839	0.858	0.83	0.958	0.979	0.981	1.15	1.15	1.211
224	0.835	0.866	0.808	0.821	0.844	0.833	0.811	0.803	0.82	0.83	0.832	0.819	0.846	0.849	0.812	0.84	0.858	0.83	0.957	0.978	0.981	1.149	1.149	1.21
224.2	0.835	0.866	0.808	0.822	0.844	0.833	0.81	0.803	0.82	0.83	0.832	0.818	0.846	0.849	0.812	0.84	0.858	0.83	0.957	0.977	0.98	1.147	1.147	1.209
224.4	0.835	0.866	0.808	0.821	0.844	0.832	0.811	0.802	0.82	0.829	0.832	0.818	0.846	0.848	0.811	0.84	0.858	0.83	0.955	0.976	0.979	1.146	1.146	1.207
224.6	0.835	0.866	0.807	0.821	0.844	0.832	0.811	0.802	0.82	0.829	0.832	0.818	0.846	0.848	0.811	0.84	0.857	0.83	0.954	0.975	0.979	1.144	1.145	1.206
224.8	0.835	0.866	0.807	0.821	0.843	0.832	0.811	0.802	0.819	0.829	0.832	0.817	0.845	0.848	0.811	0.84	0.857	0.83	0.953	0.975	0.978	1.143	1.143	1.205
225	0.835	0.866	0.807	0.821	0.843	0.832	0.811	0.802	0.819	0.829	0.832	0.817	0.845	0.848	0.811	0.84	0.857	0.83	0.952	0.974	0.977	1.142	1.142	1.204
225.2	0.835	0.865	0.807	0.821	0.843	0.832	0.811	0.802	0.819	0.828	0.832	0.817	0.845	0.848	0.811	0.839	0.857	0.83	0.951	0.973	0.977	1.141	1.141	1.202
225.4	0.835	0.865	0.807	0.821	0.843	0.831	0.811	0.802	0.819	0.828	0.832	0.817	0.844	0.848	0.81	0.839	0.857	0.829	0.951	0.973	0.976	1.14	1.14	1.201
225.6	0.835	0.865	0.807	0.821	0.843	0.831	0.81	0.802	0.818	0.828	0.831	0.817	0.844	0.847	0.81	0.839	0.857	0.829	0.95	0.972	0.975	1.139	1.138	1.2
225.8	0.835	0.864	0.806	0.82	0.842	0.831	0.81	0.802	0.818	0.828	0.831	0.817	0.844	0.847	0.81	0.839	0.857	0.829	0.949	0.971	0.974	1.138	1.137	1.199
226	0.835	0.864	0.806	0.82	0.842	0.831	0.81	0.802	0.818	0.827	0.831	0.816	0.843	0.847	0.81	0.839	0.856	0.829	0.949	0.971	0.973	1.138	1.136	1.198
226.2	0.835	0.863	0.806	0.82	0.842	0.83	0.81	0.802	0.818	0.827	0.831	0.816	0.843	0.847	0.81	0.838	0.856	0.828	0.948	0.971	0.972	1.137	1.136	1.197
226.4	0.835	0.863	0.805	0.82	0.842	0.83	0.809	0.802	0.817	0.827	0.831	0.816	0.843	0.846	0.81	0.838	0.856	0.828	0.948	0.97	0.971	1.136	1.135	1.195
226.6	0.834	0.863	0.805	0.82	0.842	0.83	0.809	0.802	0.817	0.827	0.83	0.816	0.843	0.846	0.81	0.838	0.856	0.828	0.947	0.97	0.97	1.135	1.134	1.194
226.8	0.834	0.862	0.804	0.82	0.841	0.83	0.809	0.802	0.818	0.827	0.83	0.816	0.843	0.846	0.809	0.837	0.856	0.828	0.946	0.969	0.97	1.134	1.132	1.193
227	0.834	0.862	0.804	0.82	0.841	0.83	0.809	0.802	0.818	0.827	0.83	0.816	0.843	0.846	0.809	0.837	0.856	0.827	0.946	0.968	0.969	1.133	1.131	1.192
227.2	0.834	0.862	0.804	0.82	0.841	0.83	0.809	0.802	0.818	0.827	0.83	0.816	0.843	0.846	0.809	0.836	0.856	0.827	0.945	0.967	0.968	1.132	1.13	1.19
227.4	0.834	0.862	0.804	0.82	0.841	0.83	0.809	0.802	0.818	0.827	0.829	0.816	0.843	0.846	0.809	0.836	0.856	0.827	0.945	0.967	0.967	1.131	1.129	1.189
227.6	0.834	0.862	0.804	0.82	0.841	0.83	0.809	0.802	0.818	0.827	0.829	0.815	0.843	0.846	0.809	0.835	0.856	0.826	0.944	0.966	0.967	1.129	1.128	1.188
227.8	0.833	0.862	0.804	0.82	0.841	0.83	0.809	0.802	0.817	0.827	0.829	0.815	0.843	0.846	0.809	0.835	0.855	0.826	0.944	0.965	0.966	1.128	1.127	1.187
228	0.833	0.862	0.804	0.82	0.841	0.829	0.809	0.802	0.817	0.827	0.829	0.815	0.843	0.846	0.809	0.835	0.855	0.826	0.943	0.965	0.966	1.127	1.126	1.185
228.2	0.833	0.862	0.804	0.819	0.841	0.829	0.809	0.802	0.817	0.827	0.829	0.815	0.843	0.846	0.809	0.835	0.855	0.826	0.943	0.964	0.965	1.126	1.125	1.184
228.4	0.833	0.862	0.804	0.819	0.841	0.829	0.809	0.802	0.817	0.827	0.829	0.815	0.843	0.845	0.809	0.835	0.855	0.826	0.942	0.963	0.965	1.125	1.124	1.183
228.6	0.833	0.862	0.803	0.819	0.841	0.829	0.808	0.802	0.817	0.827	0.829	0.815	0.843	0.845	0.809	0.835	0.855	0.826	0.941	0.963	0.965	1.124	1.123	1.182
228.8	0.833	0.862	0.803	0.819	0.841	0.829	0.808	0.801	0.817	0.827	0.828	0.814	0.842	0.845	0.809	0.834	0.855	0.825	0.94	0.962	0.964	1.123	1.122	1.181
229	0.833	0.862	0.803	0.819	0.841	0.829	0.808	0.801	0.817	0.826	0.828	0.814	0.842	0.845	0.809	0.834	0.855	0.825	0.94	0.961	0.964	1.122	1.121	1.18
229.2	0.833	0.861	0.803	0.818	0.841	0.829	0.808	0.801	0.817	0.826	0.828	0.814	0.841	0.844	0.809	0.834	0.855	0.825	0.939	0.961	0.963	1.121	1.12	1.179
229.4	0.833	0.861	0.803	0.818	0.841	0.829	0.808	0.801	0.817	0.826	0.828	0.814	0.841	0.844	0.809	0.834	0.854	0.825	0.938	0.96	0.962	1.12	1.118	1.178
229.6	0.833	0.861	0.803	0.818	0.841	0.829	0.808	0.8	0.817	0.826	0.828	0.814	0.841	0.844	0.809	0.834	0.854	0.825	0.938	0.959	0.962	1.119	1.117	1.177
229.8	0.833	0.861	0.802	0.818	0.841	0.829	0.808	0.8	0.817	0.826	0.828	0.814	0.84	0.844	0.809	0.834	0.854	0.825	0.937	0.959	0.961	1.117	1.116	1.175
230	0.833	0.861	0.802	0.818	0.841	0.829	0.807	0.799	0.817	0.826	0.828	0.814	0.84	0.843	0.809	0.834	0.854	0.825	0.937	0.958	0.96	1.116	1.115	1.174
230.2	0.833	0.861	0.802	0.818	0.84	0.829	0.807	0.799	0.816	0.826	0.829	0.813	0.84	0.843	0.809	0.834	0.854	0.825	0.936	0.958	0.959	1.115	1.115	1.172
230.4	0.833	0.861	0.802	0.818	0.84	0.829	0.807	0.798	0.816	0.826	0.829	0.813	0.84	0.843	0.809	0.834	0.853	0.826	0.936	0.957	0.959	1.114	1.114	1.171
230.6	0.833	0.861	0.802	0.818	0.84	0.828	0.807	0.798	0.816	0.826	0.829	0.813	0.839	0.842	0.809	0.834	0.853	0.826	0.935	0.956	0.958	1.113	1.113	1.17
230.8	0.833	0.861	0.802	0.818	0.84	0.828	0.808	0.798	0.816	0.826	0.829	0.813	0.839	0.842	0.808	0.833	0.853	0.825	0.935	0.956	0.957	1.112	1.112	1.169
231	0.833	0.861	0.802	0.818	0.84	0.828	0.808	0.798	0.815	0.826	0.829	0.813	0.839	0.842	0.808	0.833	0.853	0.825	0.935	0.955	0.956	1.111	1.111	1.167
231.2	0.833	0.861	0.802	0.818	0.84	0.827	0.808	0.798	0.815	0.825	0.829	0.813	0.839	0.841	0.808	0.833	0.853	0.825	0.934	0.954	0.956	1.11	1.11	1.166
231.4	0.833	0.861	0.802	0.818	0.84	0.827	0.808	0.798	0.815	0.825	0.829	0.813	0.839	0.841	0.808	0.833	0.852	0.825	0.934	0.954	0.955	1.109	1.109	1.165
231.6	0.833	0.861	0.802	0.818	0.84	0.827	0.808	0.798	0.815	0.825	0.829	0.813	0.839	0.841	0.807	0.833	0.852	0.824	0.933	0.954	0.955	1.108	1.108	1.165
231.8	0.833	0.861	0.802	0.818	0.84	0.827	0.808	0.798	0.815	0.825	0.828	0.813	0.839	0.841	0.807	0.833	0.852	0.824	0.933	0.953	0.955	1.107	1.107	1.164
232	0.832	0.861	0.802	0.818	0.839	0.827	0.807	0.798	0.814	0.825	0.828	0.813	0.839	0.841	0.807	0.833	0.852	0.824	0.932	0.953	0.954	1.106	1.105	1.163
232.2	0.832	0.861	0.802	0.818	0.839	0.827	0.807	0.798	0.814	0.825	0.828	0.812	0.839	0.841	0.807	0.833	0.852	0.824	0.931	0.952	0.954	1.106	1.104	1.162
232.4	0.832	0.861	0.802	0.817	0.839	0.827	0.807	0.798	0.814	0.825	0.828	0.812	0.839	0.841	0.807	0.833	0.851	0.823	0.931	0.952	0.953	1.105	1.103	1.161
232.6	0.832	0.861	0.802	0.817	0.839	0.826	0.807	0.797	0.814	0.824	0.827	0.812	0.839	0.841	0.807	0.832	0.851	0.823	0.93	0.951	0.953	1.104	1.102	1.16
232.8	0.831	0.861	0.801	0.817	0.839	0.826	0.807	0.797	0.814	0.824	0.827	0.812	0.839	0.841	0.807	0.832	0.851	0.823	0.929	0.951	0.952	1.103	1.102	1.159
233	0.831	0.86	0.801	0.817	0.838	0.826	0.807	0.797	0.814	0.824	0.827	0.812	0.839	0.841	0.807	0.832	0.851	0.822	0.928	0.95	0.951	1.102	1.101	1.158
233.2	0.831	0.86	0.802	0.817	0.838	0.827	0.807	0.796	0.814	0.824	0.827	0.812	0.839	0.841	0.807	0.832	0.851	0.822	0.927	0.949	0.951	1.101	1.1	1.157
233.4	0.83	0.86	0.802	0.817	0.838	0.827	0.807	0.796	0.814	0.824	0.826	0.812	0.839	0.841	0.807	0.831	0.85	0.822	0.927	0.949	0.95	1.1	1.099	1.156
233.6	0.83	0.859	0.802	0.817	0.838	0.827	0.806	0.796	0.814	0.824	0.826	0.812	0.839	0.841	0.807	0.831	0.85	0.822	0.926	0.948	0.95	1.099	1.098	1.154
233.8	0.83	0.859	0.802	0.817	0.837	0.827	0.806	0.796	0.814	0.824	0.826	0.812	0.839	0.841	0.807	0.831	0.85	0.822	0.926	0.948	0.95	1.098	1.097	1.153
234	0.83	0.859	0.802	0.817	0.837	0.827	0.806	0.796	0.814	0.824	0.826	0.812	0.839	0.842	0.807	0.831	0.85	0.822	0.925	0.947	0.949	1.097	1.096	1.152
234.2	0.83	0.859	0.802	0.816	0.837	0.827	0.806	0.795	0.814	0.824	0.826	0.812	0.839	0.842	0.807	0.831	0.85	0.822	0.925	0.947	0.949	1.096	1.095	1.151
234.4	0.83	0.858	0.802	0.816	0.837	0.827	0.806	0.795	0.814	0.823	0.826	0.812	0.839	0.842	0.807	0.831	0.85	0.822	0.925	0.946	0.948	1.095	1.094	1.15
234.6	0.83	0.858	0.802	0.816	0.836	0.826	0.806	0.795	0.814	0.823	0.826	0.812	0.839	0.842	0.806	0.831	0.85	0.822	0.924	0.946	0.948	1.094	1.093	1.149
234.8	0.83	0.858	0.802	0.815	0.836	0.826	0.806	0.795	0.814	0.823	0.825	0.811	0.839	0.842	0.806	0.831	0.85	0.822	0.924	0.945	0.948	1.093	1.092	1.147
235	0.83	0.858	0.801	0.815	0.836	0.826	0.806	0.795	0.814	0.822	0.825	0.811	0.838	0.843	0.806	0.831	0.85	0.821	0.923	0.945	0.947	1.092	1.091	1.146
235.2	0.83	0.858	0.801	0.815	0.836	0.825	0.805	0.795	0.814	0.822	0.825	0.811	0.838	0.843	0.806	0.831	0.85	0.821	0.923	0.944	0.947	1.091	1.09	1.145
235.4	0.83	0.858	0.801	0.815	0.836	0.825	0.805	0.795	0.813	0.822	0.825	0.811	0.838	0.843	0.805	0.831	0.85	0.821	0.922	0.944	0.946	1.09	1.089	1.144
235.6	0.83	0.858	0.801	0.815	0.836	0.825	0.805	0.795	0.813	0.821	0.825	0.811	0.838	0.843	0.805	0.831	0.85	0.821	0.922	0.943	0.946	1.089	1.088	1.144
235.8	0.83	0.858	0.8	0.814	0.836	0.825	0.805	0.795	0.813	0.821	0.825	0.811	0.838	0.843	0.805	0.831	0.849	0.821	0.921	0.942	0.945	1.088	1.087	1.143
236	0.83	0.858	0.8	0.814	0.837	0.824	0.805	0.795	0.812	0.821	0.825	0.81	0.838	0.843	0.804	0.831	0.849	0.821	0.921	0.942	0.944	1.088	1.086	1.142
236.2	0.83	0.858	0.8	0.814	0.837	0.824	0.805	0.795	0.812	0.821	0.825	0.81	0.838	0.842	0.804	0.831	0.849	0.821	0.92	0.941	0.944	1.087	1.085	1.141
236.4	0.83	0.857	0.799	0.814	0.837	0.824	0.805	0.795	0.812	0.821	0.826	0.81	0.838	0.842	0.804	0.831	0.849	0.821	0.92	0.941	0.943	1.086	1.084	1.14
236.6	0.83	0.857	0.799	0.814	0.837	0.824	0.805	0.795	0.811	0.821	0.826	0.81	0.838	0.842	0.804	0.83	0.849	0.821	0.919	0.94	0.942	1.085	1.083	1.139
236.8	0.83	0.857	0.799	0.814	0.837	0.824	0.805	0.794	0.811	0.821	0.826	0.81	0.838	0.842	0.804	0.83	0.849	0.821	0.919	0.94	0.942	1.085	1.082	1.138
237	0.829	0.857	0.799	0.814	0.837	0.824	0.805	0.794	0.811	0.821	0.826	0.811	0.838	0.841	0.804	0.83	0.848	0.821	0.918	0.939	0.941	1.084	1.082	1.137
237.2	0.829	0.857	0.799	0.814	0.837	0.824	0.805	0.794	0.811	0.822	0.826	0.81	0.837	0.841	0.804	0.83	0.848	0.82	0.918	0.938	0.941	1.083	1.081	1.136
237.4	0.829	0.857	0.799	0.814	0.837	0.824	0.805	0.794	0.811	0.822	0.826	0.81	0.837	0.84	0.805	0.829	0.848	0.82	0.917	0.938	0.94	1.082	1.08	1.135
237.6	0.828	0.856	0.799	0.814	0.837	0.824	0.805	0.794	0.811	0.822	0.826	0.81	0.837	0.84	0.805	0.829	0.848	0.82	0.917	0.938	0.94	1.081	1.079	1.134
237.8	0.828	0.856	0.799	0.814	0.837	0.824	0.805	0.793	0.811	0.822	0.826	0.81	0.837	0.84	0.804	0.828	0.848	0.819	0.916	0.937	0.94	1.081	1.078	1.133
238	0.828	0.856	0.799	0.814	0.837	0.824	0.805	0.793	0.811	0.822	0.825	0.81	0.837	0.84	0.804	0.828	0.848	0.819	0.916	0.937	0.939	1.08	1.078	1.132
238.2	0.827	0.856	0.799	0.814	0.837	0.824	0.805	0.793	0.811	0.822	0.825	0.809	0.837	0.84	0.804	0.827	0.848	0.819	0.915	0.937	0.938	1.079	1.077	1.131
238.4	0.827	0.856	0.799	0.814	0.836	0.824	0.804	0.793	0.811	0.822	0.825	0.809	0.836	0.84	0.804	0.827	0.848	0.819	0.915	0.937	0.938	1.078	1.076	1.13
238.6	0.827	0.856	0.799	0.814	0.836	0.824	0.804	0.793	0.811	0.822	0.825	0.809	0.836	0.839	0.804	0.827	0.848	0.819	0.914	0.936	0.937	1.078	1.076	1.129
238.8	0.827	0.856	0.799	0.814	0.836	0.823	0.804	0.792	0.81	0.822	0.824	0.809	0.836	0.839	0.804	0.826	0.848	0.819	0.913	0.936	0.937	1.077	1.075	1.128
239	0.827	0.856	0.799	0.814	0.836	0.823	0.804	0.792	0.81	0.821	0.824	0.808	0.836	0.839	0.804	0.826	0.847	0.819	0.913	0.936	0.936	1.076	1.074	1.127
239.2	0.827	0.856	0.799	0.814	0.835	0.823	0.804	0.792	0.81	0.821	0.824	0.808	0.835	0.839	0.804	0.826	0.847	0.819	0.912	0.935	0.935	1.076	1.073	1.127
239.4	0.827	0.856	0.799	0.814	0.835	0.823	0.803	0.793	0.81	0.821	0.824	0.808	0.835	0.839	0.803	0.826	0.846	0.819	0.911	0.935	0.935	1.075	1.073	1.126
239.6	0.827	0.856	0.799	0.814	0.835	0.823	0.803	0.793	0.809	0.821	0.824	0.808	0.835	0.839	0.803	0.826	0.846	0.819	0.911	0.934	0.934	1.074	1.072	1.125
239.8	0.827	0.856	0.799	0.814	0.835	0.824	0.803	0.793	0.809	0.821	0.823	0.808	0.835	0.839	0.803	0.826	0.846	0.819	0.91	0.934	0.934	1.074	1.071	1.125
240	0.827	0.856	0.799	0.814	0.835	0.824	0.802	0.794	0.809	0.821	0.823	0.808	0.834	0.839	0.803	0.826	0.845	0.818	0.91	0.933	0.934	1.073	1.07	1.124
240.2	0.827	0.856	0.798	0.814	0.835	0.824	0.802	0.794	0.809	0.821	0.823	0.808	0.834	0.839	0.803	0.826	0.845	0.818	0.909	0.932	0.933	1.072	1.069	1.123
240.4	0.827	0.856	0.798	0.814	0.834	0.824	0.802	0.794	0.809	0.821	0.823	0.808	0.834	0.839	0.803	0.826	0.845	0.817	0.909	0.932	0.933	1.071	1.068	1.123
240.6	0.827	0.856	0.798	0.813	0.834	0.824	0.801	0.794	0.809	0.821	0.823	0.808	0.834	0.839	0.803	0.826	0.845	0.817	0.909	0.931	0.933	1.07	1.067	1.122
240.8	0.828	0.856	0.798	0.813	0.834	0.823	0.801	0.794	0.81	0.821	0.822	0.808	0.834	0.839	0.803	0.827	0.845	0.817	0.908	0.931	0.932	1.07	1.066	1.121
241	0.828	0.856	0.798	0.813	0.834	0.823	0.801	0.794	0.81	0.82	0.822	0.808	0.834	0.838	0.803	0.827	0.845	0.816	0.908	0.93	0.932	1.069	1.065	1.121
241.2	0.828	0.856	0.797	0.812	0.834	0.823	0.801	0.794	0.81	0.82	0.822	0.808	0.834	0.838	0.803	0.827	0.845	0.816	0.908	0.93	0.932	1.068	1.064	1.12
241.4	0.828	0.856	0.797	0.812	0.834	0.823	0.801	0.793	0.81	0.82	0.822	0.808	0.834	0.838	0.802	0.827	0.845	0.816	0.907	0.929	0.931	1.067	1.063	1.119
241.6	0.828	0.855	0.797	0.812	0.834	0.822	0.8	0.793	0.81	0.82	0.822	0.807	0.834	0.838	0.802	0.827	0.845	0.816	0.907	0.929	0.931	1.066	1.063	1.118
241.8	0.828	0.855	0.796	0.812	0.834	0.822	0.8	0.793	0.809	0.819	0.821	0.807	0.834	0.838	0.802	0.826	0.844	0.815	0.907	0.929	0.93	1.065	1.062	1.117
242	0.827	0.855	0.796	0.812	0.834	0.822	0.8	0.793	0.809	0.819	0.822	0.807	0.834	0.838	0.802	0.826	0.844	0.816	0.906	0.928	0.929	1.064	1.061	1.116
242.2	0.827	0.855	0.796	0.812	0.833	0.821	0.8	0.792	0.809	0.819	0.822	0.806	0.834	0.837	0.802	0.826	0.844	0.816	0.906	0.928	0.929	1.063	1.061	1.115
242.4	0.827	0.855	0.796	0.812	0.833	0.821	0.8	0.792	0.809	0.819	0.822	0.806	0.834	0.837	0.802	0.826	0.844	0.816	0.905	0.928	0.928	1.063	1.06	1.114
242.6	0.827	0.854	0.796	0.812	0.833	0.821	0.8	0.792	0.808	0.818	0.822	0.806	0.834	0.837	0.802	0.826	0.844	0.816	0.905	0.928	0.927	1.062	1.059	1.112
242.8	0.827	0.854	0.796	0.812	0.833	0.821	0.8	0.792	0.808	0.818	0.822	0.806	0.834	0.837	0.801	0.826	0.844	0.816	0.904	0.927	0.927	1.061	1.058	1.111
243	0.827	0.853	0.796	0.812	0.833	0.821	0.8	0.792	0.808	0.818	0.822	0.805	0.834	0.837	0.801	0.826	0.843	0.816	0.904	0.927	0.926	1.06	1.058	1.11
243.2	0.826	0.853	0.796	0.812	0.833	0.821	0.8	0.792	0.808	0.818	0.822	0.805	0.834	0.836	0.801	0.826	0.843	0.816	0.903	0.926	0.926	1.059	1.057	1.109
243.4	0.826	0.853	0.796	0.812	0.833	0.821	0.8	0.792	0.808	0.819	0.822	0.805	0.833	0.836	0.801	0.825	0.843	0.816	0.903	0.926	0.925	1.058	1.056	1.108
243.6	0.826	0.853	0.796	0.811	0.832	0.821	0.8	0.792	0.808	0.819	0.822	0.805	0.833	0.836	0.801	0.825	0.843	0.816	0.902	0.925	0.925	1.057	1.055	1.108
243.8	0.826	0.853	0.796	0.811	0.832	0.821	0.799	0.792	0.808	0.819	0.822	0.805	0.833	0.836	0.801	0.825	0.843	0.816	0.902	0.925	0.924	1.056	1.055	1.107
244	0.826	0.853	0.796	0.811	0.832	0.82	0.799	0.792	0.808	0.819	0.822	0.805	0.833	0.835	0.801	0.825	0.843	0.816	0.901	0.924	0.924	1.055	1.054	1.106
244.2	0.826	0.854	0.796	0.811	0.832	0.82	0.799	0.792	0.808	0.819	0.822	0.805	0.833	0.835	0.801	0.824	0.843	0.815	0.901	0.924	0.923	1.054	1.053	1.105
244.4	0.826	0.854	0.796	0.81	0.832	0.82	0.799	0.792	0.808	0.819	0.821	0.805	0.833	0.835	0.801	0.824	0.843	0.815	0.9	0.923	0.923	1.053	1.052	1.104
244.6	0.826	0.854	0.796	0.81	0.832	0.82	0.799	0.791	0.809	0.819	0.821	0.805	0.833	0.835	0.801	0.824	0.843	0.815	0.9	0.923	0.922	1.053	1.051	1.104
244.8	0.826	0.854	0.796	0.81	0.832	0.82	0.799	0.791	0.809	0.819	0.821	0.805	0.832	0.835	0.801	0.824	0.842	0.815	0.899	0.922	0.922	1.052	1.05	1.103
245	0.826	0.854	0.795	0.809	0.832	0.82	0.799	0.791	0.809	0.819	0.821	0.805	0.832	0.835	0.801	0.824	0.842	0.815	0.899	0.921	0.921	1.052	1.049	1.102
245.2	0.825	0.854	0.795	0.809	0.832	0.82	0.799	0.791	0.809	0.819	0.821	0.805	0.832	0.835	0.801	0.824	0.842	0.815	0.899	0.921	0.921	1.051	1.049	1.101
245.4	0.825	0.854	0.795	0.809	0.832	0.82	0.799	0.791	0.809	0.819	0.821	0.805	0.832	0.834	0.801	0.823	0.842	0.815	0.898	0.92	0.921	1.051	1.048	1.101
245.6	0.825	0.854	0.794	0.809	0.832	0.82	0.799	0.79	0.809	0.818	0.821	0.805	0.832	0.834	0.801	0.823	0.842	0.814	0.898	0.92	0.921	1.051	1.047	1.1
245.8	0.825	0.854	0.794	0.81	0.832	0.819	0.799	0.79	0.809	0.818	0.821	0.804	0.832	0.834	0.801	0.823	0.841	0.814	0.897	0.92	0.92	1.05	1.047	1.099
246	0.825	0.854	0.794	0.81	0.832	0.82	0.799	0.79	0.808	0.818	0.821	0.804	0.832	0.834	0.801	0.823	0.841	0.814	0.897	0.92	0.92	1.05	1.047	1.098
246.2	0.824	0.854	0.794	0.81	0.832	0.82	0.799	0.79	0.808	0.818	0.821	0.804	0.832	0.834	0.801	0.823	0.841	0.813	0.896	0.919	0.92	1.049	1.046	1.097
246.4	0.824	0.853	0.794	0.81	0.832	0.82	0.799	0.79	0.808	0.818	0.821	0.804	0.832	0.835	0.801	0.822	0.841	0.813	0.896	0.919	0.919	1.049	1.046	1.097
246.6	0.824	0.853	0.793	0.81	0.832	0.82	0.799	0.79	0.807	0.817	0.821	0.805	0.832	0.835	0.8	0.822	0.842	0.813	0.895	0.919	0.919	1.048	1.045	1.096
246.8	0.824	0.853	0.793	0.809	0.832	0.82	0.798	0.79	0.807	0.817	0.821	0.805	0.831	0.835	0.8	0.822	0.842	0.813	0.895	0.919	0.919	1.048	1.045	1.095
247	0.824	0.853	0.793	0.809	0.832	0.82	0.798	0.79	0.807	0.817	0.821	0.805	0.831	0.835	0.8	0.822	0.842	0.813	0.894	0.918	0.919	1.047	1.044	1.094
247.2	0.824	0.853	0.793	0.809	0.832	0.82	0.797	0.79	0.807	0.816	0.82	0.805	0.831	0.834	0.799	0.822	0.842	0.813	0.894	0.918	0.918	1.046	1.043	1.093
247.4	0.824	0.852	0.793	0.809	0.832	0.82	0.797	0.79	0.807	0.816	0.82	0.805	0.831	0.834	0.799	0.822	0.842	0.813	0.894	0.918	0.918	1.046	1.043	1.092
247.6	0.824	0.852	0.793	0.809	0.832	0.82	0.797	0.79	0.806	0.816	0.82	0.804	0.831	0.834	0.799	0.821	0.842	0.813	0.893	0.917	0.917	1.045	1.042	1.091
247.8	0.823	0.852	0.794	0.809	0.831	0.82	0.797	0.79	0.806	0.816	0.82	0.804	0.83	0.834	0.799	0.821	0.841	0.813	0.893	0.917	0.917	1.044	1.041	1.09
248	0.823	0.852	0.794	0.808	0.831	0.819	0.797	0.79	0.806	0.816	0.82	0.804	0.83	0.834	0.799	0.821	0.841	0.814	0.892	0.916	0.916	1.043	1.04	1.09
248.2	0.823	0.851	0.794	0.808	0.831	0.819	0.797	0.79	0.806	0.816	0.82	0.805	0.83	0.834	0.799	0.821	0.841	0.814	0.892	0.916	0.915	1.043	1.039	1.089
248.4	0.823	0.851	0.794	0.808	0.83	0.819	0.797	0.79	0.806	0.816	0.82	0.805	0.83	0.834	0.799	0.821	0.841	0.814	0.892	0.915	0.915	1.042	1.038	1.088
248.6	0.823	0.851	0.794	0.808	0.83	0.819	0.797	0.79	0.806	0.816	0.82	0.804	0.83	0.834	0.799	0.82	0.84	0.814	0.891	0.915	0.914	1.041	1.037	1.087
248.8	0.823	0.851	0.794	0.808	0.83	0.819	0.798	0.79	0.806	0.816	0.82	0.804	0.83	0.833	0.799	0.82	0.84	0.814	0.891	0.914	0.913	1.041	1.036	1.086
249	0.822	0.851	0.794	0.808	0.83	0.819	0.798	0.79	0.806	0.816	0.82	0.804	0.83	0.833	0.799	0.82	0.84	0.813	0.891	0.914	0.913	1.04	1.036	1.086
249.2	0.822	0.851	0.794	0.809	0.83	0.819	0.798	0.789	0.806	0.816	0.82	0.804	0.83	0.833	0.799	0.82	0.84	0.813	0.891	0.913	0.912	1.039	1.035	1.085
249.4	0.822	0.852	0.793	0.809	0.829	0.818	0.798	0.789	0.805	0.816	0.819	0.804	0.83	0.833	0.799	0.82	0.839	0.813	0.89	0.913	0.912	1.039	1.034	1.085
249.6	0.822	0.852	0.793	0.809	0.829	0.818	0.798	0.789	0.805	0.815	0.819	0.803	0.831	0.833	0.799	0.82	0.839	0.813	0.89	0.913	0.912	1.038	1.033	1.084
249.8	0.822	0.852	0.793	0.809	0.829	0.818	0.798	0.789	0.805	0.815	0.819	0.803	0.831	0.832	0.799	0.821	0.839	0.812	0.89	0.912	0.911	1.037	1.033	1.083
250	0.821	0.852	0.793	0.809	0.829	0.818	0.798	0.789	0.805	0.815	0.819	0.803	0.831	0.832	0.799	0.821	0.839	0.812	0.889	0.912	0.911	1.036	1.032	1.083
250.2	0.821	0.852	0.793	0.809	0.829	0.818	0.798	0.789	0.805	0.815	0.819	0.803	0.831	0.832	0.799	0.821	0.839	0.811	0.889	0.911	0.91	1.035	1.031	1.082
250.4	0.821	0.852	0.792	0.809	0.829	0.818	0.798	0.788	0.805	0.815	0.819	0.802	0.831	0.832	0.799	0.821	0.839	0.811	0.888	0.911	0.91	1.034	1.031	1.081
250.6	0.821	0.851	0.792	0.809	0.829	0.818	0.798	0.788	0.805	0.814	0.819	0.802	0.83	0.832	0.798	0.821	0.839	0.811	0.888	0.91	0.91	1.034	1.03	1.081
250.8	0.821	0.851	0.792	0.808	0.829	0.818	0.797	0.788	0.805	0.814	0.818	0.802	0.83	0.833	0.798	0.82	0.839	0.81	0.888	0.909	0.909	1.033	1.03	1.08
251	0.821	0.851	0.791	0.808	0.829	0.818	0.797	0.788	0.805	0.814	0.818	0.801	0.83	0.833	0.798	0.82	0.839	0.81	0.887	0.909	0.909	1.032	1.03	1.079
251.2	0.821	0.851	0.791	0.808	0.829	0.818	0.797	0.788	0.805	0.815	0.818	0.801	0.83	0.832	0.798	0.82	0.838	0.81	0.887	0.908	0.909	1.032	1.029	1.078
251.4	0.821	0.851	0.791	0.808	0.829	0.817	0.796	0.788	0.805	0.815	0.818	0.801	0.829	0.832	0.798	0.82	0.838	0.81	0.886	0.908	0.909	1.031	1.029	1.077
251.6	0.821	0.851	0.79	0.807	0.829	0.817	0.796	0.788	0.805	0.815	0.818	0.801	0.829	0.832	0.798	0.82	0.838	0.809	0.886	0.908	0.909	1.031	1.028	1.076
251.8	0.822	0.85	0.79	0.807	0.829	0.817	0.796	0.788	0.806	0.815	0.818	0.801	0.829	0.832	0.798	0.819	0.838	0.809	0.885	0.908	0.908	1.03	1.027	1.075
252	0.822	0.85	0.79	0.806	0.829	0.817	0.796	0.788	0.806	0.815	0.818	0.802	0.829	0.832	0.798	0.819	0.838	0.809	0.885	0.907	0.908	1.03	1.027	1.075
252.2	0.822	0.85	0.79	0.806	0.829	0.817	0.796	0.788	0.806	0.815	0.818	0.802	0.829	0.832	0.798	0.819	0.837	0.809	0.885	0.907	0.908	1.029	1.026	1.074
252.4	0.822	0.85	0.79	0.806	0.829	0.817	0.796	0.789	0.806	0.815	0.818	0.802	0.828	0.832	0.797	0.818	0.837	0.809	0.884	0.906	0.907	1.029	1.026	1.073
252.6	0.822	0.85	0.79	0.806	0.829	0.817	0.796	0.789	0.806	0.815	0.817	0.802	0.828	0.831	0.797	0.818	0.837	0.809	0.884	0.906	0.907	1.029	1.025	1.072
252.8	0.823	0.85	0.791	0.806	0.829	0.817	0.796	0.789	0.806	0.815	0.817	0.802	0.828	0.831	0.797	0.818	0.837	0.81	0.884	0.906	0.906	1.028	1.025	1.072
253	0.823	0.85	0.791	0.806	0.829	0.816	0.796	0.789	0.806	0.815	0.817	0.802	0.828	0.831	0.797	0.817	0.837	0.81	0.884	0.906	0.906	1.027	1.024	1.071
253.2	0.823	0.85	0.791	0.806	0.829	0.816	0.796	0.789	0.805	0.815	0.816	0.802	0.828	0.831	0.797	0.818	0.837	0.809	0.883	0.905	0.905	1.027	1.023	1.07
253.4	0.823	0.85	0.791	0.806	0.828	0.816	0.796	0.788	0.805	0.815	0.816	0.802	0.828	0.831	0.796	0.818	0.837	0.809	0.883	0.905	0.905	1.026	1.023	1.07
253.6	0.823	0.85	0.792	0.806	0.828	0.816	0.796	0.788	0.805	0.815	0.816	0.802	0.828	0.831	0.796	0.818	0.837	0.809	0.882	0.904	0.904	1.025	1.022	1.069
253.8	0.823	0.85	0.792	0.806	0.828	0.816	0.796	0.788	0.805	0.815	0.815	0.802	0.828	0.831	0.796	0.818	0.837	0.809	0.882	0.904	0.904	1.025	1.021	1.069
254	0.823	0.849	0.791	0.806	0.828	0.816	0.796	0.787	0.804	0.815	0.815	0.801	0.828	0.831	0.795	0.818	0.837	0.809	0.881	0.904	0.904	1.024	1.02	1.068
254.2	0.823	0.849	0.791	0.806	0.828	0.815	0.796	0.787	0.804	0.815	0.815	0.801	0.828	0.831	0.795	0.818	0.837	0.809	0.88	0.903	0.903	1.024	1.02	1.068
254.4	0.822	0.849	0.791	0.806	0.828	0.815	0.796	0.786	0.804	0.814	0.815	0.8	0.828	0.831	0.795	0.817	0.837	0.809	0.88	0.903	0.903	1.023	1.019	1.067
254.6	0.822	0.849	0.79	0.807	0.828	0.815	0.796	0.786	0.804	0.814	0.815	0.8	0.828	0.831	0.795	0.817	0.837	0.809	0.879	0.903	0.903	1.023	1.019	1.067
254.8	0.822	0.849	0.79	0.806	0.828	0.815	0.796	0.785	0.803	0.814	0.815	0.799	0.827	0.83	0.795	0.817	0.837	0.809	0.878	0.902	0.903	1.022	1.019	1.066
255	0.821	0.849	0.79	0.806	0.828	0.815	0.796	0.785	0.803	0.814	0.815	0.799	0.827	0.83	0.795	0.817	0.837	0.809	0.878	0.902	0.903	1.022	1.018	1.065
255.2	0.821	0.849	0.789	0.806	0.828	0.814	0.796	0.785	0.803	0.814	0.815	0.799	0.827	0.83	0.795	0.817	0.837	0.809	0.877	0.902	0.903	1.022	1.018	1.065
255.4	0.821	0.849	0.789	0.806	0.828	0.815	0.796	0.785	0.803	0.814	0.815	0.799	0.826	0.83	0.795	0.817	0.837	0.809	0.877	0.902	0.903	1.021	1.018	1.064
255.6	0.821	0.849	0.789	0.806	0.828	0.815	0.796	0.785	0.802	0.814	0.816	0.799	0.826	0.83	0.795	0.817	0.837	0.809	0.877	0.902	0.903	1.021	1.017	1.064
255.8	0.821	0.849	0.789	0.806	0.828	0.815	0.795	0.785	0.802	0.814	0.816	0.799	0.826	0.83	0.795	0.817	0.837	0.808	0.877	0.901	0.902	1.02	1.017	1.063
256	0.821	0.849	0.788	0.806	0.828	0.815	0.795	0.785	0.802	0.814	0.816	0.799	0.825	0.83	0.796	0.817	0.837	0.808	0.876	0.901	0.902	1.02	1.016	1.062
256.2	0.82	0.849	0.788	0.806	0.828	0.814	0.795	0.786	0.803	0.814	0.816	0.799	0.825	0.83	0.796	0.816	0.837	0.808	0.876	0.901	0.902	1.019	1.015	1.062
256.4	0.82	0.849	0.788	0.806	0.828	0.814	0.795	0.786	0.803	0.814	0.816	0.799	0.825	0.829	0.796	0.816	0.837	0.808	0.876	0.9	0.901	1.018	1.015	1.061
256.6	0.82	0.849	0.788	0.806	0.827	0.814	0.794	0.786	0.803	0.813	0.816	0.799	0.825	0.829	0.796	0.816	0.836	0.807	0.876	0.9	0.901	1.018	1.014	1.06
256.8	0.82	0.849	0.788	0.806	0.827	0.814	0.794	0.786	0.802	0.813	0.816	0.799	0.825	0.829	0.796	0.816	0.836	0.807	0.876	0.9	0.9	1.017	1.013	1.06
257	0.82	0.848	0.788	0.806	0.827	0.814	0.794	0.786	0.802	0.813	0.816	0.799	0.825	0.829	0.796	0.816	0.836	0.807	0.875	0.899	0.9	1.016	1.013	1.059
257.2	0.82	0.849	0.789	0.806	0.826	0.814	0.793	0.787	0.802	0.813	0.816	0.799	0.825	0.829	0.795	0.816	0.836	0.807	0.875	0.899	0.899	1.015	1.012	1.058
257.4	0.82	0.848	0.789	0.806	0.826	0.814	0.793	0.787	0.802	0.812	0.816	0.799	0.825	0.828	0.795	0.816	0.836	0.807	0.874	0.898	0.898	1.015	1.011	1.058
257.6	0.82	0.848	0.789	0.806	0.826	0.814	0.793	0.787	0.802	0.812	0.815	0.799	0.825	0.828	0.795	0.816	0.836	0.807	0.874	0.898	0.897	1.014	1.01	1.057
257.8	0.819	0.848	0.789	0.806	0.826	0.814	0.793	0.787	0.802	0.812	0.815	0.799	0.825	0.828	0.795	0.816	0.836	0.807	0.873	0.898	0.897	1.013	1.009	1.056
258	0.819	0.848	0.789	0.806	0.826	0.813	0.793	0.788	0.802	0.811	0.815	0.799	0.826	0.829	0.795	0.815	0.835	0.807	0.873	0.897	0.896	1.013	1.008	1.055
258.2	0.819	0.848	0.789	0.806	0.825	0.813	0.793	0.788	0.802	0.811	0.815	0.799	0.826	0.829	0.795	0.815	0.835	0.807	0.873	0.897	0.896	1.012	1.008	1.054
258.4	0.819	0.848	0.789	0.806	0.825	0.813	0.793	0.788	0.802	0.811	0.814	0.799	0.826	0.829	0.795	0.815	0.835	0.807	0.872	0.897	0.895	1.012	1.007	1.054
258.6	0.819	0.848	0.789	0.806	0.825	0.813	0.793	0.788	0.801	0.811	0.814	0.799	0.826	0.829	0.795	0.814	0.835	0.807	0.872	0.897	0.895	1.012	1.007	1.053
258.8	0.819	0.848	0.789	0.805	0.825	0.813	0.793	0.788	0.801	0.811	0.814	0.799	0.826	0.829	0.795	0.814	0.834	0.807	0.872	0.896	0.895	1.012	1.007	1.053
259	0.819	0.848	0.789	0.805	0.825	0.813	0.793	0.788	0.801	0.811	0.814	0.799	0.826	0.829	0.795	0.814	0.834	0.807	0.872	0.896	0.895	1.011	1.006	1.052
259.2	0.819	0.848	0.789	0.805	0.825	0.813	0.793	0.787	0.801	0.811	0.814	0.799	0.826	0.829	0.794	0.814	0.834	0.807	0.871	0.896	0.895	1.011	1.006	1.051
259.4	0.819	0.848	0.789	0.805	0.825	0.813	0.793	0.787	0.801	0.811	0.814	0.8	0.826	0.83	0.794	0.814	0.834	0.807	0.871	0.896	0.894	1.011	1.005	1.051
259.6	0.819	0.848	0.789	0.804	0.825	0.813	0.793	0.787	0.801	0.811	0.814	0.8	0.826	0.83	0.794	0.814	0.834	0.807	0.871	0.896	0.894	1.01	1.005	1.05
259.8	0.819	0.847	0.788	0.804	0.825	0.813	0.793	0.787	0.801	0.811	0.814	0.8	0.826	0.83	0.794	0.815	0.833	0.807	0.871	0.896	0.894	1.01	1.004	1.049
260	0.818	0.847	0.788	0.804	0.825	0.813	0.793	0.787	0.801	0.811	0.814	0.799	0.826	0.83	0.794	0.815	0.833	0.807	0.87	0.896	0.894	1.009	1.004	1.048
260.2	0.818	0.847	0.788	0.804	0.825	0.813	0.792	0.787	0.801	0.811	0.813	0.799	0.826	0.83	0.794	0.814	0.833	0.807	0.87	0.895	0.894	1.009	1.003	1.048
260.4	0.818	0.847	0.788	0.803	0.825	0.813	0.792	0.786	0.801	0.81	0.814	0.799	0.826	0.83	0.794	0.814	0.832	0.807	0.87	0.894	0.893	1.008	1.003	1.047
260.6	0.818	0.847	0.787	0.803	0.825	0.812	0.792	0.786	0.801	0.81	0.814	0.799	0.826	0.83	0.794	0.815	0.832	0.807	0.869	0.894	0.893	1.007	1.002	1.046
260.8	0.817	0.846	0.787	0.803	0.825	0.812	0.792	0.786	0.801	0.81	0.814	0.798	0.826	0.83	0.795	0.815	0.832	0.807	0.869	0.893	0.893	1.007	1.002	1.046
261	0.817	0.846	0.787	0.803	0.826	0.812	0.792	0.787	0.8	0.81	0.814	0.798	0.826	0.829	0.795	0.815	0.832	0.807	0.869	0.893	0.892	1.006	1.002	1.045
261.2	0.817	0.847	0.787	0.803	0.826	0.812	0.792	0.787	0.8	0.81	0.814	0.797	0.826	0.829	0.795	0.815	0.832	0.806	0.868	0.892	0.892	1.005	1.001	1.045
261.4	0.817	0.847	0.787	0.803	0.826	0.812	0.792	0.788	0.8	0.809	0.813	0.797	0.826	0.829	0.795	0.815	0.832	0.806	0.868	0.892	0.891	1.005	1.001	1.044
261.6	0.818	0.847	0.787	0.803	0.826	0.812	0.792	0.788	0.8	0.809	0.813	0.796	0.826	0.828	0.796	0.815	0.832	0.806	0.868	0.892	0.891	1.004	1.001	1.043
261.8	0.818	0.847	0.787	0.803	0.826	0.812	0.792	0.789	0.8	0.81	0.813	0.796	0.825	0.828	0.796	0.815	0.832	0.805	0.867	0.891	0.891	1.004	1	1.043
262	0.818	0.847	0.787	0.803	0.826	0.811	0.791	0.789	0.8	0.81	0.813	0.796	0.825	0.827	0.796	0.815	0.832	0.805	0.867	0.891	0.89	1.003	1	1.043
262.2	0.818	0.847	0.787	0.802	0.825	0.811	0.792	0.789	0.8	0.81	0.812	0.796	0.825	0.827	0.796	0.815	0.832	0.805	0.867	0.891	0.89	1.003	0.999	1.042
262.4	0.818	0.847	0.787	0.802	0.825	0.812	0.792	0.789	0.8	0.81	0.812	0.796	0.825	0.827	0.796	0.815	0.831	0.804	0.866	0.89	0.89	1.003	0.999	1.042
262.6	0.818	0.847	0.787	0.802	0.825	0.812	0.792	0.79	0.8	0.81	0.812	0.796	0.824	0.827	0.795	0.815	0.831	0.804	0.866	0.89	0.89	1.002	0.998	1.041
262.8	0.818	0.847	0.787	0.802	0.825	0.812	0.792	0.79	0.8	0.81	0.812	0.796	0.824	0.826	0.795	0.815	0.831	0.804	0.866	0.89	0.89	1.002	0.998	1.041
263	0.818	0.847	0.786	0.802	0.824	0.812	0.793	0.79	0.8	0.81	0.812	0.796	0.823	0.826	0.794	0.815	0.831	0.804	0.865	0.89	0.889	1.002	0.997	1.04
263.2	0.818	0.847	0.786	0.802	0.824	0.812	0.793	0.79	0.8	0.81	0.812	0.797	0.823	0.826	0.794	0.815	0.832	0.804	0.865	0.89	0.889	1.001	0.996	1.04
263.4	0.818	0.847	0.786	0.802	0.824	0.812	0.793	0.79	0.8	0.81	0.812	0.797	0.823	0.827	0.793	0.815	0.832	0.803	0.865	0.89	0.889	1.001	0.995	1.039
263.6	0.818	0.846	0.786	0.802	0.824	0.812	0.793	0.79	0.8	0.81	0.812	0.797	0.822	0.827	0.793	0.814	0.832	0.803	0.865	0.889	0.889	1.001	0.994	1.039
263.8	0.818	0.846	0.786	0.802	0.824	0.812	0.793	0.79	0.8	0.81	0.812	0.797	0.822	0.827	0.792	0.814	0.831	0.803	0.864	0.889	0.888	1.001	0.994	1.038
264	0.817	0.846	0.786	0.802	0.824	0.812	0.793	0.789	0.8	0.809	0.812	0.797	0.822	0.827	0.792	0.814	0.831	0.803	0.864	0.888	0.888	1	0.993	1.038
264.2	0.817	0.846	0.786	0.802	0.824	0.812	0.792	0.789	0.8	0.809	0.812	0.797	0.822	0.827	0.792	0.813	0.831	0.803	0.864	0.887	0.887	1	0.992	1.038
264.4	0.817	0.845	0.786	0.802	0.823	0.811	0.792	0.789	0.8	0.809	0.812	0.797	0.822	0.827	0.792	0.813	0.831	0.803	0.864	0.887	0.887	0.999	0.992	1.037
264.6	0.817	0.845	0.786	0.802	0.823	0.811	0.792	0.789	0.8	0.809	0.812	0.797	0.822	0.827	0.792	0.812	0.831	0.803	0.864	0.886	0.886	0.998	0.991	1.037
264.8	0.816	0.845	0.786	0.802	0.823	0.811	0.792	0.789	0.799	0.809	0.812	0.797	0.822	0.827	0.792	0.812	0.831	0.803	0.863	0.886	0.886	0.998	0.991	1.036
265	0.816	0.845	0.786	0.802	0.823	0.811	0.792	0.789	0.799	0.809	0.812	0.797	0.822	0.827	0.792	0.811	0.831	0.803	0.863	0.886	0.886	0.997	0.991	1.035
265.2	0.816	0.844	0.786	0.802	0.823	0.811	0.791	0.789	0.799	0.809	0.812	0.796	0.822	0.827	0.792	0.811	0.831	0.803	0.863	0.886	0.886	0.996	0.99	1.035
265.4	0.816	0.844	0.786	0.801	0.823	0.811	0.791	0.789	0.799	0.809	0.812	0.796	0.822	0.827	0.792	0.81	0.831	0.802	0.863	0.886	0.885	0.996	0.99	1.034
265.6	0.816	0.844	0.786	0.801	0.822	0.811	0.791	0.789	0.799	0.809	0.811	0.796	0.822	0.827	0.792	0.81	0.83	0.802	0.862	0.886	0.885	0.995	0.989	1.033
265.8	0.815	0.843	0.786	0.801	0.822	0.811	0.79	0.789	0.799	0.809	0.811	0.795	0.823	0.827	0.791	0.81	0.83	0.803	0.862	0.886	0.885	0.994	0.989	1.032
266	0.815	0.843	0.785	0.801	0.822	0.811	0.79	0.789	0.8	0.809	0.811	0.795	0.823	0.827	0.791	0.81	0.83	0.802	0.861	0.886	0.885	0.994	0.988	1.032
266.2	0.815	0.843	0.785	0.801	0.822	0.811	0.79	0.789	0.799	0.809	0.811	0.794	0.823	0.827	0.791	0.81	0.83	0.802	0.861	0.886	0.885	0.993	0.988	1.031
266.4	0.815	0.842	0.784	0.801	0.822	0.811	0.79	0.789	0.799	0.809	0.811	0.794	0.823	0.827	0.791	0.81	0.83	0.803	0.861	0.886	0.885	0.993	0.988	1.03
266.6	0.815	0.842	0.784	0.801	0.822	0.811	0.79	0.789	0.799	0.809	0.811	0.794	0.823	0.827	0.791	0.81	0.83	0.803	0.861	0.886	0.885	0.993	0.987	1.03
