# Supplementary material for: A CTP-dependent gating mechanism enables ParB spreading on DNA
Source: eLife. 2021 Aug 16;10:e69676. doi: 10.7554/eLife.69676 (PMC8367383; doi:10.7554/eLife.69676)
Supplement: Figure 6—figure supplement 2—source data 1. [file elife-69676-fig6-figsupp2-data1.zip › Figure6_figure_supplement2/BLI_CTP_titration_mut2_Q82A.csv]

0	-0.007	0	-0.005	-0.004	-0.006	-0.016	-0.01	-0.006	-0.006	-0.012	0.006	0.003	-0.004	-0.005	-0.003	0.011	-0.014	0.003	-0.002	-0.027	-0.027	-0.012	-0.002	-0.025
0.2	-0.007	0.001	-0.005	-0.003	-0.005	-0.015	-0.01	-0.005	-0.005	-0.011	0.006	0.003	-0.004	-0.005	-0.003	0.012	-0.014	0.003	-0.002	-0.026	-0.026	-0.011	-0.002	-0.024
0.4	-0.007	0.001	-0.004	-0.002	-0.004	-0.015	-0.009	-0.004	-0.005	-0.01	0.007	0.002	-0.004	-0.004	-0.002	0.012	-0.013	0.003	-0.001	-0.025	-0.025	-0.01	-0.002	-0.023
0.6	-0.007	0.002	-0.003	-0.001	-0.003	-0.014	-0.008	-0.003	-0.005	-0.009	0.007	0.002	-0.004	-0.003	-0.002	0.013	-0.013	0.002	-0.001	-0.024	-0.024	-0.009	-0.002	-0.021
0.8	-0.006	0.002	-0.003	0	-0.002	-0.013	-0.007	-0.002	-0.004	-0.008	0.007	0.002	-0.004	-0.002	-0.002	0.014	-0.012	0.002	-0.001	-0.022	-0.023	-0.009	-0.003	-0.019
1	-0.006	0.003	-0.002	0.002	-0.001	-0.012	-0.006	-0.001	-0.004	-0.007	0.008	0.001	-0.003	-0.002	-0.002	0.015	-0.011	0.002	0	-0.021	-0.022	-0.008	-0.003	-0.018
1.2	-0.006	0.003	-0.001	0.003	-0.001	-0.01	-0.005	0	-0.004	-0.006	0.008	0.001	-0.003	-0.001	-0.002	0.016	-0.011	0.002	0	-0.02	-0.021	-0.007	-0.003	-0.016
1.4	-0.005	0.004	0	0.004	0	-0.009	-0.004	0	-0.004	-0.004	0.008	0.001	-0.003	0	-0.001	0.017	-0.01	0.002	0	-0.019	-0.02	-0.006	-0.003	-0.014
1.6	-0.005	0.004	0	0.005	0	-0.008	-0.003	0.001	-0.004	-0.003	0.008	0.001	-0.003	0	-0.001	0.017	-0.01	0.002	0.001	-0.017	-0.019	-0.005	-0.003	-0.012
1.8	-0.004	0.004	0	0.006	0	-0.006	-0.003	0.001	-0.004	-0.003	0.008	0.001	-0.002	0	-0.001	0.017	-0.009	0.002	0.001	-0.016	-0.018	-0.004	-0.003	-0.011
2	-0.004	0.004	0.001	0.006	0	-0.005	-0.002	0.002	-0.004	-0.002	0.008	0.002	-0.002	0	0	0.016	-0.009	0.002	0.001	-0.016	-0.017	-0.003	-0.003	-0.01
2.2	-0.003	0.003	0.001	0.007	0	-0.004	-0.001	0.002	-0.004	-0.001	0.008	0.002	-0.002	0.001	0	0.015	-0.009	0.002	0.002	-0.015	-0.016	-0.003	-0.003	-0.009
2.4	-0.003	0.003	0.001	0.007	0	-0.003	-0.001	0.002	-0.004	-0.001	0.008	0.003	-0.001	0.001	0	0.014	-0.008	0.003	0.002	-0.014	-0.015	-0.002	-0.003	-0.008
2.6	-0.002	0.003	0.001	0.007	-0.001	-0.002	0	0.002	-0.004	-0.001	0.007	0.003	-0.001	0.001	0	0.013	-0.008	0.003	0.002	-0.014	-0.014	-0.002	-0.003	-0.008
2.8	-0.002	0.002	0	0.007	-0.001	-0.001	0	0.002	-0.004	-0.001	0.007	0.003	-0.001	0.001	0	0.012	-0.008	0.003	0.002	-0.013	-0.013	-0.001	-0.003	-0.007
3	-0.002	0.002	0	0.008	-0.001	0	0.001	0.002	-0.003	-0.001	0.007	0.004	0	0.001	0	0.011	-0.008	0.003	0.003	-0.013	-0.012	-0.001	-0.003	-0.007
3.2	-0.002	0.002	0	0.008	-0.001	0.001	0.002	0.002	-0.003	-0.001	0.007	0.004	0	0.001	0.001	0.01	-0.008	0.003	0.003	-0.012	-0.011	-0.001	-0.003	-0.006
3.4	-0.002	0.001	0	0.008	-0.001	0.001	0.002	0.001	-0.003	-0.001	0.007	0.004	0	0.001	0.001	0.009	-0.008	0.003	0.003	-0.012	-0.011	0	-0.004	-0.006
3.6	-0.001	0.001	0	0.008	-0.001	0.002	0.003	0.001	-0.003	-0.001	0.007	0.004	0.001	0.002	0.001	0.009	-0.008	0.003	0.003	-0.012	-0.01	0	-0.004	-0.006
3.8	-0.001	0.001	0	0.008	-0.001	0.002	0.003	0.001	-0.002	-0.001	0.007	0.004	0.001	0.002	0.001	0.008	-0.008	0.003	0.003	-0.011	-0.009	0	-0.003	-0.006
4	-0.001	0	-0.001	0.008	-0.001	0.002	0.003	0.001	-0.002	-0.001	0.007	0.004	0.002	0.002	0.001	0.007	-0.008	0.002	0.003	-0.011	-0.009	0	-0.003	-0.006
4.2	-0.001	0	-0.001	0.008	-0.001	0.003	0.003	0.001	-0.002	-0.001	0.007	0.004	0.002	0.003	0.001	0.007	-0.008	0.002	0.003	-0.01	-0.008	0	-0.003	-0.006
4.4	-0.001	0	-0.001	0.008	-0.001	0.003	0.004	0.001	-0.002	0	0.007	0.004	0.003	0.003	0.001	0.007	-0.008	0.002	0.003	-0.009	-0.008	0	-0.003	-0.006
4.6	-0.001	0	-0.001	0.009	-0.001	0.003	0.004	0.001	-0.002	0	0.008	0.004	0.003	0.003	0.001	0.007	-0.007	0.001	0.002	-0.009	-0.007	0	-0.002	-0.005
4.8	-0.001	0	-0.001	0.008	-0.001	0.004	0.004	0.002	-0.002	0	0.008	0.003	0.003	0.003	0.001	0.008	-0.007	0.001	0.002	-0.008	-0.007	0	-0.002	-0.005
5	-0.001	0.001	-0.001	0.008	-0.001	0.004	0.004	0.002	-0.002	0	0.008	0.003	0.003	0.003	0.001	0.008	-0.006	0.001	0.002	-0.007	-0.007	0	-0.002	-0.005
5.2	-0.001	0.001	-0.001	0.008	-0.001	0.004	0.004	0.002	-0.003	0	0.008	0.003	0.003	0.003	0.001	0.008	-0.006	0	0.002	-0.007	-0.007	0.001	-0.002	-0.005
5.4	-0.001	0.001	-0.001	0.008	-0.001	0.005	0.005	0.002	-0.003	0	0.008	0.003	0.003	0.003	0.001	0.008	-0.006	0	0.002	-0.007	-0.007	0.001	-0.002	-0.005
5.6	0	0.001	-0.001	0.007	-0.001	0.005	0.005	0.002	-0.003	0	0.008	0.003	0.003	0.003	0.001	0.008	-0.005	0	0.002	-0.006	-0.007	0.001	-0.002	-0.005
5.8	0	0.001	-0.001	0.007	-0.001	0.005	0.004	0.002	-0.003	0	0.008	0.003	0.004	0.004	0	0.008	-0.005	0	0.002	-0.006	-0.006	0.001	-0.001	-0.004
6	0	0	-0.001	0.007	0	0.005	0.004	0.002	-0.003	0	0.008	0.003	0.004	0.004	0	0.008	-0.004	0	0.002	-0.006	-0.006	0.001	-0.001	-0.004
6.2	0.001	0	-0.001	0.006	0	0.006	0.004	0.002	-0.003	0	0.008	0.003	0.004	0.004	0	0.007	-0.004	0	0.002	-0.005	-0.006	0.001	-0.001	-0.004
6.4	0.001	0	-0.001	0.006	0	0.006	0.004	0.002	-0.002	0	0.008	0.003	0.004	0.004	0	0.007	-0.004	0	0.002	-0.005	-0.006	0.001	-0.001	-0.003
6.6	0.001	0	-0.001	0.006	0	0.006	0.004	0.002	-0.002	0	0.008	0.003	0.003	0.004	0.001	0.007	-0.004	0	0.002	-0.005	-0.006	0	-0.001	-0.003
6.8	0.001	0	-0.001	0.006	0	0.005	0.004	0.002	-0.002	0	0.008	0.004	0.003	0.004	0.001	0.006	-0.004	0	0.002	-0.005	-0.005	0	-0.001	-0.003
7	0.001	0	-0.002	0.006	0	0.005	0.004	0.002	-0.002	0	0.007	0.004	0.003	0.004	0.001	0.006	-0.004	0	0.002	-0.005	-0.005	0	-0.001	-0.002
7.2	0.001	0	-0.002	0.006	0	0.005	0.004	0.002	-0.002	0	0.007	0.004	0.003	0.004	0.001	0.006	-0.004	0	0.002	-0.005	-0.005	0	-0.001	-0.002
7.4	0.001	0	-0.002	0.006	0	0.005	0.004	0.002	-0.002	0	0.007	0.004	0.003	0.004	0.001	0.006	-0.004	0	0.002	-0.005	-0.005	0	-0.001	-0.002
7.6	0	0	-0.001	0.005	0	0.005	0.004	0.002	-0.001	-0.001	0.007	0.005	0.002	0.004	0.001	0.006	-0.005	0	0.002	-0.006	-0.004	0.001	-0.001	-0.003
7.8	0	0	-0.001	0.005	0	0.005	0.004	0.001	-0.001	0	0.007	0.005	0.002	0.004	0.002	0.006	-0.005	0	0.003	-0.006	-0.004	0.001	-0.001	-0.003
8	0	0	-0.001	0.005	-0.001	0.005	0.004	0.001	-0.001	0	0.007	0.005	0.002	0.004	0.002	0.006	-0.005	0	0.003	-0.005	-0.004	0.001	-0.001	-0.003
8.2	0	0	-0.001	0.005	-0.001	0.005	0.003	0.001	-0.001	0	0.007	0.005	0.002	0.004	0.002	0.006	-0.004	-0.001	0.003	-0.005	-0.003	0.001	-0.001	-0.003
8.4	0	0	-0.002	0.005	-0.001	0.005	0.003	0.001	-0.001	0	0.007	0.005	0.002	0.004	0.002	0.006	-0.004	-0.001	0.002	-0.005	-0.003	0.001	-0.001	-0.004
8.6	0.001	0	-0.002	0.005	-0.002	0.005	0.003	0.001	-0.001	0	0.007	0.005	0.002	0.004	0.002	0.006	-0.004	-0.001	0.002	-0.005	-0.003	0.001	-0.001	-0.004
8.8	0.001	0.001	-0.002	0.005	-0.002	0.005	0.003	0.001	-0.001	0	0.007	0.005	0.003	0.004	0.002	0.007	-0.004	0	0.002	-0.005	-0.002	0.001	0	-0.004
9	0.001	0.001	-0.002	0.005	-0.002	0.005	0.004	0.001	-0.001	0	0.007	0.005	0.003	0.003	0.002	0.007	-0.004	0	0.002	-0.005	-0.002	0.001	0	-0.004
9.2	0.001	0.001	-0.002	0.005	-0.002	0.005	0.004	0.001	-0.001	0	0.007	0.005	0.003	0.003	0.002	0.007	-0.004	0	0.002	-0.004	-0.001	0.002	0	-0.004
9.4	0.001	0.001	-0.002	0.005	-0.002	0.005	0.004	0.001	-0.001	0	0.007	0.005	0.003	0.003	0.002	0.007	-0.004	0	0.002	-0.004	-0.001	0.002	0	-0.004
9.6	0.001	0.001	-0.002	0.005	-0.002	0.005	0.004	0	-0.001	0	0.007	0.005	0.003	0.003	0.001	0.007	-0.003	0	0.001	-0.003	-0.001	0.002	0	-0.004
9.8	0.002	0.001	-0.002	0.004	-0.002	0.005	0.004	0	-0.001	0	0.007	0.004	0.003	0.003	0.001	0.007	-0.003	0.001	0.001	-0.003	-0.001	0.002	0	-0.003
10	0.002	0.001	-0.002	0.004	-0.001	0.005	0.004	0	-0.001	0	0.007	0.004	0.003	0.004	0.001	0.007	-0.003	0.001	0.001	-0.002	-0.001	0.002	0	-0.003
10.2	0.002	0.002	-0.003	0.004	-0.001	0.005	0.004	0	-0.001	0	0.007	0.004	0.003	0.003	0.001	0.007	-0.003	0.001	0.001	-0.002	-0.002	0.002	0	-0.003
10.4	0.002	0.002	-0.003	0.004	-0.001	0.005	0.004	0	-0.001	-0.001	0.007	0.004	0.003	0.003	0.001	0.006	-0.003	0.002	0.001	-0.002	-0.002	0.002	0	-0.003
10.6	0.003	0.002	-0.003	0.004	-0.001	0.005	0.004	0	-0.001	0	0.007	0.004	0.003	0.003	0.001	0.006	-0.003	0.002	0.001	-0.002	-0.002	0.002	0	-0.003
10.8	0.003	0.002	-0.003	0.004	0	0.005	0.004	0	-0.001	0	0.006	0.004	0.003	0.003	0.001	0.005	-0.003	0.002	0.001	-0.002	-0.003	0.002	0	-0.003
11	0.003	0.002	-0.003	0.004	0	0.005	0.004	0	0	0	0.006	0.004	0.003	0.004	0.001	0.005	-0.003	0.002	0.001	-0.002	-0.003	0.002	0	-0.003
11.2	0.003	0.002	-0.003	0.004	0	0.005	0.004	0	0	0	0.006	0.004	0.003	0.004	0.001	0.005	-0.003	0.002	0.001	-0.002	-0.003	0.002	0	-0.003
11.4	0.003	0.002	-0.003	0.004	0	0.005	0.004	0	0	0	0.006	0.003	0.003	0.004	0.001	0.004	-0.003	0.003	0.001	-0.002	-0.003	0.002	0	-0.003
11.6	0.003	0.001	-0.003	0.004	0	0.005	0.004	0	0	0	0.006	0.003	0.003	0.004	0.001	0.004	-0.003	0.003	0.001	-0.002	-0.003	0.002	0	-0.003
11.8	0.003	0.001	-0.003	0.004	0	0.005	0.004	0	0	0	0.005	0.003	0.003	0.004	0.001	0.004	-0.003	0.003	0.001	-0.002	-0.003	0.002	0	-0.004
12	0.003	0.001	-0.003	0.004	0	0.005	0.004	0	0	0	0.005	0.003	0.003	0.004	0.001	0.004	-0.002	0.003	0.001	-0.002	-0.003	0.002	0	-0.004
12.2	0.003	0.001	-0.003	0.004	0	0.005	0.004	0	0	0	0.005	0.003	0.003	0.004	0.002	0.004	-0.002	0.002	0.001	-0.002	-0.003	0.002	0.001	-0.004
12.4	0.003	0.001	-0.003	0.004	0	0.005	0.004	0	0.001	0	0.005	0.003	0.003	0.004	0.002	0.004	-0.002	0.002	0.001	-0.002	-0.003	0.002	0.001	-0.004
12.6	0.003	0.001	-0.002	0.004	0	0.005	0.004	0	0.001	0.001	0.005	0.003	0.003	0.004	0.002	0.004	-0.002	0.002	0.001	-0.002	-0.003	0.002	0.001	-0.004
12.8	0.003	0.001	-0.002	0.003	0.001	0.006	0.004	0	0.001	0.001	0.005	0.003	0.003	0.004	0.002	0.004	-0.002	0.002	0.001	-0.002	-0.002	0.002	0.001	-0.004
13	0.003	0.001	-0.002	0.003	0.001	0.006	0.004	0	0.001	0.001	0.005	0.003	0.003	0.004	0.002	0.004	-0.002	0.001	0	-0.002	-0.002	0.002	0.001	-0.003
13.2	0.003	0	-0.002	0.003	0.001	0.006	0.004	0	0.001	0.001	0.005	0.003	0.003	0.004	0.002	0.004	-0.002	0.001	0	-0.002	-0.001	0.002	0.001	-0.003
13.4	0.003	0	-0.002	0.003	0.001	0.006	0.004	0	0.001	0.001	0.005	0.003	0.002	0.004	0.002	0.004	-0.002	0.001	0	-0.002	-0.001	0.002	0.002	-0.003
13.6	0.003	0	-0.002	0.003	0.001	0.006	0.004	0	0.001	0.001	0.006	0.003	0.002	0.004	0.002	0.004	-0.002	0.001	0	-0.002	-0.001	0.002	0.002	-0.002
13.8	0.003	0	-0.002	0.003	0.001	0.006	0.004	0	0.001	0.001	0.006	0.003	0.002	0.004	0.002	0.004	-0.002	0.001	0	-0.002	-0.001	0.002	0.002	-0.002
14	0.003	0	-0.002	0.002	0.001	0.006	0.004	0	0.002	0.001	0.006	0.003	0.002	0.004	0.002	0.004	-0.002	0.001	0	-0.002	-0.001	0.003	0.002	-0.002
14.2	0.003	0	-0.001	0.002	0.001	0.006	0.004	0.001	0.002	0.001	0.006	0.003	0.002	0.004	0.002	0.004	-0.002	0.001	0	-0.002	-0.001	0.003	0.002	-0.001
14.4	0.003	0	-0.001	0.002	0.001	0.006	0.003	0.001	0.002	0.001	0.006	0.003	0.001	0.003	0.001	0.003	-0.003	0.001	0	-0.002	-0.001	0.003	0.002	-0.001
14.6	0.003	0	-0.001	0.002	0.001	0.006	0.003	0.001	0.002	0.001	0.006	0.003	0.001	0.003	0.001	0.003	-0.003	0.002	0	-0.002	-0.001	0.003	0.002	-0.001
14.8	0.003	0	-0.001	0.002	0.001	0.006	0.003	0.001	0.003	0	0.006	0.003	0.001	0.003	0.001	0.003	-0.003	0.002	0	-0.002	-0.001	0.002	0.002	-0.001
15	0.002	0	-0.001	0.002	0.001	0.005	0.002	0.001	0.003	0	0.006	0.003	0.001	0.003	0	0.003	-0.002	0.002	0	-0.002	-0.001	0.002	0.002	0
15.2	0.002	0.001	-0.001	0.002	0	0.005	0.002	0.001	0.003	0	0.006	0.003	0.001	0.003	0	0.003	-0.002	0.002	0	-0.001	-0.001	0.002	0.002	0
15.4	0.002	0.001	-0.001	0.002	0	0.005	0.001	0.001	0.003	0	0.006	0.003	0.001	0.003	0	0.003	-0.002	0.002	0	-0.001	-0.001	0.002	0.002	0
15.6	0.002	0.001	-0.001	0.002	0	0.005	0.001	0.001	0.003	0	0.005	0.003	0.001	0.003	-0.001	0.003	-0.002	0.002	0	-0.001	-0.001	0.002	0.002	-0.001
15.8	0.002	0.001	-0.001	0.002	0	0.005	0.001	0.001	0.003	0	0.005	0.003	0.001	0.002	-0.001	0.003	-0.001	0.002	0	-0.001	-0.001	0.002	0.001	-0.001
16	0.002	0.001	-0.001	0.002	0	0.005	0.001	0.001	0.003	0	0.005	0.003	0.001	0.002	-0.001	0.003	-0.001	0.002	0	-0.001	-0.001	0.002	0.001	-0.001
16.2	0.002	0.001	-0.001	0.002	0	0.005	0.001	0.001	0.003	-0.001	0.005	0.003	0.001	0.002	-0.001	0.003	-0.001	0.002	0	0	-0.001	0.002	0.001	-0.001
16.4	0.002	0.001	-0.001	0.002	0.001	0.005	0.001	0.001	0.003	-0.001	0.005	0.002	0.001	0.002	-0.001	0.003	0	0.002	0	0	-0.001	0.002	0.001	0
16.6	0.002	0.001	-0.001	0.002	0.001	0.004	0.001	0.001	0.002	0	0.005	0.002	0.002	0.002	-0.001	0.002	0	0.002	0	0	-0.001	0.001	0.001	-0.001
16.8	0.002	0.001	-0.002	0.003	0.001	0.004	0.001	0.002	0.002	0	0.005	0.001	0.002	0.002	-0.001	0.002	0	0.001	0	0	-0.001	0.001	0.001	-0.001
17	0.002	0.001	-0.002	0.003	0.001	0.004	0.002	0.002	0.002	0	0.004	0.001	0.002	0.002	-0.001	0.002	-0.001	0.001	0	0	-0.001	0.001	0.001	-0.001
17.2	0.003	0.001	-0.002	0.003	0.001	0.004	0.002	0.002	0.002	0	0.004	0.001	0.003	0.002	-0.001	0.002	-0.001	0.001	0	-0.001	-0.001	0.001	0.001	-0.001
17.4	0.003	0.001	-0.002	0.002	0.001	0.004	0.002	0.001	0.002	0	0.004	0.001	0.003	0.002	-0.001	0.002	-0.001	0.001	0	-0.001	-0.001	0.001	0.001	-0.001
17.6	0.003	0.001	-0.001	0.002	0.001	0.003	0.002	0.001	0.002	0	0.004	0.001	0.003	0.002	-0.001	0.002	-0.001	0	0	-0.001	-0.001	0.001	0.001	-0.002
17.8	0.003	0.001	-0.001	0.002	0.001	0.003	0.002	0.001	0.001	0	0.004	0.001	0.004	0.002	-0.001	0.002	-0.001	0	0	-0.001	-0.001	0.001	0.001	-0.002
18	0.003	0	-0.001	0.002	0.001	0.003	0.002	0.001	0.001	0	0.004	0.001	0.004	0.003	-0.001	0.002	-0.001	0	0	0	-0.001	0.001	0	-0.002
18.2	0.003	0	-0.001	0.002	0.001	0.003	0.002	0.001	0.001	0	0.003	0.001	0.004	0.003	-0.001	0.001	-0.001	0	0	0	-0.001	0.001	0	-0.002
18.4	0.003	0	0	0.002	0.001	0.003	0.002	0.001	0.001	0	0.003	0.002	0.004	0.003	-0.001	0.001	-0.001	0	0	0	-0.001	0.001	0	-0.002
18.6	0.003	0	0	0.002	0.001	0.003	0.002	0.001	0.001	0	0.003	0.002	0.004	0.003	-0.001	0.001	0	0	0	0	-0.001	0.001	0	-0.002
18.8	0.003	0	0	0.002	0	0.003	0.002	0.001	0.001	0	0.003	0.002	0.004	0.003	-0.001	0.001	0	0	0	0	-0.001	0.001	0	-0.002
19	0.002	0	0	0.002	0	0.003	0.002	0.001	0.001	0.001	0.003	0.002	0.004	0.003	-0.001	0.001	0	0	0	0	-0.001	0.001	0	-0.002
19.2	0.002	0	0	0.002	-0.001	0.003	0.002	0.001	0.001	0.001	0.003	0.002	0.003	0.004	-0.001	0.001	0	0	0	0	-0.001	0.001	0	-0.002
19.4	0.002	0	0	0.002	-0.001	0.003	0.002	0.001	0.001	0.001	0.003	0.002	0.003	0.004	-0.001	0.001	0	0	0	0	0	0.001	0	-0.002
19.6	0.001	0	0	0.001	-0.001	0.003	0.002	0.001	0.001	0.001	0.002	0.002	0.002	0.004	-0.001	0.001	0	0.001	0	0	0	0.001	0	-0.002
19.8	0.001	0	0	0.001	-0.001	0.004	0.002	0.001	0.001	0.001	0.002	0.002	0.002	0.004	-0.001	0.001	-0.001	0.001	0	0.001	0	0.001	0	-0.002
20	0.001	0	-0.001	0.001	-0.001	0.004	0.002	0.001	0.001	0.001	0.002	0.001	0.001	0.004	-0.001	0.001	-0.001	0.001	0	0.001	0	0	0	-0.002
20.2	0	0	-0.001	0.001	-0.001	0.004	0.002	0.001	0.001	0.001	0.002	0.001	0.001	0.004	-0.001	0.002	-0.001	0.001	0	0.001	0	0	0	-0.001
20.4	0	0.001	-0.001	0.001	-0.001	0.004	0.002	0.001	0	0	0.002	0.001	0.001	0.004	-0.001	0.002	-0.001	0.001	0	0	0	0	0	-0.001
20.6	0	0.001	-0.001	0.001	-0.001	0.004	0.002	0.002	0	0	0.002	0.001	0.001	0.004	-0.001	0.002	-0.001	0.001	0	0	0	0	0	-0.001
20.8	-0.001	0	-0.001	0.001	-0.001	0.003	0.002	0.002	0	0	0.002	0.001	0.001	0.004	-0.001	0.002	-0.001	0.001	0	0	0	0	0	-0.001
21	-0.001	0	-0.001	0.001	-0.001	0.003	0.001	0.002	0.001	0	0.002	0.001	0.001	0.004	-0.001	0.002	-0.001	0.001	0	0	0.001	0	0	-0.001
21.2	-0.001	0	-0.001	0.001	-0.001	0.003	0.001	0.002	0.001	0	0.002	0.001	0.001	0.003	-0.001	0.002	-0.001	0.001	0	0	0	0	0	-0.001
21.4	-0.001	0	-0.001	0.001	0	0.003	0.001	0.002	0.001	0	0.002	0.001	0.001	0.003	-0.001	0.002	-0.001	0.001	0	0	0	0.001	0	-0.001
21.6	0	0	-0.001	0.001	0	0.003	0.001	0.002	0.001	0	0.002	0.001	0.001	0.003	-0.001	0.003	-0.001	0.001	0	0	0	0.001	0	-0.001
21.8	0	0	-0.001	0.001	0	0.003	0	0.002	0.001	0	0.002	0.002	0.001	0.003	-0.001	0.003	-0.001	0	0	0	0	0.001	0	-0.001
22	0	0	-0.001	0.001	0	0.003	0	0.002	0.001	0	0.002	0.002	0.001	0.002	0	0.003	-0.001	0	0	0	-0.001	0.001	0	-0.001
22.2	0	0	0	0.002	0	0.003	0	0.002	0.001	0	0.002	0.002	0.001	0.002	0	0.003	-0.001	0	0	0.001	-0.001	0.001	0	-0.001
22.4	0	0.001	0	0.002	0	0.003	0	0.002	0.001	0	0.002	0.002	0.001	0.002	0	0.003	-0.001	0	0	0.001	-0.001	0.001	0	-0.001
22.6	0.001	0.001	0	0.002	0.001	0.003	-0.001	0.001	0.001	0	0.002	0.002	0.001	0.002	0	0.002	-0.001	0	0	0.001	-0.001	0.001	0	-0.001
22.8	0.001	0.001	0	0.002	0.001	0.003	-0.001	0.001	0.002	0	0.002	0.002	0.001	0.002	0	0.002	-0.001	0	0	0.001	-0.001	0.001	0	-0.001
23	0.001	0.001	-0.001	0.002	0.001	0.002	-0.001	0.001	0.001	0	0.002	0.002	0.001	0.002	0	0.002	0	0	0.001	0.001	-0.001	0.001	0	-0.002
23.2	0.001	0.001	-0.001	0.002	0.001	0.002	-0.001	0.001	0.001	0	0.002	0.001	0.001	0.002	0	0.002	0	0.001	0.001	0.001	0	0	-0.001	-0.002
23.4	0.001	0.001	-0.001	0.002	0.001	0.002	-0.001	0.001	0.001	0	0.002	0.001	0	0.002	0	0.002	0	0.001	0.001	0.001	0	0	-0.001	-0.002
23.6	0.001	0.001	-0.001	0.002	0.001	0.002	0	0.001	0.001	0	0.002	0.001	0	0.002	0	0.002	0	0.001	0.001	0.001	0	0	-0.001	-0.002
23.8	0.001	0.001	-0.001	0.002	0.001	0.002	0	0.001	0.001	0	0.002	0.001	0	0.002	0	0.002	0	0.001	0.001	0.001	0.001	0	-0.001	-0.002
24	0.001	0.001	-0.001	0.002	0.001	0.002	0	0.001	0	0	0.002	0.001	0	0.001	0	0.002	0	0.001	0.001	0.001	0.001	0	-0.001	-0.002
24.2	0.001	0.001	-0.001	0.002	0	0.002	0	0.001	0	-0.001	0.002	0.001	0	0.001	0	0.002	0	0.001	0.001	0.001	0.001	0	-0.001	-0.001
24.4	0.001	0.001	-0.001	0.002	0	0.001	0	0.001	0	-0.001	0.002	0	0	0.001	0.001	0.003	0	0.001	0.001	0	0.002	0.001	-0.001	-0.001
24.6	0.001	0.001	-0.001	0.002	0	0.001	0	0.001	0	-0.001	0.002	0	0	0.002	0.001	0.003	0	0.001	0.001	0	0.002	0.001	-0.001	-0.001
24.8	0.001	0.001	-0.001	0.001	0	0.001	0	0.001	0	-0.001	0.002	0	0.001	0.002	0.001	0.003	0	0.001	0.001	0	0.002	0.001	-0.001	-0.001
25	0.001	0.001	-0.001	0.001	0	0.001	-0.001	0.001	0	-0.001	0.002	0	0.001	0.002	0.001	0.003	0	0	0	0	0.002	0.001	0	-0.001
25.2	0.001	0.001	-0.001	0.001	0	0.001	-0.001	0.001	0	-0.001	0.002	0	0.001	0.002	0.001	0.002	0	0	0	0	0.001	0.001	0	-0.001
25.4	0.001	0.001	-0.001	0.001	0	0	-0.001	0.001	0	-0.001	0.002	0	0.001	0.002	0.001	0.002	0	0	0	0	0.001	0.001	0	0
25.6	0.001	0.001	-0.001	0.001	0	0	-0.001	0.001	0.001	-0.001	0.002	0	0.001	0.002	0.001	0.002	0	0	0	0	0.001	0.001	0	0
25.8	0.001	0.001	-0.001	0.001	0	0.001	-0.001	0.001	0.001	-0.001	0.002	0	0.002	0.001	0.001	0.002	0	0.001	-0.001	0	0.001	0.001	0.001	0
26	0.001	0.001	-0.001	0.001	0.001	0	-0.001	0.001	0.001	-0.001	0.002	0	0.001	0.001	0.002	0.002	0	0.001	-0.001	0	0.001	0.001	0.001	0
26.2	0.001	0.001	-0.001	0.001	0.001	0	-0.001	0.001	0.001	-0.001	0.001	0	0.001	0.001	0.002	0.002	0	0.001	-0.001	0	0	0.001	0.001	0
26.4	0.001	0.001	-0.001	0	0.001	0	0	0.001	0.001	0	0.001	0	0.001	0.001	0.002	0.001	0	0.001	-0.001	0	0	0.001	0.002	0
26.6	0.001	0.001	-0.001	0	0.001	0	0	0.001	0.001	0	0.001	0	0.001	0.001	0.002	0.001	0	0.001	-0.001	0	0	0.001	0.002	0
26.8	0.001	0.001	-0.001	0	0.001	0	0	0.001	0.001	0.001	0.001	0	0.001	0.001	0.002	0.001	0	0.001	-0.001	0	0	0.001	0.001	0
27	0	0.001	0	0	0.001	0	0.001	0.001	0.001	0.001	0.001	0	0.001	0.001	0.002	0.001	0	0.001	0	0	0	0	0.001	0
27.2	0	0	0	0	0.001	0	0.001	0	0	0.001	0.001	0	0.001	0.001	0.002	0	0	0.001	0	0	0	0	0.001	0
27.4	0	0	0	0	0.001	0	0.001	0	0	0.001	0	0	0.001	0	0.001	0	0	0.001	0	0	0	0	0.001	0
27.6	0	0	0	0	0	0	0.001	0	0	0.001	0	0	0	0	0.001	0	0	0	0	0	0	0	0.001	0
27.8	0	0	0	0	0	0	0.001	0	-0.001	0	0	0	0	0	0.001	0	0	0	0	0	0.001	0	0	0
28	0	0	0	0	0	0	0.001	0	-0.001	0	0	0	0	0	0	0	0	0	0	0	0.001	0	0	0
28.2	0	0	0.001	0	0	0	0.001	0	-0.001	0	0	0	0	0	0	0	0	0	0	0	0	0	0	0
28.4	0	0	0.001	0	0	0	0	0	-0.001	0	0	0	0	0	0	0	0	0	0	0	0	0	0	0
28.6	0	0	0	0	0	0	0	0	0	0	0	0	0	0	0	0	0	0	0	0	0	0	0	0
28.8	0	0	0	0	0	0	-0.001	0	0	-0.001	0	0	0	0	-0.001	0	0	-0.001	0	0	0	0	-0.001	0
29	0	0	0	0	0	0	-0.001	0	0	-0.001	0	0	0	0	-0.001	0	0	0	0	0	0	0	-0.001	0
29.2	0	0	0	0	0	0	-0.001	0	0	-0.001	0	0	0	0	-0.001	0	0	0	0	0	0	0	-0.001	0
29.4	0	0	-0.001	0	0	0	-0.001	0	0	-0.001	0	0	0	0	-0.001	0	0	0	0	0	-0.001	0	-0.001	-0.001
29.6	0	0	-0.001	-0.001	0	0	-0.001	0	0.001	-0.001	0	-0.001	0	0	-0.001	0	0	0	0	0	-0.001	0	-0.001	-0.001
29.8	0	-0.001	-0.001	-0.001	0	0	-0.001	0	0.001	0	0	-0.001	0	0	-0.001	0	0	0	0	0	-0.001	0	0	-0.001
30	0	0	0	0	0	0	0	0	0	0	0	0	0	0	0	0	0	0	0	0	0	0	0	0
30.2	0.026	0.026	0.028	0.029	0.034	0.032	0.029	0.027	0.035	0.032	0.031	0.032	0.031	0.028	0.033	0.032	0.031	0.03	0.031	0.032	0.03	0.03	0.027	0.031
30.4	0.056	0.057	0.061	0.063	0.072	0.07	0.063	0.059	0.075	0.069	0.067	0.07	0.067	0.06	0.071	0.069	0.067	0.066	0.067	0.069	0.065	0.066	0.059	0.067
30.6	0.09	0.092	0.097	0.101	0.115	0.112	0.101	0.095	0.119	0.11	0.106	0.111	0.108	0.098	0.114	0.111	0.108	0.106	0.108	0.111	0.106	0.107	0.096	0.109
30.8	0.126	0.13	0.137	0.142	0.161	0.157	0.141	0.135	0.166	0.155	0.149	0.156	0.152	0.14	0.161	0.156	0.152	0.15	0.153	0.158	0.151	0.152	0.137	0.155
31	0.164	0.17	0.178	0.185	0.208	0.204	0.184	0.176	0.214	0.201	0.194	0.203	0.199	0.185	0.21	0.204	0.199	0.196	0.202	0.207	0.199	0.201	0.182	0.205
31.2	0.203	0.211	0.221	0.228	0.256	0.252	0.227	0.219	0.264	0.247	0.24	0.251	0.247	0.232	0.262	0.253	0.248	0.243	0.252	0.258	0.25	0.253	0.229	0.258
31.4	0.241	0.252	0.262	0.271	0.302	0.299	0.27	0.262	0.311	0.293	0.285	0.298	0.295	0.28	0.313	0.301	0.297	0.291	0.304	0.31	0.302	0.306	0.279	0.313
31.6	0.278	0.292	0.303	0.312	0.346	0.345	0.311	0.303	0.357	0.337	0.328	0.342	0.341	0.327	0.363	0.348	0.344	0.337	0.356	0.362	0.354	0.359	0.329	0.368
31.8	0.311	0.329	0.34	0.35	0.386	0.386	0.349	0.342	0.398	0.376	0.368	0.383	0.384	0.372	0.41	0.392	0.389	0.381	0.406	0.412	0.404	0.411	0.378	0.422
32	0.34	0.363	0.373	0.383	0.42	0.422	0.381	0.376	0.432	0.411	0.402	0.419	0.422	0.413	0.452	0.431	0.429	0.42	0.452	0.458	0.452	0.46	0.425	0.472
32.2	0.364	0.39	0.4	0.409	0.447	0.451	0.407	0.405	0.459	0.438	0.429	0.448	0.454	0.449	0.488	0.463	0.463	0.453	0.494	0.499	0.494	0.505	0.468	0.519
32.4	0.384	0.414	0.423	0.43	0.468	0.475	0.429	0.429	0.482	0.461	0.452	0.472	0.482	0.48	0.518	0.49	0.493	0.482	0.531	0.536	0.534	0.546	0.508	0.562
32.6	0.401	0.434	0.444	0.447	0.486	0.496	0.448	0.449	0.501	0.48	0.472	0.493	0.507	0.509	0.546	0.515	0.519	0.509	0.567	0.572	0.571	0.585	0.547	0.603
32.8	0.416	0.452	0.462	0.461	0.502	0.514	0.464	0.468	0.518	0.496	0.489	0.511	0.528	0.535	0.572	0.537	0.543	0.533	0.601	0.607	0.607	0.623	0.585	0.642
33	0.429	0.469	0.478	0.474	0.515	0.529	0.478	0.483	0.532	0.51	0.504	0.527	0.548	0.559	0.595	0.557	0.565	0.555	0.634	0.64	0.642	0.66	0.621	0.681
33.2	0.44	0.483	0.493	0.484	0.527	0.542	0.49	0.497	0.545	0.522	0.517	0.541	0.565	0.58	0.616	0.576	0.585	0.576	0.665	0.672	0.675	0.695	0.656	0.718
33.4	0.451	0.496	0.507	0.494	0.537	0.555	0.501	0.51	0.557	0.533	0.528	0.554	0.582	0.599	0.635	0.593	0.603	0.596	0.696	0.704	0.707	0.73	0.691	0.754
33.6	0.46	0.508	0.519	0.503	0.547	0.566	0.511	0.521	0.568	0.543	0.539	0.566	0.597	0.618	0.653	0.61	0.621	0.615	0.725	0.735	0.739	0.764	0.724	0.789
33.8	0.469	0.52	0.531	0.511	0.556	0.577	0.52	0.532	0.578	0.553	0.549	0.577	0.611	0.634	0.67	0.625	0.639	0.633	0.755	0.765	0.77	0.797	0.756	0.824
34	0.478	0.53	0.542	0.518	0.565	0.587	0.529	0.542	0.588	0.562	0.558	0.588	0.624	0.65	0.686	0.641	0.655	0.65	0.784	0.795	0.8	0.83	0.788	0.858
34.2	0.486	0.54	0.552	0.526	0.574	0.596	0.537	0.551	0.597	0.571	0.567	0.598	0.637	0.664	0.701	0.656	0.672	0.667	0.812	0.824	0.829	0.862	0.819	0.891
34.4	0.493	0.55	0.562	0.533	0.582	0.605	0.545	0.56	0.606	0.579	0.576	0.607	0.649	0.678	0.715	0.67	0.688	0.683	0.84	0.853	0.858	0.893	0.849	0.924
34.6	0.5	0.559	0.571	0.539	0.59	0.614	0.552	0.568	0.615	0.587	0.584	0.617	0.661	0.692	0.728	0.685	0.703	0.699	0.867	0.881	0.886	0.924	0.879	0.956
34.8	0.507	0.568	0.58	0.546	0.598	0.623	0.56	0.576	0.624	0.595	0.591	0.625	0.673	0.705	0.741	0.699	0.718	0.715	0.894	0.908	0.914	0.954	0.908	0.987
35	0.514	0.576	0.588	0.552	0.605	0.631	0.567	0.583	0.632	0.602	0.599	0.634	0.683	0.717	0.753	0.713	0.733	0.73	0.92	0.935	0.941	0.984	0.936	1.017
35.2	0.52	0.584	0.596	0.558	0.612	0.639	0.573	0.59	0.64	0.609	0.606	0.642	0.694	0.729	0.764	0.727	0.748	0.744	0.946	0.961	0.968	1.012	0.965	1.048
35.4	0.526	0.591	0.604	0.564	0.619	0.646	0.58	0.596	0.647	0.616	0.613	0.65	0.704	0.74	0.776	0.74	0.762	0.759	0.972	0.987	0.994	1.041	0.992	1.077
35.6	0.531	0.598	0.612	0.57	0.626	0.654	0.586	0.603	0.655	0.622	0.62	0.657	0.714	0.751	0.786	0.754	0.776	0.773	0.997	1.012	1.02	1.069	1.019	1.106
35.8	0.537	0.606	0.619	0.576	0.632	0.661	0.592	0.609	0.661	0.628	0.626	0.665	0.724	0.761	0.796	0.767	0.79	0.787	1.022	1.037	1.045	1.096	1.045	1.134
36	0.542	0.612	0.626	0.581	0.639	0.669	0.598	0.615	0.668	0.634	0.633	0.672	0.733	0.771	0.806	0.779	0.803	0.8	1.046	1.061	1.069	1.123	1.071	1.162
36.2	0.547	0.619	0.633	0.586	0.644	0.676	0.603	0.621	0.674	0.64	0.639	0.678	0.742	0.781	0.815	0.792	0.816	0.813	1.069	1.085	1.093	1.149	1.097	1.189
36.4	0.552	0.625	0.64	0.591	0.65	0.682	0.609	0.627	0.68	0.645	0.644	0.685	0.751	0.79	0.825	0.804	0.829	0.826	1.092	1.108	1.117	1.175	1.122	1.215
36.6	0.557	0.631	0.647	0.596	0.656	0.689	0.614	0.632	0.686	0.65	0.65	0.691	0.76	0.799	0.834	0.816	0.842	0.839	1.114	1.131	1.14	1.2	1.146	1.241
36.8	0.561	0.637	0.653	0.6	0.661	0.695	0.619	0.638	0.691	0.655	0.655	0.697	0.768	0.808	0.843	0.828	0.854	0.852	1.136	1.153	1.162	1.225	1.17	1.267
37	0.566	0.642	0.659	0.605	0.666	0.701	0.623	0.643	0.697	0.66	0.661	0.702	0.777	0.817	0.851	0.84	0.866	0.864	1.158	1.175	1.185	1.25	1.194	1.292
37.2	0.57	0.648	0.664	0.609	0.671	0.707	0.628	0.648	0.702	0.664	0.666	0.708	0.784	0.825	0.86	0.851	0.878	0.876	1.179	1.197	1.206	1.274	1.218	1.317
37.4	0.574	0.653	0.67	0.613	0.676	0.712	0.633	0.653	0.706	0.669	0.671	0.713	0.792	0.833	0.868	0.862	0.89	0.888	1.2	1.218	1.228	1.297	1.241	1.341
37.6	0.578	0.658	0.675	0.617	0.68	0.717	0.637	0.658	0.711	0.674	0.676	0.717	0.8	0.84	0.875	0.873	0.902	0.9	1.221	1.239	1.249	1.321	1.264	1.365
37.8	0.582	0.663	0.68	0.621	0.685	0.722	0.642	0.663	0.715	0.678	0.68	0.722	0.807	0.848	0.883	0.883	0.913	0.912	1.242	1.259	1.27	1.344	1.286	1.388
38	0.586	0.668	0.684	0.625	0.689	0.727	0.646	0.667	0.719	0.683	0.684	0.727	0.815	0.856	0.891	0.894	0.925	0.924	1.262	1.28	1.291	1.367	1.308	1.411
38.2	0.59	0.672	0.689	0.629	0.693	0.731	0.65	0.671	0.723	0.687	0.688	0.731	0.822	0.863	0.898	0.905	0.935	0.935	1.282	1.3	1.311	1.389	1.33	1.434
38.4	0.594	0.676	0.693	0.633	0.696	0.736	0.654	0.675	0.727	0.691	0.692	0.735	0.829	0.871	0.905	0.915	0.946	0.946	1.301	1.32	1.331	1.411	1.351	1.456
38.6	0.598	0.68	0.698	0.637	0.7	0.74	0.658	0.679	0.731	0.694	0.696	0.739	0.836	0.878	0.912	0.925	0.957	0.957	1.32	1.339	1.351	1.432	1.372	1.478
38.8	0.601	0.684	0.702	0.641	0.703	0.744	0.663	0.683	0.735	0.698	0.7	0.743	0.843	0.886	0.919	0.935	0.968	0.968	1.339	1.358	1.37	1.454	1.393	1.499
39	0.605	0.688	0.706	0.645	0.706	0.748	0.666	0.686	0.738	0.702	0.704	0.746	0.85	0.893	0.926	0.945	0.978	0.978	1.358	1.377	1.389	1.475	1.413	1.52
39.2	0.608	0.692	0.71	0.648	0.709	0.751	0.67	0.69	0.742	0.705	0.707	0.75	0.856	0.9	0.932	0.955	0.989	0.989	1.377	1.395	1.408	1.495	1.433	1.541
39.4	0.612	0.695	0.713	0.652	0.712	0.755	0.674	0.693	0.745	0.708	0.711	0.753	0.863	0.907	0.939	0.964	0.999	0.999	1.395	1.413	1.426	1.515	1.453	1.562
39.6	0.615	0.699	0.717	0.656	0.715	0.758	0.677	0.696	0.748	0.711	0.714	0.757	0.87	0.914	0.945	0.974	1.009	1.01	1.413	1.431	1.444	1.535	1.472	1.582
39.8	0.618	0.703	0.72	0.659	0.718	0.761	0.68	0.699	0.751	0.714	0.717	0.76	0.877	0.921	0.951	0.983	1.02	1.02	1.43	1.448	1.461	1.555	1.491	1.602
40	0.621	0.706	0.723	0.662	0.721	0.764	0.683	0.702	0.754	0.717	0.72	0.763	0.883	0.927	0.957	0.993	1.03	1.03	1.447	1.465	1.479	1.575	1.51	1.621
40.2	0.623	0.709	0.726	0.665	0.724	0.767	0.686	0.704	0.757	0.72	0.724	0.767	0.89	0.933	0.963	1.002	1.04	1.04	1.464	1.482	1.496	1.594	1.528	1.64
40.4	0.626	0.712	0.729	0.667	0.726	0.77	0.689	0.707	0.76	0.723	0.727	0.77	0.896	0.939	0.969	1.011	1.049	1.049	1.481	1.498	1.513	1.612	1.546	1.659
40.6	0.629	0.715	0.732	0.67	0.729	0.773	0.692	0.709	0.762	0.725	0.73	0.773	0.902	0.945	0.975	1.02	1.059	1.059	1.497	1.515	1.529	1.631	1.563	1.678
40.8	0.631	0.718	0.734	0.672	0.732	0.775	0.695	0.711	0.764	0.728	0.733	0.776	0.908	0.951	0.981	1.029	1.069	1.068	1.514	1.53	1.546	1.649	1.581	1.696
41	0.633	0.721	0.737	0.675	0.734	0.778	0.698	0.714	0.767	0.731	0.736	0.778	0.914	0.957	0.986	1.038	1.078	1.077	1.529	1.546	1.563	1.667	1.598	1.714
41.2	0.636	0.724	0.739	0.677	0.736	0.78	0.7	0.716	0.769	0.733	0.739	0.781	0.92	0.962	0.992	1.046	1.087	1.086	1.545	1.561	1.579	1.684	1.615	1.732
41.4	0.638	0.727	0.742	0.679	0.739	0.783	0.703	0.718	0.771	0.736	0.741	0.783	0.926	0.968	0.997	1.055	1.096	1.095	1.56	1.577	1.594	1.701	1.632	1.749
41.6	0.64	0.729	0.744	0.681	0.741	0.785	0.705	0.721	0.773	0.738	0.744	0.785	0.931	0.973	1.003	1.063	1.105	1.104	1.576	1.592	1.61	1.718	1.649	1.766
41.8	0.642	0.732	0.746	0.684	0.742	0.788	0.707	0.723	0.775	0.74	0.746	0.788	0.937	0.979	1.008	1.071	1.113	1.112	1.59	1.607	1.625	1.735	1.665	1.783
42	0.644	0.734	0.748	0.686	0.744	0.79	0.71	0.725	0.777	0.742	0.749	0.79	0.943	0.985	1.013	1.08	1.122	1.121	1.605	1.622	1.64	1.751	1.681	1.8
42.2	0.646	0.737	0.75	0.688	0.746	0.792	0.712	0.727	0.779	0.744	0.751	0.792	0.948	0.991	1.019	1.088	1.13	1.129	1.619	1.636	1.655	1.767	1.697	1.816
42.4	0.648	0.739	0.752	0.69	0.748	0.794	0.714	0.729	0.781	0.746	0.753	0.794	0.953	0.996	1.024	1.096	1.139	1.137	1.634	1.651	1.67	1.783	1.712	1.832
42.6	0.651	0.741	0.754	0.692	0.749	0.795	0.716	0.731	0.783	0.748	0.755	0.796	0.959	1.002	1.029	1.104	1.147	1.145	1.648	1.665	1.684	1.798	1.727	1.848
42.8	0.653	0.743	0.755	0.694	0.751	0.797	0.718	0.734	0.785	0.75	0.757	0.798	0.964	1.008	1.034	1.112	1.156	1.153	1.662	1.679	1.698	1.814	1.743	1.864
43	0.655	0.745	0.757	0.696	0.753	0.798	0.72	0.736	0.786	0.752	0.759	0.8	0.969	1.013	1.039	1.119	1.164	1.161	1.676	1.692	1.712	1.829	1.757	1.879
43.2	0.657	0.747	0.758	0.698	0.754	0.8	0.722	0.738	0.788	0.754	0.76	0.801	0.975	1.019	1.044	1.127	1.172	1.169	1.69	1.706	1.725	1.844	1.772	1.894
43.4	0.659	0.748	0.76	0.699	0.756	0.801	0.724	0.74	0.79	0.756	0.762	0.803	0.98	1.024	1.049	1.135	1.18	1.177	1.703	1.719	1.738	1.859	1.787	1.909
43.6	0.661	0.75	0.761	0.701	0.758	0.802	0.726	0.742	0.791	0.758	0.764	0.805	0.985	1.03	1.054	1.143	1.188	1.185	1.717	1.732	1.751	1.874	1.801	1.923
43.8	0.663	0.752	0.763	0.703	0.759	0.803	0.728	0.744	0.793	0.76	0.765	0.806	0.99	1.035	1.059	1.151	1.195	1.193	1.731	1.745	1.764	1.888	1.815	1.937
44	0.665	0.753	0.764	0.705	0.761	0.804	0.73	0.746	0.794	0.762	0.767	0.808	0.996	1.04	1.064	1.158	1.203	1.201	1.744	1.758	1.777	1.903	1.829	1.951
44.2	0.667	0.755	0.766	0.706	0.762	0.805	0.732	0.748	0.795	0.764	0.768	0.809	1.001	1.045	1.068	1.166	1.211	1.208	1.757	1.771	1.79	1.916	1.843	1.966
44.4	0.668	0.756	0.767	0.708	0.764	0.806	0.734	0.749	0.796	0.766	0.77	0.811	1.005	1.051	1.073	1.174	1.218	1.216	1.771	1.784	1.803	1.93	1.856	1.979
44.6	0.67	0.758	0.769	0.709	0.765	0.807	0.736	0.751	0.797	0.768	0.771	0.812	1.01	1.056	1.078	1.181	1.226	1.223	1.784	1.796	1.815	1.943	1.87	1.993
44.8	0.671	0.759	0.77	0.711	0.766	0.808	0.738	0.752	0.799	0.77	0.773	0.813	1.015	1.061	1.082	1.188	1.233	1.231	1.796	1.807	1.828	1.956	1.883	2.007
45	0.672	0.761	0.772	0.713	0.767	0.809	0.74	0.753	0.8	0.771	0.774	0.815	1.02	1.066	1.087	1.195	1.24	1.238	1.809	1.819	1.84	1.969	1.896	2.021
45.2	0.674	0.762	0.773	0.714	0.769	0.81	0.742	0.754	0.801	0.773	0.775	0.816	1.025	1.071	1.091	1.202	1.247	1.245	1.821	1.831	1.852	1.982	1.909	2.034
45.4	0.675	0.764	0.774	0.716	0.77	0.811	0.744	0.756	0.802	0.774	0.777	0.817	1.029	1.076	1.096	1.209	1.254	1.252	1.833	1.842	1.864	1.995	1.922	2.047
45.6	0.676	0.765	0.775	0.718	0.771	0.812	0.745	0.757	0.804	0.776	0.778	0.818	1.033	1.081	1.1	1.216	1.261	1.26	1.844	1.854	1.876	2.008	1.934	2.06
45.8	0.678	0.766	0.776	0.719	0.772	0.813	0.747	0.758	0.805	0.777	0.78	0.819	1.038	1.086	1.105	1.222	1.268	1.267	1.856	1.866	1.887	2.02	1.947	2.073
46	0.68	0.767	0.777	0.721	0.773	0.814	0.748	0.759	0.806	0.778	0.781	0.821	1.042	1.091	1.109	1.229	1.275	1.274	1.867	1.877	1.899	2.033	1.959	2.086
46.2	0.681	0.769	0.778	0.723	0.774	0.815	0.749	0.76	0.807	0.779	0.782	0.822	1.046	1.096	1.113	1.235	1.283	1.28	1.878	1.888	1.91	2.046	1.971	2.098
46.4	0.683	0.77	0.778	0.724	0.775	0.816	0.751	0.761	0.809	0.779	0.783	0.823	1.051	1.1	1.118	1.241	1.289	1.287	1.889	1.899	1.922	2.058	1.983	2.111
46.6	0.685	0.771	0.779	0.725	0.776	0.816	0.752	0.762	0.81	0.78	0.784	0.824	1.055	1.105	1.122	1.247	1.296	1.294	1.9	1.91	1.933	2.07	1.995	2.123
46.8	0.686	0.772	0.78	0.727	0.777	0.817	0.753	0.763	0.811	0.781	0.785	0.826	1.059	1.11	1.126	1.253	1.303	1.3	1.91	1.921	1.944	2.083	2.007	2.134
47	0.687	0.773	0.78	0.728	0.778	0.818	0.754	0.764	0.812	0.782	0.786	0.827	1.063	1.115	1.131	1.259	1.309	1.307	1.921	1.932	1.955	2.095	2.019	2.146
47.2	0.689	0.774	0.781	0.729	0.779	0.818	0.755	0.765	0.813	0.784	0.787	0.828	1.067	1.12	1.135	1.266	1.315	1.313	1.932	1.942	1.965	2.106	2.03	2.157
47.4	0.69	0.775	0.782	0.731	0.78	0.819	0.757	0.766	0.814	0.785	0.788	0.829	1.072	1.124	1.139	1.272	1.322	1.32	1.942	1.953	1.976	2.118	2.041	2.168
47.6	0.691	0.776	0.783	0.732	0.781	0.82	0.758	0.767	0.814	0.786	0.789	0.83	1.076	1.129	1.144	1.278	1.328	1.326	1.953	1.963	1.986	2.129	2.052	2.179
47.8	0.692	0.777	0.784	0.733	0.782	0.821	0.759	0.768	0.815	0.788	0.79	0.831	1.08	1.133	1.148	1.285	1.334	1.332	1.964	1.973	1.997	2.14	2.063	2.19
48	0.693	0.778	0.784	0.734	0.782	0.822	0.759	0.769	0.816	0.79	0.792	0.832	1.084	1.138	1.152	1.291	1.34	1.339	1.974	1.983	2.007	2.151	2.074	2.201
48.2	0.694	0.778	0.785	0.736	0.782	0.823	0.76	0.769	0.816	0.791	0.793	0.832	1.088	1.142	1.156	1.298	1.347	1.345	1.984	1.993	2.017	2.162	2.085	2.212
48.4	0.695	0.779	0.786	0.737	0.783	0.823	0.761	0.77	0.817	0.793	0.794	0.833	1.092	1.146	1.159	1.304	1.353	1.351	1.994	2.003	2.027	2.172	2.095	2.223
48.6	0.696	0.78	0.786	0.738	0.783	0.824	0.763	0.771	0.817	0.794	0.795	0.834	1.096	1.151	1.163	1.31	1.359	1.357	2.004	2.012	2.037	2.183	2.106	2.233
48.8	0.696	0.78	0.787	0.739	0.784	0.825	0.764	0.771	0.818	0.796	0.796	0.835	1.1	1.155	1.167	1.316	1.365	1.363	2.013	2.021	2.046	2.193	2.116	2.244
49	0.697	0.781	0.788	0.74	0.784	0.825	0.765	0.772	0.819	0.797	0.797	0.835	1.104	1.159	1.171	1.322	1.37	1.369	2.023	2.031	2.056	2.203	2.127	2.254
49.2	0.698	0.782	0.789	0.741	0.785	0.826	0.766	0.773	0.82	0.798	0.798	0.836	1.108	1.163	1.174	1.328	1.376	1.375	2.032	2.04	2.065	2.214	2.137	2.264
49.4	0.699	0.783	0.789	0.742	0.786	0.826	0.767	0.774	0.82	0.799	0.799	0.836	1.111	1.167	1.178	1.333	1.382	1.38	2.041	2.049	2.074	2.224	2.147	2.274
49.6	0.7	0.784	0.79	0.743	0.786	0.827	0.768	0.774	0.821	0.8	0.8	0.837	1.115	1.171	1.181	1.339	1.388	1.386	2.051	2.059	2.084	2.234	2.157	2.284
49.8	0.7	0.784	0.791	0.744	0.787	0.827	0.77	0.775	0.821	0.801	0.801	0.837	1.118	1.175	1.185	1.345	1.393	1.391	2.06	2.068	2.093	2.245	2.168	2.294
50	0.701	0.785	0.792	0.744	0.787	0.828	0.771	0.776	0.822	0.802	0.801	0.838	1.122	1.179	1.188	1.35	1.399	1.397	2.069	2.077	2.102	2.255	2.178	2.304
50.2	0.702	0.786	0.792	0.745	0.787	0.828	0.772	0.776	0.822	0.802	0.802	0.839	1.126	1.184	1.192	1.355	1.405	1.402	2.078	2.086	2.111	2.265	2.188	2.314
50.4	0.703	0.787	0.793	0.745	0.788	0.828	0.773	0.777	0.823	0.803	0.803	0.84	1.129	1.188	1.195	1.361	1.41	1.408	2.087	2.095	2.12	2.274	2.197	2.324
50.6	0.703	0.788	0.793	0.746	0.788	0.828	0.774	0.777	0.824	0.803	0.804	0.841	1.133	1.192	1.199	1.366	1.416	1.413	2.097	2.104	2.129	2.284	2.207	2.333
50.8	0.704	0.789	0.794	0.746	0.788	0.828	0.774	0.778	0.824	0.804	0.804	0.842	1.137	1.196	1.202	1.371	1.421	1.419	2.105	2.112	2.137	2.294	2.216	2.343
51	0.704	0.79	0.794	0.746	0.789	0.829	0.775	0.778	0.825	0.805	0.805	0.843	1.14	1.2	1.206	1.376	1.427	1.424	2.114	2.121	2.146	2.303	2.225	2.352
51.2	0.705	0.79	0.795	0.747	0.789	0.829	0.775	0.779	0.825	0.806	0.806	0.843	1.144	1.204	1.209	1.381	1.432	1.43	2.123	2.129	2.154	2.312	2.234	2.361
51.4	0.705	0.791	0.795	0.748	0.79	0.829	0.776	0.78	0.825	0.807	0.807	0.844	1.147	1.209	1.212	1.387	1.438	1.435	2.132	2.137	2.163	2.321	2.243	2.37
51.6	0.706	0.792	0.795	0.748	0.79	0.83	0.776	0.78	0.826	0.808	0.807	0.845	1.151	1.213	1.216	1.392	1.443	1.441	2.141	2.145	2.171	2.33	2.252	2.379
51.8	0.707	0.792	0.796	0.749	0.79	0.83	0.777	0.781	0.826	0.809	0.808	0.845	1.154	1.217	1.219	1.397	1.448	1.446	2.149	2.153	2.18	2.339	2.261	2.387
52	0.708	0.793	0.796	0.75	0.791	0.831	0.777	0.782	0.827	0.81	0.809	0.846	1.158	1.221	1.222	1.402	1.454	1.452	2.158	2.161	2.188	2.348	2.27	2.396
52.2	0.708	0.793	0.796	0.751	0.791	0.831	0.777	0.783	0.827	0.81	0.809	0.847	1.161	1.224	1.225	1.407	1.458	1.457	2.166	2.169	2.196	2.357	2.278	2.405
52.4	0.709	0.794	0.796	0.751	0.792	0.831	0.778	0.784	0.827	0.811	0.81	0.847	1.165	1.228	1.229	1.412	1.463	1.462	2.174	2.176	2.204	2.365	2.287	2.414
52.6	0.71	0.794	0.796	0.752	0.792	0.832	0.778	0.785	0.828	0.812	0.811	0.848	1.168	1.232	1.232	1.417	1.468	1.467	2.183	2.184	2.211	2.374	2.295	2.423
52.8	0.711	0.795	0.797	0.753	0.793	0.832	0.779	0.786	0.829	0.813	0.811	0.848	1.172	1.236	1.236	1.422	1.472	1.472	2.191	2.191	2.219	2.382	2.304	2.431
53	0.712	0.796	0.797	0.753	0.793	0.832	0.779	0.787	0.829	0.813	0.812	0.849	1.175	1.239	1.239	1.426	1.477	1.477	2.199	2.199	2.226	2.391	2.312	2.44
53.2	0.713	0.796	0.798	0.754	0.794	0.833	0.78	0.787	0.83	0.814	0.812	0.849	1.178	1.243	1.242	1.431	1.482	1.481	2.207	2.207	2.234	2.399	2.32	2.448
53.4	0.713	0.797	0.798	0.754	0.795	0.833	0.781	0.788	0.83	0.814	0.813	0.85	1.181	1.246	1.246	1.436	1.486	1.486	2.215	2.214	2.241	2.407	2.329	2.456
53.6	0.714	0.797	0.799	0.755	0.796	0.834	0.782	0.789	0.831	0.815	0.813	0.851	1.185	1.25	1.249	1.441	1.491	1.491	2.223	2.222	2.248	2.415	2.337	2.464
53.8	0.715	0.798	0.8	0.755	0.796	0.834	0.783	0.789	0.831	0.815	0.814	0.851	1.188	1.254	1.253	1.445	1.495	1.496	2.23	2.23	2.256	2.423	2.345	2.472
54	0.715	0.798	0.8	0.756	0.797	0.834	0.783	0.79	0.832	0.816	0.815	0.852	1.191	1.257	1.256	1.45	1.5	1.501	2.237	2.238	2.264	2.43	2.353	2.48
54.2	0.715	0.799	0.8	0.756	0.797	0.835	0.784	0.79	0.832	0.816	0.815	0.853	1.194	1.261	1.259	1.455	1.505	1.505	2.244	2.246	2.271	2.438	2.361	2.488
54.4	0.715	0.799	0.801	0.757	0.797	0.835	0.785	0.79	0.833	0.817	0.816	0.853	1.197	1.264	1.263	1.46	1.51	1.51	2.251	2.253	2.278	2.446	2.369	2.495
54.6	0.716	0.799	0.801	0.757	0.798	0.836	0.786	0.79	0.833	0.818	0.816	0.854	1.2	1.268	1.266	1.464	1.515	1.514	2.258	2.261	2.286	2.454	2.377	2.503
54.8	0.716	0.8	0.801	0.758	0.798	0.836	0.787	0.79	0.834	0.819	0.817	0.854	1.203	1.272	1.269	1.469	1.519	1.519	2.265	2.268	2.293	2.462	2.385	2.51
55	0.716	0.8	0.801	0.759	0.798	0.836	0.787	0.79	0.834	0.82	0.818	0.855	1.205	1.276	1.272	1.474	1.524	1.523	2.272	2.275	2.301	2.469	2.393	2.518
55.2	0.716	0.8	0.801	0.759	0.799	0.837	0.788	0.79	0.835	0.821	0.818	0.855	1.208	1.28	1.275	1.478	1.529	1.528	2.279	2.282	2.308	2.477	2.401	2.525
55.4	0.717	0.801	0.801	0.76	0.799	0.837	0.788	0.791	0.835	0.822	0.819	0.855	1.211	1.284	1.278	1.482	1.534	1.533	2.286	2.289	2.315	2.484	2.408	2.533
55.6	0.717	0.801	0.802	0.761	0.799	0.837	0.789	0.791	0.835	0.823	0.82	0.856	1.214	1.287	1.281	1.487	1.538	1.537	2.293	2.296	2.322	2.491	2.416	2.54
55.8	0.717	0.801	0.802	0.761	0.799	0.837	0.789	0.792	0.836	0.824	0.82	0.856	1.217	1.291	1.283	1.491	1.542	1.541	2.3	2.303	2.329	2.498	2.424	2.548
56	0.718	0.802	0.802	0.762	0.8	0.837	0.79	0.793	0.836	0.824	0.821	0.856	1.22	1.294	1.286	1.496	1.546	1.545	2.307	2.31	2.336	2.506	2.431	2.555
56.2	0.718	0.802	0.802	0.762	0.8	0.838	0.79	0.793	0.836	0.825	0.821	0.856	1.223	1.298	1.289	1.5	1.55	1.549	2.314	2.316	2.343	2.513	2.438	2.563
56.4	0.719	0.803	0.802	0.763	0.8	0.838	0.79	0.793	0.837	0.826	0.821	0.857	1.226	1.301	1.291	1.504	1.554	1.554	2.321	2.323	2.35	2.52	2.445	2.57
56.6	0.72	0.803	0.802	0.764	0.8	0.838	0.791	0.793	0.837	0.826	0.822	0.857	1.229	1.305	1.294	1.508	1.558	1.558	2.328	2.329	2.356	2.527	2.452	2.577
56.8	0.72	0.804	0.802	0.764	0.8	0.839	0.791	0.794	0.838	0.827	0.822	0.858	1.232	1.308	1.297	1.513	1.562	1.562	2.335	2.336	2.362	2.534	2.459	2.584
57	0.721	0.804	0.803	0.765	0.8	0.839	0.792	0.794	0.838	0.827	0.822	0.858	1.235	1.311	1.299	1.517	1.566	1.566	2.341	2.342	2.369	2.541	2.466	2.591
57.2	0.721	0.805	0.803	0.766	0.8	0.838	0.792	0.794	0.839	0.827	0.823	0.858	1.238	1.314	1.302	1.521	1.57	1.571	2.348	2.349	2.376	2.547	2.473	2.598
57.4	0.721	0.805	0.803	0.766	0.801	0.838	0.793	0.795	0.839	0.827	0.823	0.859	1.24	1.317	1.305	1.525	1.574	1.575	2.355	2.355	2.382	2.553	2.48	2.604
57.6	0.722	0.806	0.804	0.767	0.801	0.838	0.793	0.795	0.839	0.827	0.824	0.859	1.243	1.321	1.308	1.529	1.578	1.579	2.361	2.361	2.388	2.56	2.487	2.611
57.8	0.722	0.806	0.804	0.768	0.801	0.838	0.794	0.795	0.84	0.827	0.825	0.86	1.245	1.324	1.311	1.533	1.582	1.583	2.367	2.367	2.395	2.566	2.494	2.617
58	0.722	0.807	0.804	0.768	0.801	0.838	0.795	0.795	0.84	0.828	0.825	0.86	1.247	1.327	1.314	1.536	1.587	1.587	2.374	2.373	2.401	2.572	2.5	2.624
58.2	0.723	0.807	0.805	0.768	0.801	0.838	0.795	0.796	0.84	0.828	0.826	0.861	1.25	1.33	1.316	1.54	1.591	1.591	2.38	2.38	2.407	2.579	2.507	2.63
58.4	0.723	0.807	0.805	0.769	0.801	0.838	0.796	0.796	0.84	0.828	0.826	0.861	1.252	1.333	1.319	1.544	1.595	1.595	2.386	2.386	2.413	2.585	2.514	2.636
58.6	0.723	0.808	0.806	0.769	0.801	0.838	0.797	0.797	0.84	0.829	0.826	0.862	1.255	1.336	1.321	1.548	1.599	1.599	2.392	2.392	2.419	2.592	2.521	2.642
58.8	0.724	0.808	0.806	0.769	0.801	0.838	0.797	0.797	0.84	0.829	0.827	0.862	1.257	1.34	1.324	1.551	1.603	1.603	2.398	2.398	2.425	2.598	2.527	2.649
59	0.724	0.808	0.807	0.77	0.801	0.838	0.798	0.798	0.84	0.83	0.827	0.862	1.26	1.343	1.326	1.555	1.607	1.607	2.405	2.404	2.431	2.605	2.534	2.655
59.2	0.724	0.808	0.807	0.77	0.801	0.838	0.798	0.798	0.84	0.83	0.828	0.863	1.262	1.346	1.328	1.558	1.611	1.611	2.41	2.41	2.436	2.611	2.54	2.662
59.4	0.725	0.808	0.808	0.77	0.802	0.838	0.799	0.799	0.84	0.83	0.828	0.863	1.266	1.349	1.331	1.561	1.615	1.615	2.416	2.417	2.442	2.618	2.547	2.668
59.6	0.725	0.809	0.808	0.77	0.802	0.838	0.799	0.799	0.84	0.831	0.829	0.863	1.269	1.352	1.333	1.565	1.618	1.619	2.422	2.423	2.448	2.624	2.553	2.674
59.8	0.726	0.809	0.809	0.771	0.802	0.839	0.799	0.799	0.841	0.832	0.829	0.864	1.272	1.355	1.336	1.569	1.622	1.623	2.427	2.429	2.453	2.63	2.559	2.68
60	0.726	0.809	0.809	0.771	0.803	0.839	0.8	0.8	0.841	0.832	0.829	0.864	1.275	1.358	1.338	1.572	1.625	1.626	2.433	2.435	2.459	2.637	2.565	2.686
60.2	0.727	0.81	0.809	0.771	0.803	0.84	0.8	0.8	0.842	0.833	0.829	0.864	1.278	1.361	1.341	1.576	1.629	1.63	2.438	2.441	2.464	2.643	2.571	2.692
60.4	0.727	0.81	0.808	0.771	0.803	0.84	0.8	0.8	0.842	0.834	0.829	0.865	1.281	1.364	1.343	1.58	1.633	1.633	2.444	2.446	2.47	2.648	2.577	2.698
60.6	0.728	0.81	0.808	0.772	0.803	0.84	0.8	0.8	0.843	0.835	0.83	0.865	1.283	1.367	1.346	1.584	1.636	1.637	2.45	2.452	2.476	2.654	2.583	2.704
60.8	0.728	0.81	0.808	0.772	0.804	0.84	0.801	0.8	0.843	0.836	0.83	0.866	1.286	1.37	1.348	1.588	1.64	1.641	2.455	2.457	2.481	2.66	2.589	2.71
61	0.728	0.811	0.808	0.772	0.804	0.84	0.801	0.8	0.843	0.836	0.83	0.866	1.289	1.373	1.351	1.591	1.644	1.644	2.461	2.463	2.487	2.666	2.594	2.715
61.2	0.728	0.811	0.808	0.773	0.804	0.84	0.801	0.8	0.843	0.837	0.831	0.866	1.291	1.377	1.353	1.595	1.648	1.648	2.467	2.468	2.492	2.671	2.6	2.721
61.4	0.728	0.812	0.808	0.773	0.805	0.84	0.802	0.8	0.844	0.837	0.831	0.867	1.293	1.38	1.356	1.599	1.651	1.652	2.473	2.473	2.498	2.676	2.606	2.726
61.6	0.728	0.812	0.808	0.773	0.805	0.84	0.802	0.801	0.844	0.838	0.832	0.867	1.295	1.384	1.358	1.602	1.655	1.656	2.478	2.478	2.504	2.682	2.611	2.732
61.8	0.728	0.813	0.808	0.773	0.805	0.841	0.803	0.801	0.844	0.838	0.832	0.867	1.298	1.387	1.361	1.606	1.659	1.659	2.484	2.484	2.509	2.687	2.617	2.737
62	0.728	0.813	0.808	0.773	0.806	0.841	0.803	0.801	0.845	0.838	0.832	0.868	1.299	1.391	1.363	1.609	1.663	1.663	2.489	2.489	2.515	2.693	2.623	2.743
62.2	0.728	0.813	0.808	0.774	0.806	0.841	0.803	0.801	0.845	0.839	0.832	0.868	1.301	1.394	1.365	1.613	1.666	1.666	2.495	2.494	2.52	2.698	2.629	2.748
62.4	0.729	0.813	0.808	0.774	0.807	0.841	0.804	0.802	0.845	0.839	0.833	0.868	1.303	1.398	1.368	1.616	1.67	1.67	2.5	2.5	2.525	2.704	2.634	2.753
62.6	0.729	0.813	0.809	0.775	0.807	0.841	0.805	0.802	0.846	0.839	0.833	0.868	1.305	1.401	1.37	1.619	1.673	1.673	2.506	2.505	2.53	2.709	2.64	2.759
62.8	0.729	0.813	0.809	0.775	0.808	0.841	0.805	0.802	0.846	0.839	0.834	0.868	1.307	1.405	1.372	1.622	1.676	1.677	2.511	2.51	2.535	2.715	2.646	2.764
63	0.73	0.813	0.81	0.776	0.808	0.841	0.805	0.803	0.846	0.84	0.834	0.869	1.309	1.408	1.375	1.626	1.679	1.68	2.516	2.516	2.541	2.721	2.651	2.769
63.2	0.73	0.813	0.81	0.776	0.808	0.841	0.806	0.803	0.846	0.84	0.835	0.869	1.311	1.411	1.377	1.629	1.682	1.683	2.521	2.521	2.546	2.726	2.657	2.775
63.4	0.731	0.814	0.811	0.777	0.808	0.841	0.806	0.804	0.846	0.84	0.835	0.869	1.313	1.414	1.379	1.633	1.685	1.687	2.526	2.526	2.551	2.731	2.662	2.78
63.6	0.731	0.814	0.811	0.778	0.808	0.841	0.806	0.804	0.847	0.84	0.836	0.869	1.315	1.416	1.382	1.636	1.688	1.69	2.531	2.531	2.556	2.737	2.668	2.785
63.8	0.731	0.814	0.811	0.778	0.808	0.841	0.806	0.804	0.847	0.841	0.836	0.869	1.318	1.419	1.384	1.64	1.691	1.693	2.536	2.536	2.561	2.742	2.673	2.791
64	0.732	0.814	0.812	0.778	0.808	0.841	0.807	0.805	0.848	0.842	0.837	0.87	1.32	1.422	1.386	1.643	1.695	1.696	2.542	2.541	2.566	2.747	2.679	2.796
64.2	0.732	0.814	0.812	0.779	0.808	0.841	0.807	0.805	0.848	0.842	0.837	0.87	1.322	1.424	1.388	1.646	1.698	1.699	2.547	2.546	2.571	2.753	2.684	2.801
64.4	0.732	0.814	0.812	0.779	0.808	0.841	0.807	0.805	0.848	0.843	0.837	0.871	1.324	1.427	1.39	1.65	1.701	1.702	2.552	2.55	2.576	2.758	2.69	2.807
64.6	0.732	0.814	0.813	0.78	0.808	0.841	0.808	0.805	0.848	0.844	0.838	0.871	1.326	1.429	1.392	1.653	1.704	1.706	2.557	2.555	2.581	2.763	2.695	2.812
64.8	0.732	0.815	0.813	0.78	0.808	0.841	0.808	0.806	0.849	0.844	0.838	0.872	1.329	1.432	1.394	1.656	1.707	1.709	2.562	2.56	2.586	2.768	2.701	2.817
65	0.732	0.815	0.813	0.78	0.808	0.842	0.808	0.806	0.849	0.845	0.838	0.872	1.331	1.434	1.396	1.659	1.71	1.713	2.566	2.565	2.59	2.773	2.706	2.822
65.2	0.732	0.816	0.814	0.781	0.808	0.842	0.808	0.806	0.849	0.846	0.838	0.872	1.333	1.437	1.398	1.662	1.714	1.716	2.571	2.569	2.596	2.778	2.711	2.827
65.4	0.732	0.816	0.814	0.781	0.808	0.842	0.809	0.806	0.85	0.846	0.838	0.873	1.336	1.439	1.4	1.666	1.717	1.719	2.576	2.574	2.601	2.783	2.716	2.832
65.6	0.732	0.817	0.814	0.781	0.808	0.842	0.809	0.806	0.85	0.846	0.838	0.873	1.338	1.442	1.401	1.669	1.72	1.723	2.581	2.579	2.605	2.788	2.721	2.837
65.8	0.733	0.817	0.814	0.781	0.808	0.843	0.809	0.806	0.85	0.846	0.838	0.873	1.341	1.445	1.403	1.672	1.723	1.726	2.585	2.584	2.61	2.792	2.725	2.842
66	0.733	0.817	0.814	0.781	0.808	0.843	0.809	0.806	0.85	0.847	0.839	0.874	1.343	1.447	1.405	1.674	1.727	1.729	2.59	2.589	2.615	2.797	2.73	2.847
66.2	0.733	0.818	0.814	0.782	0.808	0.843	0.81	0.806	0.851	0.847	0.839	0.874	1.345	1.45	1.407	1.677	1.73	1.732	2.594	2.594	2.62	2.802	2.735	2.852
66.4	0.734	0.818	0.814	0.782	0.808	0.843	0.81	0.807	0.851	0.847	0.839	0.874	1.347	1.452	1.409	1.68	1.733	1.735	2.599	2.599	2.625	2.806	2.74	2.857
66.6	0.734	0.818	0.814	0.782	0.808	0.844	0.811	0.807	0.851	0.848	0.839	0.874	1.35	1.454	1.412	1.683	1.736	1.737	2.603	2.604	2.629	2.811	2.745	2.862
66.8	0.734	0.819	0.814	0.783	0.809	0.844	0.811	0.807	0.851	0.848	0.84	0.874	1.352	1.456	1.414	1.687	1.739	1.74	2.608	2.609	2.634	2.815	2.75	2.866
67	0.735	0.819	0.814	0.783	0.809	0.844	0.811	0.808	0.85	0.848	0.84	0.874	1.354	1.459	1.416	1.69	1.742	1.742	2.612	2.613	2.638	2.82	2.754	2.871
67.2	0.735	0.819	0.815	0.783	0.809	0.844	0.811	0.808	0.85	0.849	0.84	0.874	1.356	1.461	1.418	1.693	1.744	1.745	2.617	2.618	2.643	2.825	2.759	2.875
67.4	0.735	0.819	0.815	0.783	0.809	0.844	0.812	0.808	0.85	0.849	0.84	0.875	1.358	1.463	1.42	1.696	1.748	1.747	2.622	2.622	2.647	2.829	2.764	2.88
67.6	0.735	0.82	0.815	0.783	0.81	0.844	0.812	0.808	0.85	0.849	0.84	0.875	1.36	1.465	1.423	1.699	1.751	1.75	2.627	2.626	2.652	2.834	2.769	2.884
67.8	0.736	0.82	0.815	0.784	0.81	0.844	0.812	0.809	0.85	0.85	0.841	0.875	1.362	1.467	1.425	1.701	1.754	1.753	2.631	2.631	2.656	2.839	2.773	2.889
68	0.736	0.82	0.815	0.784	0.81	0.844	0.813	0.809	0.85	0.85	0.841	0.875	1.363	1.47	1.427	1.704	1.756	1.756	2.636	2.635	2.66	2.844	2.778	2.893
68.2	0.736	0.82	0.815	0.784	0.811	0.844	0.813	0.809	0.85	0.851	0.841	0.875	1.365	1.472	1.429	1.707	1.759	1.759	2.64	2.639	2.664	2.849	2.783	2.898
68.4	0.736	0.82	0.815	0.784	0.811	0.844	0.813	0.809	0.85	0.851	0.841	0.875	1.367	1.475	1.431	1.71	1.762	1.762	2.644	2.643	2.668	2.853	2.787	2.902
68.6	0.736	0.821	0.815	0.784	0.811	0.844	0.813	0.809	0.85	0.851	0.842	0.876	1.368	1.477	1.432	1.713	1.765	1.765	2.649	2.648	2.672	2.858	2.792	2.907
68.8	0.737	0.821	0.815	0.784	0.811	0.844	0.814	0.809	0.85	0.852	0.842	0.876	1.37	1.48	1.434	1.715	1.768	1.768	2.653	2.652	2.677	2.862	2.796	2.911
69	0.736	0.821	0.815	0.785	0.811	0.844	0.814	0.809	0.851	0.852	0.842	0.877	1.371	1.483	1.436	1.718	1.771	1.771	2.657	2.656	2.681	2.867	2.801	2.916
69.2	0.737	0.821	0.815	0.785	0.811	0.844	0.814	0.809	0.851	0.852	0.842	0.877	1.373	1.485	1.438	1.721	1.774	1.774	2.661	2.66	2.685	2.871	2.805	2.92
69.4	0.737	0.821	0.815	0.785	0.811	0.844	0.813	0.809	0.851	0.851	0.843	0.877	1.375	1.488	1.439	1.724	1.777	1.777	2.666	2.664	2.689	2.875	2.809	2.924
69.6	0.737	0.821	0.815	0.785	0.811	0.844	0.814	0.809	0.851	0.851	0.843	0.878	1.377	1.49	1.441	1.727	1.78	1.78	2.67	2.668	2.693	2.879	2.814	2.929
69.8	0.737	0.821	0.815	0.786	0.811	0.844	0.813	0.809	0.851	0.852	0.843	0.878	1.379	1.492	1.443	1.73	1.782	1.782	2.675	2.672	2.697	2.883	2.818	2.933
70	0.737	0.821	0.815	0.786	0.811	0.844	0.813	0.809	0.852	0.852	0.843	0.878	1.381	1.495	1.445	1.732	1.785	1.785	2.679	2.676	2.702	2.887	2.823	2.938
70.2	0.738	0.821	0.816	0.786	0.811	0.845	0.813	0.809	0.852	0.852	0.844	0.878	1.383	1.497	1.447	1.735	1.787	1.787	2.683	2.68	2.706	2.891	2.827	2.942
70.4	0.738	0.821	0.816	0.787	0.811	0.845	0.813	0.81	0.852	0.853	0.844	0.879	1.385	1.499	1.448	1.738	1.79	1.79	2.687	2.684	2.71	2.895	2.832	2.946
70.6	0.738	0.821	0.816	0.787	0.811	0.845	0.813	0.81	0.852	0.853	0.844	0.879	1.387	1.501	1.45	1.741	1.792	1.792	2.691	2.688	2.714	2.898	2.836	2.951
70.8	0.739	0.821	0.816	0.787	0.812	0.845	0.813	0.81	0.853	0.854	0.845	0.879	1.389	1.503	1.452	1.743	1.795	1.794	2.695	2.692	2.718	2.902	2.841	2.955
71	0.739	0.821	0.816	0.787	0.812	0.845	0.813	0.81	0.853	0.855	0.845	0.879	1.391	1.505	1.454	1.746	1.797	1.797	2.699	2.696	2.721	2.907	2.845	2.959
71.2	0.74	0.821	0.817	0.788	0.812	0.845	0.814	0.81	0.853	0.855	0.845	0.879	1.393	1.507	1.456	1.748	1.8	1.799	2.703	2.7	2.725	2.911	2.85	2.963
71.4	0.74	0.821	0.817	0.788	0.813	0.845	0.814	0.81	0.853	0.855	0.846	0.879	1.394	1.509	1.457	1.751	1.802	1.802	2.707	2.704	2.729	2.915	2.854	2.967
71.6	0.74	0.821	0.817	0.788	0.813	0.845	0.814	0.811	0.853	0.856	0.846	0.88	1.396	1.511	1.459	1.753	1.804	1.805	2.711	2.709	2.732	2.92	2.858	2.971
71.8	0.74	0.822	0.817	0.789	0.813	0.845	0.815	0.811	0.854	0.856	0.846	0.88	1.398	1.513	1.461	1.755	1.807	1.808	2.715	2.713	2.736	2.925	2.862	2.975
72	0.741	0.822	0.817	0.789	0.812	0.845	0.815	0.811	0.854	0.856	0.846	0.88	1.4	1.515	1.463	1.757	1.809	1.811	2.719	2.717	2.739	2.929	2.867	2.979
72.2	0.741	0.822	0.817	0.789	0.812	0.846	0.816	0.811	0.854	0.856	0.846	0.88	1.401	1.517	1.465	1.76	1.812	1.814	2.723	2.721	2.743	2.933	2.871	2.982
72.4	0.741	0.822	0.817	0.789	0.812	0.846	0.816	0.811	0.853	0.857	0.846	0.881	1.403	1.519	1.467	1.762	1.814	1.816	2.727	2.725	2.747	2.937	2.875	2.986
72.6	0.741	0.823	0.817	0.789	0.812	0.846	0.816	0.811	0.853	0.857	0.846	0.881	1.405	1.522	1.468	1.765	1.817	1.819	2.731	2.729	2.75	2.941	2.879	2.99
72.8	0.741	0.823	0.817	0.789	0.811	0.846	0.816	0.811	0.853	0.857	0.846	0.881	1.407	1.524	1.47	1.768	1.82	1.822	2.734	2.733	2.754	2.945	2.884	2.994
73	0.741	0.823	0.818	0.789	0.811	0.846	0.817	0.812	0.853	0.857	0.846	0.881	1.409	1.526	1.472	1.77	1.822	1.825	2.738	2.737	2.757	2.949	2.888	2.998
73.2	0.742	0.824	0.818	0.789	0.811	0.847	0.817	0.812	0.853	0.857	0.847	0.882	1.411	1.528	1.474	1.773	1.825	1.828	2.742	2.74	2.761	2.952	2.892	3.002
73.4	0.742	0.824	0.818	0.789	0.811	0.847	0.817	0.813	0.853	0.857	0.847	0.882	1.412	1.53	1.475	1.776	1.828	1.831	2.746	2.744	2.765	2.956	2.896	3.005
73.6	0.742	0.824	0.818	0.789	0.811	0.847	0.817	0.813	0.854	0.857	0.847	0.882	1.414	1.532	1.477	1.779	1.83	1.833	2.75	2.748	2.768	2.959	2.9	3.009
73.8	0.742	0.824	0.818	0.79	0.811	0.847	0.817	0.813	0.854	0.858	0.847	0.882	1.415	1.534	1.478	1.782	1.833	1.836	2.754	2.751	2.772	2.962	2.904	3.013
74	0.742	0.824	0.818	0.79	0.812	0.847	0.817	0.813	0.854	0.859	0.848	0.882	1.417	1.536	1.48	1.784	1.835	1.838	2.758	2.755	2.775	2.966	2.907	3.017
74.2	0.742	0.824	0.818	0.79	0.812	0.847	0.817	0.813	0.854	0.859	0.848	0.882	1.419	1.538	1.481	1.787	1.838	1.841	2.761	2.759	2.779	2.969	2.911	3.021
74.4	0.742	0.825	0.818	0.791	0.813	0.848	0.818	0.813	0.854	0.86	0.848	0.882	1.42	1.54	1.483	1.789	1.84	1.843	2.764	2.762	2.782	2.973	2.915	3.025
74.6	0.742	0.825	0.818	0.791	0.813	0.848	0.818	0.813	0.854	0.861	0.849	0.882	1.422	1.542	1.484	1.792	1.842	1.845	2.768	2.766	2.786	2.976	2.919	3.028
74.8	0.742	0.825	0.818	0.791	0.813	0.848	0.818	0.814	0.854	0.861	0.849	0.882	1.424	1.544	1.486	1.794	1.845	1.848	2.771	2.77	2.789	2.98	2.923	3.032
75	0.743	0.825	0.818	0.791	0.814	0.848	0.819	0.814	0.855	0.862	0.849	0.882	1.426	1.546	1.487	1.796	1.847	1.85	2.775	2.773	2.793	2.984	2.926	3.036
75.2	0.743	0.825	0.818	0.792	0.814	0.848	0.819	0.814	0.855	0.862	0.849	0.883	1.427	1.547	1.488	1.798	1.849	1.853	2.778	2.777	2.797	2.988	2.93	3.04
75.4	0.743	0.825	0.818	0.792	0.814	0.848	0.819	0.814	0.855	0.862	0.849	0.883	1.429	1.549	1.49	1.8	1.851	1.855	2.782	2.781	2.8	2.992	2.934	3.043
75.6	0.743	0.825	0.818	0.793	0.814	0.848	0.82	0.814	0.856	0.863	0.85	0.883	1.431	1.551	1.491	1.802	1.854	1.858	2.786	2.784	2.804	2.995	2.938	3.047
75.8	0.743	0.825	0.818	0.793	0.814	0.847	0.82	0.814	0.856	0.863	0.85	0.884	1.432	1.552	1.493	1.804	1.856	1.86	2.79	2.788	2.807	2.999	2.941	3.051
76	0.744	0.825	0.819	0.794	0.814	0.847	0.821	0.814	0.856	0.864	0.85	0.884	1.434	1.554	1.494	1.805	1.858	1.863	2.794	2.791	2.811	3.002	2.945	3.054
76.2	0.744	0.825	0.819	0.794	0.814	0.847	0.821	0.814	0.856	0.864	0.85	0.884	1.435	1.556	1.496	1.807	1.86	1.865	2.798	2.795	2.815	3.006	2.949	3.058
76.4	0.744	0.825	0.819	0.795	0.814	0.847	0.821	0.814	0.856	0.865	0.85	0.885	1.437	1.558	1.498	1.809	1.863	1.867	2.801	2.798	2.819	3.01	2.952	3.062
76.6	0.744	0.826	0.82	0.795	0.815	0.847	0.821	0.814	0.856	0.865	0.85	0.885	1.438	1.56	1.499	1.812	1.865	1.87	2.805	2.802	2.822	3.013	2.956	3.065
76.8	0.745	0.826	0.82	0.795	0.815	0.847	0.821	0.815	0.856	0.866	0.851	0.885	1.44	1.562	1.5	1.814	1.867	1.872	2.809	2.805	2.826	3.016	2.959	3.068
77	0.745	0.827	0.82	0.795	0.816	0.847	0.82	0.815	0.857	0.866	0.851	0.886	1.441	1.564	1.502	1.816	1.87	1.874	2.813	2.809	2.829	3.02	2.963	3.072
77.2	0.745	0.827	0.82	0.795	0.816	0.847	0.82	0.815	0.857	0.866	0.851	0.886	1.443	1.566	1.503	1.818	1.872	1.876	2.817	2.812	2.833	3.023	2.967	3.075
77.4	0.745	0.827	0.82	0.796	0.817	0.847	0.82	0.815	0.857	0.866	0.852	0.886	1.444	1.568	1.505	1.821	1.874	1.878	2.82	2.816	2.836	3.027	2.97	3.078
77.6	0.745	0.827	0.819	0.796	0.817	0.847	0.82	0.815	0.857	0.866	0.852	0.887	1.445	1.57	1.506	1.823	1.876	1.88	2.824	2.82	2.839	3.03	2.974	3.081
77.8	0.745	0.827	0.819	0.796	0.817	0.847	0.821	0.815	0.857	0.866	0.852	0.887	1.446	1.573	1.508	1.825	1.878	1.882	2.827	2.823	2.842	3.034	2.978	3.084
78	0.746	0.827	0.819	0.796	0.818	0.847	0.821	0.815	0.857	0.866	0.852	0.887	1.448	1.575	1.51	1.828	1.881	1.884	2.83	2.827	2.845	3.037	2.981	3.087
78.2	0.746	0.827	0.819	0.796	0.818	0.848	0.821	0.815	0.858	0.866	0.852	0.887	1.449	1.577	1.511	1.83	1.883	1.886	2.833	2.83	2.848	3.04	2.985	3.09
78.4	0.746	0.827	0.819	0.796	0.817	0.848	0.822	0.815	0.858	0.865	0.852	0.887	1.451	1.579	1.513	1.833	1.885	1.888	2.836	2.833	2.851	3.043	2.988	3.093
78.6	0.746	0.827	0.819	0.796	0.817	0.848	0.822	0.815	0.858	0.865	0.852	0.887	1.452	1.581	1.515	1.835	1.888	1.89	2.839	2.837	2.854	3.047	2.991	3.096
78.8	0.746	0.827	0.82	0.796	0.817	0.848	0.822	0.815	0.858	0.864	0.852	0.887	1.453	1.583	1.516	1.838	1.89	1.893	2.842	2.84	2.858	3.05	2.995	3.099
79	0.746	0.828	0.82	0.797	0.817	0.848	0.823	0.815	0.858	0.864	0.852	0.887	1.455	1.584	1.518	1.84	1.893	1.895	2.845	2.843	2.861	3.053	2.998	3.102
79.2	0.746	0.828	0.82	0.797	0.816	0.847	0.823	0.815	0.858	0.864	0.852	0.887	1.457	1.586	1.519	1.842	1.895	1.897	2.847	2.846	2.865	3.056	3.002	3.105
79.4	0.746	0.828	0.821	0.797	0.816	0.847	0.823	0.815	0.859	0.864	0.852	0.887	1.458	1.588	1.521	1.844	1.897	1.9	2.85	2.849	2.868	3.059	3.005	3.108
79.6	0.746	0.828	0.821	0.798	0.816	0.847	0.823	0.815	0.859	0.864	0.852	0.888	1.459	1.589	1.522	1.846	1.9	1.902	2.852	2.852	2.872	3.062	3.009	3.112
79.8	0.746	0.828	0.821	0.798	0.817	0.847	0.824	0.816	0.859	0.864	0.852	0.888	1.461	1.591	1.523	1.849	1.902	1.905	2.855	2.854	2.875	3.065	3.012	3.115
80	0.746	0.828	0.822	0.798	0.817	0.847	0.824	0.816	0.859	0.865	0.852	0.888	1.462	1.593	1.525	1.851	1.904	1.907	2.858	2.857	2.879	3.068	3.015	3.118
80.2	0.746	0.829	0.822	0.799	0.817	0.848	0.823	0.816	0.858	0.866	0.852	0.888	1.464	1.595	1.526	1.853	1.906	1.91	2.86	2.86	2.882	3.071	3.018	3.122
80.4	0.746	0.829	0.822	0.799	0.817	0.848	0.823	0.816	0.858	0.866	0.853	0.888	1.465	1.596	1.527	1.855	1.908	1.912	2.863	2.863	2.885	3.074	3.022	3.125
80.6	0.746	0.829	0.822	0.799	0.817	0.848	0.822	0.817	0.858	0.867	0.853	0.888	1.466	1.598	1.529	1.857	1.91	1.914	2.866	2.867	2.888	3.077	3.025	3.128
80.8	0.746	0.829	0.822	0.8	0.818	0.848	0.822	0.817	0.858	0.868	0.853	0.888	1.468	1.6	1.53	1.859	1.912	1.916	2.868	2.87	2.891	3.081	3.029	3.132
81	0.746	0.829	0.822	0.8	0.818	0.848	0.822	0.818	0.858	0.868	0.854	0.888	1.469	1.602	1.531	1.861	1.914	1.918	2.871	2.873	2.894	3.084	3.032	3.135
81.2	0.746	0.829	0.822	0.8	0.818	0.848	0.822	0.818	0.858	0.869	0.854	0.888	1.471	1.603	1.532	1.863	1.916	1.92	2.874	2.876	2.897	3.087	3.035	3.138
81.4	0.747	0.829	0.822	0.8	0.818	0.848	0.822	0.818	0.858	0.869	0.853	0.889	1.472	1.606	1.534	1.865	1.917	1.922	2.876	2.879	2.9	3.09	3.039	3.142
81.6	0.747	0.829	0.822	0.8	0.818	0.848	0.822	0.818	0.858	0.87	0.853	0.889	1.473	1.607	1.535	1.867	1.919	1.923	2.879	2.882	2.902	3.093	3.042	3.145
81.8	0.747	0.829	0.822	0.8	0.818	0.849	0.822	0.818	0.858	0.871	0.853	0.889	1.475	1.609	1.537	1.869	1.921	1.925	2.882	2.885	2.905	3.096	3.045	3.148
82	0.748	0.829	0.822	0.8	0.818	0.849	0.822	0.818	0.858	0.871	0.853	0.889	1.476	1.611	1.538	1.87	1.922	1.927	2.885	2.889	2.908	3.099	3.048	3.152
82.2	0.748	0.829	0.823	0.8	0.818	0.849	0.822	0.818	0.859	0.871	0.853	0.889	1.478	1.613	1.539	1.872	1.924	1.928	2.888	2.892	2.91	3.102	3.052	3.155
82.4	0.748	0.829	0.823	0.801	0.818	0.849	0.823	0.818	0.859	0.872	0.853	0.889	1.479	1.614	1.541	1.874	1.926	1.93	2.891	2.895	2.913	3.105	3.055	3.158
82.6	0.748	0.829	0.823	0.801	0.819	0.849	0.823	0.819	0.859	0.872	0.854	0.889	1.481	1.616	1.542	1.876	1.928	1.932	2.894	2.898	2.916	3.108	3.058	3.161
82.8	0.749	0.83	0.823	0.801	0.819	0.849	0.823	0.819	0.859	0.872	0.854	0.889	1.483	1.617	1.543	1.878	1.93	1.934	2.897	2.901	2.919	3.111	3.061	3.164
83	0.749	0.83	0.823	0.801	0.819	0.849	0.824	0.819	0.86	0.873	0.854	0.889	1.484	1.619	1.544	1.88	1.932	1.936	2.901	2.904	2.922	3.113	3.064	3.167
83.2	0.749	0.83	0.823	0.801	0.819	0.849	0.824	0.819	0.86	0.873	0.854	0.889	1.485	1.621	1.546	1.882	1.934	1.939	2.904	2.907	2.925	3.116	3.067	3.17
83.4	0.749	0.831	0.823	0.801	0.819	0.849	0.824	0.819	0.86	0.873	0.855	0.889	1.487	1.622	1.547	1.884	1.935	1.941	2.907	2.909	2.928	3.119	3.07	3.172
83.6	0.749	0.831	0.823	0.801	0.819	0.849	0.825	0.819	0.86	0.873	0.855	0.89	1.488	1.624	1.549	1.886	1.937	1.943	2.911	2.912	2.931	3.122	3.073	3.175
83.8	0.749	0.831	0.823	0.801	0.819	0.849	0.825	0.819	0.86	0.873	0.855	0.89	1.489	1.626	1.55	1.889	1.939	1.945	2.914	2.915	2.934	3.125	3.076	3.178
84	0.749	0.831	0.823	0.802	0.819	0.849	0.825	0.819	0.86	0.873	0.855	0.89	1.49	1.628	1.551	1.891	1.941	1.948	2.918	2.918	2.936	3.128	3.079	3.18
84.2	0.748	0.831	0.822	0.802	0.819	0.849	0.825	0.819	0.86	0.873	0.855	0.89	1.491	1.63	1.553	1.893	1.943	1.95	2.921	2.921	2.939	3.131	3.082	3.183
84.4	0.748	0.831	0.822	0.802	0.819	0.849	0.825	0.82	0.86	0.873	0.855	0.89	1.492	1.631	1.554	1.895	1.945	1.952	2.924	2.924	2.942	3.134	3.086	3.186
84.6	0.748	0.831	0.822	0.803	0.819	0.849	0.825	0.82	0.86	0.873	0.856	0.89	1.493	1.633	1.555	1.896	1.947	1.954	2.927	2.927	2.945	3.137	3.089	3.188
84.8	0.748	0.832	0.822	0.803	0.819	0.849	0.825	0.82	0.86	0.874	0.856	0.89	1.494	1.635	1.556	1.898	1.949	1.956	2.93	2.929	2.948	3.14	3.092	3.191
85	0.748	0.832	0.822	0.803	0.82	0.849	0.825	0.82	0.86	0.874	0.856	0.89	1.495	1.636	1.557	1.899	1.951	1.958	2.933	2.932	2.95	3.143	3.095	3.194
85.2	0.748	0.832	0.822	0.803	0.82	0.849	0.825	0.821	0.861	0.874	0.856	0.89	1.496	1.638	1.558	1.901	1.953	1.96	2.935	2.935	2.953	3.146	3.098	3.197
85.4	0.749	0.832	0.823	0.804	0.82	0.849	0.826	0.821	0.861	0.874	0.856	0.89	1.497	1.64	1.56	1.903	1.955	1.961	2.937	2.937	2.956	3.148	3.101	3.2
85.6	0.749	0.832	0.823	0.804	0.82	0.849	0.826	0.821	0.861	0.875	0.856	0.89	1.498	1.641	1.561	1.904	1.957	1.963	2.94	2.94	2.959	3.151	3.104	3.202
85.8	0.749	0.832	0.823	0.804	0.82	0.849	0.826	0.821	0.861	0.874	0.856	0.89	1.5	1.643	1.561	1.906	1.958	1.965	2.942	2.943	2.962	3.154	3.106	3.205
86	0.75	0.832	0.823	0.805	0.821	0.849	0.827	0.821	0.861	0.874	0.856	0.89	1.501	1.644	1.562	1.908	1.96	1.966	2.945	2.946	2.965	3.156	3.109	3.208
86.2	0.75	0.833	0.823	0.805	0.821	0.849	0.827	0.82	0.861	0.875	0.856	0.891	1.502	1.646	1.564	1.91	1.962	1.968	2.948	2.949	2.967	3.159	3.112	3.21
86.4	0.75	0.833	0.824	0.805	0.821	0.849	0.827	0.82	0.861	0.875	0.857	0.891	1.503	1.647	1.565	1.912	1.963	1.97	2.951	2.951	2.97	3.162	3.115	3.213
86.6	0.75	0.834	0.824	0.805	0.821	0.849	0.828	0.821	0.861	0.875	0.857	0.891	1.505	1.649	1.566	1.914	1.965	1.972	2.954	2.954	2.973	3.164	3.118	3.216
86.8	0.75	0.834	0.824	0.805	0.821	0.849	0.828	0.821	0.861	0.875	0.857	0.891	1.506	1.65	1.567	1.916	1.966	1.974	2.957	2.957	2.975	3.167	3.121	3.219
87	0.75	0.834	0.824	0.805	0.822	0.849	0.829	0.821	0.862	0.876	0.858	0.892	1.507	1.652	1.568	1.918	1.968	1.976	2.96	2.96	2.978	3.169	3.124	3.222
87.2	0.75	0.834	0.824	0.805	0.822	0.849	0.829	0.821	0.862	0.876	0.858	0.892	1.508	1.654	1.569	1.92	1.97	1.978	2.963	2.962	2.981	3.172	3.127	3.224
87.4	0.75	0.834	0.824	0.804	0.822	0.849	0.829	0.821	0.862	0.876	0.858	0.892	1.509	1.656	1.57	1.922	1.971	1.98	2.966	2.965	2.984	3.175	3.13	3.227
87.6	0.751	0.834	0.824	0.804	0.822	0.85	0.83	0.821	0.862	0.876	0.858	0.892	1.51	1.657	1.571	1.924	1.973	1.982	2.969	2.968	2.986	3.178	3.133	3.23
87.8	0.751	0.834	0.824	0.804	0.822	0.85	0.83	0.821	0.862	0.877	0.859	0.892	1.512	1.659	1.573	1.926	1.975	1.984	2.972	2.971	2.989	3.181	3.136	3.233
88	0.751	0.834	0.824	0.804	0.821	0.85	0.83	0.821	0.862	0.877	0.859	0.892	1.513	1.66	1.574	1.927	1.977	1.985	2.975	2.974	2.991	3.184	3.139	3.235
88.2	0.751	0.834	0.824	0.804	0.821	0.85	0.829	0.821	0.862	0.877	0.859	0.892	1.514	1.662	1.575	1.929	1.979	1.987	2.978	2.977	2.994	3.186	3.141	3.238
88.4	0.751	0.834	0.824	0.804	0.821	0.85	0.829	0.821	0.862	0.878	0.859	0.892	1.515	1.663	1.577	1.931	1.981	1.989	2.98	2.98	2.997	3.189	3.144	3.241
88.6	0.751	0.834	0.824	0.805	0.821	0.85	0.829	0.822	0.862	0.878	0.859	0.892	1.517	1.665	1.578	1.933	1.983	1.99	2.983	2.982	2.999	3.191	3.147	3.244
88.8	0.751	0.834	0.824	0.805	0.821	0.851	0.829	0.822	0.862	0.878	0.859	0.892	1.518	1.666	1.579	1.935	1.985	1.992	2.985	2.985	3.002	3.194	3.149	3.246
89	0.751	0.834	0.824	0.805	0.821	0.851	0.829	0.822	0.862	0.879	0.859	0.892	1.519	1.667	1.58	1.936	1.987	1.993	2.988	2.987	3.005	3.196	3.151	3.248
89.2	0.751	0.834	0.824	0.805	0.821	0.851	0.829	0.822	0.862	0.879	0.859	0.892	1.521	1.669	1.581	1.938	1.989	1.995	2.99	2.99	3.008	3.199	3.154	3.251
89.4	0.751	0.834	0.824	0.805	0.821	0.851	0.829	0.822	0.863	0.879	0.859	0.892	1.522	1.67	1.582	1.94	1.991	1.997	2.992	2.992	3.01	3.201	3.156	3.253
89.6	0.751	0.835	0.825	0.805	0.821	0.851	0.829	0.822	0.863	0.879	0.859	0.892	1.523	1.672	1.583	1.942	1.992	1.998	2.995	2.995	3.013	3.204	3.158	3.255
89.8	0.751	0.835	0.825	0.805	0.821	0.851	0.829	0.822	0.863	0.88	0.859	0.892	1.524	1.673	1.584	1.943	1.994	2	2.998	2.997	3.015	3.206	3.161	3.258
90	0.751	0.835	0.825	0.806	0.821	0.851	0.829	0.822	0.862	0.88	0.859	0.892	1.526	1.675	1.586	1.945	1.995	2.002	3	2.999	3.018	3.208	3.163	3.26
90.2	0.751	0.835	0.825	0.806	0.822	0.851	0.829	0.822	0.862	0.88	0.859	0.892	1.527	1.676	1.587	1.946	1.997	2.004	3.003	3.002	3.02	3.211	3.166	3.263
90.4	0.751	0.835	0.825	0.806	0.822	0.851	0.829	0.822	0.862	0.88	0.859	0.893	1.528	1.678	1.588	1.948	1.998	2.005	3.006	3.004	3.022	3.213	3.168	3.266
90.6	0.751	0.836	0.825	0.807	0.822	0.851	0.83	0.822	0.862	0.88	0.858	0.893	1.529	1.679	1.589	1.949	2	2.007	3.008	3.007	3.024	3.215	3.171	3.269
90.8	0.751	0.836	0.825	0.807	0.822	0.85	0.83	0.822	0.863	0.88	0.858	0.893	1.53	1.681	1.59	1.951	2.001	2.009	3.011	3.01	3.027	3.218	3.174	3.272
91	0.752	0.836	0.826	0.807	0.823	0.85	0.83	0.822	0.863	0.879	0.858	0.893	1.531	1.683	1.591	1.952	2.003	2.011	3.014	3.012	3.029	3.22	3.177	3.274
91.2	0.752	0.836	0.826	0.807	0.823	0.85	0.831	0.823	0.863	0.879	0.858	0.894	1.532	1.684	1.592	1.954	2.005	2.013	3.016	3.015	3.031	3.223	3.179	3.277
91.4	0.752	0.836	0.826	0.807	0.823	0.85	0.831	0.823	0.863	0.879	0.859	0.894	1.533	1.686	1.593	1.955	2.006	2.015	3.019	3.018	3.034	3.226	3.182	3.28
91.6	0.752	0.836	0.826	0.807	0.823	0.85	0.832	0.822	0.863	0.879	0.859	0.894	1.534	1.688	1.594	1.957	2.008	2.016	3.021	3.021	3.036	3.228	3.185	3.282
91.8	0.753	0.836	0.826	0.807	0.823	0.85	0.832	0.822	0.863	0.879	0.859	0.894	1.535	1.689	1.596	1.959	2.009	2.018	3.023	3.024	3.038	3.231	3.188	3.285
92	0.753	0.836	0.827	0.808	0.823	0.85	0.832	0.823	0.863	0.879	0.859	0.895	1.536	1.691	1.597	1.961	2.011	2.019	3.026	3.027	3.041	3.234	3.191	3.288
92.2	0.753	0.836	0.827	0.808	0.823	0.851	0.832	0.822	0.864	0.879	0.86	0.895	1.537	1.693	1.598	1.963	2.013	2.021	3.028	3.029	3.043	3.236	3.193	3.29
92.4	0.753	0.836	0.827	0.808	0.823	0.851	0.832	0.822	0.864	0.879	0.86	0.895	1.538	1.694	1.599	1.964	2.014	2.023	3.03	3.032	3.046	3.239	3.196	3.293
92.6	0.753	0.836	0.827	0.809	0.823	0.851	0.833	0.822	0.864	0.879	0.861	0.895	1.539	1.695	1.6	1.966	2.016	2.024	3.032	3.034	3.048	3.242	3.198	3.296
92.8	0.753	0.837	0.827	0.809	0.823	0.851	0.833	0.822	0.864	0.879	0.861	0.896	1.54	1.696	1.601	1.968	2.018	2.026	3.035	3.037	3.051	3.244	3.201	3.298
93	0.753	0.837	0.827	0.809	0.824	0.851	0.833	0.822	0.864	0.879	0.861	0.896	1.541	1.698	1.602	1.97	2.019	2.028	3.037	3.039	3.053	3.246	3.204	3.3
93.2	0.753	0.837	0.827	0.809	0.824	0.851	0.833	0.823	0.864	0.879	0.862	0.896	1.542	1.699	1.603	1.972	2.021	2.029	3.039	3.042	3.056	3.249	3.206	3.302
93.4	0.753	0.837	0.827	0.809	0.824	0.851	0.833	0.823	0.864	0.879	0.862	0.896	1.543	1.7	1.604	1.973	2.022	2.031	3.042	3.044	3.058	3.251	3.209	3.304
93.6	0.753	0.837	0.827	0.81	0.825	0.851	0.833	0.823	0.865	0.88	0.862	0.896	1.544	1.702	1.605	1.975	2.024	2.033	3.044	3.047	3.061	3.253	3.211	3.307
93.8	0.753	0.838	0.827	0.81	0.825	0.852	0.833	0.823	0.865	0.88	0.862	0.896	1.546	1.703	1.606	1.977	2.025	2.034	3.046	3.049	3.063	3.255	3.214	3.309
94	0.753	0.838	0.827	0.81	0.825	0.852	0.833	0.823	0.865	0.88	0.862	0.895	1.547	1.705	1.607	1.978	2.027	2.036	3.048	3.051	3.065	3.257	3.216	3.312
94.2	0.753	0.838	0.827	0.811	0.825	0.852	0.832	0.823	0.865	0.881	0.862	0.895	1.548	1.706	1.608	1.979	2.029	2.038	3.05	3.054	3.067	3.259	3.218	3.314
94.4	0.753	0.838	0.827	0.811	0.826	0.852	0.832	0.824	0.865	0.881	0.862	0.895	1.549	1.707	1.61	1.981	2.03	2.04	3.053	3.056	3.069	3.261	3.221	3.317
94.6	0.753	0.838	0.826	0.811	0.825	0.852	0.832	0.824	0.865	0.881	0.862	0.895	1.55	1.709	1.611	1.982	2.032	2.041	3.055	3.058	3.071	3.263	3.224	3.319
94.8	0.753	0.838	0.826	0.811	0.825	0.852	0.832	0.824	0.865	0.881	0.862	0.895	1.551	1.71	1.612	1.984	2.034	2.043	3.057	3.06	3.074	3.265	3.226	3.321
95	0.753	0.839	0.826	0.811	0.825	0.852	0.832	0.824	0.865	0.882	0.862	0.895	1.551	1.712	1.613	1.985	2.035	2.045	3.06	3.063	3.076	3.267	3.228	3.323
95.2	0.754	0.839	0.826	0.811	0.825	0.852	0.832	0.825	0.866	0.882	0.862	0.895	1.552	1.713	1.614	1.986	2.037	2.046	3.062	3.065	3.078	3.27	3.231	3.325
95.4	0.754	0.839	0.826	0.811	0.825	0.852	0.832	0.825	0.866	0.882	0.862	0.895	1.553	1.715	1.615	1.988	2.038	2.048	3.065	3.067	3.08	3.272	3.233	3.327
95.6	0.754	0.839	0.826	0.811	0.825	0.852	0.832	0.825	0.866	0.883	0.862	0.895	1.553	1.716	1.616	1.989	2.04	2.05	3.067	3.069	3.083	3.275	3.235	3.33
95.8	0.754	0.839	0.826	0.811	0.825	0.852	0.832	0.825	0.866	0.883	0.862	0.896	1.554	1.718	1.617	1.991	2.041	2.051	3.07	3.072	3.085	3.277	3.238	3.332
96	0.754	0.839	0.826	0.811	0.825	0.852	0.833	0.825	0.866	0.883	0.862	0.895	1.555	1.719	1.618	1.992	2.043	2.053	3.072	3.074	3.087	3.28	3.24	3.334
96.2	0.755	0.839	0.827	0.811	0.825	0.852	0.833	0.825	0.866	0.883	0.862	0.895	1.556	1.721	1.619	1.994	2.045	2.055	3.075	3.076	3.089	3.282	3.242	3.337
96.4	0.755	0.839	0.827	0.811	0.826	0.852	0.834	0.825	0.866	0.883	0.863	0.895	1.557	1.722	1.619	1.995	2.046	2.056	3.077	3.079	3.091	3.284	3.244	3.339
96.6	0.755	0.839	0.827	0.811	0.826	0.852	0.834	0.825	0.866	0.883	0.863	0.895	1.558	1.724	1.62	1.996	2.048	2.058	3.08	3.081	3.093	3.286	3.246	3.341
96.8	0.755	0.839	0.827	0.811	0.826	0.852	0.834	0.825	0.865	0.883	0.863	0.895	1.559	1.725	1.621	1.997	2.049	2.059	3.082	3.084	3.096	3.288	3.249	3.343
97	0.755	0.839	0.828	0.811	0.826	0.852	0.835	0.825	0.865	0.883	0.863	0.896	1.56	1.727	1.622	1.999	2.051	2.061	3.085	3.086	3.098	3.29	3.251	3.346
97.2	0.755	0.839	0.828	0.811	0.826	0.852	0.835	0.825	0.865	0.884	0.864	0.896	1.562	1.728	1.623	2	2.052	2.062	3.087	3.088	3.1	3.292	3.253	3.348
97.4	0.755	0.839	0.828	0.811	0.826	0.852	0.835	0.825	0.865	0.884	0.864	0.896	1.563	1.729	1.624	2.001	2.054	2.064	3.089	3.091	3.102	3.294	3.255	3.35
97.6	0.755	0.838	0.828	0.811	0.826	0.852	0.835	0.825	0.865	0.885	0.864	0.896	1.564	1.73	1.625	2.003	2.055	2.065	3.091	3.093	3.105	3.297	3.257	3.352
97.8	0.755	0.838	0.828	0.811	0.826	0.852	0.835	0.826	0.865	0.885	0.864	0.896	1.565	1.731	1.626	2.004	2.057	2.067	3.093	3.096	3.107	3.299	3.259	3.354
98	0.755	0.838	0.829	0.812	0.826	0.852	0.835	0.826	0.865	0.886	0.864	0.897	1.566	1.732	1.627	2.005	2.058	2.068	3.095	3.098	3.109	3.301	3.262	3.357
98.2	0.755	0.838	0.829	0.811	0.826	0.853	0.835	0.826	0.865	0.886	0.864	0.897	1.567	1.734	1.628	2.007	2.059	2.07	3.097	3.1	3.111	3.303	3.264	3.359
98.4	0.755	0.838	0.829	0.812	0.826	0.853	0.835	0.826	0.865	0.886	0.864	0.897	1.568	1.735	1.628	2.008	2.061	2.071	3.1	3.102	3.114	3.306	3.267	3.361
98.6	0.756	0.838	0.829	0.812	0.826	0.853	0.835	0.826	0.865	0.887	0.865	0.897	1.569	1.736	1.629	2.009	2.062	2.073	3.102	3.104	3.116	3.308	3.269	3.363
98.8	0.756	0.838	0.829	0.812	0.826	0.853	0.835	0.826	0.865	0.887	0.865	0.897	1.57	1.737	1.63	2.011	2.063	2.074	3.105	3.106	3.118	3.31	3.272	3.365
99	0.756	0.839	0.829	0.812	0.826	0.853	0.835	0.827	0.865	0.887	0.865	0.897	1.571	1.739	1.631	2.013	2.065	2.076	3.107	3.108	3.121	3.313	3.274	3.367
99.2	0.756	0.839	0.829	0.812	0.826	0.853	0.835	0.827	0.865	0.887	0.865	0.897	1.571	1.74	1.632	2.014	2.066	2.077	3.11	3.11	3.123	3.315	3.277	3.369
99.4	0.756	0.839	0.829	0.812	0.826	0.853	0.835	0.827	0.866	0.886	0.864	0.898	1.572	1.742	1.633	2.016	2.068	2.079	3.113	3.113	3.125	3.317	3.279	3.371
99.6	0.757	0.84	0.829	0.813	0.826	0.853	0.835	0.827	0.866	0.886	0.864	0.898	1.574	1.743	1.634	2.018	2.069	2.08	3.115	3.115	3.127	3.319	3.281	3.374
99.8	0.757	0.84	0.829	0.813	0.826	0.853	0.835	0.827	0.867	0.885	0.864	0.898	1.574	1.745	1.635	2.019	2.07	2.081	3.118	3.118	3.129	3.322	3.283	3.376
100	0.757	0.84	0.829	0.814	0.826	0.853	0.835	0.826	0.867	0.886	0.864	0.898	1.575	1.746	1.636	2.021	2.072	2.083	3.12	3.12	3.132	3.324	3.285	3.378
100.2	0.757	0.841	0.829	0.815	0.826	0.853	0.835	0.826	0.867	0.886	0.865	0.898	1.576	1.747	1.638	2.022	2.073	2.084	3.122	3.122	3.134	3.325	3.288	3.381
100.4	0.757	0.841	0.829	0.815	0.827	0.853	0.835	0.826	0.867	0.886	0.865	0.898	1.577	1.748	1.639	2.024	2.075	2.085	3.124	3.124	3.136	3.327	3.29	3.383
100.6	0.757	0.841	0.829	0.815	0.827	0.853	0.836	0.826	0.867	0.886	0.865	0.898	1.578	1.75	1.64	2.025	2.076	2.087	3.126	3.126	3.138	3.329	3.292	3.385
100.8	0.757	0.841	0.829	0.816	0.828	0.853	0.836	0.826	0.868	0.886	0.865	0.898	1.579	1.751	1.64	2.027	2.077	2.088	3.128	3.128	3.14	3.331	3.294	3.387
101	0.757	0.841	0.829	0.816	0.828	0.853	0.836	0.825	0.868	0.887	0.865	0.899	1.579	1.752	1.641	2.029	2.079	2.089	3.13	3.13	3.142	3.333	3.296	3.389
101.2	0.756	0.841	0.829	0.816	0.828	0.853	0.836	0.825	0.868	0.887	0.864	0.899	1.58	1.753	1.642	2.03	2.08	2.09	3.132	3.133	3.144	3.335	3.298	3.391
101.4	0.756	0.841	0.829	0.816	0.828	0.853	0.836	0.825	0.868	0.888	0.864	0.899	1.581	1.754	1.643	2.031	2.081	2.092	3.134	3.135	3.146	3.338	3.3	3.393
101.6	0.756	0.841	0.829	0.816	0.828	0.853	0.837	0.825	0.868	0.889	0.864	0.899	1.582	1.755	1.644	2.033	2.083	2.093	3.135	3.137	3.147	3.34	3.302	3.396
101.8	0.756	0.841	0.829	0.816	0.828	0.853	0.837	0.825	0.868	0.889	0.865	0.9	1.583	1.756	1.645	2.034	2.084	2.095	3.137	3.139	3.149	3.342	3.305	3.398
102	0.756	0.841	0.829	0.816	0.828	0.853	0.837	0.826	0.868	0.89	0.865	0.9	1.584	1.757	1.645	2.035	2.085	2.096	3.139	3.141	3.151	3.345	3.307	3.4
102.2	0.757	0.842	0.829	0.816	0.828	0.853	0.837	0.826	0.868	0.89	0.865	0.9	1.585	1.759	1.646	2.036	2.086	2.098	3.141	3.143	3.153	3.347	3.309	3.402
102.4	0.757	0.842	0.829	0.816	0.828	0.853	0.837	0.826	0.868	0.89	0.865	0.9	1.586	1.76	1.646	2.037	2.088	2.099	3.143	3.145	3.155	3.349	3.312	3.404
102.6	0.757	0.842	0.829	0.816	0.829	0.853	0.837	0.827	0.868	0.89	0.865	0.901	1.587	1.761	1.647	2.039	2.089	2.101	3.145	3.147	3.157	3.351	3.314	3.406
102.8	0.757	0.842	0.829	0.815	0.829	0.853	0.838	0.827	0.868	0.89	0.865	0.901	1.588	1.763	1.648	2.04	2.09	2.102	3.148	3.149	3.159	3.353	3.316	3.408
103	0.757	0.842	0.829	0.815	0.829	0.853	0.838	0.827	0.868	0.89	0.865	0.901	1.589	1.764	1.648	2.041	2.092	2.104	3.15	3.151	3.161	3.355	3.318	3.41
103.2	0.757	0.842	0.829	0.815	0.829	0.853	0.838	0.827	0.868	0.89	0.865	0.901	1.59	1.765	1.649	2.043	2.093	2.105	3.152	3.153	3.163	3.357	3.32	3.411
103.4	0.758	0.842	0.829	0.815	0.829	0.853	0.838	0.827	0.868	0.889	0.866	0.901	1.591	1.766	1.65	2.044	2.095	2.107	3.154	3.155	3.165	3.359	3.322	3.413
103.6	0.758	0.842	0.829	0.816	0.829	0.853	0.837	0.827	0.868	0.889	0.866	0.901	1.591	1.768	1.651	2.045	2.096	2.108	3.157	3.157	3.167	3.361	3.324	3.416
103.8	0.759	0.842	0.83	0.816	0.83	0.853	0.838	0.827	0.868	0.889	0.866	0.901	1.592	1.769	1.653	2.047	2.098	2.109	3.159	3.159	3.169	3.363	3.326	3.418
104	0.759	0.842	0.83	0.816	0.83	0.853	0.838	0.827	0.868	0.89	0.866	0.901	1.593	1.77	1.654	2.048	2.099	2.111	3.16	3.161	3.171	3.365	3.328	3.42
104.2	0.759	0.842	0.83	0.816	0.83	0.852	0.838	0.827	0.867	0.89	0.866	0.901	1.594	1.771	1.655	2.049	2.1	2.113	3.162	3.163	3.173	3.366	3.33	3.422
104.4	0.759	0.842	0.83	0.817	0.831	0.852	0.838	0.827	0.867	0.89	0.866	0.901	1.595	1.773	1.656	2.05	2.102	2.114	3.164	3.165	3.175	3.368	3.332	3.424
104.6	0.759	0.842	0.83	0.816	0.831	0.852	0.839	0.827	0.867	0.89	0.866	0.901	1.595	1.774	1.657	2.051	2.103	2.116	3.166	3.168	3.177	3.37	3.334	3.426
104.8	0.759	0.843	0.83	0.816	0.831	0.852	0.839	0.828	0.867	0.89	0.866	0.901	1.596	1.775	1.657	2.052	2.104	2.117	3.168	3.17	3.179	3.372	3.336	3.427
105	0.759	0.843	0.83	0.817	0.83	0.852	0.84	0.828	0.868	0.891	0.866	0.901	1.597	1.776	1.658	2.054	2.106	2.119	3.17	3.172	3.181	3.374	3.338	3.429
105.2	0.759	0.843	0.83	0.817	0.83	0.852	0.84	0.828	0.868	0.891	0.866	0.902	1.597	1.777	1.659	2.055	2.107	2.12	3.172	3.174	3.183	3.376	3.34	3.431
105.4	0.759	0.843	0.831	0.817	0.83	0.852	0.841	0.828	0.868	0.892	0.866	0.902	1.598	1.778	1.66	2.057	2.108	2.121	3.175	3.176	3.185	3.378	3.342	3.433
105.6	0.759	0.843	0.831	0.817	0.829	0.852	0.841	0.828	0.868	0.892	0.866	0.902	1.599	1.78	1.661	2.058	2.11	2.123	3.177	3.178	3.186	3.38	3.345	3.435
105.8	0.758	0.843	0.831	0.818	0.829	0.852	0.841	0.828	0.868	0.892	0.866	0.901	1.599	1.781	1.661	2.059	2.111	2.124	3.179	3.18	3.188	3.382	3.347	3.436
106	0.758	0.843	0.831	0.818	0.829	0.853	0.841	0.828	0.868	0.893	0.866	0.901	1.6	1.782	1.662	2.061	2.112	2.125	3.181	3.182	3.19	3.383	3.349	3.438
106.2	0.758	0.843	0.831	0.818	0.829	0.853	0.841	0.828	0.868	0.892	0.866	0.901	1.601	1.784	1.663	2.062	2.113	2.126	3.182	3.184	3.192	3.385	3.351	3.44
106.4	0.758	0.843	0.831	0.819	0.829	0.853	0.841	0.828	0.868	0.892	0.866	0.901	1.601	1.785	1.663	2.063	2.115	2.127	3.184	3.185	3.193	3.387	3.353	3.442
106.6	0.758	0.843	0.831	0.819	0.829	0.853	0.841	0.828	0.869	0.892	0.866	0.901	1.602	1.786	1.664	2.065	2.116	2.129	3.186	3.187	3.195	3.389	3.355	3.444
106.8	0.758	0.844	0.831	0.82	0.829	0.854	0.841	0.828	0.869	0.892	0.866	0.901	1.603	1.788	1.665	2.066	2.117	2.13	3.189	3.189	3.196	3.391	3.357	3.445
107	0.759	0.844	0.831	0.82	0.829	0.854	0.841	0.828	0.869	0.892	0.866	0.901	1.604	1.789	1.666	2.067	2.118	2.131	3.191	3.19	3.198	3.393	3.359	3.448
107.2	0.759	0.844	0.831	0.82	0.829	0.854	0.84	0.828	0.87	0.892	0.867	0.901	1.605	1.79	1.666	2.069	2.119	2.132	3.193	3.192	3.199	3.395	3.362	3.45
107.4	0.759	0.844	0.831	0.82	0.829	0.854	0.84	0.828	0.87	0.892	0.867	0.901	1.606	1.791	1.667	2.07	2.121	2.133	3.195	3.194	3.201	3.397	3.364	3.452
107.6	0.759	0.844	0.831	0.82	0.829	0.854	0.84	0.828	0.87	0.892	0.867	0.901	1.607	1.792	1.668	2.071	2.122	2.135	3.197	3.196	3.203	3.399	3.366	3.454
107.8	0.76	0.844	0.831	0.82	0.829	0.854	0.839	0.828	0.87	0.892	0.867	0.901	1.608	1.793	1.669	2.072	2.123	2.136	3.198	3.198	3.205	3.401	3.368	3.456
108	0.76	0.844	0.831	0.82	0.829	0.853	0.839	0.828	0.87	0.892	0.867	0.901	1.609	1.794	1.67	2.073	2.124	2.138	3.2	3.2	3.207	3.403	3.37	3.458
108.2	0.76	0.845	0.831	0.82	0.83	0.853	0.839	0.828	0.87	0.892	0.867	0.901	1.61	1.794	1.671	2.074	2.125	2.139	3.202	3.202	3.209	3.405	3.372	3.461
108.4	0.76	0.845	0.831	0.82	0.83	0.853	0.839	0.829	0.87	0.892	0.867	0.901	1.611	1.795	1.672	2.075	2.127	2.14	3.203	3.203	3.211	3.407	3.373	3.463
108.6	0.761	0.845	0.831	0.82	0.83	0.853	0.839	0.829	0.869	0.892	0.867	0.901	1.611	1.796	1.672	2.077	2.128	2.142	3.205	3.205	3.213	3.409	3.375	3.465
108.8	0.761	0.845	0.831	0.82	0.83	0.853	0.839	0.829	0.869	0.893	0.867	0.902	1.612	1.797	1.673	2.078	2.129	2.143	3.207	3.207	3.215	3.411	3.377	3.467
109	0.761	0.845	0.832	0.819	0.83	0.853	0.839	0.829	0.869	0.893	0.867	0.902	1.613	1.797	1.674	2.079	2.131	2.144	3.21	3.209	3.217	3.413	3.379	3.469
109.2	0.761	0.846	0.832	0.819	0.83	0.853	0.839	0.829	0.869	0.893	0.867	0.902	1.614	1.798	1.675	2.081	2.132	2.146	3.211	3.211	3.22	3.415	3.381	3.471
109.4	0.761	0.846	0.832	0.82	0.831	0.853	0.839	0.829	0.869	0.893	0.867	0.902	1.615	1.799	1.675	2.082	2.133	2.147	3.213	3.213	3.222	3.416	3.383	3.473
109.6	0.761	0.846	0.832	0.82	0.831	0.853	0.839	0.829	0.869	0.893	0.867	0.902	1.615	1.8	1.676	2.083	2.134	2.148	3.215	3.216	3.224	3.418	3.384	3.475
109.8	0.761	0.846	0.832	0.82	0.831	0.853	0.839	0.829	0.869	0.893	0.867	0.902	1.616	1.802	1.676	2.084	2.135	2.149	3.217	3.217	3.225	3.419	3.386	3.477
110	0.761	0.846	0.833	0.821	0.831	0.853	0.839	0.829	0.869	0.894	0.867	0.902	1.616	1.803	1.677	2.086	2.136	2.151	3.218	3.219	3.227	3.421	3.388	3.479
110.2	0.761	0.846	0.833	0.822	0.831	0.853	0.84	0.829	0.869	0.893	0.868	0.902	1.617	1.804	1.677	2.087	2.137	2.152	3.22	3.221	3.229	3.422	3.39	3.48
110.4	0.761	0.846	0.833	0.822	0.832	0.853	0.84	0.829	0.869	0.894	0.868	0.902	1.617	1.805	1.678	2.088	2.139	2.153	3.222	3.222	3.231	3.424	3.391	3.482
110.6	0.761	0.846	0.833	0.822	0.831	0.853	0.841	0.829	0.869	0.894	0.868	0.902	1.618	1.806	1.679	2.089	2.14	2.155	3.224	3.224	3.232	3.425	3.393	3.484
110.8	0.761	0.846	0.833	0.822	0.831	0.853	0.841	0.829	0.87	0.894	0.868	0.902	1.619	1.808	1.679	2.09	2.141	2.156	3.226	3.225	3.234	3.426	3.395	3.485
111	0.761	0.846	0.833	0.822	0.831	0.853	0.842	0.83	0.87	0.894	0.869	0.902	1.62	1.808	1.68	2.091	2.142	2.157	3.228	3.227	3.235	3.428	3.397	3.487
111.2	0.761	0.846	0.833	0.823	0.831	0.854	0.842	0.83	0.87	0.894	0.869	0.902	1.62	1.809	1.681	2.092	2.143	2.159	3.23	3.229	3.237	3.43	3.399	3.489
111.4	0.761	0.846	0.833	0.823	0.831	0.854	0.842	0.83	0.87	0.894	0.869	0.902	1.621	1.81	1.682	2.094	2.145	2.16	3.231	3.23	3.239	3.432	3.4	3.491
111.6	0.761	0.846	0.833	0.823	0.831	0.854	0.843	0.83	0.87	0.893	0.869	0.902	1.622	1.811	1.683	2.095	2.146	2.162	3.233	3.232	3.241	3.433	3.402	3.493
111.8	0.761	0.846	0.834	0.823	0.831	0.854	0.843	0.83	0.87	0.893	0.869	0.902	1.623	1.812	1.684	2.096	2.148	2.163	3.235	3.234	3.242	3.436	3.404	3.495
112	0.761	0.846	0.834	0.823	0.832	0.855	0.843	0.83	0.87	0.893	0.869	0.901	1.624	1.813	1.685	2.098	2.149	2.164	3.236	3.235	3.244	3.437	3.406	3.497
112.2	0.761	0.846	0.834	0.823	0.832	0.855	0.843	0.83	0.87	0.893	0.869	0.901	1.625	1.814	1.685	2.099	2.151	2.166	3.238	3.237	3.246	3.439	3.408	3.498
112.4	0.761	0.846	0.834	0.823	0.831	0.855	0.843	0.829	0.87	0.893	0.869	0.901	1.626	1.815	1.686	2.1	2.152	2.167	3.24	3.239	3.248	3.441	3.409	3.5
112.6	0.761	0.846	0.834	0.822	0.831	0.856	0.843	0.829	0.871	0.893	0.869	0.901	1.627	1.816	1.687	2.102	2.153	2.168	3.242	3.241	3.249	3.443	3.411	3.502
112.8	0.761	0.846	0.834	0.822	0.831	0.856	0.844	0.829	0.871	0.893	0.869	0.901	1.628	1.817	1.688	2.103	2.155	2.17	3.244	3.243	3.251	3.445	3.413	3.503
113	0.761	0.846	0.834	0.822	0.831	0.856	0.844	0.829	0.871	0.893	0.869	0.901	1.629	1.818	1.689	2.105	2.156	2.171	3.246	3.245	3.253	3.446	3.415	3.505
113.2	0.761	0.846	0.834	0.822	0.831	0.856	0.844	0.829	0.871	0.893	0.869	0.901	1.63	1.819	1.69	2.106	2.157	2.172	3.248	3.247	3.255	3.448	3.417	3.507
113.4	0.761	0.846	0.834	0.822	0.831	0.856	0.844	0.829	0.871	0.893	0.869	0.901	1.63	1.82	1.69	2.107	2.159	2.173	3.251	3.249	3.257	3.45	3.419	3.508
113.6	0.761	0.846	0.834	0.822	0.831	0.856	0.844	0.829	0.871	0.894	0.869	0.902	1.631	1.821	1.691	2.108	2.16	2.174	3.252	3.251	3.258	3.452	3.421	3.51
113.8	0.761	0.847	0.834	0.822	0.831	0.856	0.844	0.829	0.871	0.894	0.869	0.902	1.631	1.822	1.691	2.11	2.161	2.176	3.254	3.253	3.26	3.453	3.423	3.512
114	0.761	0.847	0.833	0.822	0.832	0.856	0.844	0.829	0.871	0.894	0.869	0.902	1.632	1.823	1.692	2.111	2.162	2.177	3.256	3.254	3.262	3.455	3.425	3.514
114.2	0.761	0.847	0.833	0.822	0.832	0.856	0.845	0.83	0.871	0.895	0.869	0.902	1.632	1.824	1.692	2.112	2.163	2.178	3.258	3.256	3.263	3.456	3.427	3.515
114.4	0.762	0.847	0.833	0.822	0.832	0.855	0.844	0.83	0.871	0.895	0.869	0.901	1.633	1.825	1.693	2.113	2.164	2.179	3.259	3.257	3.265	3.458	3.429	3.517
114.6	0.762	0.847	0.833	0.822	0.832	0.855	0.845	0.83	0.871	0.896	0.869	0.901	1.633	1.827	1.694	2.113	2.165	2.18	3.261	3.259	3.267	3.459	3.43	3.519
114.8	0.762	0.848	0.833	0.822	0.833	0.855	0.845	0.83	0.872	0.896	0.869	0.901	1.634	1.828	1.694	2.114	2.166	2.181	3.262	3.26	3.268	3.461	3.432	3.52
115	0.762	0.848	0.833	0.823	0.833	0.855	0.845	0.83	0.872	0.896	0.869	0.902	1.635	1.829	1.695	2.115	2.167	2.182	3.263	3.262	3.27	3.463	3.433	3.521
115.2	0.762	0.848	0.833	0.823	0.833	0.855	0.845	0.83	0.872	0.897	0.869	0.902	1.635	1.83	1.696	2.116	2.168	2.183	3.265	3.264	3.272	3.465	3.435	3.523
115.4	0.762	0.848	0.833	0.823	0.834	0.855	0.845	0.83	0.872	0.897	0.869	0.902	1.636	1.831	1.696	2.117	2.169	2.184	3.266	3.265	3.274	3.466	3.436	3.524
115.6	0.763	0.848	0.833	0.823	0.834	0.855	0.845	0.83	0.872	0.897	0.869	0.902	1.637	1.832	1.697	2.118	2.17	2.185	3.268	3.267	3.275	3.468	3.438	3.526
115.8	0.763	0.848	0.833	0.823	0.834	0.855	0.845	0.83	0.872	0.897	0.869	0.902	1.638	1.833	1.698	2.119	2.171	2.187	3.269	3.269	3.277	3.47	3.439	3.527
116	0.763	0.848	0.833	0.823	0.834	0.855	0.845	0.83	0.872	0.898	0.87	0.902	1.639	1.834	1.698	2.12	2.172	2.188	3.271	3.271	3.278	3.472	3.441	3.529
116.2	0.763	0.848	0.833	0.824	0.834	0.855	0.845	0.831	0.872	0.898	0.87	0.902	1.641	1.835	1.699	2.121	2.173	2.189	3.273	3.273	3.28	3.474	3.442	3.53
116.4	0.763	0.848	0.834	0.824	0.833	0.855	0.845	0.831	0.872	0.898	0.87	0.902	1.641	1.835	1.7	2.122	2.174	2.19	3.274	3.274	3.282	3.475	3.444	3.531
116.6	0.763	0.849	0.834	0.824	0.833	0.855	0.846	0.831	0.873	0.898	0.87	0.902	1.642	1.836	1.701	2.124	2.175	2.192	3.276	3.276	3.283	3.477	3.446	3.533
116.8	0.763	0.849	0.834	0.824	0.833	0.855	0.846	0.831	0.873	0.898	0.87	0.903	1.643	1.837	1.701	2.125	2.176	2.193	3.278	3.278	3.285	3.478	3.448	3.534
117	0.763	0.849	0.834	0.825	0.833	0.855	0.846	0.832	0.873	0.898	0.87	0.903	1.644	1.838	1.702	2.126	2.177	2.194	3.28	3.28	3.287	3.48	3.449	3.536
117.2	0.763	0.849	0.834	0.825	0.834	0.855	0.846	0.832	0.873	0.898	0.871	0.903	1.644	1.839	1.702	2.128	2.179	2.196	3.282	3.282	3.289	3.482	3.451	3.537
117.4	0.763	0.849	0.834	0.826	0.833	0.855	0.846	0.832	0.873	0.898	0.871	0.903	1.645	1.84	1.703	2.129	2.18	2.197	3.283	3.284	3.291	3.483	3.453	3.539
117.6	0.763	0.849	0.835	0.826	0.833	0.855	0.846	0.832	0.873	0.898	0.871	0.903	1.645	1.841	1.704	2.13	2.181	2.198	3.285	3.286	3.292	3.485	3.455	3.541
117.8	0.763	0.849	0.835	0.826	0.834	0.855	0.845	0.833	0.873	0.898	0.871	0.903	1.646	1.842	1.705	2.131	2.182	2.199	3.287	3.288	3.294	3.487	3.457	3.543
118	0.764	0.849	0.835	0.826	0.834	0.855	0.845	0.833	0.873	0.899	0.871	0.903	1.646	1.843	1.706	2.132	2.183	2.2	3.289	3.29	3.295	3.488	3.458	3.545
118.2	0.764	0.849	0.835	0.827	0.834	0.855	0.845	0.833	0.873	0.898	0.871	0.904	1.647	1.844	1.707	2.133	2.184	2.201	3.291	3.292	3.297	3.49	3.46	3.547
118.4	0.764	0.849	0.836	0.827	0.834	0.855	0.845	0.833	0.873	0.899	0.872	0.904	1.647	1.845	1.708	2.134	2.185	2.202	3.292	3.293	3.298	3.491	3.462	3.549
118.6	0.764	0.849	0.836	0.827	0.834	0.855	0.845	0.832	0.873	0.898	0.872	0.904	1.647	1.847	1.709	2.135	2.186	2.203	3.294	3.295	3.3	3.493	3.463	3.55
118.8	0.765	0.849	0.836	0.827	0.834	0.855	0.845	0.832	0.873	0.899	0.872	0.904	1.648	1.848	1.71	2.135	2.187	2.204	3.296	3.297	3.301	3.495	3.465	3.552
119	0.765	0.849	0.836	0.827	0.835	0.855	0.845	0.832	0.872	0.899	0.871	0.904	1.649	1.849	1.71	2.136	2.189	2.205	3.297	3.298	3.303	3.496	3.467	3.553
119.2	0.765	0.849	0.836	0.827	0.835	0.855	0.845	0.832	0.872	0.899	0.871	0.904	1.649	1.85	1.711	2.137	2.19	2.206	3.299	3.3	3.304	3.498	3.468	3.555
119.4	0.765	0.849	0.836	0.827	0.835	0.855	0.845	0.832	0.872	0.899	0.871	0.905	1.65	1.852	1.712	2.138	2.191	2.207	3.301	3.302	3.305	3.5	3.47	3.556
119.6	0.765	0.849	0.837	0.827	0.835	0.855	0.845	0.831	0.872	0.899	0.871	0.905	1.651	1.853	1.712	2.139	2.192	2.208	3.302	3.303	3.307	3.501	3.472	3.558
119.8	0.765	0.849	0.837	0.826	0.835	0.855	0.846	0.831	0.872	0.899	0.871	0.905	1.652	1.854	1.713	2.14	2.193	2.209	3.304	3.305	3.308	3.503	3.473	3.559
120	0.765	0.85	0.837	0.826	0.835	0.856	0.846	0.831	0.872	0.899	0.871	0.905	1.652	1.855	1.713	2.141	2.194	2.21	3.305	3.306	3.31	3.505	3.475	3.561
120.2	0.765	0.85	0.836	0.826	0.835	0.856	0.846	0.831	0.872	0.898	0.871	0.904	1.653	1.855	1.714	2.142	2.195	2.211	3.307	3.307	3.311	3.506	3.477	3.562
120.4	0.765	0.85	0.836	0.827	0.835	0.856	0.846	0.831	0.872	0.898	0.87	0.904	1.654	1.856	1.714	2.143	2.196	2.213	3.308	3.309	3.313	3.508	3.478	3.564
120.6	0.765	0.85	0.837	0.827	0.835	0.856	0.846	0.831	0.872	0.898	0.87	0.904	1.655	1.857	1.715	2.144	2.197	2.214	3.31	3.31	3.314	3.509	3.48	3.565
120.8	0.765	0.85	0.837	0.826	0.835	0.856	0.846	0.831	0.872	0.898	0.87	0.904	1.656	1.858	1.715	2.145	2.198	2.215	3.312	3.312	3.316	3.51	3.482	3.567
121	0.765	0.85	0.837	0.826	0.836	0.856	0.846	0.831	0.872	0.897	0.87	0.904	1.657	1.859	1.716	2.146	2.199	2.216	3.314	3.314	3.317	3.511	3.483	3.568
121.2	0.765	0.85	0.837	0.826	0.836	0.856	0.846	0.832	0.873	0.897	0.87	0.904	1.657	1.86	1.717	2.147	2.201	2.218	3.316	3.315	3.319	3.513	3.485	3.57
121.4	0.765	0.85	0.837	0.826	0.836	0.856	0.846	0.832	0.873	0.897	0.87	0.904	1.658	1.861	1.718	2.148	2.202	2.219	3.317	3.317	3.32	3.514	3.486	3.572
121.6	0.765	0.85	0.837	0.826	0.836	0.856	0.845	0.832	0.873	0.897	0.87	0.904	1.658	1.862	1.719	2.149	2.202	2.219	3.319	3.318	3.322	3.516	3.488	3.573
121.8	0.765	0.85	0.837	0.826	0.836	0.856	0.845	0.833	0.873	0.897	0.87	0.904	1.659	1.863	1.72	2.15	2.203	2.22	3.321	3.319	3.323	3.517	3.489	3.575
122	0.765	0.849	0.837	0.826	0.835	0.856	0.845	0.833	0.873	0.897	0.87	0.904	1.659	1.864	1.721	2.151	2.204	2.221	3.322	3.321	3.325	3.518	3.491	3.576
122.2	0.765	0.849	0.837	0.827	0.835	0.856	0.846	0.833	0.874	0.897	0.87	0.905	1.66	1.865	1.722	2.152	2.205	2.222	3.324	3.322	3.326	3.52	3.493	3.578
122.4	0.765	0.849	0.837	0.827	0.835	0.856	0.846	0.833	0.874	0.898	0.87	0.905	1.66	1.865	1.723	2.153	2.206	2.223	3.326	3.324	3.328	3.521	3.494	3.579
122.6	0.765	0.849	0.837	0.827	0.835	0.856	0.846	0.833	0.874	0.898	0.871	0.905	1.661	1.866	1.723	2.154	2.207	2.224	3.327	3.325	3.329	3.523	3.496	3.58
122.8	0.765	0.849	0.837	0.827	0.835	0.856	0.846	0.834	0.874	0.899	0.871	0.905	1.662	1.868	1.724	2.155	2.208	2.224	3.329	3.327	3.331	3.524	3.497	3.582
123	0.765	0.85	0.837	0.827	0.835	0.856	0.847	0.834	0.874	0.899	0.871	0.905	1.662	1.869	1.725	2.156	2.209	2.226	3.331	3.329	3.332	3.526	3.499	3.583
123.2	0.765	0.85	0.837	0.827	0.835	0.856	0.847	0.834	0.875	0.9	0.871	0.905	1.663	1.87	1.725	2.156	2.21	2.227	3.333	3.33	3.334	3.527	3.5	3.584
123.4	0.764	0.85	0.838	0.828	0.835	0.856	0.848	0.834	0.875	0.9	0.871	0.905	1.663	1.871	1.726	2.157	2.211	2.228	3.335	3.332	3.336	3.529	3.502	3.586
123.6	0.764	0.85	0.838	0.828	0.835	0.857	0.849	0.834	0.875	0.901	0.871	0.905	1.664	1.872	1.726	2.158	2.212	2.229	3.336	3.333	3.337	3.53	3.503	3.588
123.8	0.764	0.851	0.838	0.828	0.835	0.857	0.849	0.834	0.875	0.901	0.871	0.905	1.664	1.873	1.727	2.159	2.213	2.23	3.338	3.335	3.339	3.532	3.505	3.589
124	0.765	0.851	0.838	0.828	0.835	0.857	0.85	0.834	0.875	0.901	0.872	0.905	1.665	1.874	1.727	2.16	2.214	2.232	3.34	3.337	3.341	3.533	3.506	3.591
124.2	0.765	0.851	0.838	0.828	0.835	0.857	0.85	0.834	0.875	0.902	0.872	0.905	1.665	1.875	1.728	2.161	2.215	2.233	3.341	3.338	3.343	3.534	3.508	3.592
124.4	0.765	0.851	0.838	0.828	0.835	0.857	0.851	0.834	0.874	0.902	0.872	0.905	1.666	1.876	1.728	2.162	2.216	2.235	3.343	3.34	3.344	3.536	3.51	3.594
124.6	0.766	0.851	0.838	0.828	0.836	0.857	0.851	0.834	0.874	0.902	0.872	0.905	1.667	1.877	1.729	2.164	2.217	2.236	3.345	3.341	3.346	3.537	3.511	3.595
124.8	0.766	0.851	0.839	0.828	0.836	0.857	0.851	0.833	0.874	0.902	0.872	0.905	1.668	1.878	1.729	2.165	2.218	2.238	3.347	3.343	3.348	3.538	3.513	3.597
125	0.767	0.851	0.839	0.829	0.836	0.857	0.85	0.833	0.874	0.902	0.872	0.906	1.668	1.879	1.73	2.166	2.219	2.239	3.349	3.344	3.349	3.539	3.514	3.598
125.2	0.767	0.851	0.839	0.829	0.837	0.858	0.85	0.833	0.874	0.901	0.872	0.906	1.669	1.88	1.731	2.167	2.221	2.24	3.351	3.345	3.351	3.541	3.516	3.6
125.4	0.768	0.851	0.839	0.829	0.837	0.858	0.85	0.833	0.874	0.901	0.872	0.906	1.67	1.881	1.731	2.168	2.222	2.241	3.352	3.347	3.352	3.542	3.518	3.601
125.6	0.768	0.851	0.839	0.829	0.837	0.858	0.85	0.833	0.874	0.9	0.872	0.907	1.671	1.882	1.732	2.169	2.223	2.242	3.354	3.348	3.354	3.544	3.519	3.603
125.8	0.768	0.851	0.839	0.829	0.837	0.857	0.85	0.834	0.873	0.9	0.872	0.907	1.672	1.882	1.732	2.17	2.224	2.243	3.355	3.349	3.355	3.545	3.521	3.604
126	0.768	0.85	0.838	0.83	0.837	0.857	0.85	0.834	0.873	0.9	0.872	0.907	1.673	1.883	1.733	2.171	2.225	2.243	3.356	3.351	3.357	3.547	3.522	3.606
126.2	0.768	0.85	0.838	0.83	0.837	0.857	0.85	0.834	0.873	0.899	0.872	0.907	1.674	1.884	1.733	2.172	2.226	2.244	3.358	3.352	3.358	3.548	3.524	3.607
126.4	0.768	0.85	0.838	0.83	0.837	0.857	0.849	0.834	0.874	0.899	0.872	0.907	1.675	1.885	1.733	2.173	2.227	2.245	3.359	3.354	3.359	3.55	3.526	3.609
126.6	0.768	0.85	0.838	0.83	0.837	0.857	0.849	0.834	0.874	0.899	0.872	0.907	1.676	1.885	1.734	2.173	2.228	2.246	3.361	3.356	3.36	3.552	3.527	3.61
126.8	0.768	0.85	0.838	0.831	0.837	0.856	0.849	0.834	0.874	0.899	0.872	0.907	1.677	1.886	1.734	2.174	2.229	2.247	3.362	3.357	3.362	3.553	3.529	3.612
127	0.767	0.85	0.838	0.831	0.837	0.856	0.849	0.834	0.874	0.9	0.872	0.907	1.678	1.887	1.735	2.175	2.23	2.248	3.364	3.359	3.363	3.555	3.53	3.613
127.2	0.767	0.85	0.838	0.832	0.837	0.856	0.849	0.834	0.874	0.9	0.872	0.907	1.678	1.888	1.736	2.176	2.23	2.249	3.365	3.361	3.364	3.557	3.532	3.615
127.4	0.767	0.851	0.838	0.832	0.837	0.856	0.849	0.834	0.874	0.901	0.872	0.906	1.678	1.889	1.736	2.177	2.231	2.25	3.366	3.362	3.366	3.558	3.533	3.616
127.6	0.767	0.851	0.838	0.832	0.837	0.856	0.849	0.834	0.874	0.901	0.873	0.906	1.679	1.89	1.737	2.179	2.232	2.251	3.367	3.363	3.367	3.56	3.535	3.618
127.8	0.767	0.852	0.838	0.832	0.837	0.856	0.848	0.834	0.874	0.902	0.873	0.906	1.679	1.891	1.738	2.18	2.233	2.252	3.368	3.365	3.368	3.561	3.536	3.619
128	0.767	0.852	0.838	0.832	0.837	0.856	0.848	0.834	0.874	0.902	0.873	0.906	1.68	1.892	1.739	2.181	2.234	2.254	3.369	3.366	3.37	3.563	3.538	3.621
128.2	0.768	0.852	0.838	0.832	0.837	0.856	0.848	0.834	0.874	0.903	0.873	0.906	1.68	1.893	1.739	2.182	2.234	2.255	3.37	3.367	3.371	3.564	3.539	3.622
128.4	0.768	0.853	0.838	0.832	0.837	0.857	0.848	0.834	0.874	0.903	0.873	0.906	1.681	1.894	1.74	2.183	2.235	2.256	3.371	3.369	3.372	3.565	3.54	3.623
128.6	0.768	0.853	0.838	0.832	0.837	0.857	0.848	0.834	0.874	0.903	0.873	0.906	1.681	1.895	1.741	2.184	2.236	2.257	3.372	3.371	3.374	3.567	3.542	3.625
128.8	0.768	0.853	0.839	0.832	0.838	0.857	0.848	0.833	0.874	0.903	0.873	0.906	1.682	1.896	1.742	2.185	2.237	2.258	3.373	3.372	3.375	3.568	3.543	3.626
129	0.768	0.853	0.839	0.832	0.838	0.858	0.848	0.833	0.874	0.903	0.873	0.906	1.682	1.897	1.742	2.186	2.238	2.259	3.374	3.373	3.377	3.569	3.545	3.627
129.2	0.769	0.854	0.839	0.832	0.839	0.858	0.849	0.833	0.874	0.902	0.873	0.906	1.683	1.898	1.743	2.187	2.239	2.26	3.375	3.374	3.378	3.57	3.546	3.629
129.4	0.769	0.854	0.839	0.832	0.839	0.858	0.849	0.834	0.875	0.902	0.873	0.906	1.684	1.899	1.744	2.188	2.239	2.26	3.376	3.375	3.38	3.572	3.548	3.63
129.6	0.769	0.854	0.84	0.832	0.839	0.858	0.849	0.834	0.875	0.902	0.873	0.906	1.684	1.9	1.744	2.189	2.24	2.261	3.376	3.376	3.381	3.573	3.549	3.631
129.8	0.769	0.854	0.84	0.832	0.839	0.858	0.849	0.834	0.875	0.902	0.873	0.906	1.685	1.9	1.745	2.189	2.241	2.262	3.378	3.378	3.382	3.575	3.55	3.633
130	0.769	0.853	0.84	0.832	0.838	0.858	0.85	0.834	0.875	0.902	0.873	0.906	1.686	1.901	1.745	2.19	2.242	2.263	3.379	3.379	3.384	3.576	3.552	3.635
130.2	0.769	0.853	0.84	0.832	0.839	0.858	0.85	0.835	0.876	0.902	0.873	0.907	1.686	1.902	1.746	2.191	2.243	2.264	3.38	3.381	3.385	3.578	3.553	3.636
130.4	0.769	0.853	0.841	0.832	0.839	0.858	0.85	0.835	0.876	0.902	0.873	0.907	1.687	1.903	1.746	2.191	2.244	2.264	3.382	3.382	3.386	3.58	3.554	3.638
130.6	0.769	0.853	0.841	0.833	0.839	0.858	0.851	0.835	0.876	0.902	0.873	0.907	1.687	1.904	1.747	2.192	2.245	2.265	3.383	3.384	3.388	3.582	3.555	3.639
130.8	0.769	0.853	0.841	0.833	0.839	0.858	0.851	0.835	0.876	0.902	0.873	0.907	1.688	1.905	1.747	2.193	2.246	2.266	3.384	3.385	3.389	3.583	3.557	3.641
131	0.769	0.854	0.841	0.833	0.839	0.858	0.851	0.836	0.876	0.903	0.873	0.907	1.689	1.906	1.748	2.194	2.247	2.267	3.386	3.387	3.39	3.585	3.558	3.642
131.2	0.769	0.854	0.841	0.833	0.839	0.857	0.852	0.835	0.876	0.903	0.873	0.907	1.689	1.907	1.748	2.195	2.248	2.268	3.387	3.388	3.392	3.587	3.56	3.644
131.4	0.769	0.854	0.841	0.833	0.839	0.857	0.852	0.835	0.876	0.903	0.873	0.907	1.69	1.908	1.748	2.195	2.249	2.27	3.388	3.389	3.393	3.588	3.561	3.645
131.6	0.77	0.854	0.841	0.834	0.839	0.857	0.852	0.835	0.876	0.904	0.874	0.907	1.691	1.908	1.749	2.196	2.25	2.271	3.39	3.39	3.394	3.589	3.563	3.646
131.8	0.77	0.854	0.84	0.834	0.839	0.857	0.852	0.836	0.876	0.904	0.874	0.907	1.691	1.909	1.749	2.197	2.251	2.272	3.391	3.392	3.395	3.59	3.564	3.648
132	0.77	0.854	0.84	0.834	0.839	0.857	0.853	0.836	0.877	0.905	0.874	0.907	1.691	1.91	1.75	2.198	2.252	2.273	3.393	3.393	3.396	3.591	3.565	3.65
132.2	0.77	0.854	0.84	0.834	0.839	0.856	0.853	0.836	0.877	0.905	0.874	0.907	1.692	1.911	1.751	2.199	2.253	2.275	3.395	3.394	3.397	3.592	3.567	3.651
132.4	0.77	0.854	0.84	0.834	0.84	0.856	0.853	0.835	0.877	0.905	0.874	0.907	1.692	1.912	1.751	2.2	2.254	2.275	3.396	3.395	3.398	3.593	3.568	3.653
132.6	0.77	0.854	0.84	0.833	0.84	0.856	0.853	0.835	0.877	0.905	0.874	0.907	1.693	1.913	1.752	2.201	2.255	2.276	3.398	3.397	3.4	3.594	3.57	3.654
132.8	0.77	0.854	0.84	0.833	0.84	0.856	0.853	0.835	0.877	0.905	0.874	0.907	1.693	1.913	1.752	2.202	2.256	2.278	3.399	3.398	3.401	3.595	3.571	3.655
133	0.77	0.855	0.84	0.833	0.84	0.856	0.853	0.835	0.877	0.905	0.874	0.907	1.694	1.914	1.753	2.204	2.257	2.279	3.401	3.399	3.402	3.596	3.573	3.657
133.2	0.77	0.855	0.841	0.833	0.84	0.856	0.852	0.835	0.877	0.905	0.874	0.907	1.694	1.915	1.754	2.205	2.257	2.28	3.402	3.401	3.403	3.597	3.574	3.658
133.4	0.77	0.855	0.841	0.834	0.841	0.856	0.852	0.835	0.877	0.904	0.874	0.907	1.695	1.915	1.754	2.205	2.258	2.281	3.403	3.402	3.405	3.599	3.575	3.659
133.6	0.77	0.855	0.841	0.834	0.84	0.856	0.852	0.836	0.877	0.904	0.874	0.907	1.695	1.916	1.755	2.206	2.259	2.282	3.404	3.404	3.406	3.601	3.577	3.66
133.8	0.77	0.855	0.841	0.834	0.84	0.856	0.852	0.836	0.876	0.904	0.874	0.907	1.696	1.917	1.755	2.207	2.259	2.283	3.405	3.405	3.407	3.602	3.578	3.661
134	0.77	0.855	0.841	0.834	0.84	0.856	0.852	0.836	0.876	0.904	0.874	0.907	1.696	1.918	1.756	2.208	2.26	2.283	3.407	3.407	3.409	3.604	3.579	3.662
134.2	0.77	0.855	0.841	0.834	0.84	0.857	0.852	0.836	0.876	0.903	0.874	0.907	1.697	1.919	1.757	2.209	2.261	2.284	3.408	3.409	3.41	3.606	3.581	3.664
134.4	0.77	0.855	0.841	0.835	0.84	0.857	0.852	0.836	0.876	0.903	0.874	0.907	1.698	1.92	1.757	2.209	2.262	2.285	3.409	3.411	3.412	3.608	3.582	3.665
134.6	0.77	0.855	0.841	0.835	0.84	0.857	0.852	0.836	0.875	0.903	0.874	0.907	1.698	1.921	1.758	2.21	2.262	2.286	3.41	3.412	3.413	3.61	3.584	3.666
134.8	0.77	0.856	0.841	0.835	0.839	0.858	0.852	0.836	0.875	0.903	0.874	0.907	1.699	1.922	1.759	2.211	2.263	2.287	3.411	3.414	3.414	3.611	3.586	3.667
135	0.769	0.856	0.841	0.835	0.839	0.858	0.852	0.836	0.875	0.903	0.874	0.907	1.7	1.923	1.76	2.212	2.264	2.288	3.413	3.415	3.415	3.612	3.587	3.668
135.2	0.769	0.856	0.841	0.835	0.839	0.858	0.853	0.836	0.875	0.903	0.875	0.907	1.7	1.924	1.76	2.212	2.264	2.289	3.414	3.416	3.417	3.614	3.589	3.67
135.4	0.77	0.856	0.841	0.835	0.839	0.859	0.853	0.837	0.875	0.904	0.875	0.907	1.701	1.925	1.761	2.213	2.265	2.29	3.415	3.417	3.418	3.615	3.59	3.671
135.6	0.77	0.856	0.841	0.835	0.839	0.859	0.853	0.837	0.875	0.904	0.875	0.907	1.701	1.926	1.762	2.214	2.266	2.291	3.417	3.419	3.419	3.616	3.592	3.672
135.8	0.77	0.856	0.841	0.835	0.839	0.859	0.853	0.837	0.876	0.905	0.875	0.907	1.702	1.926	1.763	2.215	2.267	2.292	3.418	3.42	3.421	3.617	3.593	3.674
136	0.77	0.856	0.841	0.835	0.84	0.859	0.853	0.837	0.876	0.905	0.875	0.907	1.702	1.927	1.764	2.216	2.268	2.293	3.419	3.421	3.422	3.618	3.594	3.675
136.2	0.77	0.855	0.842	0.835	0.84	0.859	0.853	0.836	0.876	0.906	0.875	0.907	1.703	1.928	1.764	2.216	2.27	2.294	3.421	3.422	3.423	3.619	3.596	3.677
136.4	0.77	0.855	0.842	0.834	0.84	0.859	0.853	0.836	0.876	0.906	0.875	0.907	1.703	1.929	1.765	2.217	2.271	2.295	3.423	3.423	3.425	3.62	3.597	3.679
136.6	0.77	0.855	0.842	0.834	0.84	0.859	0.853	0.836	0.876	0.906	0.875	0.907	1.704	1.929	1.766	2.218	2.272	2.296	3.424	3.425	3.426	3.622	3.598	3.68
136.8	0.771	0.855	0.841	0.834	0.841	0.859	0.852	0.836	0.877	0.906	0.875	0.907	1.704	1.93	1.766	2.219	2.273	2.297	3.425	3.426	3.427	3.622	3.599	3.681
137	0.771	0.855	0.841	0.834	0.841	0.859	0.852	0.836	0.877	0.906	0.874	0.907	1.704	1.931	1.766	2.22	2.274	2.298	3.427	3.428	3.429	3.624	3.601	3.683
137.2	0.771	0.856	0.841	0.834	0.841	0.859	0.852	0.836	0.877	0.906	0.874	0.907	1.705	1.931	1.767	2.221	2.275	2.299	3.428	3.429	3.43	3.625	3.602	3.684
137.4	0.771	0.856	0.841	0.835	0.841	0.859	0.852	0.836	0.877	0.906	0.874	0.907	1.705	1.932	1.767	2.222	2.276	2.3	3.429	3.431	3.431	3.626	3.603	3.685
137.6	0.771	0.856	0.841	0.835	0.841	0.859	0.852	0.836	0.878	0.906	0.874	0.907	1.705	1.933	1.767	2.223	2.277	2.3	3.431	3.432	3.433	3.627	3.604	3.687
137.8	0.772	0.856	0.841	0.835	0.841	0.859	0.852	0.836	0.878	0.906	0.873	0.908	1.706	1.934	1.767	2.224	2.278	2.301	3.432	3.434	3.434	3.629	3.605	3.688
138	0.772	0.856	0.841	0.835	0.841	0.859	0.853	0.836	0.878	0.906	0.873	0.908	1.706	1.935	1.767	2.225	2.279	2.302	3.434	3.436	3.435	3.63	3.606	3.69
138.2	0.772	0.856	0.841	0.836	0.841	0.859	0.853	0.836	0.878	0.906	0.873	0.908	1.706	1.935	1.768	2.226	2.28	2.303	3.435	3.437	3.436	3.631	3.608	3.691
138.4	0.772	0.856	0.841	0.836	0.841	0.859	0.853	0.836	0.878	0.906	0.873	0.909	1.707	1.937	1.768	2.226	2.281	2.304	3.436	3.439	3.437	3.632	3.609	3.692
138.6	0.772	0.856	0.841	0.836	0.841	0.859	0.852	0.836	0.878	0.906	0.873	0.909	1.707	1.938	1.769	2.227	2.282	2.305	3.438	3.44	3.438	3.633	3.61	3.694
138.8	0.772	0.857	0.841	0.836	0.841	0.859	0.853	0.836	0.878	0.907	0.873	0.909	1.707	1.939	1.77	2.229	2.282	2.306	3.439	3.441	3.439	3.634	3.611	3.695
139	0.772	0.857	0.841	0.835	0.841	0.859	0.853	0.837	0.878	0.907	0.873	0.909	1.708	1.939	1.77	2.23	2.283	2.307	3.44	3.442	3.441	3.635	3.613	3.696
139.2	0.772	0.857	0.841	0.835	0.841	0.859	0.853	0.837	0.878	0.907	0.873	0.909	1.708	1.94	1.77	2.231	2.284	2.308	3.441	3.444	3.442	3.636	3.614	3.698
139.4	0.772	0.857	0.841	0.835	0.841	0.859	0.853	0.837	0.877	0.908	0.873	0.909	1.709	1.941	1.771	2.231	2.285	2.309	3.442	3.445	3.443	3.638	3.616	3.699
139.6	0.772	0.857	0.841	0.835	0.841	0.859	0.853	0.837	0.877	0.908	0.874	0.909	1.709	1.942	1.771	2.232	2.285	2.309	3.443	3.446	3.444	3.639	3.617	3.7
139.8	0.772	0.857	0.841	0.836	0.841	0.858	0.853	0.837	0.877	0.908	0.874	0.909	1.71	1.942	1.772	2.234	2.286	2.31	3.444	3.447	3.446	3.641	3.619	3.702
140	0.772	0.857	0.842	0.836	0.842	0.858	0.853	0.837	0.877	0.908	0.874	0.909	1.711	1.943	1.772	2.234	2.287	2.311	3.445	3.448	3.447	3.642	3.62	3.703
140.2	0.773	0.857	0.842	0.836	0.842	0.857	0.853	0.837	0.876	0.908	0.874	0.909	1.711	1.943	1.773	2.235	2.288	2.312	3.447	3.45	3.448	3.644	3.621	3.704
140.4	0.773	0.857	0.842	0.836	0.842	0.857	0.853	0.838	0.876	0.907	0.874	0.909	1.712	1.944	1.774	2.236	2.289	2.313	3.448	3.451	3.45	3.645	3.622	3.705
140.6	0.773	0.857	0.842	0.836	0.843	0.857	0.853	0.838	0.876	0.907	0.875	0.909	1.712	1.944	1.775	2.237	2.289	2.314	3.449	3.452	3.451	3.647	3.623	3.707
140.8	0.773	0.857	0.842	0.837	0.843	0.857	0.853	0.838	0.876	0.906	0.875	0.908	1.713	1.945	1.775	2.238	2.29	2.315	3.451	3.454	3.453	3.648	3.625	3.708
141	0.773	0.857	0.842	0.837	0.843	0.857	0.853	0.838	0.877	0.906	0.876	0.908	1.713	1.946	1.776	2.238	2.291	2.316	3.452	3.455	3.454	3.65	3.626	3.709
141.2	0.773	0.856	0.842	0.837	0.843	0.857	0.853	0.838	0.877	0.905	0.876	0.908	1.714	1.946	1.777	2.239	2.292	2.317	3.454	3.456	3.455	3.651	3.627	3.71
141.4	0.773	0.856	0.842	0.837	0.844	0.857	0.853	0.838	0.877	0.905	0.876	0.908	1.714	1.947	1.777	2.24	2.293	2.318	3.455	3.457	3.457	3.652	3.628	3.711
141.6	0.773	0.856	0.842	0.837	0.844	0.858	0.853	0.838	0.878	0.905	0.876	0.909	1.715	1.948	1.778	2.24	2.294	2.319	3.456	3.458	3.458	3.654	3.629	3.712
141.8	0.773	0.856	0.842	0.837	0.844	0.858	0.853	0.838	0.878	0.905	0.877	0.909	1.715	1.949	1.778	2.241	2.295	2.319	3.458	3.459	3.459	3.655	3.631	3.712
142	0.773	0.856	0.842	0.837	0.844	0.858	0.853	0.838	0.878	0.905	0.877	0.909	1.716	1.949	1.779	2.241	2.296	2.32	3.459	3.461	3.46	3.657	3.632	3.713
142.2	0.772	0.856	0.842	0.837	0.844	0.858	0.853	0.838	0.879	0.905	0.877	0.909	1.716	1.95	1.779	2.242	2.297	2.321	3.46	3.462	3.461	3.658	3.633	3.714
142.4	0.772	0.856	0.842	0.837	0.844	0.859	0.853	0.838	0.879	0.905	0.877	0.909	1.717	1.951	1.78	2.242	2.297	2.322	3.462	3.463	3.462	3.659	3.635	3.715
142.6	0.773	0.856	0.842	0.837	0.844	0.859	0.853	0.838	0.879	0.905	0.876	0.909	1.718	1.952	1.781	2.243	2.298	2.323	3.463	3.464	3.463	3.661	3.636	3.716
142.8	0.773	0.856	0.842	0.837	0.844	0.859	0.853	0.838	0.879	0.905	0.876	0.909	1.718	1.953	1.781	2.244	2.299	2.324	3.464	3.465	3.463	3.662	3.638	3.718
143	0.773	0.856	0.842	0.837	0.843	0.86	0.853	0.838	0.879	0.906	0.876	0.909	1.719	1.953	1.782	2.245	2.3	2.325	3.465	3.466	3.464	3.663	3.639	3.719
143.2	0.773	0.857	0.842	0.838	0.843	0.86	0.853	0.838	0.878	0.906	0.876	0.909	1.72	1.954	1.782	2.246	2.301	2.325	3.466	3.467	3.465	3.664	3.641	3.72
143.4	0.773	0.857	0.842	0.838	0.843	0.86	0.854	0.838	0.878	0.906	0.875	0.908	1.72	1.955	1.783	2.247	2.301	2.327	3.468	3.469	3.466	3.666	3.642	3.721
143.6	0.773	0.857	0.842	0.838	0.843	0.86	0.854	0.838	0.878	0.907	0.875	0.908	1.721	1.956	1.783	2.248	2.302	2.328	3.469	3.47	3.467	3.667	3.643	3.723
143.8	0.773	0.857	0.842	0.838	0.843	0.86	0.854	0.838	0.878	0.907	0.875	0.908	1.722	1.956	1.784	2.248	2.303	2.329	3.47	3.472	3.468	3.668	3.645	3.724
144	0.773	0.858	0.842	0.838	0.843	0.86	0.854	0.838	0.878	0.907	0.875	0.908	1.722	1.957	1.784	2.249	2.304	2.33	3.472	3.473	3.469	3.669	3.646	3.725
144.2	0.774	0.858	0.842	0.838	0.843	0.86	0.854	0.839	0.878	0.907	0.875	0.908	1.723	1.958	1.785	2.25	2.304	2.331	3.473	3.475	3.47	3.669	3.647	3.727
144.4	0.774	0.858	0.842	0.838	0.843	0.861	0.854	0.839	0.878	0.908	0.875	0.907	1.724	1.958	1.786	2.251	2.305	2.332	3.474	3.476	3.471	3.67	3.648	3.728
144.6	0.774	0.859	0.842	0.838	0.843	0.861	0.855	0.839	0.879	0.908	0.875	0.907	1.724	1.958	1.786	2.252	2.306	2.333	3.476	3.477	3.473	3.67	3.649	3.729
144.8	0.774	0.859	0.842	0.839	0.843	0.861	0.855	0.84	0.879	0.908	0.875	0.907	1.725	1.959	1.787	2.252	2.307	2.334	3.477	3.478	3.474	3.671	3.65	3.73
145	0.774	0.859	0.842	0.839	0.843	0.861	0.855	0.84	0.879	0.908	0.876	0.907	1.725	1.959	1.787	2.253	2.307	2.335	3.478	3.479	3.475	3.672	3.651	3.73
145.2	0.774	0.86	0.843	0.839	0.843	0.86	0.855	0.84	0.879	0.908	0.876	0.908	1.726	1.959	1.788	2.254	2.308	2.336	3.479	3.48	3.477	3.673	3.652	3.731
145.4	0.774	0.86	0.843	0.839	0.843	0.86	0.855	0.84	0.879	0.908	0.876	0.908	1.726	1.96	1.788	2.254	2.309	2.336	3.48	3.481	3.478	3.674	3.653	3.732
145.6	0.774	0.86	0.843	0.839	0.843	0.86	0.855	0.84	0.879	0.908	0.876	0.908	1.726	1.96	1.788	2.255	2.31	2.337	3.481	3.482	3.479	3.675	3.654	3.733
145.8	0.774	0.86	0.843	0.839	0.842	0.86	0.856	0.84	0.879	0.908	0.876	0.908	1.727	1.961	1.789	2.255	2.31	2.337	3.482	3.483	3.48	3.677	3.655	3.735
146	0.774	0.86	0.844	0.839	0.842	0.859	0.856	0.84	0.879	0.908	0.876	0.909	1.727	1.962	1.789	2.256	2.311	2.338	3.483	3.484	3.481	3.678	3.656	3.736
146.2	0.774	0.86	0.844	0.839	0.842	0.859	0.856	0.84	0.88	0.908	0.876	0.909	1.728	1.962	1.79	2.257	2.312	2.339	3.485	3.485	3.482	3.68	3.657	3.738
146.4	0.774	0.859	0.844	0.839	0.842	0.859	0.856	0.84	0.88	0.908	0.876	0.909	1.729	1.963	1.79	2.258	2.312	2.339	3.486	3.486	3.484	3.681	3.659	3.739
146.6	0.775	0.859	0.844	0.839	0.843	0.86	0.856	0.839	0.879	0.908	0.876	0.91	1.729	1.964	1.791	2.258	2.313	2.34	3.487	3.487	3.485	3.683	3.66	3.741
146.8	0.775	0.859	0.844	0.839	0.843	0.86	0.856	0.839	0.879	0.908	0.876	0.91	1.73	1.965	1.791	2.259	2.314	2.341	3.488	3.488	3.486	3.684	3.661	3.742
147	0.775	0.858	0.844	0.839	0.843	0.86	0.856	0.839	0.879	0.909	0.876	0.911	1.73	1.966	1.791	2.26	2.315	2.342	3.489	3.489	3.487	3.686	3.662	3.743
147.2	0.775	0.858	0.844	0.839	0.843	0.86	0.856	0.839	0.879	0.909	0.876	0.911	1.73	1.967	1.792	2.261	2.315	2.342	3.49	3.491	3.488	3.687	3.663	3.744
147.4	0.775	0.858	0.844	0.839	0.844	0.86	0.856	0.839	0.879	0.909	0.876	0.911	1.731	1.967	1.792	2.262	2.316	2.343	3.492	3.492	3.489	3.689	3.665	3.746
147.6	0.775	0.858	0.844	0.839	0.844	0.859	0.856	0.839	0.879	0.909	0.876	0.911	1.731	1.968	1.793	2.263	2.317	2.344	3.493	3.494	3.49	3.69	3.666	3.747
147.8	0.775	0.858	0.844	0.839	0.845	0.86	0.856	0.839	0.879	0.91	0.876	0.911	1.732	1.969	1.794	2.264	2.318	2.345	3.494	3.495	3.491	3.691	3.667	3.749
148	0.775	0.859	0.844	0.839	0.845	0.86	0.856	0.839	0.879	0.91	0.876	0.911	1.733	1.97	1.794	2.265	2.319	2.346	3.495	3.497	3.492	3.692	3.669	3.75
148.2	0.775	0.859	0.844	0.839	0.845	0.86	0.856	0.839	0.879	0.91	0.876	0.91	1.733	1.97	1.795	2.266	2.32	2.346	3.496	3.498	3.494	3.693	3.67	3.751
148.4	0.775	0.859	0.844	0.84	0.846	0.86	0.857	0.84	0.879	0.911	0.876	0.91	1.734	1.971	1.796	2.267	2.321	2.347	3.497	3.499	3.495	3.694	3.672	3.753
148.6	0.775	0.859	0.844	0.84	0.846	0.86	0.857	0.84	0.879	0.911	0.876	0.91	1.735	1.972	1.796	2.267	2.321	2.348	3.499	3.501	3.496	3.695	3.673	3.754
148.8	0.775	0.86	0.844	0.84	0.846	0.86	0.857	0.84	0.879	0.911	0.876	0.91	1.735	1.972	1.797	2.268	2.322	2.349	3.5	3.502	3.497	3.696	3.674	3.755
149	0.775	0.86	0.844	0.84	0.846	0.86	0.857	0.84	0.879	0.911	0.876	0.909	1.736	1.973	1.797	2.269	2.323	2.349	3.501	3.503	3.498	3.697	3.675	3.756
149.2	0.775	0.861	0.844	0.84	0.845	0.86	0.857	0.84	0.879	0.911	0.875	0.909	1.737	1.973	1.798	2.269	2.324	2.35	3.502	3.504	3.499	3.698	3.676	3.757
149.4	0.775	0.861	0.844	0.841	0.845	0.86	0.857	0.84	0.879	0.911	0.875	0.909	1.737	1.974	1.798	2.269	2.324	2.35	3.503	3.505	3.5	3.698	3.677	3.757
149.6	0.775	0.861	0.844	0.841	0.845	0.86	0.857	0.84	0.879	0.911	0.875	0.909	1.738	1.974	1.799	2.27	2.325	2.351	3.504	3.505	3.5	3.699	3.678	3.758
149.8	0.775	0.861	0.844	0.841	0.845	0.86	0.857	0.84	0.879	0.911	0.875	0.909	1.738	1.975	1.799	2.27	2.325	2.351	3.505	3.506	3.501	3.699	3.678	3.759
150	0.775	0.861	0.844	0.841	0.845	0.86	0.857	0.84	0.879	0.911	0.875	0.909	1.738	1.975	1.799	2.27	2.325	2.351	3.505	3.506	3.501	3.699	3.678	3.759
150.2	0.774	0.859	0.842	0.838	0.843	0.857	0.854	0.839	0.877	0.908	0.873	0.905	1.736	1.973	1.796	2.268	2.324	2.349	3.503	3.504	3.498	3.697	3.676	3.756
150.4	0.772	0.857	0.84	0.835	0.84	0.854	0.851	0.837	0.874	0.905	0.871	0.902	1.734	1.971	1.792	2.266	2.323	2.346	3.5	3.501	3.495	3.695	3.673	3.752
150.6	0.77	0.854	0.838	0.831	0.838	0.851	0.847	0.836	0.871	0.902	0.868	0.899	1.731	1.969	1.788	2.264	2.321	2.344	3.497	3.498	3.491	3.691	3.67	3.748
150.8	0.767	0.851	0.835	0.827	0.835	0.847	0.844	0.834	0.868	0.898	0.866	0.895	1.728	1.966	1.784	2.261	2.32	2.34	3.493	3.494	3.487	3.687	3.666	3.743
151	0.765	0.848	0.833	0.823	0.832	0.844	0.84	0.832	0.865	0.895	0.863	0.891	1.724	1.963	1.779	2.258	2.318	2.337	3.489	3.49	3.482	3.683	3.661	3.737
151.2	0.762	0.845	0.83	0.818	0.828	0.84	0.836	0.83	0.862	0.892	0.861	0.887	1.721	1.959	1.775	2.254	2.317	2.334	3.485	3.486	3.477	3.678	3.657	3.731
151.4	0.76	0.842	0.827	0.814	0.825	0.836	0.832	0.828	0.859	0.889	0.858	0.883	1.718	1.956	1.77	2.25	2.315	2.33	3.48	3.481	3.472	3.673	3.652	3.725
151.6	0.757	0.839	0.825	0.81	0.822	0.833	0.828	0.826	0.856	0.886	0.855	0.879	1.714	1.952	1.765	2.247	2.313	2.326	3.475	3.476	3.466	3.668	3.646	3.718
151.8	0.755	0.836	0.822	0.806	0.819	0.83	0.825	0.824	0.853	0.884	0.853	0.876	1.711	1.948	1.76	2.243	2.312	2.323	3.47	3.471	3.46	3.662	3.641	3.711
152	0.753	0.834	0.82	0.803	0.816	0.827	0.822	0.822	0.85	0.882	0.851	0.873	1.708	1.944	1.756	2.239	2.31	2.32	3.464	3.466	3.455	3.656	3.636	3.704
152.2	0.751	0.831	0.819	0.8	0.814	0.825	0.819	0.82	0.848	0.881	0.849	0.872	1.705	1.94	1.753	2.235	2.308	2.317	3.459	3.461	3.449	3.65	3.631	3.697
152.4	0.75	0.83	0.817	0.798	0.812	0.823	0.817	0.819	0.846	0.88	0.847	0.869	1.702	1.936	1.749	2.231	2.307	2.314	3.454	3.456	3.444	3.644	3.626	3.691
152.6	0.748	0.828	0.816	0.796	0.81	0.822	0.815	0.817	0.845	0.879	0.846	0.867	1.699	1.933	1.746	2.228	2.305	2.311	3.449	3.451	3.438	3.638	3.621	3.684
152.8	0.747	0.826	0.815	0.794	0.809	0.82	0.813	0.816	0.843	0.878	0.845	0.866	1.696	1.929	1.742	2.224	2.304	2.308	3.444	3.446	3.433	3.631	3.616	3.677
153	0.746	0.825	0.814	0.792	0.807	0.819	0.811	0.815	0.842	0.877	0.844	0.864	1.693	1.926	1.739	2.221	2.302	2.305	3.439	3.441	3.428	3.625	3.611	3.669
153.2	0.745	0.823	0.813	0.79	0.805	0.818	0.809	0.814	0.841	0.876	0.843	0.862	1.691	1.922	1.736	2.217	2.3	2.303	3.434	3.435	3.422	3.619	3.606	3.662
153.4	0.744	0.822	0.812	0.789	0.804	0.816	0.807	0.813	0.839	0.875	0.842	0.861	1.688	1.918	1.732	2.214	2.298	2.299	3.428	3.43	3.417	3.613	3.6	3.655
153.6	0.744	0.821	0.811	0.787	0.803	0.815	0.806	0.812	0.838	0.874	0.84	0.859	1.685	1.915	1.728	2.211	2.296	2.296	3.423	3.424	3.412	3.607	3.595	3.648
153.8	0.743	0.819	0.811	0.786	0.801	0.814	0.804	0.811	0.836	0.872	0.839	0.858	1.682	1.911	1.725	2.207	2.294	2.293	3.417	3.419	3.407	3.601	3.59	3.642
154	0.742	0.818	0.81	0.785	0.8	0.813	0.803	0.81	0.834	0.871	0.838	0.856	1.679	1.907	1.721	2.204	2.292	2.29	3.412	3.413	3.402	3.594	3.585	3.635
154.2	0.742	0.817	0.809	0.784	0.799	0.812	0.802	0.809	0.833	0.871	0.837	0.855	1.676	1.904	1.718	2.201	2.29	2.287	3.406	3.408	3.396	3.588	3.58	3.629
154.4	0.741	0.815	0.808	0.783	0.798	0.811	0.801	0.808	0.831	0.87	0.836	0.854	1.673	1.9	1.714	2.198	2.287	2.284	3.4	3.403	3.391	3.582	3.574	3.622
154.6	0.74	0.814	0.806	0.782	0.797	0.81	0.799	0.808	0.83	0.869	0.835	0.853	1.67	1.896	1.711	2.194	2.285	2.281	3.395	3.397	3.386	3.575	3.569	3.615
154.8	0.739	0.812	0.805	0.781	0.796	0.808	0.798	0.807	0.829	0.868	0.834	0.852	1.668	1.892	1.707	2.191	2.283	2.278	3.389	3.392	3.381	3.569	3.564	3.609
155	0.739	0.811	0.804	0.78	0.795	0.807	0.797	0.806	0.828	0.868	0.833	0.85	1.665	1.889	1.704	2.188	2.281	2.275	3.383	3.387	3.376	3.563	3.559	3.602
155.2	0.738	0.809	0.802	0.779	0.794	0.806	0.796	0.805	0.826	0.867	0.832	0.849	1.662	1.885	1.7	2.185	2.28	2.272	3.378	3.381	3.371	3.557	3.553	3.596
155.4	0.737	0.808	0.801	0.778	0.792	0.805	0.795	0.805	0.825	0.867	0.831	0.848	1.66	1.881	1.697	2.182	2.278	2.269	3.372	3.376	3.365	3.55	3.548	3.59
155.6	0.737	0.806	0.8	0.776	0.791	0.804	0.794	0.804	0.824	0.866	0.83	0.846	1.657	1.877	1.694	2.178	2.276	2.266	3.367	3.371	3.36	3.544	3.543	3.583
155.8	0.736	0.805	0.799	0.775	0.79	0.803	0.793	0.803	0.823	0.865	0.829	0.845	1.654	1.873	1.691	2.175	2.275	2.263	3.361	3.365	3.355	3.538	3.538	3.577
156	0.735	0.804	0.798	0.775	0.789	0.802	0.792	0.802	0.822	0.865	0.828	0.844	1.651	1.869	1.688	2.171	2.273	2.259	3.356	3.36	3.349	3.532	3.533	3.571
156.2	0.734	0.803	0.797	0.774	0.788	0.8	0.79	0.802	0.821	0.864	0.827	0.842	1.648	1.865	1.685	2.168	2.271	2.256	3.35	3.354	3.344	3.526	3.528	3.564
156.4	0.734	0.802	0.796	0.773	0.787	0.799	0.789	0.801	0.82	0.862	0.827	0.841	1.645	1.862	1.681	2.164	2.27	2.253	3.344	3.349	3.339	3.519	3.523	3.558
156.6	0.733	0.802	0.796	0.772	0.786	0.798	0.788	0.8	0.82	0.861	0.826	0.84	1.642	1.858	1.678	2.161	2.268	2.25	3.339	3.343	3.334	3.513	3.518	3.551
156.8	0.732	0.801	0.795	0.771	0.785	0.798	0.787	0.799	0.819	0.86	0.825	0.839	1.639	1.854	1.675	2.157	2.266	2.246	3.333	3.337	3.328	3.506	3.513	3.545
157	0.731	0.8	0.794	0.77	0.783	0.796	0.785	0.799	0.818	0.859	0.825	0.838	1.636	1.85	1.671	2.153	2.264	2.243	3.327	3.331	3.323	3.5	3.508	3.538
157.2	0.731	0.8	0.794	0.769	0.782	0.796	0.784	0.798	0.817	0.858	0.824	0.837	1.633	1.846	1.668	2.149	2.262	2.239	3.321	3.325	3.318	3.493	3.502	3.532
157.4	0.73	0.799	0.793	0.768	0.782	0.795	0.783	0.797	0.816	0.856	0.823	0.836	1.63	1.842	1.665	2.145	2.26	2.235	3.315	3.319	3.313	3.487	3.497	3.525
157.6	0.729	0.798	0.793	0.767	0.781	0.794	0.782	0.796	0.815	0.855	0.822	0.835	1.627	1.838	1.662	2.142	2.258	2.232	3.309	3.313	3.308	3.48	3.492	3.519
157.8	0.728	0.798	0.792	0.767	0.78	0.793	0.782	0.795	0.814	0.854	0.821	0.834	1.624	1.834	1.658	2.138	2.255	2.228	3.303	3.307	3.302	3.473	3.487	3.513
158	0.727	0.797	0.792	0.766	0.779	0.792	0.781	0.794	0.813	0.853	0.82	0.833	1.621	1.831	1.655	2.134	2.253	2.224	3.297	3.301	3.297	3.466	3.482	3.506
158.2	0.727	0.796	0.791	0.766	0.778	0.791	0.78	0.794	0.813	0.852	0.819	0.832	1.618	1.827	1.652	2.131	2.251	2.221	3.291	3.296	3.291	3.46	3.477	3.5
158.4	0.726	0.795	0.791	0.765	0.778	0.79	0.779	0.793	0.812	0.852	0.818	0.832	1.615	1.824	1.649	2.127	2.249	2.217	3.285	3.29	3.286	3.453	3.471	3.493
158.6	0.725	0.794	0.79	0.764	0.777	0.79	0.779	0.792	0.811	0.851	0.816	0.831	1.612	1.82	1.645	2.123	2.246	2.213	3.278	3.284	3.28	3.446	3.466	3.486
158.8	0.725	0.793	0.789	0.764	0.776	0.789	0.778	0.792	0.81	0.851	0.815	0.83	1.609	1.816	1.642	2.119	2.244	2.209	3.272	3.278	3.275	3.439	3.461	3.48
159	0.725	0.792	0.788	0.763	0.775	0.788	0.777	0.791	0.808	0.85	0.815	0.829	1.607	1.812	1.639	2.115	2.242	2.205	3.265	3.272	3.269	3.433	3.456	3.473
159.2	0.724	0.791	0.788	0.762	0.774	0.788	0.777	0.791	0.807	0.849	0.814	0.829	1.604	1.809	1.635	2.111	2.24	2.202	3.259	3.266	3.264	3.426	3.451	3.466
159.4	0.724	0.79	0.787	0.761	0.774	0.787	0.776	0.79	0.806	0.848	0.813	0.828	1.601	1.805	1.632	2.108	2.238	2.198	3.252	3.26	3.258	3.42	3.446	3.46
159.6	0.723	0.789	0.786	0.761	0.773	0.786	0.775	0.79	0.805	0.848	0.812	0.827	1.598	1.801	1.629	2.104	2.236	2.194	3.246	3.254	3.252	3.413	3.44	3.453
159.8	0.722	0.788	0.785	0.76	0.772	0.786	0.774	0.79	0.805	0.847	0.812	0.826	1.595	1.797	1.625	2.099	2.234	2.19	3.24	3.248	3.247	3.407	3.435	3.447
160	0.722	0.787	0.784	0.759	0.771	0.785	0.773	0.789	0.804	0.846	0.811	0.825	1.592	1.793	1.622	2.095	2.231	2.187	3.233	3.242	3.241	3.4	3.429	3.44
160.2	0.721	0.786	0.783	0.759	0.77	0.784	0.772	0.789	0.803	0.845	0.811	0.825	1.589	1.789	1.618	2.091	2.229	2.183	3.227	3.235	3.235	3.393	3.424	3.433
160.4	0.721	0.786	0.783	0.758	0.77	0.784	0.771	0.789	0.802	0.844	0.81	0.824	1.586	1.785	1.615	2.087	2.227	2.18	3.22	3.229	3.229	3.386	3.418	3.426
160.6	0.72	0.785	0.782	0.757	0.769	0.783	0.77	0.788	0.802	0.843	0.81	0.824	1.583	1.781	1.611	2.083	2.224	2.176	3.214	3.222	3.223	3.379	3.412	3.42
160.8	0.72	0.784	0.781	0.756	0.768	0.782	0.769	0.788	0.801	0.843	0.809	0.823	1.58	1.777	1.608	2.079	2.222	2.172	3.207	3.216	3.218	3.372	3.407	3.413
161	0.719	0.784	0.78	0.756	0.767	0.782	0.769	0.787	0.8	0.842	0.809	0.822	1.577	1.773	1.604	2.075	2.22	2.169	3.201	3.209	3.212	3.364	3.401	3.406
161.2	0.719	0.783	0.78	0.755	0.767	0.781	0.768	0.786	0.799	0.841	0.808	0.822	1.574	1.769	1.601	2.071	2.217	2.165	3.195	3.203	3.207	3.357	3.396	3.399
161.4	0.718	0.782	0.779	0.754	0.766	0.781	0.768	0.786	0.799	0.841	0.808	0.821	1.571	1.766	1.598	2.067	2.215	2.161	3.188	3.196	3.201	3.35	3.39	3.392
161.6	0.718	0.782	0.779	0.754	0.766	0.78	0.767	0.785	0.798	0.84	0.807	0.82	1.568	1.762	1.594	2.063	2.212	2.157	3.182	3.19	3.195	3.342	3.384	3.385
161.8	0.718	0.781	0.779	0.753	0.765	0.779	0.766	0.784	0.798	0.84	0.806	0.819	1.565	1.758	1.591	2.059	2.21	2.153	3.175	3.183	3.189	3.335	3.379	3.378
162	0.717	0.781	0.778	0.753	0.765	0.779	0.766	0.784	0.797	0.839	0.805	0.819	1.562	1.754	1.587	2.055	2.207	2.149	3.169	3.176	3.182	3.327	3.373	3.371
162.2	0.717	0.781	0.778	0.753	0.764	0.778	0.765	0.784	0.797	0.839	0.804	0.818	1.559	1.75	1.584	2.05	2.205	2.145	3.162	3.169	3.176	3.32	3.367	3.363
162.4	0.716	0.78	0.777	0.752	0.764	0.778	0.764	0.783	0.796	0.838	0.803	0.817	1.556	1.746	1.58	2.046	2.202	2.141	3.154	3.162	3.17	3.312	3.361	3.356
162.6	0.716	0.78	0.777	0.751	0.763	0.777	0.764	0.783	0.796	0.838	0.802	0.816	1.552	1.742	1.577	2.043	2.2	2.137	3.147	3.155	3.163	3.305	3.356	3.349
162.8	0.716	0.779	0.776	0.751	0.763	0.777	0.763	0.783	0.795	0.837	0.801	0.816	1.549	1.739	1.573	2.038	2.197	2.132	3.14	3.148	3.157	3.297	3.35	3.342
163	0.716	0.779	0.775	0.75	0.762	0.776	0.762	0.782	0.794	0.836	0.801	0.815	1.546	1.735	1.57	2.034	2.195	2.128	3.132	3.141	3.151	3.289	3.344	3.335
163.2	0.715	0.778	0.775	0.749	0.762	0.776	0.762	0.782	0.793	0.835	0.8	0.814	1.543	1.731	1.567	2.03	2.192	2.124	3.125	3.134	3.145	3.282	3.338	3.328
163.4	0.715	0.778	0.774	0.749	0.761	0.775	0.761	0.781	0.792	0.834	0.799	0.813	1.539	1.726	1.563	2.025	2.19	2.119	3.117	3.127	3.138	3.275	3.332	3.321
163.6	0.714	0.777	0.774	0.748	0.761	0.775	0.76	0.781	0.791	0.833	0.799	0.812	1.536	1.722	1.56	2.02	2.187	2.115	3.11	3.12	3.132	3.267	3.326	3.314
163.8	0.714	0.776	0.773	0.748	0.76	0.774	0.759	0.781	0.791	0.833	0.798	0.812	1.533	1.718	1.556	2.016	2.185	2.11	3.103	3.113	3.125	3.26	3.319	3.307
164	0.713	0.775	0.772	0.747	0.759	0.773	0.759	0.781	0.79	0.832	0.798	0.811	1.53	1.714	1.553	2.011	2.182	2.106	3.096	3.106	3.119	3.252	3.313	3.299
164.2	0.712	0.774	0.772	0.746	0.758	0.773	0.758	0.78	0.789	0.831	0.797	0.81	1.527	1.71	1.549	2.006	2.179	2.102	3.088	3.099	3.112	3.244	3.307	3.292
164.4	0.712	0.773	0.771	0.746	0.758	0.772	0.757	0.78	0.789	0.831	0.797	0.809	1.524	1.706	1.546	2.002	2.176	2.098	3.081	3.092	3.105	3.237	3.301	3.284
164.6	0.711	0.772	0.771	0.745	0.757	0.772	0.757	0.779	0.788	0.83	0.796	0.809	1.521	1.702	1.543	1.997	2.174	2.093	3.074	3.085	3.099	3.229	3.295	3.277
164.8	0.71	0.772	0.77	0.745	0.756	0.771	0.756	0.779	0.788	0.83	0.796	0.808	1.518	1.698	1.539	1.992	2.171	2.089	3.067	3.078	3.092	3.221	3.288	3.269
165	0.71	0.771	0.77	0.745	0.756	0.77	0.756	0.778	0.787	0.829	0.795	0.807	1.515	1.694	1.536	1.988	2.168	2.084	3.06	3.071	3.086	3.213	3.282	3.262
165.2	0.71	0.771	0.77	0.745	0.755	0.77	0.755	0.778	0.787	0.829	0.795	0.807	1.512	1.691	1.533	1.983	2.165	2.08	3.052	3.063	3.079	3.205	3.276	3.254
165.4	0.709	0.77	0.769	0.744	0.754	0.769	0.755	0.777	0.786	0.828	0.794	0.806	1.509	1.687	1.53	1.978	2.162	2.075	3.044	3.056	3.072	3.197	3.27	3.246
165.6	0.709	0.769	0.769	0.744	0.754	0.769	0.754	0.777	0.786	0.828	0.794	0.806	1.506	1.683	1.526	1.973	2.16	2.071	3.037	3.048	3.065	3.189	3.263	3.238
165.8	0.708	0.769	0.769	0.744	0.753	0.768	0.753	0.776	0.785	0.827	0.793	0.805	1.502	1.679	1.523	1.969	2.157	2.067	3.029	3.041	3.059	3.182	3.257	3.231
166	0.708	0.768	0.768	0.743	0.752	0.768	0.753	0.776	0.785	0.827	0.793	0.805	1.499	1.676	1.519	1.964	2.154	2.062	3.021	3.033	3.052	3.174	3.25	3.223
166.2	0.708	0.768	0.768	0.743	0.752	0.768	0.752	0.776	0.784	0.826	0.792	0.804	1.496	1.672	1.516	1.96	2.152	2.058	3.013	3.025	3.045	3.166	3.244	3.215
166.4	0.707	0.768	0.768	0.742	0.751	0.767	0.751	0.775	0.784	0.826	0.791	0.804	1.492	1.668	1.513	1.956	2.149	2.054	3.005	3.018	3.038	3.158	3.237	3.207
166.6	0.707	0.767	0.767	0.742	0.751	0.767	0.751	0.774	0.783	0.825	0.791	0.803	1.489	1.665	1.509	1.951	2.146	2.049	2.997	3.01	3.031	3.15	3.231	3.199
166.8	0.707	0.767	0.767	0.741	0.751	0.766	0.75	0.774	0.782	0.825	0.79	0.803	1.486	1.661	1.506	1.947	2.144	2.045	2.989	3.002	3.024	3.141	3.224	3.191
167	0.707	0.766	0.766	0.741	0.75	0.766	0.75	0.773	0.782	0.824	0.789	0.803	1.483	1.657	1.502	1.942	2.141	2.041	2.981	2.995	3.017	3.133	3.218	3.184
167.2	0.706	0.766	0.766	0.74	0.75	0.765	0.749	0.772	0.781	0.823	0.789	0.802	1.48	1.653	1.499	1.938	2.138	2.036	2.973	2.987	3.01	3.125	3.212	3.176
167.4	0.706	0.765	0.765	0.74	0.75	0.765	0.749	0.772	0.78	0.823	0.789	0.802	1.477	1.649	1.495	1.933	2.136	2.032	2.965	2.98	3.002	3.117	3.205	3.168
167.6	0.706	0.765	0.765	0.739	0.749	0.764	0.749	0.771	0.78	0.822	0.788	0.801	1.474	1.646	1.492	1.928	2.133	2.028	2.957	2.972	2.995	3.108	3.198	3.16
167.8	0.705	0.764	0.765	0.739	0.749	0.764	0.749	0.771	0.779	0.821	0.787	0.8	1.47	1.642	1.488	1.924	2.13	2.023	2.949	2.964	2.987	3.1	3.192	3.152
168	0.705	0.764	0.764	0.739	0.749	0.764	0.748	0.771	0.779	0.82	0.787	0.8	1.467	1.638	1.485	1.919	2.127	2.019	2.942	2.956	2.98	3.091	3.185	3.144
168.2	0.704	0.763	0.764	0.738	0.748	0.763	0.748	0.771	0.778	0.819	0.786	0.799	1.464	1.634	1.482	1.914	2.124	2.014	2.934	2.949	2.972	3.083	3.178	3.136
168.4	0.704	0.763	0.764	0.738	0.748	0.763	0.748	0.771	0.778	0.818	0.786	0.798	1.461	1.63	1.478	1.91	2.121	2.009	2.926	2.941	2.965	3.074	3.171	3.128
168.6	0.704	0.763	0.763	0.738	0.748	0.762	0.748	0.77	0.777	0.817	0.785	0.797	1.459	1.626	1.475	1.905	2.118	2.005	2.919	2.933	2.958	3.066	3.165	3.12
168.8	0.703	0.763	0.763	0.738	0.748	0.762	0.747	0.77	0.777	0.817	0.785	0.796	1.456	1.622	1.472	1.9	2.116	2	2.911	2.925	2.951	3.057	3.158	3.113
169	0.703	0.763	0.763	0.737	0.748	0.761	0.747	0.77	0.776	0.816	0.784	0.796	1.453	1.619	1.469	1.895	2.113	1.996	2.903	2.917	2.944	3.049	3.151	3.105
169.2	0.703	0.763	0.762	0.737	0.747	0.761	0.746	0.77	0.776	0.816	0.784	0.795	1.45	1.615	1.465	1.891	2.11	1.991	2.895	2.909	2.937	3.04	3.144	3.097
169.4	0.702	0.762	0.762	0.737	0.747	0.761	0.746	0.769	0.775	0.816	0.783	0.794	1.447	1.611	1.462	1.886	2.107	1.986	2.887	2.901	2.929	3.032	3.137	3.089
169.6	0.702	0.762	0.762	0.736	0.746	0.76	0.745	0.769	0.775	0.815	0.782	0.793	1.444	1.607	1.459	1.882	2.104	1.982	2.878	2.893	2.922	3.024	3.13	3.081
169.8	0.702	0.761	0.761	0.736	0.746	0.76	0.744	0.769	0.774	0.815	0.782	0.793	1.441	1.603	1.456	1.877	2.101	1.977	2.87	2.884	2.915	3.015	3.123	3.073
170	0.702	0.761	0.761	0.735	0.745	0.76	0.744	0.769	0.774	0.815	0.781	0.792	1.438	1.599	1.453	1.873	2.098	1.972	2.862	2.876	2.908	3.007	3.116	3.065
170.2	0.701	0.76	0.761	0.735	0.745	0.759	0.743	0.769	0.774	0.814	0.78	0.792	1.435	1.595	1.45	1.868	2.096	1.968	2.854	2.868	2.9	2.998	3.11	3.057
170.4	0.701	0.76	0.76	0.734	0.744	0.759	0.742	0.768	0.773	0.814	0.78	0.791	1.432	1.591	1.447	1.864	2.093	1.963	2.845	2.86	2.893	2.99	3.103	3.049
170.6	0.7	0.759	0.759	0.734	0.744	0.759	0.742	0.768	0.773	0.814	0.78	0.791	1.429	1.588	1.444	1.859	2.09	1.959	2.837	2.852	2.885	2.981	3.096	3.04
170.8	0.7	0.758	0.759	0.733	0.743	0.758	0.742	0.768	0.773	0.814	0.779	0.791	1.426	1.584	1.441	1.855	2.087	1.954	2.828	2.844	2.877	2.973	3.089	3.032
171	0.7	0.758	0.758	0.733	0.743	0.758	0.741	0.767	0.773	0.813	0.779	0.79	1.423	1.58	1.438	1.85	2.084	1.949	2.82	2.836	2.87	2.964	3.082	3.024
171.2	0.7	0.757	0.758	0.732	0.742	0.758	0.741	0.767	0.772	0.813	0.778	0.79	1.42	1.576	1.435	1.846	2.081	1.944	2.811	2.828	2.862	2.955	3.075	3.015
171.4	0.7	0.757	0.757	0.732	0.742	0.757	0.74	0.766	0.772	0.813	0.777	0.79	1.417	1.573	1.432	1.841	2.078	1.939	2.803	2.82	2.854	2.947	3.068	3.007
171.6	0.699	0.756	0.757	0.731	0.742	0.757	0.74	0.766	0.772	0.812	0.777	0.789	1.414	1.569	1.429	1.837	2.075	1.934	2.794	2.812	2.846	2.938	3.06	2.999
171.8	0.699	0.756	0.756	0.731	0.741	0.756	0.74	0.765	0.772	0.811	0.776	0.789	1.411	1.565	1.426	1.832	2.071	1.93	2.786	2.804	2.838	2.929	3.053	2.99
172	0.699	0.756	0.756	0.731	0.741	0.756	0.739	0.765	0.771	0.811	0.775	0.788	1.408	1.561	1.423	1.827	2.068	1.925	2.778	2.796	2.83	2.92	3.046	2.982
172.2	0.698	0.756	0.756	0.73	0.741	0.755	0.739	0.764	0.77	0.81	0.775	0.787	1.405	1.557	1.42	1.823	2.065	1.92	2.77	2.788	2.823	2.911	3.039	2.974
172.4	0.698	0.756	0.755	0.729	0.741	0.755	0.739	0.764	0.77	0.809	0.774	0.787	1.401	1.553	1.416	1.818	2.062	1.916	2.762	2.78	2.815	2.902	3.032	2.966
172.6	0.698	0.756	0.755	0.729	0.741	0.755	0.738	0.763	0.769	0.809	0.773	0.786	1.398	1.549	1.413	1.813	2.058	1.911	2.753	2.772	2.808	2.893	3.024	2.957
172.8	0.697	0.755	0.755	0.728	0.74	0.755	0.738	0.762	0.769	0.808	0.773	0.785	1.395	1.545	1.41	1.808	2.055	1.907	2.745	2.765	2.8	2.884	3.017	2.949
173	0.697	0.755	0.755	0.728	0.74	0.754	0.737	0.762	0.768	0.808	0.772	0.785	1.392	1.541	1.407	1.804	2.052	1.902	2.737	2.757	2.792	2.875	3.009	2.941
173.2	0.696	0.755	0.754	0.727	0.739	0.754	0.737	0.762	0.768	0.807	0.771	0.784	1.389	1.537	1.403	1.799	2.049	1.897	2.729	2.748	2.785	2.866	3.002	2.933
173.4	0.696	0.754	0.754	0.727	0.739	0.754	0.737	0.761	0.767	0.807	0.771	0.784	1.386	1.534	1.4	1.794	2.046	1.893	2.721	2.74	2.777	2.858	2.994	2.924
173.6	0.696	0.754	0.754	0.727	0.738	0.754	0.736	0.761	0.767	0.806	0.77	0.783	1.383	1.53	1.397	1.789	2.043	1.888	2.713	2.732	2.769	2.849	2.987	2.916
173.8	0.695	0.753	0.754	0.727	0.738	0.754	0.736	0.761	0.766	0.806	0.77	0.783	1.38	1.527	1.394	1.784	2.041	1.884	2.704	2.724	2.762	2.84	2.979	2.908
174	0.695	0.753	0.754	0.727	0.738	0.754	0.736	0.761	0.766	0.805	0.769	0.782	1.377	1.523	1.391	1.779	2.038	1.879	2.696	2.716	2.754	2.831	2.972	2.9
174.2	0.694	0.753	0.753	0.727	0.737	0.753	0.735	0.761	0.765	0.805	0.769	0.782	1.374	1.52	1.388	1.775	2.035	1.875	2.687	2.707	2.746	2.823	2.964	2.891
174.4	0.694	0.752	0.753	0.726	0.737	0.753	0.735	0.76	0.765	0.804	0.769	0.782	1.371	1.517	1.385	1.77	2.032	1.87	2.679	2.699	2.738	2.814	2.957	2.883
174.6	0.694	0.752	0.753	0.726	0.736	0.753	0.735	0.76	0.765	0.804	0.769	0.782	1.368	1.513	1.381	1.765	2.028	1.866	2.67	2.691	2.73	2.805	2.949	2.875
174.8	0.693	0.752	0.753	0.726	0.736	0.753	0.735	0.76	0.764	0.804	0.768	0.781	1.365	1.51	1.378	1.761	2.025	1.861	2.662	2.683	2.722	2.796	2.942	2.866
175	0.693	0.752	0.753	0.725	0.735	0.753	0.735	0.76	0.764	0.803	0.768	0.781	1.362	1.507	1.375	1.756	2.022	1.857	2.653	2.674	2.714	2.787	2.935	2.858
175.2	0.693	0.751	0.753	0.725	0.735	0.752	0.734	0.76	0.764	0.803	0.768	0.78	1.36	1.504	1.372	1.751	2.018	1.852	2.645	2.666	2.706	2.778	2.928	2.849
175.4	0.693	0.751	0.752	0.725	0.734	0.752	0.734	0.76	0.764	0.802	0.767	0.78	1.357	1.501	1.369	1.747	2.015	1.847	2.637	2.657	2.698	2.77	2.921	2.841
175.6	0.692	0.751	0.752	0.724	0.734	0.751	0.734	0.759	0.763	0.801	0.767	0.779	1.354	1.498	1.366	1.742	2.011	1.842	2.628	2.649	2.69	2.761	2.913	2.832
175.8	0.692	0.75	0.752	0.724	0.734	0.751	0.734	0.759	0.763	0.801	0.767	0.778	1.352	1.495	1.363	1.738	2.008	1.838	2.62	2.64	2.682	2.752	2.906	2.824
176	0.691	0.75	0.751	0.724	0.734	0.75	0.733	0.759	0.763	0.8	0.767	0.778	1.349	1.491	1.36	1.733	2.005	1.833	2.611	2.632	2.674	2.743	2.899	2.816
176.2	0.691	0.75	0.751	0.723	0.733	0.75	0.733	0.758	0.763	0.799	0.767	0.777	1.346	1.488	1.358	1.729	2.001	1.828	2.603	2.624	2.666	2.734	2.891	2.808
176.4	0.691	0.749	0.75	0.723	0.733	0.75	0.733	0.758	0.762	0.798	0.766	0.776	1.344	1.484	1.355	1.724	1.998	1.824	2.595	2.615	2.658	2.725	2.884	2.8
176.6	0.69	0.748	0.749	0.722	0.733	0.749	0.732	0.758	0.762	0.798	0.766	0.776	1.341	1.481	1.352	1.72	1.995	1.819	2.586	2.607	2.65	2.717	2.876	2.791
176.8	0.69	0.748	0.749	0.722	0.733	0.749	0.732	0.757	0.762	0.797	0.766	0.775	1.339	1.477	1.349	1.716	1.992	1.815	2.578	2.599	2.642	2.708	2.868	2.783
177	0.69	0.747	0.748	0.722	0.733	0.748	0.731	0.757	0.761	0.797	0.765	0.775	1.336	1.474	1.346	1.711	1.989	1.81	2.57	2.59	2.634	2.699	2.861	2.775
177.2	0.69	0.746	0.748	0.722	0.732	0.748	0.731	0.757	0.76	0.796	0.764	0.775	1.333	1.47	1.344	1.707	1.986	1.806	2.562	2.582	2.627	2.69	2.853	2.766
177.4	0.689	0.746	0.748	0.721	0.732	0.748	0.73	0.756	0.76	0.796	0.763	0.774	1.33	1.467	1.341	1.703	1.983	1.801	2.554	2.574	2.619	2.681	2.845	2.758
177.6	0.689	0.745	0.747	0.721	0.732	0.748	0.73	0.756	0.759	0.796	0.763	0.774	1.328	1.463	1.338	1.699	1.98	1.797	2.545	2.566	2.611	2.672	2.838	2.749
177.8	0.689	0.745	0.747	0.721	0.732	0.747	0.729	0.755	0.758	0.795	0.762	0.774	1.325	1.46	1.336	1.694	1.978	1.793	2.537	2.558	2.603	2.663	2.83	2.741
178	0.689	0.745	0.746	0.721	0.732	0.747	0.729	0.755	0.757	0.795	0.762	0.773	1.322	1.456	1.333	1.69	1.975	1.788	2.528	2.55	2.595	2.654	2.822	2.733
178.2	0.689	0.745	0.746	0.72	0.732	0.747	0.728	0.755	0.757	0.795	0.761	0.773	1.319	1.453	1.33	1.686	1.972	1.784	2.52	2.542	2.587	2.645	2.815	2.725
178.4	0.689	0.745	0.746	0.72	0.732	0.747	0.728	0.755	0.756	0.795	0.761	0.773	1.316	1.45	1.328	1.682	1.969	1.779	2.511	2.535	2.579	2.636	2.807	2.716
178.6	0.689	0.744	0.746	0.719	0.731	0.747	0.727	0.755	0.756	0.794	0.76	0.772	1.314	1.446	1.325	1.677	1.966	1.775	2.503	2.527	2.571	2.627	2.8	2.708
178.8	0.689	0.744	0.745	0.719	0.731	0.746	0.727	0.755	0.755	0.794	0.76	0.772	1.311	1.443	1.322	1.673	1.963	1.77	2.495	2.519	2.563	2.618	2.793	2.7
179	0.689	0.744	0.745	0.718	0.73	0.746	0.727	0.755	0.755	0.794	0.759	0.771	1.308	1.44	1.319	1.668	1.96	1.766	2.487	2.511	2.556	2.609	2.785	2.691
179.2	0.689	0.744	0.745	0.718	0.73	0.746	0.726	0.754	0.755	0.793	0.759	0.771	1.305	1.437	1.317	1.663	1.957	1.761	2.478	2.503	2.548	2.6	2.778	2.683
179.4	0.689	0.744	0.745	0.718	0.729	0.745	0.726	0.754	0.755	0.793	0.759	0.77	1.303	1.433	1.314	1.659	1.954	1.757	2.47	2.495	2.54	2.591	2.771	2.675
179.6	0.688	0.744	0.744	0.717	0.729	0.745	0.726	0.754	0.755	0.792	0.758	0.77	1.3	1.43	1.311	1.654	1.951	1.752	2.462	2.487	2.532	2.582	2.764	2.667
179.8	0.688	0.744	0.744	0.717	0.728	0.744	0.726	0.754	0.754	0.792	0.758	0.77	1.297	1.427	1.309	1.65	1.948	1.748	2.454	2.479	2.524	2.574	2.756	2.659
180	0.688	0.743	0.744	0.717	0.728	0.744	0.726	0.754	0.754	0.791	0.758	0.769	1.295	1.424	1.306	1.646	1.945	1.743	2.445	2.471	2.517	2.565	2.749	2.651
180.2	0.687	0.743	0.743	0.718	0.728	0.744	0.726	0.753	0.754	0.791	0.757	0.769	1.292	1.421	1.303	1.641	1.942	1.739	2.437	2.463	2.509	2.557	2.741	2.643
180.4	0.687	0.743	0.743	0.718	0.728	0.743	0.726	0.753	0.754	0.79	0.757	0.769	1.289	1.418	1.301	1.637	1.939	1.735	2.429	2.455	2.501	2.548	2.734	2.635
180.6	0.687	0.743	0.743	0.718	0.727	0.743	0.726	0.753	0.753	0.79	0.757	0.768	1.287	1.415	1.298	1.633	1.936	1.731	2.421	2.447	2.494	2.54	2.726	2.627
180.8	0.686	0.742	0.743	0.717	0.727	0.743	0.726	0.753	0.753	0.789	0.756	0.768	1.284	1.412	1.295	1.629	1.933	1.727	2.413	2.439	2.486	2.531	2.719	2.62
181	0.686	0.742	0.743	0.717	0.727	0.742	0.725	0.752	0.753	0.789	0.756	0.767	1.281	1.409	1.292	1.625	1.93	1.723	2.405	2.431	2.478	2.523	2.711	2.611
181.2	0.686	0.742	0.743	0.717	0.727	0.742	0.725	0.752	0.753	0.789	0.755	0.767	1.279	1.406	1.29	1.621	1.926	1.719	2.397	2.423	2.47	2.514	2.704	2.603
181.4	0.686	0.741	0.743	0.716	0.726	0.742	0.724	0.751	0.752	0.789	0.755	0.766	1.276	1.403	1.287	1.617	1.923	1.715	2.388	2.415	2.463	2.506	2.696	2.595
181.6	0.685	0.741	0.743	0.716	0.726	0.742	0.724	0.751	0.752	0.789	0.754	0.766	1.273	1.399	1.284	1.614	1.92	1.711	2.38	2.407	2.455	2.498	2.689	2.588
181.8	0.685	0.741	0.743	0.715	0.726	0.742	0.723	0.751	0.752	0.789	0.754	0.766	1.271	1.396	1.281	1.61	1.917	1.706	2.372	2.399	2.447	2.489	2.681	2.58
182	0.685	0.74	0.742	0.715	0.726	0.742	0.723	0.751	0.752	0.789	0.753	0.765	1.268	1.393	1.279	1.606	1.915	1.702	2.363	2.391	2.439	2.481	2.674	2.572
182.2	0.685	0.74	0.742	0.714	0.726	0.742	0.722	0.75	0.752	0.788	0.753	0.765	1.266	1.39	1.276	1.602	1.912	1.698	2.355	2.383	2.432	2.472	2.667	2.564
182.4	0.684	0.74	0.742	0.714	0.726	0.741	0.722	0.75	0.752	0.788	0.752	0.764	1.264	1.387	1.273	1.598	1.909	1.694	2.347	2.376	2.424	2.464	2.659	2.556
182.6	0.684	0.739	0.741	0.714	0.726	0.741	0.722	0.751	0.751	0.788	0.752	0.764	1.262	1.384	1.27	1.594	1.905	1.689	2.339	2.368	2.416	2.455	2.652	2.547
182.8	0.684	0.739	0.741	0.713	0.725	0.74	0.721	0.75	0.751	0.787	0.751	0.763	1.259	1.381	1.268	1.589	1.902	1.685	2.332	2.36	2.408	2.447	2.644	2.539
183	0.684	0.739	0.74	0.713	0.725	0.74	0.721	0.75	0.751	0.787	0.751	0.763	1.257	1.378	1.265	1.585	1.899	1.681	2.324	2.352	2.4	2.438	2.637	2.531
183.2	0.683	0.738	0.74	0.713	0.724	0.74	0.721	0.75	0.751	0.787	0.751	0.762	1.255	1.375	1.263	1.581	1.896	1.677	2.316	2.345	2.392	2.43	2.629	2.523
183.4	0.683	0.737	0.74	0.712	0.724	0.74	0.721	0.75	0.75	0.786	0.75	0.762	1.253	1.372	1.26	1.576	1.893	1.673	2.308	2.337	2.385	2.422	2.622	2.515
183.6	0.683	0.737	0.739	0.712	0.723	0.74	0.721	0.749	0.75	0.786	0.75	0.761	1.251	1.369	1.258	1.572	1.89	1.668	2.301	2.329	2.377	2.414	2.614	2.507
183.8	0.682	0.736	0.739	0.712	0.723	0.739	0.721	0.749	0.749	0.785	0.749	0.761	1.249	1.366	1.256	1.567	1.887	1.664	2.293	2.322	2.37	2.405	2.607	2.499
184	0.682	0.736	0.738	0.712	0.722	0.739	0.72	0.749	0.749	0.784	0.749	0.761	1.246	1.363	1.254	1.563	1.884	1.66	2.286	2.314	2.362	2.397	2.6	2.491
184.2	0.681	0.736	0.738	0.712	0.722	0.739	0.72	0.748	0.748	0.784	0.749	0.76	1.244	1.361	1.251	1.559	1.881	1.656	2.278	2.307	2.355	2.389	2.592	2.484
184.4	0.681	0.736	0.738	0.712	0.721	0.739	0.72	0.748	0.748	0.783	0.748	0.76	1.242	1.358	1.249	1.555	1.878	1.652	2.271	2.299	2.347	2.38	2.585	2.476
184.6	0.681	0.735	0.738	0.712	0.721	0.739	0.719	0.748	0.747	0.783	0.748	0.76	1.24	1.355	1.247	1.551	1.875	1.648	2.263	2.292	2.34	2.372	2.578	2.468
184.8	0.681	0.735	0.737	0.711	0.721	0.739	0.719	0.747	0.747	0.783	0.748	0.76	1.237	1.352	1.245	1.547	1.872	1.644	2.256	2.284	2.332	2.364	2.571	2.461
185	0.68	0.735	0.737	0.711	0.72	0.739	0.718	0.747	0.747	0.782	0.747	0.759	1.235	1.349	1.243	1.543	1.869	1.64	2.248	2.277	2.325	2.356	2.563	2.453
185.2	0.68	0.734	0.737	0.71	0.72	0.739	0.718	0.747	0.746	0.782	0.747	0.759	1.232	1.346	1.241	1.539	1.866	1.636	2.241	2.269	2.318	2.348	2.556	2.446
185.4	0.68	0.734	0.737	0.71	0.72	0.739	0.717	0.746	0.746	0.781	0.747	0.759	1.23	1.343	1.238	1.536	1.863	1.633	2.233	2.261	2.311	2.34	2.549	2.438
185.6	0.679	0.734	0.737	0.709	0.72	0.739	0.717	0.746	0.746	0.781	0.747	0.759	1.227	1.34	1.236	1.532	1.86	1.629	2.225	2.254	2.303	2.332	2.542	2.431
185.8	0.679	0.734	0.737	0.709	0.72	0.739	0.717	0.746	0.746	0.78	0.746	0.759	1.225	1.337	1.234	1.528	1.857	1.625	2.218	2.246	2.296	2.325	2.535	2.423
186	0.679	0.733	0.737	0.709	0.72	0.739	0.716	0.746	0.745	0.78	0.746	0.759	1.222	1.335	1.232	1.524	1.854	1.621	2.21	2.239	2.289	2.317	2.527	2.416
186.2	0.679	0.733	0.737	0.709	0.72	0.738	0.716	0.746	0.745	0.78	0.746	0.758	1.22	1.332	1.229	1.521	1.851	1.618	2.203	2.232	2.282	2.309	2.52	2.408
186.4	0.679	0.733	0.736	0.709	0.72	0.738	0.716	0.745	0.745	0.779	0.745	0.757	1.217	1.33	1.226	1.517	1.848	1.614	2.196	2.225	2.275	2.301	2.513	2.401
186.6	0.679	0.733	0.736	0.708	0.719	0.737	0.716	0.745	0.745	0.779	0.745	0.757	1.215	1.327	1.224	1.514	1.846	1.61	2.189	2.218	2.268	2.293	2.506	2.394
186.8	0.679	0.732	0.736	0.708	0.719	0.737	0.716	0.744	0.745	0.778	0.744	0.756	1.212	1.325	1.221	1.51	1.843	1.606	2.181	2.211	2.261	2.286	2.499	2.386
187	0.679	0.732	0.735	0.708	0.718	0.736	0.715	0.744	0.745	0.778	0.744	0.756	1.21	1.322	1.219	1.507	1.84	1.602	2.174	2.204	2.253	2.278	2.492	2.379
187.2	0.678	0.732	0.735	0.708	0.718	0.736	0.715	0.743	0.744	0.778	0.743	0.755	1.208	1.32	1.216	1.503	1.837	1.598	2.167	2.197	2.246	2.27	2.485	2.372
187.4	0.678	0.732	0.735	0.707	0.717	0.735	0.715	0.743	0.744	0.777	0.743	0.754	1.206	1.317	1.214	1.499	1.834	1.595	2.16	2.19	2.239	2.262	2.478	2.364
187.6	0.678	0.731	0.735	0.707	0.717	0.735	0.714	0.742	0.744	0.777	0.743	0.754	1.204	1.315	1.212	1.496	1.831	1.591	2.153	2.183	2.232	2.254	2.471	2.357
187.8	0.678	0.731	0.734	0.707	0.716	0.735	0.714	0.742	0.743	0.777	0.743	0.754	1.202	1.313	1.209	1.492	1.828	1.587	2.146	2.176	2.225	2.246	2.465	2.35
188	0.678	0.731	0.734	0.707	0.716	0.735	0.714	0.741	0.743	0.776	0.743	0.753	1.2	1.31	1.207	1.489	1.825	1.583	2.139	2.169	2.218	2.238	2.458	2.343
188.2	0.677	0.731	0.734	0.707	0.716	0.735	0.714	0.741	0.742	0.776	0.742	0.753	1.199	1.308	1.205	1.485	1.823	1.579	2.132	2.162	2.211	2.23	2.451	2.336
188.4	0.677	0.731	0.734	0.707	0.715	0.735	0.714	0.741	0.742	0.776	0.742	0.753	1.197	1.305	1.203	1.482	1.82	1.575	2.125	2.155	2.204	2.223	2.444	2.328
188.6	0.677	0.731	0.734	0.707	0.715	0.735	0.713	0.74	0.741	0.775	0.742	0.753	1.195	1.303	1.201	1.479	1.817	1.572	2.118	2.148	2.197	2.215	2.437	2.321
188.8	0.677	0.731	0.734	0.706	0.715	0.734	0.713	0.74	0.741	0.775	0.742	0.753	1.193	1.3	1.199	1.476	1.814	1.568	2.111	2.141	2.19	2.207	2.43	2.315
189	0.676	0.73	0.734	0.706	0.715	0.734	0.713	0.74	0.74	0.775	0.742	0.753	1.191	1.298	1.197	1.472	1.811	1.564	2.104	2.134	2.183	2.2	2.422	2.308
189.2	0.676	0.73	0.733	0.706	0.715	0.734	0.713	0.74	0.74	0.774	0.742	0.752	1.189	1.295	1.196	1.469	1.808	1.561	2.096	2.127	2.176	2.193	2.415	2.301
189.4	0.676	0.73	0.733	0.706	0.715	0.734	0.712	0.74	0.74	0.774	0.741	0.752	1.187	1.293	1.194	1.465	1.805	1.557	2.089	2.12	2.169	2.185	2.408	2.294
189.6	0.676	0.73	0.733	0.705	0.716	0.734	0.712	0.74	0.74	0.774	0.741	0.752	1.185	1.29	1.192	1.461	1.802	1.554	2.082	2.113	2.162	2.178	2.401	2.287
189.8	0.676	0.73	0.733	0.705	0.716	0.733	0.712	0.74	0.74	0.774	0.741	0.751	1.183	1.288	1.19	1.458	1.799	1.55	2.075	2.107	2.155	2.171	2.394	2.28
190	0.676	0.729	0.733	0.705	0.716	0.733	0.712	0.74	0.74	0.774	0.74	0.751	1.18	1.285	1.188	1.454	1.796	1.546	2.069	2.1	2.149	2.164	2.387	2.273
190.2	0.676	0.729	0.732	0.704	0.716	0.733	0.712	0.74	0.74	0.773	0.74	0.751	1.178	1.283	1.186	1.451	1.793	1.543	2.062	2.094	2.142	2.157	2.38	2.266
190.4	0.675	0.729	0.732	0.704	0.716	0.733	0.711	0.74	0.739	0.773	0.74	0.75	1.176	1.28	1.184	1.447	1.79	1.539	2.055	2.087	2.135	2.15	2.373	2.259
190.6	0.675	0.729	0.731	0.704	0.716	0.732	0.711	0.74	0.739	0.772	0.739	0.75	1.174	1.278	1.182	1.444	1.787	1.536	2.049	2.08	2.128	2.142	2.366	2.253
190.8	0.675	0.728	0.731	0.703	0.716	0.732	0.711	0.74	0.739	0.772	0.739	0.75	1.172	1.275	1.18	1.441	1.785	1.532	2.042	2.074	2.122	2.135	2.359	2.246
191	0.674	0.728	0.73	0.703	0.715	0.732	0.711	0.74	0.739	0.771	0.739	0.749	1.169	1.272	1.178	1.438	1.782	1.529	2.036	2.068	2.115	2.128	2.352	2.239
191.2	0.674	0.728	0.73	0.702	0.715	0.731	0.71	0.74	0.738	0.771	0.738	0.749	1.167	1.27	1.177	1.435	1.779	1.525	2.03	2.061	2.109	2.12	2.346	2.232
191.4	0.674	0.728	0.729	0.702	0.715	0.731	0.71	0.74	0.738	0.771	0.738	0.749	1.165	1.267	1.175	1.432	1.777	1.522	2.023	2.055	2.102	2.113	2.339	2.225
191.6	0.674	0.727	0.729	0.702	0.715	0.731	0.71	0.739	0.738	0.77	0.738	0.749	1.163	1.265	1.173	1.429	1.774	1.518	2.017	2.048	2.096	2.106	2.333	2.219
191.8	0.673	0.727	0.729	0.702	0.715	0.731	0.709	0.739	0.737	0.77	0.738	0.748	1.161	1.262	1.171	1.426	1.772	1.515	2.011	2.042	2.089	2.099	2.327	2.212
192	0.673	0.727	0.729	0.701	0.714	0.731	0.709	0.739	0.737	0.77	0.738	0.748	1.159	1.26	1.169	1.423	1.769	1.512	2.005	2.036	2.083	2.092	2.32	2.205
192.2	0.673	0.727	0.729	0.701	0.714	0.731	0.709	0.738	0.736	0.77	0.737	0.748	1.158	1.257	1.167	1.42	1.766	1.508	1.999	2.03	2.076	2.085	2.314	2.198
192.4	0.673	0.726	0.729	0.701	0.714	0.73	0.709	0.738	0.736	0.769	0.737	0.748	1.156	1.255	1.165	1.418	1.763	1.505	1.992	2.023	2.07	2.078	2.308	2.192
192.6	0.673	0.726	0.728	0.7	0.713	0.73	0.709	0.738	0.736	0.769	0.737	0.747	1.154	1.253	1.163	1.415	1.76	1.502	1.986	2.017	2.064	2.072	2.301	2.185
192.8	0.673	0.726	0.728	0.7	0.713	0.73	0.709	0.737	0.735	0.768	0.736	0.747	1.152	1.25	1.161	1.412	1.758	1.498	1.98	2.011	2.058	2.065	2.295	2.178
193	0.672	0.726	0.728	0.7	0.713	0.729	0.709	0.737	0.735	0.768	0.736	0.747	1.151	1.248	1.159	1.409	1.755	1.495	1.974	2.005	2.052	2.058	2.289	2.172
193.2	0.672	0.725	0.728	0.7	0.712	0.729	0.708	0.737	0.735	0.768	0.735	0.746	1.149	1.246	1.157	1.406	1.752	1.492	1.967	1.999	2.046	2.052	2.283	2.165
193.4	0.672	0.725	0.728	0.7	0.712	0.729	0.708	0.736	0.735	0.767	0.735	0.746	1.147	1.243	1.155	1.403	1.749	1.488	1.961	1.993	2.04	2.045	2.276	2.159
193.6	0.672	0.725	0.728	0.7	0.712	0.729	0.708	0.736	0.735	0.767	0.734	0.745	1.145	1.241	1.153	1.4	1.746	1.485	1.955	1.987	2.034	2.039	2.27	2.152
193.8	0.672	0.724	0.728	0.7	0.711	0.729	0.708	0.736	0.734	0.767	0.734	0.745	1.143	1.239	1.151	1.397	1.744	1.482	1.949	1.981	2.028	2.032	2.263	2.146
194	0.671	0.724	0.728	0.7	0.711	0.729	0.708	0.736	0.734	0.767	0.733	0.745	1.141	1.236	1.149	1.393	1.741	1.479	1.943	1.975	2.022	2.026	2.257	2.14
194.2	0.671	0.724	0.728	0.7	0.711	0.728	0.708	0.736	0.734	0.766	0.733	0.745	1.139	1.234	1.147	1.39	1.738	1.476	1.937	1.969	2.016	2.019	2.25	2.134
194.4	0.671	0.723	0.728	0.7	0.711	0.728	0.708	0.736	0.734	0.766	0.733	0.744	1.137	1.232	1.145	1.387	1.736	1.473	1.931	1.963	2.01	2.013	2.244	2.128
194.6	0.67	0.723	0.728	0.7	0.711	0.728	0.707	0.735	0.734	0.765	0.732	0.744	1.135	1.23	1.143	1.383	1.733	1.469	1.925	1.957	2.004	2.006	2.237	2.122
194.8	0.67	0.723	0.728	0.7	0.71	0.728	0.707	0.735	0.733	0.765	0.732	0.744	1.133	1.228	1.142	1.38	1.731	1.466	1.919	1.951	1.998	2	2.231	2.116
195	0.67	0.723	0.728	0.7	0.71	0.728	0.707	0.735	0.733	0.765	0.732	0.743	1.131	1.226	1.14	1.377	1.728	1.463	1.913	1.945	1.992	1.993	2.225	2.109
195.2	0.67	0.723	0.728	0.7	0.71	0.728	0.706	0.735	0.733	0.765	0.732	0.743	1.129	1.225	1.139	1.373	1.726	1.46	1.907	1.939	1.986	1.987	2.218	2.103
195.4	0.67	0.723	0.727	0.7	0.709	0.728	0.706	0.735	0.733	0.765	0.731	0.743	1.128	1.223	1.137	1.37	1.724	1.457	1.901	1.933	1.98	1.98	2.212	2.097
195.6	0.67	0.723	0.727	0.699	0.709	0.728	0.706	0.735	0.733	0.765	0.731	0.743	1.126	1.221	1.135	1.367	1.721	1.455	1.895	1.927	1.974	1.974	2.206	2.091
195.8	0.669	0.723	0.727	0.699	0.709	0.728	0.705	0.734	0.733	0.765	0.731	0.742	1.125	1.219	1.134	1.364	1.718	1.452	1.889	1.921	1.968	1.968	2.199	2.085
196	0.669	0.722	0.727	0.698	0.709	0.727	0.705	0.734	0.733	0.765	0.731	0.742	1.123	1.217	1.132	1.361	1.716	1.449	1.884	1.915	1.962	1.961	2.193	2.079
196.2	0.669	0.722	0.726	0.698	0.709	0.727	0.705	0.734	0.733	0.764	0.731	0.742	1.122	1.215	1.13	1.358	1.713	1.446	1.878	1.91	1.956	1.955	2.187	2.073
196.4	0.669	0.722	0.726	0.697	0.709	0.727	0.705	0.734	0.732	0.764	0.73	0.742	1.12	1.213	1.128	1.356	1.711	1.443	1.872	1.904	1.95	1.949	2.181	2.067
196.6	0.669	0.722	0.726	0.697	0.709	0.727	0.705	0.734	0.732	0.764	0.73	0.742	1.119	1.211	1.126	1.353	1.708	1.44	1.866	1.898	1.944	1.943	2.175	2.062
196.8	0.669	0.721	0.725	0.697	0.709	0.726	0.704	0.733	0.732	0.763	0.73	0.742	1.117	1.209	1.125	1.351	1.706	1.437	1.861	1.892	1.939	1.937	2.169	2.056
197	0.669	0.721	0.725	0.697	0.709	0.726	0.704	0.733	0.731	0.763	0.73	0.741	1.115	1.207	1.123	1.348	1.704	1.434	1.855	1.887	1.933	1.931	2.163	2.05
197.2	0.669	0.721	0.725	0.697	0.709	0.726	0.704	0.733	0.731	0.762	0.729	0.741	1.114	1.205	1.121	1.346	1.701	1.431	1.85	1.882	1.928	1.925	2.158	2.044
197.4	0.669	0.72	0.725	0.697	0.709	0.726	0.704	0.732	0.731	0.762	0.729	0.741	1.112	1.203	1.119	1.343	1.699	1.428	1.845	1.876	1.922	1.919	2.152	2.039
197.6	0.668	0.72	0.725	0.696	0.708	0.726	0.704	0.732	0.731	0.762	0.729	0.741	1.11	1.201	1.118	1.341	1.696	1.426	1.84	1.871	1.916	1.913	2.146	2.033
197.8	0.668	0.72	0.725	0.696	0.708	0.726	0.704	0.732	0.73	0.761	0.729	0.74	1.108	1.199	1.116	1.338	1.694	1.423	1.835	1.866	1.911	1.907	2.14	2.027
198	0.668	0.719	0.725	0.696	0.708	0.725	0.703	0.732	0.73	0.761	0.729	0.74	1.107	1.197	1.114	1.336	1.691	1.42	1.829	1.861	1.905	1.902	2.135	2.022
198.2	0.667	0.719	0.725	0.696	0.708	0.725	0.703	0.732	0.73	0.76	0.729	0.739	1.105	1.195	1.113	1.333	1.688	1.417	1.824	1.856	1.899	1.896	2.129	2.016
198.4	0.667	0.719	0.725	0.696	0.708	0.725	0.703	0.731	0.73	0.76	0.728	0.739	1.103	1.193	1.111	1.33	1.685	1.415	1.819	1.851	1.893	1.89	2.123	2.011
198.6	0.667	0.719	0.725	0.695	0.707	0.724	0.703	0.731	0.73	0.759	0.728	0.738	1.102	1.192	1.109	1.328	1.683	1.412	1.814	1.845	1.888	1.885	2.117	2.005
198.8	0.667	0.719	0.725	0.695	0.707	0.724	0.703	0.731	0.729	0.759	0.728	0.738	1.101	1.19	1.108	1.325	1.68	1.409	1.809	1.84	1.882	1.879	2.112	2
199	0.667	0.719	0.725	0.695	0.706	0.724	0.703	0.731	0.729	0.759	0.727	0.738	1.099	1.188	1.106	1.322	1.677	1.406	1.804	1.835	1.876	1.873	2.107	1.994
199.2	0.666	0.719	0.724	0.695	0.706	0.724	0.702	0.731	0.729	0.758	0.727	0.737	1.098	1.186	1.105	1.319	1.675	1.403	1.799	1.83	1.871	1.868	2.101	1.989
199.4	0.666	0.719	0.724	0.694	0.705	0.724	0.702	0.73	0.729	0.758	0.727	0.737	1.096	1.184	1.103	1.317	1.672	1.4	1.793	1.824	1.866	1.862	2.095	1.984
199.6	0.666	0.718	0.724	0.694	0.705	0.723	0.702	0.73	0.729	0.758	0.727	0.737	1.095	1.181	1.102	1.314	1.67	1.398	1.788	1.819	1.861	1.856	2.09	1.978
199.8	0.666	0.718	0.723	0.694	0.705	0.723	0.702	0.73	0.729	0.757	0.726	0.736	1.094	1.179	1.1	1.312	1.667	1.395	1.783	1.814	1.856	1.851	2.084	1.973
200	0.666	0.718	0.723	0.694	0.705	0.722	0.702	0.73	0.729	0.757	0.726	0.736	1.092	1.177	1.099	1.309	1.665	1.392	1.778	1.809	1.851	1.845	2.078	1.967
200.2	0.666	0.717	0.723	0.693	0.704	0.722	0.701	0.73	0.728	0.757	0.726	0.736	1.091	1.175	1.098	1.307	1.663	1.389	1.773	1.804	1.845	1.84	2.073	1.962
200.4	0.666	0.717	0.722	0.693	0.704	0.722	0.701	0.73	0.728	0.756	0.725	0.736	1.089	1.173	1.096	1.304	1.661	1.387	1.768	1.8	1.841	1.834	2.067	1.956
200.6	0.666	0.717	0.722	0.693	0.704	0.721	0.701	0.73	0.728	0.756	0.725	0.736	1.088	1.171	1.095	1.302	1.659	1.384	1.763	1.795	1.836	1.829	2.062	1.951
200.8	0.666	0.717	0.722	0.693	0.704	0.721	0.701	0.73	0.728	0.756	0.725	0.735	1.086	1.169	1.094	1.299	1.657	1.381	1.759	1.79	1.831	1.823	2.057	1.945
201	0.666	0.717	0.721	0.693	0.704	0.721	0.701	0.729	0.728	0.755	0.724	0.735	1.084	1.167	1.092	1.297	1.655	1.379	1.754	1.785	1.826	1.818	2.051	1.94
201.2	0.665	0.716	0.721	0.693	0.703	0.721	0.7	0.73	0.728	0.755	0.724	0.734	1.083	1.165	1.091	1.294	1.653	1.376	1.749	1.78	1.821	1.812	2.046	1.934
201.4	0.665	0.716	0.721	0.693	0.703	0.721	0.7	0.73	0.727	0.755	0.724	0.734	1.081	1.164	1.09	1.292	1.651	1.374	1.744	1.775	1.816	1.807	2.041	1.929
201.6	0.665	0.716	0.721	0.693	0.703	0.721	0.7	0.73	0.727	0.755	0.724	0.734	1.08	1.162	1.088	1.29	1.648	1.371	1.74	1.77	1.811	1.801	2.036	1.924
201.8	0.665	0.716	0.721	0.693	0.703	0.721	0.7	0.73	0.727	0.755	0.723	0.734	1.078	1.16	1.087	1.288	1.646	1.369	1.735	1.765	1.806	1.796	2.03	1.919
202	0.666	0.716	0.721	0.693	0.703	0.721	0.7	0.73	0.727	0.755	0.723	0.733	1.077	1.159	1.086	1.286	1.644	1.366	1.73	1.761	1.801	1.791	2.025	1.914
202.2	0.666	0.716	0.721	0.693	0.702	0.721	0.699	0.729	0.727	0.755	0.723	0.733	1.075	1.157	1.084	1.284	1.642	1.363	1.726	1.756	1.796	1.786	2.02	1.909
202.4	0.666	0.716	0.721	0.692	0.702	0.721	0.699	0.729	0.726	0.755	0.723	0.732	1.074	1.156	1.082	1.282	1.639	1.361	1.721	1.751	1.791	1.781	2.014	1.904
202.6	0.665	0.715	0.72	0.692	0.702	0.721	0.699	0.729	0.726	0.755	0.722	0.732	1.072	1.154	1.081	1.28	1.637	1.358	1.717	1.747	1.786	1.776	2.009	1.9
202.8	0.665	0.715	0.72	0.692	0.702	0.721	0.699	0.728	0.726	0.755	0.722	0.732	1.071	1.153	1.079	1.278	1.634	1.356	1.712	1.742	1.781	1.771	2.004	1.895
203	0.665	0.715	0.72	0.692	0.702	0.721	0.698	0.728	0.726	0.755	0.722	0.732	1.069	1.151	1.077	1.276	1.632	1.353	1.707	1.738	1.776	1.766	1.999	1.89
203.2	0.664	0.715	0.719	0.691	0.702	0.721	0.698	0.728	0.725	0.755	0.722	0.731	1.068	1.149	1.076	1.273	1.629	1.351	1.703	1.733	1.772	1.761	1.994	1.885
203.4	0.664	0.714	0.719	0.691	0.702	0.721	0.698	0.727	0.725	0.755	0.722	0.731	1.067	1.148	1.074	1.271	1.627	1.348	1.699	1.729	1.767	1.756	1.989	1.88
203.6	0.663	0.714	0.719	0.691	0.701	0.721	0.698	0.727	0.725	0.754	0.722	0.731	1.065	1.146	1.073	1.269	1.624	1.346	1.694	1.725	1.763	1.752	1.983	1.875
203.8	0.663	0.714	0.718	0.691	0.701	0.721	0.698	0.727	0.725	0.754	0.722	0.731	1.064	1.145	1.072	1.267	1.622	1.344	1.69	1.721	1.759	1.747	1.978	1.871
204	0.663	0.714	0.718	0.69	0.7	0.721	0.698	0.726	0.724	0.754	0.722	0.731	1.063	1.143	1.071	1.264	1.62	1.341	1.686	1.717	1.754	1.742	1.973	1.866
204.2	0.662	0.714	0.718	0.69	0.7	0.721	0.698	0.726	0.724	0.753	0.722	0.731	1.062	1.141	1.07	1.262	1.618	1.339	1.681	1.713	1.75	1.738	1.968	1.861
204.4	0.662	0.713	0.718	0.69	0.699	0.721	0.698	0.726	0.724	0.753	0.722	0.731	1.06	1.14	1.068	1.26	1.616	1.337	1.677	1.709	1.745	1.733	1.963	1.856
204.6	0.662	0.713	0.718	0.69	0.699	0.721	0.698	0.726	0.723	0.753	0.722	0.731	1.059	1.138	1.067	1.258	1.614	1.335	1.672	1.705	1.741	1.728	1.958	1.851
204.8	0.661	0.713	0.718	0.69	0.699	0.721	0.697	0.725	0.723	0.752	0.721	0.731	1.058	1.136	1.065	1.256	1.612	1.332	1.668	1.7	1.737	1.724	1.953	1.847
205	0.661	0.713	0.718	0.689	0.699	0.721	0.698	0.725	0.723	0.752	0.721	0.731	1.057	1.134	1.064	1.254	1.61	1.33	1.664	1.696	1.732	1.719	1.949	1.842
205.2	0.661	0.713	0.718	0.689	0.699	0.72	0.698	0.725	0.722	0.752	0.721	0.731	1.056	1.133	1.063	1.252	1.608	1.328	1.659	1.692	1.728	1.714	1.944	1.838
205.4	0.661	0.713	0.718	0.689	0.699	0.72	0.698	0.725	0.722	0.752	0.72	0.731	1.054	1.131	1.061	1.25	1.606	1.326	1.655	1.688	1.724	1.709	1.939	1.833
205.6	0.662	0.713	0.718	0.688	0.699	0.72	0.697	0.725	0.722	0.752	0.72	0.731	1.053	1.129	1.06	1.248	1.604	1.323	1.651	1.684	1.72	1.705	1.934	1.829
205.8	0.662	0.713	0.718	0.688	0.7	0.72	0.697	0.725	0.722	0.752	0.72	0.731	1.052	1.127	1.059	1.246	1.602	1.321	1.646	1.68	1.716	1.7	1.929	1.825
206	0.662	0.713	0.719	0.688	0.7	0.719	0.696	0.725	0.721	0.752	0.719	0.73	1.051	1.125	1.058	1.244	1.6	1.319	1.642	1.675	1.712	1.696	1.924	1.821
206.2	0.662	0.713	0.719	0.687	0.7	0.719	0.696	0.724	0.721	0.752	0.719	0.73	1.049	1.124	1.056	1.242	1.598	1.317	1.638	1.671	1.708	1.691	1.92	1.817
206.4	0.662	0.713	0.718	0.687	0.7	0.718	0.695	0.724	0.721	0.751	0.718	0.73	1.048	1.122	1.055	1.24	1.595	1.314	1.634	1.667	1.703	1.686	1.915	1.812
206.6	0.661	0.713	0.718	0.687	0.7	0.717	0.695	0.724	0.721	0.751	0.718	0.729	1.047	1.12	1.053	1.238	1.593	1.312	1.63	1.663	1.699	1.682	1.911	1.808
206.8	0.661	0.712	0.718	0.687	0.7	0.717	0.695	0.724	0.721	0.751	0.718	0.729	1.045	1.119	1.052	1.236	1.591	1.309	1.626	1.659	1.695	1.677	1.906	1.803
207	0.661	0.712	0.718	0.687	0.7	0.716	0.695	0.723	0.721	0.751	0.717	0.729	1.044	1.118	1.051	1.234	1.589	1.307	1.622	1.655	1.691	1.672	1.902	1.799
207.2	0.661	0.712	0.717	0.687	0.7	0.716	0.695	0.723	0.721	0.75	0.717	0.729	1.043	1.116	1.05	1.232	1.587	1.304	1.618	1.651	1.686	1.668	1.897	1.794
207.4	0.661	0.711	0.717	0.687	0.7	0.716	0.695	0.723	0.721	0.75	0.717	0.728	1.042	1.115	1.048	1.23	1.585	1.302	1.615	1.647	1.682	1.664	1.893	1.79
207.6	0.661	0.711	0.717	0.687	0.699	0.716	0.695	0.723	0.721	0.749	0.717	0.728	1.04	1.114	1.047	1.228	1.583	1.3	1.611	1.643	1.677	1.66	1.889	1.786
207.8	0.66	0.711	0.716	0.687	0.699	0.716	0.694	0.722	0.72	0.749	0.716	0.728	1.039	1.113	1.046	1.226	1.581	1.297	1.607	1.639	1.673	1.656	1.884	1.781
208	0.66	0.711	0.716	0.687	0.699	0.716	0.694	0.722	0.72	0.748	0.716	0.727	1.037	1.111	1.045	1.224	1.579	1.295	1.603	1.635	1.669	1.652	1.88	1.777
208.2	0.66	0.71	0.716	0.687	0.698	0.716	0.694	0.722	0.72	0.748	0.716	0.727	1.036	1.11	1.044	1.222	1.577	1.293	1.6	1.631	1.665	1.648	1.875	1.773
208.4	0.66	0.71	0.715	0.686	0.698	0.716	0.694	0.722	0.72	0.748	0.715	0.726	1.035	1.109	1.043	1.22	1.575	1.291	1.596	1.627	1.661	1.644	1.871	1.768
208.6	0.659	0.71	0.715	0.686	0.697	0.716	0.694	0.722	0.719	0.747	0.715	0.726	1.034	1.107	1.042	1.218	1.573	1.289	1.592	1.623	1.657	1.64	1.866	1.764
208.8	0.659	0.71	0.714	0.686	0.697	0.716	0.693	0.722	0.719	0.747	0.715	0.726	1.033	1.106	1.041	1.216	1.571	1.287	1.588	1.619	1.653	1.636	1.862	1.76
209	0.659	0.709	0.714	0.686	0.697	0.716	0.693	0.722	0.719	0.747	0.715	0.725	1.031	1.104	1.039	1.214	1.568	1.285	1.584	1.616	1.649	1.632	1.857	1.756
209.2	0.659	0.709	0.713	0.686	0.697	0.716	0.693	0.722	0.719	0.747	0.715	0.725	1.03	1.102	1.038	1.212	1.566	1.283	1.58	1.612	1.645	1.628	1.853	1.752
209.4	0.659	0.709	0.713	0.685	0.697	0.716	0.693	0.722	0.719	0.747	0.714	0.725	1.029	1.101	1.037	1.211	1.564	1.281	1.576	1.608	1.642	1.624	1.848	1.748
209.6	0.659	0.709	0.713	0.685	0.696	0.716	0.693	0.721	0.719	0.747	0.714	0.725	1.028	1.099	1.036	1.209	1.562	1.279	1.573	1.605	1.638	1.62	1.844	1.744
209.8	0.658	0.708	0.713	0.685	0.696	0.716	0.692	0.721	0.718	0.747	0.714	0.725	1.026	1.097	1.035	1.207	1.56	1.277	1.569	1.601	1.634	1.616	1.839	1.74
210	0.658	0.708	0.712	0.685	0.696	0.716	0.692	0.721	0.718	0.746	0.714	0.724	1.025	1.096	1.034	1.205	1.558	1.276	1.565	1.597	1.631	1.613	1.835	1.736
210.2	0.658	0.708	0.712	0.684	0.696	0.716	0.692	0.721	0.718	0.746	0.714	0.724	1.024	1.095	1.033	1.203	1.556	1.274	1.561	1.594	1.627	1.609	1.831	1.733
210.4	0.658	0.708	0.712	0.684	0.696	0.716	0.692	0.721	0.718	0.746	0.714	0.724	1.023	1.093	1.031	1.201	1.555	1.271	1.558	1.59	1.623	1.605	1.827	1.729
210.6	0.659	0.708	0.712	0.684	0.696	0.716	0.692	0.72	0.718	0.746	0.714	0.725	1.022	1.092	1.03	1.199	1.553	1.269	1.554	1.586	1.619	1.601	1.823	1.724
210.8	0.659	0.708	0.711	0.684	0.696	0.716	0.692	0.72	0.718	0.746	0.714	0.725	1.021	1.09	1.029	1.197	1.551	1.267	1.55	1.583	1.616	1.598	1.818	1.72
211	0.659	0.707	0.711	0.683	0.695	0.716	0.692	0.72	0.718	0.746	0.714	0.725	1.02	1.089	1.027	1.196	1.549	1.265	1.547	1.579	1.612	1.594	1.814	1.717
211.2	0.659	0.707	0.711	0.683	0.695	0.716	0.692	0.72	0.718	0.746	0.714	0.725	1.019	1.088	1.026	1.194	1.547	1.263	1.544	1.575	1.608	1.59	1.81	1.713
211.4	0.659	0.707	0.711	0.683	0.695	0.715	0.692	0.72	0.718	0.745	0.714	0.725	1.018	1.086	1.025	1.193	1.545	1.261	1.541	1.572	1.604	1.586	1.806	1.708
211.6	0.659	0.707	0.711	0.683	0.695	0.715	0.692	0.72	0.718	0.745	0.713	0.725	1.017	1.085	1.024	1.191	1.543	1.259	1.538	1.568	1.6	1.582	1.802	1.705
211.8	0.658	0.707	0.711	0.683	0.695	0.715	0.692	0.72	0.718	0.745	0.713	0.725	1.016	1.084	1.022	1.189	1.542	1.257	1.535	1.565	1.597	1.578	1.798	1.701
212	0.658	0.707	0.711	0.683	0.694	0.714	0.692	0.719	0.718	0.745	0.713	0.725	1.016	1.082	1.021	1.187	1.54	1.256	1.532	1.562	1.593	1.574	1.794	1.697
212.2	0.658	0.707	0.711	0.683	0.694	0.714	0.691	0.719	0.717	0.745	0.713	0.725	1.015	1.081	1.02	1.185	1.538	1.254	1.529	1.558	1.59	1.571	1.79	1.693
212.4	0.658	0.707	0.711	0.683	0.694	0.713	0.691	0.719	0.717	0.745	0.713	0.724	1.014	1.08	1.019	1.184	1.536	1.252	1.526	1.555	1.587	1.567	1.786	1.689
212.6	0.657	0.707	0.711	0.683	0.694	0.713	0.691	0.719	0.717	0.745	0.712	0.724	1.013	1.079	1.018	1.182	1.534	1.25	1.522	1.552	1.583	1.563	1.782	1.685
212.8	0.657	0.707	0.711	0.683	0.694	0.713	0.691	0.719	0.716	0.744	0.712	0.723	1.012	1.077	1.018	1.18	1.533	1.249	1.519	1.549	1.58	1.559	1.778	1.682
213	0.657	0.707	0.71	0.683	0.694	0.713	0.69	0.719	0.716	0.744	0.712	0.723	1.011	1.076	1.017	1.178	1.531	1.247	1.516	1.546	1.577	1.555	1.774	1.678
213.2	0.657	0.707	0.71	0.683	0.694	0.713	0.69	0.718	0.715	0.744	0.712	0.723	1.01	1.074	1.016	1.176	1.529	1.245	1.513	1.543	1.573	1.551	1.77	1.675
213.4	0.657	0.707	0.71	0.683	0.694	0.713	0.69	0.718	0.715	0.743	0.712	0.722	1.009	1.073	1.015	1.174	1.527	1.244	1.509	1.54	1.57	1.548	1.766	1.672
213.6	0.656	0.707	0.71	0.683	0.694	0.713	0.69	0.718	0.715	0.743	0.711	0.722	1.007	1.072	1.014	1.172	1.526	1.242	1.506	1.537	1.567	1.544	1.762	1.668
213.8	0.656	0.707	0.71	0.683	0.694	0.713	0.69	0.717	0.714	0.743	0.711	0.722	1.006	1.07	1.013	1.171	1.524	1.241	1.503	1.533	1.563	1.541	1.758	1.665
214	0.656	0.707	0.71	0.683	0.694	0.713	0.69	0.717	0.714	0.742	0.711	0.721	1.005	1.069	1.012	1.169	1.522	1.239	1.499	1.53	1.56	1.538	1.754	1.662
214.2	0.656	0.706	0.71	0.683	0.694	0.713	0.69	0.717	0.714	0.742	0.711	0.721	1.004	1.068	1.011	1.168	1.52	1.237	1.496	1.527	1.557	1.535	1.751	1.659
214.4	0.656	0.706	0.71	0.682	0.694	0.713	0.689	0.717	0.714	0.741	0.71	0.72	1.003	1.066	1.01	1.166	1.518	1.235	1.493	1.524	1.554	1.532	1.747	1.655
214.6	0.656	0.705	0.71	0.682	0.693	0.712	0.689	0.717	0.715	0.741	0.71	0.72	1.002	1.065	1.009	1.165	1.516	1.234	1.49	1.52	1.551	1.529	1.743	1.652
214.8	0.656	0.705	0.71	0.682	0.693	0.712	0.689	0.717	0.715	0.74	0.709	0.72	1	1.064	1.008	1.163	1.514	1.232	1.487	1.517	1.547	1.526	1.739	1.648
215	0.655	0.705	0.71	0.682	0.693	0.712	0.688	0.717	0.714	0.74	0.709	0.72	0.999	1.062	1.007	1.162	1.512	1.23	1.484	1.514	1.544	1.522	1.736	1.645
215.2	0.655	0.704	0.71	0.682	0.692	0.711	0.688	0.717	0.714	0.74	0.709	0.72	0.998	1.061	1.006	1.161	1.51	1.229	1.481	1.511	1.54	1.519	1.732	1.641
215.4	0.655	0.704	0.71	0.682	0.692	0.711	0.688	0.716	0.714	0.74	0.708	0.72	0.997	1.06	1.005	1.16	1.508	1.227	1.478	1.508	1.537	1.516	1.728	1.638
215.6	0.655	0.703	0.71	0.682	0.692	0.711	0.688	0.716	0.714	0.74	0.708	0.72	0.996	1.059	1.004	1.159	1.506	1.225	1.475	1.505	1.534	1.512	1.724	1.635
215.8	0.655	0.703	0.71	0.682	0.692	0.711	0.688	0.716	0.714	0.739	0.707	0.72	0.995	1.058	1.003	1.157	1.505	1.223	1.472	1.502	1.531	1.509	1.721	1.631
216	0.655	0.703	0.71	0.682	0.692	0.711	0.688	0.716	0.713	0.739	0.707	0.72	0.994	1.057	1.002	1.156	1.503	1.222	1.469	1.499	1.528	1.505	1.717	1.628
216.2	0.655	0.703	0.71	0.681	0.692	0.711	0.688	0.716	0.713	0.739	0.707	0.72	0.993	1.056	1.001	1.154	1.501	1.22	1.467	1.496	1.525	1.502	1.714	1.625
216.4	0.655	0.703	0.71	0.681	0.692	0.711	0.688	0.716	0.713	0.739	0.706	0.72	0.992	1.055	1	1.153	1.5	1.218	1.464	1.493	1.522	1.499	1.71	1.622
216.6	0.655	0.703	0.71	0.681	0.692	0.711	0.688	0.716	0.712	0.738	0.706	0.72	0.991	1.054	0.999	1.151	1.498	1.217	1.461	1.491	1.519	1.495	1.707	1.618
216.8	0.655	0.703	0.709	0.681	0.692	0.711	0.687	0.715	0.712	0.738	0.706	0.719	0.99	1.053	0.998	1.15	1.497	1.215	1.458	1.488	1.516	1.492	1.704	1.615
217	0.654	0.703	0.709	0.68	0.692	0.711	0.687	0.715	0.712	0.738	0.706	0.719	0.989	1.052	0.997	1.148	1.496	1.213	1.456	1.485	1.513	1.489	1.7	1.612
217.2	0.654	0.703	0.709	0.68	0.692	0.711	0.687	0.715	0.712	0.738	0.706	0.719	0.988	1.051	0.996	1.147	1.495	1.212	1.453	1.482	1.51	1.486	1.697	1.609
217.4	0.654	0.703	0.709	0.68	0.692	0.711	0.688	0.715	0.711	0.738	0.706	0.719	0.987	1.05	0.995	1.145	1.493	1.21	1.45	1.48	1.507	1.483	1.693	1.606
217.6	0.654	0.703	0.709	0.679	0.692	0.71	0.687	0.715	0.711	0.738	0.706	0.718	0.986	1.048	0.994	1.144	1.492	1.208	1.447	1.477	1.504	1.479	1.69	1.603
217.8	0.654	0.703	0.709	0.679	0.692	0.71	0.687	0.715	0.711	0.738	0.706	0.718	0.985	1.047	0.993	1.142	1.49	1.207	1.445	1.474	1.501	1.477	1.686	1.6
218	0.654	0.703	0.709	0.679	0.692	0.71	0.687	0.715	0.711	0.738	0.706	0.718	0.984	1.046	0.992	1.141	1.489	1.205	1.442	1.471	1.498	1.473	1.683	1.597
218.2	0.653	0.703	0.708	0.678	0.692	0.71	0.687	0.715	0.711	0.738	0.706	0.718	0.983	1.045	0.992	1.139	1.487	1.204	1.439	1.469	1.495	1.47	1.679	1.594
218.4	0.653	0.703	0.708	0.678	0.692	0.71	0.687	0.716	0.711	0.737	0.706	0.718	0.982	1.044	0.991	1.138	1.485	1.202	1.436	1.466	1.492	1.467	1.676	1.591
218.6	0.653	0.702	0.708	0.678	0.692	0.709	0.687	0.716	0.711	0.737	0.706	0.718	0.981	1.043	0.99	1.136	1.483	1.201	1.434	1.463	1.489	1.464	1.673	1.588
218.8	0.653	0.702	0.708	0.677	0.692	0.709	0.687	0.716	0.711	0.737	0.706	0.718	0.981	1.041	0.989	1.135	1.481	1.199	1.431	1.461	1.486	1.461	1.67	1.585
219	0.652	0.702	0.707	0.677	0.691	0.709	0.687	0.716	0.71	0.737	0.706	0.718	0.98	1.04	0.989	1.134	1.479	1.198	1.428	1.458	1.483	1.458	1.667	1.582
219.2	0.652	0.702	0.707	0.677	0.691	0.709	0.687	0.716	0.711	0.737	0.705	0.718	0.979	1.039	0.988	1.132	1.478	1.196	1.426	1.455	1.481	1.455	1.663	1.579
219.4	0.652	0.701	0.707	0.677	0.691	0.709	0.687	0.716	0.711	0.737	0.705	0.718	0.979	1.038	0.987	1.131	1.476	1.195	1.423	1.453	1.478	1.452	1.66	1.576
219.6	0.652	0.701	0.707	0.676	0.691	0.709	0.687	0.716	0.711	0.737	0.705	0.718	0.978	1.036	0.987	1.13	1.474	1.193	1.42	1.45	1.475	1.45	1.657	1.573
219.8	0.652	0.701	0.706	0.676	0.69	0.71	0.686	0.715	0.71	0.736	0.705	0.717	0.977	1.035	0.986	1.128	1.472	1.192	1.418	1.448	1.472	1.447	1.653	1.57
220	0.652	0.701	0.706	0.676	0.69	0.71	0.686	0.715	0.71	0.736	0.705	0.717	0.976	1.034	0.985	1.127	1.471	1.19	1.415	1.446	1.469	1.444	1.65	1.567
220.2	0.652	0.701	0.706	0.676	0.69	0.71	0.686	0.715	0.71	0.736	0.704	0.717	0.975	1.033	0.984	1.126	1.469	1.189	1.413	1.443	1.467	1.442	1.647	1.564
220.4	0.652	0.7	0.706	0.676	0.689	0.711	0.686	0.715	0.71	0.736	0.704	0.717	0.975	1.032	0.983	1.125	1.468	1.187	1.41	1.441	1.464	1.439	1.644	1.561
220.6	0.652	0.7	0.705	0.676	0.689	0.711	0.686	0.715	0.71	0.735	0.704	0.717	0.974	1.031	0.982	1.123	1.466	1.186	1.408	1.438	1.461	1.437	1.64	1.558
220.8	0.652	0.7	0.705	0.676	0.688	0.711	0.686	0.714	0.71	0.735	0.704	0.717	0.973	1.03	0.981	1.122	1.465	1.184	1.405	1.435	1.459	1.434	1.637	1.555
221	0.652	0.7	0.705	0.676	0.688	0.711	0.685	0.714	0.71	0.735	0.703	0.717	0.972	1.028	0.98	1.12	1.463	1.183	1.402	1.433	1.456	1.432	1.633	1.552
221.2	0.651	0.7	0.704	0.676	0.688	0.711	0.685	0.714	0.709	0.735	0.703	0.717	0.971	1.027	0.978	1.119	1.462	1.182	1.4	1.43	1.453	1.429	1.63	1.548
221.4	0.651	0.7	0.704	0.676	0.687	0.711	0.685	0.714	0.709	0.735	0.703	0.716	0.97	1.026	0.977	1.118	1.46	1.18	1.397	1.427	1.451	1.426	1.627	1.546
221.6	0.651	0.7	0.704	0.676	0.688	0.71	0.684	0.713	0.709	0.735	0.703	0.716	0.969	1.025	0.976	1.116	1.459	1.179	1.395	1.425	1.448	1.423	1.624	1.543
221.8	0.651	0.7	0.704	0.676	0.688	0.71	0.684	0.713	0.708	0.735	0.703	0.715	0.968	1.024	0.975	1.115	1.457	1.177	1.392	1.422	1.445	1.421	1.621	1.54
222	0.651	0.699	0.704	0.676	0.688	0.71	0.684	0.713	0.708	0.734	0.703	0.715	0.967	1.023	0.975	1.114	1.456	1.176	1.39	1.42	1.443	1.418	1.618	1.537
222.2	0.65	0.699	0.704	0.675	0.688	0.71	0.684	0.712	0.707	0.734	0.703	0.715	0.967	1.022	0.974	1.112	1.454	1.174	1.388	1.417	1.44	1.415	1.615	1.535
222.4	0.65	0.699	0.704	0.675	0.688	0.71	0.683	0.712	0.707	0.734	0.703	0.715	0.966	1.021	0.973	1.111	1.452	1.173	1.385	1.415	1.438	1.412	1.612	1.532
222.6	0.649	0.699	0.703	0.675	0.688	0.709	0.683	0.711	0.707	0.734	0.702	0.714	0.965	1.021	0.972	1.11	1.451	1.171	1.383	1.413	1.435	1.409	1.609	1.53
222.8	0.649	0.698	0.703	0.675	0.688	0.709	0.683	0.711	0.706	0.734	0.702	0.714	0.964	1.02	0.971	1.109	1.449	1.17	1.381	1.41	1.433	1.407	1.606	1.527
223	0.649	0.698	0.703	0.674	0.688	0.709	0.683	0.711	0.706	0.733	0.702	0.713	0.964	1.019	0.97	1.108	1.448	1.168	1.378	1.408	1.43	1.404	1.603	1.525
223.2	0.649	0.698	0.703	0.674	0.688	0.709	0.683	0.71	0.706	0.733	0.701	0.713	0.963	1.018	0.97	1.107	1.447	1.166	1.376	1.406	1.428	1.402	1.6	1.522
223.4	0.649	0.698	0.703	0.674	0.688	0.709	0.683	0.71	0.706	0.733	0.701	0.713	0.962	1.017	0.969	1.105	1.445	1.165	1.374	1.404	1.426	1.399	1.597	1.52
223.6	0.65	0.698	0.703	0.674	0.687	0.708	0.683	0.71	0.706	0.733	0.701	0.712	0.962	1.016	0.969	1.104	1.444	1.164	1.372	1.402	1.423	1.397	1.594	1.517
223.8	0.65	0.698	0.703	0.674	0.687	0.708	0.683	0.71	0.706	0.733	0.701	0.712	0.961	1.015	0.968	1.103	1.443	1.162	1.37	1.4	1.421	1.395	1.591	1.515
224	0.65	0.698	0.703	0.674	0.687	0.708	0.683	0.709	0.707	0.732	0.701	0.712	0.96	1.014	0.968	1.102	1.441	1.161	1.368	1.397	1.418	1.392	1.588	1.512
224.2	0.65	0.698	0.703	0.674	0.687	0.708	0.683	0.709	0.707	0.732	0.701	0.712	0.959	1.013	0.967	1.101	1.44	1.159	1.365	1.395	1.416	1.39	1.585	1.51
224.4	0.651	0.698	0.703	0.674	0.686	0.708	0.682	0.71	0.707	0.732	0.701	0.711	0.958	1.012	0.967	1.099	1.438	1.158	1.363	1.393	1.414	1.388	1.583	1.507
224.6	0.651	0.698	0.703	0.674	0.686	0.708	0.682	0.71	0.707	0.732	0.7	0.711	0.958	1.011	0.966	1.098	1.436	1.157	1.361	1.391	1.411	1.385	1.58	1.504
224.8	0.651	0.698	0.703	0.674	0.686	0.708	0.682	0.71	0.707	0.732	0.7	0.711	0.957	1.009	0.965	1.097	1.435	1.156	1.359	1.388	1.409	1.383	1.577	1.502
225	0.651	0.698	0.703	0.673	0.685	0.708	0.682	0.71	0.707	0.732	0.701	0.711	0.956	1.008	0.964	1.096	1.433	1.155	1.357	1.386	1.406	1.381	1.574	1.499
225.2	0.651	0.698	0.703	0.673	0.685	0.708	0.682	0.71	0.707	0.731	0.701	0.711	0.956	1.007	0.963	1.095	1.432	1.154	1.355	1.384	1.404	1.378	1.571	1.497
225.4	0.651	0.698	0.703	0.673	0.685	0.708	0.682	0.71	0.707	0.731	0.701	0.71	0.955	1.006	0.963	1.093	1.43	1.152	1.353	1.381	1.402	1.376	1.568	1.494
225.6	0.651	0.697	0.703	0.673	0.686	0.708	0.682	0.71	0.707	0.731	0.701	0.71	0.955	1.004	0.962	1.092	1.429	1.151	1.351	1.379	1.4	1.373	1.566	1.492
225.8	0.651	0.697	0.703	0.673	0.686	0.708	0.682	0.709	0.707	0.731	0.701	0.71	0.954	1.003	0.961	1.091	1.427	1.15	1.349	1.377	1.397	1.371	1.563	1.49
226	0.65	0.697	0.703	0.672	0.686	0.708	0.682	0.709	0.707	0.73	0.701	0.71	0.953	1.003	0.96	1.09	1.426	1.149	1.346	1.375	1.395	1.369	1.56	1.487
226.2	0.65	0.697	0.703	0.672	0.686	0.708	0.682	0.709	0.707	0.73	0.701	0.71	0.952	1.002	0.959	1.089	1.424	1.148	1.344	1.373	1.393	1.366	1.557	1.485
226.4	0.65	0.697	0.703	0.672	0.685	0.708	0.682	0.708	0.707	0.73	0.701	0.709	0.951	1.001	0.958	1.088	1.423	1.147	1.342	1.371	1.39	1.364	1.555	1.482
226.6	0.649	0.697	0.703	0.672	0.685	0.707	0.682	0.708	0.707	0.73	0.701	0.709	0.95	1.001	0.958	1.087	1.422	1.145	1.34	1.369	1.388	1.362	1.552	1.48
226.8	0.649	0.697	0.702	0.671	0.685	0.707	0.682	0.708	0.707	0.729	0.7	0.709	0.949	1	0.957	1.086	1.42	1.144	1.338	1.367	1.386	1.359	1.549	1.478
227	0.649	0.697	0.702	0.671	0.684	0.707	0.682	0.708	0.706	0.729	0.7	0.709	0.948	1	0.956	1.085	1.419	1.143	1.336	1.365	1.384	1.357	1.546	1.475
227.2	0.649	0.697	0.702	0.671	0.684	0.707	0.682	0.707	0.706	0.729	0.7	0.709	0.947	0.999	0.955	1.084	1.418	1.142	1.333	1.363	1.382	1.355	1.543	1.473
227.4	0.648	0.697	0.702	0.671	0.684	0.707	0.682	0.707	0.706	0.728	0.699	0.709	0.947	0.998	0.955	1.083	1.417	1.141	1.331	1.361	1.38	1.352	1.54	1.471
227.6	0.648	0.696	0.702	0.671	0.683	0.707	0.682	0.707	0.707	0.728	0.699	0.709	0.946	0.998	0.954	1.083	1.415	1.14	1.329	1.359	1.378	1.35	1.538	1.468
227.8	0.648	0.696	0.702	0.671	0.683	0.707	0.681	0.707	0.707	0.728	0.699	0.709	0.946	0.997	0.954	1.082	1.414	1.138	1.327	1.357	1.376	1.348	1.535	1.466
228	0.648	0.696	0.701	0.672	0.683	0.707	0.681	0.707	0.707	0.728	0.698	0.71	0.945	0.996	0.953	1.081	1.413	1.137	1.325	1.355	1.374	1.346	1.533	1.464
228.2	0.648	0.696	0.701	0.672	0.682	0.707	0.681	0.707	0.707	0.728	0.698	0.71	0.944	0.995	0.953	1.08	1.411	1.136	1.323	1.353	1.372	1.343	1.531	1.461
228.4	0.648	0.695	0.701	0.672	0.682	0.707	0.681	0.707	0.706	0.728	0.698	0.709	0.944	0.993	0.952	1.08	1.41	1.135	1.322	1.351	1.369	1.341	1.528	1.459
228.6	0.648	0.695	0.701	0.672	0.682	0.707	0.68	0.707	0.706	0.728	0.698	0.709	0.943	0.992	0.951	1.079	1.408	1.134	1.32	1.349	1.367	1.339	1.526	1.457
228.8	0.648	0.694	0.701	0.672	0.682	0.706	0.68	0.707	0.706	0.728	0.698	0.709	0.943	0.991	0.95	1.078	1.407	1.133	1.318	1.347	1.365	1.337	1.524	1.455
229	0.647	0.694	0.701	0.671	0.682	0.706	0.68	0.707	0.706	0.728	0.697	0.709	0.942	0.99	0.95	1.077	1.406	1.132	1.317	1.345	1.363	1.335	1.522	1.453
229.2	0.647	0.694	0.701	0.671	0.683	0.706	0.68	0.707	0.706	0.728	0.697	0.709	0.941	0.989	0.949	1.075	1.404	1.13	1.315	1.343	1.361	1.333	1.519	1.451
229.4	0.647	0.694	0.701	0.671	0.683	0.706	0.679	0.707	0.705	0.728	0.697	0.708	0.941	0.988	0.948	1.074	1.403	1.129	1.313	1.341	1.359	1.331	1.517	1.448
229.6	0.647	0.694	0.701	0.67	0.683	0.706	0.679	0.707	0.705	0.728	0.697	0.708	0.94	0.987	0.947	1.073	1.402	1.128	1.311	1.339	1.357	1.329	1.515	1.446
229.8	0.647	0.694	0.7	0.67	0.683	0.706	0.679	0.706	0.704	0.727	0.697	0.708	0.939	0.986	0.947	1.072	1.4	1.127	1.309	1.337	1.355	1.327	1.512	1.444
230	0.647	0.694	0.7	0.67	0.683	0.706	0.679	0.706	0.704	0.727	0.697	0.708	0.938	0.986	0.946	1.071	1.399	1.125	1.307	1.335	1.353	1.325	1.509	1.441
230.2	0.647	0.694	0.7	0.669	0.683	0.706	0.678	0.706	0.703	0.727	0.697	0.707	0.937	0.985	0.946	1.07	1.398	1.124	1.305	1.333	1.351	1.323	1.507	1.439
230.4	0.647	0.695	0.7	0.669	0.683	0.706	0.678	0.705	0.703	0.726	0.697	0.707	0.936	0.984	0.945	1.069	1.397	1.123	1.304	1.331	1.348	1.321	1.504	1.437
230.6	0.647	0.695	0.7	0.669	0.683	0.706	0.678	0.705	0.703	0.726	0.696	0.707	0.935	0.983	0.944	1.068	1.395	1.122	1.302	1.329	1.346	1.318	1.502	1.435
230.8	0.647	0.695	0.699	0.668	0.683	0.706	0.678	0.705	0.702	0.726	0.696	0.707	0.934	0.983	0.944	1.067	1.394	1.121	1.3	1.327	1.344	1.316	1.499	1.432
231	0.647	0.695	0.699	0.668	0.683	0.706	0.678	0.705	0.702	0.726	0.695	0.706	0.933	0.982	0.943	1.066	1.393	1.12	1.298	1.325	1.342	1.314	1.497	1.43
231.2	0.647	0.695	0.699	0.668	0.682	0.705	0.678	0.705	0.702	0.726	0.695	0.706	0.933	0.981	0.942	1.065	1.392	1.119	1.296	1.323	1.341	1.312	1.494	1.428
231.4	0.647	0.695	0.699	0.668	0.682	0.705	0.678	0.705	0.702	0.726	0.695	0.706	0.932	0.981	0.942	1.063	1.391	1.118	1.294	1.321	1.339	1.31	1.492	1.426
231.6	0.647	0.694	0.699	0.668	0.682	0.705	0.678	0.705	0.701	0.726	0.695	0.706	0.932	0.98	0.941	1.062	1.389	1.117	1.292	1.32	1.337	1.308	1.49	1.424
231.8	0.647	0.694	0.699	0.668	0.681	0.705	0.678	0.705	0.701	0.726	0.695	0.706	0.931	0.979	0.94	1.061	1.388	1.116	1.29	1.318	1.335	1.306	1.487	1.422
232	0.647	0.694	0.698	0.669	0.681	0.705	0.678	0.705	0.701	0.726	0.695	0.706	0.931	0.979	0.939	1.06	1.387	1.115	1.288	1.316	1.333	1.304	1.485	1.42
232.2	0.647	0.693	0.698	0.669	0.681	0.705	0.678	0.705	0.7	0.726	0.695	0.706	0.93	0.978	0.939	1.06	1.385	1.114	1.286	1.315	1.331	1.302	1.483	1.418
232.4	0.647	0.693	0.698	0.669	0.681	0.705	0.678	0.705	0.7	0.726	0.695	0.706	0.93	0.977	0.938	1.059	1.384	1.113	1.284	1.313	1.329	1.3	1.481	1.416
232.6	0.647	0.693	0.697	0.669	0.681	0.705	0.678	0.704	0.7	0.726	0.695	0.706	0.929	0.977	0.937	1.058	1.383	1.112	1.283	1.311	1.327	1.298	1.478	1.414
232.8	0.647	0.693	0.697	0.669	0.681	0.705	0.677	0.704	0.7	0.726	0.695	0.706	0.929	0.976	0.936	1.057	1.381	1.111	1.281	1.31	1.325	1.296	1.476	1.412
233	0.647	0.692	0.697	0.669	0.681	0.705	0.677	0.704	0.699	0.726	0.695	0.705	0.929	0.975	0.935	1.056	1.38	1.109	1.279	1.308	1.323	1.294	1.474	1.41
233.2	0.647	0.692	0.697	0.669	0.681	0.705	0.677	0.704	0.699	0.726	0.695	0.705	0.928	0.974	0.934	1.055	1.379	1.108	1.277	1.306	1.322	1.292	1.471	1.408
233.4	0.647	0.692	0.697	0.669	0.681	0.705	0.677	0.704	0.699	0.726	0.695	0.705	0.928	0.973	0.933	1.054	1.377	1.107	1.275	1.305	1.32	1.29	1.469	1.406
233.6	0.646	0.692	0.697	0.669	0.681	0.705	0.677	0.704	0.699	0.725	0.694	0.705	0.927	0.972	0.933	1.053	1.376	1.106	1.274	1.303	1.318	1.288	1.466	1.404
233.8	0.646	0.692	0.697	0.669	0.681	0.705	0.677	0.704	0.699	0.725	0.694	0.705	0.927	0.971	0.932	1.052	1.375	1.104	1.272	1.301	1.316	1.286	1.464	1.402
234	0.646	0.691	0.697	0.669	0.681	0.705	0.677	0.704	0.699	0.725	0.694	0.705	0.926	0.971	0.931	1.052	1.374	1.103	1.27	1.3	1.314	1.284	1.462	1.4
234.2	0.646	0.691	0.697	0.669	0.681	0.705	0.677	0.703	0.699	0.725	0.693	0.706	0.926	0.97	0.931	1.051	1.373	1.102	1.269	1.298	1.313	1.283	1.459	1.399
234.4	0.646	0.691	0.697	0.669	0.681	0.705	0.677	0.703	0.7	0.724	0.693	0.705	0.925	0.969	0.93	1.05	1.372	1.101	1.267	1.296	1.311	1.281	1.457	1.397
234.6	0.646	0.691	0.697	0.669	0.681	0.705	0.677	0.703	0.7	0.724	0.693	0.705	0.925	0.968	0.93	1.049	1.371	1.1	1.266	1.295	1.309	1.279	1.455	1.395
234.8	0.645	0.691	0.697	0.669	0.68	0.705	0.676	0.703	0.7	0.724	0.692	0.705	0.924	0.967	0.93	1.048	1.37	1.099	1.264	1.293	1.307	1.278	1.453	1.393
235	0.645	0.691	0.697	0.668	0.68	0.704	0.676	0.703	0.7	0.724	0.692	0.705	0.924	0.967	0.93	1.047	1.369	1.098	1.262	1.292	1.305	1.276	1.451	1.392
235.2	0.645	0.691	0.697	0.668	0.68	0.704	0.676	0.703	0.7	0.724	0.692	0.705	0.923	0.966	0.929	1.046	1.367	1.097	1.261	1.29	1.303	1.275	1.449	1.39
235.4	0.644	0.691	0.697	0.667	0.68	0.704	0.676	0.703	0.699	0.724	0.692	0.705	0.923	0.965	0.929	1.045	1.366	1.096	1.259	1.289	1.302	1.273	1.447	1.388
235.6	0.644	0.691	0.697	0.667	0.68	0.705	0.676	0.703	0.699	0.723	0.692	0.704	0.922	0.965	0.929	1.044	1.365	1.095	1.257	1.287	1.3	1.272	1.445	1.386
235.8	0.644	0.691	0.697	0.667	0.68	0.705	0.676	0.702	0.699	0.723	0.691	0.704	0.921	0.964	0.928	1.043	1.364	1.095	1.256	1.286	1.299	1.27	1.442	1.384
236	0.645	0.691	0.697	0.666	0.68	0.705	0.676	0.702	0.698	0.723	0.691	0.704	0.92	0.964	0.927	1.042	1.363	1.094	1.254	1.284	1.297	1.268	1.44	1.382
236.2	0.645	0.691	0.697	0.666	0.679	0.705	0.676	0.702	0.698	0.723	0.691	0.704	0.919	0.963	0.927	1.041	1.362	1.093	1.253	1.283	1.296	1.266	1.438	1.38
236.4	0.645	0.691	0.697	0.666	0.679	0.705	0.676	0.702	0.698	0.723	0.691	0.703	0.918	0.962	0.927	1.04	1.361	1.092	1.251	1.281	1.294	1.265	1.436	1.379
236.6	0.645	0.691	0.697	0.666	0.679	0.705	0.676	0.701	0.698	0.722	0.691	0.703	0.918	0.962	0.926	1.039	1.36	1.091	1.25	1.28	1.293	1.263	1.434	1.377
236.8	0.644	0.691	0.697	0.666	0.679	0.705	0.676	0.701	0.698	0.722	0.691	0.703	0.917	0.961	0.926	1.039	1.358	1.09	1.248	1.278	1.291	1.261	1.432	1.375
237	0.644	0.691	0.697	0.666	0.679	0.705	0.676	0.701	0.698	0.722	0.691	0.703	0.916	0.96	0.925	1.038	1.357	1.089	1.247	1.276	1.29	1.259	1.43	1.373
237.2	0.644	0.691	0.697	0.666	0.679	0.705	0.676	0.701	0.698	0.722	0.691	0.703	0.916	0.959	0.924	1.037	1.356	1.088	1.245	1.274	1.288	1.257	1.428	1.372
237.4	0.644	0.691	0.697	0.666	0.679	0.705	0.676	0.7	0.698	0.722	0.691	0.703	0.915	0.959	0.924	1.036	1.355	1.087	1.243	1.272	1.286	1.256	1.426	1.37
237.6	0.644	0.691	0.697	0.666	0.679	0.704	0.676	0.7	0.698	0.721	0.691	0.703	0.915	0.958	0.923	1.035	1.354	1.086	1.242	1.271	1.284	1.254	1.424	1.368
237.8	0.644	0.691	0.696	0.666	0.679	0.704	0.676	0.7	0.698	0.721	0.691	0.702	0.914	0.957	0.922	1.035	1.353	1.085	1.24	1.269	1.282	1.252	1.422	1.367
238	0.644	0.691	0.696	0.666	0.679	0.704	0.675	0.7	0.698	0.721	0.69	0.702	0.914	0.957	0.922	1.034	1.352	1.085	1.239	1.267	1.281	1.251	1.42	1.365
238.2	0.644	0.691	0.696	0.666	0.679	0.704	0.675	0.7	0.698	0.721	0.69	0.702	0.914	0.956	0.922	1.034	1.35	1.084	1.238	1.266	1.279	1.249	1.419	1.364
238.4	0.644	0.69	0.696	0.666	0.679	0.704	0.674	0.699	0.698	0.721	0.69	0.702	0.913	0.955	0.921	1.033	1.349	1.083	1.237	1.264	1.277	1.248	1.417	1.362
238.6	0.644	0.69	0.695	0.665	0.679	0.704	0.674	0.699	0.698	0.721	0.69	0.701	0.913	0.955	0.921	1.033	1.348	1.082	1.236	1.263	1.275	1.246	1.415	1.36
238.8	0.644	0.69	0.695	0.665	0.679	0.704	0.674	0.699	0.698	0.721	0.69	0.701	0.912	0.954	0.92	1.032	1.347	1.081	1.235	1.262	1.274	1.245	1.413	1.359
239	0.644	0.69	0.695	0.665	0.679	0.703	0.674	0.699	0.698	0.72	0.69	0.701	0.912	0.953	0.919	1.031	1.346	1.08	1.233	1.26	1.272	1.243	1.411	1.357
239.2	0.644	0.69	0.695	0.665	0.679	0.703	0.673	0.698	0.698	0.72	0.69	0.7	0.911	0.953	0.918	1.03	1.345	1.079	1.232	1.259	1.27	1.241	1.409	1.355
239.4	0.644	0.69	0.695	0.665	0.679	0.703	0.673	0.698	0.698	0.72	0.69	0.7	0.91	0.952	0.917	1.03	1.344	1.079	1.231	1.257	1.269	1.24	1.407	1.353
239.6	0.644	0.689	0.695	0.665	0.679	0.703	0.673	0.698	0.698	0.719	0.69	0.7	0.91	0.951	0.917	1.028	1.343	1.078	1.229	1.256	1.268	1.238	1.405	1.351
239.8	0.644	0.689	0.695	0.665	0.678	0.703	0.673	0.698	0.698	0.719	0.69	0.7	0.909	0.951	0.916	1.027	1.342	1.077	1.228	1.254	1.266	1.236	1.403	1.349
240	0.644	0.689	0.695	0.665	0.678	0.703	0.674	0.698	0.698	0.719	0.69	0.7	0.908	0.95	0.915	1.026	1.341	1.076	1.226	1.253	1.265	1.235	1.401	1.347
240.2	0.644	0.689	0.695	0.665	0.678	0.703	0.674	0.698	0.698	0.719	0.69	0.7	0.908	0.949	0.915	1.025	1.34	1.075	1.225	1.251	1.264	1.233	1.399	1.345
240.4	0.644	0.689	0.695	0.665	0.678	0.703	0.674	0.698	0.697	0.719	0.69	0.7	0.908	0.948	0.915	1.024	1.338	1.074	1.224	1.25	1.262	1.232	1.397	1.343
240.6	0.644	0.689	0.695	0.665	0.677	0.703	0.674	0.698	0.697	0.719	0.69	0.7	0.907	0.947	0.914	1.024	1.337	1.073	1.222	1.248	1.261	1.23	1.395	1.342
240.8	0.643	0.689	0.695	0.665	0.677	0.703	0.674	0.698	0.697	0.719	0.69	0.7	0.907	0.947	0.914	1.023	1.336	1.072	1.221	1.246	1.259	1.229	1.393	1.34
241	0.643	0.689	0.695	0.665	0.677	0.703	0.673	0.698	0.696	0.72	0.69	0.7	0.907	0.946	0.914	1.022	1.335	1.072	1.219	1.245	1.257	1.228	1.391	1.339
241.2	0.643	0.688	0.695	0.665	0.677	0.703	0.673	0.698	0.696	0.72	0.69	0.7	0.906	0.945	0.914	1.022	1.334	1.071	1.218	1.244	1.256	1.226	1.39	1.337
241.4	0.642	0.688	0.695	0.665	0.677	0.702	0.673	0.698	0.696	0.72	0.689	0.7	0.906	0.945	0.914	1.021	1.333	1.07	1.217	1.242	1.254	1.225	1.388	1.336
241.6	0.642	0.688	0.694	0.664	0.677	0.702	0.673	0.698	0.696	0.72	0.689	0.7	0.905	0.944	0.914	1.02	1.332	1.069	1.215	1.241	1.253	1.224	1.386	1.334
241.8	0.642	0.688	0.694	0.663	0.677	0.702	0.673	0.698	0.695	0.719	0.689	0.7	0.905	0.944	0.913	1.02	1.331	1.069	1.214	1.24	1.251	1.223	1.384	1.333
242	0.642	0.687	0.694	0.663	0.677	0.701	0.672	0.698	0.695	0.719	0.689	0.699	0.904	0.943	0.913	1.02	1.331	1.068	1.213	1.239	1.25	1.221	1.382	1.331
242.2	0.642	0.687	0.693	0.662	0.676	0.701	0.672	0.698	0.695	0.719	0.688	0.699	0.903	0.942	0.913	1.019	1.33	1.067	1.211	1.238	1.249	1.22	1.38	1.33
242.4	0.642	0.687	0.693	0.662	0.676	0.701	0.672	0.698	0.695	0.718	0.688	0.699	0.903	0.942	0.912	1.019	1.329	1.066	1.21	1.237	1.248	1.219	1.379	1.329
242.6	0.641	0.687	0.693	0.661	0.676	0.701	0.672	0.698	0.695	0.718	0.688	0.699	0.902	0.941	0.912	1.018	1.329	1.065	1.209	1.236	1.246	1.217	1.377	1.327
242.8	0.641	0.686	0.693	0.661	0.676	0.701	0.672	0.697	0.695	0.718	0.687	0.699	0.901	0.94	0.911	1.017	1.328	1.064	1.208	1.234	1.245	1.216	1.375	1.326
243	0.641	0.686	0.692	0.661	0.676	0.701	0.672	0.697	0.695	0.717	0.687	0.699	0.901	0.939	0.91	1.017	1.327	1.063	1.207	1.233	1.244	1.215	1.373	1.324
243.2	0.641	0.686	0.692	0.661	0.676	0.701	0.672	0.697	0.695	0.717	0.686	0.699	0.9	0.938	0.909	1.016	1.326	1.062	1.206	1.232	1.243	1.213	1.372	1.323
243.4	0.641	0.686	0.692	0.661	0.676	0.701	0.671	0.697	0.695	0.717	0.686	0.699	0.9	0.937	0.909	1.015	1.324	1.062	1.204	1.231	1.242	1.212	1.37	1.321
243.6	0.641	0.686	0.692	0.661	0.676	0.701	0.672	0.697	0.695	0.716	0.686	0.699	0.899	0.937	0.908	1.014	1.323	1.061	1.203	1.229	1.24	1.211	1.368	1.32
243.8	0.641	0.686	0.692	0.66	0.676	0.701	0.672	0.697	0.695	0.716	0.685	0.699	0.899	0.936	0.907	1.013	1.322	1.06	1.202	1.228	1.239	1.21	1.367	1.318
244	0.641	0.686	0.692	0.66	0.676	0.701	0.672	0.697	0.695	0.715	0.685	0.699	0.898	0.935	0.907	1.012	1.32	1.059	1.2	1.226	1.237	1.208	1.365	1.317
244.2	0.641	0.686	0.692	0.661	0.676	0.701	0.672	0.697	0.695	0.715	0.685	0.699	0.898	0.935	0.906	1.011	1.319	1.059	1.199	1.225	1.236	1.207	1.363	1.316
244.4	0.64	0.687	0.692	0.661	0.676	0.701	0.671	0.697	0.695	0.715	0.685	0.699	0.897	0.934	0.906	1.01	1.318	1.058	1.197	1.224	1.234	1.205	1.361	1.314
244.6	0.64	0.687	0.692	0.661	0.676	0.701	0.671	0.697	0.694	0.716	0.685	0.699	0.897	0.934	0.905	1.009	1.317	1.057	1.196	1.222	1.233	1.204	1.36	1.313
244.8	0.64	0.687	0.692	0.661	0.676	0.701	0.671	0.697	0.694	0.716	0.685	0.698	0.896	0.934	0.905	1.009	1.315	1.056	1.195	1.221	1.231	1.202	1.358	1.312
245	0.64	0.687	0.692	0.662	0.676	0.701	0.671	0.696	0.694	0.716	0.685	0.698	0.895	0.934	0.904	1.008	1.314	1.055	1.193	1.22	1.23	1.201	1.356	1.31
245.2	0.64	0.687	0.692	0.661	0.676	0.7	0.671	0.696	0.694	0.716	0.685	0.698	0.895	0.934	0.904	1.008	1.313	1.054	1.192	1.219	1.229	1.199	1.355	1.309
245.4	0.64	0.687	0.692	0.661	0.676	0.7	0.671	0.696	0.693	0.716	0.685	0.698	0.894	0.933	0.904	1.007	1.312	1.053	1.191	1.217	1.228	1.198	1.353	1.307
245.6	0.641	0.687	0.691	0.661	0.676	0.7	0.671	0.696	0.693	0.715	0.685	0.698	0.894	0.933	0.903	1.007	1.312	1.053	1.189	1.216	1.226	1.196	1.352	1.306
245.8	0.641	0.687	0.692	0.661	0.676	0.7	0.671	0.696	0.692	0.715	0.684	0.697	0.893	0.933	0.903	1.006	1.311	1.052	1.188	1.215	1.225	1.195	1.35	1.304
246	0.641	0.686	0.692	0.661	0.676	0.7	0.671	0.696	0.692	0.715	0.684	0.697	0.893	0.932	0.902	1.005	1.31	1.052	1.187	1.214	1.224	1.193	1.349	1.302
246.2	0.641	0.686	0.692	0.661	0.675	0.7	0.671	0.696	0.692	0.715	0.684	0.697	0.892	0.931	0.902	1.005	1.309	1.051	1.186	1.213	1.223	1.192	1.347	1.301
246.4	0.64	0.686	0.692	0.661	0.675	0.7	0.67	0.696	0.692	0.715	0.684	0.697	0.892	0.931	0.902	1.004	1.308	1.05	1.185	1.213	1.222	1.19	1.346	1.299
246.6	0.64	0.686	0.692	0.66	0.675	0.7	0.67	0.696	0.691	0.715	0.684	0.697	0.891	0.93	0.901	1.003	1.307	1.05	1.184	1.212	1.22	1.189	1.344	1.298
246.8	0.64	0.686	0.691	0.66	0.675	0.7	0.67	0.696	0.691	0.715	0.685	0.697	0.891	0.929	0.901	1.002	1.306	1.049	1.183	1.21	1.219	1.188	1.343	1.296
247	0.64	0.686	0.691	0.66	0.674	0.7	0.67	0.696	0.691	0.716	0.685	0.697	0.89	0.928	0.901	1.001	1.305	1.049	1.182	1.209	1.218	1.187	1.342	1.295
247.2	0.64	0.686	0.691	0.66	0.674	0.7	0.67	0.696	0.691	0.715	0.685	0.697	0.89	0.928	0.9	1.001	1.304	1.048	1.181	1.208	1.217	1.185	1.34	1.294
247.4	0.64	0.685	0.691	0.659	0.674	0.7	0.67	0.696	0.691	0.715	0.685	0.697	0.889	0.927	0.9	1	1.303	1.048	1.18	1.207	1.215	1.184	1.338	1.292
247.6	0.64	0.685	0.691	0.659	0.674	0.7	0.67	0.695	0.691	0.715	0.685	0.696	0.889	0.926	0.899	0.999	1.302	1.047	1.179	1.206	1.214	1.183	1.337	1.291
247.8	0.64	0.685	0.691	0.659	0.674	0.7	0.67	0.695	0.691	0.715	0.684	0.696	0.888	0.925	0.899	0.999	1.301	1.047	1.177	1.205	1.213	1.182	1.335	1.289
248	0.641	0.685	0.691	0.659	0.674	0.7	0.67	0.695	0.691	0.715	0.684	0.696	0.888	0.924	0.898	0.998	1.3	1.046	1.176	1.203	1.211	1.18	1.334	1.288
248.2	0.641	0.685	0.69	0.659	0.673	0.699	0.669	0.695	0.691	0.716	0.684	0.696	0.888	0.924	0.898	0.997	1.3	1.045	1.175	1.202	1.21	1.179	1.332	1.287
248.4	0.641	0.685	0.69	0.658	0.673	0.699	0.669	0.695	0.691	0.715	0.684	0.696	0.887	0.923	0.897	0.997	1.299	1.044	1.173	1.201	1.209	1.178	1.33	1.285
248.6	0.641	0.685	0.69	0.658	0.673	0.699	0.669	0.695	0.691	0.715	0.683	0.696	0.887	0.923	0.897	0.996	1.298	1.043	1.172	1.2	1.208	1.177	1.329	1.284
248.8	0.641	0.685	0.69	0.658	0.673	0.699	0.669	0.695	0.691	0.715	0.683	0.696	0.887	0.922	0.896	0.996	1.297	1.043	1.171	1.198	1.207	1.175	1.327	1.283
249	0.641	0.685	0.69	0.658	0.672	0.698	0.669	0.694	0.691	0.715	0.683	0.695	0.886	0.921	0.896	0.996	1.297	1.042	1.17	1.197	1.206	1.174	1.326	1.282
249.2	0.64	0.685	0.689	0.658	0.672	0.698	0.669	0.694	0.691	0.714	0.683	0.695	0.886	0.921	0.895	0.996	1.296	1.041	1.17	1.196	1.205	1.173	1.324	1.28
249.4	0.64	0.685	0.689	0.658	0.673	0.698	0.668	0.694	0.691	0.714	0.683	0.695	0.885	0.92	0.894	0.996	1.295	1.04	1.169	1.194	1.204	1.171	1.322	1.279
249.6	0.64	0.685	0.689	0.658	0.673	0.697	0.668	0.694	0.691	0.713	0.682	0.695	0.885	0.919	0.894	0.995	1.294	1.039	1.168	1.193	1.203	1.17	1.321	1.278
249.8	0.64	0.685	0.689	0.658	0.673	0.697	0.668	0.694	0.691	0.713	0.682	0.694	0.885	0.919	0.894	0.995	1.294	1.038	1.167	1.192	1.202	1.169	1.319	1.276
250	0.64	0.685	0.689	0.658	0.673	0.697	0.668	0.694	0.691	0.713	0.682	0.694	0.884	0.918	0.893	0.994	1.293	1.038	1.166	1.191	1.201	1.168	1.318	1.275
250.2	0.639	0.685	0.689	0.658	0.673	0.698	0.668	0.694	0.69	0.713	0.682	0.694	0.884	0.918	0.893	0.993	1.292	1.037	1.165	1.19	1.2	1.167	1.316	1.274
250.4	0.639	0.684	0.688	0.658	0.673	0.698	0.668	0.694	0.69	0.713	0.682	0.693	0.883	0.917	0.893	0.993	1.291	1.036	1.164	1.189	1.198	1.166	1.315	1.273
250.6	0.639	0.684	0.688	0.658	0.673	0.698	0.668	0.694	0.69	0.713	0.682	0.693	0.883	0.917	0.893	0.992	1.29	1.035	1.163	1.187	1.197	1.165	1.314	1.271
250.8	0.639	0.684	0.688	0.658	0.673	0.698	0.668	0.694	0.69	0.713	0.682	0.693	0.883	0.916	0.893	0.991	1.289	1.034	1.162	1.186	1.196	1.164	1.312	1.27
251	0.639	0.684	0.687	0.658	0.673	0.698	0.668	0.694	0.69	0.713	0.682	0.693	0.882	0.916	0.892	0.991	1.288	1.034	1.16	1.185	1.194	1.162	1.311	1.269
251.2	0.639	0.684	0.687	0.659	0.673	0.698	0.668	0.694	0.689	0.713	0.682	0.693	0.882	0.915	0.892	0.99	1.287	1.033	1.159	1.184	1.193	1.161	1.309	1.267
251.4	0.639	0.683	0.687	0.659	0.673	0.698	0.668	0.694	0.689	0.713	0.682	0.693	0.881	0.915	0.892	0.989	1.286	1.032	1.158	1.182	1.192	1.16	1.308	1.266
251.6	0.639	0.683	0.687	0.659	0.672	0.697	0.668	0.693	0.689	0.713	0.681	0.693	0.881	0.914	0.891	0.989	1.285	1.031	1.156	1.181	1.191	1.159	1.306	1.265
251.8	0.639	0.683	0.687	0.658	0.672	0.697	0.668	0.693	0.689	0.713	0.681	0.692	0.881	0.914	0.891	0.988	1.284	1.031	1.155	1.181	1.19	1.158	1.305	1.263
252	0.639	0.683	0.687	0.658	0.671	0.697	0.668	0.693	0.69	0.713	0.681	0.692	0.88	0.913	0.891	0.987	1.283	1.03	1.154	1.18	1.189	1.157	1.303	1.262
252.2	0.638	0.683	0.687	0.658	0.671	0.697	0.668	0.693	0.69	0.713	0.681	0.692	0.88	0.913	0.89	0.987	1.282	1.029	1.153	1.179	1.188	1.156	1.301	1.26
252.4	0.638	0.682	0.687	0.658	0.671	0.696	0.668	0.693	0.69	0.713	0.681	0.692	0.88	0.912	0.889	0.986	1.281	1.029	1.152	1.178	1.187	1.155	1.3	1.259
252.6	0.638	0.682	0.687	0.658	0.671	0.696	0.667	0.692	0.69	0.713	0.682	0.693	0.88	0.912	0.889	0.985	1.28	1.028	1.151	1.177	1.186	1.154	1.298	1.258
252.8	0.638	0.682	0.687	0.657	0.671	0.696	0.667	0.692	0.69	0.713	0.682	0.693	0.88	0.912	0.888	0.985	1.279	1.028	1.15	1.176	1.185	1.153	1.296	1.256
253	0.638	0.682	0.687	0.657	0.671	0.696	0.667	0.692	0.69	0.713	0.682	0.693	0.879	0.911	0.887	0.984	1.279	1.027	1.149	1.175	1.184	1.152	1.295	1.255
253.2	0.638	0.682	0.687	0.656	0.672	0.696	0.667	0.691	0.69	0.713	0.682	0.693	0.879	0.911	0.886	0.984	1.278	1.027	1.149	1.175	1.183	1.15	1.293	1.254
253.4	0.638	0.682	0.687	0.656	0.672	0.695	0.667	0.691	0.69	0.712	0.682	0.693	0.879	0.91	0.886	0.983	1.277	1.026	1.148	1.174	1.182	1.149	1.291	1.253
253.6	0.637	0.681	0.687	0.656	0.672	0.695	0.667	0.691	0.69	0.712	0.682	0.693	0.878	0.91	0.886	0.982	1.276	1.026	1.147	1.173	1.181	1.148	1.29	1.252
253.8	0.637	0.681	0.687	0.655	0.672	0.695	0.666	0.691	0.69	0.712	0.682	0.692	0.878	0.91	0.885	0.982	1.275	1.025	1.146	1.172	1.18	1.147	1.289	1.251
254	0.637	0.681	0.687	0.655	0.672	0.695	0.666	0.69	0.69	0.712	0.682	0.692	0.878	0.909	0.885	0.981	1.274	1.024	1.146	1.171	1.179	1.146	1.287	1.25
254.2	0.637	0.681	0.687	0.655	0.672	0.695	0.666	0.69	0.69	0.712	0.682	0.692	0.877	0.909	0.885	0.981	1.273	1.023	1.145	1.17	1.178	1.145	1.286	1.249
254.4	0.637	0.681	0.687	0.655	0.672	0.696	0.666	0.69	0.689	0.712	0.682	0.692	0.877	0.909	0.885	0.981	1.272	1.022	1.144	1.168	1.177	1.144	1.285	1.248
254.6	0.637	0.681	0.687	0.655	0.672	0.696	0.667	0.69	0.689	0.711	0.681	0.692	0.876	0.908	0.885	0.981	1.272	1.021	1.143	1.167	1.176	1.143	1.284	1.247
254.8	0.637	0.681	0.687	0.655	0.672	0.696	0.667	0.69	0.689	0.711	0.681	0.692	0.875	0.908	0.884	0.98	1.271	1.02	1.142	1.167	1.175	1.141	1.283	1.246
255	0.637	0.681	0.687	0.655	0.672	0.696	0.667	0.69	0.689	0.711	0.681	0.692	0.875	0.908	0.884	0.98	1.27	1.02	1.141	1.166	1.173	1.14	1.281	1.245
255.2	0.636	0.681	0.687	0.655	0.671	0.696	0.666	0.691	0.689	0.71	0.681	0.692	0.874	0.907	0.884	0.98	1.269	1.019	1.14	1.165	1.172	1.139	1.28	1.244
255.4	0.636	0.681	0.687	0.655	0.671	0.696	0.666	0.691	0.689	0.71	0.68	0.692	0.874	0.907	0.883	0.979	1.269	1.018	1.139	1.164	1.171	1.139	1.279	1.243
255.6	0.636	0.681	0.687	0.655	0.671	0.696	0.666	0.691	0.688	0.71	0.68	0.692	0.873	0.906	0.883	0.979	1.268	1.018	1.138	1.163	1.171	1.138	1.278	1.242
255.8	0.636	0.681	0.687	0.655	0.67	0.696	0.666	0.691	0.688	0.71	0.68	0.691	0.873	0.906	0.882	0.979	1.267	1.017	1.136	1.163	1.17	1.137	1.276	1.241
256	0.636	0.681	0.687	0.655	0.67	0.696	0.666	0.691	0.688	0.71	0.68	0.691	0.873	0.905	0.882	0.978	1.266	1.017	1.135	1.162	1.169	1.136	1.275	1.24
256.2	0.636	0.681	0.687	0.655	0.67	0.696	0.665	0.691	0.688	0.71	0.68	0.691	0.872	0.905	0.881	0.978	1.266	1.016	1.134	1.161	1.168	1.135	1.274	1.239
256.4	0.636	0.681	0.686	0.655	0.67	0.696	0.665	0.691	0.687	0.71	0.68	0.691	0.872	0.904	0.881	0.977	1.265	1.016	1.133	1.16	1.167	1.134	1.273	1.238
256.6	0.636	0.681	0.686	0.655	0.67	0.696	0.665	0.69	0.687	0.71	0.68	0.691	0.871	0.904	0.881	0.977	1.264	1.016	1.132	1.159	1.166	1.133	1.272	1.236
256.8	0.636	0.681	0.686	0.655	0.67	0.696	0.665	0.69	0.687	0.709	0.68	0.691	0.871	0.903	0.88	0.976	1.263	1.015	1.132	1.158	1.165	1.132	1.27	1.235
257	0.636	0.681	0.686	0.655	0.67	0.696	0.665	0.69	0.687	0.709	0.679	0.691	0.87	0.903	0.88	0.976	1.263	1.015	1.131	1.157	1.164	1.131	1.269	1.234
257.2	0.636	0.681	0.686	0.655	0.67	0.696	0.665	0.69	0.687	0.709	0.679	0.691	0.87	0.902	0.88	0.975	1.262	1.014	1.13	1.157	1.163	1.13	1.268	1.233
257.4	0.636	0.681	0.686	0.655	0.67	0.696	0.665	0.69	0.686	0.709	0.679	0.691	0.869	0.902	0.88	0.975	1.261	1.014	1.129	1.156	1.162	1.129	1.266	1.231
257.6	0.636	0.68	0.686	0.655	0.67	0.695	0.665	0.689	0.686	0.708	0.679	0.691	0.869	0.901	0.879	0.974	1.26	1.013	1.129	1.155	1.161	1.128	1.265	1.23
257.8	0.636	0.68	0.686	0.655	0.67	0.695	0.665	0.689	0.686	0.708	0.679	0.691	0.869	0.901	0.879	0.973	1.259	1.013	1.128	1.154	1.16	1.127	1.264	1.229
258	0.636	0.68	0.686	0.655	0.67	0.695	0.665	0.689	0.686	0.708	0.679	0.691	0.868	0.9	0.879	0.973	1.259	1.012	1.127	1.152	1.159	1.126	1.263	1.228
258.2	0.636	0.679	0.686	0.655	0.67	0.695	0.665	0.689	0.686	0.708	0.678	0.69	0.868	0.9	0.879	0.972	1.258	1.011	1.126	1.151	1.158	1.125	1.262	1.227
258.4	0.635	0.679	0.686	0.655	0.669	0.695	0.665	0.689	0.685	0.708	0.678	0.69	0.868	0.899	0.878	0.972	1.257	1.011	1.125	1.15	1.157	1.124	1.261	1.226
258.6	0.635	0.679	0.686	0.655	0.669	0.695	0.665	0.689	0.685	0.708	0.678	0.69	0.868	0.899	0.878	0.971	1.257	1.01	1.124	1.149	1.156	1.123	1.259	1.225
258.8	0.635	0.678	0.686	0.655	0.669	0.695	0.665	0.689	0.685	0.707	0.677	0.69	0.868	0.898	0.877	0.971	1.256	1.01	1.123	1.149	1.155	1.122	1.258	1.224
259	0.635	0.678	0.686	0.654	0.669	0.695	0.665	0.688	0.685	0.707	0.677	0.69	0.867	0.897	0.877	0.971	1.255	1.009	1.122	1.148	1.154	1.121	1.257	1.223
259.2	0.635	0.678	0.686	0.654	0.669	0.695	0.664	0.688	0.686	0.707	0.677	0.689	0.867	0.897	0.876	0.971	1.255	1.009	1.121	1.147	1.153	1.12	1.256	1.222
259.4	0.635	0.677	0.685	0.654	0.669	0.695	0.664	0.688	0.686	0.707	0.677	0.689	0.867	0.896	0.876	0.97	1.254	1.008	1.12	1.146	1.152	1.119	1.254	1.221
259.6	0.635	0.677	0.685	0.654	0.669	0.695	0.664	0.688	0.686	0.707	0.677	0.689	0.867	0.895	0.875	0.97	1.253	1.008	1.119	1.145	1.151	1.118	1.253	1.22
259.8	0.635	0.677	0.685	0.654	0.669	0.695	0.664	0.688	0.686	0.707	0.677	0.689	0.866	0.894	0.875	0.97	1.252	1.007	1.118	1.144	1.15	1.117	1.252	1.219
260	0.635	0.677	0.685	0.654	0.669	0.695	0.664	0.688	0.686	0.707	0.677	0.689	0.865	0.894	0.874	0.97	1.252	1.007	1.117	1.143	1.149	1.116	1.251	1.218
260.2	0.635	0.677	0.685	0.654	0.669	0.695	0.664	0.688	0.686	0.707	0.677	0.689	0.865	0.893	0.874	0.97	1.251	1.006	1.116	1.142	1.148	1.115	1.249	1.217
260.4	0.635	0.677	0.685	0.654	0.669	0.695	0.664	0.688	0.686	0.707	0.677	0.689	0.864	0.893	0.873	0.969	1.25	1.005	1.116	1.141	1.147	1.114	1.248	1.216
260.6	0.635	0.678	0.685	0.654	0.669	0.695	0.664	0.688	0.686	0.707	0.677	0.689	0.864	0.892	0.873	0.969	1.249	1.005	1.115	1.141	1.146	1.113	1.247	1.215
260.8	0.635	0.678	0.685	0.654	0.669	0.695	0.664	0.687	0.686	0.707	0.676	0.689	0.863	0.892	0.872	0.969	1.248	1.004	1.114	1.14	1.145	1.112	1.246	1.213
261	0.635	0.678	0.685	0.654	0.669	0.695	0.664	0.687	0.686	0.707	0.676	0.689	0.863	0.891	0.872	0.968	1.247	1.003	1.113	1.139	1.145	1.112	1.244	1.212
261.2	0.635	0.678	0.685	0.654	0.668	0.695	0.664	0.687	0.685	0.707	0.676	0.689	0.862	0.891	0.872	0.967	1.246	1.003	1.113	1.138	1.144	1.111	1.243	1.211
261.4	0.635	0.678	0.685	0.654	0.668	0.695	0.664	0.687	0.685	0.707	0.676	0.689	0.862	0.89	0.871	0.967	1.245	1.002	1.112	1.138	1.143	1.11	1.242	1.21
261.6	0.635	0.678	0.685	0.653	0.668	0.694	0.664	0.687	0.684	0.707	0.676	0.689	0.861	0.89	0.871	0.966	1.244	1.001	1.111	1.137	1.142	1.109	1.241	1.209
261.8	0.634	0.678	0.685	0.653	0.667	0.694	0.664	0.687	0.684	0.707	0.676	0.689	0.861	0.89	0.871	0.965	1.244	1	1.11	1.136	1.141	1.108	1.24	1.208
262	0.634	0.678	0.685	0.653	0.667	0.694	0.664	0.687	0.684	0.707	0.676	0.689	0.861	0.89	0.87	0.964	1.243	1	1.11	1.135	1.14	1.107	1.24	1.207
262.2	0.634	0.678	0.685	0.653	0.667	0.694	0.663	0.687	0.684	0.707	0.676	0.688	0.861	0.89	0.87	0.964	1.242	0.999	1.109	1.134	1.139	1.106	1.239	1.206
262.4	0.634	0.678	0.685	0.653	0.667	0.694	0.663	0.687	0.684	0.707	0.676	0.688	0.861	0.889	0.869	0.963	1.242	0.999	1.108	1.133	1.138	1.105	1.237	1.205
262.6	0.634	0.678	0.684	0.653	0.667	0.694	0.664	0.687	0.684	0.707	0.676	0.688	0.861	0.889	0.869	0.963	1.241	0.998	1.107	1.132	1.137	1.104	1.236	1.204
262.8	0.634	0.678	0.684	0.653	0.667	0.694	0.664	0.687	0.684	0.706	0.676	0.687	0.86	0.889	0.869	0.962	1.24	0.998	1.106	1.131	1.136	1.103	1.235	1.203
263	0.634	0.678	0.684	0.653	0.667	0.693	0.664	0.687	0.684	0.706	0.676	0.687	0.86	0.888	0.868	0.962	1.239	0.998	1.105	1.13	1.136	1.102	1.234	1.202
263.2	0.634	0.678	0.684	0.652	0.667	0.693	0.664	0.686	0.684	0.706	0.676	0.687	0.859	0.888	0.868	0.961	1.239	0.997	1.105	1.129	1.135	1.101	1.233	1.202
263.4	0.634	0.678	0.683	0.652	0.667	0.693	0.664	0.686	0.684	0.706	0.676	0.687	0.859	0.888	0.868	0.961	1.238	0.997	1.104	1.128	1.134	1.101	1.232	1.201
263.6	0.634	0.678	0.683	0.652	0.667	0.693	0.664	0.686	0.684	0.706	0.676	0.686	0.858	0.887	0.868	0.96	1.237	0.996	1.103	1.128	1.134	1.1	1.23	1.201
263.8	0.634	0.678	0.682	0.651	0.667	0.693	0.663	0.686	0.684	0.705	0.676	0.686	0.858	0.887	0.868	0.96	1.236	0.996	1.102	1.127	1.133	1.099	1.229	1.2
264	0.634	0.678	0.682	0.651	0.667	0.693	0.663	0.686	0.683	0.705	0.676	0.686	0.858	0.886	0.868	0.959	1.236	0.996	1.102	1.126	1.133	1.099	1.228	1.199
264.2	0.634	0.678	0.682	0.651	0.667	0.693	0.663	0.686	0.683	0.705	0.676	0.686	0.857	0.885	0.867	0.959	1.235	0.995	1.101	1.126	1.132	1.098	1.227	1.198
264.4	0.634	0.678	0.682	0.651	0.667	0.693	0.663	0.686	0.683	0.705	0.676	0.686	0.857	0.885	0.867	0.958	1.234	0.995	1.1	1.125	1.131	1.097	1.226	1.197
264.6	0.634	0.678	0.682	0.652	0.667	0.693	0.663	0.686	0.683	0.704	0.675	0.686	0.857	0.884	0.867	0.958	1.233	0.994	1.099	1.125	1.13	1.097	1.225	1.196
264.8	0.634	0.678	0.682	0.652	0.667	0.693	0.663	0.686	0.682	0.704	0.675	0.686	0.856	0.884	0.867	0.957	1.233	0.994	1.099	1.124	1.129	1.096	1.224	1.195
265	0.633	0.678	0.682	0.652	0.667	0.693	0.663	0.686	0.682	0.704	0.675	0.686	0.856	0.883	0.866	0.956	1.232	0.993	1.098	1.124	1.128	1.095	1.224	1.194
265.2	0.633	0.678	0.682	0.652	0.666	0.693	0.662	0.686	0.681	0.704	0.675	0.686	0.856	0.883	0.866	0.956	1.231	0.993	1.097	1.123	1.127	1.094	1.223	1.193
265.4	0.633	0.677	0.682	0.652	0.666	0.693	0.662	0.686	0.681	0.704	0.675	0.686	0.855	0.882	0.865	0.956	1.23	0.992	1.097	1.122	1.126	1.093	1.222	1.192
265.6	0.633	0.677	0.683	0.652	0.666	0.693	0.662	0.686	0.681	0.704	0.675	0.686	0.855	0.882	0.865	0.955	1.23	0.992	1.096	1.121	1.125	1.092	1.221	1.191
265.8	0.633	0.677	0.683	0.652	0.666	0.693	0.662	0.686	0.681	0.704	0.675	0.686	0.855	0.882	0.865	0.955	1.229	0.991	1.095	1.12	1.124	1.092	1.22	1.189
266	0.633	0.677	0.683	0.652	0.666	0.693	0.662	0.686	0.68	0.704	0.675	0.686	0.855	0.881	0.865	0.955	1.229	0.991	1.095	1.12	1.124	1.091	1.219	1.189
266.2	0.632	0.677	0.683	0.651	0.666	0.693	0.662	0.685	0.68	0.704	0.675	0.686	0.855	0.881	0.864	0.954	1.228	0.991	1.094	1.119	1.123	1.09	1.218	1.188
266.4	0.632	0.676	0.683	0.651	0.666	0.693	0.662	0.685	0.68	0.704	0.675	0.686	0.854	0.881	0.864	0.954	1.228	0.99	1.093	1.118	1.122	1.09	1.217	1.187
266.6	0.632	0.676	0.683	0.651	0.666	0.692	0.662	0.685	0.68	0.705	0.674	0.686	0.854	0.881	0.864	0.954	1.228	0.99	1.093	1.117	1.122	1.089	1.216	1.187
266.8	0.632	0.676	0.683	0.651	0.666	0.692	0.662	0.684	0.68	0.705	0.674	0.686	0.854	0.881	0.864	0.954	1.227	0.99	1.092	1.117	1.122	1.089	1.216	1.187
