# Supplementary material for: A CTP-dependent gating mechanism enables ParB spreading on DNA
Source: eLife. 2021 Aug 16;10:e69676. doi: 10.7554/eLife.69676 (PMC8367383; doi:10.7554/eLife.69676)
Supplement: Figure 6—figure supplement 2—source data 1. [file elife-69676-fig6-figsupp2-data1.zip › Figure6_figure_supplement2/BLI_CTP_titration_mut3_R139A.csv]

0	0.013	0	-0.005	-0.013	-0.014	-0.009	-0.017	-0.002	0.001	-0.004	0	-0.005	-0.017	0.001	0.007	-0.042	-0.039	0.013	0.008	-0.003	-0.002	-0.023	-0.016	0.002
0.2	0.012	0	-0.004	-0.012	-0.013	-0.009	-0.017	-0.002	0.001	-0.004	0	-0.005	-0.015	0.001	0.008	-0.04	-0.038	0.011	0.008	-0.002	-0.001	-0.022	-0.015	0.002
0.4	0.011	0	-0.004	-0.012	-0.012	-0.008	-0.016	-0.002	0.001	-0.003	0	-0.004	-0.014	0.001	0.008	-0.039	-0.037	0.01	0.008	-0.001	-0.001	-0.021	-0.014	0.001
0.6	0.01	0	-0.003	-0.011	-0.011	-0.008	-0.016	-0.001	0.002	-0.003	0	-0.004	-0.012	0.001	0.008	-0.037	-0.035	0.008	0.007	0	-0.001	-0.02	-0.012	0.001
0.8	0.009	0	-0.003	-0.01	-0.009	-0.007	-0.015	-0.001	0.002	-0.003	0	-0.003	-0.011	0.001	0.008	-0.035	-0.033	0.007	0.007	0	-0.001	-0.019	-0.011	0.001
1	0.008	0	-0.003	-0.009	-0.008	-0.006	-0.014	-0.001	0.002	-0.003	0	-0.003	-0.009	0.001	0.008	-0.034	-0.031	0.005	0.006	0.001	0	-0.017	-0.009	0.001
1.2	0.007	0	-0.003	-0.008	-0.007	-0.006	-0.014	-0.001	0.002	-0.002	0	-0.002	-0.007	0.001	0.008	-0.032	-0.029	0.004	0.006	0.002	0	-0.016	-0.008	0.001
1.4	0.006	0.001	-0.002	-0.007	-0.006	-0.005	-0.013	-0.001	0.002	-0.002	0	-0.002	-0.006	0.001	0.008	-0.03	-0.027	0.003	0.005	0.003	0	-0.015	-0.007	0.001
1.6	0.006	0.001	-0.002	-0.006	-0.005	-0.004	-0.012	-0.001	0.003	-0.001	0	-0.001	-0.005	0.002	0.008	-0.028	-0.026	0.003	0.005	0.003	0	-0.014	-0.006	0.001
1.8	0.005	0.001	-0.002	-0.006	-0.004	-0.004	-0.011	-0.001	0.003	-0.001	0	0	-0.004	0.002	0.007	-0.026	-0.024	0.002	0.005	0.004	0	-0.013	-0.005	0.001
2	0.005	0.002	-0.002	-0.005	-0.004	-0.004	-0.01	-0.001	0.003	-0.001	0	0	-0.004	0.002	0.007	-0.025	-0.022	0.002	0.005	0.004	0.001	-0.012	-0.004	0.001
2.2	0.005	0.002	-0.002	-0.005	-0.003	-0.003	-0.009	-0.001	0.003	0	0	0.001	-0.003	0.002	0.007	-0.024	-0.021	0.003	0.005	0.004	0.001	-0.012	-0.004	0.001
2.4	0.005	0.002	-0.002	-0.004	-0.003	-0.003	-0.008	-0.001	0.003	0	0	0.001	-0.003	0.002	0.007	-0.023	-0.02	0.003	0.005	0.004	0.001	-0.011	-0.004	0.001
2.6	0.005	0.002	-0.002	-0.004	-0.003	-0.003	-0.007	-0.001	0.003	0	0	0.001	-0.003	0.002	0.007	-0.022	-0.019	0.003	0.005	0.004	0.001	-0.01	-0.003	0.001
2.8	0.005	0.002	-0.002	-0.004	-0.003	-0.002	-0.006	-0.002	0.003	0	0	0.002	-0.003	0.002	0.007	-0.021	-0.018	0.004	0.005	0.004	0.001	-0.01	-0.003	0.001
3	0.005	0.002	-0.002	-0.004	-0.003	-0.002	-0.006	-0.002	0.003	0.001	0.001	0.002	-0.002	0.002	0.007	-0.02	-0.017	0.004	0.005	0.004	0.001	-0.009	-0.003	0.001
3.2	0.004	0.002	-0.002	-0.003	-0.003	-0.002	-0.005	-0.001	0.003	0.001	0.001	0.002	-0.002	0.002	0.008	-0.019	-0.016	0.004	0.005	0.004	0.001	-0.008	-0.003	0.001
3.4	0.004	0.002	-0.002	-0.003	-0.003	-0.001	-0.005	-0.002	0.004	0.001	0.001	0.002	-0.002	0.002	0.008	-0.018	-0.016	0.004	0.005	0.004	0.001	-0.008	-0.003	0.001
3.6	0.004	0.001	-0.002	-0.003	-0.003	-0.001	-0.004	-0.001	0.004	0.001	0.001	0.001	-0.002	0.002	0.008	-0.017	-0.015	0.005	0.005	0.004	0.001	-0.008	-0.003	0.001
3.8	0.004	0.001	-0.002	-0.003	-0.002	-0.001	-0.004	-0.001	0.004	0.001	0.002	0.001	-0.001	0.002	0.008	-0.017	-0.015	0.005	0.005	0.004	0.001	-0.008	-0.003	0.001
4	0.004	0	-0.002	-0.002	-0.002	-0.001	-0.004	-0.001	0.004	0.001	0.002	0.001	-0.001	0.002	0.008	-0.016	-0.015	0.006	0.005	0.004	0.001	-0.008	-0.003	0.001
4.2	0.004	0	-0.002	-0.002	-0.002	0	-0.004	-0.001	0.004	0	0.002	0.001	-0.001	0.002	0.008	-0.015	-0.014	0.006	0.005	0.003	0.002	-0.008	-0.002	0.001
4.4	0.004	0	-0.002	-0.002	-0.001	0	-0.004	-0.001	0.005	0	0.003	0.001	0	0.002	0.008	-0.014	-0.014	0.006	0.004	0.003	0.002	-0.009	-0.002	0.001
4.6	0.004	0	-0.002	-0.002	-0.001	0	-0.004	-0.001	0.005	0	0.003	0.001	0	0.002	0.008	-0.014	-0.013	0.006	0.004	0.003	0.002	-0.009	-0.002	0.001
4.8	0.004	-0.001	-0.002	-0.001	-0.001	0.001	-0.004	-0.001	0.005	0	0.003	0.002	0	0.002	0.008	-0.014	-0.013	0.006	0.004	0.003	0.002	-0.009	-0.002	0.001
5	0.004	0	-0.002	-0.001	-0.001	0.001	-0.003	0	0.005	0	0.002	0.002	0.001	0.003	0.008	-0.013	-0.012	0.006	0.004	0.003	0.003	-0.009	-0.002	0.001
5.2	0.003	0	-0.002	-0.001	-0.001	0.001	-0.004	0	0.005	0	0.002	0.002	0.001	0.003	0.008	-0.013	-0.012	0.006	0.004	0.003	0.003	-0.009	-0.002	0.001
5.4	0.003	0	-0.002	0	-0.001	0.001	-0.004	0	0.005	0	0.002	0.002	0.001	0.003	0.008	-0.012	-0.011	0.006	0.004	0.003	0.003	-0.009	-0.001	0.001
5.6	0.003	0	-0.001	0	-0.001	0.001	-0.003	0	0.005	0	0.002	0.002	0.001	0.003	0.008	-0.012	-0.011	0.006	0.004	0.003	0.003	-0.009	-0.001	0.001
5.8	0.002	0	-0.001	0	-0.001	0.001	-0.003	0	0.005	0	0.001	0.003	0.001	0.004	0.007	-0.011	-0.011	0.006	0.004	0.003	0.003	-0.008	-0.001	0.001
6	0.002	0	-0.001	0	-0.001	0.002	-0.003	0.001	0.004	0	0.001	0.003	0.001	0.004	0.007	-0.011	-0.01	0.006	0.004	0.003	0.003	-0.008	-0.001	0.001
6.2	0.002	0.001	-0.001	0	-0.001	0.002	-0.003	0.001	0.004	0.001	0.001	0.004	0.001	0.004	0.007	-0.01	-0.01	0.006	0.004	0.003	0.003	-0.007	-0.001	0.001
6.4	0.002	0.001	-0.001	0	-0.001	0.001	-0.003	0.001	0.004	0.001	0.001	0.004	0.001	0.004	0.007	-0.01	-0.01	0.005	0.004	0.003	0.002	-0.007	-0.001	0.001
6.6	0.002	0.002	-0.001	0	-0.001	0.001	-0.003	0.001	0.004	0.001	0.001	0.004	0.001	0.004	0.006	-0.01	-0.01	0.005	0.004	0.003	0.002	-0.006	0	0
6.8	0.002	0.002	-0.001	0	-0.001	0.001	-0.003	0.001	0.003	0.001	0.001	0.004	0.001	0.004	0.006	-0.009	-0.009	0.005	0.004	0.003	0.002	-0.005	0	0
7	0.001	0.002	-0.001	0.001	-0.001	0.001	-0.003	0.001	0.003	0.002	0.001	0.005	0.001	0.004	0.006	-0.009	-0.009	0.005	0.004	0.004	0.002	-0.005	0	0
7.2	0.001	0.002	-0.001	0.001	-0.001	0.001	-0.003	0.001	0.003	0.002	0.001	0.005	0.001	0.004	0.006	-0.009	-0.009	0.005	0.004	0.004	0.001	-0.004	0	0
7.4	0.001	0.002	-0.001	0.001	0	0.001	-0.003	0	0.003	0.002	0.001	0.005	0.001	0.004	0.006	-0.008	-0.009	0.005	0.004	0.004	0.001	-0.004	0	0
7.6	0.001	0.002	-0.001	0.001	0	0.001	-0.002	0	0.003	0.002	0.001	0.005	0.001	0.004	0.006	-0.008	-0.009	0.005	0.004	0.003	0.001	-0.004	0	0
7.8	0.001	0.002	-0.002	0.001	0	0.001	-0.002	0	0.003	0.002	0.001	0.005	0.001	0.004	0.006	-0.008	-0.009	0.005	0.004	0.003	0.001	-0.004	0	0
8	0.001	0.002	-0.002	0.001	0	0.001	-0.002	0	0.003	0.002	0.001	0.005	0.001	0.004	0.006	-0.007	-0.008	0.005	0.004	0.003	0.002	-0.003	0	0
8.2	0.001	0.002	-0.002	0.001	0	0.001	-0.002	0	0.003	0.002	0.001	0.005	0.001	0.004	0.006	-0.007	-0.008	0.005	0.004	0.003	0.002	-0.003	0	0
8.4	0.001	0.002	-0.002	0.001	0	0.001	-0.001	-0.001	0.003	0.002	0.001	0.005	0.001	0.004	0.006	-0.007	-0.008	0.005	0.003	0.003	0.002	-0.003	0	0
8.6	0.001	0.002	-0.002	0.001	0	0	-0.001	-0.001	0.003	0.002	0.001	0.005	0.001	0.004	0.006	-0.006	-0.007	0.005	0.003	0.004	0.003	-0.003	0	0
8.8	0.001	0.002	-0.002	0.001	0	0	-0.001	-0.001	0.003	0.002	0.001	0.005	0.001	0.004	0.006	-0.006	-0.007	0.005	0.003	0.004	0.003	-0.003	0.001	0.001
9	0.001	0.002	-0.001	0.001	0	0	-0.001	-0.001	0.003	0.001	0.001	0.005	0.002	0.005	0.006	-0.006	-0.008	0.005	0.002	0.004	0.003	-0.003	0.001	0.001
9.2	0	0.001	-0.001	0.001	0	0	-0.001	-0.001	0.003	0.001	0.001	0.004	0.002	0.005	0.006	-0.005	-0.008	0.005	0.002	0.003	0.003	-0.003	0.001	0
9.4	0	0.002	-0.001	0.001	0	0	-0.001	-0.001	0.002	0.001	0.001	0.004	0.002	0.005	0.006	-0.005	-0.008	0.005	0.002	0.003	0.003	-0.003	0.001	0
9.6	0	0.002	-0.001	0.001	-0.001	0	-0.001	-0.001	0.002	0.001	0.001	0.004	0.002	0.005	0.006	-0.005	-0.008	0.004	0.002	0.003	0.003	-0.003	0.001	0
9.8	0.001	0.002	-0.001	0.001	-0.001	0	-0.001	-0.001	0.002	0.001	0.002	0.004	0.002	0.005	0.005	-0.005	-0.008	0.004	0.002	0.003	0.003	-0.002	0.002	0
10	0.001	0.002	-0.001	0.001	-0.001	0	-0.001	0	0.002	0.002	0.002	0.004	0.002	0.005	0.005	-0.005	-0.008	0.004	0.002	0.003	0.003	-0.002	0.002	0
10.2	0.001	0.002	-0.001	0.001	-0.001	0	-0.001	0	0.002	0.002	0.002	0.004	0.002	0.005	0.005	-0.006	-0.008	0.004	0.002	0.002	0.003	-0.002	0.002	0
10.4	0.001	0.001	-0.001	0.001	-0.001	0	-0.001	0	0.002	0.002	0.002	0.005	0.002	0.004	0.005	-0.006	-0.007	0.003	0.002	0.002	0.003	-0.002	0.002	0
10.6	0.001	0.001	-0.001	0.001	-0.001	0.001	-0.001	0	0.002	0.003	0.002	0.005	0.002	0.004	0.005	-0.006	-0.007	0.003	0.003	0.002	0.003	-0.002	0.002	0
10.8	0.001	0.001	-0.001	0.001	-0.001	0.001	-0.001	0	0.002	0.003	0.001	0.005	0.002	0.004	0.005	-0.005	-0.007	0.003	0.003	0.002	0.003	-0.002	0.002	0
11	0.001	0.001	0	0.001	-0.001	0.001	-0.001	0	0.002	0.003	0.001	0.005	0.002	0.004	0.005	-0.005	-0.007	0.003	0.003	0.002	0.003	-0.002	0.002	0
11.2	0.001	0	0	0.001	-0.001	0.001	-0.001	0	0.002	0.003	0.001	0.005	0.002	0.004	0.004	-0.005	-0.006	0.003	0.004	0.002	0.003	-0.003	0.002	0
11.4	0	0	-0.001	0.001	-0.001	0.001	-0.002	0	0.002	0.003	0.001	0.006	0.002	0.004	0.004	-0.004	-0.006	0.003	0.004	0.002	0.003	-0.003	0.002	0
11.6	0	0	-0.001	0	-0.001	0.002	-0.001	0	0.002	0.003	0.001	0.006	0.002	0.004	0.004	-0.004	-0.005	0.003	0.004	0.002	0.003	-0.003	0.002	0
11.8	0	0	-0.001	0	0	0.002	-0.002	0	0.002	0.003	0.001	0.006	0.002	0.003	0.004	-0.003	-0.005	0.003	0.005	0.002	0.003	-0.003	0.002	0.001
12	0	-0.001	-0.001	0	0	0.002	-0.002	0	0.002	0.003	0	0.005	0.002	0.003	0.004	-0.003	-0.005	0.003	0.005	0.002	0.003	-0.003	0.002	0.001
12.2	0	-0.001	-0.002	0	0	0.001	-0.002	0.001	0.003	0.003	0	0.005	0.002	0.003	0.004	-0.002	-0.005	0.004	0.005	0.002	0.003	-0.003	0.001	0.001
12.4	0	-0.001	-0.002	0	0	0.001	-0.001	0.001	0.003	0.003	0	0.005	0.002	0.003	0.004	-0.002	-0.005	0.004	0.004	0.002	0.003	-0.003	0.001	0.001
12.6	0	-0.001	-0.002	0	0	0.001	-0.002	0.001	0.002	0.002	0	0.005	0.002	0.003	0.004	-0.002	-0.005	0.004	0.004	0.002	0.002	-0.003	0.001	0.001
12.8	0	-0.001	-0.002	0	0	0.001	-0.001	0.001	0.002	0.002	0	0.005	0.002	0.003	0.004	-0.002	-0.005	0.004	0.004	0.002	0.002	-0.004	0.001	0.002
13	0	-0.001	-0.002	0	0	0.001	-0.001	0.001	0.002	0.002	0	0.005	0.002	0.003	0.004	-0.002	-0.005	0.004	0.004	0.002	0.002	-0.004	0.001	0.002
13.2	0	0	-0.002	0	0	0.001	-0.001	0.001	0.002	0.002	0.001	0.005	0.003	0.003	0.003	-0.002	-0.005	0.003	0.004	0.002	0.002	-0.004	0.001	0.002
13.4	0.001	0	-0.002	0.001	0	0.001	-0.001	0.002	0.002	0.002	0.001	0.004	0.003	0.003	0.003	-0.002	-0.005	0.003	0.004	0.001	0.001	-0.004	0	0.001
13.6	0.001	0	-0.002	0.001	0	0.001	-0.001	0.002	0.001	0.002	0.001	0.004	0.003	0.003	0.003	-0.002	-0.005	0.003	0.004	0.001	0.001	-0.004	0	0.001
13.8	0.001	0	-0.002	0.001	0	0.001	-0.001	0.001	0.001	0.002	0.001	0.004	0.003	0.003	0.003	-0.003	-0.005	0.003	0.004	0.001	0.001	-0.004	0	0.001
14	0.001	0	-0.002	0.001	0	0.001	-0.001	0.001	0.001	0.002	0.001	0.004	0.003	0.003	0.003	-0.003	-0.005	0.003	0.004	0.001	0.001	-0.004	0	0.001
14.2	0.001	0	-0.002	0.001	0	0.001	-0.001	0.001	0.001	0.002	0.001	0.004	0.003	0.003	0.004	-0.003	-0.005	0.004	0.004	0.001	0.001	-0.004	0	0.001
14.4	0.001	0	-0.002	0.001	0	0.001	-0.001	0.001	0.001	0.002	0.001	0.004	0.002	0.003	0.004	-0.003	-0.005	0.004	0.003	0.001	0.001	-0.004	0	0.001
14.6	0.001	0	-0.002	0.001	0	0.001	-0.001	0.001	0.001	0.002	0.001	0.004	0.002	0.003	0.004	-0.003	-0.005	0.004	0.003	0.001	0.001	-0.004	0	0.001
14.8	0.001	0	-0.002	0.001	0	0.001	-0.001	0.001	0.001	0.002	0.001	0.004	0.002	0.003	0.004	-0.003	-0.005	0.004	0.003	0.001	0.002	-0.004	0	0
15	0.001	0	-0.002	0.002	0	0.001	-0.001	0.001	0.001	0.002	0.001	0.004	0.002	0.003	0.004	-0.003	-0.005	0.004	0.003	0.001	0.002	-0.004	0	0
15.2	0.001	-0.001	-0.002	0.002	0	0.001	-0.001	0.001	0.001	0.002	0.001	0.004	0.002	0.003	0.004	-0.002	-0.005	0.004	0.003	0.002	0.002	-0.004	0	0
15.4	0.001	-0.001	-0.002	0.002	0	0.001	-0.001	0.001	0.001	0.002	0.001	0.004	0.002	0.003	0.003	-0.002	-0.005	0.004	0.003	0.002	0.002	-0.004	0	0
15.6	0	-0.001	-0.002	0.002	0	0.001	-0.001	0.001	0.001	0.002	0.001	0.004	0.002	0.003	0.003	-0.001	-0.005	0.004	0.003	0.002	0.002	-0.003	0.001	0
15.8	0	-0.001	-0.002	0.001	0	0.001	-0.001	0.001	0.001	0.002	0.001	0.004	0.002	0.003	0.003	-0.001	-0.005	0.004	0.003	0.002	0.002	-0.003	0.001	0
16	0	-0.001	-0.002	0.001	0	0.001	0	0.001	0.001	0.002	0.001	0.004	0.002	0.003	0.003	0	-0.005	0.004	0.003	0.002	0.002	-0.003	0.001	0
16.2	-0.001	0	-0.002	0.001	0	0.001	0	0.001	0.001	0.002	0.001	0.004	0.002	0.003	0.003	0	-0.004	0.004	0.003	0.002	0.002	-0.003	0.001	0
16.4	-0.001	0	-0.002	0.001	0	0.001	0	0.001	0.001	0.002	0.001	0.004	0.002	0.003	0.003	0	-0.004	0.004	0.003	0.002	0.002	-0.002	0.001	0
16.6	-0.001	0	-0.001	0.001	0	0.001	0	0.001	0.001	0.002	0.002	0.004	0.002	0.003	0.003	0	-0.004	0.003	0.003	0.002	0.002	-0.002	0.001	0
16.8	-0.001	-0.001	-0.001	0	0	0.001	0	0.001	0.001	0.002	0.002	0.004	0.002	0.003	0.003	0	-0.003	0.003	0.003	0.002	0.002	-0.002	0.001	0
17	-0.001	-0.001	-0.001	0	0	0.001	0	0.001	0.001	0.002	0.002	0.004	0.003	0.003	0.004	0	-0.003	0.003	0.003	0.002	0.002	-0.002	0.001	0
17.2	-0.001	-0.001	-0.001	-0.001	0	0.001	0.001	0.001	0.001	0.002	0.002	0.003	0.003	0.003	0.004	0	-0.003	0.003	0.003	0.002	0.002	-0.002	0.001	0
17.4	-0.001	-0.001	-0.001	-0.001	0	0.001	0.001	0.001	0.001	0.002	0.002	0.003	0.003	0.003	0.004	0	-0.003	0.003	0.003	0.002	0.001	-0.002	0.001	0
17.6	-0.001	-0.001	-0.001	-0.001	0	0.001	0.001	0	0	0.002	0.002	0.003	0.003	0.002	0.004	0	-0.003	0.003	0.003	0.002	0.001	-0.002	0.002	0.001
17.8	0	-0.001	-0.001	-0.002	0.001	0.001	0	0	0	0.002	0.002	0.003	0.003	0.002	0.004	-0.001	-0.002	0.003	0.003	0.002	0.001	-0.002	0.002	0.001
18	0	-0.001	-0.001	-0.002	0.001	0.001	0	0	0	0.002	0.002	0.003	0.003	0.002	0.004	-0.001	-0.002	0.003	0.003	0.002	0.001	-0.002	0.002	0.001
18.2	0	-0.001	-0.001	-0.002	0.001	0.001	0	-0.001	-0.001	0.002	0.002	0.003	0.003	0.002	0.004	-0.001	-0.002	0.003	0.003	0.002	0.001	-0.002	0.001	0.001
18.4	0	-0.001	-0.001	-0.002	0.001	0.001	0	-0.001	-0.001	0.002	0.002	0.002	0.003	0.002	0.004	-0.001	-0.002	0.003	0.003	0.002	0.001	-0.002	0.001	0.001
18.6	0	-0.001	-0.001	-0.002	0.001	0.001	0	-0.001	-0.001	0.002	0.002	0.002	0.003	0.002	0.004	-0.002	-0.002	0.003	0.003	0.002	0.001	-0.002	0.001	0.001
18.8	0	-0.001	-0.001	-0.001	0.001	0.001	0	-0.001	-0.001	0.002	0.002	0.002	0.003	0.002	0.004	-0.002	-0.002	0.003	0.002	0.002	0.002	-0.002	0.001	0.001
19	0	-0.001	-0.001	-0.001	0.001	0.001	0	-0.001	-0.001	0.001	0.001	0.002	0.002	0.002	0.003	-0.002	-0.002	0.003	0.002	0.002	0.002	-0.002	0.001	0.001
19.2	0	-0.001	-0.001	-0.001	0.001	0.001	0	-0.001	-0.001	0.001	0.001	0.002	0.002	0.002	0.003	-0.002	-0.002	0.003	0.002	0.002	0.002	-0.002	0.001	0.001
19.4	0	-0.001	0	-0.001	0	0.001	0	0	-0.001	0.001	0.001	0.002	0.002	0.002	0.002	-0.002	-0.002	0.003	0.002	0.002	0.001	-0.001	0	0.001
19.6	0	-0.001	0	-0.001	0	0	-0.001	0	-0.001	0.001	0	0.003	0.002	0.002	0.002	-0.003	-0.002	0.003	0.002	0.001	0.001	-0.001	0	0.001
19.8	0	-0.001	0	-0.001	0	0	-0.001	0.001	0	0.001	0	0.003	0.001	0.003	0.002	-0.003	-0.002	0.003	0.003	0.001	0.001	-0.002	0	0.001
20	-0.001	-0.001	0	0	0	0	-0.001	0.001	0	0.001	0	0.003	0.001	0.003	0.001	-0.003	-0.002	0.003	0.003	0.001	0.001	-0.002	-0.001	0.001
20.2	-0.001	0	0	0	0	-0.001	-0.001	0.001	0	0.001	0.001	0.003	0.001	0.003	0.001	-0.003	-0.002	0.003	0.003	0.001	0	-0.002	-0.001	0.001
20.4	-0.001	-0.001	0	0	0	-0.001	-0.001	0.001	0	0.001	0.001	0.003	0.001	0.003	0.001	-0.002	-0.002	0.003	0.003	0.001	0	-0.002	-0.001	0.001
20.6	0	-0.001	0	0	0	-0.001	-0.001	0.001	0	0.001	0.001	0.003	0.001	0.002	0.001	-0.002	-0.002	0.003	0.003	0	0	-0.002	-0.001	0.001
20.8	0	-0.001	0	0.001	0	-0.001	-0.001	0.001	0	0.001	0.001	0.004	0.001	0.002	0.001	-0.002	-0.002	0.003	0.003	0	0	-0.002	-0.001	0
21	0	-0.001	0	0.001	-0.001	-0.001	-0.001	0.001	0	0	0.001	0.003	0.001	0.002	0.001	-0.002	-0.002	0.003	0.002	0	0	-0.002	-0.001	0.001
21.2	0	-0.001	0	0.001	0	-0.001	-0.001	0.001	0	0	0.001	0.003	0.001	0.001	0.001	-0.002	-0.002	0.003	0.002	0	0	-0.002	-0.001	0.001
21.4	0	-0.001	0	0.001	0	-0.001	-0.001	0.001	0	0	0.001	0.003	0.001	0.001	0.001	-0.002	-0.002	0.003	0.002	0	-0.001	-0.002	-0.001	0.001
21.6	0	0	0	0.001	0	0	-0.002	0.001	0	0	0.001	0.003	0.001	0.001	0.001	-0.002	-0.001	0.003	0.002	0	-0.001	-0.002	0	0.001
21.8	0	0	0	0.001	0	0	-0.002	0	0	0	0.001	0.002	0.001	0	0.001	-0.002	-0.001	0.003	0.002	0.001	-0.001	-0.002	0	0.001
22	0	0	0	0.001	0	0	-0.002	0	0	0	0	0.002	0.001	0	0.001	-0.001	-0.001	0.003	0.002	0.001	-0.001	-0.002	0	0.001
22.2	0	0.001	0	0	0	0	-0.002	0	0.001	0	0	0.002	0.001	0	0.002	-0.001	-0.001	0.003	0.002	0.001	-0.001	-0.002	0	0.001
22.4	0.001	0.001	0	0	0	0	-0.002	0	0.001	0	0	0.002	0.001	0	0.002	-0.001	-0.001	0.003	0.001	0.001	-0.001	-0.002	0	0.001
22.6	0.001	0.001	0	0	0	0	-0.002	0.001	0.001	0	0	0.001	0.001	0	0.002	-0.001	-0.001	0.003	0.001	0.001	-0.001	-0.002	0	0.001
22.8	0.001	0.001	0	0	0	0	-0.002	0.001	0.001	0.001	0	0.001	0.001	0	0.002	-0.001	-0.002	0.003	0.001	0.001	-0.001	-0.001	0	0.001
23	0.001	0.001	0.001	0	0	0	-0.002	0.001	0.001	0.001	-0.001	0.001	0.001	0	0.002	-0.001	-0.002	0.004	0.001	0.002	-0.001	-0.001	0.001	0.001
23.2	0.001	0.001	0.001	0	0	0	-0.001	0.001	0.001	0.001	-0.001	0.002	0	0	0.002	-0.001	-0.002	0.004	0.001	0.002	-0.001	-0.001	0.001	0.001
23.4	0.001	0.001	0.001	0	0	0	-0.001	0.001	0.001	0.001	-0.001	0.002	0	0	0.002	-0.001	-0.002	0.004	0.001	0.002	-0.001	-0.001	0.001	0.001
23.6	0.001	0.001	0.001	0	0	0	0	0.001	0.001	0.001	0	0.002	0	-0.001	0.002	-0.001	-0.002	0.004	0.001	0.002	-0.001	-0.002	0.001	0
23.8	0.001	0	0.001	0	0.001	0	0	0.001	0.001	0.001	0	0.002	0	-0.001	0.002	-0.001	-0.002	0.004	0.002	0.002	-0.001	-0.002	0.001	0
24	0	0	0.001	0	0.001	0	0	0.001	0.001	0.001	0	0.001	0.001	-0.001	0.002	-0.001	-0.002	0.004	0.002	0.002	-0.001	-0.002	0.001	0
24.2	0	0	0	0	0	0	0.001	0.001	0	0.001	0	0.001	0.001	-0.001	0.001	-0.001	-0.002	0.004	0.002	0.002	-0.001	-0.002	0.001	0
24.4	0	0	0	0	0	0	0.001	0.001	0	0.001	0	0.001	0.001	-0.001	0.001	-0.001	-0.002	0.003	0.002	0.001	0	-0.003	0.001	0
24.6	-0.001	0	0	0	0	0	0.001	0.001	0	0.001	0	0.002	0.001	-0.001	0.001	0	-0.002	0.003	0.002	0.001	0	-0.003	0.001	0
24.8	-0.001	0	-0.001	0	0	0	0.001	0.001	-0.001	0	0	0.002	0.001	-0.001	0.001	0	-0.002	0.003	0.002	0.001	0	-0.003	0.001	0
25	-0.002	0	-0.001	0	0	0	0.001	0.001	-0.001	0	0	0.002	0.001	-0.001	0	0	-0.002	0.003	0.002	0.001	0	-0.003	0.001	0.001
25.2	-0.002	0	-0.001	0	0	0	0.001	0.001	-0.001	0	0	0.002	0.001	-0.001	0	0	-0.002	0.002	0.002	0.001	0	-0.003	0.001	0.001
25.4	-0.002	0	-0.001	0	0	0	0.001	0.001	-0.001	-0.001	0	0.002	0.001	-0.001	0	0	-0.002	0.002	0.002	0	0	-0.003	0.001	0.001
25.6	-0.003	0	-0.001	0	0	0	0.001	0.001	0	-0.001	0	0.002	0.001	-0.001	0	0	-0.002	0.002	0.001	0	0	-0.002	0	0.001
25.8	-0.002	0.001	-0.001	-0.001	0	0	0.002	0.001	0	-0.001	0	0.002	0.001	0	0	0	-0.002	0.001	0.001	0	0	-0.002	0	0.001
26	-0.002	0.001	-0.001	-0.001	0	0	0.001	0.001	0	-0.001	0	0.001	0.001	0	0	0	-0.002	0.001	0.001	0	0	-0.002	0	0.001
26.2	-0.002	0.001	-0.001	-0.001	0	0	0.001	0.001	0	-0.001	0	0.001	0.001	0	0	0	-0.002	0	0.001	0	0	-0.001	0	0.001
26.4	-0.002	0.001	-0.001	-0.001	0	0	0.001	0.001	0	-0.001	0	0.001	0.001	0	0	0	-0.002	0	0.001	-0.001	0	-0.001	0	0.001
26.6	-0.001	0.001	0	-0.001	0	0	0.001	0.001	0	-0.001	0	0.001	0	0	0	0	-0.002	0	0.001	-0.001	0	-0.001	0	0.001
26.8	-0.001	0	0	-0.001	0.001	0	0.001	0.001	0	-0.001	0.001	0.001	0	0.001	0	0	-0.002	0	0.001	-0.001	0	0	0	0.001
27	-0.001	0	0	0	0.001	0	0.001	0.001	0	-0.001	0.001	0.001	0	0.001	0	0	-0.001	0	0.001	-0.001	0	0	0	0.001
27.2	0	0	0	0	0.001	0	0.001	0.001	0	-0.001	0.001	0.001	0	0.001	0	0	-0.001	0	0.001	-0.001	0	0	0	0
27.4	0	0	0	0	0.001	0	0.001	0	0	-0.001	0.001	0	0	0	0	0	-0.001	0	0.001	-0.001	0	0	0	0
27.6	0	0	0	0	0.001	0	0	0	0	-0.001	0.001	0	0	0	0	0	-0.001	0	0.001	0	0	0	0	0
27.8	0.001	0	0	0	0	0	0	0	0	0	0.001	0	0	0	0	0	-0.001	0	0.001	0	0	0	0	0
28	0.001	0	0	0	0	0	0	0	0	0	0.001	0	0	0	0	0	0	0	0.001	0	0	0	0	0
28.2	0.001	0	0	0	0	0	0	0	0	0	0.001	0	0	0	0	0	0	0	0.001	0	0	0	0	0
28.4	0.001	0	0	0	0	0	0	0	0	0	0.001	0	0	0	0	0	0	0	0	0	0	0	0	0
28.6	0.001	0	0	0	0	0	0	0	0	0.001	0	0	0	0	0	0	0	0	0	0	0	0	0	0
28.8	0	0	0	0	0	0	0	0	0	0.001	0	0	0	0	0	0	0.001	0	-0.001	0	0	0	0	0
29	0	0	0	0	-0.001	0	-0.001	0	0	0.001	-0.001	0	0	0	0	0	0.001	0	-0.001	0	0	0	0	0
29.2	0	0	0	0	-0.001	0	-0.001	0	0	0.001	-0.001	0	0	0	0	0	0.001	0	-0.001	0	0	0	0	0
29.4	-0.001	0	0	0	-0.001	0	-0.001	0	0	0.001	-0.002	0	0	0	0	0	0.001	0	-0.002	0	0	0	-0.001	0
29.6	-0.001	0	0	0	0	0	0	0	0	0.001	-0.002	0	0	-0.001	0	0	0.001	0	-0.002	0	0	0	-0.001	0.001
29.8	-0.001	0	0.001	0	0	0.001	0	0	0	0.001	-0.003	0	0	-0.001	0	-0.001	0.001	0	-0.002	0	0	0	-0.001	0.001
30	0	0	0	0	0	0	0	0	0	0	0	0	0	0	0	0	0	0	0	0	0	0	0	0
30.2	0.031	0.032	0.032	0.036	0.035	0.032	0.032	0.034	0.031	0.037	0.032	0.033	0.028	0.034	0.034	0.03	0.031	0.032	0.031	0.032	0.035	0.031	0.03	0.03
30.4	0.068	0.069	0.07	0.076	0.076	0.07	0.068	0.074	0.068	0.079	0.07	0.071	0.061	0.073	0.074	0.066	0.068	0.069	0.067	0.07	0.076	0.068	0.065	0.066
30.6	0.109	0.11	0.112	0.12	0.12	0.112	0.109	0.117	0.109	0.124	0.112	0.114	0.098	0.117	0.117	0.105	0.108	0.11	0.107	0.112	0.121	0.108	0.104	0.107
30.8	0.153	0.155	0.158	0.167	0.167	0.157	0.152	0.164	0.153	0.172	0.157	0.16	0.138	0.163	0.164	0.148	0.152	0.155	0.151	0.157	0.17	0.151	0.147	0.151
31	0.199	0.202	0.206	0.215	0.217	0.205	0.197	0.212	0.2	0.221	0.204	0.209	0.181	0.212	0.213	0.193	0.197	0.202	0.198	0.205	0.221	0.196	0.192	0.198
31.2	0.246	0.25	0.256	0.264	0.266	0.254	0.242	0.261	0.248	0.269	0.252	0.258	0.225	0.261	0.262	0.239	0.243	0.249	0.245	0.254	0.273	0.241	0.237	0.246
31.4	0.293	0.297	0.306	0.31	0.315	0.303	0.286	0.308	0.296	0.316	0.299	0.307	0.269	0.309	0.311	0.284	0.289	0.296	0.293	0.302	0.324	0.286	0.282	0.294
31.6	0.337	0.342	0.353	0.354	0.361	0.35	0.328	0.353	0.342	0.36	0.344	0.354	0.311	0.355	0.357	0.328	0.333	0.341	0.338	0.349	0.373	0.328	0.325	0.34
31.8	0.378	0.384	0.398	0.394	0.403	0.394	0.366	0.394	0.385	0.399	0.386	0.397	0.351	0.397	0.399	0.368	0.373	0.383	0.38	0.392	0.418	0.366	0.365	0.383
32	0.414	0.421	0.438	0.426	0.439	0.432	0.399	0.429	0.423	0.432	0.422	0.435	0.387	0.434	0.436	0.403	0.408	0.419	0.418	0.431	0.457	0.399	0.4	0.421
32.2	0.444	0.452	0.472	0.451	0.468	0.465	0.425	0.457	0.455	0.456	0.452	0.466	0.416	0.463	0.465	0.432	0.436	0.449	0.449	0.462	0.488	0.426	0.428	0.453
32.4	0.468	0.476	0.501	0.472	0.491	0.491	0.446	0.48	0.481	0.476	0.476	0.491	0.441	0.487	0.49	0.456	0.46	0.474	0.474	0.488	0.515	0.447	0.45	0.479
32.6	0.488	0.498	0.527	0.49	0.51	0.515	0.464	0.499	0.505	0.493	0.496	0.514	0.462	0.508	0.512	0.477	0.481	0.496	0.497	0.511	0.538	0.465	0.47	0.5
32.8	0.507	0.516	0.551	0.505	0.528	0.537	0.481	0.517	0.526	0.509	0.515	0.534	0.481	0.527	0.531	0.496	0.499	0.516	0.516	0.531	0.558	0.481	0.486	0.519
33	0.523	0.533	0.573	0.519	0.543	0.557	0.495	0.533	0.545	0.523	0.531	0.552	0.498	0.544	0.549	0.512	0.515	0.533	0.534	0.549	0.577	0.495	0.5	0.536
33.2	0.537	0.547	0.593	0.531	0.557	0.575	0.507	0.547	0.562	0.535	0.546	0.568	0.512	0.559	0.565	0.527	0.53	0.549	0.549	0.565	0.593	0.507	0.513	0.55
33.4	0.551	0.562	0.612	0.543	0.57	0.592	0.519	0.56	0.578	0.548	0.56	0.583	0.526	0.573	0.58	0.541	0.545	0.565	0.563	0.58	0.609	0.519	0.524	0.563
33.6	0.564	0.575	0.63	0.554	0.583	0.609	0.531	0.574	0.594	0.56	0.573	0.598	0.538	0.587	0.595	0.554	0.558	0.579	0.576	0.593	0.623	0.529	0.535	0.575
33.8	0.576	0.588	0.647	0.564	0.596	0.625	0.542	0.587	0.609	0.572	0.586	0.612	0.55	0.6	0.609	0.566	0.572	0.594	0.589	0.607	0.637	0.539	0.545	0.587
34	0.588	0.601	0.664	0.575	0.608	0.64	0.552	0.599	0.624	0.584	0.599	0.625	0.561	0.613	0.622	0.578	0.585	0.608	0.601	0.619	0.651	0.549	0.555	0.598
34.2	0.599	0.613	0.679	0.585	0.619	0.655	0.563	0.611	0.638	0.595	0.612	0.638	0.573	0.625	0.635	0.59	0.598	0.621	0.613	0.631	0.664	0.559	0.564	0.608
34.4	0.611	0.625	0.694	0.595	0.631	0.669	0.573	0.623	0.651	0.606	0.624	0.65	0.583	0.637	0.648	0.601	0.61	0.634	0.625	0.643	0.676	0.568	0.574	0.618
34.6	0.621	0.636	0.708	0.605	0.641	0.683	0.583	0.634	0.664	0.616	0.636	0.662	0.593	0.648	0.661	0.612	0.623	0.647	0.637	0.654	0.688	0.576	0.583	0.628
34.8	0.632	0.647	0.721	0.615	0.652	0.695	0.592	0.645	0.676	0.626	0.647	0.673	0.603	0.659	0.673	0.623	0.634	0.659	0.648	0.665	0.7	0.585	0.591	0.638
35	0.642	0.657	0.733	0.624	0.662	0.707	0.602	0.655	0.688	0.636	0.658	0.684	0.613	0.669	0.685	0.632	0.646	0.67	0.658	0.675	0.711	0.593	0.6	0.647
35.2	0.652	0.667	0.745	0.632	0.672	0.719	0.611	0.666	0.699	0.645	0.668	0.695	0.623	0.679	0.696	0.642	0.656	0.681	0.669	0.685	0.721	0.601	0.608	0.656
35.4	0.661	0.677	0.756	0.641	0.681	0.729	0.619	0.675	0.709	0.653	0.678	0.705	0.632	0.688	0.706	0.651	0.666	0.692	0.679	0.694	0.731	0.608	0.616	0.664
35.6	0.669	0.687	0.767	0.649	0.69	0.738	0.628	0.685	0.719	0.662	0.687	0.714	0.641	0.696	0.716	0.66	0.676	0.702	0.688	0.703	0.741	0.615	0.623	0.672
35.8	0.678	0.696	0.777	0.657	0.699	0.747	0.636	0.693	0.728	0.67	0.696	0.722	0.649	0.705	0.725	0.668	0.685	0.711	0.697	0.712	0.75	0.622	0.63	0.68
36	0.686	0.704	0.785	0.665	0.707	0.755	0.644	0.702	0.737	0.678	0.705	0.73	0.658	0.712	0.733	0.676	0.693	0.72	0.706	0.719	0.758	0.629	0.637	0.688
36.2	0.694	0.712	0.794	0.672	0.715	0.763	0.651	0.71	0.745	0.685	0.713	0.738	0.666	0.719	0.741	0.684	0.701	0.728	0.714	0.727	0.766	0.635	0.644	0.695
36.4	0.701	0.72	0.801	0.679	0.722	0.769	0.659	0.717	0.752	0.692	0.72	0.746	0.673	0.726	0.749	0.691	0.709	0.736	0.722	0.734	0.774	0.641	0.65	0.702
36.6	0.708	0.727	0.808	0.685	0.729	0.775	0.666	0.724	0.758	0.699	0.727	0.753	0.681	0.732	0.756	0.697	0.716	0.743	0.729	0.74	0.781	0.648	0.656	0.709
36.8	0.715	0.733	0.815	0.691	0.736	0.781	0.672	0.731	0.764	0.706	0.733	0.76	0.688	0.738	0.763	0.704	0.723	0.75	0.736	0.747	0.788	0.653	0.662	0.716
37	0.721	0.739	0.82	0.697	0.741	0.786	0.678	0.737	0.769	0.712	0.739	0.766	0.694	0.744	0.769	0.709	0.729	0.756	0.742	0.752	0.794	0.659	0.668	0.722
37.2	0.727	0.745	0.825	0.702	0.747	0.791	0.684	0.743	0.774	0.717	0.744	0.772	0.701	0.749	0.775	0.715	0.735	0.762	0.748	0.758	0.8	0.665	0.674	0.728
37.4	0.733	0.751	0.83	0.707	0.752	0.795	0.689	0.748	0.778	0.722	0.75	0.778	0.707	0.753	0.781	0.72	0.74	0.767	0.753	0.763	0.805	0.67	0.679	0.733
37.6	0.739	0.756	0.834	0.712	0.756	0.799	0.694	0.753	0.782	0.727	0.754	0.783	0.713	0.757	0.786	0.725	0.746	0.772	0.758	0.767	0.81	0.675	0.684	0.738
37.8	0.744	0.76	0.838	0.716	0.76	0.803	0.699	0.758	0.786	0.732	0.759	0.788	0.718	0.761	0.791	0.73	0.75	0.777	0.763	0.772	0.815	0.679	0.689	0.743
38	0.748	0.765	0.841	0.721	0.764	0.806	0.704	0.762	0.789	0.736	0.763	0.792	0.723	0.764	0.795	0.734	0.755	0.781	0.768	0.776	0.819	0.684	0.694	0.748
38.2	0.753	0.769	0.844	0.725	0.768	0.809	0.708	0.766	0.792	0.74	0.767	0.796	0.728	0.767	0.799	0.738	0.759	0.785	0.772	0.78	0.823	0.688	0.698	0.753
38.4	0.757	0.773	0.847	0.729	0.771	0.811	0.712	0.769	0.794	0.743	0.771	0.8	0.732	0.77	0.803	0.742	0.763	0.788	0.776	0.784	0.826	0.692	0.703	0.758
38.6	0.761	0.776	0.849	0.733	0.774	0.814	0.716	0.773	0.796	0.746	0.774	0.804	0.736	0.772	0.807	0.745	0.767	0.792	0.78	0.787	0.829	0.696	0.707	0.762
38.8	0.764	0.779	0.851	0.736	0.777	0.816	0.719	0.776	0.798	0.749	0.777	0.807	0.74	0.775	0.81	0.749	0.77	0.795	0.783	0.791	0.832	0.699	0.711	0.766
39	0.768	0.782	0.853	0.74	0.78	0.818	0.723	0.779	0.8	0.752	0.78	0.809	0.743	0.777	0.813	0.752	0.773	0.797	0.787	0.794	0.835	0.703	0.714	0.77
39.2	0.771	0.785	0.854	0.743	0.782	0.82	0.726	0.781	0.802	0.755	0.783	0.811	0.746	0.78	0.815	0.755	0.776	0.8	0.79	0.797	0.838	0.706	0.718	0.773
39.4	0.773	0.787	0.856	0.746	0.784	0.821	0.729	0.784	0.804	0.757	0.785	0.813	0.749	0.782	0.817	0.758	0.778	0.802	0.793	0.799	0.84	0.71	0.721	0.776
39.6	0.776	0.79	0.858	0.748	0.786	0.823	0.732	0.786	0.805	0.76	0.787	0.815	0.752	0.784	0.82	0.761	0.781	0.804	0.795	0.801	0.842	0.713	0.724	0.779
39.8	0.778	0.792	0.859	0.751	0.788	0.824	0.734	0.788	0.807	0.762	0.789	0.817	0.754	0.786	0.822	0.764	0.783	0.807	0.798	0.803	0.844	0.716	0.727	0.782
40	0.78	0.794	0.86	0.754	0.79	0.825	0.737	0.79	0.808	0.764	0.792	0.818	0.756	0.787	0.824	0.767	0.785	0.809	0.8	0.805	0.846	0.719	0.729	0.785
40.2	0.782	0.796	0.862	0.756	0.791	0.825	0.739	0.791	0.809	0.766	0.793	0.82	0.757	0.789	0.826	0.769	0.787	0.811	0.802	0.806	0.847	0.721	0.732	0.787
40.4	0.784	0.798	0.863	0.758	0.792	0.826	0.741	0.793	0.81	0.768	0.795	0.822	0.759	0.791	0.827	0.771	0.788	0.812	0.804	0.808	0.849	0.724	0.734	0.79
40.6	0.786	0.8	0.864	0.759	0.794	0.827	0.743	0.794	0.811	0.769	0.796	0.823	0.76	0.792	0.829	0.773	0.79	0.814	0.805	0.809	0.85	0.726	0.737	0.792
40.8	0.787	0.801	0.865	0.761	0.794	0.827	0.744	0.795	0.812	0.771	0.797	0.825	0.76	0.794	0.83	0.774	0.791	0.815	0.807	0.81	0.851	0.728	0.739	0.795
41	0.789	0.803	0.866	0.762	0.795	0.828	0.746	0.796	0.813	0.772	0.798	0.826	0.761	0.795	0.832	0.776	0.792	0.817	0.808	0.812	0.853	0.731	0.741	0.797
41.2	0.791	0.804	0.867	0.763	0.796	0.829	0.748	0.797	0.814	0.773	0.799	0.828	0.762	0.796	0.833	0.777	0.793	0.818	0.809	0.813	0.854	0.732	0.743	0.799
41.4	0.793	0.806	0.868	0.764	0.797	0.829	0.749	0.798	0.815	0.774	0.8	0.829	0.763	0.797	0.834	0.778	0.794	0.819	0.811	0.814	0.855	0.734	0.744	0.801
41.6	0.794	0.807	0.869	0.765	0.798	0.83	0.751	0.799	0.815	0.775	0.801	0.831	0.763	0.798	0.835	0.78	0.795	0.82	0.812	0.815	0.856	0.736	0.745	0.803
41.8	0.796	0.808	0.869	0.765	0.799	0.831	0.753	0.8	0.816	0.776	0.802	0.832	0.764	0.798	0.837	0.781	0.796	0.822	0.813	0.816	0.857	0.737	0.747	0.805
42	0.797	0.81	0.87	0.766	0.8	0.831	0.754	0.801	0.816	0.776	0.803	0.833	0.765	0.799	0.838	0.782	0.797	0.823	0.814	0.817	0.858	0.739	0.748	0.807
42.2	0.799	0.811	0.87	0.767	0.801	0.832	0.756	0.802	0.817	0.777	0.803	0.834	0.765	0.799	0.838	0.783	0.798	0.823	0.815	0.818	0.859	0.74	0.749	0.808
42.4	0.8	0.812	0.871	0.767	0.802	0.833	0.757	0.803	0.817	0.778	0.804	0.835	0.766	0.8	0.839	0.783	0.799	0.824	0.816	0.819	0.86	0.741	0.751	0.81
42.6	0.801	0.812	0.871	0.768	0.803	0.833	0.759	0.804	0.817	0.778	0.804	0.835	0.766	0.801	0.84	0.784	0.8	0.825	0.817	0.82	0.861	0.742	0.752	0.812
42.8	0.802	0.813	0.871	0.768	0.804	0.834	0.76	0.805	0.818	0.779	0.804	0.836	0.766	0.801	0.84	0.784	0.801	0.825	0.818	0.821	0.862	0.743	0.754	0.813
43	0.803	0.814	0.871	0.769	0.805	0.834	0.761	0.806	0.818	0.779	0.805	0.837	0.766	0.802	0.84	0.785	0.802	0.826	0.819	0.822	0.863	0.744	0.755	0.814
43.2	0.803	0.815	0.871	0.769	0.806	0.835	0.763	0.806	0.818	0.78	0.805	0.837	0.766	0.802	0.841	0.786	0.802	0.826	0.819	0.823	0.864	0.745	0.757	0.815
43.4	0.805	0.815	0.872	0.77	0.807	0.835	0.763	0.807	0.819	0.781	0.805	0.838	0.766	0.803	0.842	0.786	0.803	0.827	0.82	0.823	0.864	0.746	0.758	0.816
43.6	0.806	0.816	0.872	0.771	0.807	0.835	0.764	0.808	0.819	0.782	0.806	0.838	0.765	0.803	0.842	0.787	0.804	0.827	0.82	0.824	0.865	0.747	0.759	0.817
43.8	0.807	0.816	0.872	0.772	0.808	0.835	0.765	0.808	0.82	0.782	0.806	0.838	0.764	0.804	0.843	0.788	0.804	0.828	0.821	0.825	0.865	0.748	0.76	0.818
44	0.808	0.817	0.873	0.773	0.808	0.835	0.765	0.809	0.82	0.783	0.806	0.839	0.763	0.804	0.844	0.788	0.805	0.828	0.821	0.826	0.865	0.75	0.761	0.819
44.2	0.809	0.817	0.873	0.773	0.808	0.835	0.766	0.809	0.82	0.784	0.807	0.84	0.763	0.804	0.844	0.789	0.805	0.828	0.821	0.827	0.865	0.751	0.762	0.819
44.4	0.809	0.817	0.874	0.774	0.808	0.835	0.766	0.809	0.821	0.784	0.807	0.841	0.762	0.804	0.845	0.789	0.806	0.828	0.822	0.827	0.866	0.752	0.764	0.82
44.6	0.81	0.818	0.874	0.774	0.809	0.835	0.766	0.81	0.821	0.785	0.808	0.842	0.761	0.805	0.845	0.79	0.806	0.829	0.822	0.828	0.866	0.752	0.764	0.821
44.8	0.811	0.818	0.875	0.775	0.809	0.835	0.767	0.81	0.821	0.786	0.808	0.842	0.761	0.805	0.846	0.79	0.807	0.829	0.822	0.829	0.866	0.753	0.765	0.822
45	0.812	0.818	0.875	0.775	0.809	0.835	0.767	0.81	0.821	0.786	0.808	0.843	0.76	0.805	0.846	0.791	0.807	0.829	0.822	0.83	0.866	0.754	0.766	0.823
45.2	0.813	0.819	0.875	0.775	0.809	0.835	0.767	0.81	0.821	0.786	0.809	0.844	0.76	0.805	0.846	0.791	0.807	0.829	0.823	0.83	0.867	0.755	0.766	0.824
45.4	0.814	0.819	0.876	0.776	0.81	0.835	0.768	0.81	0.821	0.787	0.809	0.844	0.76	0.805	0.846	0.792	0.808	0.83	0.823	0.831	0.867	0.756	0.767	0.825
45.6	0.815	0.819	0.876	0.776	0.81	0.835	0.768	0.811	0.821	0.787	0.809	0.844	0.76	0.806	0.846	0.792	0.808	0.83	0.823	0.831	0.868	0.757	0.767	0.826
45.8	0.816	0.82	0.877	0.777	0.81	0.835	0.768	0.811	0.821	0.787	0.809	0.845	0.76	0.806	0.846	0.793	0.808	0.83	0.823	0.831	0.868	0.758	0.767	0.826
46	0.817	0.82	0.877	0.777	0.81	0.835	0.769	0.811	0.821	0.788	0.809	0.845	0.76	0.806	0.846	0.793	0.808	0.83	0.824	0.832	0.869	0.759	0.767	0.827
46.2	0.817	0.82	0.878	0.778	0.811	0.835	0.769	0.811	0.821	0.788	0.809	0.845	0.76	0.807	0.846	0.794	0.808	0.83	0.824	0.832	0.869	0.759	0.767	0.828
46.4	0.817	0.821	0.878	0.778	0.811	0.836	0.77	0.812	0.821	0.788	0.81	0.845	0.76	0.807	0.845	0.794	0.808	0.83	0.824	0.832	0.87	0.76	0.768	0.828
46.6	0.818	0.821	0.878	0.778	0.811	0.836	0.77	0.812	0.822	0.788	0.81	0.845	0.76	0.808	0.845	0.794	0.809	0.829	0.825	0.832	0.87	0.76	0.768	0.829
46.8	0.818	0.822	0.879	0.779	0.812	0.836	0.77	0.812	0.822	0.788	0.81	0.845	0.76	0.808	0.845	0.795	0.809	0.829	0.825	0.832	0.87	0.76	0.768	0.829
47	0.818	0.822	0.879	0.779	0.812	0.836	0.77	0.812	0.822	0.788	0.81	0.846	0.759	0.808	0.845	0.795	0.809	0.829	0.825	0.832	0.87	0.761	0.769	0.83
47.2	0.819	0.823	0.879	0.78	0.813	0.836	0.77	0.813	0.822	0.788	0.81	0.846	0.759	0.809	0.846	0.795	0.809	0.829	0.825	0.832	0.87	0.761	0.769	0.83
47.4	0.819	0.823	0.88	0.78	0.813	0.836	0.77	0.813	0.823	0.788	0.811	0.846	0.759	0.809	0.846	0.796	0.809	0.829	0.825	0.832	0.87	0.761	0.77	0.83
47.6	0.82	0.823	0.88	0.78	0.813	0.836	0.77	0.813	0.823	0.789	0.811	0.846	0.759	0.809	0.847	0.796	0.809	0.829	0.825	0.832	0.87	0.762	0.77	0.831
47.8	0.82	0.823	0.88	0.78	0.813	0.836	0.77	0.813	0.823	0.789	0.811	0.847	0.759	0.809	0.847	0.796	0.809	0.829	0.825	0.832	0.87	0.762	0.771	0.831
48	0.821	0.824	0.88	0.781	0.813	0.836	0.77	0.813	0.824	0.789	0.811	0.847	0.759	0.81	0.848	0.796	0.81	0.829	0.825	0.832	0.87	0.762	0.772	0.831
48.2	0.821	0.824	0.88	0.781	0.812	0.836	0.771	0.813	0.824	0.789	0.812	0.848	0.759	0.81	0.848	0.796	0.81	0.829	0.826	0.832	0.87	0.762	0.772	0.832
48.4	0.821	0.824	0.88	0.781	0.812	0.836	0.771	0.813	0.824	0.789	0.812	0.848	0.759	0.81	0.848	0.796	0.81	0.83	0.826	0.832	0.87	0.762	0.773	0.832
48.6	0.821	0.824	0.88	0.781	0.812	0.836	0.771	0.813	0.824	0.79	0.812	0.848	0.759	0.81	0.848	0.796	0.81	0.83	0.826	0.833	0.87	0.762	0.773	0.832
48.8	0.822	0.824	0.88	0.781	0.812	0.836	0.771	0.813	0.824	0.79	0.812	0.848	0.759	0.81	0.848	0.796	0.811	0.831	0.826	0.833	0.87	0.763	0.774	0.832
49	0.822	0.824	0.881	0.781	0.812	0.836	0.772	0.814	0.824	0.789	0.812	0.848	0.759	0.81	0.848	0.796	0.811	0.831	0.826	0.833	0.87	0.763	0.774	0.833
49.2	0.822	0.824	0.881	0.781	0.812	0.836	0.772	0.814	0.824	0.789	0.812	0.848	0.76	0.81	0.848	0.796	0.811	0.831	0.826	0.833	0.87	0.763	0.775	0.833
49.4	0.823	0.824	0.881	0.782	0.811	0.836	0.773	0.814	0.823	0.79	0.812	0.848	0.76	0.81	0.848	0.796	0.811	0.831	0.826	0.833	0.871	0.764	0.775	0.833
49.6	0.823	0.825	0.881	0.782	0.811	0.836	0.773	0.814	0.823	0.79	0.812	0.849	0.76	0.81	0.848	0.797	0.811	0.832	0.826	0.834	0.871	0.764	0.776	0.833
49.8	0.823	0.825	0.882	0.782	0.811	0.836	0.774	0.814	0.823	0.79	0.813	0.849	0.761	0.81	0.848	0.797	0.811	0.832	0.826	0.834	0.871	0.764	0.776	0.833
50	0.824	0.825	0.882	0.783	0.811	0.836	0.774	0.814	0.823	0.79	0.813	0.849	0.761	0.81	0.848	0.798	0.811	0.832	0.827	0.834	0.871	0.764	0.776	0.834
50.2	0.824	0.825	0.882	0.783	0.811	0.836	0.774	0.814	0.823	0.79	0.813	0.849	0.761	0.81	0.848	0.798	0.811	0.832	0.827	0.834	0.87	0.764	0.777	0.834
50.4	0.824	0.825	0.883	0.783	0.811	0.836	0.774	0.814	0.823	0.79	0.813	0.849	0.761	0.81	0.848	0.798	0.811	0.832	0.827	0.835	0.87	0.764	0.777	0.834
50.6	0.825	0.825	0.883	0.783	0.812	0.837	0.774	0.814	0.823	0.79	0.813	0.849	0.762	0.81	0.849	0.799	0.811	0.832	0.827	0.835	0.87	0.765	0.777	0.834
50.8	0.825	0.825	0.883	0.783	0.812	0.837	0.775	0.814	0.823	0.791	0.813	0.849	0.762	0.809	0.849	0.799	0.811	0.832	0.827	0.835	0.87	0.765	0.777	0.835
51	0.826	0.826	0.883	0.783	0.812	0.837	0.775	0.814	0.823	0.791	0.813	0.848	0.762	0.809	0.849	0.799	0.811	0.832	0.827	0.835	0.87	0.765	0.777	0.835
51.2	0.826	0.826	0.884	0.783	0.812	0.837	0.775	0.813	0.823	0.791	0.814	0.848	0.762	0.809	0.849	0.799	0.811	0.832	0.827	0.835	0.87	0.765	0.777	0.835
51.4	0.827	0.826	0.884	0.783	0.812	0.836	0.775	0.813	0.823	0.792	0.814	0.848	0.762	0.809	0.85	0.799	0.811	0.832	0.827	0.836	0.871	0.765	0.778	0.836
51.6	0.827	0.826	0.884	0.783	0.812	0.836	0.775	0.813	0.823	0.792	0.814	0.848	0.762	0.809	0.85	0.799	0.811	0.832	0.827	0.836	0.871	0.765	0.778	0.836
51.8	0.827	0.826	0.884	0.783	0.812	0.836	0.775	0.813	0.823	0.792	0.814	0.848	0.762	0.81	0.85	0.799	0.812	0.832	0.827	0.836	0.871	0.765	0.778	0.837
52	0.827	0.826	0.884	0.783	0.813	0.836	0.775	0.813	0.823	0.793	0.814	0.848	0.762	0.81	0.851	0.799	0.812	0.831	0.827	0.836	0.871	0.766	0.778	0.837
52.2	0.827	0.826	0.885	0.783	0.813	0.836	0.775	0.813	0.823	0.793	0.814	0.848	0.761	0.81	0.851	0.799	0.812	0.831	0.827	0.835	0.872	0.766	0.778	0.837
52.4	0.827	0.826	0.885	0.783	0.813	0.836	0.775	0.814	0.824	0.793	0.814	0.848	0.761	0.81	0.851	0.799	0.812	0.831	0.827	0.835	0.872	0.766	0.778	0.837
52.6	0.827	0.826	0.885	0.783	0.813	0.836	0.775	0.814	0.824	0.793	0.814	0.848	0.761	0.81	0.851	0.799	0.812	0.831	0.827	0.835	0.872	0.766	0.778	0.838
52.8	0.827	0.826	0.885	0.784	0.813	0.836	0.775	0.814	0.824	0.793	0.814	0.849	0.761	0.811	0.851	0.799	0.812	0.831	0.827	0.835	0.872	0.767	0.778	0.838
53	0.828	0.826	0.885	0.784	0.813	0.837	0.776	0.814	0.824	0.793	0.815	0.849	0.761	0.811	0.852	0.799	0.812	0.831	0.827	0.835	0.872	0.767	0.778	0.838
53.2	0.828	0.827	0.885	0.784	0.813	0.837	0.776	0.814	0.824	0.793	0.815	0.849	0.76	0.811	0.852	0.799	0.812	0.831	0.827	0.835	0.872	0.767	0.778	0.838
53.4	0.828	0.827	0.885	0.784	0.813	0.837	0.776	0.815	0.825	0.793	0.815	0.85	0.76	0.811	0.852	0.799	0.812	0.831	0.828	0.835	0.872	0.768	0.778	0.837
53.6	0.828	0.827	0.885	0.784	0.813	0.837	0.776	0.815	0.825	0.793	0.815	0.85	0.76	0.812	0.852	0.799	0.812	0.831	0.828	0.835	0.872	0.768	0.778	0.837
53.8	0.829	0.827	0.884	0.784	0.813	0.837	0.776	0.815	0.825	0.793	0.815	0.85	0.76	0.812	0.851	0.799	0.812	0.831	0.828	0.834	0.871	0.768	0.778	0.837
54	0.829	0.828	0.884	0.784	0.813	0.837	0.776	0.815	0.825	0.793	0.815	0.851	0.761	0.812	0.851	0.8	0.812	0.831	0.828	0.834	0.871	0.768	0.778	0.837
54.2	0.829	0.828	0.884	0.784	0.813	0.837	0.776	0.815	0.825	0.793	0.815	0.851	0.761	0.812	0.852	0.8	0.812	0.831	0.828	0.834	0.871	0.768	0.778	0.837
54.4	0.829	0.828	0.884	0.784	0.813	0.837	0.776	0.815	0.825	0.793	0.814	0.851	0.761	0.812	0.852	0.8	0.812	0.832	0.828	0.835	0.871	0.768	0.778	0.837
54.6	0.83	0.829	0.884	0.784	0.813	0.838	0.777	0.815	0.825	0.794	0.814	0.851	0.761	0.811	0.852	0.8	0.812	0.832	0.828	0.835	0.872	0.769	0.778	0.837
54.8	0.83	0.829	0.884	0.784	0.813	0.838	0.777	0.815	0.825	0.794	0.814	0.851	0.761	0.811	0.852	0.8	0.811	0.833	0.828	0.835	0.872	0.769	0.778	0.837
55	0.83	0.829	0.884	0.784	0.813	0.837	0.777	0.816	0.825	0.794	0.814	0.851	0.762	0.811	0.852	0.799	0.811	0.833	0.828	0.835	0.872	0.769	0.779	0.837
55.2	0.83	0.83	0.884	0.784	0.813	0.837	0.777	0.816	0.825	0.794	0.813	0.852	0.762	0.811	0.852	0.799	0.811	0.833	0.828	0.836	0.872	0.769	0.779	0.837
55.4	0.831	0.83	0.884	0.785	0.813	0.837	0.777	0.816	0.824	0.794	0.813	0.852	0.762	0.811	0.852	0.799	0.811	0.834	0.828	0.836	0.873	0.77	0.779	0.838
55.6	0.831	0.829	0.885	0.785	0.813	0.837	0.777	0.816	0.824	0.794	0.814	0.852	0.762	0.811	0.852	0.799	0.811	0.834	0.828	0.836	0.873	0.77	0.779	0.838
55.8	0.831	0.829	0.885	0.785	0.813	0.837	0.777	0.816	0.824	0.794	0.814	0.853	0.762	0.811	0.852	0.799	0.811	0.834	0.827	0.837	0.873	0.77	0.779	0.838
56	0.831	0.829	0.885	0.785	0.813	0.837	0.777	0.816	0.825	0.794	0.814	0.853	0.762	0.811	0.852	0.799	0.811	0.834	0.828	0.837	0.873	0.77	0.78	0.838
56.2	0.831	0.828	0.886	0.785	0.813	0.837	0.777	0.816	0.825	0.795	0.814	0.853	0.762	0.811	0.852	0.799	0.811	0.833	0.828	0.838	0.873	0.77	0.78	0.838
56.4	0.832	0.828	0.886	0.785	0.813	0.837	0.777	0.816	0.825	0.795	0.814	0.854	0.762	0.811	0.853	0.799	0.811	0.833	0.828	0.838	0.873	0.77	0.78	0.837
56.6	0.832	0.827	0.886	0.785	0.813	0.837	0.778	0.815	0.825	0.795	0.814	0.854	0.762	0.811	0.853	0.799	0.812	0.833	0.828	0.838	0.873	0.77	0.78	0.837
56.8	0.832	0.827	0.886	0.785	0.813	0.837	0.778	0.815	0.826	0.795	0.814	0.854	0.762	0.811	0.853	0.8	0.813	0.833	0.828	0.839	0.873	0.77	0.78	0.837
57	0.832	0.827	0.887	0.785	0.813	0.837	0.778	0.815	0.826	0.796	0.814	0.854	0.762	0.811	0.853	0.8	0.813	0.832	0.828	0.839	0.873	0.77	0.78	0.837
57.2	0.832	0.827	0.887	0.785	0.813	0.836	0.778	0.815	0.826	0.796	0.814	0.854	0.762	0.811	0.853	0.8	0.814	0.832	0.828	0.839	0.872	0.77	0.781	0.837
57.4	0.832	0.828	0.888	0.785	0.813	0.837	0.778	0.815	0.826	0.796	0.814	0.854	0.762	0.811	0.853	0.8	0.814	0.832	0.828	0.839	0.872	0.77	0.781	0.837
57.6	0.833	0.828	0.888	0.785	0.813	0.837	0.778	0.815	0.826	0.796	0.814	0.854	0.762	0.811	0.853	0.8	0.814	0.832	0.827	0.838	0.872	0.77	0.781	0.837
57.8	0.833	0.828	0.888	0.785	0.814	0.837	0.778	0.815	0.826	0.796	0.814	0.854	0.762	0.811	0.853	0.801	0.814	0.832	0.827	0.838	0.872	0.77	0.781	0.837
58	0.833	0.829	0.889	0.785	0.814	0.837	0.778	0.815	0.826	0.796	0.814	0.854	0.763	0.811	0.853	0.801	0.814	0.832	0.827	0.838	0.871	0.77	0.78	0.837
58.2	0.833	0.829	0.889	0.785	0.814	0.837	0.778	0.815	0.826	0.796	0.814	0.854	0.763	0.811	0.853	0.801	0.814	0.832	0.827	0.838	0.872	0.77	0.78	0.838
58.4	0.833	0.83	0.888	0.785	0.814	0.837	0.779	0.816	0.825	0.796	0.814	0.854	0.763	0.81	0.853	0.801	0.814	0.832	0.827	0.838	0.872	0.77	0.781	0.838
58.6	0.833	0.83	0.889	0.785	0.814	0.838	0.779	0.816	0.825	0.796	0.813	0.854	0.763	0.81	0.853	0.801	0.814	0.833	0.827	0.838	0.872	0.77	0.781	0.838
58.8	0.833	0.831	0.889	0.786	0.813	0.838	0.779	0.816	0.825	0.795	0.813	0.854	0.763	0.811	0.853	0.8	0.814	0.833	0.827	0.838	0.872	0.77	0.781	0.839
59	0.833	0.831	0.889	0.786	0.813	0.838	0.779	0.816	0.825	0.795	0.813	0.855	0.763	0.811	0.853	0.8	0.813	0.833	0.827	0.838	0.872	0.77	0.782	0.839
59.2	0.834	0.831	0.889	0.786	0.813	0.838	0.779	0.817	0.825	0.795	0.813	0.855	0.763	0.811	0.853	0.8	0.813	0.834	0.827	0.838	0.873	0.77	0.782	0.839
59.4	0.834	0.831	0.889	0.786	0.813	0.837	0.779	0.817	0.825	0.795	0.813	0.855	0.763	0.811	0.853	0.801	0.812	0.834	0.827	0.838	0.873	0.77	0.782	0.839
59.6	0.834	0.832	0.889	0.787	0.813	0.837	0.779	0.817	0.825	0.795	0.813	0.855	0.763	0.811	0.853	0.801	0.812	0.834	0.827	0.838	0.873	0.77	0.783	0.839
59.8	0.835	0.831	0.889	0.787	0.813	0.837	0.779	0.817	0.825	0.794	0.814	0.855	0.763	0.811	0.853	0.801	0.812	0.835	0.828	0.838	0.873	0.77	0.783	0.839
60	0.835	0.831	0.889	0.787	0.813	0.837	0.78	0.817	0.825	0.794	0.814	0.854	0.763	0.811	0.854	0.801	0.813	0.835	0.828	0.838	0.873	0.77	0.783	0.839
60.2	0.835	0.831	0.889	0.787	0.813	0.836	0.78	0.817	0.825	0.794	0.814	0.854	0.763	0.811	0.854	0.802	0.813	0.835	0.828	0.838	0.873	0.77	0.783	0.839
60.4	0.836	0.831	0.889	0.788	0.814	0.836	0.78	0.817	0.826	0.794	0.814	0.854	0.763	0.811	0.854	0.802	0.814	0.835	0.828	0.838	0.873	0.77	0.783	0.839
60.6	0.836	0.83	0.889	0.788	0.814	0.835	0.781	0.816	0.826	0.794	0.814	0.854	0.763	0.811	0.855	0.802	0.814	0.835	0.828	0.838	0.873	0.77	0.783	0.839
60.8	0.836	0.83	0.889	0.788	0.814	0.835	0.781	0.816	0.826	0.794	0.814	0.854	0.763	0.811	0.856	0.802	0.814	0.835	0.828	0.838	0.873	0.77	0.783	0.839
61	0.836	0.83	0.89	0.788	0.814	0.835	0.781	0.816	0.826	0.795	0.814	0.855	0.763	0.811	0.856	0.803	0.815	0.834	0.828	0.839	0.873	0.771	0.783	0.839
61.2	0.836	0.83	0.89	0.788	0.814	0.835	0.781	0.816	0.826	0.795	0.815	0.855	0.763	0.811	0.856	0.803	0.815	0.834	0.829	0.839	0.873	0.771	0.783	0.839
61.4	0.836	0.83	0.89	0.788	0.814	0.835	0.781	0.816	0.826	0.795	0.815	0.855	0.763	0.81	0.856	0.803	0.815	0.834	0.829	0.839	0.873	0.771	0.782	0.84
61.6	0.836	0.83	0.891	0.788	0.814	0.835	0.781	0.816	0.826	0.795	0.815	0.855	0.762	0.81	0.857	0.803	0.815	0.834	0.829	0.839	0.873	0.772	0.782	0.84
61.8	0.836	0.83	0.891	0.788	0.814	0.835	0.781	0.816	0.826	0.795	0.816	0.855	0.763	0.809	0.857	0.802	0.815	0.834	0.829	0.839	0.873	0.772	0.782	0.84
62	0.837	0.83	0.891	0.789	0.814	0.835	0.781	0.816	0.826	0.795	0.816	0.855	0.763	0.809	0.857	0.802	0.814	0.834	0.828	0.839	0.873	0.772	0.782	0.841
62.2	0.837	0.83	0.891	0.789	0.814	0.835	0.781	0.816	0.826	0.795	0.816	0.855	0.763	0.809	0.857	0.802	0.814	0.834	0.828	0.839	0.874	0.772	0.781	0.841
62.4	0.837	0.83	0.891	0.789	0.814	0.835	0.781	0.816	0.826	0.796	0.815	0.855	0.763	0.809	0.857	0.802	0.814	0.833	0.828	0.839	0.874	0.772	0.781	0.842
62.6	0.837	0.831	0.891	0.79	0.814	0.835	0.781	0.816	0.826	0.796	0.815	0.855	0.763	0.809	0.857	0.802	0.814	0.833	0.828	0.839	0.874	0.772	0.782	0.842
62.8	0.837	0.831	0.891	0.79	0.814	0.835	0.781	0.816	0.826	0.797	0.815	0.856	0.763	0.809	0.857	0.802	0.814	0.833	0.828	0.839	0.875	0.772	0.782	0.842
63	0.837	0.832	0.891	0.79	0.814	0.835	0.781	0.816	0.827	0.797	0.815	0.856	0.763	0.81	0.857	0.802	0.814	0.833	0.828	0.839	0.875	0.772	0.782	0.842
63.2	0.837	0.832	0.891	0.79	0.814	0.835	0.782	0.817	0.827	0.798	0.815	0.856	0.763	0.81	0.856	0.802	0.813	0.833	0.828	0.839	0.875	0.772	0.782	0.841
63.4	0.838	0.832	0.891	0.79	0.814	0.835	0.782	0.817	0.827	0.798	0.816	0.856	0.763	0.811	0.856	0.803	0.813	0.833	0.828	0.839	0.875	0.772	0.782	0.841
63.6	0.838	0.832	0.891	0.79	0.814	0.835	0.781	0.817	0.827	0.798	0.816	0.856	0.763	0.811	0.856	0.803	0.813	0.833	0.828	0.839	0.875	0.772	0.782	0.841
63.8	0.839	0.832	0.891	0.789	0.814	0.835	0.781	0.817	0.826	0.798	0.816	0.856	0.763	0.811	0.856	0.803	0.814	0.833	0.828	0.838	0.875	0.772	0.782	0.841
64	0.839	0.832	0.891	0.789	0.815	0.835	0.782	0.817	0.826	0.799	0.816	0.857	0.763	0.811	0.856	0.803	0.814	0.833	0.828	0.838	0.874	0.772	0.782	0.841
64.2	0.839	0.833	0.891	0.789	0.815	0.835	0.782	0.817	0.826	0.799	0.816	0.857	0.763	0.812	0.856	0.803	0.815	0.833	0.828	0.838	0.874	0.772	0.782	0.841
64.4	0.839	0.833	0.891	0.789	0.815	0.835	0.782	0.818	0.825	0.799	0.816	0.857	0.762	0.812	0.857	0.803	0.815	0.833	0.828	0.838	0.874	0.772	0.783	0.841
64.6	0.839	0.832	0.891	0.789	0.815	0.835	0.782	0.818	0.825	0.799	0.816	0.858	0.762	0.812	0.857	0.803	0.815	0.833	0.828	0.838	0.874	0.772	0.783	0.841
64.8	0.839	0.832	0.891	0.789	0.815	0.835	0.782	0.818	0.825	0.799	0.816	0.858	0.762	0.812	0.857	0.803	0.815	0.834	0.828	0.839	0.874	0.772	0.784	0.841
65	0.838	0.832	0.891	0.789	0.815	0.835	0.782	0.818	0.825	0.798	0.815	0.858	0.763	0.812	0.857	0.803	0.816	0.834	0.829	0.839	0.874	0.773	0.784	0.841
65.2	0.838	0.832	0.891	0.789	0.815	0.835	0.782	0.818	0.825	0.798	0.815	0.858	0.763	0.812	0.857	0.803	0.816	0.834	0.829	0.839	0.874	0.773	0.784	0.841
65.4	0.838	0.832	0.891	0.789	0.815	0.835	0.782	0.818	0.826	0.798	0.815	0.858	0.763	0.812	0.857	0.803	0.816	0.834	0.829	0.84	0.874	0.773	0.784	0.841
65.6	0.838	0.832	0.891	0.79	0.814	0.835	0.782	0.818	0.826	0.798	0.814	0.858	0.763	0.811	0.857	0.802	0.816	0.834	0.829	0.84	0.874	0.774	0.784	0.841
65.8	0.838	0.832	0.891	0.79	0.815	0.835	0.782	0.818	0.826	0.798	0.814	0.858	0.763	0.811	0.857	0.802	0.815	0.834	0.829	0.84	0.874	0.774	0.784	0.842
66	0.838	0.832	0.891	0.791	0.814	0.835	0.782	0.818	0.826	0.798	0.814	0.858	0.762	0.811	0.857	0.802	0.815	0.834	0.829	0.84	0.874	0.774	0.784	0.842
66.2	0.837	0.832	0.891	0.791	0.814	0.835	0.782	0.818	0.827	0.799	0.814	0.858	0.762	0.811	0.857	0.802	0.815	0.834	0.829	0.84	0.874	0.774	0.784	0.842
66.4	0.838	0.833	0.892	0.791	0.814	0.835	0.783	0.818	0.827	0.799	0.814	0.858	0.762	0.811	0.857	0.802	0.815	0.834	0.829	0.84	0.874	0.774	0.784	0.842
66.6	0.838	0.833	0.892	0.791	0.814	0.835	0.783	0.818	0.827	0.799	0.814	0.858	0.762	0.811	0.857	0.802	0.815	0.834	0.829	0.839	0.874	0.774	0.784	0.843
66.8	0.838	0.833	0.892	0.791	0.814	0.835	0.783	0.817	0.827	0.799	0.814	0.858	0.762	0.811	0.857	0.802	0.815	0.833	0.829	0.839	0.874	0.774	0.784	0.843
67	0.838	0.833	0.892	0.791	0.814	0.835	0.783	0.817	0.827	0.799	0.815	0.858	0.761	0.811	0.857	0.802	0.815	0.833	0.829	0.839	0.874	0.774	0.784	0.843
67.2	0.839	0.833	0.892	0.791	0.814	0.835	0.783	0.817	0.827	0.799	0.815	0.858	0.761	0.811	0.857	0.802	0.815	0.833	0.829	0.839	0.874	0.775	0.784	0.843
67.4	0.839	0.832	0.892	0.79	0.814	0.835	0.783	0.817	0.827	0.798	0.815	0.858	0.761	0.811	0.857	0.803	0.815	0.833	0.829	0.839	0.874	0.775	0.784	0.843
67.6	0.839	0.832	0.892	0.79	0.814	0.836	0.783	0.817	0.826	0.798	0.815	0.858	0.76	0.811	0.857	0.803	0.815	0.833	0.83	0.839	0.874	0.775	0.784	0.843
67.8	0.839	0.832	0.893	0.79	0.814	0.836	0.783	0.817	0.826	0.798	0.816	0.858	0.76	0.811	0.857	0.803	0.815	0.834	0.83	0.839	0.874	0.775	0.784	0.843
68	0.839	0.832	0.893	0.79	0.814	0.836	0.783	0.817	0.826	0.798	0.816	0.858	0.76	0.812	0.857	0.803	0.815	0.834	0.83	0.839	0.873	0.774	0.784	0.843
68.2	0.839	0.832	0.893	0.79	0.814	0.836	0.784	0.817	0.826	0.798	0.816	0.858	0.759	0.812	0.857	0.803	0.815	0.834	0.83	0.839	0.873	0.774	0.785	0.843
68.4	0.839	0.833	0.893	0.79	0.814	0.836	0.784	0.817	0.826	0.798	0.816	0.858	0.759	0.812	0.858	0.803	0.815	0.834	0.83	0.84	0.873	0.774	0.785	0.843
68.6	0.84	0.833	0.893	0.79	0.814	0.837	0.784	0.817	0.826	0.798	0.816	0.858	0.759	0.812	0.858	0.803	0.814	0.834	0.83	0.84	0.873	0.774	0.785	0.843
68.8	0.84	0.833	0.893	0.79	0.814	0.837	0.783	0.817	0.826	0.798	0.816	0.858	0.76	0.812	0.858	0.803	0.814	0.834	0.83	0.84	0.873	0.775	0.785	0.843
69	0.84	0.833	0.893	0.79	0.814	0.837	0.783	0.818	0.825	0.798	0.816	0.858	0.76	0.812	0.858	0.803	0.814	0.834	0.83	0.84	0.873	0.775	0.786	0.843
69.2	0.84	0.834	0.893	0.79	0.814	0.837	0.783	0.818	0.826	0.798	0.816	0.858	0.76	0.812	0.858	0.803	0.813	0.834	0.83	0.841	0.873	0.775	0.786	0.843
69.4	0.841	0.834	0.893	0.791	0.813	0.837	0.783	0.818	0.826	0.798	0.815	0.859	0.76	0.812	0.858	0.804	0.813	0.833	0.83	0.841	0.873	0.775	0.786	0.843
69.6	0.841	0.834	0.893	0.791	0.813	0.836	0.783	0.818	0.826	0.798	0.815	0.859	0.76	0.811	0.859	0.804	0.813	0.833	0.83	0.841	0.873	0.776	0.786	0.843
69.8	0.841	0.835	0.893	0.791	0.813	0.836	0.783	0.818	0.826	0.798	0.816	0.859	0.76	0.811	0.859	0.804	0.813	0.833	0.83	0.841	0.873	0.776	0.786	0.843
70	0.841	0.835	0.893	0.792	0.812	0.836	0.783	0.818	0.826	0.798	0.816	0.859	0.76	0.811	0.859	0.804	0.813	0.833	0.83	0.841	0.873	0.776	0.786	0.843
70.2	0.842	0.835	0.893	0.792	0.812	0.836	0.783	0.818	0.826	0.798	0.816	0.859	0.76	0.811	0.859	0.804	0.813	0.833	0.83	0.841	0.873	0.776	0.786	0.843
70.4	0.842	0.835	0.893	0.792	0.811	0.836	0.783	0.818	0.826	0.799	0.816	0.859	0.76	0.811	0.859	0.804	0.813	0.833	0.83	0.841	0.873	0.776	0.786	0.844
70.6	0.842	0.835	0.893	0.792	0.811	0.835	0.783	0.818	0.826	0.799	0.816	0.859	0.76	0.811	0.859	0.804	0.813	0.832	0.83	0.842	0.873	0.776	0.786	0.844
70.8	0.843	0.835	0.893	0.792	0.811	0.835	0.783	0.818	0.826	0.798	0.816	0.859	0.76	0.811	0.859	0.804	0.814	0.832	0.83	0.842	0.873	0.776	0.786	0.844
71	0.843	0.835	0.893	0.792	0.811	0.836	0.783	0.818	0.826	0.798	0.816	0.859	0.76	0.811	0.859	0.804	0.814	0.832	0.83	0.842	0.873	0.776	0.786	0.844
71.2	0.843	0.835	0.893	0.792	0.812	0.836	0.783	0.818	0.826	0.798	0.815	0.859	0.761	0.812	0.859	0.804	0.814	0.832	0.829	0.842	0.874	0.777	0.786	0.844
71.4	0.843	0.834	0.894	0.792	0.812	0.836	0.783	0.818	0.826	0.798	0.815	0.858	0.761	0.812	0.859	0.804	0.814	0.833	0.829	0.841	0.874	0.777	0.786	0.844
71.6	0.843	0.834	0.894	0.792	0.812	0.836	0.783	0.818	0.826	0.798	0.815	0.858	0.761	0.812	0.859	0.804	0.814	0.833	0.829	0.841	0.874	0.777	0.785	0.843
71.8	0.843	0.834	0.894	0.792	0.812	0.836	0.783	0.818	0.826	0.798	0.815	0.858	0.761	0.812	0.859	0.804	0.813	0.833	0.828	0.841	0.874	0.777	0.785	0.843
72	0.843	0.834	0.894	0.792	0.813	0.836	0.783	0.818	0.825	0.798	0.814	0.858	0.761	0.812	0.86	0.804	0.813	0.833	0.828	0.841	0.874	0.777	0.785	0.843
72.2	0.843	0.834	0.894	0.793	0.813	0.836	0.783	0.818	0.825	0.799	0.814	0.859	0.761	0.812	0.86	0.804	0.813	0.833	0.828	0.841	0.874	0.777	0.785	0.843
72.4	0.843	0.834	0.894	0.793	0.814	0.836	0.783	0.818	0.825	0.799	0.814	0.859	0.761	0.812	0.86	0.804	0.813	0.833	0.828	0.841	0.874	0.778	0.785	0.843
72.6	0.843	0.834	0.894	0.793	0.814	0.837	0.783	0.818	0.825	0.799	0.814	0.859	0.761	0.812	0.86	0.804	0.814	0.833	0.828	0.84	0.874	0.778	0.785	0.843
72.8	0.844	0.834	0.894	0.793	0.815	0.836	0.783	0.818	0.825	0.799	0.814	0.859	0.761	0.812	0.86	0.804	0.814	0.834	0.828	0.84	0.874	0.778	0.785	0.843
73	0.844	0.834	0.894	0.793	0.815	0.836	0.784	0.818	0.825	0.799	0.815	0.859	0.762	0.812	0.861	0.805	0.814	0.834	0.828	0.84	0.875	0.778	0.785	0.844
73.2	0.844	0.834	0.894	0.792	0.815	0.836	0.784	0.818	0.826	0.8	0.815	0.859	0.762	0.812	0.861	0.805	0.814	0.834	0.828	0.84	0.875	0.778	0.785	0.844
73.4	0.844	0.834	0.894	0.792	0.815	0.836	0.784	0.817	0.826	0.8	0.815	0.859	0.762	0.812	0.861	0.805	0.815	0.835	0.828	0.84	0.875	0.778	0.785	0.844
73.6	0.844	0.834	0.894	0.792	0.815	0.836	0.784	0.817	0.827	0.8	0.815	0.859	0.762	0.812	0.861	0.804	0.815	0.835	0.828	0.84	0.875	0.778	0.785	0.844
73.8	0.843	0.834	0.894	0.792	0.815	0.836	0.785	0.817	0.827	0.8	0.815	0.859	0.762	0.812	0.861	0.804	0.815	0.835	0.828	0.84	0.875	0.778	0.785	0.844
74	0.843	0.834	0.894	0.792	0.815	0.836	0.785	0.817	0.828	0.8	0.816	0.859	0.761	0.813	0.861	0.804	0.815	0.835	0.829	0.84	0.875	0.777	0.785	0.844
74.2	0.843	0.834	0.894	0.792	0.814	0.836	0.785	0.817	0.828	0.799	0.816	0.859	0.761	0.813	0.861	0.804	0.815	0.835	0.829	0.84	0.875	0.777	0.785	0.844
74.4	0.843	0.833	0.894	0.792	0.814	0.836	0.785	0.817	0.828	0.799	0.815	0.859	0.761	0.813	0.861	0.804	0.815	0.835	0.829	0.841	0.875	0.777	0.785	0.844
74.6	0.843	0.833	0.894	0.792	0.814	0.836	0.785	0.817	0.828	0.799	0.815	0.859	0.761	0.813	0.861	0.804	0.815	0.835	0.83	0.841	0.875	0.777	0.785	0.844
74.8	0.843	0.833	0.894	0.792	0.813	0.836	0.785	0.817	0.828	0.799	0.815	0.859	0.761	0.813	0.861	0.804	0.815	0.836	0.83	0.841	0.875	0.777	0.785	0.844
75	0.843	0.834	0.895	0.793	0.813	0.836	0.785	0.818	0.828	0.799	0.814	0.859	0.762	0.813	0.861	0.804	0.815	0.836	0.83	0.841	0.875	0.777	0.785	0.844
75.2	0.843	0.834	0.895	0.793	0.813	0.836	0.785	0.818	0.828	0.798	0.814	0.859	0.762	0.813	0.861	0.804	0.815	0.836	0.83	0.841	0.875	0.777	0.786	0.844
75.4	0.843	0.834	0.895	0.793	0.812	0.836	0.785	0.818	0.827	0.799	0.813	0.859	0.761	0.813	0.861	0.804	0.815	0.836	0.83	0.841	0.875	0.776	0.786	0.844
75.6	0.843	0.834	0.896	0.794	0.812	0.836	0.785	0.818	0.827	0.799	0.813	0.859	0.761	0.812	0.861	0.805	0.815	0.836	0.83	0.84	0.875	0.776	0.786	0.844
75.8	0.843	0.834	0.896	0.794	0.812	0.836	0.786	0.818	0.827	0.799	0.813	0.859	0.761	0.812	0.861	0.805	0.815	0.836	0.83	0.84	0.874	0.776	0.786	0.843
76	0.843	0.834	0.896	0.794	0.812	0.836	0.786	0.818	0.827	0.799	0.813	0.859	0.761	0.812	0.861	0.805	0.815	0.836	0.83	0.84	0.874	0.776	0.787	0.844
76.2	0.844	0.834	0.896	0.794	0.812	0.836	0.786	0.818	0.826	0.8	0.813	0.859	0.761	0.812	0.86	0.805	0.815	0.836	0.83	0.84	0.874	0.776	0.787	0.844
76.4	0.844	0.835	0.896	0.794	0.812	0.836	0.786	0.818	0.826	0.8	0.814	0.859	0.761	0.811	0.861	0.806	0.815	0.835	0.83	0.84	0.874	0.777	0.787	0.844
76.6	0.844	0.835	0.896	0.794	0.812	0.836	0.786	0.818	0.826	0.801	0.814	0.859	0.761	0.811	0.86	0.806	0.816	0.835	0.83	0.84	0.874	0.777	0.787	0.844
76.8	0.844	0.835	0.896	0.794	0.812	0.836	0.786	0.819	0.826	0.801	0.814	0.859	0.761	0.811	0.861	0.806	0.816	0.835	0.83	0.84	0.874	0.777	0.787	0.844
77	0.844	0.835	0.896	0.793	0.812	0.835	0.786	0.819	0.826	0.801	0.814	0.859	0.761	0.811	0.861	0.806	0.816	0.835	0.83	0.84	0.875	0.777	0.787	0.844
77.2	0.845	0.835	0.896	0.793	0.812	0.835	0.786	0.819	0.826	0.801	0.815	0.859	0.761	0.811	0.861	0.806	0.817	0.835	0.83	0.841	0.875	0.777	0.787	0.844
77.4	0.845	0.835	0.895	0.793	0.812	0.835	0.786	0.819	0.826	0.801	0.815	0.86	0.76	0.811	0.861	0.806	0.817	0.835	0.83	0.841	0.875	0.777	0.787	0.844
77.6	0.845	0.835	0.895	0.792	0.812	0.835	0.786	0.818	0.826	0.801	0.816	0.86	0.76	0.811	0.861	0.806	0.817	0.834	0.83	0.841	0.875	0.777	0.787	0.844
77.8	0.846	0.835	0.895	0.792	0.813	0.835	0.786	0.818	0.826	0.801	0.816	0.86	0.76	0.811	0.861	0.806	0.817	0.834	0.83	0.841	0.875	0.778	0.787	0.844
78	0.846	0.835	0.895	0.792	0.813	0.836	0.786	0.819	0.826	0.801	0.816	0.86	0.76	0.812	0.861	0.806	0.817	0.834	0.83	0.841	0.875	0.778	0.787	0.844
78.2	0.846	0.835	0.896	0.793	0.813	0.836	0.786	0.819	0.826	0.8	0.816	0.861	0.76	0.812	0.861	0.806	0.817	0.834	0.83	0.841	0.875	0.778	0.787	0.844
78.4	0.846	0.836	0.896	0.793	0.813	0.836	0.786	0.819	0.826	0.8	0.816	0.861	0.76	0.812	0.861	0.806	0.816	0.834	0.83	0.841	0.875	0.779	0.788	0.844
78.6	0.846	0.836	0.896	0.793	0.813	0.836	0.787	0.819	0.826	0.8	0.816	0.861	0.76	0.813	0.861	0.805	0.816	0.835	0.83	0.841	0.875	0.779	0.788	0.844
78.8	0.846	0.836	0.896	0.793	0.813	0.836	0.787	0.819	0.826	0.8	0.816	0.861	0.76	0.813	0.861	0.805	0.816	0.835	0.83	0.841	0.874	0.779	0.788	0.844
79	0.846	0.836	0.896	0.793	0.813	0.836	0.787	0.819	0.826	0.8	0.816	0.862	0.76	0.813	0.861	0.806	0.816	0.835	0.83	0.841	0.874	0.78	0.788	0.844
79.2	0.846	0.836	0.896	0.794	0.814	0.836	0.788	0.819	0.826	0.8	0.816	0.861	0.76	0.813	0.861	0.806	0.816	0.835	0.829	0.841	0.874	0.78	0.788	0.844
79.4	0.847	0.836	0.896	0.794	0.814	0.836	0.788	0.819	0.826	0.8	0.816	0.861	0.761	0.814	0.861	0.806	0.816	0.835	0.829	0.841	0.874	0.78	0.788	0.844
79.6	0.847	0.836	0.896	0.794	0.814	0.836	0.788	0.82	0.826	0.8	0.816	0.861	0.761	0.814	0.861	0.806	0.816	0.835	0.829	0.841	0.874	0.78	0.788	0.844
79.8	0.847	0.836	0.897	0.794	0.814	0.836	0.788	0.82	0.826	0.8	0.817	0.861	0.761	0.814	0.861	0.807	0.816	0.835	0.829	0.841	0.874	0.78	0.788	0.844
80	0.847	0.836	0.897	0.794	0.814	0.836	0.788	0.82	0.826	0.8	0.817	0.861	0.761	0.814	0.861	0.807	0.815	0.835	0.83	0.841	0.874	0.779	0.787	0.844
80.2	0.848	0.836	0.897	0.794	0.815	0.836	0.788	0.82	0.826	0.8	0.817	0.861	0.761	0.815	0.862	0.807	0.815	0.835	0.83	0.841	0.874	0.779	0.787	0.844
80.4	0.848	0.836	0.897	0.794	0.815	0.836	0.787	0.82	0.825	0.8	0.817	0.861	0.761	0.814	0.862	0.806	0.815	0.836	0.83	0.841	0.874	0.779	0.787	0.844
80.6	0.848	0.836	0.897	0.795	0.815	0.836	0.787	0.82	0.825	0.8	0.817	0.861	0.761	0.814	0.862	0.806	0.815	0.836	0.83	0.841	0.874	0.779	0.787	0.844
80.8	0.849	0.836	0.898	0.795	0.815	0.836	0.787	0.82	0.825	0.8	0.817	0.861	0.76	0.814	0.862	0.806	0.816	0.836	0.83	0.841	0.874	0.779	0.786	0.843
81	0.849	0.836	0.898	0.795	0.815	0.836	0.787	0.82	0.825	0.8	0.817	0.861	0.76	0.814	0.863	0.806	0.816	0.836	0.83	0.841	0.875	0.779	0.786	0.843
81.2	0.849	0.836	0.898	0.795	0.815	0.836	0.787	0.821	0.825	0.8	0.817	0.861	0.76	0.814	0.862	0.806	0.816	0.836	0.83	0.841	0.875	0.779	0.787	0.843
81.4	0.85	0.836	0.898	0.795	0.814	0.836	0.787	0.821	0.826	0.8	0.817	0.861	0.76	0.814	0.862	0.805	0.816	0.836	0.83	0.841	0.875	0.779	0.787	0.844
81.6	0.85	0.836	0.898	0.795	0.814	0.836	0.787	0.821	0.826	0.8	0.817	0.861	0.76	0.814	0.862	0.805	0.816	0.836	0.83	0.841	0.875	0.779	0.787	0.844
81.8	0.849	0.836	0.898	0.795	0.813	0.836	0.787	0.821	0.826	0.8	0.817	0.861	0.76	0.814	0.862	0.805	0.816	0.836	0.83	0.841	0.875	0.779	0.787	0.844
82	0.849	0.836	0.898	0.795	0.812	0.836	0.787	0.821	0.827	0.801	0.817	0.861	0.76	0.814	0.862	0.805	0.816	0.836	0.83	0.841	0.875	0.779	0.787	0.844
82.2	0.849	0.836	0.898	0.795	0.811	0.835	0.787	0.821	0.827	0.801	0.816	0.861	0.761	0.814	0.862	0.805	0.815	0.837	0.83	0.842	0.875	0.779	0.787	0.845
82.4	0.849	0.836	0.898	0.795	0.811	0.835	0.787	0.821	0.828	0.801	0.816	0.861	0.761	0.814	0.862	0.805	0.815	0.837	0.83	0.842	0.875	0.78	0.787	0.845
82.6	0.849	0.836	0.898	0.795	0.811	0.835	0.787	0.821	0.828	0.802	0.816	0.861	0.761	0.814	0.862	0.805	0.815	0.837	0.829	0.842	0.875	0.78	0.787	0.845
82.8	0.849	0.836	0.897	0.795	0.81	0.835	0.788	0.821	0.828	0.802	0.816	0.861	0.761	0.814	0.862	0.805	0.815	0.837	0.829	0.842	0.875	0.781	0.787	0.845
83	0.849	0.836	0.898	0.795	0.81	0.835	0.788	0.821	0.829	0.802	0.815	0.861	0.761	0.814	0.862	0.805	0.815	0.837	0.829	0.842	0.875	0.781	0.787	0.845
83.2	0.849	0.836	0.898	0.794	0.81	0.835	0.788	0.821	0.829	0.802	0.815	0.861	0.761	0.814	0.862	0.805	0.815	0.837	0.829	0.842	0.875	0.781	0.788	0.846
83.4	0.849	0.836	0.898	0.794	0.81	0.835	0.788	0.821	0.829	0.802	0.815	0.861	0.761	0.813	0.862	0.805	0.815	0.837	0.829	0.842	0.875	0.781	0.788	0.846
83.6	0.85	0.836	0.898	0.794	0.81	0.836	0.788	0.821	0.829	0.802	0.815	0.861	0.76	0.813	0.863	0.805	0.815	0.836	0.83	0.842	0.875	0.781	0.788	0.846
83.8	0.85	0.836	0.898	0.795	0.81	0.836	0.788	0.821	0.829	0.801	0.815	0.861	0.76	0.813	0.863	0.805	0.815	0.836	0.83	0.842	0.875	0.781	0.788	0.846
84	0.85	0.836	0.899	0.795	0.811	0.837	0.788	0.821	0.83	0.801	0.816	0.861	0.76	0.813	0.863	0.805	0.815	0.836	0.83	0.842	0.875	0.781	0.787	0.846
84.2	0.851	0.836	0.899	0.796	0.811	0.837	0.788	0.821	0.83	0.801	0.816	0.861	0.76	0.813	0.863	0.805	0.815	0.836	0.83	0.842	0.875	0.781	0.787	0.846
84.4	0.851	0.836	0.899	0.796	0.811	0.837	0.788	0.821	0.83	0.801	0.816	0.861	0.759	0.812	0.863	0.805	0.815	0.836	0.83	0.842	0.875	0.781	0.787	0.846
84.6	0.851	0.836	0.899	0.797	0.812	0.837	0.788	0.821	0.83	0.801	0.816	0.861	0.759	0.813	0.863	0.806	0.815	0.835	0.83	0.842	0.875	0.781	0.787	0.846
84.8	0.85	0.836	0.899	0.797	0.812	0.837	0.788	0.821	0.829	0.801	0.816	0.862	0.759	0.813	0.863	0.805	0.816	0.835	0.83	0.842	0.875	0.78	0.787	0.846
85	0.85	0.837	0.899	0.797	0.812	0.837	0.788	0.821	0.829	0.801	0.816	0.862	0.759	0.813	0.863	0.805	0.816	0.836	0.83	0.842	0.875	0.78	0.787	0.846
85.2	0.85	0.837	0.899	0.797	0.812	0.837	0.789	0.821	0.829	0.801	0.816	0.862	0.759	0.813	0.863	0.806	0.816	0.835	0.83	0.842	0.875	0.78	0.787	0.846
85.4	0.85	0.837	0.899	0.797	0.813	0.837	0.789	0.821	0.829	0.801	0.816	0.862	0.759	0.813	0.863	0.806	0.816	0.836	0.831	0.843	0.874	0.78	0.787	0.846
85.6	0.85	0.838	0.899	0.797	0.813	0.837	0.789	0.821	0.829	0.801	0.816	0.862	0.759	0.814	0.863	0.806	0.816	0.836	0.831	0.843	0.874	0.78	0.787	0.846
85.8	0.85	0.838	0.899	0.797	0.813	0.837	0.789	0.821	0.828	0.801	0.816	0.862	0.759	0.814	0.862	0.806	0.817	0.836	0.831	0.843	0.874	0.78	0.787	0.846
86	0.85	0.838	0.899	0.797	0.813	0.837	0.789	0.82	0.828	0.801	0.816	0.862	0.759	0.814	0.862	0.807	0.817	0.836	0.831	0.843	0.874	0.78	0.787	0.846
86.2	0.851	0.838	0.899	0.797	0.813	0.837	0.789	0.82	0.828	0.801	0.817	0.862	0.759	0.814	0.862	0.807	0.817	0.836	0.831	0.842	0.874	0.78	0.787	0.846
86.4	0.851	0.838	0.899	0.797	0.814	0.837	0.789	0.82	0.827	0.802	0.817	0.863	0.759	0.814	0.862	0.807	0.817	0.836	0.831	0.842	0.875	0.781	0.787	0.846
86.6	0.851	0.838	0.899	0.796	0.814	0.837	0.789	0.82	0.827	0.802	0.817	0.863	0.759	0.813	0.862	0.807	0.817	0.836	0.831	0.842	0.875	0.781	0.787	0.846
86.8	0.851	0.838	0.899	0.796	0.814	0.837	0.788	0.82	0.827	0.802	0.817	0.863	0.759	0.813	0.862	0.808	0.817	0.836	0.831	0.842	0.875	0.781	0.787	0.846
87	0.852	0.838	0.899	0.796	0.814	0.837	0.788	0.82	0.826	0.802	0.817	0.863	0.759	0.813	0.862	0.808	0.817	0.835	0.831	0.842	0.875	0.781	0.787	0.846
87.2	0.852	0.838	0.899	0.796	0.814	0.837	0.788	0.82	0.826	0.802	0.817	0.864	0.759	0.813	0.863	0.808	0.817	0.835	0.831	0.843	0.875	0.781	0.787	0.845
87.4	0.852	0.838	0.898	0.796	0.814	0.837	0.788	0.82	0.826	0.802	0.816	0.864	0.758	0.812	0.863	0.808	0.817	0.835	0.831	0.843	0.875	0.78	0.787	0.846
87.6	0.853	0.838	0.898	0.796	0.814	0.838	0.788	0.82	0.826	0.803	0.816	0.864	0.758	0.812	0.863	0.808	0.817	0.835	0.831	0.843	0.876	0.78	0.787	0.846
87.8	0.853	0.839	0.898	0.796	0.814	0.838	0.788	0.82	0.826	0.803	0.816	0.864	0.758	0.812	0.864	0.808	0.817	0.835	0.831	0.843	0.876	0.78	0.787	0.846
88	0.853	0.839	0.898	0.796	0.814	0.838	0.788	0.82	0.826	0.802	0.816	0.865	0.758	0.812	0.864	0.808	0.817	0.836	0.831	0.842	0.877	0.78	0.787	0.846
88.2	0.853	0.839	0.898	0.796	0.814	0.838	0.788	0.82	0.826	0.802	0.815	0.865	0.758	0.812	0.864	0.808	0.817	0.836	0.831	0.842	0.877	0.78	0.787	0.846
88.4	0.853	0.839	0.898	0.796	0.814	0.838	0.788	0.82	0.826	0.802	0.815	0.865	0.758	0.812	0.864	0.808	0.818	0.836	0.831	0.842	0.877	0.78	0.787	0.847
88.6	0.852	0.839	0.898	0.796	0.814	0.838	0.788	0.82	0.826	0.802	0.815	0.864	0.757	0.812	0.864	0.808	0.818	0.836	0.831	0.841	0.877	0.78	0.787	0.847
88.8	0.852	0.839	0.898	0.796	0.814	0.838	0.788	0.82	0.826	0.802	0.815	0.864	0.757	0.812	0.864	0.808	0.818	0.837	0.831	0.841	0.877	0.78	0.787	0.847
89	0.852	0.839	0.898	0.796	0.814	0.838	0.788	0.82	0.826	0.801	0.815	0.864	0.757	0.812	0.864	0.808	0.818	0.837	0.831	0.841	0.877	0.78	0.787	0.847
89.2	0.852	0.839	0.898	0.796	0.814	0.838	0.788	0.82	0.826	0.801	0.815	0.863	0.757	0.813	0.864	0.808	0.818	0.837	0.831	0.841	0.877	0.78	0.787	0.847
89.4	0.852	0.839	0.898	0.796	0.814	0.838	0.788	0.82	0.826	0.801	0.816	0.863	0.757	0.813	0.864	0.808	0.819	0.837	0.831	0.841	0.876	0.78	0.786	0.847
89.6	0.853	0.838	0.899	0.796	0.814	0.838	0.789	0.821	0.827	0.801	0.816	0.862	0.756	0.813	0.864	0.808	0.819	0.837	0.831	0.841	0.876	0.781	0.786	0.847
89.8	0.853	0.838	0.899	0.796	0.814	0.837	0.789	0.821	0.826	0.801	0.817	0.862	0.757	0.813	0.864	0.808	0.819	0.837	0.832	0.841	0.876	0.781	0.786	0.847
90	0.852	0.838	0.899	0.797	0.814	0.837	0.789	0.821	0.826	0.801	0.817	0.861	0.757	0.813	0.864	0.808	0.819	0.837	0.832	0.841	0.876	0.781	0.786	0.847
90.2	0.852	0.838	0.9	0.797	0.814	0.837	0.789	0.821	0.827	0.801	0.817	0.861	0.757	0.813	0.865	0.808	0.819	0.837	0.832	0.841	0.876	0.781	0.786	0.847
90.4	0.852	0.838	0.899	0.797	0.814	0.837	0.789	0.821	0.827	0.802	0.818	0.861	0.757	0.813	0.865	0.808	0.819	0.837	0.832	0.842	0.876	0.781	0.786	0.847
90.6	0.852	0.838	0.899	0.797	0.814	0.837	0.789	0.821	0.827	0.802	0.818	0.861	0.757	0.813	0.865	0.808	0.819	0.837	0.832	0.842	0.876	0.78	0.786	0.846
90.8	0.852	0.838	0.899	0.796	0.814	0.837	0.789	0.822	0.827	0.802	0.818	0.861	0.757	0.813	0.865	0.808	0.819	0.837	0.832	0.842	0.876	0.78	0.786	0.846
91	0.852	0.838	0.899	0.796	0.814	0.837	0.789	0.822	0.827	0.802	0.818	0.861	0.757	0.813	0.865	0.808	0.819	0.837	0.832	0.843	0.876	0.78	0.786	0.846
91.2	0.852	0.838	0.899	0.796	0.814	0.837	0.789	0.822	0.827	0.802	0.818	0.861	0.757	0.814	0.866	0.808	0.819	0.837	0.832	0.843	0.876	0.78	0.786	0.846
91.4	0.852	0.838	0.899	0.796	0.814	0.837	0.79	0.821	0.826	0.802	0.818	0.862	0.758	0.814	0.866	0.808	0.818	0.837	0.831	0.843	0.876	0.78	0.786	0.846
91.6	0.852	0.838	0.9	0.797	0.814	0.837	0.79	0.821	0.827	0.802	0.817	0.862	0.758	0.814	0.866	0.807	0.818	0.838	0.831	0.843	0.877	0.78	0.786	0.846
91.8	0.852	0.838	0.9	0.797	0.814	0.837	0.791	0.821	0.827	0.802	0.817	0.863	0.758	0.814	0.866	0.807	0.818	0.838	0.831	0.843	0.877	0.78	0.786	0.846
92	0.852	0.839	0.9	0.797	0.814	0.837	0.791	0.82	0.827	0.802	0.817	0.863	0.758	0.814	0.866	0.807	0.817	0.838	0.83	0.843	0.877	0.78	0.786	0.846
92.2	0.852	0.839	0.9	0.798	0.813	0.837	0.791	0.82	0.827	0.801	0.816	0.863	0.757	0.814	0.866	0.807	0.817	0.838	0.83	0.843	0.877	0.78	0.787	0.846
92.4	0.852	0.839	0.9	0.798	0.813	0.837	0.792	0.82	0.828	0.801	0.816	0.864	0.757	0.814	0.866	0.807	0.817	0.838	0.83	0.843	0.877	0.78	0.787	0.846
92.6	0.853	0.839	0.901	0.799	0.813	0.837	0.792	0.82	0.828	0.801	0.815	0.864	0.757	0.815	0.866	0.807	0.817	0.838	0.83	0.843	0.877	0.78	0.787	0.846
92.8	0.853	0.84	0.901	0.799	0.813	0.837	0.792	0.82	0.829	0.801	0.815	0.864	0.757	0.815	0.866	0.807	0.817	0.837	0.83	0.843	0.877	0.78	0.787	0.846
93	0.853	0.84	0.901	0.799	0.813	0.837	0.792	0.82	0.829	0.801	0.815	0.864	0.757	0.815	0.866	0.807	0.816	0.837	0.83	0.844	0.877	0.78	0.787	0.847
93.2	0.853	0.84	0.901	0.799	0.814	0.837	0.792	0.821	0.829	0.802	0.815	0.864	0.757	0.815	0.866	0.808	0.816	0.837	0.83	0.844	0.877	0.781	0.787	0.847
93.4	0.854	0.84	0.901	0.799	0.814	0.837	0.792	0.821	0.829	0.802	0.815	0.865	0.757	0.815	0.866	0.808	0.816	0.837	0.83	0.844	0.876	0.781	0.787	0.846
93.6	0.854	0.84	0.901	0.799	0.814	0.837	0.792	0.821	0.829	0.802	0.815	0.865	0.757	0.815	0.866	0.808	0.816	0.836	0.83	0.844	0.877	0.781	0.787	0.846
93.8	0.854	0.84	0.901	0.799	0.814	0.837	0.792	0.822	0.829	0.802	0.815	0.865	0.757	0.815	0.866	0.808	0.816	0.836	0.83	0.844	0.877	0.781	0.788	0.846
94	0.854	0.839	0.901	0.799	0.814	0.837	0.792	0.822	0.829	0.802	0.815	0.865	0.757	0.815	0.866	0.808	0.816	0.837	0.831	0.844	0.877	0.781	0.788	0.846
94.2	0.853	0.839	0.901	0.799	0.814	0.837	0.792	0.822	0.828	0.802	0.815	0.865	0.757	0.815	0.866	0.808	0.816	0.837	0.831	0.844	0.877	0.782	0.788	0.846
94.4	0.853	0.839	0.901	0.799	0.814	0.837	0.792	0.822	0.828	0.802	0.815	0.865	0.757	0.815	0.866	0.808	0.817	0.837	0.831	0.844	0.878	0.782	0.788	0.846
94.6	0.853	0.838	0.9	0.798	0.815	0.837	0.791	0.823	0.828	0.802	0.815	0.865	0.757	0.815	0.866	0.808	0.817	0.837	0.831	0.844	0.878	0.782	0.788	0.846
94.8	0.853	0.838	0.9	0.798	0.815	0.837	0.791	0.823	0.827	0.802	0.816	0.865	0.757	0.814	0.867	0.808	0.817	0.837	0.831	0.844	0.878	0.783	0.788	0.846
95	0.853	0.838	0.901	0.798	0.815	0.836	0.791	0.823	0.827	0.802	0.816	0.865	0.757	0.814	0.867	0.808	0.817	0.837	0.831	0.844	0.878	0.783	0.788	0.846
95.2	0.853	0.838	0.901	0.797	0.815	0.836	0.791	0.822	0.826	0.802	0.816	0.865	0.757	0.814	0.867	0.808	0.817	0.837	0.831	0.844	0.878	0.783	0.788	0.846
95.4	0.853	0.839	0.901	0.797	0.815	0.836	0.791	0.822	0.826	0.802	0.817	0.865	0.757	0.814	0.867	0.808	0.818	0.838	0.831	0.844	0.878	0.783	0.788	0.846
95.6	0.853	0.839	0.902	0.797	0.815	0.835	0.791	0.822	0.826	0.802	0.817	0.866	0.757	0.814	0.867	0.808	0.818	0.838	0.831	0.844	0.878	0.783	0.789	0.845
95.8	0.854	0.839	0.902	0.798	0.814	0.835	0.791	0.822	0.826	0.802	0.817	0.866	0.757	0.814	0.867	0.808	0.818	0.838	0.831	0.843	0.878	0.783	0.789	0.845
96	0.854	0.839	0.902	0.798	0.814	0.835	0.791	0.822	0.826	0.803	0.817	0.866	0.757	0.814	0.867	0.808	0.818	0.838	0.831	0.844	0.878	0.783	0.789	0.845
96.2	0.854	0.839	0.901	0.798	0.814	0.835	0.791	0.822	0.826	0.803	0.818	0.866	0.757	0.815	0.867	0.808	0.818	0.838	0.831	0.844	0.878	0.782	0.789	0.845
96.4	0.855	0.839	0.901	0.799	0.813	0.835	0.791	0.822	0.827	0.803	0.818	0.865	0.756	0.815	0.866	0.808	0.819	0.838	0.831	0.844	0.878	0.782	0.789	0.845
96.6	0.855	0.839	0.901	0.799	0.813	0.835	0.791	0.822	0.827	0.803	0.818	0.865	0.756	0.816	0.867	0.809	0.819	0.838	0.831	0.844	0.877	0.782	0.79	0.845
96.8	0.855	0.839	0.902	0.799	0.813	0.834	0.791	0.823	0.827	0.803	0.818	0.865	0.756	0.816	0.867	0.809	0.819	0.838	0.831	0.844	0.877	0.781	0.79	0.845
97	0.856	0.84	0.902	0.799	0.813	0.834	0.791	0.823	0.828	0.804	0.817	0.865	0.756	0.816	0.867	0.809	0.819	0.838	0.831	0.844	0.877	0.781	0.79	0.845
97.2	0.856	0.84	0.902	0.799	0.813	0.834	0.791	0.823	0.828	0.804	0.817	0.865	0.757	0.816	0.867	0.809	0.819	0.838	0.831	0.844	0.877	0.781	0.79	0.846
97.4	0.856	0.84	0.902	0.799	0.813	0.834	0.791	0.823	0.828	0.804	0.817	0.865	0.757	0.816	0.867	0.809	0.819	0.838	0.831	0.844	0.877	0.781	0.79	0.846
97.6	0.856	0.84	0.903	0.799	0.812	0.834	0.791	0.823	0.828	0.804	0.816	0.866	0.757	0.816	0.867	0.809	0.818	0.838	0.831	0.844	0.877	0.781	0.79	0.846
97.8	0.856	0.84	0.903	0.799	0.812	0.834	0.791	0.823	0.829	0.804	0.816	0.866	0.757	0.816	0.867	0.809	0.818	0.838	0.831	0.844	0.877	0.781	0.79	0.846
98	0.856	0.839	0.903	0.799	0.812	0.834	0.791	0.823	0.829	0.804	0.816	0.866	0.757	0.816	0.867	0.809	0.818	0.838	0.831	0.844	0.877	0.781	0.79	0.846
98.2	0.856	0.839	0.903	0.799	0.812	0.834	0.792	0.823	0.829	0.804	0.816	0.866	0.756	0.816	0.868	0.809	0.818	0.838	0.831	0.844	0.877	0.781	0.79	0.847
98.4	0.856	0.84	0.903	0.799	0.812	0.834	0.791	0.823	0.829	0.803	0.816	0.866	0.756	0.816	0.868	0.808	0.818	0.837	0.831	0.844	0.877	0.781	0.79	0.847
98.6	0.856	0.84	0.903	0.799	0.812	0.834	0.791	0.823	0.829	0.803	0.816	0.866	0.756	0.815	0.868	0.808	0.818	0.837	0.831	0.844	0.878	0.781	0.79	0.847
98.8	0.856	0.84	0.903	0.799	0.812	0.834	0.791	0.823	0.83	0.803	0.816	0.866	0.756	0.815	0.868	0.808	0.817	0.837	0.831	0.844	0.878	0.782	0.79	0.847
99	0.855	0.84	0.903	0.799	0.812	0.834	0.791	0.823	0.83	0.804	0.816	0.866	0.757	0.815	0.868	0.808	0.817	0.837	0.831	0.844	0.878	0.782	0.789	0.847
99.2	0.855	0.84	0.903	0.799	0.812	0.834	0.791	0.823	0.83	0.804	0.816	0.866	0.757	0.815	0.868	0.808	0.817	0.837	0.831	0.844	0.878	0.782	0.789	0.847
99.4	0.855	0.84	0.903	0.799	0.813	0.834	0.792	0.823	0.83	0.804	0.816	0.866	0.757	0.815	0.868	0.808	0.817	0.837	0.832	0.843	0.878	0.782	0.789	0.847
99.6	0.855	0.84	0.903	0.799	0.813	0.834	0.792	0.823	0.83	0.804	0.816	0.866	0.757	0.815	0.868	0.808	0.817	0.837	0.832	0.843	0.878	0.782	0.789	0.847
99.8	0.855	0.84	0.903	0.799	0.813	0.834	0.792	0.823	0.83	0.805	0.816	0.865	0.758	0.815	0.868	0.808	0.817	0.838	0.832	0.843	0.878	0.782	0.789	0.847
100	0.856	0.84	0.904	0.8	0.813	0.834	0.792	0.823	0.83	0.805	0.817	0.865	0.758	0.815	0.867	0.808	0.817	0.838	0.832	0.843	0.878	0.782	0.789	0.847
100.2	0.856	0.84	0.904	0.8	0.813	0.834	0.792	0.823	0.83	0.805	0.817	0.865	0.758	0.815	0.867	0.808	0.817	0.839	0.832	0.844	0.878	0.781	0.789	0.847
100.4	0.856	0.84	0.904	0.8	0.813	0.834	0.792	0.823	0.83	0.805	0.817	0.865	0.758	0.815	0.867	0.808	0.817	0.839	0.832	0.844	0.878	0.781	0.789	0.847
100.6	0.856	0.84	0.904	0.8	0.813	0.835	0.792	0.823	0.829	0.805	0.817	0.865	0.759	0.815	0.868	0.808	0.817	0.839	0.832	0.844	0.878	0.78	0.789	0.847
100.8	0.857	0.84	0.904	0.8	0.812	0.835	0.792	0.823	0.829	0.805	0.817	0.865	0.759	0.815	0.868	0.807	0.817	0.84	0.832	0.844	0.878	0.78	0.789	0.848
101	0.857	0.841	0.904	0.8	0.812	0.835	0.792	0.823	0.829	0.806	0.817	0.866	0.759	0.815	0.868	0.807	0.816	0.84	0.832	0.844	0.878	0.78	0.789	0.848
101.2	0.857	0.84	0.903	0.8	0.812	0.834	0.792	0.823	0.829	0.806	0.816	0.866	0.759	0.814	0.868	0.807	0.816	0.84	0.832	0.845	0.878	0.78	0.789	0.848
101.4	0.857	0.84	0.903	0.8	0.812	0.834	0.792	0.823	0.829	0.806	0.816	0.866	0.758	0.814	0.868	0.807	0.817	0.84	0.832	0.845	0.877	0.78	0.789	0.848
101.6	0.857	0.84	0.903	0.8	0.812	0.834	0.792	0.823	0.829	0.806	0.816	0.867	0.758	0.814	0.868	0.808	0.817	0.84	0.832	0.844	0.877	0.78	0.789	0.848
101.8	0.857	0.84	0.903	0.8	0.812	0.834	0.792	0.822	0.829	0.805	0.816	0.867	0.757	0.814	0.868	0.808	0.817	0.84	0.831	0.844	0.877	0.78	0.789	0.848
102	0.857	0.84	0.903	0.8	0.812	0.834	0.792	0.822	0.829	0.805	0.816	0.867	0.757	0.814	0.868	0.808	0.817	0.839	0.831	0.844	0.877	0.78	0.789	0.848
102.2	0.857	0.84	0.903	0.8	0.813	0.834	0.792	0.822	0.829	0.805	0.816	0.867	0.756	0.814	0.868	0.808	0.817	0.839	0.832	0.844	0.877	0.78	0.79	0.848
102.4	0.857	0.84	0.902	0.8	0.813	0.834	0.792	0.822	0.829	0.805	0.816	0.867	0.756	0.814	0.868	0.808	0.817	0.839	0.832	0.844	0.877	0.781	0.79	0.847
102.6	0.857	0.84	0.902	0.8	0.813	0.834	0.792	0.822	0.829	0.804	0.815	0.867	0.755	0.814	0.867	0.808	0.817	0.838	0.832	0.844	0.877	0.781	0.79	0.847
102.8	0.857	0.84	0.902	0.8	0.813	0.834	0.792	0.822	0.829	0.804	0.815	0.867	0.755	0.814	0.867	0.809	0.817	0.838	0.832	0.844	0.877	0.781	0.79	0.847
103	0.857	0.84	0.902	0.8	0.814	0.833	0.791	0.822	0.829	0.804	0.815	0.867	0.755	0.814	0.867	0.809	0.817	0.838	0.832	0.844	0.877	0.782	0.79	0.847
103.2	0.857	0.84	0.902	0.8	0.814	0.834	0.791	0.822	0.829	0.804	0.816	0.867	0.755	0.814	0.867	0.809	0.817	0.838	0.832	0.844	0.877	0.782	0.79	0.846
103.4	0.857	0.84	0.902	0.8	0.814	0.834	0.791	0.822	0.829	0.804	0.816	0.866	0.756	0.815	0.867	0.809	0.818	0.839	0.833	0.844	0.877	0.782	0.79	0.846
103.6	0.858	0.84	0.902	0.8	0.815	0.834	0.791	0.822	0.83	0.804	0.816	0.866	0.756	0.815	0.868	0.809	0.818	0.839	0.833	0.843	0.877	0.782	0.79	0.846
103.8	0.858	0.84	0.902	0.801	0.815	0.834	0.791	0.823	0.83	0.804	0.816	0.866	0.756	0.816	0.868	0.809	0.818	0.839	0.833	0.843	0.877	0.782	0.79	0.846
104	0.858	0.84	0.902	0.801	0.815	0.834	0.792	0.823	0.83	0.804	0.817	0.866	0.757	0.816	0.868	0.809	0.818	0.839	0.833	0.843	0.877	0.781	0.79	0.846
104.2	0.858	0.84	0.902	0.801	0.815	0.834	0.792	0.823	0.83	0.804	0.817	0.866	0.757	0.816	0.868	0.808	0.818	0.839	0.833	0.843	0.877	0.781	0.789	0.847
104.4	0.859	0.84	0.902	0.801	0.814	0.834	0.792	0.823	0.83	0.804	0.817	0.866	0.757	0.817	0.869	0.808	0.818	0.84	0.833	0.843	0.877	0.781	0.789	0.847
104.6	0.859	0.84	0.902	0.801	0.814	0.834	0.793	0.823	0.83	0.804	0.817	0.866	0.757	0.817	0.869	0.808	0.818	0.84	0.833	0.843	0.877	0.781	0.789	0.847
104.8	0.859	0.84	0.902	0.801	0.814	0.834	0.793	0.823	0.83	0.805	0.817	0.866	0.757	0.817	0.869	0.808	0.819	0.84	0.833	0.843	0.878	0.781	0.789	0.848
105	0.859	0.841	0.902	0.801	0.813	0.834	0.793	0.823	0.829	0.805	0.817	0.866	0.757	0.817	0.869	0.808	0.819	0.84	0.833	0.843	0.878	0.781	0.788	0.848
105.2	0.859	0.841	0.903	0.801	0.813	0.834	0.793	0.823	0.829	0.805	0.817	0.866	0.756	0.817	0.869	0.809	0.819	0.84	0.832	0.842	0.878	0.781	0.788	0.848
105.4	0.859	0.841	0.903	0.801	0.813	0.834	0.794	0.823	0.829	0.806	0.817	0.866	0.756	0.816	0.869	0.809	0.819	0.84	0.832	0.842	0.879	0.781	0.788	0.848
105.6	0.859	0.841	0.903	0.801	0.812	0.833	0.794	0.823	0.829	0.806	0.817	0.866	0.756	0.816	0.869	0.809	0.819	0.84	0.832	0.842	0.879	0.781	0.787	0.848
105.8	0.859	0.841	0.903	0.801	0.812	0.833	0.794	0.823	0.829	0.806	0.817	0.866	0.755	0.816	0.869	0.81	0.82	0.84	0.831	0.842	0.88	0.781	0.787	0.848
106	0.859	0.841	0.903	0.801	0.812	0.833	0.794	0.823	0.829	0.806	0.816	0.866	0.755	0.816	0.869	0.81	0.82	0.84	0.831	0.843	0.88	0.781	0.787	0.848
106.2	0.859	0.842	0.903	0.801	0.812	0.833	0.794	0.823	0.83	0.806	0.816	0.866	0.755	0.816	0.869	0.81	0.819	0.84	0.831	0.843	0.88	0.781	0.787	0.848
106.4	0.859	0.842	0.903	0.801	0.812	0.833	0.794	0.823	0.83	0.806	0.816	0.866	0.755	0.816	0.869	0.81	0.819	0.84	0.831	0.843	0.879	0.781	0.787	0.848
106.6	0.86	0.842	0.903	0.801	0.812	0.832	0.794	0.823	0.829	0.806	0.816	0.867	0.754	0.816	0.869	0.81	0.819	0.84	0.831	0.843	0.879	0.782	0.787	0.848
106.8	0.86	0.842	0.903	0.801	0.812	0.832	0.794	0.823	0.829	0.806	0.817	0.867	0.754	0.816	0.87	0.81	0.819	0.84	0.831	0.843	0.879	0.782	0.787	0.848
107	0.86	0.842	0.903	0.801	0.812	0.832	0.794	0.823	0.829	0.806	0.817	0.867	0.754	0.815	0.87	0.81	0.818	0.84	0.831	0.843	0.879	0.782	0.788	0.848
107.2	0.86	0.841	0.904	0.801	0.812	0.832	0.794	0.823	0.829	0.806	0.817	0.867	0.754	0.815	0.87	0.81	0.818	0.84	0.831	0.844	0.879	0.783	0.788	0.847
107.4	0.86	0.841	0.904	0.801	0.813	0.832	0.794	0.823	0.829	0.806	0.817	0.867	0.754	0.816	0.87	0.81	0.818	0.84	0.831	0.844	0.879	0.783	0.788	0.847
107.6	0.86	0.841	0.904	0.801	0.813	0.832	0.794	0.822	0.829	0.805	0.817	0.867	0.754	0.816	0.87	0.81	0.817	0.84	0.831	0.844	0.879	0.783	0.788	0.847
107.8	0.86	0.841	0.904	0.801	0.813	0.833	0.794	0.822	0.829	0.805	0.817	0.868	0.754	0.816	0.871	0.81	0.817	0.84	0.831	0.844	0.879	0.783	0.789	0.847
108	0.86	0.841	0.904	0.801	0.813	0.833	0.794	0.822	0.828	0.806	0.818	0.868	0.754	0.816	0.871	0.81	0.817	0.84	0.831	0.844	0.879	0.783	0.789	0.847
108.2	0.86	0.841	0.904	0.801	0.813	0.832	0.794	0.822	0.828	0.806	0.818	0.868	0.754	0.816	0.871	0.81	0.817	0.84	0.831	0.844	0.879	0.783	0.789	0.847
108.4	0.86	0.841	0.904	0.801	0.813	0.832	0.794	0.822	0.828	0.806	0.818	0.868	0.754	0.816	0.871	0.81	0.817	0.84	0.832	0.844	0.879	0.784	0.789	0.848
108.6	0.86	0.841	0.904	0.801	0.813	0.832	0.794	0.822	0.828	0.806	0.818	0.868	0.754	0.816	0.871	0.81	0.817	0.84	0.832	0.844	0.879	0.784	0.789	0.847
108.8	0.86	0.841	0.904	0.802	0.813	0.832	0.794	0.822	0.828	0.806	0.818	0.868	0.753	0.816	0.871	0.81	0.817	0.839	0.832	0.844	0.879	0.784	0.789	0.848
109	0.86	0.842	0.904	0.802	0.813	0.832	0.794	0.822	0.828	0.806	0.817	0.868	0.753	0.816	0.871	0.81	0.818	0.839	0.832	0.844	0.879	0.784	0.79	0.848
109.2	0.861	0.842	0.905	0.802	0.813	0.832	0.794	0.822	0.829	0.806	0.817	0.868	0.753	0.816	0.871	0.81	0.818	0.839	0.832	0.844	0.879	0.784	0.79	0.848
109.4	0.861	0.842	0.905	0.802	0.813	0.833	0.794	0.822	0.829	0.806	0.817	0.868	0.753	0.817	0.872	0.811	0.818	0.839	0.832	0.844	0.879	0.784	0.79	0.848
109.6	0.861	0.842	0.905	0.802	0.814	0.833	0.794	0.822	0.829	0.806	0.817	0.868	0.754	0.817	0.872	0.811	0.818	0.839	0.832	0.844	0.879	0.784	0.79	0.848
109.8	0.861	0.842	0.905	0.802	0.814	0.833	0.794	0.822	0.83	0.806	0.817	0.868	0.754	0.817	0.872	0.811	0.818	0.839	0.832	0.844	0.879	0.784	0.79	0.848
110	0.861	0.843	0.905	0.802	0.814	0.833	0.794	0.823	0.83	0.806	0.816	0.868	0.754	0.818	0.872	0.811	0.819	0.84	0.832	0.844	0.879	0.783	0.79	0.848
110.2	0.861	0.843	0.905	0.802	0.814	0.833	0.794	0.823	0.83	0.806	0.816	0.867	0.754	0.818	0.872	0.811	0.819	0.84	0.832	0.844	0.879	0.783	0.79	0.848
110.4	0.861	0.843	0.905	0.802	0.814	0.833	0.795	0.823	0.83	0.806	0.816	0.867	0.754	0.818	0.872	0.811	0.819	0.84	0.832	0.843	0.878	0.782	0.79	0.848
110.6	0.861	0.843	0.905	0.802	0.814	0.833	0.795	0.823	0.83	0.806	0.816	0.867	0.754	0.818	0.872	0.811	0.819	0.84	0.832	0.843	0.879	0.782	0.79	0.848
110.8	0.861	0.843	0.905	0.802	0.814	0.833	0.795	0.823	0.83	0.806	0.816	0.867	0.754	0.818	0.873	0.811	0.82	0.84	0.832	0.843	0.879	0.782	0.79	0.847
111	0.861	0.843	0.905	0.802	0.814	0.834	0.795	0.823	0.83	0.807	0.816	0.867	0.754	0.818	0.873	0.811	0.82	0.84	0.832	0.843	0.879	0.781	0.79	0.847
111.2	0.861	0.843	0.905	0.802	0.813	0.834	0.795	0.823	0.83	0.807	0.816	0.867	0.754	0.818	0.873	0.811	0.82	0.841	0.832	0.843	0.879	0.781	0.79	0.847
111.4	0.862	0.842	0.905	0.802	0.813	0.834	0.796	0.824	0.83	0.807	0.816	0.867	0.754	0.818	0.873	0.811	0.82	0.841	0.832	0.843	0.879	0.781	0.79	0.847
111.6	0.862	0.842	0.904	0.802	0.813	0.834	0.796	0.824	0.83	0.807	0.816	0.867	0.754	0.817	0.873	0.811	0.82	0.841	0.832	0.843	0.879	0.781	0.79	0.847
111.8	0.862	0.842	0.904	0.802	0.812	0.834	0.795	0.824	0.83	0.807	0.816	0.867	0.754	0.817	0.873	0.811	0.82	0.841	0.832	0.844	0.879	0.781	0.79	0.847
112	0.862	0.842	0.904	0.802	0.812	0.834	0.795	0.824	0.83	0.808	0.816	0.867	0.754	0.817	0.873	0.81	0.82	0.841	0.832	0.844	0.879	0.781	0.79	0.847
112.2	0.862	0.842	0.904	0.802	0.812	0.834	0.795	0.824	0.83	0.808	0.817	0.868	0.754	0.816	0.873	0.81	0.82	0.841	0.832	0.844	0.879	0.781	0.79	0.847
112.4	0.862	0.843	0.904	0.802	0.812	0.834	0.795	0.824	0.83	0.808	0.817	0.868	0.754	0.816	0.873	0.81	0.82	0.841	0.833	0.843	0.879	0.782	0.79	0.848
112.6	0.862	0.843	0.904	0.802	0.812	0.834	0.794	0.824	0.83	0.808	0.817	0.868	0.753	0.815	0.873	0.81	0.819	0.84	0.833	0.843	0.879	0.782	0.79	0.848
112.8	0.862	0.843	0.905	0.802	0.812	0.833	0.794	0.824	0.83	0.808	0.817	0.868	0.753	0.815	0.873	0.81	0.819	0.84	0.833	0.843	0.878	0.782	0.79	0.848
113	0.862	0.843	0.905	0.802	0.812	0.833	0.794	0.824	0.83	0.807	0.818	0.868	0.753	0.815	0.872	0.809	0.819	0.84	0.833	0.843	0.879	0.782	0.79	0.848
113.2	0.862	0.843	0.905	0.802	0.812	0.833	0.794	0.824	0.83	0.807	0.818	0.868	0.753	0.815	0.872	0.809	0.818	0.84	0.833	0.843	0.879	0.783	0.79	0.848
113.4	0.862	0.844	0.905	0.802	0.812	0.833	0.794	0.824	0.829	0.807	0.818	0.868	0.754	0.815	0.872	0.809	0.818	0.839	0.833	0.843	0.879	0.783	0.79	0.848
113.6	0.862	0.844	0.905	0.803	0.812	0.833	0.794	0.824	0.829	0.807	0.818	0.869	0.754	0.815	0.872	0.809	0.818	0.839	0.833	0.843	0.879	0.783	0.79	0.849
113.8	0.863	0.844	0.906	0.803	0.812	0.833	0.794	0.824	0.829	0.807	0.818	0.869	0.754	0.815	0.872	0.809	0.818	0.839	0.833	0.843	0.879	0.782	0.789	0.849
114	0.863	0.844	0.906	0.803	0.812	0.833	0.794	0.824	0.829	0.806	0.818	0.869	0.754	0.816	0.872	0.809	0.818	0.839	0.833	0.843	0.879	0.782	0.789	0.849
114.2	0.863	0.844	0.906	0.803	0.812	0.833	0.794	0.823	0.829	0.806	0.818	0.869	0.753	0.816	0.872	0.81	0.818	0.839	0.833	0.843	0.879	0.782	0.789	0.849
114.4	0.863	0.844	0.906	0.804	0.812	0.833	0.794	0.823	0.83	0.806	0.818	0.869	0.753	0.816	0.872	0.81	0.819	0.839	0.832	0.843	0.88	0.782	0.789	0.849
114.6	0.862	0.844	0.906	0.804	0.812	0.833	0.794	0.824	0.83	0.806	0.818	0.869	0.753	0.816	0.872	0.81	0.819	0.839	0.832	0.843	0.88	0.782	0.789	0.849
114.8	0.862	0.844	0.906	0.804	0.812	0.833	0.795	0.824	0.83	0.806	0.818	0.869	0.753	0.817	0.872	0.81	0.819	0.839	0.832	0.843	0.88	0.782	0.79	0.849
115	0.862	0.844	0.906	0.804	0.812	0.833	0.795	0.824	0.831	0.806	0.818	0.869	0.752	0.817	0.872	0.81	0.819	0.84	0.832	0.843	0.88	0.783	0.79	0.849
115.2	0.862	0.844	0.906	0.804	0.812	0.834	0.795	0.824	0.831	0.806	0.818	0.87	0.752	0.817	0.872	0.811	0.82	0.84	0.832	0.843	0.88	0.783	0.79	0.849
115.4	0.862	0.844	0.906	0.804	0.813	0.834	0.795	0.824	0.831	0.806	0.818	0.87	0.751	0.817	0.873	0.811	0.82	0.84	0.832	0.843	0.88	0.783	0.79	0.85
115.6	0.862	0.843	0.905	0.804	0.813	0.834	0.795	0.824	0.831	0.806	0.818	0.87	0.75	0.817	0.873	0.811	0.82	0.84	0.832	0.843	0.88	0.782	0.789	0.85
115.8	0.861	0.843	0.906	0.804	0.813	0.833	0.795	0.824	0.831	0.806	0.818	0.871	0.749	0.817	0.873	0.811	0.82	0.84	0.832	0.843	0.88	0.782	0.789	0.85
116	0.861	0.843	0.906	0.804	0.813	0.833	0.795	0.824	0.831	0.806	0.818	0.871	0.748	0.817	0.873	0.811	0.82	0.841	0.832	0.843	0.88	0.782	0.789	0.85
116.2	0.861	0.843	0.906	0.803	0.813	0.833	0.795	0.824	0.831	0.806	0.818	0.871	0.747	0.817	0.873	0.812	0.82	0.841	0.832	0.843	0.879	0.782	0.789	0.85
116.4	0.861	0.843	0.906	0.803	0.813	0.833	0.795	0.824	0.831	0.806	0.818	0.87	0.746	0.817	0.873	0.812	0.82	0.841	0.833	0.843	0.88	0.782	0.789	0.85
116.6	0.861	0.843	0.906	0.803	0.813	0.833	0.795	0.824	0.831	0.806	0.818	0.87	0.745	0.817	0.873	0.812	0.819	0.841	0.833	0.843	0.88	0.782	0.789	0.85
116.8	0.861	0.843	0.906	0.803	0.813	0.833	0.795	0.824	0.831	0.807	0.818	0.87	0.744	0.817	0.873	0.811	0.819	0.842	0.833	0.843	0.88	0.783	0.789	0.85
117	0.861	0.843	0.907	0.803	0.813	0.833	0.795	0.824	0.831	0.807	0.817	0.87	0.743	0.817	0.873	0.811	0.819	0.842	0.833	0.843	0.88	0.783	0.789	0.849
117.2	0.861	0.843	0.907	0.803	0.813	0.832	0.795	0.824	0.831	0.807	0.817	0.87	0.742	0.817	0.873	0.811	0.819	0.841	0.834	0.844	0.88	0.783	0.789	0.849
117.4	0.861	0.843	0.907	0.803	0.813	0.832	0.795	0.824	0.831	0.807	0.817	0.87	0.742	0.817	0.873	0.811	0.819	0.841	0.834	0.844	0.881	0.783	0.789	0.849
117.6	0.862	0.843	0.907	0.803	0.813	0.832	0.795	0.824	0.832	0.807	0.817	0.87	0.741	0.817	0.873	0.81	0.819	0.841	0.834	0.844	0.881	0.783	0.788	0.85
117.8	0.862	0.844	0.908	0.803	0.813	0.832	0.795	0.824	0.832	0.807	0.817	0.869	0.74	0.817	0.873	0.81	0.819	0.841	0.833	0.844	0.881	0.784	0.788	0.85
118	0.862	0.844	0.908	0.803	0.814	0.832	0.795	0.823	0.832	0.807	0.817	0.869	0.74	0.817	0.873	0.81	0.819	0.841	0.833	0.845	0.881	0.784	0.788	0.85
118.2	0.862	0.844	0.908	0.803	0.814	0.832	0.795	0.824	0.832	0.807	0.818	0.869	0.739	0.817	0.872	0.81	0.82	0.841	0.833	0.845	0.881	0.784	0.789	0.85
118.4	0.863	0.845	0.909	0.804	0.814	0.832	0.795	0.824	0.832	0.807	0.818	0.869	0.739	0.817	0.872	0.81	0.82	0.841	0.832	0.845	0.882	0.785	0.789	0.85
118.6	0.863	0.845	0.909	0.804	0.815	0.832	0.795	0.824	0.832	0.807	0.818	0.869	0.74	0.816	0.872	0.81	0.82	0.84	0.832	0.845	0.882	0.785	0.789	0.85
118.8	0.863	0.845	0.909	0.805	0.815	0.833	0.795	0.824	0.832	0.807	0.818	0.869	0.74	0.816	0.872	0.81	0.82	0.84	0.832	0.845	0.882	0.785	0.789	0.85
119	0.863	0.845	0.91	0.805	0.815	0.833	0.795	0.824	0.832	0.807	0.819	0.869	0.741	0.817	0.872	0.81	0.82	0.84	0.832	0.845	0.882	0.785	0.789	0.85
119.2	0.864	0.845	0.909	0.805	0.815	0.833	0.795	0.825	0.832	0.807	0.819	0.869	0.741	0.817	0.872	0.81	0.82	0.839	0.832	0.845	0.882	0.785	0.79	0.85
119.4	0.864	0.845	0.909	0.805	0.815	0.833	0.795	0.825	0.831	0.806	0.819	0.869	0.741	0.817	0.873	0.81	0.82	0.839	0.832	0.845	0.882	0.785	0.79	0.85
119.6	0.864	0.845	0.909	0.806	0.815	0.833	0.796	0.825	0.831	0.806	0.819	0.869	0.741	0.818	0.873	0.811	0.82	0.839	0.832	0.845	0.882	0.785	0.79	0.85
119.8	0.864	0.845	0.908	0.806	0.815	0.833	0.796	0.825	0.83	0.806	0.819	0.869	0.742	0.818	0.873	0.811	0.82	0.839	0.832	0.845	0.882	0.785	0.79	0.85
120	0.864	0.845	0.908	0.806	0.814	0.834	0.796	0.825	0.83	0.806	0.819	0.869	0.742	0.818	0.873	0.811	0.82	0.839	0.832	0.845	0.882	0.785	0.79	0.85
120.2	0.864	0.845	0.908	0.806	0.814	0.834	0.796	0.825	0.83	0.806	0.819	0.869	0.743	0.819	0.873	0.811	0.82	0.839	0.832	0.845	0.882	0.785	0.79	0.85
120.4	0.864	0.845	0.907	0.806	0.814	0.834	0.796	0.825	0.83	0.806	0.819	0.87	0.743	0.819	0.873	0.811	0.82	0.839	0.832	0.845	0.882	0.784	0.789	0.85
120.6	0.864	0.845	0.907	0.806	0.814	0.834	0.796	0.825	0.829	0.807	0.819	0.87	0.743	0.819	0.873	0.811	0.82	0.84	0.832	0.845	0.882	0.784	0.789	0.85
120.8	0.864	0.844	0.906	0.806	0.813	0.834	0.796	0.825	0.829	0.807	0.819	0.87	0.743	0.819	0.873	0.81	0.82	0.84	0.833	0.845	0.882	0.784	0.789	0.85
121	0.864	0.844	0.906	0.806	0.813	0.834	0.796	0.825	0.829	0.807	0.818	0.87	0.743	0.819	0.873	0.81	0.82	0.84	0.832	0.845	0.882	0.784	0.789	0.85
121.2	0.864	0.844	0.906	0.805	0.813	0.834	0.796	0.824	0.829	0.808	0.818	0.87	0.742	0.819	0.873	0.81	0.82	0.841	0.832	0.845	0.882	0.784	0.789	0.85
121.4	0.864	0.844	0.906	0.805	0.813	0.834	0.796	0.824	0.829	0.808	0.818	0.87	0.742	0.819	0.873	0.81	0.82	0.841	0.832	0.845	0.882	0.784	0.789	0.85
121.6	0.864	0.844	0.906	0.805	0.813	0.834	0.796	0.824	0.829	0.808	0.818	0.87	0.742	0.818	0.873	0.81	0.82	0.841	0.832	0.845	0.882	0.784	0.789	0.85
121.8	0.864	0.844	0.906	0.805	0.813	0.833	0.796	0.824	0.829	0.808	0.818	0.87	0.741	0.818	0.873	0.81	0.82	0.842	0.832	0.845	0.881	0.785	0.789	0.85
122	0.864	0.844	0.906	0.805	0.813	0.833	0.796	0.824	0.829	0.808	0.818	0.87	0.741	0.818	0.873	0.81	0.82	0.842	0.832	0.844	0.881	0.785	0.789	0.85
122.2	0.863	0.844	0.906	0.805	0.813	0.833	0.796	0.824	0.829	0.808	0.818	0.87	0.74	0.818	0.873	0.81	0.82	0.842	0.832	0.844	0.882	0.785	0.789	0.85
122.4	0.863	0.844	0.906	0.805	0.814	0.833	0.796	0.824	0.829	0.808	0.818	0.87	0.739	0.818	0.873	0.811	0.82	0.842	0.832	0.844	0.882	0.786	0.789	0.85
122.6	0.863	0.844	0.906	0.804	0.814	0.833	0.796	0.824	0.829	0.808	0.818	0.87	0.739	0.818	0.873	0.811	0.82	0.842	0.832	0.844	0.882	0.786	0.789	0.85
122.8	0.863	0.844	0.906	0.804	0.814	0.834	0.796	0.824	0.829	0.808	0.818	0.87	0.738	0.818	0.873	0.811	0.82	0.841	0.832	0.843	0.882	0.786	0.79	0.85
123	0.864	0.844	0.907	0.804	0.814	0.834	0.797	0.824	0.829	0.808	0.818	0.87	0.738	0.818	0.873	0.811	0.82	0.842	0.832	0.843	0.882	0.786	0.79	0.85
123.2	0.864	0.845	0.907	0.804	0.814	0.834	0.797	0.824	0.83	0.808	0.818	0.87	0.737	0.818	0.873	0.811	0.82	0.842	0.833	0.843	0.882	0.786	0.79	0.85
123.4	0.864	0.845	0.907	0.804	0.813	0.834	0.797	0.825	0.83	0.808	0.818	0.87	0.737	0.819	0.873	0.811	0.82	0.842	0.833	0.843	0.882	0.786	0.79	0.85
123.6	0.865	0.845	0.907	0.804	0.813	0.833	0.798	0.825	0.83	0.808	0.817	0.87	0.737	0.819	0.873	0.811	0.82	0.843	0.833	0.843	0.882	0.786	0.79	0.85
123.8	0.865	0.845	0.907	0.804	0.813	0.833	0.798	0.825	0.83	0.808	0.817	0.871	0.737	0.819	0.873	0.811	0.82	0.843	0.833	0.843	0.882	0.786	0.79	0.85
124	0.866	0.845	0.908	0.804	0.813	0.833	0.798	0.825	0.83	0.808	0.817	0.871	0.736	0.819	0.873	0.811	0.82	0.843	0.833	0.843	0.882	0.786	0.79	0.85
124.2	0.866	0.845	0.908	0.805	0.813	0.833	0.798	0.825	0.83	0.808	0.817	0.871	0.736	0.819	0.873	0.811	0.82	0.843	0.833	0.843	0.882	0.785	0.79	0.85
124.4	0.866	0.845	0.908	0.805	0.813	0.833	0.798	0.825	0.83	0.808	0.817	0.871	0.736	0.819	0.874	0.811	0.82	0.844	0.833	0.843	0.882	0.785	0.79	0.85
124.6	0.866	0.845	0.908	0.805	0.813	0.833	0.798	0.825	0.831	0.808	0.818	0.871	0.736	0.818	0.874	0.811	0.82	0.844	0.833	0.843	0.881	0.785	0.79	0.85
124.8	0.866	0.845	0.909	0.805	0.813	0.833	0.798	0.825	0.831	0.808	0.818	0.871	0.736	0.818	0.874	0.811	0.82	0.844	0.832	0.843	0.881	0.785	0.79	0.85
125	0.866	0.845	0.909	0.805	0.813	0.834	0.798	0.825	0.831	0.809	0.818	0.871	0.736	0.818	0.874	0.811	0.82	0.844	0.832	0.843	0.881	0.785	0.79	0.85
125.2	0.866	0.845	0.909	0.805	0.814	0.834	0.798	0.824	0.831	0.809	0.818	0.871	0.736	0.818	0.874	0.811	0.82	0.844	0.833	0.843	0.88	0.784	0.79	0.85
125.4	0.866	0.845	0.909	0.806	0.814	0.834	0.798	0.824	0.832	0.808	0.818	0.871	0.736	0.818	0.874	0.811	0.82	0.843	0.833	0.843	0.88	0.784	0.79	0.85
125.6	0.866	0.845	0.909	0.806	0.814	0.834	0.798	0.824	0.832	0.808	0.818	0.871	0.735	0.818	0.875	0.811	0.82	0.843	0.833	0.843	0.88	0.784	0.79	0.85
125.8	0.866	0.844	0.91	0.806	0.814	0.834	0.798	0.825	0.832	0.808	0.818	0.871	0.735	0.818	0.875	0.811	0.82	0.842	0.833	0.843	0.88	0.785	0.791	0.85
126	0.865	0.844	0.91	0.806	0.814	0.834	0.798	0.825	0.832	0.808	0.818	0.871	0.735	0.818	0.875	0.81	0.82	0.842	0.833	0.844	0.88	0.785	0.791	0.85
126.2	0.865	0.844	0.911	0.806	0.815	0.834	0.798	0.825	0.832	0.808	0.818	0.871	0.734	0.818	0.875	0.81	0.82	0.842	0.834	0.844	0.88	0.785	0.791	0.85
126.4	0.866	0.844	0.911	0.806	0.815	0.834	0.797	0.825	0.832	0.808	0.819	0.871	0.734	0.819	0.875	0.81	0.82	0.841	0.834	0.844	0.88	0.785	0.791	0.85
126.6	0.866	0.844	0.911	0.806	0.815	0.834	0.797	0.825	0.832	0.808	0.819	0.871	0.734	0.819	0.874	0.81	0.82	0.841	0.834	0.844	0.881	0.785	0.791	0.85
126.8	0.866	0.844	0.912	0.806	0.815	0.834	0.797	0.825	0.832	0.808	0.818	0.871	0.734	0.819	0.874	0.811	0.82	0.841	0.834	0.845	0.881	0.785	0.791	0.85
127	0.866	0.844	0.912	0.807	0.815	0.833	0.798	0.825	0.832	0.808	0.818	0.871	0.734	0.819	0.874	0.811	0.82	0.841	0.834	0.845	0.881	0.786	0.791	0.85
127.2	0.867	0.844	0.912	0.807	0.815	0.833	0.798	0.825	0.832	0.808	0.818	0.871	0.734	0.82	0.875	0.811	0.82	0.841	0.834	0.845	0.882	0.786	0.79	0.85
127.4	0.867	0.844	0.912	0.807	0.815	0.833	0.798	0.826	0.832	0.808	0.817	0.871	0.734	0.82	0.875	0.811	0.82	0.841	0.834	0.845	0.882	0.786	0.79	0.85
127.6	0.867	0.845	0.912	0.807	0.815	0.833	0.798	0.826	0.832	0.808	0.817	0.872	0.734	0.82	0.875	0.811	0.82	0.841	0.834	0.845	0.882	0.786	0.79	0.85
127.8	0.868	0.845	0.911	0.807	0.815	0.833	0.799	0.826	0.832	0.808	0.817	0.872	0.734	0.819	0.875	0.811	0.82	0.842	0.834	0.845	0.883	0.786	0.789	0.85
128	0.868	0.845	0.911	0.807	0.814	0.833	0.799	0.826	0.832	0.808	0.817	0.872	0.734	0.819	0.875	0.811	0.819	0.842	0.833	0.845	0.883	0.786	0.789	0.85
128.2	0.868	0.846	0.911	0.807	0.814	0.834	0.799	0.826	0.832	0.808	0.817	0.872	0.734	0.819	0.875	0.811	0.819	0.842	0.833	0.844	0.883	0.786	0.789	0.851
128.4	0.868	0.846	0.91	0.807	0.814	0.834	0.799	0.826	0.832	0.808	0.817	0.872	0.734	0.819	0.875	0.811	0.819	0.842	0.833	0.844	0.884	0.786	0.79	0.851
128.6	0.868	0.846	0.91	0.807	0.814	0.834	0.799	0.826	0.832	0.808	0.817	0.872	0.734	0.818	0.875	0.811	0.819	0.843	0.833	0.844	0.884	0.786	0.79	0.851
128.8	0.868	0.846	0.91	0.807	0.814	0.834	0.799	0.826	0.832	0.808	0.818	0.872	0.734	0.818	0.876	0.812	0.819	0.843	0.833	0.843	0.885	0.786	0.79	0.851
129	0.868	0.846	0.91	0.807	0.814	0.834	0.799	0.826	0.832	0.808	0.818	0.872	0.733	0.818	0.876	0.812	0.819	0.843	0.833	0.843	0.885	0.786	0.79	0.851
129.2	0.868	0.846	0.91	0.806	0.814	0.834	0.798	0.826	0.832	0.808	0.818	0.872	0.733	0.817	0.876	0.812	0.82	0.843	0.833	0.843	0.885	0.785	0.791	0.851
129.4	0.868	0.846	0.91	0.806	0.814	0.834	0.798	0.826	0.832	0.809	0.818	0.872	0.733	0.817	0.877	0.812	0.82	0.843	0.833	0.843	0.885	0.785	0.791	0.851
129.6	0.867	0.846	0.91	0.806	0.813	0.834	0.798	0.826	0.832	0.809	0.818	0.872	0.733	0.817	0.877	0.812	0.82	0.843	0.832	0.843	0.885	0.785	0.791	0.851
129.8	0.867	0.846	0.91	0.806	0.813	0.834	0.798	0.826	0.832	0.809	0.818	0.872	0.733	0.817	0.877	0.812	0.82	0.843	0.832	0.843	0.884	0.785	0.791	0.851
130	0.867	0.846	0.91	0.806	0.813	0.834	0.798	0.826	0.832	0.809	0.818	0.872	0.733	0.817	0.877	0.812	0.82	0.843	0.832	0.843	0.884	0.785	0.792	0.851
130.2	0.867	0.845	0.911	0.806	0.813	0.834	0.798	0.826	0.832	0.81	0.818	0.872	0.733	0.817	0.878	0.811	0.82	0.843	0.832	0.844	0.883	0.785	0.792	0.851
130.4	0.867	0.845	0.911	0.806	0.814	0.833	0.797	0.826	0.832	0.81	0.818	0.872	0.733	0.818	0.878	0.811	0.82	0.843	0.831	0.844	0.883	0.785	0.791	0.851
130.6	0.867	0.845	0.911	0.806	0.814	0.833	0.797	0.826	0.832	0.81	0.818	0.872	0.732	0.818	0.878	0.811	0.821	0.843	0.831	0.844	0.882	0.784	0.791	0.851
130.8	0.867	0.845	0.912	0.806	0.814	0.833	0.797	0.825	0.832	0.81	0.817	0.872	0.732	0.818	0.878	0.811	0.821	0.843	0.832	0.845	0.882	0.784	0.791	0.851
131	0.867	0.846	0.912	0.807	0.814	0.833	0.798	0.825	0.832	0.81	0.817	0.872	0.732	0.818	0.878	0.811	0.821	0.843	0.832	0.845	0.882	0.784	0.79	0.851
131.2	0.867	0.846	0.912	0.807	0.814	0.833	0.798	0.825	0.832	0.81	0.817	0.872	0.732	0.818	0.878	0.812	0.821	0.843	0.832	0.845	0.882	0.784	0.79	0.85
131.4	0.867	0.846	0.912	0.808	0.814	0.833	0.798	0.825	0.832	0.81	0.817	0.872	0.732	0.819	0.877	0.812	0.821	0.843	0.832	0.845	0.882	0.784	0.789	0.85
131.6	0.867	0.846	0.912	0.808	0.814	0.833	0.798	0.825	0.831	0.809	0.817	0.872	0.732	0.819	0.877	0.812	0.821	0.843	0.832	0.845	0.882	0.784	0.789	0.85
131.8	0.868	0.847	0.912	0.808	0.815	0.833	0.798	0.826	0.831	0.809	0.817	0.872	0.733	0.819	0.877	0.812	0.821	0.843	0.833	0.844	0.882	0.784	0.789	0.85
132	0.868	0.847	0.912	0.808	0.815	0.832	0.798	0.826	0.832	0.809	0.817	0.872	0.733	0.819	0.876	0.812	0.821	0.844	0.833	0.844	0.883	0.784	0.789	0.85
132.2	0.869	0.847	0.912	0.808	0.815	0.832	0.798	0.826	0.832	0.809	0.817	0.872	0.733	0.819	0.876	0.813	0.821	0.844	0.833	0.844	0.883	0.784	0.789	0.85
132.4	0.869	0.847	0.912	0.808	0.815	0.832	0.798	0.826	0.832	0.809	0.817	0.872	0.733	0.819	0.876	0.813	0.822	0.844	0.834	0.844	0.883	0.784	0.789	0.85
132.6	0.869	0.847	0.911	0.808	0.815	0.832	0.797	0.826	0.832	0.808	0.817	0.872	0.732	0.819	0.876	0.813	0.822	0.844	0.834	0.844	0.883	0.784	0.789	0.85
132.8	0.869	0.846	0.911	0.808	0.815	0.832	0.797	0.826	0.831	0.808	0.817	0.873	0.732	0.818	0.876	0.813	0.822	0.844	0.834	0.844	0.883	0.785	0.789	0.85
133	0.87	0.846	0.911	0.808	0.815	0.832	0.797	0.826	0.831	0.808	0.817	0.873	0.732	0.818	0.876	0.813	0.822	0.844	0.834	0.844	0.883	0.785	0.789	0.85
133.2	0.87	0.846	0.91	0.808	0.815	0.832	0.797	0.826	0.831	0.808	0.818	0.873	0.732	0.818	0.876	0.813	0.822	0.844	0.834	0.844	0.883	0.784	0.789	0.851
133.4	0.87	0.846	0.91	0.808	0.815	0.833	0.797	0.826	0.831	0.809	0.818	0.873	0.732	0.818	0.876	0.812	0.822	0.844	0.834	0.844	0.883	0.784	0.789	0.851
133.6	0.87	0.846	0.91	0.808	0.815	0.833	0.797	0.826	0.831	0.809	0.818	0.873	0.732	0.818	0.877	0.812	0.822	0.843	0.834	0.844	0.883	0.785	0.79	0.851
133.8	0.87	0.846	0.91	0.808	0.815	0.833	0.797	0.826	0.832	0.809	0.818	0.873	0.732	0.818	0.877	0.812	0.822	0.843	0.834	0.845	0.883	0.785	0.79	0.851
134	0.87	0.847	0.909	0.808	0.814	0.833	0.797	0.826	0.832	0.809	0.819	0.874	0.732	0.818	0.877	0.811	0.822	0.843	0.833	0.845	0.883	0.785	0.79	0.852
134.2	0.87	0.847	0.909	0.808	0.814	0.833	0.797	0.826	0.832	0.809	0.819	0.874	0.732	0.818	0.877	0.811	0.822	0.843	0.833	0.845	0.883	0.785	0.79	0.852
134.4	0.87	0.847	0.909	0.808	0.814	0.834	0.797	0.826	0.832	0.809	0.819	0.874	0.732	0.818	0.878	0.811	0.822	0.843	0.833	0.846	0.883	0.785	0.79	0.852
134.6	0.869	0.847	0.909	0.808	0.814	0.834	0.797	0.826	0.832	0.809	0.819	0.875	0.732	0.818	0.878	0.811	0.822	0.842	0.833	0.846	0.883	0.785	0.789	0.852
134.8	0.869	0.847	0.909	0.808	0.814	0.834	0.798	0.826	0.832	0.809	0.819	0.875	0.732	0.818	0.878	0.811	0.822	0.842	0.833	0.846	0.883	0.785	0.789	0.852
135	0.869	0.847	0.909	0.808	0.815	0.834	0.798	0.826	0.832	0.809	0.819	0.875	0.732	0.819	0.878	0.811	0.822	0.842	0.833	0.846	0.883	0.785	0.789	0.851
135.2	0.869	0.847	0.909	0.808	0.815	0.834	0.798	0.826	0.832	0.809	0.819	0.875	0.733	0.819	0.878	0.811	0.822	0.842	0.833	0.846	0.883	0.785	0.789	0.851
135.4	0.869	0.847	0.909	0.808	0.815	0.834	0.799	0.826	0.832	0.809	0.819	0.875	0.733	0.82	0.878	0.811	0.822	0.842	0.833	0.846	0.883	0.784	0.789	0.851
135.6	0.869	0.847	0.91	0.808	0.815	0.834	0.799	0.826	0.832	0.809	0.819	0.875	0.733	0.82	0.878	0.811	0.822	0.842	0.833	0.845	0.883	0.784	0.789	0.851
135.8	0.869	0.847	0.91	0.808	0.815	0.834	0.8	0.826	0.832	0.809	0.819	0.875	0.733	0.82	0.878	0.811	0.822	0.842	0.833	0.845	0.883	0.785	0.789	0.851
136	0.869	0.847	0.91	0.808	0.815	0.834	0.8	0.826	0.833	0.809	0.819	0.875	0.734	0.82	0.877	0.812	0.823	0.842	0.833	0.845	0.883	0.785	0.79	0.851
136.2	0.869	0.847	0.911	0.808	0.815	0.834	0.8	0.827	0.833	0.809	0.819	0.874	0.734	0.82	0.877	0.812	0.823	0.842	0.833	0.845	0.883	0.785	0.79	0.85
136.4	0.869	0.848	0.911	0.807	0.815	0.834	0.8	0.827	0.833	0.809	0.819	0.874	0.734	0.82	0.877	0.812	0.822	0.842	0.833	0.845	0.883	0.785	0.79	0.85
136.6	0.869	0.848	0.911	0.807	0.815	0.834	0.8	0.826	0.832	0.809	0.819	0.874	0.734	0.82	0.877	0.812	0.822	0.842	0.833	0.845	0.882	0.785	0.79	0.85
136.8	0.869	0.848	0.911	0.807	0.816	0.834	0.8	0.826	0.832	0.809	0.819	0.875	0.734	0.82	0.877	0.812	0.822	0.842	0.833	0.845	0.882	0.785	0.79	0.85
137	0.87	0.848	0.911	0.807	0.816	0.834	0.8	0.826	0.832	0.809	0.819	0.875	0.734	0.82	0.877	0.812	0.822	0.842	0.833	0.845	0.882	0.785	0.79	0.85
137.2	0.87	0.848	0.911	0.807	0.816	0.834	0.8	0.826	0.832	0.809	0.819	0.875	0.734	0.82	0.877	0.812	0.821	0.842	0.833	0.845	0.882	0.785	0.79	0.85
137.4	0.87	0.848	0.911	0.807	0.815	0.834	0.8	0.826	0.832	0.81	0.819	0.875	0.734	0.821	0.877	0.812	0.821	0.842	0.833	0.845	0.882	0.785	0.79	0.85
137.6	0.87	0.848	0.911	0.807	0.815	0.834	0.799	0.825	0.832	0.81	0.819	0.875	0.734	0.821	0.877	0.812	0.821	0.843	0.833	0.845	0.883	0.785	0.79	0.851
137.8	0.869	0.848	0.911	0.807	0.815	0.834	0.799	0.825	0.832	0.81	0.819	0.875	0.734	0.821	0.878	0.813	0.821	0.843	0.832	0.846	0.883	0.785	0.789	0.851
138	0.869	0.848	0.911	0.807	0.814	0.833	0.799	0.825	0.832	0.81	0.818	0.875	0.734	0.821	0.878	0.813	0.821	0.843	0.832	0.846	0.883	0.785	0.789	0.851
138.2	0.869	0.848	0.911	0.807	0.814	0.833	0.799	0.825	0.832	0.81	0.818	0.875	0.734	0.821	0.878	0.813	0.821	0.844	0.832	0.846	0.883	0.785	0.789	0.851
138.4	0.869	0.848	0.911	0.807	0.814	0.833	0.799	0.826	0.832	0.81	0.817	0.875	0.734	0.821	0.879	0.813	0.821	0.844	0.832	0.846	0.883	0.785	0.789	0.851
138.6	0.869	0.847	0.912	0.808	0.814	0.833	0.799	0.826	0.832	0.81	0.817	0.875	0.734	0.821	0.879	0.813	0.821	0.845	0.832	0.846	0.884	0.785	0.789	0.851
138.8	0.87	0.847	0.912	0.808	0.815	0.832	0.799	0.826	0.832	0.81	0.817	0.874	0.733	0.822	0.879	0.813	0.821	0.845	0.832	0.846	0.883	0.785	0.789	0.851
139	0.87	0.847	0.912	0.808	0.815	0.832	0.8	0.826	0.832	0.81	0.817	0.874	0.733	0.822	0.879	0.813	0.821	0.845	0.832	0.846	0.883	0.785	0.789	0.851
139.2	0.87	0.847	0.912	0.808	0.815	0.832	0.8	0.826	0.832	0.81	0.816	0.874	0.733	0.822	0.878	0.813	0.821	0.845	0.832	0.846	0.883	0.785	0.789	0.851
139.4	0.87	0.847	0.912	0.808	0.815	0.832	0.8	0.826	0.832	0.81	0.816	0.873	0.732	0.822	0.878	0.813	0.821	0.845	0.832	0.846	0.883	0.785	0.789	0.851
139.6	0.87	0.848	0.912	0.808	0.815	0.833	0.801	0.826	0.833	0.81	0.817	0.873	0.732	0.822	0.878	0.813	0.821	0.844	0.832	0.846	0.883	0.785	0.789	0.851
139.8	0.87	0.848	0.912	0.808	0.816	0.833	0.801	0.827	0.833	0.81	0.817	0.873	0.732	0.822	0.878	0.813	0.821	0.844	0.833	0.845	0.883	0.785	0.789	0.851
140	0.87	0.848	0.912	0.808	0.816	0.833	0.801	0.827	0.833	0.81	0.817	0.873	0.732	0.822	0.878	0.813	0.821	0.844	0.833	0.845	0.883	0.785	0.789	0.851
140.2	0.871	0.848	0.912	0.808	0.816	0.833	0.801	0.827	0.833	0.81	0.817	0.873	0.732	0.822	0.878	0.813	0.821	0.844	0.833	0.845	0.883	0.786	0.789	0.851
140.4	0.871	0.848	0.912	0.809	0.816	0.833	0.801	0.827	0.833	0.81	0.818	0.873	0.732	0.822	0.878	0.813	0.821	0.844	0.833	0.845	0.883	0.785	0.79	0.851
140.6	0.871	0.848	0.911	0.809	0.816	0.833	0.801	0.827	0.832	0.809	0.818	0.873	0.731	0.822	0.878	0.813	0.821	0.843	0.833	0.845	0.883	0.785	0.79	0.851
140.8	0.871	0.849	0.911	0.809	0.816	0.833	0.801	0.827	0.832	0.809	0.819	0.873	0.731	0.822	0.878	0.813	0.821	0.843	0.833	0.845	0.883	0.785	0.79	0.851
141	0.871	0.848	0.911	0.809	0.816	0.833	0.801	0.827	0.832	0.809	0.819	0.874	0.731	0.822	0.878	0.813	0.821	0.843	0.833	0.845	0.883	0.785	0.79	0.85
141.2	0.87	0.848	0.911	0.809	0.816	0.833	0.801	0.827	0.832	0.809	0.82	0.874	0.732	0.822	0.878	0.813	0.821	0.843	0.833	0.845	0.883	0.785	0.79	0.85
141.4	0.87	0.848	0.911	0.809	0.815	0.832	0.801	0.827	0.832	0.81	0.82	0.874	0.732	0.823	0.879	0.813	0.821	0.844	0.833	0.845	0.883	0.785	0.79	0.851
141.6	0.87	0.848	0.911	0.81	0.815	0.832	0.8	0.827	0.831	0.81	0.82	0.874	0.732	0.823	0.879	0.812	0.821	0.844	0.833	0.846	0.884	0.785	0.791	0.851
141.8	0.87	0.848	0.911	0.81	0.815	0.832	0.8	0.827	0.831	0.81	0.821	0.874	0.732	0.823	0.879	0.812	0.821	0.844	0.833	0.846	0.884	0.784	0.791	0.851
142	0.871	0.847	0.911	0.81	0.814	0.832	0.8	0.827	0.831	0.81	0.821	0.874	0.732	0.823	0.879	0.812	0.821	0.844	0.833	0.846	0.884	0.784	0.791	0.851
142.2	0.871	0.847	0.912	0.81	0.814	0.832	0.8	0.827	0.831	0.81	0.82	0.874	0.732	0.823	0.879	0.812	0.821	0.844	0.833	0.846	0.884	0.784	0.791	0.851
142.4	0.871	0.848	0.912	0.81	0.814	0.832	0.801	0.827	0.832	0.81	0.82	0.874	0.732	0.823	0.878	0.812	0.821	0.844	0.833	0.846	0.885	0.784	0.791	0.85
142.6	0.871	0.848	0.912	0.81	0.815	0.832	0.801	0.826	0.832	0.81	0.82	0.874	0.732	0.823	0.878	0.812	0.821	0.844	0.833	0.846	0.885	0.784	0.791	0.85
142.8	0.872	0.848	0.912	0.81	0.815	0.832	0.801	0.826	0.832	0.81	0.819	0.874	0.731	0.823	0.878	0.811	0.821	0.844	0.833	0.846	0.885	0.784	0.791	0.85
143	0.872	0.848	0.912	0.81	0.815	0.832	0.801	0.826	0.832	0.811	0.819	0.874	0.731	0.823	0.877	0.811	0.821	0.844	0.834	0.846	0.885	0.785	0.791	0.85
143.2	0.872	0.849	0.912	0.81	0.815	0.832	0.801	0.826	0.832	0.811	0.819	0.874	0.73	0.823	0.877	0.811	0.821	0.844	0.834	0.846	0.885	0.785	0.791	0.85
143.4	0.872	0.849	0.912	0.81	0.815	0.833	0.801	0.826	0.832	0.811	0.818	0.875	0.73	0.823	0.877	0.811	0.821	0.844	0.834	0.846	0.885	0.785	0.791	0.851
143.6	0.872	0.849	0.912	0.809	0.815	0.833	0.801	0.826	0.832	0.811	0.818	0.875	0.729	0.822	0.877	0.811	0.821	0.844	0.834	0.845	0.885	0.786	0.791	0.851
143.8	0.872	0.849	0.912	0.809	0.815	0.834	0.801	0.826	0.832	0.811	0.818	0.875	0.729	0.822	0.877	0.811	0.821	0.843	0.834	0.845	0.885	0.786	0.791	0.851
144	0.872	0.849	0.912	0.809	0.815	0.834	0.801	0.826	0.832	0.811	0.818	0.875	0.728	0.822	0.877	0.812	0.821	0.843	0.834	0.846	0.885	0.786	0.791	0.851
144.2	0.872	0.85	0.912	0.809	0.815	0.834	0.801	0.826	0.832	0.811	0.817	0.875	0.727	0.821	0.877	0.812	0.821	0.843	0.834	0.846	0.884	0.787	0.791	0.85
144.4	0.871	0.85	0.912	0.809	0.815	0.834	0.801	0.826	0.832	0.811	0.817	0.876	0.726	0.821	0.877	0.812	0.821	0.843	0.834	0.846	0.884	0.787	0.791	0.85
144.6	0.872	0.85	0.912	0.809	0.815	0.834	0.801	0.826	0.832	0.811	0.817	0.876	0.726	0.821	0.877	0.812	0.821	0.843	0.834	0.846	0.884	0.787	0.791	0.85
144.8	0.872	0.85	0.911	0.808	0.815	0.834	0.801	0.826	0.832	0.811	0.817	0.876	0.725	0.82	0.878	0.812	0.821	0.843	0.834	0.846	0.884	0.787	0.791	0.85
145	0.872	0.85	0.911	0.808	0.815	0.834	0.801	0.827	0.832	0.811	0.817	0.875	0.725	0.82	0.878	0.812	0.821	0.843	0.834	0.847	0.884	0.786	0.791	0.85
145.2	0.872	0.85	0.911	0.808	0.815	0.834	0.801	0.827	0.832	0.81	0.817	0.875	0.724	0.82	0.878	0.812	0.821	0.843	0.834	0.847	0.884	0.786	0.791	0.85
145.4	0.873	0.849	0.911	0.808	0.816	0.834	0.801	0.827	0.832	0.81	0.817	0.875	0.724	0.82	0.878	0.812	0.821	0.843	0.834	0.847	0.884	0.786	0.79	0.85
145.6	0.873	0.849	0.911	0.809	0.816	0.833	0.801	0.827	0.833	0.81	0.817	0.875	0.724	0.82	0.878	0.811	0.822	0.844	0.834	0.847	0.884	0.786	0.79	0.85
145.8	0.873	0.849	0.911	0.809	0.816	0.833	0.801	0.827	0.833	0.809	0.817	0.875	0.724	0.82	0.878	0.811	0.822	0.844	0.834	0.846	0.884	0.786	0.79	0.85
146	0.873	0.849	0.911	0.809	0.816	0.833	0.8	0.827	0.833	0.809	0.817	0.875	0.725	0.821	0.879	0.811	0.822	0.844	0.834	0.846	0.885	0.785	0.79	0.85
146.2	0.873	0.849	0.911	0.809	0.816	0.833	0.8	0.827	0.833	0.809	0.817	0.874	0.725	0.821	0.879	0.811	0.822	0.844	0.833	0.846	0.885	0.785	0.79	0.85
146.4	0.873	0.848	0.912	0.81	0.817	0.833	0.8	0.827	0.833	0.809	0.817	0.874	0.725	0.821	0.879	0.811	0.822	0.844	0.833	0.846	0.885	0.785	0.79	0.85
146.6	0.873	0.848	0.912	0.81	0.817	0.833	0.8	0.827	0.833	0.809	0.817	0.875	0.725	0.822	0.879	0.811	0.822	0.845	0.833	0.845	0.885	0.785	0.789	0.85
146.8	0.873	0.848	0.912	0.811	0.817	0.833	0.8	0.827	0.833	0.809	0.817	0.875	0.725	0.822	0.879	0.811	0.822	0.845	0.833	0.845	0.885	0.785	0.789	0.851
147	0.873	0.848	0.913	0.811	0.817	0.833	0.8	0.827	0.833	0.809	0.817	0.875	0.725	0.823	0.879	0.811	0.822	0.844	0.833	0.844	0.885	0.786	0.789	0.851
147.2	0.873	0.848	0.913	0.812	0.816	0.833	0.8	0.827	0.833	0.809	0.817	0.875	0.725	0.822	0.879	0.811	0.822	0.844	0.833	0.844	0.885	0.786	0.789	0.851
147.4	0.873	0.848	0.913	0.812	0.816	0.833	0.8	0.827	0.832	0.809	0.816	0.875	0.725	0.822	0.879	0.811	0.822	0.844	0.832	0.844	0.885	0.786	0.789	0.851
147.6	0.873	0.849	0.913	0.812	0.815	0.833	0.8	0.827	0.832	0.809	0.816	0.875	0.725	0.822	0.88	0.811	0.822	0.844	0.832	0.844	0.885	0.786	0.789	0.851
147.8	0.873	0.849	0.914	0.811	0.815	0.833	0.801	0.827	0.832	0.809	0.816	0.875	0.724	0.822	0.88	0.812	0.822	0.844	0.832	0.844	0.885	0.786	0.789	0.85
148	0.873	0.849	0.914	0.811	0.815	0.833	0.801	0.827	0.832	0.809	0.816	0.875	0.724	0.821	0.88	0.812	0.822	0.844	0.832	0.844	0.885	0.786	0.789	0.85
148.2	0.873	0.849	0.914	0.811	0.815	0.833	0.801	0.827	0.832	0.809	0.816	0.876	0.724	0.821	0.88	0.812	0.822	0.844	0.832	0.844	0.885	0.786	0.789	0.85
148.4	0.873	0.849	0.914	0.81	0.814	0.833	0.801	0.827	0.831	0.809	0.817	0.876	0.723	0.821	0.88	0.812	0.822	0.844	0.832	0.844	0.885	0.786	0.789	0.85
148.6	0.873	0.849	0.913	0.81	0.814	0.833	0.801	0.827	0.831	0.81	0.817	0.876	0.723	0.82	0.88	0.812	0.822	0.844	0.832	0.844	0.885	0.786	0.789	0.85
148.8	0.873	0.849	0.913	0.81	0.814	0.833	0.802	0.827	0.831	0.81	0.817	0.876	0.723	0.82	0.88	0.812	0.822	0.844	0.832	0.845	0.885	0.786	0.789	0.85
149	0.873	0.849	0.913	0.81	0.815	0.833	0.802	0.827	0.831	0.81	0.817	0.876	0.723	0.82	0.88	0.812	0.822	0.844	0.832	0.845	0.885	0.786	0.788	0.85
149.2	0.874	0.849	0.913	0.809	0.815	0.833	0.802	0.827	0.83	0.81	0.818	0.876	0.722	0.82	0.88	0.812	0.822	0.845	0.832	0.845	0.885	0.785	0.788	0.85
149.4	0.874	0.849	0.913	0.809	0.815	0.833	0.802	0.827	0.83	0.81	0.818	0.876	0.722	0.82	0.88	0.812	0.822	0.845	0.832	0.845	0.885	0.785	0.788	0.85
149.6	0.874	0.848	0.913	0.809	0.815	0.833	0.802	0.827	0.83	0.81	0.818	0.876	0.722	0.82	0.88	0.812	0.822	0.845	0.832	0.846	0.885	0.785	0.788	0.849
149.8	0.874	0.848	0.913	0.81	0.815	0.833	0.803	0.827	0.83	0.81	0.818	0.876	0.722	0.82	0.88	0.812	0.822	0.846	0.832	0.846	0.886	0.785	0.787	0.849
150	0.874	0.848	0.913	0.81	0.815	0.833	0.803	0.827	0.83	0.81	0.818	0.876	0.722	0.82	0.88	0.812	0.822	0.846	0.832	0.846	0.886	0.785	0.787	0.849
150.2	0.87	0.846	0.91	0.807	0.813	0.831	0.801	0.823	0.827	0.808	0.816	0.873	0.719	0.817	0.877	0.809	0.819	0.843	0.829	0.843	0.882	0.781	0.785	0.846
150.4	0.867	0.844	0.906	0.803	0.811	0.828	0.799	0.819	0.823	0.805	0.814	0.87	0.717	0.813	0.873	0.806	0.816	0.841	0.825	0.839	0.878	0.778	0.782	0.842
150.6	0.862	0.842	0.902	0.8	0.808	0.825	0.797	0.815	0.82	0.802	0.812	0.866	0.714	0.81	0.869	0.803	0.812	0.838	0.821	0.836	0.873	0.774	0.778	0.838
150.8	0.858	0.839	0.898	0.796	0.806	0.822	0.794	0.81	0.816	0.799	0.809	0.861	0.711	0.806	0.865	0.8	0.809	0.835	0.817	0.832	0.869	0.77	0.775	0.834
151	0.853	0.836	0.894	0.792	0.803	0.819	0.791	0.806	0.812	0.795	0.807	0.857	0.708	0.803	0.861	0.796	0.805	0.832	0.812	0.828	0.864	0.766	0.771	0.83
151.2	0.849	0.833	0.889	0.788	0.799	0.815	0.789	0.801	0.808	0.792	0.804	0.852	0.705	0.799	0.857	0.793	0.802	0.828	0.808	0.824	0.859	0.762	0.767	0.826
151.4	0.844	0.83	0.884	0.784	0.796	0.811	0.786	0.797	0.804	0.789	0.801	0.847	0.702	0.795	0.853	0.789	0.799	0.825	0.804	0.82	0.854	0.758	0.763	0.822
151.6	0.84	0.828	0.879	0.78	0.793	0.808	0.783	0.793	0.8	0.785	0.799	0.843	0.699	0.792	0.849	0.786	0.795	0.822	0.8	0.816	0.85	0.755	0.76	0.818
151.8	0.836	0.825	0.874	0.777	0.79	0.805	0.78	0.79	0.796	0.782	0.797	0.839	0.696	0.789	0.846	0.782	0.793	0.818	0.796	0.812	0.845	0.751	0.757	0.815
152	0.833	0.823	0.87	0.774	0.788	0.802	0.778	0.788	0.793	0.78	0.795	0.836	0.694	0.786	0.843	0.779	0.79	0.815	0.793	0.809	0.842	0.749	0.754	0.813
152.2	0.83	0.821	0.867	0.772	0.785	0.799	0.776	0.786	0.79	0.778	0.793	0.833	0.693	0.784	0.84	0.777	0.788	0.813	0.791	0.807	0.839	0.747	0.751	0.811
152.4	0.828	0.819	0.864	0.769	0.783	0.797	0.774	0.784	0.788	0.776	0.791	0.83	0.691	0.782	0.838	0.774	0.786	0.811	0.788	0.805	0.837	0.745	0.75	0.809
152.6	0.825	0.817	0.861	0.767	0.782	0.795	0.773	0.783	0.785	0.774	0.79	0.828	0.69	0.78	0.836	0.772	0.785	0.808	0.786	0.803	0.834	0.743	0.748	0.807
152.8	0.823	0.815	0.858	0.766	0.78	0.792	0.771	0.781	0.783	0.773	0.789	0.826	0.688	0.779	0.833	0.77	0.783	0.806	0.783	0.8	0.831	0.742	0.747	0.805
153	0.821	0.814	0.855	0.764	0.778	0.791	0.769	0.78	0.782	0.772	0.788	0.823	0.687	0.777	0.831	0.768	0.782	0.805	0.781	0.799	0.83	0.74	0.745	0.803
153.2	0.819	0.812	0.852	0.763	0.777	0.789	0.768	0.778	0.78	0.77	0.786	0.821	0.686	0.776	0.829	0.766	0.78	0.803	0.779	0.797	0.828	0.739	0.744	0.802
153.4	0.817	0.811	0.85	0.761	0.775	0.788	0.767	0.777	0.778	0.769	0.785	0.819	0.684	0.774	0.826	0.764	0.779	0.802	0.777	0.795	0.826	0.738	0.743	0.8
153.6	0.815	0.809	0.847	0.76	0.774	0.786	0.765	0.775	0.777	0.768	0.784	0.817	0.683	0.772	0.824	0.762	0.777	0.8	0.776	0.794	0.824	0.736	0.742	0.798
153.8	0.813	0.808	0.845	0.758	0.773	0.785	0.764	0.774	0.775	0.766	0.784	0.815	0.681	0.771	0.822	0.761	0.776	0.798	0.774	0.792	0.822	0.735	0.741	0.796
154	0.811	0.806	0.843	0.757	0.772	0.783	0.763	0.772	0.774	0.765	0.783	0.813	0.68	0.769	0.82	0.759	0.774	0.797	0.772	0.791	0.82	0.734	0.74	0.795
154.2	0.81	0.805	0.841	0.756	0.771	0.781	0.762	0.77	0.772	0.764	0.782	0.812	0.679	0.768	0.818	0.758	0.772	0.795	0.77	0.789	0.818	0.732	0.738	0.793
154.4	0.808	0.804	0.839	0.755	0.77	0.78	0.76	0.768	0.771	0.763	0.781	0.81	0.677	0.767	0.816	0.757	0.771	0.794	0.769	0.788	0.816	0.731	0.737	0.791
154.6	0.806	0.802	0.837	0.754	0.768	0.778	0.759	0.767	0.769	0.762	0.78	0.808	0.676	0.765	0.815	0.756	0.77	0.792	0.767	0.787	0.814	0.73	0.736	0.789
154.8	0.805	0.801	0.835	0.754	0.767	0.777	0.758	0.765	0.768	0.761	0.779	0.807	0.675	0.764	0.814	0.755	0.768	0.791	0.766	0.785	0.813	0.729	0.735	0.788
155	0.804	0.8	0.834	0.753	0.766	0.776	0.757	0.763	0.766	0.76	0.778	0.805	0.674	0.763	0.813	0.754	0.767	0.79	0.764	0.784	0.811	0.728	0.733	0.786
155.2	0.802	0.799	0.832	0.752	0.765	0.775	0.755	0.762	0.765	0.759	0.778	0.804	0.672	0.762	0.811	0.753	0.766	0.789	0.763	0.782	0.809	0.726	0.732	0.785
155.4	0.801	0.798	0.83	0.751	0.764	0.773	0.754	0.76	0.764	0.758	0.777	0.802	0.672	0.761	0.81	0.752	0.765	0.787	0.762	0.781	0.807	0.725	0.731	0.783
155.6	0.8	0.797	0.829	0.75	0.762	0.772	0.753	0.759	0.762	0.758	0.776	0.801	0.671	0.76	0.809	0.751	0.764	0.786	0.76	0.779	0.806	0.724	0.729	0.781
155.8	0.799	0.796	0.827	0.749	0.761	0.771	0.752	0.758	0.761	0.757	0.775	0.8	0.67	0.759	0.808	0.75	0.763	0.785	0.759	0.778	0.804	0.723	0.728	0.78
156	0.798	0.795	0.826	0.748	0.76	0.77	0.751	0.756	0.76	0.756	0.774	0.799	0.669	0.758	0.807	0.749	0.762	0.783	0.758	0.776	0.802	0.722	0.726	0.778
156.2	0.797	0.794	0.824	0.747	0.759	0.769	0.75	0.755	0.759	0.756	0.773	0.797	0.669	0.757	0.805	0.748	0.761	0.782	0.757	0.775	0.8	0.72	0.725	0.777
156.4	0.796	0.792	0.823	0.746	0.757	0.768	0.749	0.754	0.757	0.755	0.772	0.796	0.668	0.756	0.804	0.747	0.76	0.781	0.756	0.774	0.799	0.719	0.724	0.775
156.6	0.795	0.792	0.821	0.745	0.756	0.767	0.748	0.754	0.756	0.754	0.771	0.795	0.667	0.754	0.803	0.745	0.759	0.78	0.755	0.773	0.797	0.718	0.723	0.774
156.8	0.794	0.791	0.819	0.744	0.755	0.766	0.747	0.753	0.755	0.754	0.77	0.794	0.667	0.753	0.801	0.744	0.758	0.779	0.755	0.772	0.796	0.717	0.722	0.773
157	0.793	0.79	0.818	0.743	0.754	0.765	0.746	0.752	0.754	0.753	0.769	0.793	0.666	0.752	0.8	0.743	0.757	0.778	0.754	0.771	0.794	0.717	0.721	0.772
157.2	0.792	0.79	0.816	0.742	0.753	0.765	0.745	0.752	0.753	0.752	0.768	0.792	0.665	0.751	0.799	0.742	0.756	0.777	0.753	0.77	0.793	0.716	0.72	0.771
157.4	0.79	0.789	0.815	0.741	0.752	0.764	0.744	0.751	0.753	0.751	0.767	0.791	0.664	0.75	0.798	0.741	0.755	0.776	0.753	0.769	0.792	0.715	0.719	0.77
157.6	0.789	0.788	0.814	0.74	0.751	0.763	0.744	0.751	0.752	0.751	0.767	0.79	0.663	0.75	0.796	0.74	0.754	0.775	0.752	0.768	0.79	0.714	0.718	0.769
157.8	0.788	0.787	0.813	0.74	0.751	0.762	0.743	0.75	0.751	0.75	0.766	0.789	0.662	0.749	0.795	0.739	0.753	0.774	0.751	0.768	0.789	0.713	0.717	0.768
158	0.787	0.787	0.812	0.739	0.75	0.761	0.742	0.749	0.75	0.749	0.765	0.788	0.661	0.748	0.794	0.738	0.753	0.774	0.75	0.767	0.788	0.713	0.716	0.767
158.2	0.786	0.786	0.811	0.738	0.749	0.76	0.741	0.748	0.749	0.748	0.765	0.787	0.66	0.747	0.793	0.737	0.752	0.773	0.75	0.766	0.787	0.712	0.715	0.766
158.4	0.785	0.785	0.81	0.737	0.749	0.759	0.74	0.747	0.748	0.747	0.764	0.786	0.659	0.746	0.792	0.736	0.751	0.772	0.749	0.765	0.787	0.711	0.714	0.765
158.6	0.784	0.785	0.809	0.736	0.748	0.758	0.74	0.746	0.747	0.746	0.764	0.785	0.658	0.745	0.791	0.735	0.75	0.772	0.748	0.765	0.786	0.711	0.713	0.765
158.8	0.783	0.784	0.807	0.736	0.748	0.758	0.739	0.745	0.747	0.746	0.763	0.784	0.658	0.744	0.79	0.735	0.749	0.771	0.747	0.764	0.785	0.71	0.712	0.764
159	0.783	0.783	0.806	0.735	0.747	0.757	0.738	0.743	0.746	0.745	0.762	0.783	0.657	0.743	0.789	0.734	0.748	0.77	0.746	0.763	0.784	0.709	0.711	0.763
159.2	0.782	0.782	0.805	0.735	0.746	0.756	0.737	0.742	0.745	0.744	0.762	0.783	0.657	0.742	0.788	0.734	0.748	0.769	0.745	0.762	0.784	0.708	0.71	0.762
159.4	0.781	0.781	0.804	0.734	0.745	0.755	0.737	0.741	0.745	0.743	0.762	0.782	0.656	0.741	0.787	0.733	0.747	0.768	0.744	0.761	0.783	0.708	0.709	0.762
159.6	0.78	0.78	0.803	0.734	0.745	0.754	0.736	0.74	0.744	0.742	0.761	0.781	0.656	0.741	0.785	0.733	0.746	0.767	0.744	0.76	0.782	0.707	0.708	0.761
159.8	0.779	0.779	0.802	0.733	0.744	0.753	0.735	0.738	0.743	0.741	0.76	0.78	0.655	0.74	0.784	0.733	0.745	0.766	0.743	0.759	0.781	0.706	0.707	0.76
160	0.778	0.778	0.801	0.733	0.743	0.752	0.734	0.737	0.743	0.741	0.76	0.779	0.654	0.739	0.783	0.732	0.744	0.765	0.742	0.758	0.78	0.705	0.707	0.759
160.2	0.777	0.778	0.8	0.732	0.742	0.751	0.734	0.736	0.742	0.74	0.759	0.778	0.654	0.738	0.782	0.732	0.743	0.765	0.741	0.757	0.779	0.704	0.706	0.758
160.4	0.776	0.777	0.799	0.731	0.742	0.75	0.733	0.736	0.741	0.739	0.759	0.777	0.653	0.738	0.781	0.731	0.742	0.764	0.74	0.756	0.778	0.703	0.705	0.757
160.6	0.775	0.777	0.797	0.73	0.741	0.75	0.732	0.735	0.74	0.738	0.758	0.776	0.652	0.737	0.781	0.731	0.741	0.763	0.74	0.756	0.777	0.702	0.704	0.755
160.8	0.775	0.776	0.796	0.729	0.74	0.749	0.732	0.735	0.739	0.737	0.758	0.776	0.652	0.737	0.78	0.73	0.741	0.762	0.739	0.755	0.776	0.701	0.703	0.754
161	0.774	0.775	0.796	0.728	0.74	0.748	0.731	0.734	0.739	0.737	0.757	0.775	0.651	0.736	0.779	0.729	0.74	0.762	0.738	0.754	0.775	0.701	0.703	0.754
161.2	0.773	0.774	0.795	0.728	0.739	0.748	0.73	0.734	0.738	0.736	0.757	0.774	0.65	0.736	0.778	0.728	0.739	0.761	0.737	0.753	0.774	0.7	0.702	0.753
161.4	0.772	0.774	0.794	0.727	0.739	0.747	0.73	0.734	0.737	0.736	0.756	0.773	0.65	0.735	0.778	0.727	0.739	0.761	0.736	0.753	0.773	0.699	0.702	0.753
161.6	0.771	0.773	0.793	0.726	0.738	0.746	0.729	0.733	0.736	0.735	0.755	0.772	0.649	0.735	0.777	0.727	0.738	0.76	0.735	0.752	0.772	0.699	0.701	0.752
161.8	0.77	0.773	0.793	0.725	0.738	0.746	0.729	0.732	0.735	0.735	0.755	0.772	0.649	0.734	0.776	0.726	0.738	0.76	0.734	0.752	0.771	0.698	0.701	0.752
162	0.77	0.772	0.792	0.725	0.737	0.745	0.728	0.732	0.734	0.734	0.754	0.771	0.648	0.734	0.775	0.725	0.737	0.759	0.734	0.751	0.77	0.698	0.7	0.751
162.2	0.769	0.771	0.791	0.724	0.737	0.744	0.727	0.731	0.734	0.734	0.753	0.77	0.647	0.733	0.774	0.724	0.737	0.758	0.733	0.75	0.77	0.697	0.7	0.75
162.4	0.769	0.771	0.791	0.724	0.736	0.744	0.726	0.73	0.733	0.734	0.752	0.769	0.647	0.733	0.773	0.724	0.736	0.758	0.732	0.75	0.769	0.697	0.7	0.75
162.6	0.768	0.77	0.79	0.723	0.735	0.743	0.726	0.73	0.732	0.733	0.751	0.768	0.646	0.732	0.773	0.723	0.736	0.757	0.732	0.749	0.768	0.696	0.7	0.749
162.8	0.768	0.769	0.79	0.723	0.735	0.743	0.725	0.729	0.732	0.733	0.751	0.767	0.646	0.731	0.772	0.722	0.736	0.756	0.731	0.748	0.768	0.696	0.699	0.749
163	0.768	0.769	0.789	0.722	0.734	0.742	0.724	0.728	0.731	0.732	0.75	0.767	0.645	0.731	0.771	0.722	0.735	0.755	0.731	0.748	0.767	0.695	0.699	0.748
163.2	0.767	0.768	0.788	0.722	0.733	0.742	0.724	0.727	0.731	0.732	0.75	0.766	0.645	0.73	0.77	0.721	0.734	0.755	0.73	0.747	0.767	0.695	0.699	0.747
163.4	0.767	0.767	0.787	0.721	0.732	0.741	0.723	0.726	0.73	0.731	0.75	0.765	0.644	0.73	0.77	0.72	0.734	0.754	0.73	0.746	0.766	0.694	0.698	0.747
163.6	0.766	0.767	0.787	0.721	0.732	0.741	0.723	0.726	0.73	0.731	0.749	0.765	0.644	0.729	0.769	0.72	0.733	0.753	0.729	0.745	0.765	0.694	0.697	0.746
163.8	0.765	0.766	0.786	0.72	0.731	0.74	0.722	0.725	0.729	0.731	0.749	0.764	0.643	0.728	0.768	0.719	0.732	0.753	0.729	0.745	0.765	0.693	0.697	0.745
164	0.765	0.766	0.785	0.719	0.73	0.74	0.721	0.724	0.729	0.73	0.748	0.763	0.643	0.728	0.768	0.719	0.732	0.752	0.728	0.744	0.764	0.693	0.696	0.744
164.2	0.764	0.765	0.784	0.718	0.73	0.739	0.721	0.724	0.728	0.73	0.748	0.763	0.642	0.727	0.767	0.719	0.731	0.751	0.727	0.744	0.763	0.692	0.695	0.743
164.4	0.763	0.764	0.783	0.718	0.729	0.739	0.72	0.723	0.728	0.729	0.748	0.762	0.642	0.727	0.767	0.718	0.731	0.751	0.727	0.744	0.762	0.691	0.694	0.742
164.6	0.762	0.764	0.782	0.717	0.729	0.738	0.72	0.722	0.727	0.729	0.748	0.761	0.641	0.726	0.766	0.718	0.73	0.75	0.726	0.743	0.762	0.691	0.693	0.742
164.8	0.762	0.763	0.781	0.716	0.729	0.737	0.719	0.722	0.727	0.729	0.747	0.761	0.64	0.726	0.765	0.717	0.729	0.75	0.725	0.743	0.761	0.69	0.692	0.741
165	0.761	0.763	0.781	0.716	0.728	0.737	0.719	0.722	0.726	0.728	0.747	0.76	0.64	0.725	0.764	0.717	0.729	0.749	0.724	0.743	0.76	0.69	0.691	0.741
165.2	0.76	0.762	0.78	0.715	0.728	0.736	0.718	0.721	0.726	0.728	0.747	0.759	0.639	0.724	0.763	0.716	0.728	0.749	0.723	0.742	0.759	0.689	0.69	0.74
165.4	0.759	0.762	0.779	0.714	0.727	0.735	0.718	0.72	0.725	0.728	0.746	0.759	0.639	0.723	0.763	0.716	0.728	0.748	0.723	0.742	0.759	0.689	0.69	0.74
165.6	0.759	0.762	0.779	0.714	0.727	0.735	0.718	0.72	0.725	0.727	0.746	0.758	0.638	0.723	0.762	0.715	0.727	0.747	0.722	0.742	0.758	0.688	0.689	0.739
165.8	0.758	0.762	0.778	0.713	0.726	0.734	0.717	0.719	0.724	0.727	0.746	0.758	0.638	0.722	0.762	0.715	0.726	0.747	0.721	0.741	0.757	0.688	0.689	0.739
166	0.757	0.761	0.778	0.713	0.726	0.733	0.717	0.719	0.724	0.726	0.745	0.757	0.637	0.722	0.761	0.714	0.726	0.746	0.721	0.74	0.756	0.687	0.688	0.738
166.2	0.756	0.761	0.777	0.713	0.726	0.732	0.716	0.718	0.723	0.726	0.745	0.756	0.637	0.721	0.761	0.714	0.725	0.745	0.721	0.74	0.756	0.686	0.688	0.738
166.4	0.755	0.76	0.776	0.712	0.725	0.731	0.716	0.718	0.723	0.726	0.744	0.756	0.636	0.721	0.76	0.713	0.725	0.745	0.72	0.739	0.755	0.686	0.688	0.737
166.6	0.755	0.76	0.776	0.712	0.725	0.731	0.715	0.717	0.722	0.725	0.744	0.755	0.636	0.72	0.76	0.713	0.724	0.744	0.72	0.738	0.754	0.685	0.687	0.737
166.8	0.754	0.759	0.776	0.712	0.724	0.73	0.715	0.716	0.721	0.725	0.743	0.755	0.635	0.72	0.759	0.712	0.724	0.744	0.72	0.738	0.754	0.685	0.687	0.736
167	0.753	0.759	0.775	0.711	0.724	0.73	0.714	0.716	0.72	0.724	0.743	0.754	0.635	0.72	0.759	0.711	0.724	0.743	0.719	0.737	0.754	0.684	0.686	0.735
167.2	0.753	0.758	0.775	0.711	0.723	0.729	0.714	0.715	0.72	0.723	0.742	0.754	0.634	0.719	0.758	0.71	0.723	0.743	0.719	0.737	0.753	0.684	0.686	0.735
167.4	0.752	0.757	0.774	0.711	0.723	0.729	0.714	0.714	0.719	0.723	0.741	0.754	0.634	0.719	0.758	0.71	0.723	0.742	0.719	0.736	0.753	0.683	0.685	0.734
167.6	0.752	0.756	0.773	0.71	0.722	0.728	0.713	0.713	0.718	0.722	0.74	0.753	0.633	0.719	0.757	0.709	0.723	0.742	0.718	0.736	0.753	0.683	0.685	0.734
167.8	0.751	0.756	0.773	0.71	0.722	0.728	0.713	0.713	0.718	0.721	0.74	0.753	0.632	0.718	0.756	0.709	0.723	0.741	0.718	0.735	0.752	0.683	0.684	0.733
168	0.75	0.755	0.772	0.71	0.721	0.728	0.712	0.712	0.717	0.721	0.739	0.752	0.632	0.718	0.756	0.709	0.722	0.741	0.718	0.735	0.752	0.683	0.684	0.733
168.2	0.75	0.754	0.771	0.71	0.721	0.727	0.712	0.712	0.717	0.72	0.739	0.752	0.631	0.717	0.755	0.708	0.722	0.741	0.717	0.734	0.751	0.683	0.683	0.732
168.4	0.749	0.753	0.77	0.709	0.72	0.727	0.711	0.711	0.716	0.719	0.738	0.752	0.631	0.717	0.754	0.708	0.721	0.74	0.717	0.734	0.751	0.683	0.683	0.732
168.6	0.749	0.753	0.77	0.709	0.72	0.726	0.711	0.711	0.716	0.719	0.738	0.751	0.63	0.716	0.753	0.708	0.721	0.74	0.716	0.733	0.751	0.682	0.682	0.731
168.8	0.749	0.753	0.769	0.709	0.719	0.726	0.71	0.71	0.716	0.718	0.738	0.751	0.63	0.716	0.753	0.707	0.72	0.739	0.715	0.733	0.75	0.682	0.682	0.73
169	0.748	0.752	0.769	0.708	0.719	0.726	0.71	0.71	0.716	0.718	0.737	0.75	0.629	0.715	0.752	0.707	0.72	0.738	0.715	0.732	0.75	0.682	0.681	0.73
169.2	0.748	0.752	0.768	0.707	0.719	0.725	0.71	0.71	0.715	0.718	0.737	0.75	0.629	0.715	0.751	0.707	0.719	0.738	0.714	0.732	0.749	0.682	0.68	0.729
169.4	0.748	0.752	0.767	0.707	0.718	0.725	0.709	0.71	0.715	0.717	0.737	0.749	0.629	0.714	0.751	0.706	0.719	0.737	0.713	0.731	0.748	0.681	0.68	0.729
169.6	0.748	0.752	0.766	0.706	0.718	0.725	0.709	0.709	0.715	0.717	0.736	0.749	0.629	0.714	0.75	0.706	0.718	0.736	0.713	0.731	0.748	0.681	0.68	0.728
169.8	0.747	0.752	0.765	0.706	0.718	0.725	0.709	0.709	0.715	0.717	0.736	0.749	0.629	0.713	0.75	0.706	0.718	0.736	0.712	0.73	0.747	0.68	0.679	0.728
170	0.747	0.752	0.765	0.705	0.717	0.724	0.708	0.709	0.714	0.717	0.736	0.748	0.629	0.713	0.749	0.705	0.717	0.736	0.712	0.73	0.746	0.68	0.679	0.727
170.2	0.747	0.751	0.764	0.705	0.717	0.724	0.708	0.709	0.714	0.717	0.736	0.748	0.629	0.713	0.749	0.705	0.717	0.735	0.711	0.73	0.745	0.679	0.678	0.727
170.4	0.747	0.751	0.764	0.705	0.717	0.723	0.708	0.708	0.713	0.717	0.735	0.747	0.629	0.712	0.749	0.704	0.717	0.735	0.711	0.729	0.745	0.679	0.678	0.726
170.6	0.746	0.75	0.764	0.704	0.716	0.723	0.707	0.708	0.713	0.717	0.735	0.747	0.628	0.712	0.748	0.704	0.716	0.734	0.71	0.729	0.744	0.678	0.677	0.725
170.8	0.746	0.75	0.764	0.704	0.716	0.722	0.707	0.707	0.712	0.717	0.735	0.746	0.628	0.711	0.748	0.703	0.716	0.734	0.71	0.729	0.744	0.678	0.677	0.725
171	0.745	0.75	0.763	0.704	0.715	0.722	0.707	0.707	0.712	0.716	0.735	0.746	0.628	0.711	0.747	0.703	0.716	0.733	0.709	0.728	0.743	0.677	0.676	0.724
171.2	0.745	0.749	0.763	0.703	0.715	0.721	0.706	0.706	0.711	0.716	0.734	0.746	0.628	0.71	0.747	0.702	0.716	0.733	0.709	0.728	0.743	0.677	0.676	0.724
171.4	0.744	0.749	0.763	0.703	0.714	0.721	0.706	0.705	0.711	0.716	0.735	0.745	0.628	0.71	0.746	0.702	0.716	0.733	0.709	0.727	0.743	0.676	0.675	0.724
171.6	0.744	0.749	0.762	0.702	0.714	0.72	0.706	0.705	0.711	0.716	0.735	0.745	0.628	0.709	0.746	0.701	0.715	0.732	0.708	0.727	0.742	0.676	0.675	0.724
171.8	0.743	0.748	0.762	0.702	0.713	0.719	0.705	0.704	0.71	0.715	0.735	0.745	0.627	0.709	0.745	0.701	0.715	0.732	0.708	0.726	0.741	0.676	0.674	0.724
172	0.743	0.748	0.762	0.702	0.713	0.719	0.705	0.704	0.71	0.715	0.735	0.744	0.627	0.708	0.745	0.701	0.714	0.732	0.707	0.726	0.741	0.675	0.674	0.723
172.2	0.743	0.747	0.761	0.701	0.712	0.718	0.704	0.703	0.71	0.714	0.735	0.743	0.626	0.708	0.744	0.7	0.714	0.731	0.707	0.725	0.74	0.675	0.673	0.723
172.4	0.742	0.747	0.761	0.701	0.712	0.717	0.704	0.703	0.71	0.714	0.734	0.743	0.625	0.708	0.744	0.7	0.714	0.731	0.706	0.725	0.74	0.675	0.673	0.723
172.6	0.742	0.746	0.761	0.701	0.711	0.717	0.703	0.702	0.71	0.714	0.734	0.742	0.624	0.707	0.743	0.7	0.713	0.73	0.706	0.724	0.74	0.674	0.673	0.723
172.8	0.741	0.746	0.76	0.7	0.711	0.716	0.703	0.702	0.71	0.713	0.734	0.742	0.623	0.707	0.743	0.7	0.713	0.73	0.706	0.724	0.739	0.674	0.672	0.722
173	0.741	0.745	0.76	0.7	0.711	0.716	0.703	0.701	0.71	0.713	0.733	0.742	0.623	0.706	0.743	0.7	0.713	0.73	0.705	0.723	0.739	0.674	0.672	0.722
173.2	0.74	0.745	0.759	0.7	0.71	0.716	0.702	0.701	0.709	0.712	0.733	0.741	0.622	0.706	0.742	0.699	0.712	0.73	0.705	0.723	0.739	0.673	0.672	0.721
173.4	0.74	0.745	0.759	0.7	0.71	0.716	0.702	0.7	0.709	0.712	0.732	0.741	0.622	0.706	0.741	0.699	0.712	0.729	0.705	0.722	0.738	0.673	0.672	0.721
173.6	0.739	0.745	0.759	0.699	0.709	0.716	0.702	0.699	0.708	0.712	0.732	0.74	0.622	0.706	0.741	0.699	0.712	0.729	0.704	0.722	0.738	0.673	0.671	0.72
173.8	0.739	0.745	0.758	0.699	0.709	0.716	0.702	0.699	0.708	0.711	0.731	0.74	0.622	0.706	0.74	0.698	0.711	0.729	0.704	0.722	0.738	0.672	0.671	0.72
174	0.738	0.744	0.758	0.699	0.708	0.716	0.701	0.699	0.707	0.711	0.731	0.74	0.622	0.705	0.739	0.698	0.711	0.728	0.703	0.722	0.737	0.672	0.67	0.719
174.2	0.738	0.744	0.757	0.699	0.708	0.716	0.701	0.698	0.707	0.711	0.73	0.74	0.621	0.705	0.739	0.698	0.71	0.728	0.703	0.721	0.737	0.672	0.67	0.719
174.4	0.738	0.744	0.757	0.698	0.707	0.715	0.7	0.698	0.707	0.71	0.73	0.739	0.621	0.705	0.738	0.698	0.71	0.727	0.702	0.721	0.737	0.671	0.67	0.718
174.6	0.737	0.743	0.756	0.698	0.707	0.715	0.7	0.698	0.706	0.71	0.729	0.739	0.621	0.704	0.737	0.698	0.709	0.727	0.702	0.721	0.736	0.671	0.669	0.718
174.8	0.737	0.743	0.756	0.698	0.706	0.715	0.699	0.698	0.705	0.71	0.729	0.739	0.621	0.704	0.737	0.698	0.709	0.726	0.701	0.721	0.736	0.67	0.669	0.718
175	0.737	0.743	0.755	0.697	0.706	0.714	0.699	0.697	0.705	0.71	0.728	0.739	0.621	0.704	0.736	0.697	0.708	0.725	0.701	0.721	0.736	0.67	0.669	0.717
175.2	0.736	0.743	0.755	0.697	0.706	0.714	0.698	0.697	0.705	0.709	0.728	0.738	0.62	0.703	0.736	0.697	0.708	0.725	0.701	0.72	0.736	0.67	0.668	0.717
175.4	0.736	0.742	0.754	0.697	0.705	0.714	0.697	0.697	0.704	0.709	0.728	0.738	0.62	0.703	0.736	0.697	0.707	0.725	0.701	0.72	0.735	0.669	0.667	0.717
175.6	0.736	0.742	0.754	0.696	0.705	0.713	0.697	0.697	0.704	0.709	0.727	0.738	0.619	0.703	0.736	0.696	0.707	0.724	0.701	0.719	0.734	0.669	0.667	0.716
175.8	0.735	0.741	0.753	0.696	0.704	0.713	0.696	0.696	0.704	0.709	0.727	0.737	0.619	0.703	0.735	0.696	0.707	0.724	0.701	0.719	0.734	0.669	0.666	0.716
176	0.735	0.741	0.753	0.696	0.704	0.713	0.695	0.696	0.704	0.708	0.727	0.736	0.618	0.702	0.735	0.696	0.707	0.723	0.701	0.718	0.734	0.668	0.666	0.715
176.2	0.735	0.741	0.752	0.695	0.704	0.713	0.695	0.696	0.703	0.708	0.726	0.736	0.617	0.702	0.735	0.695	0.706	0.723	0.7	0.718	0.733	0.668	0.665	0.715
176.4	0.735	0.74	0.752	0.695	0.704	0.712	0.694	0.695	0.703	0.708	0.726	0.735	0.617	0.701	0.735	0.695	0.706	0.723	0.7	0.717	0.733	0.667	0.665	0.714
176.6	0.734	0.74	0.752	0.694	0.703	0.712	0.694	0.695	0.703	0.707	0.726	0.735	0.616	0.701	0.735	0.695	0.706	0.722	0.7	0.717	0.733	0.667	0.664	0.714
176.8	0.734	0.739	0.752	0.694	0.703	0.712	0.694	0.695	0.702	0.707	0.725	0.734	0.616	0.701	0.734	0.694	0.706	0.722	0.7	0.716	0.732	0.667	0.664	0.713
177	0.734	0.739	0.751	0.693	0.703	0.712	0.694	0.694	0.702	0.706	0.725	0.734	0.616	0.7	0.734	0.694	0.706	0.722	0.7	0.716	0.732	0.666	0.664	0.713
177.2	0.734	0.739	0.751	0.693	0.703	0.711	0.694	0.694	0.701	0.706	0.724	0.733	0.616	0.7	0.734	0.694	0.705	0.721	0.7	0.716	0.732	0.666	0.664	0.713
177.4	0.734	0.738	0.751	0.692	0.702	0.711	0.694	0.693	0.701	0.706	0.724	0.733	0.616	0.7	0.734	0.693	0.705	0.721	0.7	0.715	0.731	0.665	0.664	0.713
177.6	0.734	0.738	0.751	0.692	0.702	0.71	0.694	0.693	0.7	0.705	0.724	0.733	0.616	0.7	0.733	0.693	0.705	0.721	0.7	0.715	0.731	0.665	0.664	0.712
177.8	0.733	0.738	0.75	0.691	0.702	0.71	0.693	0.693	0.7	0.705	0.723	0.732	0.615	0.7	0.733	0.693	0.704	0.72	0.699	0.715	0.73	0.665	0.663	0.712
178	0.733	0.737	0.75	0.691	0.702	0.709	0.693	0.692	0.699	0.704	0.723	0.732	0.615	0.7	0.732	0.692	0.704	0.72	0.699	0.715	0.73	0.665	0.664	0.712
178.2	0.733	0.737	0.749	0.691	0.701	0.709	0.693	0.692	0.699	0.704	0.723	0.732	0.615	0.7	0.732	0.692	0.703	0.719	0.698	0.715	0.73	0.665	0.664	0.712
178.4	0.733	0.736	0.748	0.691	0.701	0.708	0.692	0.692	0.698	0.703	0.722	0.732	0.615	0.699	0.732	0.692	0.703	0.719	0.698	0.715	0.73	0.665	0.664	0.711
178.6	0.732	0.736	0.748	0.691	0.701	0.708	0.692	0.692	0.698	0.703	0.722	0.731	0.615	0.699	0.731	0.691	0.702	0.719	0.698	0.714	0.729	0.665	0.664	0.711
178.8	0.732	0.736	0.748	0.69	0.701	0.708	0.692	0.691	0.697	0.703	0.722	0.731	0.615	0.699	0.731	0.691	0.702	0.719	0.697	0.714	0.729	0.664	0.664	0.711
179	0.731	0.735	0.747	0.69	0.701	0.708	0.691	0.691	0.697	0.703	0.722	0.73	0.614	0.699	0.731	0.69	0.702	0.719	0.697	0.714	0.729	0.664	0.663	0.711
179.2	0.731	0.735	0.747	0.69	0.701	0.708	0.691	0.691	0.696	0.702	0.721	0.73	0.614	0.699	0.731	0.69	0.702	0.719	0.697	0.713	0.728	0.664	0.663	0.711
179.4	0.73	0.735	0.747	0.69	0.701	0.707	0.69	0.69	0.696	0.702	0.721	0.729	0.614	0.698	0.731	0.69	0.701	0.718	0.696	0.713	0.728	0.663	0.662	0.71
179.6	0.729	0.735	0.747	0.689	0.701	0.707	0.69	0.69	0.696	0.702	0.721	0.729	0.614	0.698	0.73	0.689	0.701	0.718	0.696	0.712	0.728	0.663	0.662	0.71
179.8	0.729	0.734	0.746	0.689	0.7	0.707	0.689	0.689	0.696	0.702	0.721	0.728	0.613	0.697	0.73	0.689	0.701	0.718	0.695	0.712	0.727	0.663	0.661	0.71
180	0.728	0.734	0.746	0.689	0.7	0.707	0.689	0.689	0.696	0.702	0.72	0.728	0.613	0.697	0.73	0.689	0.701	0.718	0.695	0.711	0.727	0.662	0.661	0.709
180.2	0.727	0.734	0.745	0.689	0.7	0.706	0.689	0.689	0.696	0.702	0.72	0.727	0.613	0.696	0.73	0.688	0.701	0.718	0.695	0.711	0.727	0.662	0.661	0.709
180.4	0.727	0.734	0.745	0.688	0.7	0.706	0.688	0.688	0.696	0.702	0.72	0.727	0.612	0.696	0.729	0.688	0.7	0.718	0.694	0.711	0.726	0.661	0.66	0.709
180.6	0.726	0.734	0.745	0.688	0.7	0.705	0.688	0.688	0.696	0.701	0.72	0.727	0.612	0.695	0.729	0.687	0.7	0.717	0.694	0.711	0.726	0.661	0.66	0.709
180.8	0.726	0.734	0.744	0.688	0.699	0.705	0.688	0.688	0.696	0.701	0.719	0.727	0.612	0.695	0.729	0.687	0.7	0.717	0.694	0.71	0.726	0.661	0.659	0.709
181	0.726	0.734	0.744	0.688	0.699	0.705	0.688	0.688	0.696	0.701	0.719	0.727	0.611	0.695	0.728	0.687	0.7	0.717	0.693	0.71	0.726	0.661	0.659	0.709
181.2	0.725	0.733	0.743	0.687	0.699	0.704	0.688	0.688	0.696	0.701	0.719	0.727	0.611	0.695	0.728	0.687	0.699	0.716	0.693	0.71	0.725	0.661	0.659	0.708
181.4	0.725	0.733	0.743	0.687	0.698	0.704	0.689	0.687	0.696	0.701	0.719	0.727	0.611	0.695	0.727	0.687	0.699	0.716	0.692	0.71	0.725	0.661	0.658	0.708
181.6	0.725	0.733	0.742	0.687	0.698	0.703	0.689	0.687	0.695	0.701	0.719	0.727	0.611	0.695	0.727	0.687	0.699	0.716	0.692	0.71	0.725	0.661	0.658	0.708
181.8	0.724	0.732	0.742	0.686	0.697	0.703	0.688	0.687	0.695	0.701	0.719	0.726	0.61	0.695	0.726	0.686	0.699	0.715	0.691	0.71	0.725	0.661	0.658	0.707
182	0.724	0.732	0.741	0.686	0.697	0.702	0.688	0.686	0.695	0.701	0.718	0.726	0.61	0.695	0.726	0.686	0.698	0.715	0.691	0.709	0.725	0.661	0.657	0.706
182.2	0.724	0.732	0.741	0.686	0.697	0.702	0.688	0.686	0.695	0.7	0.718	0.726	0.61	0.695	0.725	0.686	0.698	0.714	0.691	0.709	0.724	0.661	0.657	0.706
182.4	0.724	0.732	0.741	0.686	0.696	0.702	0.688	0.686	0.694	0.7	0.718	0.726	0.609	0.694	0.725	0.686	0.698	0.714	0.691	0.709	0.724	0.661	0.657	0.705
182.6	0.723	0.731	0.741	0.685	0.696	0.701	0.687	0.686	0.694	0.699	0.718	0.725	0.609	0.694	0.725	0.686	0.697	0.713	0.691	0.709	0.724	0.661	0.656	0.705
182.8	0.723	0.731	0.74	0.685	0.696	0.701	0.687	0.685	0.694	0.699	0.717	0.725	0.609	0.694	0.724	0.686	0.697	0.713	0.69	0.708	0.723	0.66	0.656	0.704
183	0.723	0.731	0.74	0.684	0.695	0.701	0.686	0.685	0.694	0.699	0.717	0.725	0.608	0.693	0.724	0.686	0.697	0.712	0.69	0.708	0.723	0.66	0.655	0.704
183.2	0.722	0.73	0.74	0.684	0.695	0.701	0.686	0.685	0.694	0.698	0.717	0.724	0.608	0.693	0.724	0.685	0.697	0.712	0.69	0.707	0.723	0.66	0.654	0.704
183.4	0.722	0.73	0.74	0.684	0.695	0.701	0.685	0.684	0.693	0.698	0.716	0.723	0.608	0.693	0.724	0.685	0.697	0.711	0.69	0.706	0.722	0.659	0.654	0.703
183.6	0.722	0.73	0.74	0.683	0.695	0.701	0.685	0.684	0.693	0.698	0.715	0.723	0.608	0.692	0.723	0.685	0.696	0.711	0.69	0.706	0.722	0.659	0.654	0.703
183.8	0.721	0.73	0.74	0.683	0.694	0.701	0.684	0.684	0.693	0.697	0.715	0.722	0.607	0.692	0.723	0.685	0.696	0.711	0.689	0.705	0.722	0.658	0.653	0.703
184	0.721	0.73	0.739	0.683	0.694	0.701	0.683	0.684	0.692	0.697	0.715	0.722	0.607	0.692	0.723	0.684	0.696	0.711	0.689	0.705	0.721	0.658	0.653	0.702
184.2	0.721	0.729	0.739	0.683	0.694	0.701	0.683	0.683	0.692	0.697	0.714	0.722	0.607	0.691	0.723	0.684	0.696	0.71	0.689	0.704	0.721	0.658	0.653	0.702
184.4	0.721	0.729	0.739	0.683	0.694	0.701	0.683	0.683	0.692	0.697	0.714	0.721	0.606	0.691	0.722	0.683	0.696	0.71	0.689	0.704	0.721	0.657	0.652	0.702
184.6	0.72	0.729	0.739	0.683	0.694	0.7	0.682	0.683	0.691	0.696	0.713	0.721	0.606	0.69	0.722	0.683	0.695	0.71	0.688	0.703	0.721	0.657	0.652	0.701
184.8	0.72	0.729	0.739	0.682	0.694	0.7	0.682	0.683	0.691	0.696	0.713	0.721	0.605	0.69	0.722	0.683	0.695	0.711	0.688	0.703	0.721	0.657	0.652	0.701
185	0.72	0.729	0.738	0.682	0.693	0.7	0.682	0.682	0.69	0.696	0.713	0.72	0.605	0.689	0.721	0.682	0.695	0.711	0.688	0.703	0.721	0.657	0.652	0.701
185.2	0.72	0.728	0.738	0.682	0.693	0.699	0.682	0.682	0.69	0.696	0.712	0.72	0.605	0.689	0.721	0.682	0.695	0.711	0.688	0.703	0.72	0.657	0.652	0.701
185.4	0.719	0.728	0.738	0.682	0.693	0.699	0.682	0.682	0.689	0.696	0.712	0.719	0.605	0.689	0.72	0.682	0.694	0.711	0.687	0.703	0.72	0.657	0.652	0.701
185.6	0.719	0.728	0.738	0.681	0.693	0.698	0.682	0.681	0.689	0.696	0.711	0.719	0.605	0.688	0.719	0.682	0.694	0.711	0.687	0.703	0.72	0.657	0.652	0.701
185.8	0.719	0.728	0.737	0.681	0.692	0.698	0.681	0.681	0.689	0.696	0.711	0.718	0.605	0.688	0.719	0.681	0.694	0.711	0.687	0.703	0.719	0.657	0.651	0.7
186	0.718	0.727	0.737	0.68	0.692	0.697	0.681	0.68	0.689	0.696	0.711	0.718	0.605	0.688	0.718	0.681	0.693	0.711	0.686	0.702	0.719	0.656	0.651	0.7
186.2	0.718	0.727	0.737	0.68	0.692	0.697	0.681	0.68	0.689	0.695	0.711	0.718	0.605	0.688	0.718	0.681	0.693	0.711	0.686	0.702	0.718	0.656	0.651	0.7
186.4	0.718	0.726	0.736	0.68	0.692	0.697	0.681	0.68	0.689	0.695	0.711	0.718	0.605	0.687	0.718	0.681	0.693	0.71	0.685	0.702	0.718	0.656	0.651	0.699
186.6	0.718	0.726	0.736	0.679	0.691	0.697	0.681	0.68	0.689	0.695	0.711	0.718	0.604	0.687	0.717	0.681	0.693	0.71	0.685	0.702	0.717	0.655	0.65	0.699
186.8	0.718	0.726	0.736	0.679	0.691	0.697	0.681	0.68	0.689	0.694	0.711	0.718	0.604	0.687	0.717	0.681	0.693	0.71	0.685	0.702	0.717	0.655	0.65	0.699
187	0.717	0.725	0.735	0.679	0.691	0.696	0.68	0.679	0.689	0.694	0.711	0.718	0.604	0.687	0.717	0.68	0.693	0.709	0.684	0.702	0.716	0.655	0.65	0.699
187.2	0.717	0.725	0.735	0.679	0.691	0.696	0.68	0.679	0.688	0.694	0.711	0.717	0.603	0.687	0.717	0.68	0.693	0.709	0.684	0.702	0.716	0.654	0.65	0.699
187.4	0.717	0.725	0.734	0.678	0.69	0.696	0.68	0.679	0.688	0.694	0.711	0.717	0.603	0.688	0.717	0.68	0.692	0.708	0.684	0.702	0.716	0.654	0.649	0.698
187.6	0.716	0.725	0.734	0.678	0.69	0.696	0.68	0.679	0.688	0.693	0.711	0.717	0.603	0.688	0.717	0.68	0.692	0.708	0.683	0.701	0.716	0.654	0.649	0.698
187.8	0.716	0.724	0.733	0.678	0.69	0.696	0.679	0.679	0.687	0.693	0.711	0.717	0.602	0.688	0.717	0.679	0.692	0.707	0.683	0.701	0.715	0.654	0.649	0.698
188	0.716	0.724	0.733	0.678	0.69	0.696	0.679	0.678	0.687	0.693	0.71	0.717	0.602	0.687	0.716	0.679	0.692	0.707	0.683	0.7	0.715	0.654	0.648	0.698
188.2	0.716	0.724	0.733	0.677	0.689	0.695	0.679	0.678	0.686	0.693	0.71	0.717	0.602	0.687	0.716	0.679	0.692	0.707	0.683	0.7	0.715	0.654	0.648	0.697
188.4	0.716	0.724	0.733	0.677	0.689	0.695	0.679	0.678	0.686	0.692	0.71	0.716	0.601	0.687	0.716	0.678	0.691	0.706	0.683	0.699	0.715	0.653	0.648	0.697
188.6	0.716	0.724	0.733	0.677	0.689	0.695	0.678	0.678	0.685	0.692	0.71	0.716	0.601	0.686	0.716	0.678	0.691	0.706	0.683	0.699	0.715	0.653	0.648	0.697
188.8	0.716	0.724	0.733	0.677	0.689	0.695	0.678	0.677	0.685	0.691	0.709	0.716	0.6	0.686	0.715	0.678	0.691	0.706	0.682	0.698	0.715	0.653	0.648	0.697
189	0.715	0.724	0.733	0.677	0.689	0.694	0.678	0.677	0.684	0.691	0.709	0.715	0.6	0.686	0.715	0.678	0.69	0.705	0.682	0.698	0.715	0.653	0.648	0.697
189.2	0.715	0.723	0.732	0.676	0.689	0.694	0.677	0.677	0.684	0.69	0.709	0.715	0.6	0.685	0.714	0.677	0.69	0.705	0.682	0.697	0.714	0.652	0.647	0.697
189.4	0.715	0.723	0.732	0.676	0.688	0.694	0.677	0.677	0.683	0.69	0.708	0.714	0.6	0.685	0.713	0.677	0.69	0.705	0.682	0.697	0.714	0.652	0.647	0.697
189.6	0.715	0.723	0.732	0.676	0.688	0.693	0.677	0.677	0.683	0.689	0.708	0.714	0.6	0.685	0.713	0.677	0.689	0.705	0.682	0.697	0.714	0.652	0.647	0.697
189.8	0.715	0.723	0.732	0.676	0.687	0.693	0.677	0.677	0.683	0.689	0.708	0.714	0.6	0.684	0.713	0.677	0.689	0.705	0.681	0.696	0.713	0.651	0.647	0.696
190	0.714	0.722	0.732	0.676	0.687	0.693	0.676	0.677	0.683	0.689	0.708	0.714	0.6	0.684	0.712	0.676	0.688	0.705	0.681	0.696	0.713	0.651	0.647	0.696
190.2	0.714	0.722	0.732	0.676	0.687	0.693	0.676	0.677	0.683	0.688	0.709	0.714	0.6	0.684	0.712	0.676	0.688	0.704	0.68	0.696	0.712	0.651	0.647	0.696
190.4	0.714	0.721	0.731	0.675	0.686	0.693	0.675	0.677	0.683	0.688	0.709	0.714	0.6	0.684	0.712	0.676	0.688	0.704	0.68	0.696	0.712	0.651	0.647	0.696
190.6	0.713	0.721	0.731	0.675	0.686	0.693	0.675	0.676	0.683	0.688	0.709	0.714	0.6	0.683	0.712	0.676	0.687	0.703	0.68	0.696	0.712	0.651	0.647	0.695
190.8	0.713	0.721	0.731	0.675	0.686	0.692	0.674	0.676	0.683	0.688	0.709	0.713	0.6	0.683	0.712	0.675	0.687	0.703	0.679	0.696	0.712	0.651	0.647	0.695
191	0.713	0.721	0.731	0.675	0.685	0.692	0.674	0.676	0.683	0.688	0.708	0.713	0.6	0.683	0.711	0.675	0.687	0.702	0.679	0.696	0.711	0.651	0.647	0.694
191.2	0.712	0.721	0.731	0.674	0.685	0.692	0.673	0.676	0.683	0.688	0.708	0.713	0.599	0.683	0.711	0.674	0.687	0.702	0.678	0.696	0.711	0.651	0.647	0.694
191.4	0.712	0.72	0.73	0.674	0.685	0.692	0.673	0.675	0.683	0.689	0.708	0.713	0.599	0.683	0.711	0.674	0.687	0.702	0.678	0.696	0.711	0.651	0.646	0.693
191.6	0.712	0.72	0.73	0.674	0.685	0.691	0.673	0.675	0.683	0.688	0.708	0.713	0.599	0.682	0.711	0.674	0.686	0.702	0.677	0.695	0.711	0.65	0.646	0.693
191.8	0.712	0.72	0.729	0.674	0.685	0.691	0.673	0.675	0.683	0.689	0.707	0.712	0.599	0.682	0.71	0.673	0.686	0.701	0.677	0.695	0.711	0.651	0.646	0.692
192	0.712	0.72	0.729	0.673	0.685	0.691	0.673	0.674	0.682	0.689	0.707	0.712	0.599	0.682	0.71	0.673	0.686	0.701	0.677	0.694	0.71	0.65	0.646	0.692
192.2	0.711	0.72	0.729	0.673	0.685	0.691	0.673	0.674	0.682	0.689	0.706	0.712	0.599	0.681	0.71	0.673	0.686	0.701	0.677	0.694	0.71	0.65	0.646	0.692
192.4	0.711	0.719	0.729	0.673	0.685	0.691	0.672	0.673	0.682	0.689	0.706	0.711	0.598	0.681	0.71	0.673	0.686	0.701	0.677	0.694	0.71	0.65	0.646	0.692
192.6	0.711	0.719	0.729	0.673	0.685	0.691	0.672	0.673	0.682	0.688	0.705	0.711	0.598	0.681	0.709	0.673	0.686	0.701	0.677	0.693	0.71	0.65	0.645	0.692
192.8	0.711	0.719	0.729	0.672	0.685	0.691	0.672	0.673	0.681	0.688	0.705	0.711	0.598	0.681	0.709	0.673	0.686	0.701	0.677	0.693	0.71	0.65	0.645	0.692
193	0.71	0.718	0.728	0.672	0.684	0.69	0.672	0.672	0.681	0.688	0.705	0.711	0.597	0.681	0.709	0.673	0.686	0.7	0.677	0.693	0.71	0.65	0.644	0.692
193.2	0.71	0.718	0.728	0.672	0.684	0.69	0.672	0.672	0.681	0.688	0.705	0.711	0.597	0.68	0.709	0.673	0.685	0.7	0.676	0.693	0.71	0.649	0.644	0.691
193.4	0.71	0.717	0.728	0.672	0.684	0.69	0.672	0.672	0.681	0.687	0.704	0.711	0.596	0.68	0.709	0.673	0.685	0.7	0.676	0.693	0.71	0.649	0.643	0.691
193.6	0.709	0.717	0.728	0.671	0.683	0.69	0.672	0.671	0.681	0.687	0.704	0.71	0.596	0.68	0.709	0.673	0.685	0.7	0.676	0.693	0.71	0.649	0.643	0.691
193.8	0.709	0.716	0.727	0.671	0.683	0.69	0.672	0.671	0.68	0.686	0.704	0.71	0.596	0.68	0.709	0.673	0.684	0.7	0.676	0.692	0.709	0.649	0.642	0.691
194	0.709	0.716	0.727	0.671	0.683	0.69	0.672	0.671	0.68	0.686	0.704	0.71	0.595	0.679	0.709	0.673	0.684	0.7	0.676	0.693	0.709	0.648	0.642	0.69
194.2	0.708	0.715	0.727	0.671	0.683	0.69	0.671	0.671	0.68	0.685	0.703	0.71	0.595	0.679	0.709	0.673	0.684	0.7	0.676	0.693	0.709	0.648	0.641	0.69
194.4	0.708	0.715	0.727	0.671	0.682	0.689	0.671	0.67	0.68	0.685	0.703	0.71	0.595	0.679	0.708	0.673	0.684	0.699	0.675	0.693	0.709	0.648	0.641	0.69
194.6	0.708	0.715	0.727	0.671	0.682	0.689	0.67	0.67	0.68	0.685	0.703	0.71	0.595	0.679	0.708	0.673	0.684	0.699	0.675	0.693	0.709	0.648	0.641	0.69
194.8	0.708	0.714	0.726	0.67	0.682	0.689	0.67	0.67	0.68	0.684	0.703	0.71	0.594	0.679	0.708	0.673	0.684	0.699	0.674	0.693	0.708	0.648	0.641	0.689
195	0.708	0.714	0.726	0.67	0.682	0.688	0.67	0.67	0.679	0.684	0.703	0.709	0.594	0.678	0.707	0.672	0.684	0.698	0.674	0.692	0.708	0.648	0.641	0.689
195.2	0.708	0.714	0.725	0.67	0.682	0.688	0.67	0.669	0.679	0.684	0.703	0.709	0.594	0.678	0.707	0.672	0.684	0.698	0.674	0.692	0.708	0.648	0.64	0.688
195.4	0.708	0.714	0.725	0.669	0.682	0.688	0.67	0.669	0.679	0.683	0.702	0.708	0.594	0.678	0.707	0.671	0.684	0.698	0.674	0.692	0.707	0.648	0.64	0.688
195.6	0.707	0.714	0.724	0.669	0.682	0.688	0.67	0.669	0.679	0.683	0.702	0.708	0.594	0.678	0.707	0.671	0.683	0.697	0.673	0.692	0.707	0.648	0.64	0.688
195.8	0.707	0.714	0.724	0.669	0.682	0.687	0.669	0.669	0.679	0.683	0.702	0.708	0.594	0.678	0.707	0.671	0.683	0.697	0.673	0.692	0.707	0.647	0.64	0.688
196	0.707	0.714	0.724	0.668	0.682	0.687	0.669	0.67	0.678	0.683	0.701	0.708	0.594	0.678	0.707	0.671	0.683	0.696	0.673	0.692	0.706	0.647	0.64	0.687
196.2	0.707	0.714	0.723	0.668	0.682	0.687	0.668	0.67	0.678	0.683	0.701	0.707	0.594	0.677	0.706	0.67	0.683	0.696	0.673	0.691	0.706	0.646	0.64	0.687
196.4	0.707	0.714	0.723	0.668	0.681	0.687	0.668	0.67	0.678	0.683	0.701	0.707	0.594	0.677	0.706	0.67	0.682	0.696	0.673	0.691	0.706	0.646	0.64	0.687
196.6	0.707	0.714	0.723	0.667	0.681	0.687	0.668	0.669	0.677	0.683	0.701	0.707	0.594	0.677	0.706	0.67	0.682	0.696	0.673	0.691	0.706	0.646	0.64	0.687
196.8	0.706	0.714	0.723	0.667	0.681	0.687	0.668	0.669	0.677	0.683	0.701	0.707	0.594	0.677	0.706	0.67	0.681	0.696	0.673	0.69	0.706	0.645	0.64	0.686
197	0.706	0.714	0.723	0.667	0.68	0.687	0.668	0.669	0.677	0.683	0.701	0.707	0.593	0.677	0.705	0.669	0.681	0.695	0.673	0.69	0.706	0.645	0.639	0.686
197.2	0.706	0.714	0.723	0.667	0.68	0.686	0.668	0.669	0.677	0.683	0.701	0.707	0.593	0.677	0.705	0.669	0.68	0.695	0.673	0.69	0.706	0.644	0.639	0.686
197.4	0.706	0.714	0.723	0.666	0.68	0.686	0.668	0.669	0.676	0.683	0.701	0.706	0.593	0.677	0.705	0.669	0.68	0.695	0.672	0.689	0.705	0.644	0.639	0.686
197.6	0.706	0.714	0.723	0.666	0.68	0.686	0.668	0.668	0.676	0.683	0.7	0.706	0.593	0.676	0.705	0.669	0.68	0.695	0.672	0.689	0.705	0.643	0.639	0.685
197.8	0.705	0.714	0.723	0.666	0.679	0.686	0.668	0.668	0.676	0.683	0.7	0.706	0.593	0.676	0.705	0.67	0.68	0.695	0.672	0.689	0.704	0.643	0.639	0.685
198	0.705	0.713	0.723	0.666	0.679	0.685	0.667	0.668	0.676	0.683	0.7	0.706	0.592	0.676	0.704	0.67	0.68	0.695	0.672	0.688	0.704	0.643	0.639	0.685
198.2	0.705	0.713	0.723	0.666	0.679	0.685	0.667	0.668	0.676	0.683	0.699	0.706	0.592	0.676	0.704	0.67	0.68	0.695	0.672	0.688	0.703	0.643	0.639	0.686
198.4	0.705	0.713	0.723	0.666	0.678	0.685	0.667	0.667	0.676	0.682	0.699	0.705	0.592	0.675	0.704	0.67	0.68	0.695	0.672	0.688	0.702	0.643	0.639	0.686
198.6	0.705	0.712	0.723	0.666	0.678	0.685	0.667	0.667	0.675	0.682	0.699	0.705	0.592	0.675	0.704	0.669	0.68	0.695	0.671	0.687	0.702	0.643	0.638	0.686
198.8	0.704	0.712	0.723	0.666	0.678	0.685	0.667	0.666	0.675	0.682	0.698	0.704	0.592	0.675	0.704	0.669	0.679	0.695	0.671	0.687	0.701	0.643	0.638	0.686
199	0.704	0.712	0.723	0.666	0.677	0.685	0.667	0.666	0.675	0.682	0.698	0.703	0.592	0.675	0.704	0.669	0.679	0.695	0.671	0.686	0.701	0.643	0.638	0.685
199.2	0.704	0.712	0.723	0.666	0.677	0.684	0.666	0.666	0.675	0.681	0.697	0.703	0.591	0.675	0.704	0.669	0.679	0.694	0.671	0.686	0.701	0.643	0.638	0.685
199.4	0.704	0.712	0.723	0.666	0.677	0.684	0.666	0.665	0.675	0.681	0.697	0.702	0.591	0.674	0.704	0.669	0.679	0.694	0.671	0.686	0.7	0.643	0.637	0.685
199.6	0.703	0.711	0.722	0.665	0.677	0.684	0.666	0.665	0.674	0.681	0.697	0.702	0.591	0.674	0.704	0.668	0.679	0.694	0.671	0.686	0.7	0.643	0.637	0.685
199.8	0.703	0.711	0.722	0.665	0.676	0.684	0.665	0.665	0.674	0.681	0.697	0.701	0.591	0.674	0.703	0.668	0.678	0.694	0.671	0.686	0.7	0.643	0.637	0.685
200	0.703	0.711	0.722	0.665	0.676	0.684	0.665	0.665	0.674	0.68	0.697	0.701	0.59	0.673	0.703	0.667	0.678	0.693	0.671	0.685	0.7	0.643	0.637	0.685
200.2	0.703	0.711	0.721	0.665	0.676	0.684	0.665	0.664	0.674	0.68	0.697	0.701	0.59	0.673	0.703	0.667	0.678	0.693	0.671	0.685	0.7	0.643	0.637	0.685
200.4	0.703	0.711	0.721	0.664	0.675	0.683	0.665	0.664	0.674	0.68	0.697	0.701	0.59	0.673	0.702	0.666	0.677	0.693	0.67	0.685	0.7	0.643	0.637	0.684
200.6	0.702	0.711	0.721	0.664	0.675	0.683	0.664	0.664	0.674	0.68	0.697	0.7	0.59	0.673	0.702	0.666	0.677	0.693	0.67	0.685	0.7	0.643	0.637	0.684
200.8	0.702	0.711	0.721	0.664	0.675	0.683	0.664	0.664	0.674	0.68	0.697	0.7	0.589	0.673	0.702	0.665	0.677	0.693	0.67	0.685	0.7	0.642	0.637	0.684
201	0.701	0.711	0.72	0.664	0.675	0.683	0.664	0.663	0.674	0.679	0.697	0.7	0.589	0.673	0.701	0.665	0.677	0.693	0.67	0.684	0.7	0.642	0.637	0.684
201.2	0.701	0.711	0.72	0.663	0.675	0.682	0.664	0.663	0.674	0.679	0.697	0.7	0.589	0.673	0.701	0.665	0.677	0.692	0.67	0.684	0.7	0.641	0.637	0.684
201.4	0.7	0.711	0.72	0.663	0.675	0.682	0.664	0.663	0.674	0.679	0.697	0.7	0.588	0.672	0.701	0.665	0.676	0.692	0.67	0.684	0.7	0.641	0.637	0.683
201.6	0.7	0.711	0.719	0.663	0.675	0.682	0.664	0.663	0.674	0.679	0.697	0.701	0.588	0.672	0.701	0.665	0.676	0.692	0.669	0.684	0.7	0.641	0.637	0.683
201.8	0.7	0.71	0.719	0.662	0.674	0.681	0.664	0.663	0.674	0.679	0.697	0.701	0.588	0.672	0.701	0.665	0.676	0.691	0.669	0.684	0.7	0.641	0.637	0.683
202	0.699	0.71	0.719	0.662	0.674	0.681	0.664	0.662	0.673	0.679	0.696	0.701	0.588	0.672	0.701	0.665	0.676	0.691	0.669	0.683	0.7	0.64	0.637	0.683
202.2	0.699	0.709	0.718	0.662	0.674	0.681	0.663	0.662	0.673	0.678	0.696	0.701	0.588	0.672	0.701	0.665	0.676	0.691	0.668	0.683	0.7	0.64	0.637	0.683
202.4	0.699	0.709	0.718	0.662	0.674	0.681	0.663	0.662	0.673	0.678	0.696	0.7	0.588	0.672	0.701	0.665	0.676	0.69	0.668	0.683	0.7	0.64	0.636	0.682
202.6	0.699	0.709	0.718	0.662	0.674	0.681	0.663	0.661	0.673	0.678	0.696	0.7	0.588	0.672	0.701	0.665	0.676	0.69	0.668	0.683	0.699	0.64	0.636	0.682
202.8	0.699	0.709	0.718	0.662	0.673	0.681	0.663	0.661	0.672	0.678	0.696	0.7	0.587	0.672	0.701	0.665	0.676	0.69	0.668	0.683	0.699	0.64	0.636	0.682
203	0.699	0.708	0.718	0.662	0.673	0.681	0.662	0.661	0.672	0.678	0.696	0.699	0.587	0.672	0.701	0.665	0.676	0.69	0.667	0.682	0.699	0.64	0.636	0.681
203.2	0.699	0.708	0.718	0.662	0.673	0.681	0.662	0.661	0.672	0.678	0.696	0.699	0.587	0.671	0.7	0.665	0.676	0.69	0.667	0.682	0.698	0.64	0.635	0.681
203.4	0.699	0.708	0.718	0.662	0.673	0.681	0.662	0.661	0.671	0.678	0.695	0.699	0.587	0.671	0.7	0.665	0.675	0.69	0.667	0.682	0.698	0.64	0.635	0.681
203.6	0.699	0.707	0.718	0.662	0.673	0.68	0.662	0.661	0.671	0.678	0.695	0.699	0.587	0.671	0.699	0.664	0.675	0.69	0.666	0.682	0.698	0.64	0.635	0.681
203.8	0.7	0.707	0.718	0.662	0.672	0.68	0.662	0.661	0.671	0.678	0.695	0.698	0.587	0.671	0.699	0.664	0.675	0.69	0.666	0.682	0.698	0.64	0.634	0.68
204	0.7	0.707	0.718	0.662	0.672	0.68	0.661	0.661	0.67	0.677	0.695	0.698	0.586	0.671	0.699	0.663	0.675	0.69	0.666	0.682	0.697	0.64	0.634	0.68
204.2	0.699	0.707	0.718	0.662	0.672	0.68	0.661	0.661	0.67	0.677	0.694	0.698	0.586	0.671	0.698	0.663	0.674	0.69	0.666	0.681	0.697	0.64	0.633	0.68
204.4	0.699	0.707	0.717	0.662	0.672	0.68	0.661	0.661	0.67	0.677	0.694	0.698	0.586	0.67	0.698	0.663	0.674	0.69	0.665	0.681	0.697	0.64	0.633	0.68
204.6	0.699	0.707	0.717	0.662	0.672	0.68	0.661	0.661	0.67	0.677	0.694	0.698	0.586	0.67	0.697	0.662	0.674	0.689	0.665	0.68	0.696	0.639	0.633	0.68
204.8	0.699	0.706	0.717	0.662	0.672	0.68	0.66	0.661	0.67	0.677	0.694	0.698	0.586	0.67	0.697	0.662	0.674	0.689	0.665	0.68	0.696	0.639	0.632	0.68
205	0.698	0.706	0.717	0.662	0.672	0.68	0.66	0.661	0.67	0.677	0.694	0.698	0.586	0.67	0.697	0.662	0.674	0.689	0.665	0.679	0.696	0.639	0.632	0.68
205.2	0.698	0.706	0.716	0.662	0.672	0.68	0.66	0.661	0.67	0.676	0.694	0.697	0.586	0.669	0.697	0.662	0.673	0.689	0.665	0.679	0.695	0.638	0.632	0.68
205.4	0.698	0.705	0.716	0.661	0.671	0.679	0.66	0.661	0.67	0.676	0.694	0.697	0.586	0.669	0.697	0.661	0.673	0.689	0.665	0.678	0.695	0.638	0.632	0.68
205.6	0.697	0.705	0.716	0.661	0.671	0.679	0.659	0.66	0.669	0.676	0.693	0.698	0.585	0.669	0.697	0.661	0.673	0.688	0.664	0.678	0.695	0.638	0.632	0.68
205.8	0.697	0.705	0.716	0.661	0.671	0.679	0.659	0.66	0.669	0.676	0.693	0.698	0.585	0.669	0.697	0.661	0.673	0.688	0.664	0.678	0.694	0.638	0.632	0.68
206	0.697	0.705	0.715	0.661	0.671	0.679	0.659	0.66	0.669	0.676	0.693	0.698	0.585	0.669	0.696	0.661	0.673	0.688	0.664	0.678	0.694	0.638	0.632	0.68
206.2	0.697	0.705	0.715	0.66	0.671	0.679	0.659	0.659	0.669	0.676	0.693	0.698	0.584	0.669	0.696	0.661	0.673	0.687	0.664	0.678	0.694	0.638	0.632	0.68
206.4	0.697	0.705	0.715	0.66	0.671	0.679	0.659	0.659	0.669	0.676	0.693	0.697	0.584	0.669	0.696	0.661	0.672	0.687	0.664	0.678	0.694	0.638	0.632	0.68
206.6	0.697	0.705	0.715	0.66	0.671	0.679	0.658	0.659	0.669	0.676	0.693	0.697	0.584	0.669	0.696	0.661	0.672	0.687	0.664	0.678	0.693	0.638	0.632	0.679
206.8	0.696	0.705	0.715	0.659	0.671	0.678	0.658	0.658	0.668	0.676	0.692	0.697	0.584	0.669	0.696	0.661	0.672	0.686	0.663	0.678	0.693	0.638	0.632	0.679
207	0.696	0.705	0.715	0.659	0.67	0.678	0.659	0.658	0.668	0.676	0.692	0.697	0.583	0.668	0.696	0.66	0.672	0.686	0.663	0.678	0.693	0.637	0.631	0.679
207.2	0.696	0.704	0.714	0.659	0.67	0.678	0.658	0.658	0.668	0.675	0.692	0.696	0.583	0.668	0.696	0.66	0.671	0.686	0.663	0.678	0.693	0.637	0.631	0.679
207.4	0.696	0.704	0.714	0.659	0.67	0.678	0.658	0.658	0.668	0.675	0.692	0.696	0.583	0.668	0.695	0.66	0.671	0.686	0.663	0.678	0.693	0.637	0.631	0.679
207.6	0.696	0.704	0.714	0.658	0.67	0.677	0.658	0.658	0.668	0.675	0.692	0.696	0.583	0.667	0.695	0.66	0.671	0.686	0.663	0.679	0.693	0.637	0.631	0.678
207.8	0.695	0.704	0.714	0.658	0.669	0.677	0.658	0.658	0.668	0.675	0.692	0.696	0.583	0.667	0.695	0.66	0.67	0.686	0.662	0.679	0.693	0.637	0.63	0.678
208	0.695	0.704	0.713	0.658	0.669	0.677	0.657	0.657	0.668	0.674	0.692	0.696	0.583	0.667	0.695	0.66	0.67	0.686	0.662	0.679	0.693	0.637	0.63	0.678
208.2	0.695	0.704	0.713	0.658	0.669	0.677	0.657	0.657	0.668	0.674	0.692	0.695	0.582	0.666	0.695	0.66	0.67	0.686	0.662	0.679	0.693	0.637	0.63	0.678
208.4	0.695	0.704	0.713	0.657	0.669	0.677	0.657	0.657	0.668	0.674	0.691	0.695	0.582	0.666	0.695	0.66	0.669	0.686	0.662	0.679	0.693	0.636	0.63	0.677
208.6	0.695	0.704	0.713	0.657	0.669	0.676	0.657	0.657	0.668	0.673	0.691	0.695	0.582	0.666	0.695	0.66	0.669	0.686	0.662	0.678	0.693	0.636	0.629	0.677
208.8	0.695	0.704	0.712	0.657	0.668	0.676	0.656	0.657	0.667	0.673	0.691	0.695	0.582	0.666	0.695	0.66	0.669	0.686	0.662	0.678	0.693	0.636	0.629	0.677
209	0.694	0.703	0.712	0.657	0.668	0.676	0.656	0.657	0.667	0.673	0.69	0.694	0.582	0.666	0.694	0.66	0.669	0.686	0.661	0.678	0.692	0.636	0.629	0.676
209.2	0.694	0.703	0.712	0.657	0.668	0.676	0.656	0.657	0.667	0.673	0.689	0.694	0.582	0.666	0.694	0.66	0.669	0.687	0.661	0.678	0.692	0.636	0.629	0.676
209.4	0.694	0.702	0.712	0.657	0.668	0.676	0.656	0.657	0.667	0.673	0.689	0.694	0.582	0.665	0.694	0.66	0.67	0.687	0.661	0.678	0.692	0.636	0.63	0.676
209.6	0.694	0.702	0.712	0.657	0.667	0.676	0.656	0.657	0.667	0.673	0.689	0.694	0.581	0.665	0.694	0.66	0.67	0.686	0.661	0.677	0.692	0.636	0.63	0.675
209.8	0.693	0.701	0.712	0.657	0.667	0.676	0.656	0.657	0.667	0.673	0.689	0.694	0.581	0.665	0.693	0.66	0.67	0.686	0.661	0.677	0.692	0.636	0.63	0.675
210	0.693	0.701	0.712	0.657	0.667	0.676	0.655	0.657	0.666	0.673	0.689	0.694	0.581	0.665	0.693	0.66	0.67	0.686	0.661	0.677	0.691	0.636	0.63	0.675
210.2	0.693	0.7	0.712	0.657	0.666	0.676	0.655	0.656	0.666	0.673	0.689	0.693	0.581	0.665	0.693	0.66	0.67	0.685	0.661	0.677	0.691	0.636	0.63	0.674
210.4	0.693	0.7	0.712	0.657	0.666	0.675	0.655	0.656	0.666	0.673	0.688	0.693	0.581	0.665	0.692	0.659	0.67	0.685	0.661	0.677	0.692	0.636	0.63	0.674
210.6	0.692	0.7	0.712	0.657	0.666	0.675	0.655	0.656	0.665	0.673	0.688	0.693	0.581	0.665	0.692	0.659	0.67	0.684	0.661	0.676	0.692	0.636	0.63	0.674
210.8	0.692	0.7	0.712	0.656	0.666	0.675	0.655	0.656	0.665	0.673	0.688	0.692	0.581	0.664	0.692	0.659	0.669	0.684	0.661	0.676	0.692	0.636	0.63	0.674
211	0.692	0.7	0.712	0.656	0.666	0.675	0.655	0.656	0.665	0.672	0.688	0.692	0.581	0.664	0.691	0.658	0.669	0.683	0.661	0.676	0.692	0.636	0.63	0.674
211.2	0.691	0.7	0.712	0.656	0.665	0.675	0.655	0.656	0.664	0.672	0.688	0.692	0.581	0.664	0.691	0.658	0.669	0.683	0.661	0.675	0.692	0.636	0.629	0.674
211.4	0.691	0.7	0.712	0.656	0.665	0.675	0.654	0.656	0.664	0.672	0.689	0.692	0.581	0.664	0.691	0.658	0.669	0.683	0.661	0.675	0.692	0.636	0.629	0.674
211.6	0.691	0.7	0.712	0.655	0.665	0.675	0.654	0.656	0.664	0.672	0.689	0.692	0.581	0.664	0.691	0.657	0.669	0.682	0.661	0.675	0.691	0.636	0.629	0.674
211.8	0.69	0.7	0.711	0.655	0.664	0.675	0.653	0.656	0.664	0.672	0.689	0.692	0.581	0.664	0.69	0.657	0.668	0.682	0.661	0.675	0.691	0.635	0.628	0.674
212	0.69	0.7	0.711	0.655	0.664	0.674	0.653	0.655	0.664	0.672	0.689	0.692	0.581	0.664	0.69	0.657	0.668	0.682	0.661	0.675	0.691	0.635	0.628	0.673
212.2	0.69	0.701	0.711	0.655	0.665	0.674	0.653	0.655	0.664	0.672	0.689	0.692	0.581	0.664	0.69	0.656	0.668	0.682	0.661	0.674	0.69	0.635	0.628	0.673
212.4	0.69	0.701	0.71	0.654	0.665	0.674	0.653	0.655	0.664	0.672	0.689	0.692	0.581	0.663	0.69	0.656	0.667	0.682	0.661	0.674	0.69	0.635	0.627	0.673
212.6	0.69	0.701	0.71	0.654	0.665	0.674	0.653	0.655	0.664	0.671	0.689	0.692	0.58	0.663	0.69	0.656	0.667	0.682	0.66	0.674	0.689	0.635	0.627	0.673
212.8	0.69	0.7	0.709	0.654	0.665	0.674	0.653	0.655	0.664	0.671	0.688	0.692	0.58	0.663	0.69	0.656	0.667	0.682	0.66	0.674	0.689	0.634	0.627	0.672
213	0.69	0.7	0.709	0.654	0.665	0.673	0.653	0.654	0.665	0.671	0.688	0.691	0.579	0.663	0.69	0.656	0.667	0.682	0.66	0.674	0.689	0.634	0.626	0.672
213.2	0.69	0.699	0.708	0.654	0.665	0.673	0.653	0.654	0.665	0.671	0.688	0.691	0.579	0.663	0.69	0.656	0.667	0.681	0.659	0.674	0.689	0.634	0.626	0.672
213.4	0.69	0.699	0.708	0.654	0.665	0.673	0.653	0.654	0.665	0.67	0.688	0.691	0.579	0.663	0.69	0.656	0.667	0.681	0.659	0.674	0.688	0.634	0.626	0.672
213.6	0.69	0.698	0.708	0.654	0.665	0.673	0.653	0.654	0.665	0.67	0.688	0.691	0.578	0.663	0.69	0.656	0.667	0.681	0.659	0.674	0.688	0.634	0.626	0.672
213.8	0.689	0.698	0.708	0.654	0.665	0.672	0.653	0.654	0.665	0.67	0.688	0.691	0.578	0.662	0.69	0.656	0.666	0.681	0.659	0.674	0.688	0.634	0.625	0.672
214	0.689	0.698	0.708	0.653	0.665	0.672	0.653	0.654	0.665	0.669	0.687	0.691	0.577	0.662	0.69	0.656	0.666	0.68	0.659	0.674	0.688	0.634	0.625	0.672
214.2	0.689	0.698	0.708	0.653	0.664	0.672	0.652	0.654	0.665	0.669	0.687	0.691	0.577	0.662	0.689	0.656	0.666	0.68	0.659	0.673	0.688	0.634	0.625	0.672
214.4	0.689	0.698	0.709	0.653	0.664	0.672	0.652	0.654	0.665	0.669	0.687	0.69	0.577	0.662	0.689	0.656	0.666	0.68	0.659	0.673	0.688	0.634	0.625	0.672
214.6	0.688	0.698	0.709	0.653	0.664	0.672	0.652	0.654	0.665	0.669	0.687	0.69	0.576	0.662	0.689	0.656	0.666	0.679	0.659	0.673	0.688	0.634	0.625	0.672
214.8	0.688	0.698	0.709	0.653	0.664	0.672	0.652	0.654	0.664	0.669	0.687	0.69	0.576	0.662	0.689	0.656	0.666	0.679	0.659	0.673	0.688	0.634	0.625	0.672
215	0.688	0.698	0.709	0.653	0.663	0.672	0.651	0.653	0.664	0.668	0.687	0.69	0.575	0.662	0.689	0.656	0.666	0.679	0.659	0.673	0.688	0.633	0.625	0.672
215.2	0.688	0.698	0.709	0.653	0.663	0.672	0.651	0.653	0.664	0.668	0.687	0.689	0.575	0.662	0.689	0.656	0.666	0.679	0.659	0.673	0.688	0.633	0.625	0.671
215.4	0.687	0.698	0.709	0.652	0.663	0.672	0.651	0.653	0.663	0.669	0.687	0.689	0.575	0.662	0.689	0.656	0.666	0.679	0.658	0.673	0.687	0.633	0.624	0.671
215.6	0.687	0.698	0.708	0.652	0.662	0.672	0.65	0.653	0.663	0.669	0.687	0.689	0.575	0.662	0.689	0.656	0.666	0.679	0.658	0.672	0.687	0.633	0.624	0.671
215.8	0.687	0.698	0.708	0.652	0.662	0.672	0.65	0.652	0.662	0.669	0.687	0.689	0.575	0.662	0.688	0.655	0.666	0.679	0.658	0.672	0.687	0.633	0.624	0.671
216	0.687	0.698	0.708	0.652	0.662	0.671	0.65	0.652	0.662	0.669	0.686	0.689	0.575	0.662	0.688	0.655	0.666	0.679	0.658	0.672	0.686	0.633	0.624	0.671
216.2	0.687	0.698	0.707	0.652	0.662	0.671	0.65	0.651	0.662	0.669	0.686	0.688	0.574	0.662	0.688	0.655	0.666	0.68	0.658	0.672	0.686	0.633	0.624	0.671
216.4	0.687	0.698	0.707	0.651	0.662	0.671	0.649	0.651	0.661	0.668	0.686	0.688	0.574	0.662	0.688	0.655	0.666	0.68	0.657	0.671	0.686	0.632	0.625	0.671
216.6	0.687	0.698	0.706	0.651	0.662	0.671	0.649	0.65	0.661	0.668	0.686	0.688	0.574	0.662	0.687	0.655	0.666	0.68	0.657	0.671	0.686	0.632	0.625	0.671
216.8	0.687	0.697	0.706	0.651	0.661	0.671	0.649	0.65	0.661	0.668	0.685	0.688	0.574	0.662	0.687	0.654	0.666	0.68	0.657	0.671	0.686	0.632	0.625	0.671
217	0.687	0.697	0.706	0.651	0.661	0.671	0.649	0.65	0.661	0.668	0.685	0.688	0.575	0.661	0.687	0.654	0.666	0.68	0.656	0.67	0.686	0.632	0.625	0.671
217.2	0.687	0.697	0.706	0.651	0.661	0.671	0.649	0.65	0.66	0.668	0.684	0.688	0.575	0.661	0.686	0.654	0.665	0.68	0.656	0.67	0.685	0.632	0.625	0.671
217.4	0.687	0.697	0.706	0.65	0.661	0.671	0.648	0.65	0.66	0.667	0.684	0.688	0.575	0.661	0.686	0.653	0.665	0.679	0.656	0.669	0.685	0.632	0.624	0.67
217.6	0.687	0.697	0.706	0.65	0.661	0.671	0.648	0.65	0.66	0.667	0.684	0.688	0.575	0.661	0.686	0.653	0.665	0.679	0.656	0.669	0.685	0.631	0.624	0.67
217.8	0.687	0.697	0.706	0.649	0.661	0.671	0.648	0.65	0.66	0.667	0.683	0.688	0.575	0.661	0.686	0.653	0.665	0.679	0.656	0.668	0.685	0.631	0.624	0.67
218	0.686	0.696	0.706	0.649	0.66	0.671	0.648	0.65	0.66	0.667	0.683	0.688	0.575	0.661	0.686	0.653	0.665	0.678	0.656	0.668	0.684	0.631	0.624	0.669
218.2	0.686	0.696	0.706	0.649	0.66	0.671	0.648	0.65	0.66	0.667	0.683	0.688	0.575	0.66	0.686	0.653	0.665	0.678	0.656	0.668	0.684	0.631	0.624	0.669
218.4	0.686	0.695	0.706	0.649	0.66	0.671	0.648	0.65	0.66	0.666	0.683	0.687	0.575	0.66	0.686	0.653	0.665	0.677	0.655	0.667	0.684	0.63	0.624	0.668
218.6	0.685	0.695	0.706	0.649	0.66	0.671	0.648	0.65	0.66	0.666	0.682	0.687	0.574	0.66	0.686	0.653	0.666	0.677	0.655	0.667	0.684	0.63	0.624	0.668
218.8	0.685	0.694	0.706	0.649	0.66	0.671	0.648	0.65	0.66	0.666	0.682	0.687	0.574	0.66	0.686	0.653	0.666	0.676	0.655	0.667	0.683	0.63	0.623	0.668
219	0.685	0.694	0.705	0.649	0.66	0.67	0.648	0.65	0.66	0.666	0.682	0.687	0.574	0.659	0.686	0.653	0.666	0.676	0.655	0.667	0.683	0.63	0.623	0.667
219.2	0.685	0.693	0.705	0.649	0.66	0.67	0.647	0.65	0.66	0.666	0.682	0.687	0.574	0.659	0.686	0.653	0.666	0.676	0.654	0.667	0.683	0.63	0.623	0.667
219.4	0.685	0.693	0.705	0.649	0.66	0.67	0.647	0.65	0.659	0.666	0.682	0.687	0.574	0.659	0.686	0.653	0.666	0.676	0.654	0.667	0.683	0.629	0.623	0.667
219.6	0.684	0.693	0.705	0.649	0.659	0.67	0.647	0.65	0.659	0.666	0.682	0.687	0.574	0.659	0.685	0.653	0.666	0.676	0.654	0.667	0.683	0.629	0.622	0.667
219.8	0.684	0.693	0.705	0.649	0.659	0.67	0.647	0.649	0.659	0.666	0.682	0.687	0.574	0.659	0.685	0.653	0.666	0.676	0.654	0.667	0.683	0.629	0.622	0.667
220	0.683	0.693	0.705	0.649	0.659	0.67	0.647	0.649	0.659	0.666	0.683	0.687	0.574	0.658	0.685	0.653	0.666	0.676	0.654	0.667	0.683	0.629	0.622	0.667
220.2	0.683	0.693	0.705	0.649	0.659	0.67	0.647	0.649	0.659	0.666	0.683	0.687	0.574	0.658	0.685	0.653	0.666	0.676	0.653	0.667	0.683	0.629	0.622	0.667
220.4	0.683	0.693	0.705	0.649	0.659	0.67	0.647	0.648	0.659	0.666	0.683	0.687	0.574	0.658	0.685	0.652	0.666	0.676	0.653	0.667	0.683	0.629	0.622	0.667
220.6	0.683	0.693	0.705	0.649	0.659	0.67	0.647	0.648	0.659	0.666	0.683	0.687	0.574	0.658	0.684	0.652	0.666	0.675	0.653	0.667	0.683	0.629	0.622	0.667
220.8	0.682	0.693	0.705	0.648	0.659	0.669	0.647	0.648	0.659	0.665	0.682	0.687	0.574	0.658	0.684	0.652	0.666	0.675	0.653	0.667	0.683	0.629	0.622	0.668
221	0.682	0.694	0.705	0.648	0.658	0.669	0.647	0.648	0.659	0.665	0.682	0.687	0.574	0.659	0.684	0.652	0.666	0.675	0.653	0.667	0.683	0.629	0.621	0.667
221.2	0.683	0.694	0.705	0.648	0.658	0.669	0.647	0.648	0.659	0.665	0.682	0.687	0.574	0.659	0.684	0.651	0.666	0.675	0.653	0.667	0.683	0.629	0.621	0.667
221.4	0.682	0.694	0.705	0.648	0.658	0.669	0.647	0.648	0.659	0.665	0.682	0.687	0.574	0.659	0.684	0.651	0.666	0.675	0.653	0.667	0.682	0.629	0.621	0.667
221.6	0.682	0.694	0.705	0.648	0.658	0.669	0.646	0.649	0.659	0.665	0.682	0.686	0.574	0.659	0.684	0.651	0.665	0.674	0.652	0.666	0.682	0.629	0.621	0.667
221.8	0.682	0.694	0.705	0.647	0.658	0.668	0.646	0.649	0.659	0.665	0.682	0.686	0.574	0.659	0.684	0.651	0.665	0.674	0.652	0.666	0.682	0.629	0.621	0.667
222	0.682	0.693	0.705	0.647	0.659	0.668	0.645	0.649	0.659	0.665	0.681	0.686	0.573	0.658	0.683	0.651	0.665	0.674	0.652	0.666	0.682	0.629	0.62	0.666
222.2	0.682	0.693	0.704	0.646	0.659	0.668	0.645	0.649	0.658	0.665	0.681	0.685	0.573	0.658	0.683	0.651	0.665	0.674	0.652	0.666	0.681	0.628	0.62	0.666
222.4	0.682	0.693	0.704	0.646	0.659	0.667	0.644	0.65	0.658	0.665	0.681	0.685	0.573	0.658	0.683	0.651	0.665	0.674	0.652	0.666	0.681	0.628	0.62	0.666
222.6	0.682	0.692	0.704	0.646	0.659	0.667	0.644	0.65	0.657	0.664	0.68	0.684	0.572	0.657	0.683	0.65	0.664	0.674	0.652	0.666	0.681	0.628	0.619	0.666
222.8	0.681	0.692	0.703	0.646	0.659	0.667	0.644	0.65	0.657	0.664	0.68	0.684	0.572	0.657	0.683	0.65	0.664	0.674	0.652	0.666	0.681	0.628	0.619	0.666
223	0.681	0.692	0.703	0.646	0.659	0.666	0.644	0.65	0.657	0.665	0.68	0.684	0.572	0.656	0.682	0.65	0.664	0.674	0.651	0.666	0.681	0.628	0.618	0.665
223.2	0.681	0.692	0.703	0.646	0.659	0.666	0.644	0.65	0.657	0.665	0.68	0.683	0.572	0.656	0.682	0.65	0.664	0.674	0.651	0.666	0.681	0.628	0.618	0.665
223.4	0.681	0.692	0.702	0.646	0.659	0.666	0.644	0.649	0.657	0.665	0.679	0.683	0.572	0.655	0.682	0.65	0.664	0.674	0.651	0.666	0.681	0.628	0.618	0.665
223.6	0.681	0.692	0.702	0.645	0.659	0.666	0.644	0.649	0.656	0.665	0.679	0.683	0.571	0.655	0.682	0.65	0.664	0.674	0.651	0.666	0.681	0.628	0.618	0.665
223.8	0.681	0.692	0.702	0.645	0.658	0.666	0.644	0.648	0.656	0.664	0.679	0.683	0.571	0.655	0.682	0.65	0.664	0.674	0.651	0.666	0.681	0.628	0.618	0.664
224	0.681	0.692	0.702	0.645	0.658	0.666	0.644	0.648	0.656	0.664	0.679	0.683	0.571	0.655	0.681	0.65	0.664	0.674	0.651	0.666	0.681	0.628	0.618	0.664
224.2	0.681	0.692	0.702	0.645	0.658	0.666	0.644	0.647	0.656	0.664	0.679	0.683	0.571	0.655	0.681	0.649	0.664	0.674	0.65	0.665	0.681	0.628	0.618	0.664
224.4	0.681	0.692	0.702	0.645	0.657	0.666	0.644	0.647	0.657	0.664	0.678	0.683	0.571	0.654	0.681	0.649	0.664	0.674	0.65	0.665	0.681	0.628	0.618	0.664
224.6	0.681	0.692	0.702	0.645	0.657	0.666	0.644	0.646	0.657	0.663	0.678	0.683	0.571	0.654	0.681	0.649	0.664	0.674	0.65	0.664	0.681	0.628	0.618	0.664
224.8	0.681	0.692	0.702	0.645	0.656	0.666	0.644	0.646	0.657	0.663	0.678	0.682	0.571	0.654	0.681	0.649	0.665	0.674	0.65	0.664	0.681	0.628	0.618	0.663
225	0.681	0.691	0.702	0.645	0.656	0.666	0.643	0.646	0.657	0.663	0.678	0.682	0.571	0.654	0.681	0.648	0.665	0.673	0.65	0.664	0.681	0.628	0.618	0.663
225.2	0.681	0.691	0.702	0.645	0.656	0.666	0.643	0.645	0.657	0.662	0.678	0.682	0.57	0.654	0.681	0.648	0.665	0.673	0.65	0.663	0.681	0.627	0.618	0.663
225.4	0.681	0.691	0.702	0.645	0.656	0.666	0.643	0.645	0.657	0.662	0.678	0.682	0.57	0.654	0.681	0.648	0.665	0.673	0.65	0.663	0.68	0.627	0.618	0.663
225.6	0.681	0.691	0.702	0.645	0.656	0.666	0.642	0.645	0.657	0.662	0.678	0.682	0.57	0.654	0.681	0.648	0.665	0.672	0.649	0.662	0.68	0.627	0.619	0.664
225.8	0.68	0.691	0.702	0.645	0.655	0.666	0.642	0.645	0.657	0.661	0.679	0.682	0.57	0.654	0.681	0.648	0.665	0.672	0.649	0.662	0.68	0.627	0.619	0.664
226	0.68	0.691	0.702	0.645	0.655	0.665	0.641	0.645	0.657	0.661	0.679	0.682	0.57	0.654	0.681	0.648	0.664	0.672	0.649	0.662	0.68	0.627	0.619	0.664
226.2	0.68	0.69	0.702	0.644	0.655	0.665	0.641	0.645	0.657	0.661	0.679	0.682	0.57	0.654	0.681	0.648	0.664	0.672	0.649	0.662	0.68	0.627	0.619	0.664
226.4	0.68	0.69	0.702	0.644	0.655	0.665	0.641	0.645	0.657	0.661	0.679	0.682	0.57	0.654	0.681	0.648	0.664	0.672	0.649	0.662	0.68	0.627	0.619	0.664
226.6	0.68	0.69	0.701	0.644	0.655	0.665	0.641	0.645	0.657	0.661	0.679	0.682	0.57	0.654	0.68	0.648	0.664	0.672	0.648	0.662	0.68	0.627	0.619	0.663
226.8	0.68	0.69	0.701	0.644	0.655	0.665	0.641	0.644	0.656	0.661	0.678	0.682	0.57	0.654	0.68	0.648	0.664	0.672	0.648	0.662	0.679	0.627	0.619	0.663
227	0.68	0.69	0.701	0.643	0.655	0.664	0.641	0.644	0.656	0.661	0.678	0.682	0.569	0.653	0.68	0.648	0.663	0.672	0.648	0.662	0.679	0.627	0.619	0.664
227.2	0.679	0.689	0.7	0.643	0.655	0.664	0.641	0.644	0.656	0.661	0.678	0.681	0.569	0.653	0.68	0.648	0.663	0.672	0.648	0.662	0.679	0.626	0.619	0.664
227.4	0.679	0.689	0.7	0.643	0.655	0.664	0.641	0.644	0.656	0.661	0.678	0.681	0.569	0.653	0.68	0.648	0.663	0.672	0.648	0.662	0.679	0.626	0.619	0.664
227.6	0.679	0.689	0.7	0.643	0.655	0.664	0.641	0.644	0.656	0.661	0.679	0.681	0.569	0.653	0.68	0.648	0.662	0.672	0.649	0.662	0.678	0.626	0.619	0.664
227.8	0.679	0.689	0.699	0.642	0.655	0.664	0.641	0.644	0.656	0.661	0.679	0.681	0.569	0.653	0.68	0.648	0.662	0.672	0.649	0.662	0.678	0.626	0.619	0.664
228	0.68	0.689	0.699	0.642	0.655	0.664	0.641	0.644	0.655	0.661	0.679	0.68	0.569	0.653	0.68	0.648	0.662	0.672	0.649	0.661	0.678	0.626	0.619	0.663
228.2	0.68	0.689	0.699	0.642	0.654	0.663	0.641	0.645	0.655	0.661	0.679	0.68	0.569	0.653	0.68	0.647	0.662	0.672	0.649	0.661	0.677	0.626	0.618	0.663
228.4	0.68	0.689	0.699	0.642	0.654	0.663	0.641	0.645	0.655	0.661	0.679	0.679	0.569	0.653	0.68	0.647	0.663	0.672	0.649	0.661	0.677	0.626	0.618	0.663
228.6	0.68	0.689	0.699	0.642	0.654	0.663	0.64	0.645	0.655	0.661	0.679	0.679	0.569	0.653	0.68	0.647	0.663	0.672	0.649	0.661	0.677	0.626	0.617	0.663
228.8	0.679	0.689	0.699	0.642	0.654	0.663	0.64	0.645	0.655	0.661	0.679	0.678	0.569	0.653	0.68	0.647	0.663	0.672	0.648	0.66	0.676	0.626	0.617	0.663
229	0.679	0.689	0.699	0.642	0.654	0.663	0.64	0.645	0.655	0.661	0.679	0.678	0.569	0.653	0.68	0.647	0.663	0.671	0.648	0.66	0.676	0.626	0.617	0.663
229.2	0.679	0.688	0.699	0.642	0.654	0.663	0.639	0.645	0.654	0.661	0.678	0.677	0.568	0.653	0.68	0.647	0.663	0.671	0.648	0.66	0.676	0.626	0.616	0.663
229.4	0.679	0.688	0.698	0.642	0.654	0.663	0.639	0.645	0.654	0.662	0.678	0.677	0.568	0.653	0.679	0.647	0.663	0.671	0.647	0.66	0.675	0.626	0.616	0.662
229.6	0.678	0.688	0.698	0.642	0.654	0.662	0.639	0.645	0.653	0.662	0.678	0.677	0.568	0.653	0.679	0.647	0.663	0.671	0.647	0.66	0.675	0.626	0.615	0.662
229.8	0.678	0.688	0.698	0.642	0.654	0.662	0.639	0.645	0.653	0.662	0.677	0.677	0.568	0.653	0.679	0.647	0.663	0.671	0.646	0.66	0.675	0.626	0.615	0.662
230	0.678	0.688	0.698	0.642	0.654	0.662	0.638	0.645	0.652	0.662	0.677	0.677	0.568	0.653	0.678	0.647	0.663	0.671	0.646	0.66	0.675	0.625	0.615	0.662
230.2	0.677	0.687	0.698	0.642	0.654	0.662	0.638	0.644	0.652	0.662	0.676	0.677	0.568	0.653	0.678	0.646	0.663	0.671	0.645	0.66	0.675	0.625	0.614	0.662
230.4	0.677	0.687	0.698	0.642	0.654	0.662	0.638	0.644	0.652	0.662	0.676	0.677	0.567	0.653	0.678	0.646	0.663	0.67	0.645	0.66	0.675	0.625	0.614	0.661
230.6	0.677	0.687	0.698	0.642	0.654	0.662	0.638	0.643	0.652	0.662	0.675	0.677	0.567	0.653	0.678	0.646	0.663	0.67	0.645	0.66	0.675	0.624	0.614	0.661
230.8	0.676	0.686	0.697	0.642	0.654	0.661	0.638	0.643	0.651	0.662	0.675	0.677	0.567	0.653	0.677	0.645	0.663	0.67	0.645	0.659	0.674	0.624	0.614	0.661
231	0.676	0.686	0.697	0.642	0.654	0.661	0.637	0.642	0.651	0.661	0.675	0.678	0.566	0.652	0.677	0.645	0.663	0.67	0.645	0.659	0.674	0.624	0.614	0.661
231.2	0.676	0.686	0.697	0.642	0.654	0.661	0.637	0.642	0.651	0.661	0.675	0.678	0.566	0.652	0.677	0.645	0.663	0.669	0.645	0.658	0.674	0.624	0.614	0.661
231.4	0.676	0.686	0.697	0.642	0.653	0.661	0.637	0.642	0.651	0.66	0.675	0.678	0.566	0.652	0.676	0.644	0.663	0.669	0.645	0.658	0.674	0.625	0.614	0.661
231.6	0.677	0.685	0.696	0.642	0.653	0.661	0.637	0.641	0.651	0.66	0.675	0.678	0.566	0.651	0.676	0.644	0.663	0.669	0.645	0.658	0.674	0.625	0.614	0.661
231.8	0.677	0.685	0.696	0.641	0.653	0.661	0.637	0.641	0.651	0.66	0.675	0.678	0.566	0.651	0.675	0.644	0.662	0.669	0.646	0.658	0.674	0.625	0.614	0.661
232	0.677	0.685	0.696	0.641	0.652	0.661	0.637	0.641	0.652	0.659	0.675	0.678	0.566	0.65	0.675	0.643	0.662	0.669	0.646	0.657	0.674	0.625	0.614	0.661
232.2	0.677	0.685	0.696	0.641	0.652	0.661	0.637	0.641	0.652	0.659	0.675	0.678	0.566	0.65	0.675	0.643	0.662	0.669	0.646	0.657	0.674	0.625	0.614	0.66
232.4	0.677	0.684	0.696	0.641	0.652	0.661	0.637	0.64	0.652	0.659	0.675	0.678	0.566	0.65	0.675	0.643	0.662	0.669	0.646	0.657	0.675	0.625	0.614	0.66
232.6	0.677	0.684	0.696	0.641	0.652	0.661	0.637	0.64	0.652	0.659	0.675	0.678	0.566	0.649	0.675	0.643	0.662	0.668	0.646	0.657	0.675	0.625	0.614	0.66
232.8	0.677	0.684	0.696	0.641	0.652	0.661	0.637	0.64	0.652	0.659	0.674	0.678	0.566	0.649	0.675	0.643	0.661	0.668	0.646	0.657	0.675	0.624	0.614	0.66
233	0.677	0.684	0.696	0.641	0.652	0.661	0.637	0.641	0.652	0.659	0.674	0.678	0.566	0.649	0.675	0.643	0.661	0.668	0.646	0.657	0.675	0.624	0.614	0.66
233.2	0.676	0.684	0.696	0.64	0.652	0.661	0.637	0.641	0.652	0.659	0.674	0.678	0.565	0.649	0.674	0.643	0.661	0.667	0.646	0.657	0.674	0.624	0.614	0.66
233.4	0.676	0.684	0.696	0.64	0.651	0.661	0.637	0.641	0.653	0.659	0.674	0.677	0.565	0.65	0.674	0.643	0.661	0.667	0.646	0.657	0.674	0.624	0.614	0.66
233.6	0.675	0.684	0.696	0.64	0.651	0.66	0.637	0.641	0.653	0.659	0.674	0.677	0.565	0.65	0.674	0.643	0.661	0.667	0.645	0.657	0.674	0.624	0.613	0.66
233.8	0.675	0.684	0.696	0.64	0.651	0.661	0.637	0.641	0.652	0.659	0.674	0.677	0.565	0.65	0.674	0.643	0.661	0.666	0.645	0.657	0.674	0.623	0.613	0.66
234	0.674	0.684	0.696	0.64	0.651	0.661	0.637	0.641	0.652	0.659	0.674	0.677	0.565	0.65	0.674	0.643	0.661	0.666	0.645	0.657	0.674	0.623	0.613	0.66
234.2	0.673	0.684	0.696	0.64	0.65	0.661	0.637	0.641	0.652	0.658	0.674	0.677	0.565	0.65	0.674	0.643	0.661	0.666	0.645	0.657	0.673	0.623	0.613	0.66
234.4	0.673	0.684	0.696	0.639	0.65	0.661	0.636	0.641	0.652	0.658	0.673	0.677	0.565	0.651	0.674	0.643	0.662	0.666	0.644	0.657	0.673	0.623	0.613	0.66
234.6	0.672	0.684	0.696	0.639	0.65	0.661	0.636	0.64	0.651	0.658	0.673	0.677	0.565	0.651	0.674	0.643	0.662	0.666	0.644	0.657	0.673	0.623	0.613	0.66
234.8	0.672	0.684	0.696	0.639	0.65	0.661	0.636	0.64	0.651	0.658	0.673	0.677	0.565	0.651	0.674	0.643	0.662	0.666	0.644	0.657	0.673	0.623	0.613	0.659
235	0.672	0.684	0.696	0.639	0.65	0.661	0.635	0.64	0.651	0.657	0.673	0.677	0.565	0.651	0.674	0.643	0.662	0.666	0.644	0.657	0.673	0.623	0.612	0.659
235.2	0.672	0.684	0.696	0.639	0.65	0.661	0.635	0.64	0.651	0.657	0.673	0.677	0.565	0.651	0.674	0.642	0.662	0.666	0.643	0.658	0.672	0.623	0.612	0.659
235.4	0.672	0.684	0.696	0.638	0.65	0.661	0.635	0.64	0.65	0.657	0.673	0.677	0.565	0.651	0.674	0.642	0.662	0.666	0.643	0.657	0.672	0.623	0.612	0.659
235.6	0.672	0.684	0.696	0.638	0.65	0.66	0.635	0.64	0.65	0.657	0.673	0.677	0.565	0.651	0.674	0.642	0.662	0.666	0.643	0.658	0.672	0.624	0.612	0.659
235.8	0.672	0.684	0.696	0.638	0.65	0.66	0.635	0.639	0.65	0.657	0.673	0.677	0.565	0.651	0.674	0.642	0.661	0.666	0.642	0.657	0.672	0.624	0.611	0.659
236	0.672	0.684	0.696	0.638	0.65	0.66	0.635	0.639	0.65	0.657	0.673	0.676	0.564	0.651	0.674	0.641	0.661	0.666	0.642	0.657	0.672	0.624	0.611	0.659
236.2	0.672	0.684	0.696	0.638	0.65	0.66	0.635	0.639	0.65	0.657	0.673	0.676	0.564	0.65	0.674	0.641	0.661	0.666	0.642	0.657	0.672	0.623	0.611	0.659
236.4	0.672	0.684	0.695	0.638	0.65	0.659	0.635	0.638	0.65	0.656	0.672	0.676	0.563	0.65	0.674	0.641	0.661	0.666	0.642	0.657	0.672	0.623	0.611	0.659
236.6	0.672	0.684	0.695	0.637	0.65	0.659	0.635	0.638	0.65	0.656	0.672	0.676	0.563	0.65	0.674	0.641	0.661	0.666	0.641	0.657	0.672	0.623	0.61	0.658
236.8	0.672	0.684	0.695	0.638	0.65	0.659	0.634	0.638	0.65	0.656	0.672	0.676	0.563	0.65	0.674	0.641	0.661	0.665	0.641	0.656	0.672	0.623	0.61	0.658
237	0.672	0.684	0.696	0.638	0.65	0.659	0.635	0.638	0.651	0.656	0.672	0.675	0.562	0.649	0.674	0.641	0.661	0.665	0.641	0.656	0.671	0.622	0.61	0.658
237.2	0.672	0.683	0.696	0.638	0.65	0.659	0.635	0.638	0.651	0.657	0.672	0.675	0.562	0.649	0.674	0.641	0.661	0.665	0.641	0.656	0.671	0.622	0.61	0.658
237.4	0.672	0.683	0.696	0.638	0.65	0.659	0.634	0.638	0.651	0.657	0.672	0.675	0.562	0.649	0.673	0.641	0.661	0.664	0.641	0.655	0.672	0.622	0.61	0.657
237.6	0.672	0.683	0.695	0.638	0.65	0.658	0.634	0.638	0.651	0.657	0.672	0.675	0.562	0.649	0.673	0.642	0.66	0.664	0.641	0.655	0.672	0.622	0.61	0.657
237.8	0.672	0.682	0.695	0.637	0.65	0.658	0.634	0.638	0.651	0.657	0.671	0.675	0.562	0.649	0.673	0.642	0.66	0.664	0.641	0.654	0.672	0.621	0.61	0.657
238	0.672	0.682	0.695	0.637	0.65	0.658	0.634	0.638	0.651	0.657	0.671	0.675	0.562	0.649	0.673	0.642	0.66	0.664	0.641	0.654	0.672	0.621	0.61	0.657
238.2	0.671	0.682	0.695	0.637	0.65	0.658	0.634	0.638	0.65	0.657	0.671	0.675	0.562	0.649	0.672	0.642	0.661	0.664	0.641	0.654	0.672	0.62	0.61	0.657
238.4	0.671	0.682	0.695	0.637	0.65	0.658	0.633	0.638	0.65	0.657	0.671	0.674	0.563	0.649	0.672	0.642	0.661	0.664	0.641	0.654	0.672	0.62	0.61	0.657
238.6	0.671	0.681	0.694	0.637	0.65	0.658	0.633	0.638	0.65	0.657	0.671	0.674	0.563	0.649	0.672	0.642	0.66	0.663	0.641	0.654	0.672	0.62	0.609	0.657
238.8	0.671	0.681	0.694	0.637	0.65	0.658	0.633	0.638	0.65	0.657	0.671	0.674	0.563	0.648	0.672	0.642	0.66	0.663	0.641	0.655	0.672	0.62	0.609	0.657
239	0.671	0.681	0.694	0.637	0.65	0.657	0.633	0.638	0.649	0.657	0.671	0.673	0.563	0.648	0.671	0.642	0.66	0.663	0.64	0.655	0.671	0.62	0.61	0.657
239.2	0.671	0.68	0.693	0.637	0.649	0.657	0.633	0.638	0.649	0.656	0.671	0.673	0.564	0.648	0.671	0.642	0.66	0.664	0.64	0.655	0.671	0.62	0.61	0.657
239.4	0.671	0.68	0.693	0.637	0.649	0.657	0.632	0.637	0.649	0.656	0.671	0.673	0.564	0.649	0.671	0.642	0.66	0.664	0.64	0.655	0.671	0.62	0.61	0.657
239.6	0.672	0.68	0.693	0.637	0.649	0.657	0.632	0.637	0.648	0.656	0.671	0.673	0.564	0.649	0.671	0.642	0.659	0.664	0.641	0.655	0.671	0.62	0.61	0.656
239.8	0.672	0.68	0.693	0.637	0.649	0.657	0.632	0.637	0.648	0.656	0.671	0.673	0.564	0.649	0.67	0.642	0.659	0.665	0.641	0.655	0.671	0.62	0.61	0.656
240	0.672	0.68	0.693	0.637	0.649	0.657	0.632	0.636	0.648	0.655	0.671	0.673	0.564	0.649	0.67	0.642	0.659	0.665	0.64	0.655	0.671	0.62	0.61	0.656
240.2	0.672	0.68	0.692	0.637	0.648	0.658	0.631	0.636	0.647	0.655	0.67	0.672	0.564	0.648	0.67	0.642	0.659	0.665	0.641	0.654	0.671	0.62	0.61	0.656
240.4	0.672	0.679	0.692	0.637	0.648	0.658	0.631	0.636	0.647	0.654	0.67	0.672	0.563	0.648	0.67	0.642	0.659	0.665	0.64	0.654	0.671	0.62	0.609	0.656
240.6	0.672	0.679	0.692	0.637	0.648	0.658	0.631	0.636	0.647	0.654	0.67	0.672	0.563	0.648	0.67	0.642	0.659	0.665	0.64	0.653	0.67	0.62	0.609	0.656
240.8	0.672	0.679	0.692	0.636	0.648	0.657	0.631	0.636	0.647	0.654	0.669	0.672	0.563	0.647	0.67	0.642	0.659	0.665	0.64	0.653	0.67	0.62	0.609	0.656
241	0.671	0.679	0.692	0.636	0.648	0.657	0.631	0.636	0.647	0.654	0.669	0.672	0.563	0.647	0.67	0.641	0.659	0.664	0.64	0.653	0.67	0.619	0.609	0.656
241.2	0.671	0.678	0.692	0.636	0.647	0.657	0.631	0.636	0.648	0.654	0.669	0.672	0.563	0.647	0.67	0.641	0.659	0.664	0.64	0.652	0.67	0.619	0.609	0.655
241.4	0.671	0.678	0.692	0.636	0.647	0.657	0.631	0.636	0.648	0.654	0.668	0.672	0.562	0.647	0.67	0.641	0.659	0.664	0.64	0.652	0.67	0.619	0.609	0.655
241.6	0.671	0.678	0.692	0.636	0.647	0.657	0.631	0.636	0.648	0.654	0.668	0.672	0.562	0.647	0.67	0.641	0.658	0.664	0.639	0.652	0.67	0.619	0.609	0.655
241.8	0.671	0.678	0.693	0.636	0.647	0.657	0.631	0.636	0.648	0.654	0.668	0.672	0.562	0.647	0.67	0.641	0.658	0.664	0.639	0.652	0.67	0.618	0.608	0.655
242	0.67	0.678	0.693	0.636	0.647	0.656	0.631	0.636	0.648	0.654	0.668	0.672	0.562	0.647	0.67	0.64	0.658	0.663	0.639	0.652	0.67	0.618	0.608	0.655
242.2	0.67	0.679	0.693	0.636	0.646	0.656	0.631	0.636	0.648	0.654	0.669	0.672	0.562	0.647	0.671	0.64	0.659	0.663	0.638	0.652	0.67	0.618	0.608	0.655
242.4	0.67	0.679	0.692	0.636	0.646	0.656	0.631	0.636	0.648	0.654	0.669	0.672	0.561	0.647	0.671	0.64	0.659	0.663	0.638	0.652	0.669	0.618	0.608	0.655
242.6	0.67	0.679	0.692	0.636	0.646	0.656	0.63	0.636	0.648	0.654	0.669	0.672	0.561	0.646	0.67	0.639	0.659	0.662	0.638	0.652	0.669	0.618	0.608	0.655
242.8	0.67	0.679	0.692	0.635	0.646	0.655	0.63	0.636	0.648	0.654	0.669	0.672	0.561	0.646	0.67	0.639	0.659	0.662	0.638	0.652	0.669	0.618	0.608	0.655
243	0.67	0.679	0.692	0.635	0.646	0.655	0.63	0.636	0.647	0.654	0.669	0.672	0.561	0.646	0.67	0.639	0.659	0.662	0.638	0.651	0.669	0.618	0.608	0.655
243.2	0.67	0.68	0.692	0.635	0.646	0.655	0.63	0.636	0.647	0.653	0.669	0.672	0.561	0.646	0.67	0.639	0.659	0.661	0.638	0.651	0.669	0.618	0.608	0.654
243.4	0.67	0.68	0.692	0.635	0.645	0.655	0.63	0.636	0.647	0.653	0.669	0.672	0.561	0.646	0.67	0.639	0.659	0.661	0.638	0.651	0.668	0.618	0.608	0.654
243.6	0.67	0.68	0.692	0.635	0.645	0.655	0.629	0.636	0.647	0.653	0.669	0.672	0.561	0.645	0.67	0.639	0.659	0.661	0.638	0.651	0.668	0.618	0.608	0.654
243.8	0.67	0.68	0.692	0.635	0.645	0.656	0.629	0.636	0.647	0.652	0.669	0.672	0.561	0.645	0.669	0.639	0.659	0.661	0.638	0.65	0.668	0.618	0.608	0.654
244	0.67	0.68	0.692	0.635	0.645	0.656	0.629	0.637	0.647	0.652	0.669	0.672	0.56	0.645	0.669	0.639	0.659	0.661	0.638	0.65	0.668	0.618	0.607	0.654
244.2	0.67	0.68	0.692	0.634	0.645	0.656	0.629	0.637	0.647	0.652	0.668	0.671	0.56	0.645	0.669	0.639	0.658	0.661	0.638	0.649	0.668	0.618	0.607	0.654
244.4	0.67	0.679	0.692	0.634	0.645	0.656	0.629	0.637	0.647	0.652	0.668	0.671	0.56	0.645	0.669	0.638	0.659	0.661	0.638	0.649	0.667	0.618	0.607	0.654
244.6	0.669	0.679	0.692	0.634	0.645	0.656	0.629	0.637	0.647	0.651	0.668	0.671	0.56	0.644	0.668	0.638	0.659	0.661	0.638	0.648	0.667	0.618	0.607	0.654
244.8	0.669	0.678	0.692	0.634	0.645	0.656	0.629	0.636	0.647	0.651	0.668	0.671	0.56	0.644	0.668	0.638	0.658	0.661	0.638	0.648	0.667	0.617	0.607	0.654
245	0.668	0.678	0.692	0.634	0.645	0.656	0.629	0.636	0.647	0.652	0.668	0.671	0.56	0.644	0.668	0.638	0.658	0.661	0.639	0.648	0.667	0.617	0.607	0.655
245.2	0.668	0.678	0.692	0.634	0.645	0.656	0.629	0.636	0.646	0.652	0.668	0.671	0.56	0.644	0.668	0.638	0.658	0.661	0.639	0.648	0.667	0.617	0.607	0.655
245.4	0.668	0.677	0.692	0.634	0.645	0.656	0.629	0.636	0.646	0.652	0.668	0.671	0.559	0.644	0.667	0.638	0.658	0.661	0.639	0.648	0.667	0.617	0.607	0.655
245.6	0.667	0.677	0.691	0.634	0.645	0.656	0.629	0.635	0.646	0.652	0.668	0.671	0.559	0.644	0.667	0.638	0.658	0.662	0.639	0.648	0.667	0.617	0.607	0.655
245.8	0.667	0.677	0.691	0.634	0.645	0.656	0.629	0.635	0.646	0.652	0.668	0.671	0.559	0.644	0.667	0.638	0.658	0.662	0.639	0.649	0.667	0.617	0.607	0.655
246	0.667	0.677	0.691	0.634	0.645	0.656	0.629	0.635	0.645	0.652	0.668	0.671	0.559	0.644	0.667	0.638	0.657	0.662	0.639	0.649	0.667	0.617	0.607	0.655
246.2	0.667	0.677	0.69	0.634	0.645	0.656	0.629	0.635	0.645	0.651	0.668	0.67	0.559	0.643	0.667	0.638	0.657	0.662	0.639	0.649	0.667	0.618	0.607	0.655
246.4	0.667	0.677	0.69	0.634	0.645	0.656	0.629	0.634	0.645	0.651	0.668	0.67	0.559	0.643	0.667	0.638	0.657	0.662	0.639	0.649	0.667	0.618	0.607	0.655
246.6	0.667	0.677	0.69	0.633	0.645	0.656	0.628	0.634	0.645	0.651	0.668	0.67	0.559	0.643	0.667	0.638	0.657	0.661	0.639	0.649	0.666	0.618	0.607	0.655
246.8	0.667	0.677	0.69	0.633	0.645	0.656	0.628	0.634	0.645	0.651	0.667	0.67	0.559	0.643	0.668	0.638	0.657	0.661	0.639	0.649	0.666	0.618	0.607	0.654
247	0.667	0.677	0.69	0.633	0.644	0.656	0.628	0.634	0.645	0.651	0.667	0.669	0.559	0.643	0.668	0.638	0.657	0.661	0.639	0.648	0.666	0.618	0.607	0.654
247.2	0.667	0.677	0.69	0.632	0.644	0.656	0.628	0.634	0.645	0.651	0.667	0.669	0.558	0.643	0.668	0.638	0.657	0.661	0.639	0.648	0.666	0.619	0.607	0.653
247.4	0.667	0.677	0.69	0.632	0.644	0.655	0.628	0.633	0.645	0.651	0.667	0.669	0.558	0.643	0.669	0.638	0.657	0.661	0.639	0.648	0.666	0.619	0.607	0.653
247.6	0.666	0.677	0.69	0.632	0.644	0.655	0.628	0.633	0.645	0.651	0.667	0.669	0.558	0.643	0.669	0.638	0.657	0.661	0.638	0.647	0.666	0.619	0.607	0.653
247.8	0.666	0.676	0.69	0.631	0.644	0.655	0.627	0.633	0.645	0.651	0.666	0.669	0.558	0.643	0.669	0.638	0.657	0.661	0.638	0.647	0.666	0.619	0.607	0.653
248	0.666	0.676	0.69	0.631	0.644	0.655	0.627	0.633	0.645	0.651	0.666	0.669	0.558	0.643	0.669	0.638	0.657	0.66	0.638	0.647	0.666	0.619	0.607	0.653
248.2	0.666	0.676	0.69	0.631	0.643	0.655	0.627	0.633	0.645	0.651	0.666	0.669	0.558	0.643	0.669	0.637	0.657	0.66	0.638	0.646	0.666	0.619	0.607	0.653
248.4	0.666	0.676	0.69	0.631	0.643	0.654	0.627	0.634	0.645	0.651	0.666	0.669	0.557	0.643	0.668	0.637	0.657	0.66	0.638	0.646	0.666	0.619	0.606	0.653
248.6	0.666	0.676	0.69	0.631	0.643	0.654	0.627	0.634	0.645	0.651	0.666	0.669	0.557	0.643	0.668	0.637	0.657	0.66	0.637	0.646	0.666	0.619	0.606	0.653
248.8	0.665	0.676	0.69	0.631	0.643	0.654	0.627	0.634	0.645	0.651	0.666	0.669	0.557	0.643	0.668	0.637	0.657	0.66	0.637	0.645	0.667	0.619	0.606	0.653
249	0.665	0.676	0.69	0.631	0.643	0.654	0.627	0.634	0.644	0.651	0.666	0.669	0.557	0.643	0.667	0.637	0.657	0.66	0.637	0.645	0.667	0.619	0.606	0.653
249.2	0.665	0.675	0.689	0.631	0.643	0.654	0.627	0.634	0.644	0.651	0.666	0.669	0.557	0.643	0.667	0.637	0.657	0.659	0.636	0.645	0.667	0.619	0.606	0.653
249.4	0.665	0.675	0.689	0.631	0.643	0.653	0.627	0.635	0.644	0.651	0.666	0.669	0.557	0.643	0.666	0.637	0.657	0.659	0.636	0.645	0.667	0.619	0.605	0.653
249.6	0.665	0.675	0.689	0.631	0.642	0.653	0.627	0.635	0.644	0.651	0.666	0.669	0.557	0.643	0.666	0.636	0.657	0.659	0.636	0.645	0.667	0.618	0.605	0.653
249.8	0.665	0.675	0.689	0.631	0.642	0.653	0.627	0.635	0.644	0.651	0.666	0.669	0.557	0.643	0.666	0.636	0.657	0.659	0.636	0.645	0.667	0.618	0.605	0.653
250	0.665	0.675	0.689	0.631	0.642	0.653	0.626	0.635	0.644	0.651	0.666	0.669	0.557	0.642	0.666	0.636	0.657	0.659	0.636	0.646	0.667	0.618	0.605	0.653
250.2	0.664	0.674	0.689	0.63	0.642	0.653	0.626	0.635	0.644	0.651	0.666	0.668	0.557	0.642	0.666	0.636	0.657	0.659	0.635	0.646	0.666	0.618	0.605	0.653
250.4	0.664	0.675	0.688	0.63	0.642	0.653	0.626	0.635	0.644	0.651	0.666	0.668	0.557	0.642	0.666	0.636	0.657	0.659	0.635	0.646	0.666	0.618	0.605	0.653
250.6	0.664	0.675	0.688	0.63	0.642	0.653	0.626	0.634	0.644	0.651	0.666	0.668	0.557	0.642	0.666	0.636	0.657	0.659	0.635	0.646	0.665	0.617	0.605	0.652
250.8	0.664	0.675	0.688	0.63	0.642	0.653	0.626	0.634	0.644	0.651	0.666	0.668	0.557	0.642	0.666	0.636	0.656	0.659	0.635	0.646	0.665	0.617	0.605	0.652
251	0.664	0.675	0.688	0.63	0.642	0.653	0.626	0.633	0.644	0.651	0.666	0.668	0.557	0.642	0.666	0.636	0.656	0.659	0.635	0.646	0.665	0.617	0.605	0.652
251.2	0.664	0.675	0.688	0.629	0.642	0.653	0.626	0.633	0.644	0.651	0.666	0.667	0.556	0.642	0.665	0.636	0.656	0.659	0.635	0.646	0.664	0.617	0.605	0.652
251.4	0.664	0.675	0.688	0.629	0.642	0.653	0.625	0.632	0.644	0.651	0.666	0.667	0.556	0.642	0.665	0.636	0.656	0.659	0.635	0.646	0.664	0.617	0.605	0.652
251.6	0.664	0.675	0.688	0.629	0.642	0.653	0.625	0.632	0.644	0.65	0.665	0.667	0.556	0.642	0.665	0.636	0.656	0.659	0.635	0.645	0.664	0.617	0.605	0.652
251.8	0.664	0.674	0.687	0.629	0.641	0.653	0.625	0.632	0.643	0.65	0.665	0.667	0.556	0.643	0.665	0.636	0.655	0.659	0.635	0.645	0.664	0.617	0.604	0.652
252	0.664	0.674	0.687	0.629	0.641	0.652	0.625	0.631	0.643	0.65	0.665	0.667	0.555	0.643	0.665	0.636	0.655	0.659	0.635	0.645	0.663	0.617	0.604	0.652
252.2	0.664	0.674	0.686	0.629	0.641	0.652	0.625	0.631	0.643	0.65	0.665	0.667	0.555	0.642	0.665	0.636	0.655	0.659	0.634	0.645	0.663	0.616	0.604	0.651
252.4	0.664	0.674	0.686	0.629	0.641	0.652	0.624	0.631	0.643	0.65	0.665	0.667	0.556	0.642	0.664	0.635	0.655	0.658	0.634	0.645	0.663	0.616	0.604	0.651
252.6	0.664	0.674	0.686	0.629	0.641	0.652	0.624	0.631	0.643	0.649	0.665	0.667	0.556	0.642	0.664	0.635	0.655	0.658	0.634	0.644	0.663	0.616	0.604	0.651
252.8	0.663	0.673	0.686	0.629	0.641	0.651	0.624	0.632	0.642	0.649	0.664	0.667	0.556	0.642	0.664	0.635	0.655	0.658	0.634	0.644	0.663	0.616	0.604	0.651
253	0.663	0.673	0.686	0.629	0.641	0.651	0.624	0.632	0.642	0.649	0.664	0.667	0.556	0.642	0.664	0.635	0.655	0.658	0.635	0.644	0.662	0.616	0.604	0.651
253.2	0.663	0.672	0.687	0.629	0.641	0.651	0.624	0.632	0.642	0.649	0.664	0.667	0.556	0.642	0.664	0.635	0.655	0.658	0.635	0.644	0.662	0.616	0.604	0.651
253.4	0.663	0.672	0.687	0.629	0.641	0.65	0.624	0.632	0.642	0.649	0.664	0.667	0.556	0.642	0.664	0.634	0.655	0.658	0.635	0.644	0.663	0.616	0.604	0.65
253.6	0.662	0.672	0.687	0.629	0.641	0.65	0.624	0.632	0.641	0.649	0.664	0.667	0.556	0.642	0.663	0.634	0.654	0.658	0.634	0.644	0.663	0.616	0.604	0.65
253.8	0.662	0.672	0.687	0.629	0.641	0.65	0.624	0.632	0.641	0.649	0.664	0.666	0.556	0.642	0.663	0.634	0.654	0.658	0.634	0.644	0.663	0.615	0.604	0.65
254	0.661	0.672	0.687	0.629	0.641	0.65	0.624	0.632	0.641	0.649	0.665	0.666	0.556	0.642	0.663	0.634	0.654	0.658	0.634	0.644	0.663	0.615	0.604	0.65
254.2	0.661	0.672	0.687	0.629	0.641	0.651	0.624	0.632	0.641	0.649	0.665	0.666	0.556	0.642	0.663	0.634	0.654	0.658	0.634	0.644	0.663	0.615	0.604	0.65
254.4	0.66	0.672	0.687	0.629	0.641	0.651	0.624	0.632	0.641	0.649	0.665	0.665	0.556	0.642	0.663	0.634	0.654	0.657	0.634	0.643	0.663	0.615	0.604	0.65
254.6	0.66	0.672	0.687	0.629	0.641	0.651	0.624	0.632	0.641	0.649	0.665	0.665	0.555	0.643	0.663	0.634	0.654	0.657	0.634	0.643	0.663	0.615	0.603	0.649
254.8	0.66	0.673	0.687	0.629	0.641	0.651	0.624	0.632	0.641	0.649	0.664	0.665	0.555	0.643	0.663	0.635	0.655	0.657	0.634	0.643	0.664	0.614	0.603	0.649
255	0.66	0.673	0.687	0.628	0.641	0.651	0.623	0.632	0.641	0.649	0.664	0.664	0.555	0.643	0.663	0.635	0.655	0.657	0.634	0.643	0.664	0.614	0.603	0.649
255.2	0.66	0.673	0.687	0.628	0.641	0.651	0.623	0.631	0.641	0.649	0.664	0.664	0.555	0.643	0.663	0.635	0.655	0.657	0.634	0.643	0.664	0.614	0.603	0.649
255.4	0.661	0.673	0.686	0.628	0.641	0.651	0.623	0.631	0.64	0.649	0.664	0.664	0.554	0.643	0.663	0.635	0.655	0.657	0.634	0.643	0.664	0.614	0.603	0.649
255.6	0.661	0.673	0.686	0.628	0.64	0.651	0.623	0.631	0.64	0.648	0.664	0.664	0.554	0.643	0.663	0.635	0.655	0.657	0.634	0.643	0.663	0.614	0.603	0.648
255.8	0.661	0.673	0.686	0.628	0.64	0.651	0.622	0.631	0.64	0.648	0.664	0.664	0.554	0.643	0.664	0.634	0.655	0.657	0.634	0.643	0.663	0.614	0.603	0.648
256	0.662	0.673	0.686	0.629	0.639	0.651	0.622	0.631	0.64	0.648	0.664	0.664	0.554	0.643	0.664	0.634	0.655	0.657	0.634	0.643	0.663	0.614	0.603	0.648
256.2	0.662	0.672	0.686	0.629	0.639	0.651	0.622	0.631	0.639	0.648	0.664	0.664	0.553	0.642	0.664	0.634	0.655	0.657	0.634	0.643	0.662	0.614	0.603	0.648
256.4	0.662	0.672	0.686	0.629	0.638	0.651	0.622	0.631	0.639	0.648	0.664	0.664	0.553	0.642	0.664	0.633	0.655	0.657	0.634	0.643	0.662	0.614	0.603	0.648
256.6	0.662	0.672	0.686	0.629	0.638	0.652	0.622	0.631	0.639	0.648	0.664	0.664	0.553	0.642	0.664	0.633	0.655	0.657	0.634	0.643	0.661	0.614	0.603	0.648
256.8	0.662	0.672	0.686	0.629	0.638	0.652	0.622	0.631	0.639	0.648	0.664	0.664	0.553	0.641	0.664	0.633	0.654	0.657	0.634	0.643	0.661	0.613	0.603	0.648
257	0.662	0.672	0.686	0.629	0.638	0.651	0.622	0.631	0.639	0.647	0.663	0.664	0.553	0.641	0.664	0.632	0.654	0.657	0.634	0.642	0.661	0.613	0.603	0.648
257.2	0.662	0.672	0.686	0.629	0.637	0.652	0.622	0.631	0.639	0.647	0.663	0.664	0.553	0.641	0.664	0.632	0.654	0.657	0.634	0.642	0.661	0.613	0.603	0.648
257.4	0.662	0.672	0.686	0.629	0.637	0.651	0.622	0.631	0.639	0.647	0.663	0.664	0.553	0.64	0.663	0.632	0.654	0.657	0.633	0.642	0.661	0.613	0.603	0.648
257.6	0.661	0.672	0.686	0.629	0.637	0.651	0.622	0.631	0.639	0.647	0.663	0.664	0.553	0.64	0.663	0.632	0.653	0.657	0.633	0.641	0.661	0.613	0.603	0.648
257.8	0.661	0.672	0.686	0.629	0.637	0.651	0.622	0.63	0.64	0.646	0.663	0.664	0.552	0.64	0.663	0.631	0.653	0.657	0.633	0.641	0.661	0.613	0.602	0.649
258	0.661	0.672	0.686	0.628	0.637	0.651	0.622	0.63	0.64	0.646	0.663	0.664	0.552	0.64	0.663	0.631	0.653	0.657	0.632	0.641	0.661	0.613	0.602	0.649
258.2	0.66	0.671	0.686	0.628	0.637	0.651	0.622	0.63	0.64	0.646	0.662	0.664	0.552	0.64	0.662	0.631	0.653	0.656	0.632	0.641	0.661	0.612	0.602	0.649
258.4	0.66	0.671	0.686	0.628	0.637	0.651	0.622	0.631	0.64	0.646	0.662	0.664	0.552	0.64	0.662	0.631	0.653	0.656	0.631	0.641	0.661	0.612	0.602	0.65
258.6	0.66	0.671	0.686	0.628	0.637	0.65	0.622	0.63	0.64	0.646	0.662	0.663	0.552	0.64	0.662	0.631	0.653	0.656	0.631	0.64	0.661	0.612	0.602	0.65
258.8	0.659	0.671	0.687	0.628	0.637	0.65	0.622	0.63	0.64	0.646	0.662	0.663	0.552	0.641	0.662	0.63	0.653	0.655	0.63	0.64	0.661	0.612	0.601	0.65
259	0.659	0.67	0.686	0.627	0.637	0.65	0.622	0.63	0.64	0.646	0.662	0.663	0.552	0.641	0.662	0.63	0.653	0.655	0.63	0.64	0.661	0.612	0.601	0.65
259.2	0.659	0.67	0.686	0.627	0.638	0.65	0.622	0.63	0.64	0.646	0.662	0.663	0.551	0.641	0.661	0.631	0.653	0.655	0.63	0.64	0.661	0.612	0.601	0.649
259.4	0.659	0.67	0.686	0.627	0.638	0.65	0.622	0.63	0.64	0.646	0.661	0.663	0.551	0.641	0.661	0.631	0.653	0.654	0.63	0.64	0.661	0.612	0.601	0.649
259.6	0.659	0.67	0.686	0.627	0.638	0.65	0.622	0.63	0.64	0.646	0.661	0.663	0.551	0.641	0.661	0.631	0.653	0.654	0.63	0.64	0.661	0.612	0.601	0.649
259.8	0.659	0.67	0.686	0.627	0.638	0.65	0.622	0.63	0.64	0.646	0.661	0.663	0.551	0.641	0.662	0.631	0.653	0.654	0.63	0.641	0.661	0.612	0.601	0.649
260	0.659	0.67	0.686	0.627	0.638	0.65	0.622	0.63	0.64	0.647	0.661	0.663	0.551	0.641	0.661	0.631	0.653	0.654	0.631	0.641	0.661	0.612	0.601	0.649
260.2	0.659	0.67	0.685	0.627	0.639	0.65	0.622	0.63	0.64	0.647	0.661	0.663	0.551	0.641	0.661	0.631	0.653	0.654	0.631	0.641	0.661	0.612	0.601	0.648
260.4	0.659	0.669	0.685	0.626	0.639	0.651	0.622	0.63	0.64	0.647	0.661	0.663	0.551	0.641	0.661	0.631	0.653	0.654	0.631	0.64	0.661	0.612	0.601	0.648
260.6	0.659	0.67	0.685	0.626	0.639	0.65	0.622	0.63	0.64	0.647	0.661	0.663	0.551	0.641	0.661	0.631	0.653	0.654	0.631	0.64	0.661	0.612	0.601	0.648
260.8	0.659	0.669	0.685	0.626	0.639	0.65	0.622	0.63	0.64	0.647	0.661	0.663	0.551	0.641	0.661	0.631	0.653	0.654	0.631	0.64	0.66	0.611	0.601	0.648
261	0.659	0.669	0.685	0.626	0.638	0.65	0.622	0.63	0.64	0.647	0.661	0.663	0.551	0.64	0.661	0.631	0.653	0.654	0.631	0.64	0.66	0.611	0.601	0.648
261.2	0.659	0.669	0.685	0.626	0.638	0.651	0.621	0.63	0.639	0.647	0.661	0.663	0.551	0.64	0.661	0.632	0.652	0.654	0.632	0.639	0.66	0.611	0.601	0.647
261.4	0.659	0.669	0.685	0.626	0.638	0.65	0.621	0.629	0.639	0.647	0.661	0.663	0.551	0.64	0.661	0.632	0.652	0.654	0.632	0.639	0.66	0.61	0.601	0.647
261.6	0.659	0.669	0.685	0.626	0.638	0.65	0.621	0.629	0.639	0.646	0.661	0.662	0.551	0.64	0.66	0.632	0.652	0.654	0.632	0.639	0.659	0.61	0.6	0.647
261.8	0.659	0.669	0.685	0.626	0.637	0.65	0.62	0.629	0.639	0.646	0.661	0.662	0.551	0.64	0.66	0.632	0.652	0.654	0.632	0.639	0.659	0.61	0.6	0.647
262	0.659	0.669	0.685	0.625	0.637	0.65	0.62	0.629	0.639	0.646	0.661	0.662	0.551	0.64	0.66	0.632	0.652	0.654	0.632	0.639	0.659	0.61	0.6	0.647
262.2	0.659	0.669	0.685	0.625	0.637	0.649	0.62	0.629	0.638	0.646	0.661	0.662	0.551	0.64	0.66	0.631	0.652	0.654	0.632	0.638	0.659	0.61	0.6	0.647
262.4	0.659	0.669	0.685	0.625	0.637	0.649	0.62	0.628	0.638	0.645	0.661	0.662	0.551	0.64	0.66	0.631	0.652	0.654	0.631	0.638	0.659	0.61	0.6	0.647
262.6	0.659	0.669	0.684	0.625	0.637	0.649	0.62	0.628	0.638	0.645	0.661	0.662	0.551	0.64	0.66	0.631	0.651	0.654	0.631	0.638	0.659	0.61	0.6	0.647
262.8	0.659	0.668	0.684	0.625	0.637	0.649	0.62	0.628	0.638	0.645	0.661	0.662	0.551	0.64	0.66	0.631	0.651	0.653	0.631	0.638	0.659	0.61	0.6	0.647
263	0.658	0.668	0.683	0.625	0.637	0.649	0.62	0.627	0.638	0.645	0.661	0.662	0.551	0.64	0.66	0.631	0.651	0.653	0.631	0.637	0.659	0.611	0.6	0.647
263.2	0.658	0.668	0.683	0.625	0.637	0.648	0.62	0.627	0.638	0.646	0.661	0.662	0.551	0.64	0.66	0.631	0.651	0.653	0.63	0.637	0.659	0.611	0.6	0.647
263.4	0.658	0.668	0.683	0.624	0.637	0.648	0.62	0.627	0.638	0.646	0.661	0.662	0.551	0.64	0.659	0.631	0.651	0.652	0.63	0.637	0.659	0.611	0.6	0.647
263.6	0.658	0.668	0.683	0.624	0.637	0.648	0.62	0.627	0.638	0.646	0.66	0.661	0.551	0.64	0.659	0.631	0.651	0.652	0.63	0.637	0.659	0.612	0.6	0.647
263.8	0.657	0.668	0.683	0.624	0.637	0.648	0.62	0.627	0.638	0.646	0.66	0.661	0.551	0.64	0.659	0.63	0.651	0.652	0.629	0.636	0.659	0.612	0.6	0.647
264	0.657	0.668	0.682	0.624	0.637	0.648	0.619	0.626	0.638	0.646	0.66	0.661	0.551	0.64	0.659	0.63	0.651	0.652	0.629	0.636	0.659	0.612	0.6	0.647
264.2	0.656	0.668	0.682	0.624	0.636	0.648	0.619	0.626	0.638	0.646	0.66	0.66	0.551	0.64	0.659	0.63	0.651	0.652	0.629	0.636	0.659	0.612	0.6	0.646
264.4	0.656	0.668	0.682	0.624	0.636	0.648	0.618	0.626	0.638	0.646	0.66	0.66	0.551	0.64	0.659	0.63	0.651	0.652	0.629	0.636	0.659	0.612	0.6	0.646
264.6	0.656	0.668	0.683	0.624	0.636	0.648	0.618	0.627	0.638	0.646	0.659	0.66	0.55	0.639	0.659	0.63	0.651	0.652	0.628	0.636	0.659	0.612	0.6	0.646
264.8	0.655	0.668	0.683	0.624	0.636	0.648	0.618	0.627	0.639	0.646	0.659	0.66	0.55	0.639	0.659	0.63	0.651	0.652	0.628	0.636	0.659	0.612	0.6	0.646
265	0.655	0.668	0.683	0.624	0.636	0.648	0.618	0.627	0.639	0.645	0.659	0.659	0.55	0.639	0.659	0.63	0.651	0.652	0.628	0.636	0.658	0.612	0.6	0.645
265.2	0.655	0.668	0.683	0.624	0.636	0.648	0.617	0.627	0.638	0.645	0.658	0.659	0.55	0.639	0.659	0.63	0.651	0.651	0.628	0.636	0.658	0.612	0.599	0.645
265.4	0.655	0.667	0.683	0.624	0.636	0.648	0.617	0.627	0.638	0.645	0.658	0.659	0.55	0.638	0.659	0.63	0.651	0.651	0.628	0.637	0.658	0.612	0.599	0.645
265.6	0.655	0.667	0.683	0.624	0.636	0.648	0.617	0.627	0.638	0.645	0.657	0.659	0.549	0.638	0.659	0.63	0.651	0.651	0.628	0.637	0.658	0.611	0.599	0.644
265.8	0.655	0.667	0.682	0.624	0.635	0.648	0.617	0.627	0.637	0.645	0.657	0.659	0.549	0.638	0.659	0.63	0.651	0.651	0.628	0.637	0.658	0.611	0.599	0.644
266	0.655	0.667	0.682	0.623	0.635	0.648	0.617	0.627	0.637	0.644	0.657	0.659	0.549	0.639	0.658	0.63	0.651	0.651	0.628	0.637	0.659	0.611	0.599	0.644
266.2	0.655	0.667	0.682	0.623	0.635	0.648	0.617	0.627	0.636	0.644	0.657	0.659	0.549	0.639	0.658	0.63	0.651	0.651	0.628	0.637	0.659	0.611	0.599	0.644
266.4	0.655	0.666	0.682	0.623	0.635	0.648	0.617	0.627	0.636	0.644	0.657	0.66	0.549	0.639	0.658	0.63	0.651	0.651	0.628	0.637	0.659	0.611	0.599	0.644
266.6	0.655	0.666	0.682	0.623	0.635	0.648	0.617	0.627	0.636	0.644	0.657	0.66	0.549	0.639	0.658	0.63	0.651	0.651	0.628	0.637	0.659	0.61	0.599	0.644
266.8	0.655	0.665	0.682	0.623	0.635	0.648	0.617	0.627	0.635	0.644	0.657	0.66	0.549	0.639	0.658	0.63	0.65	0.651	0.628	0.636	0.659	0.61	0.599	0.644
