# Supplementary material for: A CTP-dependent gating mechanism enables ParB spreading on DNA
Source: eLife. 2021 Aug 16;10:e69676. doi: 10.7554/eLife.69676 (PMC8367383; doi:10.7554/eLife.69676)
Supplement: Figure 6—figure supplement 2—source data 1. [file elife-69676-fig6-figsupp2-data1.zip › Figure6_figure_supplement2/BLI_CTP_titration_mut4_N136A.csv]

0	0.005	0.002	0.008	0.005	0.013	-0.004	-0.001	0.003	0.005	0.002	-0.004	-0.004	-0.004	0.005	0.007	-0.003	0.007	-0.016	0.013	-0.015	0	-0.013	0.044	-0.026
0.2	0.005	0.002	0.007	0.005	0.013	-0.004	-0.001	0.003	0.005	0.002	-0.003	-0.003	-0.004	0.006	0.007	-0.003	0.008	-0.016	0.013	-0.014	0	-0.012	0.044	-0.025
0.4	0.005	0.002	0.007	0.005	0.013	-0.003	-0.001	0.003	0.005	0.003	-0.002	-0.003	-0.005	0.006	0.007	-0.003	0.008	-0.015	0.012	-0.012	0	-0.011	0.044	-0.024
0.6	0.005	0.002	0.006	0.005	0.013	-0.003	-0.001	0.004	0.005	0.004	-0.001	-0.003	-0.005	0.007	0.007	-0.002	0.008	-0.015	0.012	-0.01	0.001	-0.01	0.044	-0.023
0.8	0.005	0.002	0.005	0.005	0.013	-0.002	0	0.004	0.005	0.004	0	-0.002	-0.005	0.007	0.007	-0.002	0.009	-0.014	0.012	-0.008	0.001	-0.009	0.044	-0.021
1	0.006	0.002	0.005	0.005	0.013	-0.001	0	0.005	0.005	0.005	0.001	-0.001	-0.005	0.008	0.007	-0.002	0.009	-0.013	0.011	-0.007	0.001	-0.008	0.043	-0.02
1.2	0.006	0.002	0.004	0.005	0.013	-0.001	0.001	0.005	0.005	0.005	0.002	0	-0.005	0.008	0.007	-0.001	0.01	-0.012	0.011	-0.005	0.001	-0.007	0.043	-0.018
1.4	0.007	0.002	0.004	0.005	0.014	0	0.002	0.005	0.005	0.006	0.003	0.001	-0.005	0.009	0.007	0	0.01	-0.012	0.01	-0.004	0.001	-0.006	0.042	-0.017
1.6	0.007	0.003	0.003	0.006	0.014	0.001	0.002	0.006	0.005	0.006	0.005	0.002	-0.004	0.01	0.007	0	0.011	-0.01	0.01	-0.002	0.002	-0.005	0.041	-0.016
1.8	0.008	0.003	0.003	0.006	0.014	0.002	0.003	0.006	0.005	0.006	0.006	0.003	-0.004	0.01	0.007	0.001	0.011	-0.009	0.009	-0.002	0.002	-0.004	0.04	-0.014
2	0.008	0.004	0.003	0.006	0.015	0.003	0.003	0.006	0.005	0.007	0.006	0.004	-0.004	0.011	0.007	0.001	0.012	-0.008	0.009	-0.001	0.002	-0.003	0.039	-0.013
2.2	0.009	0.005	0.003	0.007	0.016	0.004	0.004	0.006	0.005	0.007	0.007	0.004	-0.004	0.011	0.007	0.002	0.012	-0.008	0.008	-0.001	0.002	-0.003	0.038	-0.013
2.4	0.009	0.005	0.002	0.007	0.016	0.004	0.004	0.006	0.004	0.007	0.007	0.005	-0.004	0.011	0.007	0.002	0.013	-0.007	0.008	-0.001	0.003	-0.002	0.037	-0.012
2.6	0.01	0.005	0.002	0.007	0.017	0.005	0.004	0.006	0.004	0.007	0.008	0.005	-0.003	0.011	0.007	0.002	0.013	-0.006	0.008	-0.001	0.003	-0.002	0.036	-0.011
2.8	0.01	0.006	0.002	0.007	0.017	0.005	0.004	0.006	0.004	0.007	0.008	0.006	-0.003	0.011	0.008	0.003	0.013	-0.006	0.007	-0.001	0.003	-0.002	0.035	-0.01
3	0.01	0.006	0.001	0.007	0.017	0.005	0.004	0.006	0.004	0.007	0.008	0.006	-0.003	0.011	0.008	0.003	0.013	-0.005	0.007	-0.001	0.003	-0.002	0.035	-0.009
3.2	0.01	0.006	0.001	0.007	0.017	0.005	0.004	0.007	0.004	0.007	0.008	0.006	-0.002	0.011	0.008	0.003	0.013	-0.005	0.007	0	0.003	-0.001	0.035	-0.009
3.4	0.01	0.006	0	0.007	0.017	0.006	0.004	0.007	0.005	0.007	0.008	0.006	-0.002	0.011	0.007	0.003	0.013	-0.005	0.007	0	0.003	-0.001	0.035	-0.008
3.6	0.01	0.005	0	0.008	0.018	0.006	0.004	0.007	0.005	0.007	0.008	0.006	-0.001	0.011	0.007	0.003	0.013	-0.004	0.007	0	0.003	-0.001	0.035	-0.007
3.8	0.009	0.005	0	0.008	0.018	0.006	0.004	0.007	0.005	0.007	0.008	0.006	-0.001	0.012	0.007	0.003	0.013	-0.004	0.007	0	0.003	-0.001	0.034	-0.007
4	0.009	0.005	0	0.008	0.018	0.006	0.004	0.007	0.005	0.007	0.008	0.006	0	0.012	0.007	0.003	0.013	-0.004	0.007	0	0.003	-0.001	0.034	-0.006
4.2	0.008	0.005	-0.001	0.008	0.018	0.006	0.004	0.007	0.006	0.008	0.008	0.006	0	0.012	0.007	0.003	0.013	-0.003	0.008	0	0.003	-0.001	0.034	-0.005
4.4	0.008	0.005	-0.001	0.008	0.017	0.007	0.004	0.008	0.006	0.008	0.008	0.006	0	0.012	0.007	0.003	0.013	-0.003	0.008	0	0.003	-0.001	0.034	-0.005
4.6	0.007	0.005	-0.001	0.008	0.017	0.007	0.004	0.008	0.006	0.008	0.008	0.006	0	0.012	0.007	0.004	0.013	-0.003	0.008	0	0.003	-0.001	0.033	-0.004
4.8	0.007	0.005	0	0.008	0.017	0.007	0.004	0.008	0.006	0.008	0.008	0.006	0.001	0.012	0.007	0.004	0.012	-0.003	0.008	0	0.003	0	0.033	-0.004
5	0.006	0.005	0	0.008	0.017	0.007	0.005	0.007	0.006	0.008	0.009	0.006	0.001	0.012	0.007	0.004	0.012	-0.003	0.008	0	0.003	0	0.032	-0.004
5.2	0.006	0.005	0	0.008	0.017	0.007	0.005	0.007	0.006	0.008	0.009	0.007	0.001	0.012	0.007	0.004	0.012	-0.003	0.008	0	0.003	0	0.031	-0.003
5.4	0.006	0.006	0.001	0.008	0.017	0.008	0.005	0.007	0.006	0.008	0.009	0.007	0.002	0.012	0.007	0.004	0.012	-0.002	0.008	0	0.003	0	0.029	-0.003
5.6	0.006	0.006	0.001	0.008	0.017	0.008	0.005	0.007	0.006	0.008	0.009	0.007	0.002	0.012	0.007	0.004	0.011	-0.002	0.009	0	0.003	0	0.028	-0.003
5.8	0.005	0.006	0.002	0.008	0.017	0.008	0.005	0.007	0.006	0.008	0.009	0.007	0.002	0.012	0.007	0.005	0.011	-0.002	0.009	0	0.003	0.001	0.027	-0.003
6	0.005	0.007	0.002	0.008	0.017	0.009	0.005	0.006	0.005	0.008	0.009	0.007	0.002	0.012	0.007	0.005	0.011	-0.002	0.009	0	0.003	0.001	0.025	-0.002
6.2	0.005	0.007	0.002	0.008	0.017	0.009	0.005	0.006	0.005	0.008	0.009	0.007	0.002	0.012	0.007	0.005	0.011	-0.001	0.009	0	0.003	0.001	0.024	-0.002
6.4	0.005	0.007	0.002	0.007	0.018	0.009	0.005	0.006	0.005	0.008	0.009	0.007	0.002	0.011	0.007	0.005	0.011	-0.001	0.009	0	0.003	0.001	0.023	-0.002
6.6	0.005	0.007	0.002	0.007	0.018	0.009	0.005	0.006	0.005	0.008	0.009	0.007	0.002	0.011	0.007	0.005	0.011	-0.001	0.008	0	0.003	0.001	0.023	-0.002
6.8	0.005	0.007	0.002	0.007	0.018	0.01	0.005	0.006	0.005	0.007	0.009	0.007	0.002	0.011	0.006	0.005	0.011	0	0.008	0.001	0.003	0.001	0.022	-0.002
7	0.005	0.007	0.002	0.007	0.017	0.01	0.005	0.006	0.004	0.007	0.009	0.007	0.002	0.011	0.006	0.005	0.011	0	0.008	0.001	0.003	0.001	0.022	-0.002
7.2	0.005	0.006	0.002	0.007	0.017	0.01	0.004	0.006	0.004	0.007	0.009	0.008	0.002	0.01	0.006	0.005	0.012	0	0.008	0.001	0.003	0.001	0.021	-0.002
7.4	0.005	0.006	0.002	0.007	0.017	0.01	0.004	0.005	0.004	0.007	0.009	0.008	0.002	0.01	0.005	0.005	0.012	0	0.008	0.002	0.003	0.001	0.021	-0.002
7.6	0.005	0.006	0.002	0.008	0.017	0.01	0.004	0.005	0.004	0.006	0.009	0.008	0.002	0.01	0.005	0.005	0.012	0	0.008	0.002	0.003	0.001	0.021	-0.001
7.8	0.005	0.006	0.002	0.008	0.017	0.01	0.004	0.004	0.004	0.006	0.008	0.008	0.002	0.009	0.005	0.005	0.012	0.001	0.008	0.002	0.003	0.001	0.02	-0.002
8	0.005	0.006	0.002	0.009	0.016	0.01	0.004	0.004	0.004	0.006	0.008	0.008	0.002	0.009	0.005	0.005	0.012	0.001	0.008	0.002	0.003	0.001	0.02	-0.001
8.2	0.005	0.006	0.002	0.009	0.016	0.01	0.004	0.003	0.004	0.006	0.008	0.008	0.002	0.008	0.005	0.005	0.011	0.001	0.008	0.003	0.003	0.001	0.02	-0.001
8.4	0.005	0.006	0.002	0.01	0.016	0.01	0.004	0.003	0.004	0.006	0.007	0.008	0.003	0.008	0.005	0.005	0.011	0.001	0.007	0.002	0.003	0.001	0.02	-0.001
8.6	0.005	0.006	0.002	0.01	0.016	0.01	0.004	0.002	0.005	0.006	0.007	0.008	0.003	0.008	0.005	0.005	0.011	0.001	0.007	0.002	0.003	0.002	0.02	-0.001
8.8	0.005	0.006	0.002	0.01	0.015	0.01	0.005	0.002	0.005	0.006	0.007	0.008	0.003	0.008	0.005	0.006	0.01	0	0.007	0.002	0.003	0.002	0.02	-0.001
9	0.005	0.006	0.002	0.01	0.015	0.01	0.005	0.002	0.005	0.005	0.007	0.009	0.004	0.008	0.005	0.005	0.01	0	0.007	0.002	0.003	0.002	0.019	-0.001
9.2	0.005	0.006	0.002	0.01	0.015	0.01	0.005	0.002	0.005	0.005	0.007	0.009	0.004	0.008	0.005	0.005	0.009	-0.001	0.007	0.002	0.003	0.002	0.019	-0.001
9.4	0.005	0.006	0.001	0.01	0.014	0.01	0.005	0.002	0.005	0.005	0.006	0.009	0.004	0.008	0.006	0.005	0.009	-0.001	0.007	0.002	0.003	0.002	0.018	-0.001
9.6	0.005	0.006	0.001	0.01	0.014	0.01	0.004	0.002	0.005	0.005	0.006	0.009	0.005	0.008	0.006	0.005	0.009	-0.001	0.007	0.002	0.003	0.002	0.017	-0.001
9.8	0.005	0.006	0.001	0.01	0.014	0.01	0.004	0.002	0.005	0.005	0.006	0.009	0.005	0.008	0.006	0.005	0.009	-0.001	0.007	0.002	0.003	0.002	0.016	-0.001
10	0.005	0.006	0.001	0.01	0.014	0.009	0.004	0.003	0.005	0.005	0.006	0.008	0.005	0.008	0.006	0.005	0.008	-0.001	0.007	0.002	0.003	0.002	0.015	-0.001
10.2	0.005	0.006	0.001	0.01	0.014	0.009	0.004	0.003	0.005	0.005	0.006	0.008	0.005	0.007	0.006	0.005	0.008	-0.001	0.007	0.002	0.003	0.002	0.015	-0.001
10.4	0.005	0.006	0.001	0.009	0.014	0.009	0.004	0.003	0.005	0.004	0.006	0.008	0.005	0.007	0.006	0.004	0.008	-0.001	0.007	0.002	0.003	0.002	0.014	-0.001
10.6	0.004	0.006	0.001	0.009	0.014	0.009	0.004	0.004	0.005	0.004	0.006	0.007	0.004	0.007	0.006	0.004	0.007	-0.001	0.006	0.002	0.003	0.002	0.014	-0.001
10.8	0.004	0.005	0.001	0.009	0.014	0.009	0.003	0.004	0.005	0.004	0.006	0.007	0.004	0.007	0.006	0.003	0.007	-0.001	0.006	0.002	0.003	0.002	0.013	-0.001
11	0.004	0.005	0	0.008	0.014	0.009	0.003	0.004	0.005	0.004	0.006	0.007	0.004	0.007	0.006	0.003	0.007	-0.001	0.006	0.001	0.003	0.002	0.013	-0.001
11.2	0.004	0.005	0	0.008	0.014	0.009	0.003	0.004	0.004	0.004	0.006	0.006	0.004	0.007	0.006	0.003	0.007	-0.001	0.006	0.001	0.003	0.001	0.013	-0.001
11.4	0.004	0.005	0	0.008	0.013	0.008	0.003	0.003	0.004	0.004	0.006	0.006	0.004	0.007	0.005	0.003	0.007	-0.001	0.006	0.002	0.003	0.001	0.012	-0.001
11.6	0.004	0.005	0	0.007	0.013	0.008	0.002	0.003	0.004	0.004	0.006	0.006	0.003	0.007	0.005	0.002	0.007	-0.001	0.006	0.002	0.003	0.001	0.012	-0.001
11.8	0.004	0.005	0.001	0.007	0.013	0.008	0.002	0.003	0.003	0.003	0.007	0.006	0.003	0.007	0.005	0.003	0.007	0	0.006	0.002	0.003	0.001	0.011	-0.001
12	0.004	0.005	0.001	0.007	0.013	0.008	0.002	0.003	0.003	0.003	0.007	0.006	0.003	0.007	0.005	0.003	0.007	0	0.006	0.002	0.003	0.001	0.011	-0.001
12.2	0.003	0.005	0.001	0.006	0.012	0.008	0.002	0.003	0.003	0.003	0.007	0.005	0.003	0.007	0.005	0.003	0.007	0	0.006	0.002	0.002	0.001	0.011	-0.001
12.4	0.003	0.005	0.001	0.006	0.012	0.008	0.002	0.003	0.003	0.003	0.007	0.005	0.003	0.007	0.005	0.003	0.006	0	0.006	0.002	0.002	0.001	0.011	-0.001
12.6	0.003	0.005	0.001	0.005	0.012	0.008	0.002	0.002	0.003	0.003	0.006	0.006	0.003	0.007	0.005	0.003	0.006	0	0.006	0.002	0.002	0.001	0.011	-0.001
12.8	0.003	0.005	0.002	0.005	0.012	0.008	0.002	0.003	0.002	0.003	0.006	0.006	0.004	0.007	0.004	0.003	0.006	0	0.006	0.001	0.002	0.001	0.011	-0.001
13	0.003	0.005	0.002	0.004	0.011	0.008	0.002	0.003	0.002	0.003	0.006	0.006	0.004	0.007	0.004	0.003	0.006	0	0.005	0.001	0.001	0.002	0.011	-0.001
13.2	0.002	0.005	0.002	0.004	0.011	0.008	0.002	0.003	0.002	0.003	0.006	0.006	0.004	0.006	0.004	0.004	0.006	0	0.005	0.001	0.001	0.002	0.011	-0.001
13.4	0.002	0.005	0.002	0.003	0.011	0.008	0.002	0.003	0.003	0.003	0.005	0.005	0.004	0.006	0.004	0.004	0.006	0	0.006	0.001	0.001	0.002	0.011	0
13.6	0.002	0.005	0.002	0.002	0.011	0.008	0.002	0.004	0.003	0.003	0.005	0.005	0.004	0.006	0.004	0.004	0.006	0	0.006	0.001	0.001	0.002	0.01	0
13.8	0.002	0.005	0.002	0.002	0.011	0.008	0.002	0.004	0.003	0.003	0.005	0.005	0.004	0.006	0.004	0.004	0.006	0	0.006	0.001	0.001	0.002	0.01	0
14	0.002	0.005	0.002	0.001	0.01	0.007	0.002	0.004	0.003	0.003	0.005	0.005	0.004	0.006	0.004	0.004	0.006	-0.001	0.006	0	0	0.002	0.009	0
14.2	0.001	0.005	0.002	0.001	0.01	0.007	0.003	0.004	0.003	0.004	0.004	0.005	0.004	0.006	0.004	0.004	0.006	-0.001	0.006	0	0	0.001	0.009	0
14.4	0.001	0.005	0.002	0.001	0.01	0.007	0.003	0.004	0.003	0.004	0.004	0.005	0.003	0.006	0.004	0.004	0.006	-0.001	0.006	0	0	0.001	0.009	0
14.6	0.001	0.005	0.002	0	0.01	0.007	0.003	0.004	0.003	0.004	0.004	0.005	0.003	0.006	0.004	0.004	0.006	-0.001	0.007	0	0	0.001	0.008	0.001
14.8	0.001	0.005	0.001	0	0.01	0.006	0.002	0.004	0.003	0.004	0.004	0.005	0.003	0.006	0.004	0.004	0.006	-0.001	0.006	0	0.001	0.002	0.008	0.001
15	0	0.005	0.001	0	0.01	0.006	0.002	0.004	0.003	0.004	0.004	0.005	0.003	0.005	0.004	0.004	0.006	-0.001	0.006	0	0.001	0.002	0.007	0.001
15.2	0	0.005	0.001	0.001	0.009	0.006	0.002	0.004	0.003	0.004	0.004	0.005	0.003	0.005	0.004	0.005	0.006	-0.001	0.006	0	0.001	0.002	0.007	0.001
15.4	0	0.005	0	0.001	0.009	0.005	0.002	0.004	0.003	0.004	0.004	0.005	0.003	0.005	0.004	0.005	0.006	0	0.006	0	0.001	0.002	0.006	0.002
15.6	0	0.005	0	0.001	0.009	0.005	0.002	0.003	0.003	0.004	0.005	0.005	0.003	0.005	0.004	0.005	0.006	0	0.006	0.001	0.001	0.003	0.006	0.001
15.8	-0.001	0.005	0	0.002	0.008	0.005	0.002	0.003	0.003	0.004	0.005	0.005	0.003	0.004	0.004	0.005	0.006	0	0.006	0.001	0.001	0.003	0.005	0.001
16	-0.001	0.005	-0.001	0.002	0.008	0.005	0.002	0.003	0.003	0.004	0.005	0.005	0.003	0.004	0.004	0.004	0.005	0	0.005	0.001	0.001	0.003	0.005	0.001
16.2	-0.001	0.005	-0.001	0.003	0.008	0.005	0.003	0.002	0.003	0.004	0.005	0.005	0.003	0.004	0.004	0.004	0.005	0	0.005	0.001	0.001	0.003	0.005	0.001
16.4	-0.001	0.005	-0.001	0.003	0.007	0.004	0.003	0.002	0.003	0.004	0.005	0.005	0.003	0.003	0.003	0.004	0.005	0	0.005	0.001	0.001	0.003	0.005	0.001
16.6	-0.001	0.004	-0.001	0.003	0.007	0.004	0.003	0.002	0.003	0.004	0.005	0.005	0.003	0.003	0.003	0.004	0.004	0	0.004	0.002	0.002	0.003	0.005	0.001
16.8	-0.001	0.004	0	0.003	0.007	0.004	0.003	0.002	0.003	0.003	0.005	0.005	0.003	0.003	0.003	0.004	0.004	0	0.004	0.002	0.002	0.003	0.005	0.001
17	-0.001	0.004	0	0.003	0.007	0.004	0.003	0.002	0.003	0.003	0.005	0.005	0.003	0.003	0.003	0.003	0.004	0	0.004	0.002	0.002	0.003	0.005	0.001
17.2	-0.001	0.004	0	0.003	0.006	0.004	0.004	0.002	0.003	0.003	0.005	0.005	0.003	0.003	0.002	0.003	0.004	0	0.004	0.002	0.002	0.003	0.005	0
17.4	-0.001	0.004	0	0.004	0.006	0.004	0.004	0.002	0.003	0.003	0.005	0.005	0.003	0.003	0.002	0.003	0.004	0	0.004	0.002	0.002	0.003	0.005	0
17.6	-0.001	0.004	0	0.004	0.006	0.004	0.004	0.002	0.003	0.003	0.005	0.004	0.004	0.003	0.003	0.003	0.004	0	0.004	0.002	0.002	0.002	0.004	0
17.8	-0.001	0.004	0.001	0.004	0.006	0.004	0.004	0.002	0.003	0.003	0.005	0.004	0.004	0.003	0.003	0.003	0.004	0	0.004	0.001	0.002	0.002	0.004	0
18	-0.002	0.005	0.001	0.004	0.006	0.004	0.004	0.002	0.003	0.003	0.004	0.004	0.004	0.003	0.003	0.002	0.004	-0.001	0.004	0.001	0.001	0.002	0.004	0
18.2	-0.002	0.005	0.001	0.004	0.006	0.004	0.004	0.002	0.003	0.002	0.004	0.004	0.004	0.003	0.003	0.002	0.004	-0.001	0.004	0	0.001	0.001	0.004	0
18.4	-0.002	0.005	0.001	0.004	0.006	0.004	0.004	0.002	0.002	0.002	0.004	0.004	0.004	0.003	0.003	0.002	0.004	-0.001	0.004	0	0.001	0.001	0.003	0
18.6	-0.001	0.005	0.001	0.003	0.006	0.004	0.004	0.002	0.002	0.002	0.004	0.004	0.004	0.003	0.003	0.002	0.004	-0.001	0.004	0	0.001	0.001	0.003	0.001
18.8	-0.001	0.005	0.001	0.004	0.006	0.004	0.004	0.002	0.002	0.002	0.004	0.004	0.004	0.003	0.003	0.002	0.004	-0.001	0.004	0	0.001	0.002	0.003	0.001
19	-0.002	0.005	0.001	0.004	0.006	0.004	0.003	0.002	0.002	0.002	0.004	0.004	0.003	0.003	0.003	0.003	0.004	-0.001	0.004	0	0.001	0.002	0.002	0.001
19.2	-0.002	0.005	0.001	0.004	0.006	0.004	0.003	0.002	0.002	0.002	0.004	0.004	0.003	0.003	0.002	0.003	0.004	-0.001	0.004	0	0.001	0.002	0.002	0.001
19.4	-0.001	0.005	0.001	0.004	0.006	0.004	0.003	0.002	0.002	0.002	0.004	0.004	0.003	0.003	0.002	0.003	0.003	-0.001	0.004	0	0	0.002	0.002	0.001
19.6	-0.001	0.004	0.001	0.004	0.006	0.004	0.003	0.002	0.002	0.002	0.004	0.003	0.003	0.003	0.002	0.002	0.003	-0.001	0.004	0	0	0.002	0.002	0.001
19.8	-0.001	0.004	0.001	0.004	0.005	0.003	0.003	0.002	0.002	0.002	0.004	0.003	0.003	0.002	0.002	0.002	0.003	-0.002	0.003	0	0	0.002	0.001	0.001
20	-0.001	0.003	0.001	0.004	0.005	0.003	0.003	0.002	0.002	0.002	0.004	0.003	0.003	0.002	0.002	0.002	0.003	-0.002	0.003	0	0	0.002	0.001	0.001
20.2	-0.001	0.003	0.001	0.004	0.005	0.003	0.002	0.002	0.002	0.002	0.004	0.003	0.003	0.002	0.001	0.002	0.003	-0.002	0.003	0	0	0.002	0.001	0.001
20.4	-0.001	0.003	0.001	0.004	0.005	0.003	0.002	0.002	0.002	0.002	0.004	0.003	0.002	0.002	0.001	0.002	0.003	-0.001	0.003	0	0	0.002	0.001	0.001
20.6	-0.001	0.002	0.001	0.004	0.005	0.003	0.002	0.002	0.002	0.002	0.004	0.003	0.002	0.002	0.001	0.001	0.003	-0.001	0.003	0.001	0	0.002	0.001	0.001
20.8	-0.001	0.002	0.001	0.004	0.005	0.003	0.002	0.002	0.002	0.002	0.004	0.003	0.002	0.002	0.001	0.001	0.003	-0.001	0.003	0.001	0	0.002	0.001	0
21	-0.001	0.002	0.001	0.004	0.004	0.003	0.002	0.002	0.001	0.002	0.004	0.003	0.002	0.002	0.001	0.001	0.003	-0.001	0.002	0.001	0	0.002	0.001	0
21.2	-0.001	0.002	0.001	0.004	0.004	0.003	0.001	0.001	0.001	0.002	0.004	0.002	0.002	0.002	0.001	0.001	0.003	-0.001	0.002	0.001	0	0.002	0.001	0
21.4	-0.001	0.002	0.001	0.004	0.004	0.002	0.001	0.001	0.001	0.002	0.004	0.002	0.002	0.002	0.001	0.001	0.003	0	0.002	0.001	0	0.002	0.001	-0.001
21.6	-0.001	0.002	0	0.004	0.004	0.002	0.002	0.001	0	0.001	0.004	0.002	0.001	0.002	0.001	0.001	0.003	0	0.002	0.001	0	0.002	0.002	-0.001
21.8	-0.001	0.002	0	0.004	0.004	0.002	0.002	0	0	0.001	0.003	0.002	0.001	0.002	0.001	0	0.003	0	0.002	0	0	0.002	0.002	-0.001
22	-0.001	0.002	0	0.004	0.004	0.002	0.002	0	0	0.001	0.003	0.002	0.001	0.002	0.002	0	0.003	0	0.002	0	0	0.002	0.002	-0.001
22.2	-0.001	0.003	0	0.004	0.004	0.002	0.002	0	-0.001	0.001	0.003	0.002	0	0.002	0.002	0	0.003	0	0.002	0	0	0.002	0.002	-0.001
22.4	-0.001	0.003	0	0.003	0.004	0.003	0.002	0	-0.001	0.001	0.003	0.002	0	0.002	0.002	0	0.002	0	0.002	0	0	0.001	0.002	-0.001
22.6	-0.001	0.003	0.001	0.003	0.004	0.003	0.002	0	-0.001	0.001	0.003	0.002	0	0.002	0.001	0	0.002	0	0.002	0	-0.001	0.001	0.002	-0.001
22.8	-0.001	0.003	0.001	0.003	0.004	0.003	0.002	0	0	0.001	0.003	0.002	0	0.002	0.001	0	0.002	0	0.002	0	-0.001	0.001	0.002	-0.001
23	-0.001	0.003	0.001	0.003	0.004	0.003	0.002	0	0	0.001	0.003	0.002	0.001	0.002	0.001	0	0.002	0	0.002	0	-0.001	0.001	0.002	-0.001
23.2	-0.001	0.003	0.001	0.003	0.004	0.003	0.003	0	0	0.001	0.003	0.002	0.001	0.002	0.001	0	0.002	0	0.002	0	0	0.001	0.002	-0.001
23.4	-0.001	0.003	0.001	0.003	0.004	0.002	0.003	0	0	0.001	0.003	0.002	0.001	0.002	0.001	0	0.002	0	0.002	0	0	0.001	0.002	0
23.6	-0.001	0.003	0.001	0.003	0.004	0.002	0.003	0	0	0.001	0.003	0.003	0.001	0.002	0.001	0	0.002	0	0.002	0	0	0.001	0.002	0
23.8	-0.001	0.003	0.001	0.003	0.004	0.002	0.003	0	0.001	0.001	0.003	0.003	0.002	0.001	0.001	0	0.002	0	0.002	0	0	0.001	0.002	0
24	0	0.003	0.001	0.003	0.004	0.002	0.002	0	0.001	0.001	0.002	0.003	0.002	0.001	0.001	0	0.002	0	0.002	0	0	0.001	0.002	0
24.2	-0.001	0.003	0.001	0.003	0.003	0.002	0.002	0	0.001	0.001	0.002	0.003	0.002	0.001	0.001	0.001	0.001	-0.001	0.001	0	0	0.001	0.002	0
24.4	-0.001	0.003	0.001	0.003	0.003	0.002	0.001	0	0.001	0.002	0.002	0.003	0.002	0.001	0.001	0.001	0.001	-0.001	0.001	0	0	0.001	0.002	-0.001
24.6	-0.001	0.003	0.001	0.003	0.003	0.002	0.001	0	0.001	0.002	0.002	0.003	0.002	0	0.001	0.001	0.001	-0.001	0.001	0	0	0.001	0.002	-0.001
24.8	-0.001	0.003	0	0.003	0.003	0.001	0.001	0	0.001	0.002	0.002	0.003	0.002	0	0.002	0.001	0.001	-0.001	0.001	-0.001	0	0.001	0.002	-0.001
25	-0.001	0.003	0	0.003	0.002	0.001	0	0	0.001	0.002	0.001	0.002	0.002	0	0.002	0.001	0.001	-0.001	0.001	-0.001	0	0.001	0.002	-0.001
25.2	-0.001	0.003	0	0.002	0.002	0.001	0	0	0.001	0.002	0.001	0.002	0.002	0	0.002	0.001	0.001	-0.002	0.001	-0.001	0	0.001	0.002	-0.001
25.4	-0.001	0.002	0	0.002	0.002	0.001	0	0	0.001	0.002	0.001	0.002	0.002	0	0.002	0.001	0.001	-0.002	0.001	-0.001	0	0.001	0.002	-0.001
25.6	-0.001	0.002	0	0.002	0.002	0	0	0	0.001	0.002	0.001	0.001	0.002	0	0.002	0.001	0.001	-0.002	0.001	-0.001	0	0.001	0.002	0
25.8	-0.001	0.002	0	0.002	0.001	0	0	0	0.001	0.001	0.001	0.001	0.001	0	0.001	0.001	0.001	-0.002	0.001	-0.001	0	0.001	0.002	0
26	-0.001	0.002	0	0.001	0.001	0	-0.001	0	0.001	0.001	0.001	0.001	0.001	0	0.001	0.001	0.001	-0.002	0.001	-0.001	0	0.001	0.002	0
26.2	-0.001	0.001	0	0.001	0.001	0	-0.001	0	0.001	0.001	0	0.001	0.001	0	0.001	0.001	0.001	-0.001	0.001	-0.001	0	0.001	0.002	0
26.4	-0.001	0.001	0	0.001	0.001	0	-0.001	0	0.001	0.001	0.001	0.001	0.001	0	0	0.001	0.001	-0.001	0.001	-0.001	-0.001	0.001	0.002	0
26.6	-0.001	0.001	0	0.001	0.001	0	0	0	0.001	0	0.001	0.001	0.001	0	0	0	0.001	-0.001	0.001	0	-0.001	0.001	0.002	0
26.8	-0.001	0	0	0.001	0.001	0	0	0	0.001	0	0.001	0.001	0.001	0	0	0	0.001	-0.001	0.001	0	0	0.001	0.002	0.001
27	-0.001	0	0	0.001	0.001	0	0	0	0.001	0	0.001	0.001	0.001	0.001	0	0	0.001	-0.001	0.001	0	0	0.001	0.001	0
27.2	-0.001	0	0	0	0.001	0	0	0	0.001	0	0.001	0	0.001	0.001	0	0	0	0	0.001	0	0	0.001	0.001	0
27.4	0	0	0	0	0.001	-0.001	0	0	0	0	0.001	0	0.001	0.001	0	0	0	0	0.001	0	0	0	0.001	0
27.6	0	0	0	0	0	0	0	0	0	0	0.001	0	0.001	0.001	0	0	0.001	0	0.001	0	0.001	0	0.001	0
27.8	0	0	0	0	0	0	0	0	0	0	0.001	0	0.001	0.001	0	0	0	0	0.001	0	0.001	0	0	0
28	0	0	0	0	0	0	0	0	0	0	0.001	0	0.001	0.001	0	0	0	0	0	0	0.001	0	0	0
28.2	0	0	0	0	0	0	0	0	0	0	0	0	0	0	0	0	0	0	0	0	0.001	0	0	0
28.4	0	0	0	0	0	0	0	0	0	0	0	0	0	0	0	0	0	0	0	0	0.001	0	0	0
28.6	0	0	0	0	0	0	0	0	0	0	0	0	0	0	0	0	0	0	0	0	0	0	-0.001	0
28.8	0	0	0	0	0	0	0	0	0	0	0	0	-0.001	0	0	0	0	0	-0.001	0	0	0	-0.001	0
29	0	0	0	0	0	0	0	0	0	0	0	0	-0.001	0	0	0	0	0	-0.001	0	0	0	-0.001	0
29.2	0	0	0	0	0	0	0	0	0	0	-0.001	0	-0.001	-0.001	0	0	0	0	-0.001	0	0	0	-0.001	0
29.4	0	0	0	0	0	0	0	0	0	0	-0.001	0	-0.001	-0.001	0	0	-0.001	0	-0.001	-0.001	-0.001	0	-0.001	0
29.6	0	0.001	0	0	0	0.001	-0.001	0	-0.001	0	-0.001	0	-0.001	-0.001	0	0	-0.001	0	-0.001	-0.001	-0.001	0	0	0
29.8	0	0.001	0	0	0	0.001	-0.001	-0.001	-0.001	0	-0.001	0	-0.001	-0.001	0	0	-0.001	0	-0.001	-0.001	-0.002	0	0	0.001
30	0	0	0	0	0	0	0	0	0	0	0	0	0	0	0	0	0	0	0	0	0	0	0	0
30.2	0.029	0.028	0.026	0.026	0.029	0.026	0.032	0.029	0.028	0.027	0.033	0.029	0.03	0.032	0.029	0.029	0.029	0.025	0.028	0.027	0.027	0.029	0.026	0.02
30.4	0.062	0.06	0.057	0.056	0.062	0.056	0.069	0.063	0.06	0.059	0.071	0.063	0.065	0.07	0.063	0.062	0.064	0.054	0.061	0.059	0.059	0.064	0.057	0.044
30.6	0.1	0.097	0.092	0.091	0.1	0.091	0.109	0.101	0.096	0.094	0.114	0.101	0.104	0.112	0.102	0.1	0.102	0.087	0.098	0.095	0.094	0.102	0.093	0.071
30.8	0.141	0.137	0.131	0.128	0.142	0.129	0.153	0.143	0.135	0.133	0.159	0.142	0.147	0.158	0.143	0.141	0.145	0.124	0.139	0.136	0.133	0.144	0.132	0.1
31	0.185	0.18	0.171	0.168	0.186	0.169	0.199	0.188	0.176	0.174	0.206	0.185	0.193	0.207	0.187	0.183	0.189	0.163	0.182	0.178	0.174	0.189	0.174	0.133
31.2	0.229	0.225	0.212	0.209	0.231	0.21	0.245	0.234	0.219	0.217	0.255	0.23	0.24	0.256	0.233	0.227	0.235	0.204	0.228	0.223	0.216	0.234	0.217	0.166
31.4	0.274	0.269	0.254	0.25	0.276	0.252	0.29	0.28	0.261	0.259	0.303	0.274	0.287	0.306	0.278	0.271	0.28	0.246	0.273	0.267	0.258	0.28	0.262	0.2
31.6	0.316	0.312	0.294	0.289	0.32	0.293	0.333	0.324	0.301	0.299	0.348	0.317	0.333	0.354	0.322	0.313	0.324	0.286	0.318	0.311	0.299	0.324	0.306	0.234
31.8	0.356	0.353	0.331	0.327	0.361	0.332	0.373	0.366	0.339	0.337	0.39	0.356	0.376	0.399	0.364	0.352	0.365	0.325	0.361	0.353	0.337	0.365	0.348	0.267
32	0.391	0.389	0.365	0.36	0.398	0.366	0.407	0.403	0.373	0.371	0.427	0.391	0.415	0.439	0.401	0.386	0.401	0.36	0.399	0.391	0.37	0.401	0.386	0.298
32.2	0.42	0.42	0.393	0.387	0.43	0.396	0.434	0.435	0.401	0.399	0.456	0.42	0.447	0.472	0.432	0.415	0.431	0.39	0.432	0.424	0.398	0.431	0.419	0.325
32.4	0.443	0.446	0.416	0.411	0.456	0.421	0.456	0.461	0.425	0.423	0.481	0.444	0.474	0.5	0.459	0.438	0.456	0.415	0.46	0.452	0.422	0.457	0.449	0.349
32.6	0.464	0.468	0.437	0.431	0.479	0.443	0.476	0.485	0.446	0.444	0.503	0.465	0.498	0.525	0.482	0.458	0.479	0.437	0.485	0.476	0.443	0.479	0.475	0.371
32.8	0.481	0.488	0.455	0.449	0.499	0.463	0.494	0.505	0.465	0.463	0.521	0.484	0.52	0.547	0.504	0.477	0.498	0.458	0.507	0.499	0.461	0.498	0.499	0.392
33	0.497	0.506	0.471	0.465	0.517	0.48	0.51	0.523	0.482	0.479	0.538	0.5	0.539	0.567	0.523	0.493	0.516	0.476	0.526	0.519	0.478	0.515	0.522	0.411
33.2	0.51	0.521	0.485	0.479	0.533	0.496	0.523	0.539	0.496	0.493	0.553	0.514	0.556	0.585	0.54	0.507	0.531	0.492	0.543	0.536	0.492	0.53	0.542	0.428
33.4	0.523	0.534	0.498	0.491	0.548	0.51	0.536	0.554	0.51	0.506	0.566	0.527	0.571	0.601	0.555	0.52	0.545	0.507	0.559	0.553	0.505	0.544	0.561	0.445
33.6	0.534	0.547	0.51	0.502	0.562	0.523	0.548	0.567	0.522	0.518	0.579	0.539	0.585	0.616	0.569	0.533	0.558	0.52	0.573	0.568	0.516	0.557	0.578	0.46
33.8	0.545	0.559	0.521	0.513	0.575	0.535	0.559	0.579	0.534	0.529	0.59	0.551	0.597	0.63	0.582	0.544	0.57	0.533	0.586	0.581	0.527	0.569	0.594	0.474
34	0.555	0.57	0.532	0.523	0.586	0.546	0.569	0.591	0.544	0.539	0.601	0.561	0.609	0.642	0.594	0.555	0.581	0.544	0.598	0.593	0.536	0.581	0.608	0.487
34.2	0.564	0.58	0.542	0.532	0.598	0.556	0.579	0.601	0.555	0.548	0.611	0.571	0.62	0.654	0.604	0.564	0.591	0.555	0.608	0.605	0.545	0.591	0.621	0.499
34.4	0.573	0.59	0.551	0.541	0.608	0.566	0.588	0.611	0.564	0.557	0.62	0.58	0.63	0.665	0.614	0.574	0.601	0.564	0.618	0.615	0.553	0.6	0.634	0.51
34.6	0.581	0.599	0.56	0.55	0.618	0.574	0.597	0.621	0.572	0.565	0.629	0.589	0.64	0.675	0.623	0.582	0.61	0.574	0.627	0.625	0.56	0.609	0.645	0.52
34.8	0.589	0.608	0.569	0.558	0.627	0.583	0.605	0.63	0.581	0.573	0.637	0.597	0.649	0.684	0.63	0.591	0.619	0.582	0.636	0.633	0.568	0.618	0.655	0.53
35	0.597	0.616	0.576	0.565	0.636	0.59	0.613	0.638	0.588	0.58	0.646	0.604	0.657	0.692	0.638	0.598	0.627	0.591	0.643	0.641	0.574	0.625	0.665	0.539
35.2	0.604	0.624	0.584	0.573	0.645	0.597	0.62	0.646	0.595	0.587	0.654	0.611	0.665	0.7	0.644	0.606	0.635	0.599	0.651	0.649	0.581	0.633	0.674	0.547
35.4	0.611	0.632	0.59	0.579	0.653	0.604	0.626	0.654	0.602	0.593	0.661	0.618	0.672	0.707	0.65	0.613	0.642	0.606	0.658	0.656	0.587	0.639	0.682	0.555
35.6	0.617	0.639	0.596	0.586	0.661	0.611	0.633	0.661	0.609	0.599	0.668	0.624	0.678	0.713	0.656	0.62	0.649	0.613	0.665	0.663	0.593	0.646	0.69	0.563
35.8	0.623	0.645	0.602	0.592	0.668	0.617	0.639	0.667	0.615	0.606	0.675	0.63	0.684	0.719	0.661	0.626	0.655	0.62	0.671	0.669	0.599	0.652	0.697	0.569
36	0.629	0.651	0.608	0.598	0.675	0.623	0.645	0.673	0.621	0.612	0.682	0.636	0.69	0.724	0.666	0.632	0.662	0.626	0.677	0.675	0.604	0.658	0.703	0.576
36.2	0.635	0.657	0.613	0.604	0.682	0.628	0.65	0.679	0.626	0.618	0.687	0.641	0.695	0.728	0.67	0.638	0.668	0.632	0.683	0.68	0.609	0.663	0.709	0.583
36.4	0.64	0.663	0.618	0.609	0.688	0.634	0.656	0.685	0.631	0.624	0.693	0.646	0.7	0.732	0.674	0.644	0.674	0.637	0.688	0.686	0.614	0.668	0.714	0.589
36.6	0.645	0.668	0.623	0.615	0.694	0.639	0.661	0.691	0.636	0.629	0.698	0.651	0.704	0.736	0.677	0.649	0.679	0.643	0.694	0.691	0.619	0.673	0.72	0.594
36.8	0.65	0.673	0.627	0.62	0.7	0.644	0.665	0.696	0.64	0.635	0.703	0.655	0.709	0.74	0.681	0.654	0.684	0.648	0.699	0.696	0.623	0.677	0.725	0.6
37	0.654	0.677	0.632	0.625	0.705	0.649	0.67	0.702	0.644	0.64	0.708	0.66	0.713	0.744	0.684	0.659	0.689	0.652	0.703	0.7	0.628	0.682	0.729	0.605
37.2	0.659	0.682	0.636	0.63	0.709	0.653	0.674	0.706	0.649	0.645	0.712	0.664	0.716	0.747	0.687	0.664	0.694	0.657	0.708	0.705	0.632	0.687	0.734	0.61
37.4	0.663	0.686	0.64	0.635	0.714	0.657	0.678	0.711	0.653	0.65	0.716	0.667	0.72	0.75	0.69	0.668	0.698	0.661	0.712	0.709	0.636	0.691	0.738	0.615
37.6	0.667	0.69	0.644	0.639	0.718	0.661	0.682	0.715	0.656	0.655	0.72	0.671	0.723	0.753	0.693	0.672	0.702	0.665	0.717	0.713	0.639	0.695	0.742	0.619
37.8	0.671	0.694	0.648	0.644	0.722	0.665	0.686	0.719	0.66	0.659	0.724	0.674	0.727	0.756	0.695	0.676	0.706	0.669	0.72	0.717	0.643	0.7	0.745	0.623
38	0.675	0.697	0.651	0.648	0.726	0.668	0.69	0.723	0.663	0.663	0.728	0.677	0.73	0.758	0.697	0.68	0.71	0.672	0.724	0.721	0.646	0.703	0.749	0.627
38.2	0.679	0.701	0.655	0.652	0.73	0.671	0.693	0.727	0.666	0.666	0.731	0.68	0.733	0.76	0.699	0.684	0.713	0.676	0.727	0.724	0.649	0.707	0.752	0.631
38.4	0.683	0.704	0.658	0.656	0.733	0.674	0.697	0.731	0.669	0.67	0.734	0.682	0.735	0.763	0.701	0.687	0.716	0.679	0.73	0.728	0.652	0.71	0.755	0.634
38.6	0.686	0.707	0.661	0.66	0.737	0.676	0.7	0.734	0.672	0.673	0.738	0.685	0.738	0.765	0.703	0.691	0.719	0.682	0.733	0.731	0.654	0.713	0.758	0.637
38.8	0.689	0.71	0.663	0.663	0.74	0.679	0.703	0.737	0.675	0.676	0.741	0.687	0.74	0.766	0.704	0.694	0.722	0.685	0.736	0.734	0.657	0.715	0.761	0.64
39	0.692	0.713	0.666	0.666	0.743	0.681	0.706	0.74	0.678	0.679	0.744	0.689	0.742	0.768	0.705	0.698	0.725	0.688	0.738	0.737	0.66	0.718	0.764	0.642
39.2	0.695	0.716	0.668	0.669	0.746	0.683	0.709	0.742	0.68	0.682	0.746	0.691	0.744	0.77	0.706	0.701	0.728	0.691	0.741	0.74	0.662	0.721	0.766	0.645
39.4	0.698	0.718	0.669	0.671	0.749	0.685	0.711	0.745	0.682	0.685	0.749	0.693	0.746	0.771	0.707	0.704	0.73	0.694	0.743	0.742	0.665	0.723	0.768	0.647
39.6	0.701	0.721	0.671	0.674	0.752	0.686	0.714	0.747	0.684	0.688	0.751	0.695	0.747	0.773	0.708	0.707	0.733	0.696	0.746	0.745	0.667	0.726	0.771	0.648
39.8	0.704	0.723	0.673	0.676	0.754	0.688	0.716	0.749	0.686	0.691	0.753	0.697	0.749	0.774	0.709	0.71	0.735	0.698	0.748	0.747	0.67	0.728	0.773	0.65
40	0.706	0.725	0.675	0.679	0.757	0.69	0.718	0.751	0.688	0.694	0.755	0.699	0.75	0.775	0.71	0.712	0.737	0.7	0.75	0.749	0.672	0.73	0.775	0.652
40.2	0.709	0.727	0.677	0.681	0.759	0.691	0.72	0.753	0.69	0.696	0.757	0.701	0.752	0.776	0.711	0.715	0.739	0.702	0.752	0.752	0.674	0.732	0.777	0.654
40.4	0.711	0.728	0.678	0.683	0.76	0.693	0.721	0.754	0.692	0.698	0.758	0.702	0.753	0.778	0.712	0.717	0.741	0.703	0.755	0.754	0.676	0.734	0.778	0.655
40.6	0.713	0.73	0.68	0.685	0.762	0.694	0.723	0.756	0.693	0.7	0.76	0.703	0.754	0.779	0.713	0.719	0.742	0.705	0.757	0.756	0.678	0.736	0.78	0.657
40.8	0.715	0.731	0.681	0.687	0.764	0.696	0.725	0.757	0.695	0.703	0.761	0.704	0.755	0.78	0.715	0.72	0.744	0.706	0.759	0.758	0.68	0.738	0.782	0.658
41	0.716	0.732	0.683	0.689	0.765	0.697	0.726	0.759	0.696	0.704	0.763	0.705	0.756	0.782	0.716	0.722	0.746	0.707	0.76	0.76	0.682	0.74	0.784	0.66
41.2	0.718	0.733	0.684	0.691	0.767	0.699	0.728	0.76	0.697	0.706	0.764	0.706	0.757	0.783	0.717	0.724	0.747	0.709	0.762	0.762	0.684	0.743	0.785	0.661
41.4	0.72	0.735	0.686	0.693	0.768	0.7	0.729	0.761	0.698	0.708	0.765	0.708	0.758	0.784	0.718	0.726	0.749	0.71	0.764	0.764	0.686	0.745	0.787	0.662
41.6	0.721	0.736	0.687	0.695	0.769	0.702	0.731	0.763	0.699	0.709	0.767	0.709	0.759	0.785	0.719	0.727	0.75	0.711	0.766	0.765	0.687	0.746	0.788	0.664
41.8	0.723	0.737	0.688	0.697	0.771	0.703	0.732	0.764	0.7	0.71	0.768	0.71	0.76	0.786	0.72	0.729	0.752	0.713	0.768	0.767	0.689	0.748	0.79	0.665
42	0.724	0.738	0.69	0.699	0.772	0.705	0.734	0.765	0.701	0.712	0.769	0.71	0.761	0.787	0.721	0.73	0.753	0.714	0.77	0.768	0.69	0.749	0.791	0.666
42.2	0.726	0.739	0.691	0.701	0.773	0.706	0.735	0.767	0.702	0.713	0.77	0.711	0.762	0.787	0.722	0.731	0.754	0.716	0.771	0.77	0.691	0.75	0.792	0.667
42.4	0.727	0.74	0.692	0.702	0.775	0.707	0.736	0.768	0.703	0.715	0.771	0.712	0.763	0.788	0.723	0.733	0.755	0.718	0.773	0.771	0.692	0.752	0.794	0.667
42.6	0.728	0.742	0.693	0.704	0.776	0.708	0.737	0.769	0.704	0.716	0.772	0.713	0.764	0.789	0.724	0.734	0.756	0.719	0.775	0.772	0.693	0.753	0.795	0.668
42.8	0.73	0.743	0.694	0.705	0.777	0.709	0.738	0.77	0.705	0.717	0.773	0.713	0.764	0.789	0.725	0.735	0.757	0.721	0.776	0.773	0.694	0.754	0.796	0.669
43	0.731	0.744	0.695	0.707	0.778	0.71	0.739	0.772	0.706	0.719	0.774	0.714	0.765	0.79	0.725	0.737	0.758	0.722	0.778	0.774	0.695	0.756	0.797	0.67
43.2	0.732	0.745	0.696	0.708	0.779	0.711	0.74	0.773	0.707	0.72	0.775	0.715	0.765	0.791	0.726	0.738	0.758	0.724	0.779	0.775	0.696	0.758	0.797	0.67
43.4	0.734	0.746	0.697	0.709	0.781	0.712	0.741	0.774	0.708	0.722	0.776	0.715	0.766	0.792	0.726	0.739	0.759	0.725	0.781	0.776	0.698	0.759	0.798	0.671
43.6	0.735	0.747	0.698	0.71	0.782	0.712	0.741	0.775	0.709	0.723	0.777	0.716	0.767	0.792	0.727	0.74	0.759	0.725	0.782	0.778	0.699	0.76	0.799	0.672
43.8	0.737	0.748	0.699	0.711	0.783	0.713	0.742	0.776	0.71	0.724	0.778	0.717	0.768	0.793	0.727	0.741	0.76	0.726	0.783	0.779	0.701	0.762	0.799	0.673
44	0.738	0.749	0.7	0.712	0.783	0.714	0.742	0.777	0.711	0.726	0.778	0.718	0.769	0.794	0.727	0.742	0.76	0.727	0.784	0.78	0.702	0.763	0.8	0.674
44.2	0.739	0.749	0.7	0.713	0.784	0.714	0.743	0.778	0.712	0.727	0.779	0.718	0.769	0.795	0.728	0.743	0.761	0.727	0.785	0.781	0.703	0.765	0.801	0.675
44.4	0.74	0.75	0.701	0.714	0.785	0.715	0.744	0.779	0.713	0.728	0.78	0.719	0.77	0.795	0.728	0.744	0.762	0.728	0.786	0.782	0.704	0.766	0.801	0.676
44.6	0.741	0.75	0.701	0.715	0.786	0.716	0.745	0.779	0.714	0.728	0.78	0.719	0.771	0.796	0.728	0.745	0.763	0.728	0.786	0.783	0.705	0.767	0.802	0.677
44.8	0.742	0.751	0.702	0.716	0.787	0.716	0.746	0.78	0.714	0.729	0.781	0.72	0.771	0.797	0.729	0.746	0.764	0.729	0.787	0.784	0.706	0.769	0.803	0.678
45	0.743	0.751	0.702	0.717	0.788	0.717	0.747	0.78	0.715	0.73	0.782	0.721	0.772	0.798	0.729	0.747	0.764	0.729	0.788	0.785	0.707	0.77	0.803	0.679
45.2	0.744	0.752	0.703	0.718	0.788	0.718	0.747	0.781	0.715	0.731	0.782	0.721	0.773	0.798	0.729	0.748	0.765	0.73	0.788	0.786	0.707	0.771	0.804	0.68
45.4	0.745	0.752	0.703	0.719	0.789	0.719	0.748	0.781	0.715	0.731	0.783	0.722	0.773	0.799	0.73	0.749	0.766	0.73	0.789	0.786	0.708	0.771	0.805	0.681
45.6	0.745	0.752	0.703	0.72	0.79	0.719	0.749	0.782	0.716	0.732	0.783	0.722	0.773	0.799	0.73	0.75	0.766	0.731	0.791	0.787	0.708	0.772	0.805	0.682
45.8	0.746	0.753	0.704	0.721	0.791	0.72	0.75	0.783	0.716	0.733	0.784	0.723	0.774	0.8	0.731	0.751	0.767	0.732	0.792	0.788	0.709	0.772	0.806	0.682
46	0.747	0.753	0.704	0.722	0.792	0.72	0.751	0.783	0.716	0.734	0.784	0.723	0.774	0.8	0.731	0.752	0.768	0.732	0.793	0.789	0.709	0.773	0.807	0.683
46.2	0.748	0.754	0.704	0.723	0.792	0.721	0.751	0.783	0.717	0.734	0.785	0.723	0.774	0.801	0.732	0.753	0.769	0.733	0.794	0.789	0.71	0.773	0.807	0.683
46.4	0.749	0.754	0.704	0.723	0.793	0.721	0.752	0.784	0.717	0.735	0.785	0.723	0.775	0.801	0.732	0.753	0.769	0.734	0.795	0.79	0.71	0.774	0.808	0.683
46.6	0.75	0.755	0.705	0.724	0.794	0.721	0.752	0.784	0.718	0.736	0.786	0.724	0.775	0.802	0.733	0.754	0.77	0.734	0.795	0.791	0.711	0.774	0.808	0.683
46.8	0.75	0.755	0.705	0.725	0.794	0.722	0.753	0.785	0.719	0.736	0.787	0.724	0.776	0.802	0.733	0.754	0.77	0.735	0.796	0.791	0.712	0.775	0.809	0.684
47	0.751	0.755	0.706	0.726	0.795	0.722	0.753	0.785	0.719	0.737	0.787	0.724	0.776	0.802	0.734	0.754	0.77	0.736	0.797	0.791	0.712	0.776	0.809	0.684
47.2	0.752	0.756	0.706	0.726	0.795	0.723	0.753	0.785	0.72	0.738	0.788	0.725	0.776	0.802	0.734	0.755	0.771	0.737	0.797	0.792	0.713	0.776	0.809	0.685
47.4	0.752	0.756	0.706	0.727	0.796	0.723	0.753	0.786	0.721	0.739	0.788	0.725	0.777	0.802	0.735	0.755	0.772	0.737	0.798	0.792	0.714	0.777	0.81	0.685
47.6	0.753	0.757	0.706	0.728	0.796	0.724	0.753	0.787	0.721	0.74	0.789	0.726	0.777	0.803	0.735	0.756	0.772	0.738	0.798	0.793	0.715	0.777	0.81	0.685
47.8	0.754	0.757	0.707	0.729	0.796	0.724	0.753	0.788	0.722	0.74	0.789	0.726	0.778	0.803	0.736	0.756	0.773	0.739	0.798	0.793	0.716	0.778	0.81	0.686
48	0.754	0.758	0.708	0.73	0.797	0.725	0.754	0.788	0.722	0.741	0.789	0.726	0.778	0.804	0.736	0.757	0.773	0.74	0.799	0.793	0.716	0.779	0.811	0.686
48.2	0.754	0.758	0.708	0.73	0.798	0.725	0.754	0.789	0.723	0.742	0.79	0.726	0.779	0.804	0.737	0.757	0.774	0.74	0.799	0.794	0.717	0.78	0.811	0.687
48.4	0.755	0.759	0.709	0.731	0.798	0.726	0.754	0.79	0.723	0.742	0.791	0.727	0.779	0.805	0.737	0.758	0.774	0.741	0.799	0.794	0.717	0.781	0.812	0.687
48.6	0.755	0.759	0.71	0.731	0.799	0.726	0.754	0.791	0.723	0.743	0.791	0.727	0.78	0.805	0.738	0.759	0.775	0.741	0.799	0.795	0.718	0.782	0.813	0.688
48.8	0.756	0.76	0.711	0.732	0.8	0.727	0.755	0.791	0.724	0.743	0.792	0.728	0.781	0.806	0.738	0.759	0.775	0.742	0.8	0.796	0.718	0.782	0.813	0.688
49	0.757	0.76	0.711	0.732	0.8	0.728	0.755	0.792	0.724	0.744	0.792	0.728	0.781	0.806	0.739	0.76	0.775	0.742	0.8	0.796	0.719	0.783	0.814	0.689
49.2	0.758	0.761	0.712	0.733	0.801	0.728	0.756	0.792	0.724	0.745	0.793	0.728	0.782	0.806	0.739	0.76	0.776	0.742	0.801	0.797	0.719	0.784	0.815	0.689
49.4	0.758	0.761	0.712	0.733	0.801	0.729	0.756	0.793	0.724	0.746	0.793	0.729	0.783	0.807	0.74	0.761	0.776	0.742	0.802	0.797	0.719	0.785	0.815	0.689
49.6	0.759	0.761	0.713	0.734	0.801	0.729	0.757	0.793	0.724	0.746	0.793	0.729	0.783	0.807	0.74	0.761	0.776	0.742	0.802	0.797	0.72	0.785	0.816	0.69
49.8	0.76	0.762	0.714	0.734	0.802	0.729	0.758	0.793	0.725	0.747	0.794	0.729	0.783	0.808	0.741	0.762	0.776	0.742	0.803	0.798	0.72	0.786	0.816	0.69
50	0.761	0.762	0.714	0.735	0.802	0.729	0.758	0.793	0.725	0.748	0.794	0.729	0.784	0.808	0.741	0.762	0.777	0.742	0.803	0.798	0.72	0.787	0.816	0.69
50.2	0.761	0.762	0.715	0.736	0.802	0.73	0.758	0.793	0.726	0.749	0.794	0.73	0.784	0.809	0.742	0.762	0.777	0.742	0.804	0.799	0.72	0.787	0.817	0.69
50.4	0.762	0.762	0.715	0.736	0.802	0.73	0.759	0.793	0.726	0.75	0.795	0.73	0.784	0.81	0.742	0.762	0.777	0.742	0.804	0.799	0.72	0.788	0.817	0.691
50.6	0.762	0.762	0.715	0.737	0.802	0.73	0.759	0.793	0.727	0.75	0.795	0.73	0.785	0.81	0.742	0.762	0.777	0.743	0.804	0.799	0.72	0.788	0.817	0.691
50.8	0.763	0.762	0.715	0.738	0.802	0.731	0.759	0.793	0.728	0.751	0.795	0.731	0.785	0.81	0.742	0.762	0.778	0.743	0.805	0.8	0.72	0.789	0.817	0.691
51	0.763	0.761	0.716	0.738	0.803	0.731	0.759	0.793	0.728	0.751	0.795	0.731	0.785	0.811	0.743	0.763	0.778	0.744	0.805	0.8	0.721	0.789	0.817	0.691
51.2	0.763	0.761	0.715	0.739	0.803	0.732	0.76	0.794	0.729	0.752	0.795	0.732	0.785	0.811	0.743	0.763	0.779	0.744	0.805	0.8	0.721	0.789	0.817	0.691
51.4	0.763	0.761	0.716	0.74	0.804	0.732	0.76	0.794	0.729	0.752	0.795	0.732	0.785	0.812	0.743	0.764	0.779	0.745	0.806	0.8	0.721	0.79	0.817	0.691
51.6	0.764	0.761	0.716	0.741	0.804	0.732	0.761	0.795	0.73	0.752	0.795	0.732	0.785	0.812	0.743	0.764	0.779	0.745	0.806	0.801	0.722	0.791	0.817	0.691
51.8	0.764	0.762	0.716	0.741	0.805	0.733	0.761	0.795	0.73	0.752	0.795	0.733	0.786	0.813	0.743	0.765	0.779	0.746	0.807	0.801	0.722	0.791	0.817	0.691
52	0.764	0.762	0.717	0.742	0.806	0.733	0.761	0.796	0.73	0.753	0.795	0.733	0.786	0.813	0.743	0.765	0.779	0.746	0.807	0.801	0.722	0.792	0.818	0.692
52.2	0.765	0.763	0.717	0.742	0.806	0.733	0.762	0.796	0.731	0.753	0.795	0.733	0.786	0.814	0.744	0.766	0.779	0.747	0.807	0.802	0.722	0.792	0.818	0.692
52.4	0.765	0.763	0.717	0.743	0.807	0.734	0.762	0.797	0.731	0.753	0.796	0.733	0.786	0.814	0.744	0.766	0.779	0.747	0.807	0.802	0.723	0.793	0.819	0.692
52.6	0.766	0.764	0.717	0.743	0.808	0.734	0.763	0.797	0.731	0.753	0.796	0.734	0.787	0.814	0.744	0.767	0.78	0.748	0.807	0.803	0.723	0.792	0.819	0.692
52.8	0.766	0.764	0.717	0.743	0.808	0.735	0.763	0.798	0.731	0.754	0.796	0.734	0.787	0.815	0.745	0.767	0.78	0.748	0.808	0.803	0.723	0.793	0.819	0.692
53	0.767	0.764	0.717	0.744	0.809	0.735	0.764	0.798	0.731	0.754	0.796	0.734	0.788	0.815	0.745	0.768	0.78	0.748	0.808	0.803	0.724	0.793	0.82	0.693
53.2	0.768	0.765	0.717	0.744	0.809	0.735	0.764	0.798	0.731	0.755	0.797	0.734	0.788	0.815	0.746	0.768	0.78	0.748	0.809	0.804	0.724	0.793	0.82	0.693
53.4	0.768	0.765	0.717	0.744	0.81	0.736	0.765	0.798	0.731	0.756	0.797	0.734	0.789	0.816	0.746	0.768	0.78	0.748	0.809	0.804	0.724	0.793	0.82	0.693
53.6	0.768	0.766	0.717	0.745	0.81	0.736	0.765	0.798	0.731	0.756	0.798	0.735	0.79	0.816	0.747	0.769	0.78	0.748	0.809	0.804	0.724	0.794	0.82	0.694
53.8	0.769	0.766	0.718	0.745	0.81	0.736	0.765	0.798	0.731	0.757	0.798	0.735	0.79	0.816	0.747	0.769	0.78	0.749	0.81	0.805	0.724	0.794	0.82	0.694
54	0.769	0.767	0.718	0.745	0.811	0.736	0.766	0.799	0.731	0.758	0.799	0.735	0.79	0.817	0.748	0.769	0.78	0.749	0.81	0.805	0.724	0.795	0.82	0.695
54.2	0.769	0.767	0.719	0.745	0.811	0.737	0.766	0.799	0.732	0.758	0.8	0.735	0.791	0.817	0.749	0.769	0.78	0.749	0.81	0.805	0.724	0.795	0.821	0.695
54.4	0.769	0.767	0.719	0.745	0.811	0.737	0.766	0.799	0.732	0.759	0.8	0.735	0.791	0.817	0.749	0.77	0.781	0.749	0.81	0.805	0.724	0.795	0.821	0.696
54.6	0.77	0.767	0.72	0.746	0.812	0.738	0.767	0.799	0.733	0.76	0.801	0.735	0.791	0.818	0.75	0.77	0.781	0.749	0.81	0.805	0.724	0.796	0.821	0.696
54.8	0.77	0.767	0.72	0.746	0.812	0.738	0.767	0.8	0.733	0.76	0.801	0.735	0.792	0.818	0.75	0.77	0.782	0.749	0.811	0.806	0.724	0.796	0.822	0.697
55	0.77	0.767	0.721	0.746	0.812	0.738	0.767	0.8	0.733	0.76	0.801	0.735	0.792	0.818	0.751	0.77	0.782	0.749	0.811	0.806	0.725	0.797	0.822	0.697
55.2	0.77	0.767	0.721	0.747	0.813	0.738	0.768	0.801	0.734	0.761	0.801	0.735	0.793	0.819	0.751	0.771	0.782	0.749	0.811	0.806	0.725	0.797	0.822	0.697
55.4	0.77	0.767	0.722	0.747	0.813	0.738	0.768	0.801	0.734	0.761	0.802	0.736	0.793	0.819	0.751	0.771	0.782	0.75	0.811	0.806	0.725	0.798	0.823	0.697
55.6	0.771	0.767	0.723	0.747	0.814	0.739	0.768	0.801	0.734	0.761	0.802	0.736	0.793	0.819	0.752	0.771	0.782	0.75	0.812	0.806	0.725	0.798	0.823	0.697
55.8	0.772	0.767	0.723	0.748	0.814	0.739	0.768	0.802	0.735	0.762	0.802	0.736	0.794	0.819	0.752	0.771	0.783	0.75	0.812	0.807	0.725	0.799	0.823	0.698
56	0.772	0.767	0.723	0.749	0.814	0.739	0.768	0.802	0.735	0.762	0.802	0.737	0.794	0.819	0.752	0.771	0.783	0.751	0.812	0.807	0.726	0.799	0.824	0.698
56.2	0.773	0.767	0.723	0.749	0.815	0.74	0.769	0.803	0.736	0.762	0.802	0.737	0.794	0.82	0.753	0.772	0.783	0.751	0.812	0.807	0.726	0.799	0.824	0.698
56.4	0.774	0.767	0.724	0.75	0.815	0.74	0.769	0.803	0.736	0.763	0.802	0.738	0.794	0.82	0.753	0.772	0.784	0.751	0.813	0.808	0.726	0.799	0.825	0.699
56.6	0.775	0.767	0.724	0.75	0.815	0.74	0.769	0.803	0.736	0.763	0.803	0.738	0.794	0.82	0.753	0.772	0.784	0.751	0.813	0.808	0.727	0.799	0.825	0.699
56.8	0.776	0.767	0.724	0.75	0.816	0.741	0.769	0.804	0.737	0.764	0.803	0.738	0.794	0.821	0.753	0.772	0.785	0.752	0.813	0.808	0.727	0.8	0.825	0.699
57	0.776	0.768	0.724	0.75	0.816	0.741	0.769	0.804	0.737	0.764	0.803	0.739	0.794	0.821	0.754	0.772	0.785	0.752	0.813	0.808	0.727	0.8	0.825	0.699
57.2	0.777	0.768	0.724	0.751	0.816	0.741	0.769	0.804	0.737	0.764	0.803	0.739	0.795	0.822	0.754	0.772	0.785	0.752	0.814	0.809	0.728	0.8	0.825	0.699
57.4	0.777	0.768	0.724	0.751	0.817	0.741	0.77	0.804	0.737	0.765	0.804	0.739	0.795	0.822	0.754	0.773	0.785	0.753	0.814	0.809	0.728	0.8	0.824	0.699
57.6	0.777	0.768	0.724	0.751	0.817	0.741	0.77	0.804	0.737	0.765	0.804	0.74	0.795	0.822	0.754	0.773	0.785	0.753	0.814	0.809	0.728	0.801	0.824	0.699
57.8	0.777	0.768	0.724	0.752	0.818	0.741	0.77	0.804	0.737	0.765	0.804	0.74	0.795	0.823	0.754	0.773	0.785	0.754	0.814	0.809	0.728	0.801	0.824	0.7
58	0.777	0.769	0.724	0.752	0.818	0.741	0.77	0.805	0.737	0.765	0.804	0.74	0.796	0.823	0.754	0.773	0.785	0.754	0.815	0.809	0.728	0.802	0.824	0.7
58.2	0.777	0.769	0.725	0.752	0.819	0.741	0.771	0.805	0.737	0.766	0.805	0.74	0.796	0.823	0.755	0.773	0.786	0.754	0.815	0.809	0.728	0.802	0.825	0.7
58.4	0.777	0.769	0.725	0.753	0.819	0.741	0.771	0.805	0.738	0.766	0.805	0.739	0.796	0.824	0.755	0.773	0.786	0.754	0.815	0.809	0.728	0.803	0.825	0.701
58.6	0.776	0.769	0.725	0.753	0.819	0.741	0.771	0.805	0.738	0.766	0.805	0.739	0.797	0.824	0.755	0.773	0.786	0.754	0.816	0.809	0.728	0.803	0.825	0.701
58.8	0.776	0.769	0.726	0.754	0.819	0.741	0.771	0.805	0.738	0.766	0.805	0.739	0.798	0.825	0.755	0.774	0.786	0.754	0.816	0.809	0.728	0.803	0.825	0.701
59	0.776	0.769	0.726	0.754	0.82	0.741	0.771	0.805	0.739	0.767	0.806	0.739	0.798	0.825	0.755	0.774	0.786	0.754	0.816	0.809	0.728	0.804	0.826	0.701
59.2	0.776	0.769	0.726	0.755	0.82	0.741	0.771	0.805	0.739	0.767	0.806	0.74	0.799	0.826	0.756	0.775	0.786	0.754	0.816	0.809	0.728	0.804	0.826	0.701
59.4	0.777	0.77	0.726	0.755	0.82	0.741	0.772	0.806	0.739	0.767	0.806	0.74	0.799	0.826	0.756	0.775	0.787	0.755	0.816	0.809	0.728	0.804	0.827	0.701
59.6	0.777	0.77	0.727	0.756	0.82	0.742	0.772	0.806	0.739	0.768	0.806	0.74	0.8	0.826	0.756	0.776	0.787	0.755	0.816	0.809	0.728	0.804	0.827	0.701
59.8	0.778	0.771	0.727	0.756	0.821	0.742	0.772	0.806	0.739	0.768	0.806	0.74	0.8	0.827	0.757	0.776	0.787	0.755	0.816	0.809	0.728	0.805	0.828	0.702
60	0.778	0.771	0.727	0.757	0.821	0.743	0.772	0.807	0.739	0.769	0.807	0.741	0.8	0.827	0.757	0.776	0.788	0.755	0.816	0.81	0.728	0.805	0.828	0.702
60.2	0.779	0.772	0.727	0.757	0.821	0.743	0.773	0.807	0.739	0.769	0.807	0.741	0.8	0.827	0.757	0.777	0.788	0.755	0.816	0.81	0.729	0.805	0.829	0.702
60.4	0.779	0.772	0.727	0.757	0.822	0.744	0.773	0.808	0.74	0.77	0.807	0.741	0.8	0.828	0.757	0.777	0.789	0.755	0.816	0.81	0.729	0.805	0.829	0.702
60.6	0.78	0.772	0.727	0.758	0.822	0.744	0.774	0.808	0.74	0.77	0.807	0.741	0.8	0.828	0.758	0.778	0.789	0.755	0.817	0.81	0.73	0.805	0.829	0.702
60.8	0.78	0.772	0.727	0.758	0.822	0.744	0.774	0.808	0.74	0.77	0.807	0.741	0.8	0.829	0.758	0.778	0.789	0.756	0.817	0.811	0.73	0.805	0.829	0.702
61	0.781	0.773	0.727	0.758	0.822	0.745	0.775	0.809	0.74	0.77	0.808	0.742	0.8	0.829	0.758	0.778	0.789	0.756	0.817	0.811	0.731	0.805	0.829	0.702
61.2	0.781	0.773	0.727	0.758	0.822	0.745	0.775	0.809	0.74	0.771	0.808	0.742	0.8	0.829	0.758	0.778	0.79	0.756	0.817	0.811	0.731	0.805	0.829	0.702
61.4	0.782	0.773	0.727	0.759	0.822	0.745	0.775	0.809	0.741	0.771	0.808	0.742	0.8	0.83	0.758	0.779	0.79	0.756	0.817	0.812	0.732	0.806	0.829	0.703
61.6	0.782	0.773	0.727	0.759	0.822	0.745	0.776	0.81	0.741	0.771	0.808	0.742	0.8	0.83	0.758	0.779	0.79	0.756	0.817	0.812	0.732	0.806	0.829	0.703
61.8	0.782	0.773	0.728	0.759	0.822	0.745	0.776	0.81	0.741	0.771	0.808	0.742	0.8	0.83	0.758	0.779	0.79	0.756	0.818	0.812	0.732	0.806	0.829	0.703
62	0.783	0.773	0.729	0.759	0.823	0.745	0.776	0.81	0.742	0.772	0.808	0.742	0.8	0.83	0.758	0.779	0.79	0.756	0.818	0.812	0.732	0.807	0.829	0.703
62.2	0.783	0.774	0.73	0.759	0.823	0.744	0.776	0.81	0.742	0.772	0.808	0.742	0.801	0.831	0.759	0.779	0.79	0.756	0.818	0.812	0.732	0.807	0.829	0.703
62.4	0.784	0.774	0.73	0.76	0.824	0.744	0.776	0.81	0.743	0.772	0.809	0.742	0.801	0.831	0.759	0.779	0.79	0.756	0.818	0.812	0.732	0.807	0.829	0.703
62.6	0.784	0.774	0.731	0.76	0.824	0.744	0.776	0.81	0.743	0.772	0.809	0.742	0.801	0.831	0.759	0.779	0.79	0.756	0.818	0.812	0.732	0.808	0.828	0.703
62.8	0.784	0.774	0.731	0.76	0.825	0.744	0.776	0.81	0.743	0.773	0.81	0.742	0.802	0.832	0.759	0.78	0.79	0.757	0.818	0.812	0.732	0.808	0.828	0.703
63	0.785	0.774	0.732	0.76	0.825	0.744	0.776	0.81	0.744	0.773	0.81	0.743	0.802	0.832	0.76	0.78	0.79	0.757	0.818	0.812	0.732	0.808	0.828	0.704
63.2	0.785	0.774	0.732	0.761	0.826	0.744	0.776	0.81	0.744	0.773	0.811	0.743	0.803	0.832	0.76	0.78	0.79	0.758	0.819	0.812	0.732	0.809	0.828	0.704
63.4	0.785	0.775	0.732	0.761	0.826	0.744	0.776	0.811	0.744	0.773	0.811	0.743	0.803	0.832	0.76	0.78	0.79	0.758	0.819	0.813	0.732	0.809	0.829	0.704
63.6	0.786	0.775	0.731	0.761	0.827	0.745	0.777	0.811	0.744	0.773	0.811	0.743	0.804	0.832	0.761	0.78	0.791	0.759	0.819	0.813	0.732	0.809	0.829	0.705
63.8	0.786	0.775	0.731	0.762	0.827	0.745	0.777	0.811	0.744	0.773	0.812	0.743	0.804	0.832	0.761	0.78	0.791	0.759	0.82	0.813	0.732	0.809	0.83	0.705
64	0.786	0.775	0.731	0.762	0.827	0.746	0.777	0.811	0.744	0.773	0.812	0.744	0.804	0.832	0.761	0.78	0.791	0.759	0.82	0.813	0.733	0.809	0.83	0.705
64.2	0.786	0.775	0.731	0.762	0.828	0.746	0.778	0.811	0.744	0.774	0.812	0.744	0.805	0.832	0.761	0.781	0.792	0.759	0.82	0.814	0.733	0.809	0.83	0.705
64.4	0.787	0.775	0.731	0.763	0.828	0.746	0.778	0.811	0.744	0.774	0.812	0.744	0.805	0.833	0.762	0.781	0.792	0.759	0.821	0.814	0.733	0.809	0.83	0.705
64.6	0.787	0.775	0.732	0.763	0.828	0.747	0.778	0.811	0.744	0.774	0.812	0.744	0.805	0.832	0.762	0.781	0.793	0.759	0.821	0.814	0.733	0.809	0.831	0.705
64.8	0.787	0.776	0.732	0.763	0.829	0.747	0.779	0.811	0.744	0.774	0.812	0.744	0.805	0.832	0.762	0.782	0.793	0.76	0.821	0.815	0.733	0.809	0.831	0.705
65	0.788	0.776	0.732	0.764	0.829	0.747	0.779	0.811	0.744	0.774	0.812	0.744	0.805	0.832	0.762	0.782	0.793	0.76	0.821	0.815	0.733	0.809	0.832	0.705
65.2	0.788	0.776	0.732	0.764	0.829	0.747	0.779	0.811	0.744	0.775	0.812	0.745	0.805	0.832	0.762	0.782	0.793	0.76	0.822	0.815	0.733	0.809	0.832	0.706
65.4	0.788	0.776	0.732	0.764	0.829	0.747	0.779	0.811	0.744	0.776	0.812	0.745	0.805	0.832	0.762	0.782	0.792	0.76	0.822	0.815	0.733	0.81	0.832	0.706
65.6	0.788	0.776	0.733	0.764	0.829	0.748	0.779	0.811	0.744	0.776	0.812	0.745	0.805	0.833	0.762	0.782	0.792	0.76	0.822	0.815	0.732	0.81	0.832	0.706
65.8	0.788	0.776	0.734	0.764	0.829	0.748	0.779	0.812	0.744	0.777	0.812	0.745	0.805	0.833	0.762	0.782	0.792	0.76	0.822	0.815	0.732	0.81	0.832	0.706
66	0.789	0.776	0.734	0.765	0.83	0.748	0.779	0.812	0.744	0.778	0.812	0.745	0.805	0.833	0.763	0.782	0.792	0.761	0.822	0.815	0.732	0.81	0.832	0.706
66.2	0.789	0.776	0.734	0.765	0.83	0.748	0.779	0.812	0.745	0.778	0.812	0.745	0.805	0.834	0.763	0.782	0.792	0.761	0.822	0.815	0.732	0.81	0.832	0.706
66.4	0.789	0.776	0.735	0.765	0.831	0.748	0.779	0.812	0.745	0.779	0.812	0.745	0.806	0.834	0.763	0.782	0.792	0.761	0.822	0.815	0.733	0.81	0.832	0.706
66.6	0.789	0.777	0.735	0.766	0.831	0.748	0.779	0.813	0.745	0.779	0.812	0.745	0.806	0.835	0.764	0.782	0.792	0.761	0.823	0.815	0.733	0.811	0.832	0.706
66.8	0.789	0.777	0.734	0.766	0.831	0.748	0.779	0.813	0.746	0.779	0.812	0.745	0.807	0.835	0.764	0.782	0.793	0.761	0.823	0.815	0.733	0.811	0.832	0.706
67	0.789	0.777	0.734	0.766	0.831	0.748	0.779	0.813	0.746	0.779	0.812	0.746	0.807	0.836	0.764	0.781	0.793	0.761	0.823	0.816	0.734	0.811	0.832	0.707
67.2	0.789	0.777	0.734	0.767	0.831	0.749	0.78	0.814	0.746	0.779	0.812	0.746	0.808	0.836	0.765	0.782	0.793	0.761	0.823	0.816	0.734	0.811	0.833	0.707
67.4	0.789	0.778	0.734	0.767	0.831	0.749	0.78	0.814	0.747	0.779	0.812	0.746	0.808	0.836	0.765	0.782	0.793	0.761	0.823	0.816	0.734	0.811	0.833	0.708
67.6	0.789	0.778	0.734	0.768	0.832	0.749	0.78	0.814	0.747	0.779	0.813	0.747	0.809	0.837	0.765	0.783	0.794	0.761	0.823	0.816	0.734	0.811	0.833	0.708
67.8	0.789	0.778	0.734	0.768	0.832	0.749	0.78	0.815	0.748	0.779	0.813	0.747	0.809	0.837	0.765	0.783	0.794	0.761	0.823	0.816	0.734	0.812	0.834	0.708
68	0.789	0.778	0.734	0.768	0.832	0.75	0.781	0.815	0.748	0.779	0.813	0.747	0.809	0.837	0.766	0.784	0.794	0.761	0.823	0.816	0.734	0.812	0.834	0.709
68.2	0.79	0.778	0.735	0.769	0.833	0.75	0.781	0.815	0.748	0.779	0.814	0.748	0.809	0.837	0.766	0.784	0.794	0.761	0.823	0.817	0.734	0.812	0.834	0.709
68.4	0.79	0.778	0.735	0.769	0.833	0.75	0.781	0.816	0.749	0.779	0.814	0.748	0.809	0.837	0.766	0.785	0.794	0.761	0.823	0.817	0.734	0.812	0.835	0.709
68.6	0.79	0.778	0.735	0.77	0.833	0.75	0.782	0.816	0.749	0.78	0.814	0.749	0.81	0.837	0.766	0.785	0.794	0.762	0.823	0.817	0.733	0.812	0.835	0.709
68.8	0.791	0.778	0.735	0.77	0.833	0.75	0.782	0.817	0.749	0.78	0.815	0.749	0.81	0.837	0.767	0.785	0.794	0.763	0.823	0.817	0.733	0.813	0.835	0.709
69	0.791	0.779	0.736	0.77	0.832	0.751	0.782	0.817	0.749	0.78	0.815	0.749	0.81	0.837	0.767	0.786	0.794	0.763	0.823	0.816	0.733	0.813	0.835	0.709
69.2	0.791	0.779	0.736	0.77	0.832	0.751	0.783	0.817	0.749	0.781	0.815	0.749	0.81	0.837	0.767	0.786	0.794	0.764	0.823	0.817	0.733	0.813	0.835	0.709
69.4	0.792	0.779	0.736	0.77	0.832	0.751	0.783	0.817	0.749	0.782	0.816	0.749	0.81	0.837	0.767	0.786	0.794	0.765	0.824	0.817	0.734	0.814	0.835	0.709
69.6	0.792	0.779	0.737	0.77	0.832	0.752	0.783	0.817	0.749	0.782	0.816	0.749	0.81	0.837	0.768	0.785	0.794	0.765	0.824	0.817	0.734	0.814	0.835	0.709
69.8	0.792	0.779	0.737	0.77	0.832	0.752	0.783	0.817	0.749	0.783	0.817	0.749	0.81	0.836	0.768	0.785	0.794	0.766	0.824	0.817	0.734	0.814	0.835	0.709
70	0.793	0.779	0.738	0.77	0.832	0.753	0.783	0.816	0.749	0.784	0.817	0.749	0.811	0.836	0.768	0.785	0.794	0.766	0.824	0.817	0.734	0.815	0.835	0.709
70.2	0.793	0.78	0.738	0.77	0.832	0.753	0.783	0.816	0.749	0.784	0.817	0.749	0.811	0.836	0.768	0.785	0.794	0.766	0.825	0.817	0.735	0.815	0.835	0.709
70.4	0.794	0.78	0.738	0.77	0.833	0.753	0.783	0.816	0.749	0.784	0.817	0.749	0.811	0.837	0.768	0.785	0.794	0.767	0.825	0.817	0.735	0.815	0.835	0.709
70.6	0.794	0.78	0.738	0.77	0.833	0.753	0.783	0.816	0.749	0.784	0.817	0.749	0.811	0.837	0.769	0.785	0.795	0.767	0.825	0.818	0.735	0.815	0.835	0.709
70.8	0.795	0.78	0.737	0.77	0.834	0.753	0.783	0.816	0.749	0.784	0.817	0.749	0.811	0.837	0.769	0.785	0.795	0.767	0.825	0.818	0.736	0.815	0.835	0.709
71	0.795	0.781	0.738	0.77	0.834	0.754	0.783	0.816	0.749	0.785	0.817	0.749	0.812	0.837	0.769	0.785	0.795	0.767	0.825	0.818	0.736	0.815	0.836	0.709
71.2	0.795	0.781	0.738	0.77	0.835	0.754	0.783	0.816	0.75	0.785	0.818	0.75	0.812	0.837	0.769	0.786	0.796	0.766	0.825	0.818	0.737	0.816	0.835	0.709
71.4	0.795	0.781	0.738	0.771	0.836	0.754	0.783	0.816	0.75	0.785	0.818	0.75	0.812	0.838	0.769	0.786	0.796	0.766	0.825	0.819	0.737	0.816	0.835	0.709
71.6	0.795	0.781	0.739	0.771	0.836	0.754	0.784	0.816	0.75	0.785	0.817	0.75	0.812	0.838	0.769	0.787	0.796	0.766	0.826	0.819	0.737	0.816	0.835	0.71
71.8	0.796	0.781	0.739	0.771	0.837	0.754	0.784	0.817	0.75	0.785	0.817	0.75	0.812	0.838	0.769	0.787	0.796	0.766	0.826	0.819	0.736	0.816	0.835	0.71
72	0.796	0.782	0.739	0.772	0.838	0.754	0.785	0.817	0.75	0.785	0.817	0.75	0.812	0.838	0.77	0.788	0.796	0.767	0.826	0.819	0.736	0.816	0.834	0.71
72.2	0.796	0.782	0.74	0.772	0.838	0.754	0.785	0.817	0.75	0.785	0.818	0.751	0.812	0.838	0.77	0.788	0.796	0.767	0.826	0.82	0.736	0.816	0.834	0.71
72.4	0.796	0.782	0.74	0.772	0.839	0.754	0.786	0.818	0.751	0.785	0.818	0.751	0.813	0.838	0.77	0.789	0.796	0.767	0.826	0.819	0.736	0.816	0.834	0.71
72.6	0.797	0.782	0.74	0.773	0.839	0.754	0.786	0.818	0.751	0.785	0.817	0.751	0.813	0.838	0.77	0.789	0.796	0.767	0.827	0.819	0.736	0.816	0.835	0.711
72.8	0.797	0.782	0.74	0.773	0.839	0.754	0.786	0.818	0.751	0.785	0.817	0.751	0.813	0.838	0.771	0.789	0.797	0.768	0.827	0.819	0.736	0.816	0.835	0.711
73	0.797	0.782	0.74	0.773	0.84	0.754	0.786	0.818	0.751	0.786	0.817	0.751	0.814	0.838	0.771	0.79	0.797	0.768	0.827	0.82	0.736	0.816	0.835	0.712
73.2	0.798	0.782	0.74	0.773	0.84	0.754	0.786	0.819	0.751	0.786	0.817	0.751	0.814	0.839	0.771	0.79	0.797	0.768	0.828	0.82	0.737	0.816	0.835	0.712
73.4	0.798	0.782	0.74	0.773	0.84	0.754	0.786	0.819	0.752	0.786	0.818	0.751	0.814	0.839	0.772	0.79	0.797	0.768	0.828	0.82	0.737	0.816	0.835	0.712
73.6	0.798	0.782	0.74	0.773	0.84	0.754	0.786	0.819	0.752	0.787	0.818	0.751	0.815	0.839	0.772	0.79	0.797	0.769	0.828	0.82	0.737	0.816	0.835	0.713
73.8	0.799	0.782	0.74	0.774	0.841	0.754	0.785	0.819	0.752	0.787	0.818	0.752	0.815	0.839	0.772	0.789	0.797	0.769	0.828	0.82	0.737	0.816	0.836	0.713
74	0.799	0.782	0.74	0.774	0.841	0.754	0.785	0.819	0.752	0.787	0.819	0.752	0.815	0.839	0.772	0.789	0.797	0.769	0.828	0.821	0.737	0.816	0.836	0.713
74.2	0.799	0.782	0.74	0.774	0.841	0.754	0.785	0.819	0.752	0.788	0.819	0.752	0.815	0.839	0.772	0.789	0.798	0.769	0.828	0.821	0.737	0.817	0.836	0.713
74.4	0.799	0.782	0.74	0.774	0.842	0.755	0.785	0.82	0.753	0.788	0.82	0.753	0.815	0.84	0.772	0.789	0.798	0.769	0.828	0.821	0.737	0.817	0.837	0.713
74.6	0.799	0.782	0.739	0.774	0.842	0.755	0.785	0.82	0.753	0.788	0.82	0.753	0.815	0.84	0.773	0.789	0.798	0.769	0.828	0.821	0.737	0.817	0.837	0.713
74.8	0.799	0.782	0.74	0.775	0.842	0.755	0.786	0.82	0.753	0.788	0.82	0.753	0.815	0.841	0.773	0.789	0.799	0.769	0.828	0.822	0.737	0.817	0.837	0.713
75	0.799	0.782	0.74	0.775	0.843	0.755	0.786	0.82	0.753	0.789	0.821	0.753	0.815	0.841	0.773	0.789	0.799	0.769	0.828	0.822	0.737	0.818	0.838	0.713
75.2	0.799	0.783	0.74	0.776	0.843	0.756	0.786	0.82	0.753	0.789	0.821	0.753	0.815	0.841	0.773	0.79	0.799	0.769	0.828	0.822	0.738	0.818	0.838	0.713
75.4	0.799	0.783	0.74	0.776	0.843	0.756	0.787	0.82	0.753	0.79	0.821	0.754	0.816	0.841	0.773	0.79	0.8	0.769	0.828	0.823	0.738	0.818	0.838	0.713
75.6	0.799	0.783	0.74	0.776	0.843	0.756	0.787	0.82	0.753	0.79	0.821	0.754	0.816	0.842	0.773	0.79	0.8	0.769	0.828	0.823	0.737	0.818	0.838	0.713
75.8	0.799	0.783	0.741	0.777	0.843	0.757	0.788	0.82	0.753	0.79	0.822	0.754	0.816	0.842	0.773	0.79	0.8	0.77	0.828	0.823	0.737	0.818	0.838	0.713
76	0.799	0.783	0.741	0.777	0.843	0.757	0.788	0.82	0.753	0.791	0.822	0.754	0.816	0.842	0.773	0.79	0.8	0.77	0.828	0.823	0.737	0.818	0.839	0.714
76.2	0.799	0.783	0.741	0.777	0.843	0.757	0.788	0.821	0.753	0.791	0.822	0.754	0.817	0.843	0.774	0.791	0.801	0.77	0.829	0.823	0.737	0.818	0.839	0.714
76.4	0.8	0.784	0.742	0.777	0.843	0.757	0.788	0.821	0.753	0.791	0.822	0.754	0.817	0.843	0.774	0.791	0.801	0.77	0.829	0.823	0.737	0.818	0.839	0.714
76.6	0.8	0.784	0.742	0.777	0.843	0.757	0.789	0.821	0.754	0.791	0.822	0.754	0.817	0.843	0.774	0.791	0.801	0.77	0.829	0.823	0.737	0.818	0.839	0.714
76.8	0.8	0.784	0.742	0.777	0.843	0.757	0.789	0.821	0.754	0.791	0.822	0.754	0.818	0.843	0.774	0.791	0.802	0.77	0.829	0.824	0.737	0.819	0.839	0.714
77	0.8	0.784	0.742	0.777	0.843	0.757	0.789	0.821	0.754	0.791	0.822	0.754	0.818	0.843	0.774	0.791	0.802	0.77	0.829	0.824	0.737	0.819	0.839	0.714
77.2	0.801	0.784	0.743	0.777	0.843	0.757	0.789	0.821	0.754	0.791	0.823	0.754	0.818	0.843	0.774	0.791	0.801	0.77	0.829	0.824	0.737	0.819	0.839	0.714
77.4	0.801	0.784	0.743	0.777	0.843	0.757	0.789	0.821	0.754	0.791	0.823	0.754	0.818	0.843	0.774	0.791	0.801	0.769	0.829	0.824	0.737	0.82	0.839	0.714
77.6	0.802	0.784	0.743	0.778	0.844	0.757	0.789	0.821	0.755	0.791	0.823	0.754	0.819	0.843	0.774	0.791	0.801	0.769	0.83	0.823	0.737	0.821	0.838	0.714
77.8	0.802	0.784	0.743	0.778	0.844	0.757	0.789	0.821	0.755	0.791	0.824	0.755	0.819	0.843	0.774	0.791	0.8	0.769	0.83	0.823	0.737	0.821	0.838	0.714
78	0.802	0.784	0.743	0.779	0.845	0.757	0.789	0.821	0.755	0.791	0.824	0.755	0.819	0.843	0.775	0.791	0.8	0.77	0.83	0.823	0.737	0.822	0.838	0.714
78.2	0.803	0.784	0.743	0.779	0.845	0.757	0.789	0.821	0.755	0.792	0.824	0.755	0.82	0.843	0.775	0.791	0.8	0.77	0.83	0.823	0.737	0.822	0.838	0.714
78.4	0.803	0.784	0.743	0.78	0.845	0.757	0.789	0.822	0.755	0.792	0.824	0.755	0.82	0.843	0.775	0.792	0.8	0.77	0.83	0.823	0.737	0.822	0.839	0.714
78.6	0.803	0.784	0.742	0.78	0.846	0.758	0.789	0.822	0.756	0.792	0.824	0.755	0.819	0.843	0.776	0.792	0.8	0.771	0.831	0.823	0.737	0.822	0.839	0.714
78.8	0.803	0.784	0.742	0.78	0.846	0.758	0.789	0.822	0.756	0.792	0.824	0.755	0.819	0.842	0.776	0.792	0.8	0.771	0.831	0.823	0.737	0.822	0.839	0.714
79	0.803	0.784	0.742	0.781	0.846	0.759	0.789	0.822	0.756	0.793	0.824	0.755	0.819	0.843	0.776	0.792	0.8	0.771	0.831	0.823	0.737	0.822	0.839	0.714
79.2	0.804	0.784	0.743	0.781	0.846	0.759	0.789	0.822	0.756	0.793	0.824	0.755	0.819	0.843	0.776	0.792	0.8	0.772	0.831	0.824	0.737	0.822	0.839	0.715
79.4	0.804	0.784	0.743	0.781	0.846	0.76	0.789	0.822	0.756	0.794	0.824	0.755	0.819	0.843	0.776	0.793	0.8	0.772	0.831	0.824	0.737	0.822	0.839	0.715
79.6	0.804	0.784	0.743	0.781	0.846	0.76	0.789	0.822	0.756	0.794	0.824	0.755	0.819	0.843	0.776	0.793	0.8	0.772	0.831	0.824	0.737	0.821	0.84	0.715
79.8	0.804	0.784	0.743	0.781	0.846	0.76	0.789	0.823	0.756	0.794	0.824	0.756	0.82	0.843	0.776	0.793	0.8	0.772	0.832	0.824	0.738	0.821	0.84	0.716
80	0.804	0.784	0.743	0.781	0.846	0.76	0.789	0.823	0.756	0.794	0.824	0.756	0.82	0.843	0.776	0.793	0.801	0.773	0.832	0.824	0.738	0.821	0.841	0.716
80.2	0.804	0.785	0.744	0.781	0.846	0.76	0.789	0.823	0.757	0.795	0.824	0.756	0.82	0.843	0.776	0.793	0.801	0.772	0.832	0.825	0.738	0.82	0.841	0.716
80.4	0.804	0.785	0.744	0.781	0.846	0.76	0.789	0.823	0.757	0.795	0.824	0.756	0.82	0.843	0.776	0.793	0.801	0.772	0.832	0.825	0.738	0.82	0.842	0.716
80.6	0.804	0.786	0.745	0.781	0.846	0.76	0.789	0.823	0.757	0.795	0.825	0.756	0.82	0.843	0.776	0.794	0.801	0.772	0.832	0.825	0.738	0.82	0.842	0.715
80.8	0.804	0.786	0.745	0.781	0.846	0.76	0.789	0.823	0.757	0.795	0.825	0.756	0.821	0.843	0.776	0.794	0.801	0.771	0.832	0.825	0.738	0.82	0.842	0.715
81	0.805	0.787	0.746	0.781	0.846	0.76	0.789	0.824	0.757	0.795	0.825	0.756	0.821	0.843	0.776	0.794	0.802	0.771	0.832	0.825	0.738	0.82	0.842	0.715
81.2	0.805	0.787	0.746	0.781	0.846	0.76	0.789	0.824	0.757	0.795	0.825	0.756	0.821	0.843	0.777	0.795	0.802	0.771	0.832	0.825	0.738	0.82	0.841	0.715
81.4	0.805	0.787	0.746	0.782	0.847	0.76	0.79	0.824	0.758	0.795	0.825	0.756	0.821	0.843	0.777	0.795	0.802	0.771	0.832	0.825	0.738	0.82	0.841	0.715
81.6	0.805	0.787	0.746	0.782	0.847	0.76	0.79	0.824	0.758	0.795	0.825	0.755	0.822	0.843	0.777	0.795	0.802	0.771	0.832	0.825	0.738	0.82	0.841	0.715
81.8	0.805	0.788	0.746	0.782	0.848	0.76	0.79	0.824	0.758	0.795	0.825	0.755	0.822	0.843	0.777	0.795	0.802	0.772	0.832	0.825	0.738	0.821	0.841	0.715
82	0.805	0.788	0.746	0.782	0.848	0.76	0.79	0.824	0.758	0.795	0.825	0.755	0.822	0.843	0.778	0.796	0.803	0.772	0.832	0.825	0.739	0.821	0.841	0.715
82.2	0.805	0.788	0.746	0.783	0.848	0.76	0.79	0.824	0.758	0.796	0.825	0.755	0.823	0.843	0.778	0.796	0.803	0.772	0.833	0.825	0.739	0.822	0.841	0.715
82.4	0.806	0.788	0.746	0.783	0.848	0.76	0.79	0.824	0.758	0.796	0.825	0.755	0.823	0.843	0.778	0.797	0.803	0.773	0.833	0.825	0.739	0.822	0.841	0.715
82.6	0.806	0.788	0.746	0.783	0.848	0.76	0.79	0.824	0.758	0.796	0.825	0.755	0.823	0.843	0.778	0.797	0.803	0.773	0.833	0.825	0.739	0.823	0.841	0.715
82.8	0.806	0.788	0.746	0.783	0.848	0.76	0.79	0.824	0.759	0.797	0.826	0.755	0.823	0.843	0.778	0.797	0.802	0.773	0.834	0.825	0.739	0.823	0.841	0.715
83	0.806	0.787	0.745	0.784	0.848	0.76	0.79	0.824	0.759	0.797	0.826	0.756	0.823	0.844	0.778	0.798	0.802	0.773	0.834	0.825	0.739	0.824	0.841	0.715
83.2	0.806	0.787	0.745	0.784	0.848	0.76	0.79	0.824	0.759	0.798	0.826	0.756	0.823	0.844	0.778	0.798	0.802	0.773	0.834	0.826	0.74	0.824	0.841	0.716
83.4	0.806	0.787	0.745	0.784	0.849	0.76	0.791	0.824	0.759	0.798	0.827	0.756	0.823	0.844	0.778	0.798	0.802	0.773	0.835	0.826	0.74	0.824	0.841	0.716
83.6	0.807	0.787	0.745	0.784	0.849	0.761	0.791	0.824	0.759	0.799	0.827	0.757	0.823	0.845	0.778	0.798	0.802	0.774	0.835	0.826	0.74	0.824	0.842	0.716
83.8	0.807	0.787	0.746	0.784	0.849	0.761	0.792	0.825	0.76	0.799	0.827	0.757	0.823	0.845	0.778	0.798	0.802	0.774	0.835	0.826	0.74	0.824	0.842	0.717
84	0.807	0.787	0.746	0.785	0.849	0.761	0.792	0.825	0.76	0.799	0.827	0.758	0.823	0.846	0.778	0.798	0.802	0.774	0.835	0.827	0.74	0.824	0.842	0.717
84.2	0.807	0.788	0.746	0.785	0.85	0.761	0.792	0.825	0.759	0.8	0.827	0.758	0.823	0.846	0.778	0.798	0.802	0.774	0.835	0.827	0.74	0.824	0.843	0.717
84.4	0.807	0.788	0.747	0.785	0.85	0.762	0.793	0.825	0.759	0.8	0.827	0.758	0.824	0.846	0.778	0.797	0.802	0.774	0.834	0.827	0.739	0.824	0.843	0.717
84.6	0.808	0.788	0.747	0.785	0.85	0.762	0.793	0.825	0.759	0.8	0.827	0.758	0.824	0.847	0.778	0.797	0.802	0.774	0.834	0.827	0.739	0.823	0.844	0.717
84.8	0.808	0.788	0.748	0.786	0.85	0.762	0.793	0.825	0.759	0.8	0.827	0.759	0.824	0.847	0.779	0.797	0.803	0.774	0.834	0.827	0.739	0.823	0.844	0.718
85	0.808	0.788	0.748	0.786	0.851	0.763	0.793	0.825	0.759	0.8	0.827	0.759	0.824	0.847	0.779	0.797	0.803	0.774	0.833	0.827	0.739	0.823	0.844	0.718
85.2	0.808	0.788	0.748	0.786	0.851	0.763	0.793	0.825	0.759	0.8	0.827	0.759	0.825	0.847	0.779	0.797	0.803	0.774	0.833	0.827	0.739	0.823	0.844	0.718
85.4	0.808	0.788	0.749	0.786	0.851	0.763	0.793	0.826	0.759	0.8	0.827	0.759	0.825	0.847	0.779	0.797	0.803	0.774	0.833	0.827	0.739	0.823	0.844	0.718
85.6	0.808	0.788	0.749	0.786	0.851	0.763	0.793	0.826	0.759	0.8	0.827	0.759	0.825	0.847	0.779	0.797	0.803	0.774	0.833	0.828	0.739	0.823	0.844	0.718
85.8	0.808	0.788	0.749	0.787	0.851	0.763	0.793	0.826	0.759	0.801	0.828	0.759	0.826	0.847	0.779	0.797	0.803	0.774	0.833	0.828	0.739	0.823	0.844	0.718
86	0.809	0.788	0.749	0.787	0.851	0.763	0.793	0.826	0.76	0.801	0.828	0.759	0.826	0.847	0.78	0.797	0.803	0.773	0.833	0.828	0.739	0.824	0.845	0.718
86.2	0.809	0.789	0.749	0.787	0.851	0.763	0.792	0.826	0.76	0.801	0.828	0.76	0.827	0.847	0.78	0.797	0.803	0.773	0.833	0.828	0.739	0.824	0.845	0.718
86.4	0.809	0.789	0.748	0.788	0.851	0.763	0.792	0.826	0.76	0.801	0.829	0.76	0.827	0.847	0.78	0.798	0.803	0.773	0.833	0.828	0.739	0.824	0.845	0.718
86.6	0.809	0.789	0.748	0.788	0.851	0.763	0.792	0.826	0.76	0.802	0.829	0.76	0.827	0.847	0.781	0.798	0.803	0.773	0.834	0.829	0.74	0.824	0.845	0.718
86.8	0.808	0.789	0.748	0.788	0.851	0.763	0.792	0.826	0.76	0.802	0.829	0.76	0.827	0.847	0.781	0.798	0.803	0.774	0.834	0.829	0.74	0.825	0.845	0.718
87	0.808	0.789	0.748	0.789	0.851	0.763	0.793	0.826	0.76	0.802	0.83	0.76	0.827	0.847	0.781	0.798	0.803	0.774	0.834	0.829	0.74	0.825	0.845	0.718
87.2	0.807	0.79	0.748	0.789	0.851	0.763	0.793	0.826	0.76	0.803	0.83	0.76	0.827	0.847	0.781	0.799	0.803	0.774	0.834	0.829	0.74	0.825	0.845	0.718
87.4	0.807	0.79	0.748	0.789	0.851	0.763	0.793	0.826	0.761	0.803	0.83	0.76	0.826	0.847	0.781	0.799	0.803	0.775	0.835	0.829	0.74	0.825	0.845	0.718
87.6	0.807	0.79	0.748	0.79	0.851	0.763	0.794	0.826	0.761	0.803	0.83	0.76	0.826	0.848	0.781	0.799	0.804	0.775	0.835	0.83	0.74	0.825	0.845	0.719
87.8	0.806	0.791	0.748	0.79	0.851	0.763	0.794	0.826	0.761	0.803	0.83	0.76	0.826	0.848	0.781	0.799	0.804	0.776	0.835	0.83	0.74	0.825	0.844	0.719
88	0.806	0.791	0.748	0.79	0.851	0.763	0.794	0.826	0.76	0.804	0.83	0.76	0.826	0.849	0.781	0.799	0.804	0.776	0.835	0.83	0.74	0.825	0.845	0.719
88.2	0.806	0.791	0.748	0.79	0.852	0.763	0.795	0.826	0.76	0.804	0.83	0.761	0.826	0.849	0.781	0.799	0.805	0.776	0.835	0.83	0.74	0.825	0.845	0.719
88.4	0.805	0.791	0.748	0.79	0.853	0.763	0.795	0.826	0.761	0.803	0.83	0.761	0.825	0.85	0.78	0.8	0.805	0.776	0.835	0.83	0.739	0.825	0.845	0.719
88.6	0.805	0.791	0.748	0.79	0.853	0.763	0.795	0.826	0.761	0.803	0.83	0.761	0.825	0.85	0.78	0.8	0.805	0.776	0.836	0.83	0.739	0.826	0.845	0.719
88.8	0.805	0.791	0.748	0.79	0.854	0.764	0.795	0.826	0.761	0.803	0.83	0.761	0.825	0.85	0.78	0.8	0.806	0.776	0.836	0.83	0.739	0.826	0.845	0.72
89	0.805	0.791	0.748	0.79	0.854	0.764	0.795	0.827	0.761	0.803	0.83	0.761	0.825	0.85	0.78	0.8	0.806	0.776	0.836	0.829	0.739	0.826	0.845	0.72
89.2	0.805	0.791	0.748	0.79	0.854	0.764	0.796	0.827	0.761	0.803	0.83	0.761	0.825	0.851	0.78	0.8	0.806	0.776	0.836	0.829	0.739	0.826	0.845	0.72
89.4	0.804	0.791	0.748	0.79	0.855	0.764	0.796	0.827	0.761	0.803	0.83	0.761	0.826	0.851	0.78	0.801	0.806	0.776	0.836	0.83	0.739	0.826	0.845	0.72
89.6	0.804	0.791	0.748	0.79	0.855	0.764	0.796	0.827	0.761	0.803	0.831	0.761	0.826	0.851	0.78	0.801	0.806	0.776	0.836	0.83	0.739	0.826	0.845	0.72
89.8	0.804	0.791	0.748	0.79	0.855	0.764	0.796	0.827	0.761	0.803	0.831	0.762	0.826	0.851	0.78	0.801	0.806	0.776	0.837	0.83	0.739	0.826	0.845	0.72
90	0.805	0.791	0.748	0.79	0.855	0.764	0.796	0.827	0.761	0.803	0.831	0.762	0.826	0.851	0.781	0.801	0.806	0.775	0.837	0.83	0.739	0.826	0.846	0.72
90.2	0.805	0.791	0.748	0.791	0.855	0.764	0.796	0.828	0.761	0.803	0.832	0.762	0.827	0.851	0.781	0.802	0.806	0.775	0.837	0.83	0.739	0.826	0.846	0.72
90.4	0.805	0.791	0.749	0.791	0.856	0.765	0.796	0.828	0.761	0.804	0.832	0.762	0.827	0.851	0.781	0.802	0.805	0.775	0.837	0.83	0.739	0.826	0.846	0.72
90.6	0.804	0.791	0.749	0.791	0.856	0.765	0.796	0.828	0.761	0.804	0.832	0.762	0.827	0.851	0.782	0.802	0.805	0.775	0.838	0.83	0.739	0.826	0.846	0.72
90.8	0.804	0.791	0.749	0.791	0.856	0.765	0.796	0.828	0.762	0.804	0.832	0.762	0.827	0.851	0.782	0.802	0.805	0.775	0.838	0.83	0.74	0.826	0.846	0.72
91	0.804	0.791	0.75	0.792	0.855	0.765	0.796	0.828	0.762	0.805	0.832	0.762	0.827	0.851	0.782	0.802	0.805	0.776	0.838	0.831	0.74	0.826	0.846	0.72
91.2	0.804	0.791	0.75	0.792	0.855	0.765	0.796	0.828	0.762	0.805	0.832	0.762	0.828	0.851	0.783	0.802	0.806	0.776	0.838	0.831	0.74	0.826	0.846	0.72
91.4	0.804	0.791	0.751	0.792	0.855	0.765	0.797	0.828	0.762	0.805	0.832	0.763	0.828	0.851	0.783	0.802	0.806	0.776	0.838	0.831	0.74	0.827	0.846	0.72
91.6	0.804	0.791	0.751	0.793	0.855	0.765	0.797	0.828	0.762	0.806	0.832	0.763	0.828	0.851	0.783	0.802	0.806	0.776	0.838	0.832	0.74	0.827	0.846	0.72
91.8	0.804	0.791	0.751	0.793	0.856	0.765	0.797	0.828	0.763	0.806	0.832	0.763	0.828	0.851	0.783	0.802	0.806	0.776	0.838	0.832	0.741	0.827	0.846	0.721
92	0.804	0.791	0.751	0.793	0.856	0.766	0.797	0.829	0.763	0.806	0.832	0.763	0.828	0.851	0.783	0.802	0.806	0.777	0.838	0.832	0.74	0.827	0.846	0.721
92.2	0.804	0.791	0.751	0.793	0.856	0.766	0.798	0.829	0.763	0.806	0.832	0.763	0.828	0.851	0.783	0.802	0.807	0.777	0.838	0.832	0.74	0.827	0.847	0.721
92.4	0.805	0.791	0.751	0.794	0.856	0.766	0.798	0.829	0.763	0.806	0.832	0.763	0.828	0.851	0.783	0.801	0.807	0.777	0.838	0.832	0.74	0.827	0.847	0.721
92.6	0.805	0.791	0.751	0.794	0.856	0.766	0.798	0.829	0.764	0.806	0.832	0.763	0.828	0.851	0.783	0.801	0.807	0.777	0.838	0.832	0.74	0.827	0.847	0.721
92.8	0.805	0.792	0.751	0.794	0.856	0.767	0.798	0.829	0.764	0.806	0.833	0.763	0.828	0.851	0.783	0.802	0.807	0.778	0.837	0.832	0.74	0.827	0.848	0.721
93	0.806	0.792	0.751	0.794	0.856	0.767	0.799	0.829	0.764	0.807	0.833	0.763	0.828	0.852	0.783	0.802	0.807	0.778	0.837	0.832	0.74	0.827	0.848	0.722
93.2	0.806	0.792	0.751	0.795	0.856	0.767	0.799	0.829	0.764	0.807	0.833	0.764	0.828	0.852	0.784	0.802	0.807	0.778	0.837	0.831	0.74	0.827	0.848	0.722
93.4	0.806	0.792	0.752	0.795	0.856	0.767	0.8	0.829	0.764	0.807	0.833	0.764	0.828	0.852	0.784	0.802	0.807	0.778	0.837	0.831	0.739	0.827	0.848	0.722
93.6	0.807	0.792	0.752	0.795	0.856	0.767	0.8	0.829	0.764	0.807	0.833	0.764	0.829	0.852	0.784	0.802	0.807	0.778	0.837	0.831	0.74	0.827	0.849	0.722
93.8	0.807	0.793	0.752	0.795	0.856	0.767	0.8	0.829	0.765	0.808	0.833	0.764	0.829	0.852	0.784	0.802	0.807	0.778	0.837	0.831	0.74	0.827	0.849	0.722
94	0.807	0.793	0.752	0.795	0.856	0.768	0.8	0.83	0.765	0.808	0.834	0.764	0.829	0.853	0.784	0.802	0.807	0.778	0.837	0.831	0.74	0.827	0.849	0.721
94.2	0.807	0.793	0.752	0.795	0.857	0.768	0.8	0.83	0.765	0.809	0.834	0.764	0.829	0.853	0.784	0.802	0.807	0.778	0.837	0.831	0.74	0.827	0.848	0.721
94.4	0.807	0.793	0.752	0.795	0.857	0.768	0.8	0.83	0.765	0.809	0.834	0.763	0.83	0.853	0.784	0.802	0.807	0.778	0.838	0.831	0.74	0.827	0.848	0.721
94.6	0.808	0.793	0.752	0.795	0.858	0.768	0.8	0.83	0.765	0.809	0.834	0.763	0.83	0.853	0.784	0.802	0.808	0.779	0.838	0.832	0.741	0.826	0.848	0.721
94.8	0.808	0.793	0.752	0.795	0.858	0.768	0.799	0.83	0.765	0.809	0.834	0.763	0.83	0.854	0.784	0.802	0.808	0.779	0.838	0.832	0.741	0.827	0.848	0.721
95	0.808	0.793	0.752	0.795	0.858	0.768	0.799	0.831	0.765	0.81	0.834	0.764	0.831	0.854	0.784	0.802	0.808	0.779	0.838	0.832	0.741	0.826	0.848	0.721
95.2	0.808	0.793	0.752	0.795	0.859	0.767	0.799	0.831	0.765	0.81	0.833	0.764	0.831	0.854	0.784	0.803	0.808	0.779	0.838	0.832	0.742	0.827	0.848	0.721
95.4	0.808	0.793	0.752	0.795	0.859	0.767	0.799	0.831	0.765	0.81	0.833	0.764	0.831	0.854	0.784	0.803	0.808	0.779	0.839	0.833	0.742	0.827	0.848	0.721
95.6	0.808	0.793	0.752	0.795	0.859	0.767	0.799	0.831	0.766	0.81	0.834	0.764	0.83	0.854	0.784	0.803	0.808	0.779	0.839	0.833	0.742	0.827	0.848	0.721
95.8	0.808	0.793	0.753	0.795	0.859	0.767	0.799	0.831	0.766	0.809	0.834	0.765	0.83	0.854	0.784	0.803	0.808	0.78	0.839	0.833	0.742	0.827	0.848	0.721
96	0.808	0.793	0.753	0.795	0.859	0.767	0.798	0.831	0.766	0.809	0.834	0.765	0.83	0.854	0.784	0.803	0.808	0.78	0.839	0.833	0.742	0.827	0.848	0.721
96.2	0.808	0.793	0.753	0.795	0.858	0.767	0.798	0.831	0.766	0.809	0.834	0.765	0.83	0.854	0.784	0.803	0.808	0.78	0.839	0.833	0.742	0.827	0.848	0.721
96.4	0.809	0.794	0.753	0.795	0.858	0.768	0.798	0.831	0.766	0.809	0.834	0.766	0.83	0.854	0.784	0.803	0.809	0.78	0.839	0.833	0.742	0.827	0.848	0.721
96.6	0.809	0.794	0.753	0.796	0.858	0.768	0.798	0.831	0.766	0.808	0.834	0.766	0.83	0.854	0.784	0.804	0.808	0.78	0.839	0.833	0.742	0.828	0.849	0.721
96.8	0.808	0.794	0.753	0.796	0.858	0.768	0.797	0.831	0.766	0.808	0.835	0.766	0.83	0.854	0.784	0.804	0.808	0.779	0.839	0.833	0.742	0.828	0.849	0.721
97	0.808	0.794	0.753	0.796	0.859	0.768	0.797	0.83	0.766	0.808	0.835	0.767	0.83	0.854	0.784	0.804	0.808	0.779	0.84	0.833	0.742	0.828	0.849	0.721
97.2	0.808	0.794	0.753	0.796	0.859	0.768	0.797	0.83	0.766	0.808	0.835	0.767	0.83	0.854	0.784	0.804	0.808	0.779	0.84	0.833	0.741	0.829	0.85	0.721
97.4	0.808	0.794	0.754	0.796	0.859	0.769	0.797	0.83	0.766	0.809	0.835	0.767	0.83	0.854	0.785	0.804	0.808	0.778	0.84	0.833	0.741	0.829	0.85	0.721
97.6	0.808	0.795	0.754	0.797	0.859	0.769	0.797	0.83	0.766	0.809	0.836	0.767	0.83	0.854	0.784	0.804	0.808	0.778	0.84	0.833	0.741	0.829	0.85	0.721
97.8	0.808	0.795	0.754	0.797	0.859	0.769	0.798	0.83	0.766	0.809	0.836	0.767	0.83	0.854	0.785	0.804	0.808	0.778	0.84	0.833	0.741	0.829	0.85	0.721
98	0.808	0.795	0.754	0.797	0.86	0.769	0.798	0.83	0.766	0.81	0.836	0.767	0.831	0.854	0.785	0.804	0.808	0.778	0.84	0.833	0.741	0.829	0.85	0.722
98.2	0.808	0.795	0.754	0.797	0.86	0.769	0.798	0.831	0.766	0.811	0.836	0.767	0.831	0.854	0.785	0.804	0.808	0.778	0.84	0.833	0.741	0.829	0.85	0.722
98.4	0.808	0.795	0.754	0.797	0.86	0.769	0.799	0.831	0.766	0.811	0.836	0.767	0.831	0.854	0.785	0.804	0.809	0.778	0.84	0.834	0.741	0.83	0.849	0.722
98.6	0.808	0.795	0.753	0.798	0.86	0.769	0.799	0.831	0.766	0.812	0.836	0.767	0.831	0.854	0.785	0.804	0.809	0.778	0.84	0.834	0.741	0.83	0.849	0.723
98.8	0.808	0.794	0.753	0.798	0.861	0.769	0.8	0.831	0.766	0.812	0.836	0.767	0.832	0.855	0.785	0.804	0.809	0.778	0.84	0.833	0.741	0.83	0.849	0.723
99	0.808	0.794	0.753	0.798	0.861	0.769	0.8	0.831	0.766	0.812	0.836	0.767	0.832	0.855	0.785	0.804	0.809	0.779	0.84	0.833	0.741	0.83	0.849	0.723
99.2	0.809	0.794	0.753	0.799	0.861	0.768	0.801	0.832	0.766	0.813	0.836	0.766	0.832	0.855	0.785	0.804	0.809	0.779	0.841	0.833	0.742	0.83	0.849	0.723
99.4	0.809	0.794	0.753	0.799	0.861	0.768	0.801	0.832	0.767	0.813	0.836	0.766	0.832	0.855	0.785	0.804	0.809	0.78	0.841	0.833	0.742	0.83	0.849	0.724
99.6	0.809	0.794	0.753	0.799	0.861	0.768	0.802	0.832	0.767	0.813	0.836	0.766	0.832	0.855	0.785	0.804	0.81	0.78	0.841	0.833	0.742	0.83	0.849	0.723
99.8	0.81	0.794	0.753	0.799	0.861	0.768	0.802	0.833	0.767	0.813	0.836	0.766	0.833	0.855	0.785	0.805	0.81	0.78	0.842	0.833	0.742	0.83	0.849	0.723
100	0.81	0.794	0.753	0.8	0.861	0.768	0.802	0.833	0.767	0.813	0.836	0.766	0.833	0.855	0.785	0.805	0.81	0.781	0.842	0.833	0.742	0.83	0.849	0.723
100.2	0.81	0.794	0.753	0.8	0.861	0.769	0.802	0.833	0.767	0.813	0.836	0.766	0.833	0.855	0.786	0.805	0.81	0.781	0.843	0.833	0.742	0.83	0.849	0.723
100.4	0.81	0.795	0.753	0.8	0.861	0.769	0.802	0.833	0.767	0.812	0.837	0.766	0.833	0.855	0.786	0.806	0.81	0.781	0.843	0.833	0.742	0.83	0.849	0.723
100.6	0.811	0.795	0.753	0.8	0.861	0.769	0.802	0.833	0.768	0.812	0.837	0.767	0.834	0.855	0.786	0.806	0.811	0.781	0.843	0.833	0.742	0.83	0.849	0.723
100.8	0.811	0.795	0.754	0.8	0.861	0.769	0.802	0.833	0.768	0.812	0.837	0.767	0.834	0.855	0.786	0.806	0.811	0.78	0.842	0.833	0.742	0.83	0.849	0.723
101	0.811	0.795	0.754	0.8	0.862	0.769	0.802	0.832	0.768	0.812	0.837	0.767	0.834	0.855	0.786	0.806	0.811	0.781	0.841	0.833	0.742	0.83	0.849	0.723
101.2	0.811	0.795	0.754	0.801	0.862	0.769	0.801	0.832	0.768	0.812	0.837	0.767	0.834	0.855	0.786	0.806	0.812	0.78	0.839	0.833	0.742	0.831	0.849	0.723
101.4	0.811	0.796	0.755	0.801	0.862	0.769	0.801	0.832	0.768	0.812	0.838	0.767	0.834	0.855	0.786	0.806	0.812	0.78	0.837	0.833	0.742	0.831	0.85	0.723
101.6	0.811	0.796	0.755	0.801	0.862	0.769	0.802	0.832	0.768	0.813	0.838	0.768	0.834	0.855	0.786	0.806	0.812	0.781	0.835	0.834	0.742	0.831	0.85	0.722
101.8	0.811	0.796	0.755	0.801	0.862	0.769	0.802	0.832	0.768	0.813	0.838	0.768	0.834	0.855	0.785	0.806	0.812	0.781	0.832	0.834	0.742	0.831	0.85	0.722
102	0.812	0.796	0.756	0.802	0.862	0.769	0.802	0.832	0.768	0.813	0.838	0.768	0.834	0.855	0.785	0.806	0.812	0.781	0.829	0.835	0.742	0.831	0.85	0.722
102.2	0.812	0.796	0.756	0.802	0.863	0.769	0.802	0.832	0.768	0.814	0.839	0.769	0.834	0.856	0.785	0.806	0.812	0.782	0.827	0.835	0.742	0.831	0.851	0.722
102.4	0.812	0.796	0.756	0.802	0.863	0.769	0.802	0.832	0.768	0.814	0.839	0.769	0.834	0.856	0.785	0.806	0.812	0.782	0.824	0.835	0.742	0.832	0.851	0.722
102.6	0.813	0.796	0.756	0.802	0.863	0.769	0.802	0.832	0.768	0.814	0.839	0.769	0.834	0.856	0.785	0.806	0.812	0.782	0.822	0.835	0.742	0.832	0.851	0.722
102.8	0.813	0.796	0.756	0.802	0.864	0.769	0.803	0.832	0.768	0.814	0.839	0.768	0.834	0.856	0.785	0.806	0.812	0.782	0.82	0.835	0.742	0.832	0.852	0.722
103	0.813	0.796	0.757	0.802	0.864	0.769	0.803	0.833	0.767	0.814	0.839	0.768	0.834	0.857	0.786	0.806	0.812	0.783	0.818	0.835	0.742	0.832	0.852	0.723
103.2	0.814	0.796	0.757	0.802	0.864	0.769	0.803	0.833	0.767	0.814	0.839	0.768	0.834	0.857	0.786	0.806	0.812	0.783	0.817	0.835	0.741	0.832	0.852	0.723
103.4	0.814	0.796	0.757	0.802	0.864	0.769	0.803	0.833	0.767	0.814	0.839	0.768	0.834	0.857	0.786	0.806	0.811	0.784	0.816	0.835	0.741	0.832	0.852	0.723
103.6	0.814	0.796	0.757	0.802	0.864	0.769	0.803	0.833	0.767	0.814	0.839	0.768	0.834	0.856	0.786	0.806	0.811	0.784	0.816	0.835	0.741	0.832	0.852	0.723
103.8	0.814	0.796	0.757	0.801	0.864	0.769	0.803	0.834	0.767	0.813	0.839	0.768	0.834	0.856	0.787	0.806	0.811	0.784	0.817	0.835	0.74	0.831	0.852	0.723
104	0.814	0.796	0.757	0.801	0.864	0.769	0.803	0.834	0.767	0.813	0.84	0.768	0.834	0.856	0.787	0.806	0.811	0.784	0.817	0.836	0.74	0.831	0.852	0.723
104.2	0.815	0.796	0.757	0.801	0.864	0.77	0.803	0.833	0.768	0.813	0.84	0.768	0.834	0.856	0.787	0.806	0.811	0.784	0.818	0.836	0.74	0.831	0.852	0.723
104.4	0.815	0.796	0.757	0.801	0.864	0.77	0.803	0.833	0.768	0.814	0.84	0.768	0.834	0.856	0.787	0.806	0.811	0.783	0.818	0.836	0.74	0.831	0.851	0.723
104.6	0.815	0.797	0.758	0.801	0.864	0.77	0.803	0.833	0.768	0.814	0.84	0.768	0.834	0.856	0.787	0.807	0.811	0.783	0.819	0.836	0.74	0.831	0.851	0.724
104.8	0.815	0.797	0.757	0.801	0.865	0.77	0.803	0.833	0.768	0.814	0.84	0.768	0.834	0.856	0.787	0.807	0.811	0.783	0.819	0.836	0.74	0.831	0.851	0.724
105	0.815	0.797	0.757	0.802	0.865	0.77	0.803	0.833	0.769	0.815	0.84	0.768	0.835	0.856	0.787	0.807	0.811	0.783	0.819	0.836	0.74	0.831	0.851	0.724
105.2	0.815	0.797	0.757	0.802	0.865	0.771	0.803	0.833	0.769	0.815	0.841	0.768	0.835	0.857	0.787	0.807	0.811	0.783	0.819	0.837	0.74	0.831	0.851	0.724
105.4	0.814	0.797	0.757	0.803	0.865	0.771	0.803	0.833	0.769	0.816	0.841	0.768	0.835	0.857	0.787	0.807	0.811	0.783	0.819	0.837	0.74	0.831	0.851	0.724
105.6	0.814	0.797	0.757	0.803	0.865	0.771	0.803	0.834	0.769	0.817	0.841	0.768	0.835	0.857	0.788	0.807	0.811	0.783	0.82	0.837	0.74	0.831	0.851	0.724
105.8	0.814	0.797	0.757	0.803	0.865	0.771	0.803	0.834	0.769	0.817	0.841	0.769	0.835	0.858	0.788	0.807	0.811	0.783	0.82	0.837	0.741	0.831	0.851	0.724
106	0.814	0.797	0.757	0.804	0.865	0.771	0.804	0.834	0.769	0.818	0.841	0.769	0.835	0.858	0.788	0.808	0.811	0.783	0.82	0.838	0.741	0.831	0.852	0.724
106.2	0.814	0.797	0.757	0.804	0.865	0.771	0.804	0.834	0.769	0.818	0.841	0.769	0.835	0.859	0.788	0.808	0.811	0.783	0.82	0.838	0.741	0.831	0.852	0.724
106.4	0.814	0.797	0.757	0.804	0.866	0.771	0.804	0.835	0.769	0.819	0.841	0.769	0.835	0.859	0.788	0.808	0.811	0.783	0.82	0.838	0.742	0.832	0.852	0.724
106.6	0.815	0.798	0.757	0.804	0.866	0.771	0.803	0.835	0.769	0.819	0.84	0.77	0.835	0.859	0.789	0.808	0.811	0.783	0.82	0.838	0.742	0.832	0.853	0.724
106.8	0.814	0.798	0.757	0.804	0.865	0.771	0.803	0.835	0.769	0.818	0.84	0.77	0.835	0.86	0.789	0.808	0.811	0.783	0.82	0.838	0.743	0.832	0.853	0.725
107	0.814	0.798	0.758	0.804	0.865	0.771	0.803	0.836	0.769	0.818	0.84	0.77	0.835	0.86	0.789	0.808	0.812	0.783	0.82	0.838	0.743	0.832	0.853	0.725
107.2	0.814	0.798	0.757	0.804	0.865	0.771	0.803	0.836	0.769	0.818	0.84	0.77	0.835	0.86	0.789	0.809	0.812	0.783	0.821	0.838	0.743	0.832	0.853	0.725
107.4	0.814	0.798	0.758	0.804	0.865	0.771	0.804	0.836	0.769	0.818	0.84	0.77	0.835	0.86	0.789	0.809	0.811	0.783	0.821	0.838	0.743	0.832	0.853	0.725
107.6	0.814	0.798	0.758	0.804	0.865	0.771	0.804	0.836	0.77	0.817	0.84	0.769	0.835	0.86	0.789	0.809	0.811	0.783	0.821	0.838	0.743	0.833	0.853	0.725
107.8	0.814	0.798	0.758	0.804	0.865	0.771	0.804	0.836	0.77	0.817	0.84	0.769	0.835	0.86	0.789	0.809	0.812	0.783	0.821	0.838	0.743	0.833	0.854	0.725
108	0.814	0.798	0.758	0.805	0.865	0.771	0.804	0.836	0.77	0.817	0.84	0.769	0.835	0.859	0.789	0.81	0.812	0.783	0.821	0.838	0.743	0.833	0.854	0.725
108.2	0.814	0.799	0.758	0.805	0.865	0.771	0.804	0.836	0.771	0.818	0.84	0.769	0.835	0.859	0.789	0.81	0.812	0.783	0.821	0.838	0.743	0.833	0.854	0.725
108.4	0.814	0.799	0.758	0.805	0.865	0.771	0.804	0.836	0.771	0.818	0.84	0.769	0.835	0.859	0.789	0.81	0.812	0.783	0.821	0.838	0.743	0.833	0.854	0.725
108.6	0.814	0.799	0.758	0.805	0.865	0.771	0.804	0.836	0.772	0.818	0.84	0.77	0.835	0.859	0.789	0.81	0.812	0.783	0.821	0.838	0.743	0.833	0.854	0.725
108.8	0.815	0.799	0.758	0.805	0.865	0.771	0.805	0.835	0.772	0.818	0.841	0.77	0.835	0.859	0.789	0.81	0.812	0.783	0.821	0.838	0.742	0.833	0.854	0.725
109	0.815	0.799	0.758	0.805	0.866	0.772	0.805	0.835	0.772	0.818	0.841	0.77	0.835	0.858	0.789	0.81	0.812	0.784	0.821	0.838	0.742	0.833	0.854	0.725
109.2	0.815	0.799	0.758	0.805	0.866	0.772	0.805	0.835	0.772	0.818	0.841	0.771	0.835	0.859	0.789	0.81	0.812	0.784	0.821	0.838	0.742	0.833	0.854	0.725
109.4	0.816	0.799	0.758	0.805	0.866	0.772	0.805	0.835	0.772	0.819	0.841	0.771	0.835	0.859	0.789	0.81	0.812	0.784	0.821	0.838	0.742	0.833	0.854	0.724
109.6	0.816	0.799	0.758	0.805	0.867	0.773	0.805	0.836	0.772	0.819	0.842	0.771	0.835	0.859	0.789	0.81	0.812	0.784	0.821	0.838	0.742	0.833	0.854	0.724
109.8	0.816	0.799	0.758	0.805	0.867	0.773	0.805	0.836	0.772	0.819	0.842	0.772	0.836	0.859	0.789	0.81	0.812	0.784	0.821	0.838	0.742	0.832	0.854	0.724
110	0.816	0.8	0.758	0.805	0.867	0.773	0.805	0.836	0.772	0.82	0.842	0.772	0.836	0.859	0.789	0.811	0.812	0.784	0.821	0.837	0.742	0.832	0.854	0.724
110.2	0.817	0.8	0.759	0.805	0.868	0.774	0.805	0.836	0.772	0.82	0.841	0.772	0.836	0.859	0.789	0.811	0.812	0.784	0.821	0.837	0.742	0.832	0.854	0.724
110.4	0.817	0.8	0.759	0.805	0.868	0.774	0.805	0.836	0.772	0.82	0.841	0.772	0.837	0.859	0.789	0.811	0.812	0.784	0.82	0.837	0.742	0.832	0.854	0.724
110.6	0.817	0.8	0.759	0.805	0.868	0.774	0.805	0.836	0.772	0.82	0.841	0.772	0.837	0.86	0.789	0.811	0.812	0.784	0.82	0.837	0.743	0.832	0.854	0.724
110.8	0.817	0.8	0.759	0.806	0.868	0.774	0.805	0.836	0.772	0.82	0.841	0.772	0.837	0.86	0.79	0.811	0.812	0.784	0.821	0.837	0.743	0.832	0.854	0.724
111	0.817	0.8	0.759	0.806	0.868	0.773	0.805	0.836	0.772	0.821	0.841	0.772	0.838	0.86	0.79	0.811	0.812	0.784	0.821	0.838	0.743	0.832	0.853	0.724
111.2	0.817	0.8	0.759	0.806	0.868	0.773	0.805	0.836	0.772	0.821	0.841	0.772	0.838	0.86	0.79	0.812	0.812	0.784	0.821	0.838	0.744	0.832	0.853	0.724
111.4	0.817	0.799	0.759	0.806	0.868	0.773	0.804	0.836	0.772	0.821	0.841	0.772	0.838	0.86	0.79	0.812	0.812	0.784	0.821	0.838	0.744	0.832	0.853	0.724
111.6	0.817	0.799	0.759	0.807	0.868	0.773	0.804	0.836	0.772	0.821	0.841	0.772	0.838	0.86	0.79	0.812	0.813	0.784	0.821	0.838	0.743	0.832	0.854	0.724
111.8	0.818	0.799	0.759	0.807	0.868	0.773	0.804	0.835	0.772	0.822	0.841	0.771	0.838	0.86	0.79	0.813	0.813	0.784	0.821	0.838	0.743	0.832	0.854	0.724
112	0.818	0.799	0.76	0.807	0.868	0.773	0.804	0.835	0.772	0.822	0.841	0.771	0.837	0.86	0.79	0.813	0.813	0.784	0.821	0.838	0.743	0.833	0.854	0.724
112.2	0.818	0.8	0.76	0.808	0.868	0.773	0.804	0.835	0.772	0.822	0.841	0.771	0.837	0.86	0.79	0.813	0.813	0.784	0.821	0.838	0.743	0.833	0.854	0.725
112.4	0.818	0.8	0.76	0.808	0.868	0.773	0.804	0.835	0.772	0.821	0.841	0.771	0.837	0.86	0.79	0.813	0.813	0.784	0.821	0.838	0.743	0.834	0.854	0.725
112.6	0.818	0.8	0.76	0.808	0.868	0.773	0.804	0.835	0.772	0.821	0.842	0.772	0.837	0.86	0.79	0.813	0.813	0.785	0.821	0.838	0.742	0.834	0.855	0.725
112.8	0.818	0.8	0.76	0.808	0.868	0.773	0.804	0.836	0.772	0.821	0.842	0.772	0.837	0.86	0.79	0.812	0.813	0.785	0.821	0.838	0.742	0.835	0.855	0.726
113	0.818	0.8	0.76	0.808	0.868	0.773	0.804	0.836	0.772	0.821	0.842	0.772	0.837	0.86	0.79	0.812	0.813	0.785	0.821	0.838	0.742	0.835	0.855	0.726
113.2	0.818	0.8	0.76	0.808	0.868	0.773	0.804	0.836	0.772	0.821	0.842	0.772	0.837	0.86	0.79	0.812	0.813	0.786	0.821	0.838	0.742	0.835	0.856	0.726
113.4	0.818	0.8	0.76	0.809	0.868	0.773	0.804	0.837	0.772	0.821	0.843	0.772	0.837	0.86	0.79	0.812	0.813	0.786	0.821	0.837	0.742	0.836	0.856	0.726
113.6	0.818	0.8	0.76	0.809	0.868	0.773	0.805	0.837	0.772	0.822	0.843	0.772	0.837	0.86	0.791	0.812	0.814	0.786	0.822	0.837	0.742	0.836	0.856	0.726
113.8	0.819	0.801	0.76	0.808	0.868	0.773	0.805	0.837	0.772	0.822	0.843	0.772	0.837	0.86	0.791	0.812	0.814	0.786	0.822	0.837	0.742	0.836	0.856	0.726
114	0.819	0.801	0.76	0.808	0.869	0.773	0.805	0.837	0.772	0.822	0.843	0.772	0.837	0.86	0.791	0.812	0.814	0.786	0.822	0.837	0.742	0.836	0.855	0.726
114.2	0.819	0.801	0.76	0.808	0.869	0.773	0.806	0.837	0.773	0.822	0.843	0.773	0.837	0.86	0.791	0.812	0.814	0.786	0.822	0.837	0.742	0.835	0.855	0.726
114.4	0.819	0.801	0.76	0.808	0.869	0.774	0.806	0.837	0.773	0.822	0.843	0.773	0.837	0.86	0.792	0.812	0.814	0.786	0.822	0.837	0.743	0.835	0.855	0.726
114.6	0.819	0.801	0.759	0.808	0.869	0.774	0.806	0.837	0.773	0.822	0.843	0.773	0.837	0.86	0.792	0.812	0.814	0.786	0.822	0.837	0.743	0.835	0.855	0.726
114.8	0.819	0.801	0.759	0.808	0.869	0.774	0.806	0.837	0.773	0.822	0.843	0.773	0.838	0.86	0.792	0.812	0.814	0.786	0.822	0.837	0.744	0.835	0.855	0.726
115	0.819	0.801	0.759	0.808	0.869	0.774	0.806	0.837	0.773	0.822	0.843	0.773	0.838	0.86	0.793	0.812	0.814	0.786	0.822	0.837	0.744	0.835	0.855	0.726
115.2	0.819	0.801	0.759	0.808	0.869	0.774	0.806	0.837	0.773	0.822	0.843	0.773	0.838	0.86	0.793	0.812	0.814	0.786	0.822	0.838	0.745	0.835	0.855	0.726
115.4	0.819	0.801	0.759	0.809	0.869	0.774	0.806	0.837	0.773	0.822	0.844	0.773	0.838	0.86	0.793	0.813	0.814	0.786	0.822	0.838	0.745	0.835	0.856	0.726
115.6	0.819	0.801	0.759	0.809	0.87	0.774	0.807	0.837	0.773	0.823	0.844	0.773	0.839	0.86	0.793	0.813	0.814	0.786	0.822	0.838	0.745	0.835	0.856	0.726
115.8	0.819	0.802	0.759	0.809	0.87	0.774	0.807	0.837	0.773	0.823	0.844	0.774	0.839	0.86	0.793	0.813	0.814	0.786	0.822	0.838	0.745	0.835	0.856	0.726
116	0.819	0.802	0.759	0.809	0.87	0.775	0.807	0.837	0.773	0.823	0.844	0.774	0.839	0.86	0.793	0.813	0.815	0.786	0.821	0.839	0.745	0.835	0.857	0.726
116.2	0.819	0.802	0.76	0.81	0.87	0.775	0.807	0.837	0.773	0.823	0.844	0.774	0.839	0.861	0.793	0.813	0.815	0.786	0.821	0.839	0.745	0.835	0.857	0.726
116.4	0.819	0.802	0.76	0.81	0.87	0.775	0.807	0.837	0.773	0.824	0.844	0.775	0.839	0.861	0.793	0.812	0.815	0.786	0.821	0.84	0.745	0.835	0.857	0.727
116.6	0.819	0.802	0.76	0.81	0.87	0.774	0.807	0.837	0.773	0.824	0.844	0.775	0.839	0.861	0.792	0.812	0.815	0.786	0.821	0.84	0.745	0.835	0.857	0.727
116.8	0.819	0.802	0.76	0.811	0.87	0.774	0.807	0.837	0.773	0.824	0.844	0.775	0.839	0.861	0.792	0.812	0.815	0.787	0.821	0.84	0.744	0.835	0.857	0.727
117	0.819	0.802	0.76	0.811	0.87	0.774	0.807	0.837	0.773	0.824	0.844	0.775	0.839	0.861	0.792	0.812	0.815	0.787	0.821	0.84	0.744	0.835	0.857	0.727
117.2	0.819	0.802	0.76	0.811	0.87	0.774	0.807	0.837	0.774	0.825	0.844	0.775	0.838	0.861	0.792	0.812	0.814	0.787	0.821	0.84	0.744	0.835	0.857	0.727
117.4	0.819	0.802	0.76	0.811	0.87	0.774	0.807	0.837	0.774	0.825	0.844	0.775	0.838	0.862	0.792	0.812	0.814	0.787	0.821	0.84	0.744	0.836	0.857	0.727
117.6	0.819	0.801	0.76	0.811	0.87	0.773	0.807	0.837	0.774	0.825	0.844	0.775	0.838	0.862	0.792	0.812	0.814	0.787	0.821	0.84	0.744	0.836	0.856	0.727
117.8	0.819	0.801	0.76	0.811	0.87	0.774	0.807	0.837	0.773	0.825	0.844	0.775	0.838	0.862	0.792	0.812	0.814	0.787	0.821	0.84	0.743	0.836	0.856	0.727
118	0.819	0.801	0.76	0.811	0.87	0.774	0.807	0.837	0.774	0.825	0.844	0.775	0.838	0.863	0.791	0.813	0.815	0.787	0.821	0.84	0.743	0.836	0.856	0.727
118.2	0.819	0.801	0.76	0.811	0.87	0.774	0.807	0.837	0.774	0.824	0.844	0.775	0.838	0.863	0.791	0.813	0.815	0.788	0.822	0.84	0.743	0.837	0.855	0.727
118.4	0.819	0.802	0.76	0.811	0.871	0.775	0.807	0.837	0.774	0.824	0.845	0.775	0.838	0.863	0.791	0.813	0.815	0.788	0.822	0.84	0.743	0.837	0.855	0.727
118.6	0.819	0.802	0.761	0.811	0.871	0.775	0.807	0.837	0.774	0.824	0.845	0.775	0.838	0.863	0.791	0.813	0.815	0.788	0.822	0.84	0.743	0.837	0.855	0.727
118.8	0.819	0.802	0.761	0.811	0.871	0.775	0.807	0.837	0.774	0.824	0.845	0.774	0.838	0.863	0.791	0.813	0.815	0.787	0.823	0.84	0.743	0.837	0.854	0.727
119	0.82	0.802	0.761	0.811	0.872	0.775	0.807	0.837	0.774	0.824	0.845	0.774	0.838	0.863	0.791	0.814	0.815	0.787	0.823	0.84	0.743	0.837	0.854	0.727
119.2	0.82	0.802	0.762	0.811	0.872	0.775	0.807	0.837	0.774	0.823	0.845	0.774	0.838	0.863	0.791	0.814	0.815	0.787	0.823	0.84	0.743	0.837	0.854	0.728
119.4	0.82	0.802	0.762	0.811	0.872	0.775	0.807	0.837	0.774	0.824	0.845	0.774	0.839	0.863	0.791	0.814	0.815	0.787	0.823	0.84	0.743	0.837	0.854	0.728
119.6	0.82	0.802	0.762	0.811	0.873	0.776	0.807	0.836	0.774	0.824	0.845	0.774	0.839	0.862	0.791	0.814	0.816	0.787	0.823	0.84	0.743	0.837	0.854	0.728
119.8	0.82	0.802	0.763	0.811	0.872	0.776	0.807	0.836	0.774	0.824	0.845	0.774	0.839	0.862	0.791	0.814	0.816	0.787	0.824	0.84	0.743	0.836	0.855	0.728
120	0.821	0.802	0.763	0.811	0.872	0.776	0.807	0.836	0.774	0.824	0.845	0.774	0.839	0.862	0.791	0.814	0.816	0.787	0.823	0.84	0.743	0.836	0.855	0.728
120.2	0.821	0.802	0.763	0.811	0.872	0.776	0.807	0.836	0.774	0.824	0.846	0.774	0.839	0.862	0.791	0.814	0.816	0.787	0.824	0.84	0.743	0.836	0.855	0.728
120.4	0.821	0.802	0.763	0.812	0.872	0.776	0.807	0.837	0.774	0.825	0.846	0.774	0.839	0.862	0.792	0.815	0.817	0.787	0.824	0.84	0.744	0.836	0.856	0.728
120.6	0.822	0.802	0.764	0.812	0.871	0.776	0.807	0.837	0.774	0.825	0.846	0.774	0.84	0.862	0.792	0.815	0.817	0.787	0.824	0.84	0.744	0.835	0.856	0.728
120.8	0.822	0.802	0.764	0.812	0.871	0.776	0.807	0.838	0.774	0.825	0.845	0.774	0.84	0.862	0.792	0.815	0.817	0.787	0.824	0.84	0.744	0.835	0.856	0.728
121	0.822	0.802	0.764	0.813	0.871	0.776	0.807	0.838	0.774	0.825	0.845	0.775	0.84	0.862	0.793	0.815	0.817	0.787	0.824	0.84	0.744	0.835	0.856	0.727
121.2	0.822	0.802	0.764	0.813	0.872	0.776	0.807	0.838	0.774	0.825	0.845	0.775	0.84	0.862	0.793	0.816	0.817	0.787	0.824	0.84	0.744	0.835	0.856	0.727
121.4	0.822	0.802	0.764	0.813	0.872	0.776	0.807	0.839	0.774	0.825	0.845	0.775	0.841	0.862	0.793	0.816	0.817	0.787	0.824	0.84	0.745	0.834	0.856	0.727
121.6	0.822	0.802	0.764	0.813	0.872	0.776	0.807	0.839	0.773	0.825	0.846	0.775	0.841	0.862	0.793	0.816	0.817	0.787	0.824	0.84	0.745	0.834	0.856	0.727
121.8	0.822	0.802	0.764	0.813	0.872	0.776	0.807	0.839	0.773	0.825	0.846	0.775	0.841	0.863	0.792	0.816	0.817	0.788	0.824	0.841	0.745	0.834	0.856	0.727
122	0.822	0.802	0.764	0.813	0.872	0.776	0.807	0.839	0.773	0.825	0.846	0.775	0.841	0.863	0.792	0.816	0.817	0.788	0.824	0.841	0.745	0.834	0.856	0.727
122.2	0.822	0.802	0.764	0.813	0.872	0.776	0.807	0.839	0.773	0.825	0.846	0.775	0.841	0.863	0.792	0.816	0.817	0.788	0.825	0.841	0.745	0.835	0.856	0.727
122.4	0.823	0.802	0.764	0.813	0.873	0.776	0.807	0.839	0.773	0.825	0.846	0.775	0.841	0.863	0.791	0.816	0.817	0.788	0.825	0.842	0.745	0.835	0.856	0.727
122.6	0.823	0.802	0.764	0.813	0.873	0.776	0.807	0.839	0.774	0.825	0.846	0.774	0.84	0.863	0.791	0.816	0.817	0.788	0.825	0.842	0.744	0.835	0.855	0.727
122.8	0.823	0.802	0.765	0.813	0.873	0.776	0.807	0.839	0.774	0.825	0.846	0.774	0.84	0.863	0.791	0.816	0.817	0.788	0.825	0.842	0.744	0.836	0.855	0.727
123	0.823	0.802	0.765	0.813	0.874	0.776	0.807	0.839	0.774	0.825	0.846	0.774	0.84	0.863	0.791	0.816	0.817	0.788	0.824	0.842	0.744	0.836	0.855	0.727
123.2	0.823	0.802	0.765	0.813	0.874	0.776	0.807	0.839	0.774	0.826	0.847	0.774	0.84	0.863	0.791	0.816	0.816	0.789	0.823	0.843	0.743	0.836	0.856	0.727
123.4	0.823	0.802	0.765	0.813	0.874	0.776	0.807	0.839	0.774	0.826	0.847	0.774	0.84	0.863	0.791	0.816	0.816	0.788	0.822	0.843	0.743	0.837	0.856	0.727
123.6	0.823	0.802	0.766	0.813	0.874	0.776	0.807	0.839	0.775	0.826	0.847	0.774	0.84	0.863	0.791	0.816	0.816	0.788	0.821	0.842	0.743	0.837	0.856	0.727
123.8	0.823	0.803	0.766	0.814	0.874	0.776	0.807	0.839	0.775	0.827	0.847	0.774	0.84	0.864	0.791	0.816	0.816	0.788	0.819	0.842	0.743	0.837	0.856	0.727
124	0.823	0.803	0.766	0.814	0.874	0.776	0.807	0.839	0.775	0.827	0.847	0.774	0.84	0.864	0.791	0.816	0.815	0.788	0.818	0.842	0.744	0.837	0.857	0.727
124.2	0.823	0.803	0.766	0.814	0.874	0.776	0.808	0.839	0.775	0.827	0.847	0.774	0.84	0.864	0.791	0.816	0.816	0.788	0.816	0.842	0.744	0.838	0.857	0.727
124.4	0.823	0.803	0.765	0.814	0.874	0.776	0.808	0.839	0.776	0.828	0.847	0.774	0.84	0.864	0.791	0.816	0.816	0.788	0.815	0.842	0.744	0.838	0.857	0.727
124.6	0.823	0.804	0.765	0.814	0.875	0.776	0.808	0.84	0.776	0.828	0.847	0.775	0.84	0.864	0.792	0.817	0.816	0.788	0.813	0.842	0.744	0.838	0.858	0.727
124.8	0.823	0.804	0.765	0.814	0.875	0.776	0.808	0.84	0.776	0.828	0.847	0.775	0.84	0.864	0.792	0.817	0.816	0.788	0.812	0.842	0.744	0.838	0.858	0.727
125	0.824	0.804	0.765	0.814	0.875	0.776	0.808	0.84	0.776	0.828	0.847	0.776	0.84	0.864	0.792	0.817	0.816	0.788	0.811	0.841	0.744	0.838	0.858	0.728
125.2	0.824	0.804	0.764	0.814	0.876	0.776	0.808	0.84	0.776	0.828	0.846	0.776	0.84	0.864	0.792	0.817	0.816	0.789	0.81	0.841	0.745	0.838	0.858	0.728
125.4	0.824	0.803	0.764	0.814	0.876	0.776	0.808	0.84	0.776	0.829	0.846	0.777	0.84	0.864	0.793	0.817	0.816	0.789	0.809	0.841	0.745	0.838	0.858	0.728
125.6	0.824	0.803	0.764	0.815	0.876	0.776	0.808	0.841	0.776	0.829	0.846	0.777	0.84	0.864	0.793	0.817	0.816	0.789	0.809	0.841	0.745	0.838	0.858	0.728
125.8	0.824	0.803	0.764	0.815	0.876	0.776	0.808	0.841	0.777	0.829	0.846	0.777	0.84	0.864	0.793	0.817	0.816	0.79	0.809	0.842	0.746	0.838	0.858	0.728
126	0.824	0.803	0.763	0.815	0.876	0.776	0.808	0.841	0.777	0.829	0.846	0.777	0.84	0.864	0.793	0.817	0.817	0.79	0.809	0.842	0.746	0.838	0.858	0.728
126.2	0.825	0.803	0.763	0.815	0.875	0.776	0.808	0.841	0.777	0.829	0.846	0.777	0.84	0.864	0.793	0.817	0.817	0.79	0.81	0.842	0.745	0.838	0.858	0.728
126.4	0.825	0.803	0.763	0.815	0.875	0.776	0.808	0.841	0.777	0.829	0.846	0.777	0.84	0.864	0.794	0.817	0.817	0.79	0.81	0.842	0.745	0.838	0.858	0.728
126.6	0.825	0.803	0.763	0.815	0.875	0.776	0.808	0.841	0.778	0.829	0.846	0.777	0.84	0.864	0.794	0.817	0.817	0.79	0.81	0.842	0.745	0.838	0.858	0.729
126.8	0.825	0.803	0.764	0.815	0.875	0.777	0.808	0.841	0.778	0.829	0.846	0.777	0.84	0.864	0.794	0.817	0.817	0.79	0.811	0.842	0.745	0.838	0.858	0.729
127	0.825	0.804	0.764	0.815	0.875	0.777	0.808	0.841	0.778	0.829	0.847	0.777	0.84	0.865	0.794	0.817	0.817	0.79	0.811	0.842	0.744	0.838	0.858	0.728
127.2	0.825	0.804	0.764	0.816	0.874	0.777	0.808	0.841	0.778	0.829	0.847	0.777	0.84	0.865	0.794	0.817	0.817	0.789	0.811	0.842	0.744	0.838	0.858	0.728
127.4	0.824	0.804	0.765	0.816	0.874	0.777	0.808	0.841	0.778	0.829	0.847	0.777	0.84	0.865	0.794	0.817	0.817	0.789	0.811	0.841	0.744	0.838	0.858	0.728
127.6	0.824	0.805	0.765	0.816	0.874	0.777	0.809	0.841	0.777	0.829	0.848	0.777	0.841	0.865	0.794	0.817	0.818	0.789	0.812	0.841	0.744	0.837	0.858	0.728
127.8	0.824	0.805	0.765	0.816	0.875	0.777	0.809	0.841	0.777	0.829	0.848	0.777	0.841	0.865	0.794	0.817	0.818	0.788	0.812	0.841	0.744	0.837	0.858	0.728
128	0.824	0.805	0.765	0.816	0.875	0.777	0.81	0.841	0.777	0.829	0.848	0.777	0.841	0.865	0.794	0.817	0.818	0.788	0.812	0.841	0.744	0.837	0.858	0.728
128.2	0.824	0.805	0.766	0.815	0.875	0.777	0.81	0.841	0.777	0.829	0.849	0.776	0.841	0.865	0.794	0.817	0.818	0.788	0.812	0.841	0.744	0.838	0.858	0.729
128.4	0.825	0.806	0.766	0.815	0.875	0.777	0.81	0.842	0.777	0.829	0.849	0.777	0.841	0.865	0.794	0.817	0.818	0.788	0.812	0.842	0.744	0.838	0.858	0.729
128.6	0.825	0.806	0.766	0.815	0.875	0.777	0.81	0.842	0.777	0.829	0.849	0.777	0.841	0.865	0.794	0.817	0.818	0.789	0.812	0.842	0.744	0.838	0.857	0.729
128.8	0.825	0.806	0.766	0.815	0.876	0.777	0.81	0.842	0.776	0.829	0.849	0.777	0.842	0.865	0.794	0.817	0.818	0.789	0.813	0.842	0.744	0.839	0.857	0.729
129	0.825	0.805	0.766	0.816	0.876	0.777	0.81	0.842	0.776	0.829	0.849	0.777	0.842	0.865	0.794	0.817	0.818	0.789	0.813	0.842	0.744	0.839	0.857	0.729
129.2	0.825	0.805	0.766	0.816	0.876	0.777	0.81	0.843	0.776	0.829	0.849	0.777	0.842	0.865	0.794	0.817	0.818	0.789	0.813	0.842	0.744	0.839	0.857	0.729
129.4	0.825	0.805	0.766	0.816	0.876	0.777	0.81	0.843	0.776	0.829	0.85	0.777	0.842	0.865	0.794	0.817	0.818	0.79	0.813	0.843	0.744	0.839	0.857	0.729
129.6	0.825	0.805	0.766	0.816	0.876	0.777	0.81	0.843	0.776	0.829	0.85	0.777	0.842	0.865	0.794	0.817	0.818	0.79	0.813	0.843	0.744	0.84	0.857	0.729
129.8	0.825	0.805	0.766	0.817	0.876	0.777	0.811	0.844	0.777	0.829	0.85	0.777	0.842	0.865	0.795	0.817	0.818	0.79	0.813	0.843	0.744	0.84	0.857	0.729
130	0.826	0.805	0.766	0.817	0.876	0.777	0.81	0.844	0.777	0.829	0.85	0.777	0.842	0.865	0.795	0.817	0.818	0.79	0.813	0.843	0.744	0.84	0.857	0.729
130.2	0.826	0.804	0.765	0.817	0.876	0.778	0.81	0.844	0.777	0.83	0.85	0.778	0.842	0.864	0.795	0.817	0.818	0.79	0.813	0.843	0.745	0.84	0.857	0.729
130.4	0.826	0.805	0.765	0.817	0.876	0.778	0.81	0.844	0.777	0.83	0.85	0.778	0.842	0.864	0.795	0.817	0.819	0.79	0.813	0.843	0.745	0.84	0.858	0.729
130.6	0.826	0.805	0.765	0.817	0.876	0.778	0.81	0.844	0.778	0.83	0.85	0.778	0.841	0.864	0.795	0.817	0.819	0.79	0.813	0.843	0.745	0.84	0.858	0.729
130.8	0.826	0.805	0.765	0.817	0.876	0.778	0.81	0.843	0.778	0.83	0.85	0.778	0.841	0.864	0.796	0.817	0.819	0.79	0.813	0.843	0.745	0.84	0.858	0.729
131	0.826	0.805	0.765	0.818	0.876	0.778	0.81	0.843	0.778	0.831	0.851	0.779	0.841	0.864	0.795	0.817	0.819	0.79	0.813	0.843	0.744	0.84	0.858	0.728
131.2	0.826	0.805	0.764	0.818	0.876	0.778	0.809	0.843	0.778	0.831	0.851	0.779	0.841	0.864	0.795	0.817	0.819	0.791	0.813	0.843	0.744	0.84	0.858	0.729
131.4	0.827	0.805	0.764	0.818	0.876	0.778	0.809	0.842	0.778	0.831	0.851	0.779	0.841	0.864	0.795	0.817	0.819	0.791	0.813	0.843	0.744	0.84	0.858	0.729
131.6	0.827	0.805	0.764	0.818	0.876	0.778	0.809	0.842	0.777	0.832	0.851	0.779	0.841	0.864	0.795	0.818	0.819	0.791	0.813	0.843	0.744	0.84	0.858	0.729
131.8	0.827	0.805	0.764	0.818	0.876	0.777	0.81	0.842	0.777	0.832	0.851	0.779	0.841	0.864	0.795	0.818	0.819	0.791	0.813	0.843	0.744	0.84	0.858	0.729
132	0.827	0.805	0.765	0.817	0.876	0.777	0.81	0.841	0.777	0.831	0.851	0.778	0.842	0.864	0.795	0.818	0.818	0.791	0.813	0.843	0.744	0.84	0.858	0.729
132.2	0.828	0.805	0.765	0.817	0.876	0.778	0.81	0.841	0.777	0.831	0.851	0.778	0.842	0.865	0.794	0.818	0.818	0.792	0.813	0.843	0.744	0.84	0.858	0.729
132.4	0.828	0.805	0.765	0.817	0.876	0.778	0.81	0.841	0.777	0.831	0.85	0.778	0.842	0.865	0.794	0.818	0.818	0.792	0.813	0.843	0.744	0.84	0.858	0.729
132.6	0.828	0.806	0.766	0.817	0.877	0.778	0.81	0.841	0.777	0.831	0.85	0.778	0.842	0.866	0.794	0.818	0.818	0.792	0.813	0.844	0.745	0.84	0.858	0.729
132.8	0.828	0.806	0.766	0.817	0.877	0.778	0.81	0.84	0.777	0.832	0.85	0.778	0.842	0.866	0.794	0.818	0.818	0.792	0.813	0.844	0.745	0.84	0.857	0.729
133	0.828	0.805	0.766	0.817	0.877	0.778	0.81	0.841	0.777	0.832	0.85	0.778	0.843	0.867	0.794	0.818	0.818	0.792	0.814	0.844	0.745	0.84	0.857	0.729
133.2	0.828	0.805	0.766	0.817	0.877	0.778	0.81	0.841	0.777	0.832	0.85	0.778	0.843	0.867	0.795	0.818	0.818	0.792	0.814	0.844	0.745	0.84	0.857	0.729
133.4	0.828	0.805	0.766	0.817	0.877	0.778	0.811	0.841	0.777	0.832	0.849	0.778	0.843	0.867	0.795	0.818	0.818	0.792	0.814	0.845	0.745	0.84	0.857	0.729
133.6	0.828	0.805	0.766	0.817	0.877	0.779	0.811	0.841	0.777	0.832	0.849	0.778	0.843	0.867	0.795	0.819	0.818	0.792	0.814	0.845	0.745	0.84	0.857	0.729
133.8	0.828	0.805	0.766	0.818	0.877	0.779	0.811	0.842	0.777	0.832	0.849	0.778	0.843	0.867	0.795	0.819	0.819	0.791	0.814	0.845	0.745	0.84	0.857	0.729
134	0.829	0.805	0.767	0.818	0.877	0.779	0.811	0.842	0.777	0.832	0.849	0.778	0.843	0.867	0.795	0.819	0.819	0.791	0.814	0.845	0.745	0.84	0.858	0.729
134.2	0.829	0.805	0.767	0.818	0.877	0.779	0.811	0.842	0.778	0.831	0.849	0.778	0.843	0.867	0.795	0.819	0.819	0.792	0.814	0.844	0.745	0.841	0.858	0.729
134.4	0.83	0.805	0.766	0.818	0.877	0.779	0.811	0.842	0.778	0.831	0.849	0.778	0.842	0.867	0.795	0.818	0.82	0.792	0.814	0.844	0.745	0.841	0.858	0.729
134.6	0.83	0.805	0.766	0.818	0.877	0.779	0.81	0.842	0.778	0.831	0.849	0.778	0.842	0.867	0.795	0.818	0.82	0.792	0.814	0.844	0.745	0.841	0.858	0.729
134.8	0.83	0.805	0.766	0.818	0.877	0.779	0.81	0.842	0.778	0.832	0.849	0.778	0.842	0.867	0.795	0.818	0.82	0.791	0.814	0.843	0.745	0.841	0.858	0.729
135	0.83	0.806	0.766	0.818	0.878	0.779	0.81	0.843	0.778	0.832	0.849	0.778	0.842	0.867	0.795	0.818	0.82	0.791	0.814	0.843	0.745	0.841	0.859	0.729
135.2	0.83	0.806	0.767	0.818	0.878	0.779	0.81	0.843	0.778	0.832	0.849	0.778	0.842	0.867	0.795	0.817	0.82	0.792	0.814	0.843	0.746	0.841	0.859	0.73
135.4	0.83	0.806	0.767	0.818	0.878	0.779	0.81	0.843	0.778	0.832	0.85	0.778	0.842	0.867	0.795	0.818	0.82	0.792	0.814	0.843	0.746	0.841	0.859	0.73
135.6	0.83	0.806	0.767	0.818	0.878	0.779	0.81	0.843	0.778	0.831	0.85	0.778	0.842	0.867	0.795	0.818	0.82	0.792	0.814	0.844	0.746	0.841	0.859	0.73
135.8	0.83	0.806	0.767	0.818	0.878	0.779	0.81	0.843	0.778	0.831	0.85	0.778	0.842	0.867	0.795	0.818	0.82	0.792	0.814	0.844	0.746	0.841	0.859	0.73
136	0.83	0.806	0.767	0.818	0.878	0.779	0.81	0.842	0.778	0.831	0.85	0.779	0.843	0.867	0.795	0.819	0.82	0.792	0.815	0.844	0.746	0.841	0.859	0.73
136.2	0.831	0.806	0.768	0.818	0.878	0.779	0.81	0.842	0.778	0.831	0.85	0.779	0.843	0.867	0.795	0.819	0.82	0.792	0.815	0.844	0.747	0.841	0.859	0.73
136.4	0.831	0.806	0.768	0.818	0.879	0.779	0.81	0.842	0.779	0.831	0.85	0.779	0.843	0.867	0.796	0.819	0.82	0.792	0.815	0.845	0.747	0.841	0.859	0.73
136.6	0.831	0.806	0.768	0.819	0.879	0.779	0.81	0.842	0.779	0.831	0.85	0.779	0.843	0.867	0.796	0.82	0.82	0.792	0.815	0.845	0.747	0.84	0.859	0.73
136.8	0.831	0.806	0.767	0.819	0.879	0.779	0.81	0.843	0.779	0.831	0.85	0.779	0.843	0.867	0.796	0.82	0.82	0.791	0.815	0.845	0.747	0.841	0.859	0.73
137	0.83	0.806	0.767	0.819	0.88	0.779	0.81	0.843	0.779	0.832	0.85	0.779	0.843	0.867	0.796	0.82	0.82	0.791	0.815	0.846	0.748	0.841	0.859	0.73
137.2	0.831	0.806	0.767	0.819	0.88	0.779	0.81	0.843	0.779	0.832	0.85	0.779	0.843	0.867	0.796	0.82	0.82	0.791	0.815	0.846	0.748	0.841	0.859	0.73
137.4	0.831	0.805	0.767	0.819	0.88	0.78	0.81	0.843	0.779	0.832	0.85	0.779	0.843	0.867	0.796	0.819	0.82	0.791	0.815	0.846	0.747	0.841	0.859	0.73
137.6	0.831	0.805	0.766	0.819	0.88	0.78	0.81	0.843	0.779	0.833	0.85	0.779	0.843	0.867	0.795	0.82	0.82	0.791	0.814	0.847	0.747	0.841	0.859	0.73
137.8	0.831	0.805	0.766	0.819	0.88	0.78	0.81	0.843	0.779	0.833	0.85	0.779	0.843	0.867	0.795	0.819	0.82	0.792	0.814	0.847	0.747	0.841	0.859	0.729
138	0.831	0.805	0.766	0.819	0.88	0.78	0.81	0.843	0.779	0.833	0.85	0.779	0.843	0.867	0.795	0.819	0.82	0.792	0.813	0.847	0.746	0.841	0.859	0.729
138.2	0.831	0.805	0.766	0.819	0.88	0.78	0.81	0.843	0.779	0.834	0.851	0.779	0.843	0.867	0.795	0.819	0.819	0.792	0.813	0.847	0.746	0.841	0.86	0.729
138.4	0.832	0.806	0.766	0.819	0.88	0.78	0.81	0.843	0.779	0.834	0.851	0.779	0.843	0.867	0.795	0.819	0.819	0.792	0.813	0.846	0.745	0.841	0.86	0.73
138.6	0.831	0.806	0.766	0.819	0.88	0.78	0.81	0.843	0.779	0.834	0.851	0.779	0.842	0.867	0.796	0.819	0.819	0.793	0.812	0.846	0.745	0.842	0.86	0.73
138.8	0.831	0.806	0.766	0.819	0.88	0.78	0.81	0.843	0.78	0.834	0.851	0.779	0.842	0.867	0.796	0.819	0.819	0.793	0.812	0.846	0.745	0.842	0.86	0.73
139	0.831	0.806	0.767	0.819	0.88	0.78	0.81	0.843	0.78	0.834	0.851	0.779	0.842	0.867	0.796	0.82	0.819	0.793	0.812	0.846	0.745	0.842	0.86	0.73
139.2	0.831	0.806	0.767	0.819	0.879	0.78	0.811	0.843	0.78	0.834	0.851	0.779	0.842	0.867	0.796	0.82	0.82	0.793	0.812	0.846	0.745	0.842	0.86	0.73
139.4	0.83	0.806	0.768	0.819	0.879	0.78	0.811	0.843	0.78	0.834	0.851	0.779	0.843	0.867	0.796	0.82	0.82	0.793	0.813	0.846	0.745	0.842	0.861	0.73
139.6	0.83	0.806	0.768	0.819	0.879	0.78	0.811	0.842	0.78	0.834	0.851	0.779	0.843	0.868	0.797	0.82	0.82	0.793	0.813	0.845	0.745	0.842	0.861	0.73
139.8	0.83	0.806	0.768	0.82	0.879	0.781	0.811	0.842	0.78	0.834	0.851	0.779	0.843	0.868	0.797	0.821	0.82	0.793	0.814	0.845	0.745	0.842	0.861	0.73
140	0.83	0.806	0.769	0.82	0.879	0.781	0.811	0.842	0.78	0.834	0.851	0.779	0.843	0.868	0.797	0.821	0.82	0.793	0.814	0.845	0.745	0.842	0.861	0.73
140.2	0.83	0.806	0.769	0.82	0.879	0.781	0.811	0.842	0.78	0.834	0.851	0.779	0.843	0.867	0.797	0.821	0.82	0.793	0.815	0.845	0.745	0.842	0.861	0.73
140.4	0.831	0.806	0.769	0.82	0.88	0.781	0.811	0.843	0.78	0.834	0.851	0.779	0.843	0.867	0.797	0.821	0.82	0.793	0.815	0.845	0.745	0.842	0.861	0.73
140.6	0.831	0.806	0.77	0.82	0.88	0.781	0.811	0.843	0.78	0.834	0.851	0.779	0.844	0.867	0.797	0.821	0.821	0.792	0.815	0.845	0.745	0.842	0.861	0.73
140.8	0.831	0.806	0.769	0.82	0.88	0.782	0.811	0.843	0.78	0.835	0.851	0.779	0.844	0.867	0.797	0.821	0.821	0.792	0.815	0.845	0.745	0.843	0.861	0.73
141	0.831	0.806	0.769	0.82	0.88	0.782	0.811	0.844	0.779	0.835	0.85	0.779	0.844	0.866	0.797	0.82	0.821	0.792	0.815	0.845	0.745	0.843	0.861	0.73
141.2	0.831	0.806	0.769	0.82	0.88	0.782	0.811	0.844	0.779	0.835	0.85	0.779	0.844	0.866	0.797	0.82	0.821	0.792	0.816	0.845	0.745	0.843	0.861	0.73
141.4	0.831	0.807	0.769	0.819	0.88	0.782	0.811	0.844	0.78	0.835	0.85	0.779	0.844	0.866	0.797	0.82	0.821	0.792	0.816	0.845	0.745	0.843	0.86	0.73
141.6	0.831	0.807	0.769	0.819	0.88	0.782	0.811	0.845	0.78	0.836	0.85	0.78	0.844	0.867	0.797	0.819	0.821	0.793	0.816	0.845	0.745	0.842	0.86	0.731
141.8	0.831	0.807	0.769	0.819	0.88	0.781	0.811	0.845	0.78	0.836	0.85	0.78	0.844	0.867	0.797	0.819	0.821	0.793	0.816	0.845	0.745	0.842	0.86	0.731
142	0.83	0.807	0.769	0.819	0.88	0.781	0.811	0.845	0.78	0.836	0.851	0.78	0.844	0.867	0.797	0.819	0.821	0.793	0.815	0.845	0.744	0.842	0.86	0.731
142.2	0.83	0.807	0.769	0.819	0.88	0.781	0.811	0.845	0.78	0.836	0.851	0.781	0.844	0.867	0.797	0.819	0.821	0.793	0.815	0.845	0.744	0.842	0.86	0.731
142.4	0.83	0.807	0.769	0.818	0.88	0.781	0.811	0.845	0.78	0.836	0.852	0.781	0.844	0.867	0.797	0.819	0.822	0.793	0.815	0.845	0.744	0.842	0.859	0.731
142.6	0.83	0.807	0.77	0.818	0.881	0.781	0.812	0.846	0.78	0.836	0.852	0.781	0.843	0.867	0.797	0.819	0.822	0.793	0.815	0.845	0.744	0.842	0.859	0.732
142.8	0.83	0.807	0.77	0.818	0.88	0.781	0.812	0.846	0.78	0.835	0.853	0.781	0.843	0.867	0.798	0.82	0.822	0.793	0.815	0.845	0.744	0.842	0.859	0.731
143	0.83	0.807	0.77	0.818	0.88	0.781	0.812	0.845	0.78	0.835	0.853	0.782	0.843	0.868	0.798	0.82	0.822	0.793	0.815	0.845	0.744	0.842	0.859	0.731
143.2	0.83	0.807	0.77	0.818	0.88	0.781	0.813	0.845	0.78	0.835	0.853	0.782	0.843	0.868	0.797	0.82	0.822	0.793	0.815	0.845	0.744	0.842	0.859	0.731
143.4	0.83	0.807	0.77	0.819	0.88	0.781	0.813	0.845	0.78	0.834	0.853	0.782	0.843	0.868	0.797	0.82	0.823	0.793	0.815	0.844	0.744	0.842	0.86	0.731
143.6	0.83	0.807	0.77	0.819	0.88	0.781	0.813	0.845	0.78	0.834	0.853	0.782	0.843	0.868	0.797	0.82	0.823	0.793	0.815	0.844	0.744	0.842	0.86	0.731
143.8	0.831	0.807	0.77	0.819	0.88	0.781	0.813	0.845	0.78	0.833	0.853	0.782	0.843	0.869	0.797	0.82	0.823	0.793	0.815	0.844	0.745	0.843	0.86	0.731
144	0.831	0.807	0.77	0.82	0.88	0.781	0.813	0.845	0.78	0.833	0.853	0.782	0.842	0.868	0.797	0.82	0.823	0.793	0.815	0.844	0.745	0.843	0.861	0.731
144.2	0.831	0.807	0.77	0.82	0.881	0.781	0.813	0.845	0.78	0.833	0.853	0.781	0.843	0.868	0.797	0.82	0.823	0.793	0.815	0.844	0.745	0.843	0.861	0.73
144.4	0.832	0.807	0.769	0.821	0.881	0.781	0.813	0.845	0.78	0.833	0.853	0.781	0.843	0.868	0.797	0.82	0.823	0.793	0.815	0.844	0.745	0.843	0.861	0.73
144.6	0.832	0.807	0.769	0.821	0.881	0.781	0.813	0.845	0.779	0.833	0.853	0.78	0.843	0.868	0.797	0.82	0.823	0.793	0.816	0.844	0.745	0.843	0.861	0.731
144.8	0.832	0.807	0.769	0.821	0.881	0.781	0.813	0.845	0.779	0.833	0.853	0.78	0.843	0.869	0.797	0.82	0.823	0.793	0.816	0.844	0.745	0.843	0.861	0.731
145	0.832	0.807	0.769	0.821	0.881	0.781	0.813	0.845	0.779	0.833	0.852	0.78	0.843	0.869	0.797	0.82	0.823	0.793	0.816	0.844	0.746	0.843	0.861	0.731
145.2	0.832	0.807	0.769	0.822	0.881	0.78	0.812	0.845	0.779	0.834	0.852	0.779	0.844	0.869	0.797	0.82	0.823	0.793	0.816	0.844	0.746	0.843	0.861	0.731
145.4	0.833	0.807	0.769	0.822	0.881	0.78	0.812	0.845	0.78	0.834	0.852	0.779	0.844	0.869	0.798	0.821	0.823	0.793	0.816	0.844	0.746	0.843	0.861	0.732
145.6	0.833	0.807	0.769	0.822	0.881	0.78	0.812	0.845	0.78	0.835	0.852	0.779	0.844	0.869	0.798	0.821	0.823	0.793	0.816	0.845	0.746	0.843	0.861	0.732
145.8	0.833	0.807	0.77	0.822	0.881	0.78	0.812	0.845	0.78	0.835	0.852	0.779	0.844	0.87	0.798	0.821	0.823	0.793	0.816	0.845	0.746	0.843	0.861	0.732
146	0.833	0.807	0.77	0.822	0.881	0.78	0.812	0.845	0.78	0.836	0.852	0.779	0.844	0.87	0.798	0.821	0.823	0.793	0.816	0.845	0.746	0.844	0.861	0.732
146.2	0.833	0.807	0.771	0.822	0.881	0.78	0.812	0.845	0.78	0.836	0.852	0.78	0.844	0.87	0.799	0.822	0.823	0.793	0.816	0.846	0.746	0.844	0.861	0.732
146.4	0.833	0.807	0.771	0.822	0.882	0.78	0.812	0.845	0.78	0.836	0.853	0.78	0.844	0.87	0.799	0.822	0.823	0.793	0.816	0.846	0.746	0.843	0.861	0.732
146.6	0.833	0.808	0.772	0.822	0.882	0.78	0.812	0.845	0.78	0.836	0.853	0.78	0.844	0.87	0.799	0.822	0.823	0.793	0.817	0.846	0.746	0.843	0.861	0.732
146.8	0.833	0.808	0.772	0.823	0.882	0.78	0.812	0.845	0.781	0.837	0.853	0.781	0.845	0.87	0.798	0.822	0.822	0.794	0.817	0.846	0.746	0.843	0.861	0.732
147	0.833	0.808	0.772	0.823	0.882	0.78	0.813	0.845	0.781	0.837	0.853	0.781	0.845	0.87	0.798	0.823	0.822	0.794	0.817	0.846	0.746	0.843	0.861	0.732
147.2	0.833	0.808	0.772	0.823	0.882	0.781	0.813	0.845	0.782	0.837	0.853	0.781	0.845	0.87	0.798	0.823	0.822	0.794	0.817	0.846	0.746	0.843	0.861	0.732
147.4	0.833	0.808	0.772	0.824	0.881	0.781	0.813	0.845	0.782	0.837	0.853	0.781	0.845	0.869	0.798	0.823	0.823	0.795	0.817	0.846	0.746	0.843	0.861	0.732
147.6	0.833	0.808	0.771	0.824	0.881	0.781	0.814	0.845	0.782	0.837	0.852	0.781	0.845	0.869	0.798	0.823	0.823	0.795	0.817	0.846	0.746	0.843	0.862	0.732
147.8	0.833	0.808	0.771	0.824	0.881	0.781	0.814	0.845	0.782	0.836	0.852	0.781	0.844	0.869	0.798	0.823	0.823	0.795	0.817	0.846	0.746	0.843	0.862	0.732
148	0.833	0.808	0.771	0.824	0.881	0.781	0.814	0.845	0.782	0.836	0.852	0.781	0.844	0.869	0.798	0.823	0.822	0.795	0.817	0.846	0.747	0.843	0.862	0.732
148.2	0.833	0.808	0.77	0.824	0.881	0.781	0.814	0.845	0.782	0.836	0.853	0.781	0.844	0.87	0.797	0.823	0.822	0.795	0.817	0.847	0.747	0.843	0.862	0.731
148.4	0.833	0.808	0.77	0.824	0.88	0.78	0.814	0.845	0.782	0.836	0.853	0.781	0.844	0.87	0.797	0.823	0.822	0.795	0.817	0.847	0.746	0.844	0.862	0.731
148.6	0.833	0.808	0.77	0.824	0.88	0.78	0.814	0.845	0.782	0.836	0.853	0.781	0.844	0.87	0.797	0.823	0.822	0.795	0.817	0.847	0.746	0.844	0.862	0.731
148.8	0.833	0.808	0.77	0.824	0.88	0.78	0.813	0.845	0.781	0.837	0.853	0.781	0.844	0.87	0.797	0.823	0.822	0.794	0.817	0.847	0.746	0.844	0.863	0.731
149	0.833	0.808	0.77	0.823	0.88	0.78	0.813	0.845	0.781	0.837	0.853	0.781	0.843	0.87	0.797	0.823	0.822	0.794	0.817	0.847	0.746	0.844	0.863	0.731
149.2	0.833	0.808	0.77	0.823	0.88	0.78	0.813	0.845	0.781	0.837	0.853	0.781	0.843	0.871	0.797	0.822	0.822	0.794	0.817	0.847	0.746	0.845	0.863	0.731
149.4	0.832	0.808	0.77	0.822	0.88	0.78	0.813	0.845	0.781	0.837	0.854	0.781	0.843	0.871	0.797	0.822	0.822	0.794	0.817	0.847	0.746	0.845	0.863	0.731
149.6	0.832	0.808	0.771	0.822	0.88	0.78	0.813	0.845	0.781	0.837	0.854	0.781	0.843	0.871	0.797	0.822	0.822	0.793	0.817	0.847	0.746	0.845	0.863	0.731
149.8	0.832	0.808	0.771	0.821	0.88	0.78	0.812	0.845	0.78	0.837	0.854	0.781	0.843	0.872	0.797	0.822	0.822	0.793	0.817	0.847	0.746	0.846	0.863	0.731
150	0.832	0.808	0.771	0.821	0.88	0.78	0.812	0.845	0.78	0.837	0.854	0.781	0.843	0.872	0.797	0.822	0.822	0.793	0.817	0.847	0.746	0.846	0.863	0.731
150.2	0.829	0.805	0.768	0.818	0.877	0.777	0.81	0.842	0.777	0.834	0.851	0.778	0.84	0.868	0.794	0.818	0.819	0.79	0.813	0.843	0.741	0.841	0.857	0.726
150.4	0.825	0.801	0.765	0.815	0.873	0.775	0.807	0.838	0.772	0.83	0.847	0.774	0.836	0.863	0.79	0.814	0.817	0.787	0.809	0.838	0.736	0.835	0.85	0.721
150.6	0.821	0.798	0.761	0.811	0.869	0.772	0.804	0.834	0.768	0.826	0.843	0.771	0.832	0.858	0.786	0.809	0.814	0.784	0.804	0.833	0.73	0.829	0.843	0.716
150.8	0.817	0.794	0.757	0.808	0.864	0.768	0.8	0.829	0.763	0.822	0.838	0.766	0.828	0.852	0.782	0.804	0.811	0.78	0.799	0.828	0.724	0.822	0.836	0.709
151	0.812	0.79	0.754	0.804	0.86	0.765	0.797	0.824	0.758	0.817	0.834	0.762	0.824	0.846	0.777	0.799	0.807	0.776	0.793	0.822	0.718	0.815	0.828	0.703
151.2	0.808	0.786	0.75	0.8	0.855	0.762	0.793	0.819	0.752	0.812	0.829	0.758	0.82	0.84	0.772	0.794	0.804	0.772	0.788	0.817	0.712	0.808	0.821	0.697
151.4	0.803	0.782	0.746	0.796	0.85	0.759	0.789	0.815	0.747	0.808	0.825	0.754	0.816	0.834	0.767	0.79	0.8	0.769	0.783	0.812	0.707	0.802	0.813	0.691
151.6	0.799	0.779	0.743	0.793	0.846	0.756	0.786	0.81	0.743	0.804	0.821	0.75	0.812	0.829	0.763	0.785	0.797	0.765	0.779	0.807	0.702	0.795	0.806	0.685
151.8	0.795	0.775	0.74	0.79	0.841	0.753	0.782	0.806	0.738	0.801	0.817	0.746	0.809	0.824	0.758	0.781	0.793	0.762	0.775	0.802	0.697	0.79	0.8	0.679
152	0.791	0.773	0.737	0.787	0.837	0.751	0.779	0.803	0.735	0.798	0.813	0.743	0.807	0.82	0.754	0.778	0.79	0.759	0.771	0.799	0.693	0.785	0.795	0.675
152.2	0.788	0.77	0.735	0.785	0.834	0.749	0.777	0.8	0.732	0.795	0.81	0.741	0.805	0.816	0.751	0.775	0.787	0.757	0.769	0.796	0.691	0.782	0.791	0.671
152.4	0.786	0.769	0.734	0.783	0.831	0.746	0.775	0.798	0.73	0.793	0.808	0.739	0.803	0.813	0.748	0.773	0.785	0.755	0.767	0.793	0.689	0.779	0.787	0.668
152.6	0.783	0.767	0.732	0.782	0.828	0.745	0.773	0.796	0.728	0.792	0.806	0.737	0.801	0.81	0.746	0.771	0.783	0.754	0.765	0.791	0.687	0.776	0.784	0.664
152.8	0.781	0.766	0.731	0.781	0.826	0.744	0.772	0.793	0.726	0.79	0.804	0.736	0.8	0.807	0.743	0.77	0.781	0.752	0.763	0.789	0.685	0.773	0.781	0.661
153	0.779	0.765	0.729	0.78	0.823	0.742	0.77	0.791	0.724	0.788	0.802	0.735	0.799	0.805	0.741	0.768	0.779	0.751	0.761	0.787	0.683	0.771	0.778	0.658
153.2	0.777	0.764	0.728	0.778	0.821	0.741	0.769	0.79	0.723	0.787	0.801	0.734	0.797	0.803	0.739	0.767	0.778	0.75	0.76	0.785	0.682	0.768	0.775	0.656
153.4	0.775	0.762	0.727	0.777	0.819	0.74	0.768	0.788	0.722	0.785	0.799	0.732	0.796	0.801	0.737	0.766	0.777	0.748	0.758	0.783	0.68	0.766	0.772	0.653
153.6	0.774	0.761	0.726	0.776	0.816	0.739	0.767	0.786	0.72	0.784	0.798	0.731	0.795	0.799	0.735	0.765	0.775	0.747	0.757	0.781	0.679	0.764	0.77	0.65
153.8	0.772	0.76	0.724	0.775	0.814	0.738	0.767	0.785	0.719	0.783	0.796	0.73	0.794	0.797	0.734	0.764	0.774	0.746	0.756	0.78	0.678	0.762	0.767	0.648
154	0.771	0.759	0.723	0.773	0.812	0.737	0.766	0.783	0.718	0.782	0.795	0.729	0.793	0.796	0.732	0.763	0.773	0.745	0.755	0.778	0.676	0.76	0.764	0.646
154.2	0.769	0.759	0.722	0.772	0.81	0.735	0.765	0.782	0.717	0.781	0.794	0.729	0.792	0.794	0.731	0.761	0.772	0.744	0.754	0.777	0.675	0.758	0.761	0.643
154.4	0.768	0.758	0.721	0.771	0.808	0.734	0.764	0.781	0.716	0.78	0.792	0.728	0.79	0.792	0.729	0.76	0.771	0.743	0.752	0.775	0.674	0.756	0.759	0.641
154.6	0.767	0.757	0.72	0.77	0.806	0.733	0.764	0.779	0.715	0.779	0.791	0.727	0.789	0.79	0.727	0.76	0.77	0.742	0.751	0.774	0.673	0.754	0.756	0.639
154.8	0.766	0.756	0.719	0.768	0.805	0.732	0.763	0.778	0.714	0.777	0.79	0.726	0.788	0.789	0.726	0.759	0.769	0.741	0.75	0.773	0.672	0.752	0.754	0.637
155	0.765	0.756	0.718	0.767	0.803	0.732	0.762	0.777	0.713	0.776	0.789	0.725	0.787	0.787	0.724	0.758	0.768	0.74	0.749	0.771	0.67	0.75	0.751	0.635
155.2	0.764	0.755	0.717	0.766	0.802	0.731	0.762	0.775	0.712	0.775	0.788	0.724	0.786	0.785	0.723	0.757	0.767	0.74	0.748	0.77	0.669	0.748	0.749	0.633
155.4	0.763	0.754	0.716	0.765	0.801	0.73	0.761	0.774	0.712	0.774	0.787	0.723	0.786	0.783	0.721	0.757	0.766	0.739	0.746	0.769	0.668	0.747	0.747	0.631
155.6	0.762	0.753	0.716	0.764	0.8	0.729	0.761	0.773	0.711	0.773	0.785	0.722	0.785	0.782	0.72	0.756	0.765	0.738	0.745	0.768	0.667	0.745	0.745	0.63
155.8	0.761	0.752	0.715	0.763	0.799	0.728	0.76	0.772	0.71	0.772	0.784	0.721	0.784	0.78	0.718	0.755	0.764	0.737	0.744	0.767	0.666	0.744	0.743	0.628
156	0.76	0.752	0.714	0.762	0.798	0.727	0.759	0.772	0.709	0.771	0.783	0.72	0.783	0.779	0.717	0.754	0.763	0.736	0.743	0.766	0.665	0.742	0.741	0.627
156.2	0.759	0.751	0.714	0.761	0.797	0.727	0.759	0.771	0.709	0.77	0.782	0.719	0.782	0.777	0.716	0.754	0.762	0.736	0.741	0.765	0.665	0.741	0.739	0.625
156.4	0.758	0.75	0.713	0.76	0.796	0.726	0.758	0.77	0.708	0.769	0.781	0.718	0.781	0.776	0.715	0.753	0.761	0.735	0.74	0.764	0.664	0.739	0.737	0.623
156.6	0.757	0.749	0.713	0.759	0.795	0.726	0.757	0.769	0.707	0.768	0.78	0.718	0.78	0.774	0.714	0.752	0.76	0.734	0.739	0.763	0.663	0.738	0.736	0.622
156.8	0.756	0.749	0.712	0.758	0.794	0.726	0.757	0.768	0.707	0.767	0.779	0.717	0.779	0.773	0.713	0.751	0.759	0.734	0.739	0.762	0.662	0.737	0.734	0.62
157	0.755	0.748	0.711	0.757	0.792	0.725	0.756	0.768	0.706	0.766	0.778	0.716	0.778	0.772	0.712	0.751	0.758	0.733	0.738	0.762	0.661	0.736	0.732	0.618
157.2	0.754	0.747	0.71	0.757	0.791	0.725	0.755	0.767	0.705	0.765	0.777	0.716	0.777	0.77	0.711	0.75	0.757	0.733	0.737	0.761	0.66	0.735	0.731	0.617
157.4	0.753	0.746	0.71	0.756	0.79	0.724	0.755	0.766	0.704	0.764	0.777	0.715	0.776	0.769	0.71	0.749	0.756	0.732	0.736	0.76	0.66	0.733	0.729	0.615
157.6	0.753	0.745	0.709	0.755	0.789	0.723	0.754	0.765	0.703	0.764	0.776	0.714	0.776	0.768	0.709	0.749	0.756	0.732	0.735	0.759	0.659	0.732	0.728	0.614
157.8	0.752	0.745	0.708	0.754	0.788	0.722	0.754	0.765	0.703	0.763	0.775	0.714	0.775	0.766	0.708	0.748	0.755	0.731	0.734	0.758	0.658	0.732	0.726	0.612
158	0.751	0.744	0.707	0.754	0.787	0.721	0.753	0.764	0.702	0.763	0.775	0.713	0.774	0.765	0.707	0.747	0.754	0.73	0.733	0.757	0.657	0.731	0.725	0.611
158.2	0.751	0.743	0.707	0.753	0.786	0.721	0.753	0.764	0.701	0.762	0.774	0.713	0.773	0.764	0.707	0.747	0.754	0.73	0.732	0.757	0.656	0.73	0.723	0.61
158.4	0.75	0.743	0.706	0.753	0.785	0.72	0.753	0.763	0.7	0.762	0.773	0.712	0.773	0.763	0.706	0.746	0.753	0.729	0.732	0.756	0.655	0.729	0.722	0.609
158.6	0.75	0.742	0.706	0.752	0.784	0.719	0.752	0.762	0.699	0.761	0.773	0.712	0.772	0.762	0.705	0.746	0.753	0.728	0.731	0.755	0.654	0.728	0.72	0.607
158.8	0.749	0.741	0.705	0.751	0.783	0.718	0.752	0.762	0.699	0.76	0.772	0.711	0.772	0.762	0.704	0.745	0.752	0.728	0.73	0.755	0.653	0.728	0.719	0.606
159	0.749	0.741	0.704	0.751	0.783	0.718	0.752	0.761	0.698	0.76	0.771	0.71	0.771	0.761	0.703	0.745	0.752	0.727	0.73	0.754	0.653	0.727	0.717	0.605
159.2	0.748	0.74	0.704	0.75	0.782	0.717	0.751	0.76	0.697	0.759	0.771	0.71	0.771	0.76	0.702	0.744	0.751	0.726	0.729	0.753	0.652	0.726	0.716	0.604
159.4	0.748	0.74	0.703	0.75	0.781	0.716	0.751	0.76	0.697	0.758	0.77	0.709	0.771	0.76	0.701	0.744	0.751	0.726	0.728	0.752	0.651	0.725	0.714	0.603
159.6	0.747	0.739	0.703	0.749	0.78	0.716	0.751	0.759	0.696	0.758	0.769	0.709	0.77	0.76	0.7	0.743	0.75	0.725	0.727	0.751	0.65	0.724	0.713	0.603
159.8	0.747	0.738	0.702	0.748	0.778	0.715	0.75	0.758	0.696	0.757	0.769	0.708	0.77	0.759	0.699	0.743	0.75	0.724	0.727	0.751	0.65	0.723	0.711	0.601
160	0.746	0.738	0.702	0.748	0.777	0.715	0.75	0.758	0.695	0.756	0.768	0.708	0.769	0.758	0.699	0.742	0.749	0.723	0.726	0.75	0.649	0.722	0.71	0.6
160.2	0.745	0.737	0.702	0.747	0.776	0.714	0.749	0.757	0.695	0.755	0.767	0.707	0.768	0.757	0.698	0.742	0.749	0.723	0.725	0.749	0.648	0.721	0.708	0.599
160.4	0.745	0.737	0.702	0.746	0.775	0.714	0.749	0.757	0.694	0.755	0.766	0.707	0.768	0.757	0.697	0.741	0.748	0.723	0.725	0.749	0.648	0.721	0.707	0.598
160.6	0.744	0.736	0.701	0.746	0.774	0.713	0.748	0.756	0.694	0.754	0.766	0.706	0.767	0.756	0.697	0.74	0.748	0.722	0.724	0.748	0.647	0.72	0.706	0.596
160.8	0.744	0.736	0.701	0.745	0.773	0.713	0.748	0.755	0.693	0.753	0.765	0.706	0.767	0.755	0.696	0.739	0.747	0.722	0.723	0.747	0.647	0.719	0.705	0.595
161	0.743	0.736	0.7	0.745	0.772	0.712	0.747	0.755	0.693	0.753	0.764	0.705	0.766	0.754	0.695	0.739	0.747	0.722	0.722	0.747	0.647	0.718	0.704	0.593
161.2	0.743	0.735	0.7	0.744	0.771	0.712	0.747	0.754	0.692	0.752	0.763	0.705	0.766	0.753	0.695	0.738	0.746	0.721	0.722	0.746	0.646	0.717	0.703	0.592
161.4	0.742	0.735	0.699	0.743	0.771	0.711	0.746	0.754	0.691	0.752	0.763	0.704	0.765	0.752	0.694	0.738	0.746	0.721	0.721	0.746	0.646	0.716	0.703	0.591
161.6	0.742	0.734	0.699	0.743	0.77	0.711	0.746	0.753	0.691	0.751	0.762	0.703	0.765	0.751	0.693	0.737	0.745	0.72	0.72	0.745	0.645	0.715	0.702	0.59
161.8	0.742	0.734	0.698	0.742	0.769	0.71	0.746	0.753	0.69	0.75	0.762	0.703	0.764	0.75	0.693	0.737	0.745	0.72	0.72	0.744	0.645	0.714	0.701	0.589
162	0.741	0.733	0.698	0.742	0.769	0.71	0.746	0.752	0.69	0.75	0.761	0.703	0.764	0.749	0.692	0.736	0.744	0.719	0.72	0.744	0.644	0.714	0.7	0.587
162.2	0.741	0.733	0.697	0.741	0.768	0.71	0.746	0.751	0.689	0.749	0.761	0.702	0.764	0.748	0.692	0.736	0.744	0.719	0.719	0.743	0.644	0.713	0.699	0.586
162.4	0.741	0.733	0.697	0.741	0.768	0.709	0.746	0.751	0.688	0.748	0.761	0.702	0.763	0.747	0.691	0.735	0.743	0.718	0.719	0.743	0.643	0.712	0.698	0.585
162.6	0.741	0.732	0.696	0.74	0.767	0.709	0.745	0.75	0.688	0.748	0.76	0.702	0.763	0.747	0.691	0.734	0.742	0.718	0.719	0.742	0.643	0.712	0.698	0.585
162.8	0.74	0.732	0.696	0.74	0.766	0.708	0.745	0.75	0.687	0.747	0.76	0.701	0.763	0.746	0.69	0.734	0.742	0.717	0.718	0.741	0.642	0.711	0.697	0.584
163	0.74	0.731	0.695	0.739	0.766	0.708	0.745	0.749	0.687	0.746	0.76	0.701	0.763	0.746	0.689	0.733	0.741	0.716	0.718	0.741	0.642	0.711	0.696	0.583
163.2	0.74	0.731	0.695	0.739	0.765	0.707	0.744	0.749	0.686	0.746	0.759	0.701	0.762	0.745	0.688	0.733	0.74	0.715	0.718	0.74	0.642	0.71	0.695	0.583
163.4	0.739	0.73	0.694	0.738	0.764	0.707	0.744	0.749	0.686	0.745	0.759	0.7	0.762	0.745	0.687	0.733	0.74	0.715	0.717	0.739	0.641	0.71	0.694	0.582
163.6	0.739	0.73	0.694	0.738	0.763	0.706	0.743	0.748	0.685	0.744	0.758	0.7	0.762	0.744	0.686	0.732	0.74	0.714	0.717	0.739	0.641	0.709	0.694	0.581
163.8	0.738	0.729	0.694	0.737	0.762	0.706	0.743	0.748	0.685	0.744	0.758	0.699	0.761	0.743	0.685	0.732	0.739	0.714	0.717	0.738	0.64	0.708	0.692	0.58
164	0.738	0.729	0.693	0.737	0.762	0.705	0.742	0.747	0.684	0.743	0.757	0.699	0.761	0.742	0.684	0.732	0.739	0.713	0.716	0.737	0.639	0.707	0.691	0.58
164.2	0.737	0.729	0.693	0.737	0.761	0.704	0.741	0.747	0.684	0.743	0.757	0.698	0.76	0.741	0.684	0.732	0.739	0.713	0.715	0.737	0.639	0.707	0.691	0.579
164.4	0.737	0.729	0.692	0.736	0.761	0.704	0.74	0.747	0.684	0.743	0.756	0.698	0.76	0.741	0.683	0.731	0.738	0.713	0.715	0.736	0.638	0.706	0.69	0.578
164.6	0.737	0.728	0.692	0.736	0.76	0.703	0.74	0.747	0.683	0.743	0.756	0.697	0.759	0.74	0.682	0.731	0.738	0.713	0.714	0.736	0.637	0.705	0.689	0.577
164.8	0.736	0.728	0.692	0.735	0.76	0.702	0.739	0.746	0.683	0.742	0.755	0.697	0.758	0.74	0.682	0.731	0.738	0.712	0.713	0.735	0.637	0.704	0.688	0.576
165	0.736	0.728	0.691	0.735	0.76	0.702	0.739	0.746	0.683	0.742	0.755	0.696	0.758	0.739	0.681	0.731	0.737	0.712	0.713	0.735	0.636	0.704	0.687	0.576
165.2	0.736	0.728	0.691	0.735	0.76	0.702	0.739	0.746	0.682	0.742	0.754	0.696	0.757	0.739	0.681	0.73	0.737	0.712	0.712	0.734	0.636	0.703	0.686	0.575
165.4	0.736	0.727	0.69	0.734	0.759	0.701	0.738	0.745	0.682	0.742	0.754	0.695	0.757	0.738	0.681	0.73	0.736	0.712	0.711	0.734	0.635	0.703	0.686	0.574
165.6	0.736	0.727	0.69	0.734	0.759	0.701	0.738	0.745	0.682	0.742	0.753	0.695	0.756	0.738	0.68	0.729	0.735	0.712	0.711	0.733	0.634	0.702	0.685	0.574
165.8	0.735	0.727	0.69	0.734	0.758	0.701	0.738	0.744	0.682	0.741	0.753	0.695	0.755	0.737	0.68	0.729	0.734	0.711	0.711	0.733	0.634	0.702	0.684	0.573
166	0.735	0.726	0.689	0.734	0.758	0.701	0.738	0.744	0.682	0.741	0.753	0.694	0.755	0.737	0.68	0.728	0.734	0.711	0.71	0.732	0.633	0.701	0.683	0.572
166.2	0.735	0.726	0.689	0.733	0.757	0.701	0.738	0.744	0.682	0.74	0.752	0.694	0.754	0.737	0.68	0.727	0.733	0.71	0.71	0.732	0.633	0.701	0.682	0.572
166.4	0.734	0.725	0.688	0.733	0.757	0.7	0.738	0.743	0.681	0.74	0.752	0.693	0.754	0.736	0.679	0.727	0.733	0.71	0.71	0.732	0.633	0.7	0.681	0.571
166.6	0.734	0.725	0.688	0.732	0.756	0.7	0.738	0.743	0.681	0.739	0.751	0.693	0.754	0.735	0.679	0.726	0.732	0.71	0.71	0.731	0.633	0.699	0.68	0.571
166.8	0.733	0.725	0.688	0.732	0.755	0.7	0.737	0.743	0.681	0.739	0.75	0.692	0.753	0.735	0.679	0.726	0.732	0.709	0.709	0.731	0.632	0.699	0.68	0.57
167	0.733	0.724	0.687	0.731	0.754	0.7	0.737	0.743	0.68	0.738	0.75	0.692	0.753	0.734	0.678	0.725	0.732	0.709	0.709	0.73	0.632	0.698	0.679	0.57
167.2	0.732	0.724	0.687	0.73	0.754	0.699	0.737	0.742	0.68	0.738	0.749	0.691	0.753	0.733	0.678	0.725	0.732	0.708	0.709	0.73	0.632	0.697	0.678	0.569
167.4	0.731	0.723	0.687	0.729	0.753	0.699	0.737	0.742	0.68	0.737	0.749	0.691	0.752	0.732	0.677	0.724	0.732	0.708	0.708	0.73	0.632	0.697	0.677	0.569
167.6	0.731	0.723	0.687	0.729	0.752	0.698	0.736	0.741	0.68	0.737	0.748	0.691	0.752	0.731	0.676	0.724	0.732	0.708	0.708	0.729	0.631	0.696	0.676	0.569
167.8	0.73	0.723	0.687	0.729	0.752	0.698	0.736	0.741	0.68	0.736	0.748	0.69	0.751	0.731	0.676	0.724	0.731	0.708	0.707	0.729	0.631	0.695	0.675	0.568
168	0.73	0.722	0.687	0.728	0.751	0.698	0.736	0.74	0.679	0.736	0.747	0.69	0.751	0.73	0.675	0.724	0.731	0.707	0.707	0.728	0.63	0.695	0.675	0.567
168.2	0.729	0.722	0.686	0.728	0.751	0.697	0.735	0.74	0.679	0.736	0.747	0.69	0.751	0.73	0.675	0.723	0.731	0.707	0.706	0.728	0.629	0.695	0.674	0.567
168.4	0.729	0.721	0.686	0.728	0.75	0.697	0.735	0.74	0.678	0.736	0.747	0.689	0.75	0.73	0.674	0.723	0.731	0.707	0.706	0.728	0.629	0.694	0.674	0.566
168.6	0.729	0.721	0.686	0.728	0.75	0.696	0.735	0.739	0.678	0.736	0.746	0.689	0.75	0.729	0.674	0.723	0.731	0.707	0.705	0.727	0.628	0.694	0.674	0.566
168.8	0.729	0.721	0.685	0.728	0.75	0.696	0.735	0.739	0.677	0.736	0.746	0.689	0.75	0.729	0.673	0.722	0.731	0.707	0.705	0.727	0.628	0.694	0.673	0.565
169	0.728	0.72	0.685	0.728	0.749	0.696	0.734	0.738	0.677	0.735	0.746	0.689	0.75	0.729	0.673	0.722	0.73	0.707	0.704	0.727	0.628	0.694	0.673	0.565
169.2	0.728	0.72	0.685	0.727	0.749	0.695	0.734	0.738	0.676	0.735	0.746	0.689	0.75	0.729	0.673	0.721	0.73	0.706	0.704	0.727	0.627	0.694	0.673	0.564
169.4	0.728	0.72	0.685	0.727	0.748	0.695	0.733	0.737	0.676	0.735	0.746	0.689	0.75	0.728	0.672	0.721	0.729	0.706	0.703	0.726	0.627	0.693	0.672	0.564
169.6	0.727	0.719	0.684	0.727	0.748	0.695	0.733	0.737	0.676	0.734	0.745	0.688	0.749	0.728	0.672	0.721	0.729	0.706	0.703	0.726	0.626	0.693	0.672	0.563
169.8	0.727	0.719	0.684	0.727	0.747	0.695	0.733	0.736	0.675	0.734	0.745	0.688	0.749	0.728	0.671	0.721	0.728	0.705	0.703	0.726	0.626	0.693	0.672	0.562
170	0.727	0.718	0.684	0.727	0.747	0.694	0.732	0.736	0.675	0.733	0.745	0.688	0.749	0.727	0.671	0.721	0.728	0.705	0.702	0.725	0.625	0.692	0.671	0.562
170.2	0.726	0.718	0.683	0.726	0.747	0.694	0.732	0.736	0.674	0.733	0.744	0.688	0.749	0.727	0.671	0.721	0.728	0.704	0.702	0.725	0.625	0.692	0.671	0.561
170.4	0.726	0.717	0.683	0.726	0.747	0.694	0.732	0.736	0.674	0.732	0.744	0.687	0.749	0.726	0.67	0.721	0.728	0.704	0.702	0.724	0.625	0.691	0.67	0.56
170.6	0.726	0.717	0.683	0.725	0.746	0.693	0.731	0.736	0.673	0.731	0.744	0.687	0.75	0.726	0.67	0.721	0.727	0.703	0.702	0.724	0.625	0.69	0.67	0.56
170.8	0.726	0.717	0.682	0.725	0.746	0.693	0.731	0.736	0.673	0.73	0.743	0.687	0.75	0.725	0.67	0.721	0.727	0.703	0.702	0.724	0.624	0.69	0.669	0.559
171	0.725	0.717	0.682	0.724	0.746	0.692	0.731	0.735	0.673	0.73	0.743	0.686	0.75	0.725	0.67	0.721	0.727	0.702	0.701	0.723	0.624	0.689	0.668	0.559
171.2	0.725	0.716	0.682	0.724	0.745	0.692	0.73	0.735	0.673	0.73	0.743	0.686	0.749	0.725	0.669	0.721	0.726	0.702	0.701	0.723	0.624	0.689	0.668	0.558
171.4	0.725	0.716	0.682	0.723	0.745	0.691	0.73	0.735	0.672	0.729	0.742	0.685	0.749	0.724	0.669	0.72	0.726	0.701	0.701	0.723	0.624	0.688	0.667	0.557
171.6	0.725	0.716	0.682	0.723	0.744	0.691	0.73	0.735	0.672	0.729	0.742	0.685	0.748	0.724	0.668	0.72	0.725	0.701	0.701	0.722	0.623	0.688	0.666	0.557
171.8	0.725	0.715	0.681	0.722	0.744	0.691	0.729	0.735	0.672	0.729	0.742	0.684	0.748	0.724	0.668	0.72	0.725	0.7	0.701	0.722	0.623	0.688	0.666	0.557
172	0.725	0.715	0.681	0.722	0.744	0.691	0.729	0.735	0.672	0.729	0.742	0.684	0.747	0.723	0.668	0.719	0.725	0.7	0.701	0.722	0.622	0.688	0.665	0.556
172.2	0.725	0.715	0.681	0.722	0.744	0.691	0.729	0.734	0.672	0.729	0.742	0.684	0.746	0.723	0.668	0.719	0.724	0.7	0.701	0.722	0.622	0.687	0.665	0.556
172.4	0.725	0.715	0.68	0.721	0.743	0.691	0.729	0.734	0.671	0.728	0.741	0.683	0.746	0.723	0.668	0.718	0.724	0.7	0.701	0.722	0.621	0.687	0.664	0.556
172.6	0.725	0.715	0.68	0.721	0.743	0.691	0.729	0.733	0.671	0.728	0.741	0.683	0.746	0.722	0.668	0.718	0.724	0.7	0.701	0.721	0.621	0.687	0.664	0.555
172.8	0.724	0.715	0.68	0.72	0.743	0.691	0.728	0.733	0.671	0.728	0.741	0.683	0.745	0.721	0.667	0.717	0.723	0.7	0.701	0.721	0.62	0.687	0.663	0.555
173	0.724	0.715	0.679	0.72	0.742	0.691	0.728	0.732	0.671	0.728	0.741	0.683	0.745	0.721	0.667	0.717	0.723	0.699	0.701	0.721	0.62	0.686	0.663	0.554
173.2	0.724	0.714	0.679	0.72	0.742	0.691	0.728	0.732	0.671	0.728	0.74	0.683	0.744	0.72	0.667	0.717	0.722	0.699	0.701	0.72	0.62	0.686	0.663	0.554
173.4	0.724	0.714	0.679	0.72	0.741	0.69	0.728	0.731	0.67	0.728	0.74	0.682	0.744	0.72	0.667	0.717	0.722	0.699	0.7	0.719	0.619	0.685	0.662	0.554
173.6	0.724	0.714	0.678	0.719	0.741	0.69	0.728	0.731	0.67	0.727	0.74	0.682	0.744	0.72	0.666	0.717	0.721	0.698	0.7	0.719	0.619	0.685	0.662	0.553
173.8	0.724	0.714	0.678	0.719	0.741	0.69	0.728	0.731	0.67	0.727	0.739	0.682	0.743	0.719	0.666	0.717	0.721	0.698	0.7	0.718	0.619	0.684	0.662	0.553
174	0.724	0.714	0.678	0.719	0.74	0.69	0.728	0.731	0.67	0.727	0.739	0.682	0.743	0.719	0.666	0.717	0.721	0.698	0.7	0.718	0.618	0.684	0.661	0.552
174.2	0.724	0.714	0.677	0.719	0.74	0.689	0.727	0.73	0.669	0.726	0.739	0.682	0.743	0.718	0.665	0.717	0.72	0.697	0.699	0.717	0.618	0.683	0.661	0.552
174.4	0.723	0.714	0.677	0.719	0.74	0.689	0.727	0.73	0.669	0.726	0.738	0.682	0.743	0.718	0.665	0.717	0.72	0.697	0.698	0.717	0.618	0.682	0.66	0.551
174.6	0.723	0.714	0.677	0.719	0.739	0.689	0.727	0.73	0.669	0.726	0.738	0.681	0.743	0.718	0.665	0.717	0.72	0.697	0.698	0.716	0.617	0.682	0.66	0.551
174.8	0.723	0.714	0.677	0.719	0.739	0.688	0.727	0.73	0.668	0.725	0.738	0.681	0.743	0.717	0.665	0.716	0.72	0.696	0.697	0.716	0.617	0.681	0.659	0.55
175	0.722	0.713	0.677	0.718	0.738	0.688	0.726	0.73	0.668	0.725	0.738	0.681	0.742	0.717	0.664	0.716	0.72	0.696	0.696	0.716	0.616	0.68	0.659	0.55
175.2	0.722	0.713	0.677	0.718	0.738	0.688	0.726	0.73	0.668	0.725	0.738	0.681	0.742	0.717	0.664	0.716	0.72	0.696	0.695	0.715	0.616	0.68	0.658	0.549
175.4	0.721	0.712	0.677	0.718	0.737	0.688	0.726	0.73	0.667	0.725	0.738	0.68	0.742	0.716	0.664	0.715	0.72	0.696	0.695	0.715	0.616	0.68	0.658	0.549
175.6	0.721	0.712	0.677	0.717	0.737	0.688	0.726	0.73	0.667	0.725	0.738	0.68	0.741	0.716	0.663	0.715	0.72	0.696	0.694	0.715	0.616	0.68	0.658	0.548
175.8	0.721	0.711	0.677	0.717	0.737	0.688	0.726	0.73	0.667	0.725	0.737	0.68	0.741	0.716	0.663	0.715	0.72	0.696	0.694	0.714	0.616	0.679	0.657	0.548
176	0.72	0.711	0.677	0.716	0.736	0.687	0.726	0.729	0.667	0.725	0.737	0.68	0.741	0.715	0.663	0.714	0.719	0.696	0.694	0.714	0.615	0.679	0.657	0.548
176.2	0.72	0.71	0.676	0.716	0.736	0.687	0.726	0.729	0.666	0.724	0.737	0.68	0.741	0.714	0.662	0.714	0.719	0.696	0.693	0.714	0.615	0.679	0.657	0.547
176.4	0.72	0.71	0.676	0.716	0.736	0.687	0.725	0.728	0.666	0.724	0.737	0.68	0.741	0.714	0.662	0.713	0.719	0.696	0.693	0.714	0.615	0.679	0.656	0.547
176.6	0.72	0.71	0.676	0.715	0.736	0.687	0.725	0.728	0.666	0.724	0.736	0.679	0.741	0.714	0.662	0.713	0.719	0.696	0.692	0.713	0.615	0.679	0.656	0.546
176.8	0.72	0.709	0.675	0.715	0.735	0.687	0.725	0.727	0.666	0.724	0.736	0.679	0.74	0.713	0.662	0.713	0.719	0.696	0.692	0.713	0.615	0.679	0.655	0.546
177	0.72	0.709	0.675	0.715	0.735	0.686	0.724	0.727	0.665	0.723	0.736	0.679	0.74	0.713	0.661	0.713	0.718	0.696	0.691	0.713	0.615	0.679	0.655	0.546
177.2	0.72	0.709	0.675	0.715	0.734	0.686	0.724	0.727	0.665	0.723	0.736	0.678	0.74	0.713	0.661	0.713	0.718	0.695	0.691	0.713	0.614	0.678	0.655	0.546
177.4	0.72	0.709	0.675	0.715	0.734	0.685	0.724	0.727	0.665	0.723	0.735	0.678	0.74	0.713	0.661	0.713	0.718	0.695	0.691	0.713	0.614	0.678	0.654	0.545
177.6	0.72	0.708	0.674	0.715	0.733	0.685	0.724	0.726	0.665	0.722	0.735	0.678	0.74	0.712	0.66	0.713	0.718	0.695	0.691	0.713	0.614	0.678	0.654	0.545
177.8	0.719	0.708	0.674	0.715	0.733	0.684	0.723	0.726	0.665	0.722	0.735	0.677	0.74	0.712	0.66	0.713	0.717	0.694	0.692	0.712	0.614	0.677	0.653	0.545
178	0.719	0.708	0.674	0.715	0.733	0.684	0.723	0.726	0.664	0.721	0.735	0.677	0.74	0.711	0.659	0.713	0.717	0.694	0.692	0.712	0.614	0.677	0.653	0.545
178.2	0.719	0.708	0.674	0.715	0.733	0.684	0.723	0.726	0.664	0.721	0.735	0.677	0.74	0.711	0.659	0.713	0.717	0.694	0.691	0.712	0.614	0.676	0.653	0.545
178.4	0.719	0.708	0.674	0.715	0.732	0.684	0.723	0.726	0.664	0.721	0.735	0.676	0.74	0.711	0.659	0.712	0.716	0.694	0.691	0.712	0.613	0.676	0.652	0.545
178.6	0.718	0.708	0.674	0.714	0.732	0.684	0.723	0.726	0.664	0.72	0.735	0.676	0.739	0.71	0.658	0.712	0.716	0.694	0.691	0.711	0.613	0.676	0.652	0.544
178.8	0.718	0.708	0.673	0.714	0.732	0.684	0.723	0.726	0.664	0.72	0.734	0.676	0.739	0.71	0.658	0.712	0.716	0.694	0.691	0.711	0.612	0.675	0.652	0.544
179	0.718	0.708	0.673	0.714	0.732	0.684	0.723	0.726	0.664	0.72	0.734	0.676	0.739	0.71	0.658	0.711	0.716	0.693	0.691	0.711	0.612	0.675	0.652	0.544
179.2	0.717	0.708	0.673	0.714	0.731	0.683	0.723	0.726	0.663	0.72	0.734	0.676	0.738	0.709	0.657	0.711	0.715	0.693	0.69	0.71	0.612	0.674	0.652	0.543
179.4	0.717	0.708	0.673	0.713	0.731	0.683	0.723	0.726	0.663	0.72	0.733	0.675	0.738	0.709	0.657	0.71	0.715	0.693	0.69	0.71	0.611	0.674	0.651	0.543
179.6	0.717	0.708	0.673	0.713	0.731	0.683	0.723	0.725	0.663	0.72	0.733	0.675	0.737	0.709	0.657	0.71	0.714	0.693	0.689	0.709	0.611	0.673	0.651	0.542
179.8	0.716	0.707	0.673	0.713	0.731	0.683	0.723	0.725	0.663	0.719	0.733	0.675	0.737	0.708	0.657	0.709	0.714	0.693	0.689	0.709	0.611	0.673	0.65	0.541
180	0.716	0.707	0.672	0.712	0.731	0.683	0.723	0.725	0.663	0.719	0.732	0.675	0.736	0.708	0.656	0.709	0.713	0.693	0.688	0.709	0.61	0.673	0.65	0.541
180.2	0.716	0.707	0.672	0.712	0.731	0.682	0.723	0.725	0.663	0.719	0.732	0.675	0.736	0.708	0.656	0.709	0.713	0.693	0.688	0.709	0.61	0.672	0.649	0.54
180.4	0.716	0.707	0.672	0.711	0.73	0.682	0.722	0.725	0.662	0.719	0.732	0.675	0.736	0.708	0.656	0.708	0.713	0.692	0.687	0.708	0.609	0.672	0.648	0.539
180.6	0.715	0.706	0.671	0.711	0.73	0.682	0.722	0.724	0.662	0.719	0.732	0.674	0.735	0.708	0.656	0.708	0.713	0.692	0.687	0.708	0.609	0.672	0.648	0.539
180.8	0.715	0.706	0.671	0.711	0.73	0.682	0.722	0.724	0.662	0.719	0.732	0.674	0.735	0.708	0.656	0.708	0.713	0.692	0.686	0.708	0.609	0.671	0.647	0.538
181	0.715	0.706	0.671	0.71	0.73	0.682	0.722	0.724	0.662	0.718	0.732	0.674	0.735	0.708	0.655	0.708	0.712	0.691	0.686	0.708	0.609	0.671	0.647	0.538
181.2	0.714	0.705	0.671	0.71	0.729	0.681	0.722	0.723	0.661	0.718	0.732	0.674	0.735	0.708	0.655	0.708	0.712	0.691	0.686	0.708	0.609	0.671	0.646	0.538
181.4	0.714	0.705	0.671	0.71	0.729	0.681	0.722	0.723	0.661	0.718	0.732	0.674	0.735	0.708	0.655	0.708	0.712	0.69	0.686	0.707	0.609	0.671	0.646	0.538
181.6	0.714	0.705	0.67	0.71	0.729	0.681	0.722	0.723	0.661	0.717	0.732	0.673	0.735	0.708	0.655	0.708	0.712	0.69	0.686	0.707	0.609	0.67	0.646	0.537
181.8	0.714	0.704	0.67	0.71	0.728	0.681	0.722	0.723	0.661	0.716	0.732	0.673	0.736	0.707	0.654	0.708	0.712	0.69	0.686	0.707	0.609	0.67	0.646	0.537
182	0.714	0.704	0.67	0.71	0.728	0.68	0.721	0.722	0.661	0.716	0.732	0.673	0.736	0.707	0.654	0.707	0.711	0.69	0.686	0.707	0.609	0.67	0.646	0.537
182.2	0.714	0.704	0.67	0.71	0.728	0.68	0.721	0.722	0.66	0.715	0.732	0.673	0.736	0.707	0.654	0.707	0.711	0.689	0.686	0.706	0.609	0.67	0.646	0.537
182.4	0.713	0.704	0.67	0.71	0.728	0.68	0.72	0.722	0.66	0.715	0.731	0.673	0.735	0.707	0.654	0.707	0.711	0.689	0.686	0.706	0.609	0.67	0.646	0.537
182.6	0.713	0.704	0.669	0.71	0.727	0.679	0.72	0.721	0.66	0.715	0.731	0.673	0.735	0.707	0.654	0.708	0.711	0.689	0.686	0.706	0.609	0.67	0.646	0.536
182.8	0.713	0.704	0.669	0.71	0.727	0.679	0.719	0.721	0.659	0.715	0.73	0.673	0.735	0.706	0.654	0.708	0.71	0.689	0.686	0.706	0.609	0.67	0.646	0.536
183	0.713	0.704	0.669	0.71	0.726	0.679	0.719	0.721	0.659	0.714	0.73	0.673	0.734	0.706	0.653	0.707	0.71	0.689	0.685	0.705	0.609	0.67	0.646	0.536
183.2	0.712	0.703	0.669	0.71	0.726	0.678	0.718	0.721	0.658	0.714	0.729	0.673	0.734	0.706	0.653	0.707	0.71	0.688	0.685	0.705	0.608	0.669	0.645	0.535
183.4	0.712	0.703	0.668	0.71	0.726	0.678	0.718	0.721	0.658	0.714	0.729	0.673	0.734	0.706	0.653	0.707	0.709	0.688	0.685	0.705	0.608	0.669	0.645	0.535
183.6	0.712	0.703	0.668	0.71	0.726	0.678	0.717	0.72	0.658	0.714	0.729	0.672	0.733	0.705	0.653	0.707	0.709	0.688	0.685	0.705	0.608	0.669	0.645	0.534
183.8	0.711	0.702	0.668	0.71	0.726	0.678	0.717	0.72	0.658	0.714	0.728	0.672	0.733	0.705	0.653	0.707	0.709	0.688	0.685	0.705	0.607	0.669	0.644	0.534
184	0.711	0.702	0.668	0.71	0.726	0.678	0.717	0.72	0.658	0.715	0.728	0.672	0.733	0.705	0.653	0.707	0.708	0.688	0.684	0.705	0.607	0.669	0.644	0.534
184.2	0.711	0.702	0.668	0.71	0.726	0.677	0.717	0.72	0.657	0.715	0.728	0.672	0.733	0.705	0.652	0.706	0.708	0.688	0.684	0.705	0.607	0.669	0.643	0.533
184.4	0.711	0.702	0.668	0.709	0.726	0.677	0.717	0.72	0.657	0.715	0.728	0.671	0.733	0.705	0.652	0.706	0.708	0.688	0.683	0.705	0.606	0.668	0.643	0.533
184.6	0.711	0.702	0.667	0.709	0.726	0.678	0.717	0.72	0.658	0.716	0.727	0.671	0.733	0.704	0.652	0.706	0.708	0.688	0.683	0.704	0.606	0.668	0.643	0.533
184.8	0.711	0.702	0.667	0.709	0.726	0.678	0.717	0.72	0.658	0.716	0.727	0.671	0.733	0.704	0.651	0.706	0.708	0.688	0.682	0.704	0.606	0.668	0.642	0.533
185	0.711	0.701	0.667	0.708	0.726	0.678	0.717	0.72	0.658	0.715	0.727	0.67	0.733	0.704	0.651	0.705	0.707	0.687	0.682	0.703	0.605	0.667	0.642	0.533
185.2	0.711	0.701	0.667	0.708	0.725	0.678	0.717	0.72	0.658	0.715	0.728	0.67	0.733	0.703	0.651	0.705	0.707	0.687	0.681	0.703	0.605	0.667	0.641	0.532
185.4	0.711	0.701	0.667	0.708	0.725	0.678	0.717	0.72	0.658	0.715	0.728	0.67	0.733	0.703	0.65	0.705	0.707	0.687	0.681	0.703	0.605	0.667	0.641	0.532
185.6	0.711	0.701	0.667	0.708	0.725	0.678	0.717	0.72	0.658	0.715	0.728	0.669	0.733	0.703	0.65	0.705	0.707	0.687	0.68	0.702	0.605	0.667	0.641	0.532
185.8	0.711	0.701	0.667	0.708	0.725	0.678	0.716	0.72	0.658	0.714	0.728	0.669	0.733	0.703	0.65	0.704	0.707	0.687	0.68	0.702	0.604	0.667	0.64	0.532
186	0.711	0.701	0.667	0.708	0.724	0.678	0.716	0.72	0.658	0.714	0.728	0.669	0.732	0.703	0.65	0.704	0.707	0.687	0.68	0.702	0.604	0.667	0.64	0.532
186.2	0.711	0.701	0.666	0.708	0.724	0.677	0.716	0.719	0.658	0.714	0.727	0.669	0.732	0.703	0.65	0.704	0.707	0.687	0.679	0.701	0.604	0.666	0.64	0.532
186.4	0.711	0.701	0.666	0.708	0.723	0.677	0.716	0.719	0.658	0.714	0.727	0.668	0.732	0.702	0.65	0.704	0.707	0.686	0.679	0.701	0.604	0.666	0.64	0.531
186.6	0.711	0.701	0.666	0.707	0.723	0.677	0.716	0.719	0.657	0.714	0.727	0.668	0.732	0.702	0.65	0.703	0.706	0.686	0.679	0.701	0.604	0.666	0.64	0.531
186.8	0.711	0.7	0.666	0.707	0.722	0.677	0.716	0.718	0.657	0.713	0.726	0.668	0.732	0.702	0.65	0.703	0.706	0.685	0.679	0.701	0.603	0.665	0.64	0.531
187	0.71	0.7	0.666	0.706	0.722	0.676	0.716	0.718	0.656	0.713	0.726	0.667	0.731	0.702	0.65	0.703	0.706	0.685	0.679	0.701	0.603	0.665	0.639	0.531
187.2	0.71	0.7	0.666	0.706	0.722	0.676	0.716	0.718	0.656	0.713	0.725	0.667	0.731	0.701	0.65	0.703	0.706	0.685	0.679	0.701	0.603	0.665	0.639	0.53
187.4	0.71	0.699	0.665	0.706	0.721	0.676	0.716	0.718	0.655	0.713	0.725	0.667	0.731	0.701	0.649	0.702	0.705	0.685	0.679	0.701	0.603	0.664	0.639	0.53
187.6	0.71	0.699	0.665	0.705	0.721	0.675	0.716	0.717	0.655	0.713	0.725	0.667	0.73	0.701	0.649	0.702	0.705	0.684	0.679	0.701	0.603	0.664	0.639	0.53
187.8	0.71	0.699	0.665	0.705	0.721	0.675	0.715	0.717	0.655	0.713	0.725	0.667	0.73	0.701	0.649	0.702	0.705	0.684	0.679	0.701	0.603	0.664	0.638	0.529
188	0.709	0.699	0.665	0.705	0.72	0.674	0.715	0.717	0.654	0.712	0.724	0.667	0.73	0.7	0.649	0.702	0.704	0.684	0.679	0.7	0.603	0.663	0.638	0.529
188.2	0.709	0.699	0.666	0.704	0.72	0.674	0.715	0.717	0.654	0.712	0.724	0.667	0.729	0.7	0.648	0.702	0.704	0.684	0.679	0.7	0.603	0.663	0.638	0.529
188.4	0.709	0.699	0.666	0.704	0.72	0.674	0.715	0.716	0.654	0.712	0.724	0.667	0.729	0.7	0.648	0.702	0.703	0.684	0.679	0.7	0.602	0.662	0.638	0.529
188.6	0.708	0.699	0.666	0.703	0.72	0.674	0.715	0.716	0.654	0.711	0.724	0.667	0.729	0.699	0.647	0.701	0.703	0.684	0.679	0.7	0.602	0.662	0.637	0.529
188.8	0.708	0.699	0.666	0.703	0.72	0.674	0.715	0.716	0.654	0.711	0.725	0.667	0.728	0.699	0.647	0.701	0.703	0.684	0.679	0.7	0.602	0.662	0.637	0.528
189	0.708	0.699	0.666	0.703	0.72	0.673	0.714	0.716	0.654	0.71	0.725	0.667	0.728	0.699	0.647	0.701	0.703	0.684	0.679	0.7	0.602	0.662	0.637	0.528
189.2	0.708	0.699	0.666	0.703	0.72	0.673	0.714	0.716	0.654	0.71	0.725	0.667	0.728	0.699	0.646	0.701	0.703	0.684	0.679	0.7	0.602	0.662	0.636	0.528
189.4	0.708	0.699	0.666	0.703	0.72	0.673	0.714	0.716	0.653	0.71	0.725	0.667	0.728	0.698	0.646	0.701	0.703	0.684	0.679	0.7	0.602	0.662	0.636	0.528
189.6	0.708	0.699	0.665	0.703	0.72	0.673	0.714	0.716	0.653	0.71	0.725	0.667	0.728	0.698	0.646	0.7	0.703	0.684	0.679	0.699	0.602	0.662	0.636	0.528
189.8	0.708	0.699	0.665	0.703	0.72	0.673	0.714	0.716	0.653	0.709	0.724	0.666	0.728	0.698	0.646	0.7	0.703	0.683	0.679	0.699	0.602	0.662	0.636	0.528
190	0.708	0.699	0.665	0.703	0.719	0.673	0.713	0.716	0.653	0.709	0.724	0.666	0.728	0.698	0.645	0.7	0.703	0.683	0.679	0.699	0.601	0.662	0.636	0.528
190.2	0.707	0.699	0.664	0.703	0.719	0.673	0.713	0.716	0.652	0.709	0.724	0.666	0.728	0.698	0.645	0.7	0.703	0.683	0.679	0.698	0.601	0.662	0.635	0.528
190.4	0.707	0.699	0.664	0.703	0.719	0.673	0.713	0.715	0.652	0.709	0.723	0.666	0.728	0.698	0.645	0.7	0.703	0.682	0.679	0.698	0.601	0.661	0.635	0.528
190.6	0.707	0.698	0.664	0.703	0.719	0.673	0.713	0.715	0.652	0.708	0.723	0.666	0.728	0.697	0.645	0.7	0.702	0.682	0.678	0.698	0.601	0.661	0.635	0.527
190.8	0.707	0.698	0.664	0.703	0.718	0.674	0.713	0.715	0.651	0.708	0.723	0.666	0.728	0.697	0.645	0.7	0.702	0.682	0.678	0.698	0.601	0.661	0.635	0.527
191	0.707	0.698	0.663	0.703	0.718	0.674	0.713	0.715	0.651	0.708	0.723	0.666	0.728	0.697	0.645	0.7	0.702	0.681	0.677	0.698	0.601	0.66	0.635	0.527
191.2	0.707	0.697	0.663	0.703	0.718	0.674	0.713	0.714	0.65	0.708	0.723	0.666	0.728	0.697	0.645	0.699	0.702	0.681	0.677	0.697	0.601	0.66	0.635	0.527
191.4	0.707	0.697	0.663	0.703	0.717	0.674	0.713	0.714	0.65	0.708	0.723	0.666	0.728	0.697	0.645	0.699	0.702	0.681	0.676	0.697	0.6	0.66	0.635	0.526
191.6	0.706	0.697	0.663	0.702	0.717	0.674	0.713	0.713	0.65	0.707	0.723	0.666	0.727	0.697	0.645	0.699	0.701	0.681	0.676	0.697	0.6	0.66	0.635	0.526
191.8	0.706	0.697	0.663	0.702	0.717	0.673	0.713	0.713	0.65	0.707	0.723	0.666	0.727	0.697	0.645	0.699	0.701	0.681	0.675	0.696	0.6	0.66	0.634	0.526
192	0.706	0.696	0.663	0.702	0.716	0.673	0.712	0.713	0.65	0.707	0.723	0.666	0.727	0.696	0.644	0.699	0.701	0.68	0.675	0.696	0.6	0.66	0.634	0.526
192.2	0.706	0.696	0.663	0.702	0.716	0.673	0.712	0.712	0.65	0.707	0.723	0.665	0.727	0.696	0.644	0.699	0.7	0.68	0.674	0.696	0.599	0.66	0.634	0.526
192.4	0.706	0.696	0.663	0.702	0.716	0.672	0.712	0.712	0.65	0.706	0.723	0.665	0.726	0.696	0.644	0.699	0.7	0.68	0.674	0.696	0.599	0.659	0.634	0.526
192.6	0.706	0.696	0.663	0.702	0.716	0.672	0.712	0.712	0.65	0.706	0.723	0.665	0.726	0.696	0.644	0.699	0.7	0.68	0.673	0.695	0.598	0.659	0.633	0.526
192.8	0.706	0.696	0.662	0.702	0.715	0.671	0.712	0.712	0.65	0.706	0.723	0.665	0.726	0.695	0.644	0.698	0.7	0.68	0.673	0.695	0.598	0.659	0.633	0.525
193	0.706	0.696	0.662	0.701	0.715	0.671	0.711	0.712	0.65	0.706	0.722	0.665	0.726	0.695	0.644	0.698	0.7	0.68	0.673	0.695	0.598	0.659	0.633	0.525
193.2	0.706	0.695	0.662	0.701	0.715	0.671	0.711	0.712	0.65	0.706	0.722	0.664	0.726	0.695	0.644	0.698	0.7	0.68	0.673	0.695	0.598	0.659	0.633	0.525
193.4	0.706	0.695	0.662	0.701	0.715	0.67	0.711	0.712	0.65	0.706	0.721	0.664	0.726	0.694	0.644	0.698	0.7	0.68	0.673	0.695	0.598	0.659	0.632	0.525
193.6	0.706	0.695	0.661	0.7	0.715	0.67	0.71	0.713	0.65	0.706	0.721	0.664	0.726	0.693	0.644	0.697	0.701	0.679	0.673	0.695	0.597	0.658	0.632	0.525
193.8	0.706	0.695	0.661	0.7	0.715	0.67	0.71	0.713	0.65	0.706	0.72	0.664	0.726	0.693	0.644	0.697	0.701	0.679	0.673	0.695	0.597	0.658	0.632	0.524
194	0.705	0.695	0.661	0.7	0.715	0.669	0.71	0.713	0.65	0.706	0.72	0.664	0.726	0.693	0.644	0.697	0.7	0.679	0.673	0.695	0.597	0.658	0.632	0.524
194.2	0.705	0.695	0.661	0.7	0.715	0.669	0.71	0.713	0.65	0.706	0.719	0.664	0.726	0.693	0.644	0.697	0.7	0.679	0.673	0.695	0.596	0.658	0.632	0.524
194.4	0.705	0.695	0.661	0.699	0.715	0.669	0.71	0.712	0.649	0.706	0.719	0.664	0.726	0.693	0.643	0.697	0.7	0.679	0.673	0.695	0.596	0.657	0.632	0.523
194.6	0.704	0.694	0.66	0.699	0.714	0.669	0.71	0.712	0.649	0.706	0.719	0.664	0.726	0.693	0.643	0.696	0.7	0.679	0.673	0.695	0.596	0.657	0.632	0.523
194.8	0.704	0.694	0.66	0.699	0.714	0.67	0.71	0.712	0.649	0.706	0.719	0.664	0.726	0.693	0.643	0.696	0.7	0.679	0.673	0.695	0.596	0.657	0.632	0.523
195	0.704	0.693	0.66	0.698	0.714	0.67	0.71	0.712	0.649	0.706	0.719	0.663	0.726	0.693	0.643	0.696	0.7	0.679	0.673	0.695	0.596	0.656	0.632	0.522
195.2	0.704	0.693	0.66	0.698	0.714	0.67	0.71	0.712	0.648	0.706	0.719	0.663	0.725	0.693	0.643	0.696	0.7	0.679	0.672	0.695	0.596	0.656	0.632	0.522
195.4	0.704	0.693	0.66	0.698	0.714	0.67	0.71	0.712	0.648	0.706	0.719	0.663	0.725	0.693	0.642	0.696	0.7	0.679	0.672	0.694	0.596	0.656	0.632	0.521
195.6	0.704	0.693	0.66	0.698	0.714	0.67	0.71	0.711	0.648	0.706	0.719	0.663	0.724	0.693	0.642	0.696	0.7	0.679	0.672	0.694	0.596	0.656	0.632	0.521
195.8	0.704	0.693	0.66	0.698	0.713	0.669	0.71	0.711	0.648	0.705	0.719	0.662	0.724	0.693	0.642	0.696	0.7	0.679	0.671	0.694	0.596	0.655	0.631	0.521
196	0.704	0.692	0.66	0.698	0.713	0.669	0.71	0.71	0.648	0.705	0.719	0.662	0.724	0.693	0.642	0.696	0.7	0.679	0.671	0.694	0.596	0.655	0.631	0.521
196.2	0.704	0.692	0.66	0.698	0.713	0.669	0.71	0.71	0.648	0.705	0.719	0.662	0.724	0.693	0.642	0.696	0.7	0.679	0.67	0.693	0.595	0.655	0.63	0.521
196.4	0.704	0.692	0.66	0.698	0.713	0.668	0.71	0.71	0.648	0.705	0.719	0.662	0.723	0.693	0.642	0.696	0.699	0.679	0.67	0.693	0.595	0.655	0.63	0.521
196.6	0.704	0.692	0.66	0.697	0.712	0.668	0.71	0.71	0.648	0.704	0.719	0.662	0.723	0.693	0.642	0.696	0.699	0.679	0.67	0.693	0.595	0.654	0.63	0.522
196.8	0.704	0.692	0.66	0.697	0.712	0.668	0.71	0.71	0.648	0.704	0.719	0.661	0.723	0.693	0.642	0.696	0.699	0.679	0.67	0.693	0.595	0.654	0.629	0.522
197	0.704	0.692	0.659	0.697	0.712	0.668	0.709	0.71	0.648	0.704	0.719	0.661	0.723	0.693	0.642	0.696	0.699	0.679	0.67	0.692	0.595	0.654	0.629	0.522
197.2	0.704	0.692	0.659	0.697	0.712	0.667	0.709	0.71	0.648	0.704	0.719	0.661	0.723	0.693	0.642	0.696	0.699	0.678	0.67	0.692	0.595	0.653	0.629	0.523
197.4	0.703	0.692	0.659	0.697	0.712	0.667	0.709	0.71	0.648	0.704	0.719	0.661	0.723	0.693	0.642	0.696	0.699	0.678	0.671	0.692	0.595	0.653	0.628	0.522
197.6	0.703	0.692	0.659	0.697	0.711	0.667	0.709	0.71	0.648	0.704	0.719	0.661	0.723	0.692	0.642	0.696	0.698	0.679	0.671	0.692	0.595	0.653	0.628	0.522
197.8	0.703	0.692	0.658	0.697	0.711	0.667	0.708	0.71	0.648	0.704	0.719	0.66	0.723	0.692	0.642	0.696	0.698	0.679	0.671	0.692	0.594	0.653	0.628	0.522
198	0.702	0.692	0.658	0.697	0.711	0.667	0.708	0.71	0.648	0.704	0.719	0.66	0.723	0.692	0.642	0.696	0.697	0.679	0.671	0.691	0.594	0.653	0.628	0.522
198.2	0.702	0.692	0.658	0.697	0.71	0.667	0.708	0.71	0.648	0.704	0.718	0.66	0.723	0.692	0.641	0.696	0.697	0.679	0.671	0.691	0.594	0.653	0.628	0.522
198.4	0.702	0.692	0.658	0.696	0.71	0.668	0.708	0.71	0.647	0.703	0.718	0.66	0.723	0.691	0.641	0.696	0.696	0.679	0.671	0.691	0.593	0.653	0.629	0.522
198.6	0.702	0.692	0.658	0.696	0.71	0.668	0.708	0.71	0.647	0.703	0.718	0.66	0.723	0.691	0.64	0.695	0.696	0.678	0.671	0.69	0.593	0.653	0.628	0.522
198.8	0.702	0.691	0.658	0.696	0.71	0.668	0.708	0.71	0.647	0.703	0.718	0.66	0.723	0.69	0.64	0.695	0.696	0.678	0.671	0.69	0.593	0.653	0.628	0.521
199	0.702	0.691	0.657	0.696	0.71	0.668	0.708	0.71	0.647	0.703	0.718	0.66	0.722	0.69	0.64	0.695	0.695	0.678	0.67	0.69	0.592	0.653	0.628	0.521
199.2	0.701	0.691	0.657	0.696	0.71	0.668	0.707	0.71	0.647	0.703	0.717	0.66	0.722	0.69	0.639	0.695	0.695	0.678	0.67	0.689	0.592	0.653	0.628	0.52
199.4	0.701	0.691	0.657	0.696	0.71	0.667	0.707	0.709	0.646	0.703	0.717	0.66	0.722	0.689	0.639	0.694	0.695	0.678	0.67	0.689	0.592	0.652	0.628	0.52
199.6	0.701	0.691	0.657	0.696	0.71	0.667	0.707	0.709	0.646	0.702	0.717	0.66	0.721	0.689	0.639	0.694	0.695	0.677	0.669	0.689	0.592	0.652	0.628	0.52
199.8	0.701	0.691	0.657	0.696	0.71	0.667	0.707	0.709	0.646	0.702	0.717	0.66	0.721	0.689	0.638	0.693	0.695	0.677	0.669	0.689	0.592	0.652	0.628	0.519
200	0.701	0.691	0.657	0.696	0.71	0.667	0.707	0.709	0.646	0.702	0.716	0.66	0.721	0.689	0.638	0.693	0.695	0.677	0.669	0.689	0.592	0.652	0.628	0.519
200.2	0.701	0.69	0.657	0.696	0.71	0.666	0.707	0.708	0.646	0.702	0.716	0.66	0.721	0.689	0.638	0.693	0.695	0.676	0.669	0.689	0.592	0.652	0.627	0.519
200.4	0.701	0.69	0.657	0.696	0.711	0.666	0.707	0.708	0.646	0.701	0.716	0.66	0.721	0.69	0.638	0.693	0.695	0.676	0.668	0.689	0.592	0.651	0.627	0.519
200.6	0.701	0.69	0.657	0.695	0.711	0.666	0.707	0.708	0.645	0.701	0.716	0.659	0.721	0.689	0.638	0.693	0.695	0.676	0.668	0.689	0.592	0.651	0.627	0.519
200.8	0.701	0.69	0.657	0.695	0.711	0.665	0.706	0.708	0.645	0.701	0.716	0.659	0.721	0.689	0.638	0.693	0.695	0.675	0.668	0.689	0.592	0.651	0.626	0.519
201	0.701	0.689	0.657	0.695	0.711	0.665	0.706	0.708	0.645	0.701	0.716	0.659	0.721	0.689	0.639	0.693	0.694	0.675	0.668	0.689	0.593	0.651	0.626	0.518
201.2	0.701	0.689	0.656	0.695	0.71	0.665	0.706	0.708	0.645	0.701	0.716	0.659	0.721	0.689	0.639	0.693	0.694	0.675	0.668	0.689	0.593	0.65	0.625	0.518
201.4	0.701	0.689	0.656	0.694	0.71	0.665	0.707	0.707	0.644	0.701	0.716	0.659	0.721	0.689	0.639	0.693	0.693	0.675	0.667	0.689	0.593	0.65	0.625	0.518
201.6	0.7	0.689	0.656	0.694	0.71	0.665	0.707	0.707	0.644	0.701	0.717	0.659	0.721	0.689	0.639	0.693	0.693	0.675	0.667	0.689	0.593	0.65	0.625	0.518
201.8	0.7	0.689	0.655	0.693	0.71	0.665	0.707	0.707	0.644	0.701	0.717	0.659	0.721	0.689	0.639	0.693	0.693	0.675	0.667	0.689	0.593	0.65	0.625	0.518
202	0.7	0.689	0.655	0.693	0.71	0.665	0.707	0.707	0.644	0.7	0.717	0.659	0.721	0.689	0.639	0.693	0.693	0.675	0.667	0.689	0.593	0.65	0.625	0.518
202.2	0.7	0.689	0.655	0.693	0.709	0.664	0.707	0.707	0.644	0.7	0.717	0.659	0.72	0.688	0.639	0.693	0.693	0.675	0.667	0.689	0.592	0.649	0.624	0.518
202.4	0.7	0.689	0.655	0.693	0.709	0.664	0.707	0.707	0.644	0.7	0.717	0.659	0.72	0.688	0.639	0.692	0.693	0.675	0.667	0.689	0.592	0.649	0.624	0.518
202.6	0.699	0.689	0.655	0.693	0.709	0.663	0.706	0.707	0.644	0.699	0.716	0.659	0.72	0.688	0.639	0.692	0.693	0.675	0.667	0.688	0.592	0.649	0.624	0.518
202.8	0.699	0.688	0.655	0.693	0.708	0.663	0.706	0.707	0.643	0.699	0.716	0.659	0.72	0.688	0.639	0.692	0.692	0.675	0.667	0.688	0.591	0.649	0.624	0.518
203	0.699	0.688	0.655	0.693	0.708	0.663	0.706	0.707	0.643	0.699	0.716	0.659	0.719	0.688	0.639	0.692	0.692	0.675	0.667	0.688	0.591	0.649	0.624	0.518
203.2	0.699	0.688	0.655	0.693	0.708	0.663	0.706	0.707	0.643	0.699	0.716	0.658	0.719	0.687	0.638	0.692	0.693	0.675	0.667	0.687	0.59	0.649	0.624	0.518
203.4	0.699	0.687	0.655	0.693	0.707	0.663	0.706	0.706	0.643	0.699	0.716	0.658	0.719	0.687	0.638	0.692	0.693	0.675	0.667	0.687	0.59	0.648	0.624	0.518
203.6	0.699	0.687	0.655	0.693	0.707	0.663	0.705	0.706	0.643	0.699	0.715	0.658	0.718	0.687	0.638	0.692	0.693	0.675	0.667	0.687	0.59	0.648	0.624	0.518
203.8	0.699	0.687	0.656	0.692	0.706	0.663	0.705	0.705	0.643	0.699	0.715	0.658	0.718	0.687	0.638	0.692	0.693	0.675	0.667	0.687	0.589	0.648	0.624	0.518
204	0.699	0.686	0.656	0.692	0.706	0.663	0.705	0.705	0.643	0.699	0.715	0.657	0.718	0.687	0.637	0.692	0.693	0.675	0.667	0.687	0.589	0.648	0.624	0.518
204.2	0.699	0.686	0.656	0.692	0.706	0.663	0.705	0.705	0.644	0.699	0.715	0.657	0.718	0.687	0.637	0.692	0.693	0.675	0.667	0.686	0.589	0.648	0.624	0.517
204.4	0.699	0.686	0.656	0.692	0.705	0.663	0.705	0.704	0.644	0.699	0.714	0.657	0.718	0.687	0.637	0.692	0.693	0.675	0.667	0.686	0.588	0.648	0.624	0.517
204.6	0.698	0.686	0.656	0.692	0.705	0.663	0.705	0.704	0.644	0.698	0.714	0.656	0.718	0.687	0.637	0.692	0.693	0.675	0.667	0.686	0.588	0.648	0.624	0.517
204.8	0.698	0.685	0.656	0.692	0.705	0.663	0.705	0.704	0.643	0.698	0.714	0.656	0.717	0.686	0.636	0.691	0.693	0.675	0.666	0.686	0.588	0.648	0.624	0.517
205	0.698	0.685	0.656	0.692	0.705	0.663	0.704	0.704	0.643	0.698	0.714	0.656	0.717	0.686	0.636	0.691	0.693	0.675	0.666	0.686	0.588	0.648	0.624	0.517
205.2	0.698	0.686	0.656	0.692	0.705	0.663	0.704	0.704	0.643	0.698	0.714	0.656	0.717	0.686	0.636	0.691	0.693	0.674	0.666	0.686	0.588	0.648	0.623	0.517
205.4	0.698	0.686	0.656	0.692	0.705	0.663	0.704	0.704	0.643	0.698	0.714	0.656	0.717	0.686	0.636	0.691	0.693	0.674	0.665	0.686	0.588	0.648	0.623	0.517
205.6	0.698	0.686	0.656	0.692	0.705	0.663	0.704	0.704	0.643	0.697	0.713	0.655	0.717	0.685	0.635	0.691	0.693	0.674	0.665	0.686	0.588	0.648	0.623	0.517
205.8	0.697	0.686	0.656	0.692	0.705	0.662	0.705	0.704	0.643	0.697	0.713	0.655	0.717	0.686	0.635	0.691	0.693	0.673	0.664	0.686	0.588	0.647	0.623	0.516
206	0.697	0.686	0.655	0.692	0.705	0.662	0.704	0.704	0.643	0.697	0.713	0.655	0.718	0.686	0.635	0.69	0.692	0.673	0.664	0.686	0.588	0.647	0.622	0.516
206.2	0.697	0.686	0.655	0.692	0.705	0.662	0.704	0.704	0.642	0.696	0.713	0.655	0.718	0.686	0.635	0.69	0.692	0.673	0.663	0.686	0.588	0.647	0.622	0.517
206.4	0.697	0.686	0.655	0.692	0.704	0.661	0.704	0.704	0.642	0.696	0.713	0.655	0.718	0.686	0.635	0.69	0.692	0.672	0.663	0.686	0.588	0.647	0.622	0.517
206.6	0.697	0.686	0.655	0.692	0.704	0.661	0.704	0.704	0.642	0.696	0.713	0.655	0.718	0.685	0.634	0.69	0.691	0.672	0.663	0.686	0.588	0.647	0.622	0.517
206.8	0.696	0.686	0.655	0.692	0.704	0.661	0.704	0.704	0.642	0.695	0.713	0.655	0.718	0.685	0.634	0.69	0.691	0.672	0.663	0.686	0.588	0.646	0.622	0.516
207	0.696	0.686	0.654	0.691	0.704	0.66	0.704	0.704	0.642	0.695	0.713	0.655	0.718	0.685	0.634	0.69	0.69	0.672	0.663	0.686	0.588	0.646	0.622	0.516
207.2	0.696	0.686	0.654	0.691	0.703	0.66	0.704	0.703	0.642	0.695	0.713	0.654	0.717	0.685	0.634	0.69	0.69	0.672	0.663	0.686	0.588	0.646	0.622	0.516
207.4	0.696	0.686	0.654	0.691	0.703	0.66	0.704	0.703	0.642	0.695	0.712	0.654	0.717	0.684	0.634	0.69	0.69	0.672	0.663	0.686	0.588	0.646	0.622	0.516
207.6	0.696	0.685	0.654	0.691	0.702	0.66	0.704	0.703	0.642	0.695	0.712	0.654	0.717	0.684	0.634	0.691	0.689	0.672	0.663	0.686	0.588	0.646	0.622	0.516
207.8	0.696	0.685	0.654	0.69	0.702	0.66	0.703	0.703	0.642	0.695	0.712	0.654	0.717	0.685	0.634	0.691	0.689	0.672	0.663	0.686	0.588	0.646	0.622	0.515
208	0.696	0.685	0.654	0.69	0.702	0.66	0.703	0.703	0.642	0.695	0.712	0.654	0.717	0.685	0.634	0.69	0.689	0.672	0.663	0.686	0.587	0.645	0.621	0.515
208.2	0.696	0.685	0.654	0.69	0.702	0.66	0.703	0.703	0.642	0.695	0.712	0.654	0.717	0.685	0.634	0.69	0.689	0.672	0.664	0.686	0.587	0.645	0.621	0.514
208.4	0.696	0.685	0.654	0.69	0.702	0.66	0.703	0.703	0.642	0.695	0.712	0.654	0.717	0.685	0.634	0.69	0.689	0.672	0.664	0.686	0.587	0.645	0.621	0.514
208.6	0.696	0.685	0.654	0.69	0.702	0.659	0.702	0.703	0.642	0.695	0.712	0.654	0.717	0.685	0.634	0.69	0.689	0.672	0.664	0.685	0.586	0.645	0.621	0.514
208.8	0.696	0.684	0.655	0.691	0.702	0.659	0.702	0.703	0.643	0.695	0.711	0.654	0.717	0.685	0.634	0.69	0.689	0.672	0.664	0.685	0.586	0.645	0.621	0.513
209	0.696	0.684	0.655	0.691	0.702	0.659	0.702	0.703	0.643	0.695	0.711	0.654	0.716	0.685	0.634	0.69	0.689	0.672	0.664	0.685	0.586	0.645	0.62	0.513
209.2	0.696	0.684	0.655	0.691	0.702	0.659	0.701	0.703	0.643	0.695	0.711	0.654	0.716	0.685	0.634	0.69	0.69	0.671	0.664	0.685	0.586	0.645	0.62	0.513
209.4	0.696	0.684	0.654	0.69	0.702	0.659	0.701	0.703	0.643	0.695	0.711	0.654	0.716	0.684	0.634	0.69	0.69	0.671	0.664	0.685	0.586	0.644	0.62	0.513
209.6	0.696	0.684	0.654	0.69	0.702	0.659	0.701	0.703	0.643	0.695	0.711	0.654	0.716	0.684	0.634	0.689	0.69	0.671	0.664	0.684	0.586	0.644	0.62	0.513
209.8	0.696	0.684	0.654	0.69	0.703	0.659	0.701	0.703	0.642	0.695	0.712	0.654	0.715	0.684	0.634	0.689	0.69	0.67	0.663	0.684	0.586	0.644	0.619	0.513
210	0.696	0.684	0.654	0.69	0.703	0.659	0.701	0.703	0.642	0.696	0.712	0.654	0.715	0.684	0.634	0.689	0.69	0.67	0.663	0.684	0.586	0.644	0.619	0.512
210.2	0.696	0.684	0.654	0.69	0.703	0.659	0.7	0.703	0.642	0.695	0.712	0.654	0.715	0.684	0.634	0.689	0.69	0.67	0.662	0.684	0.586	0.644	0.619	0.513
210.4	0.696	0.684	0.653	0.689	0.703	0.66	0.7	0.703	0.642	0.695	0.712	0.654	0.715	0.683	0.634	0.688	0.69	0.669	0.662	0.683	0.586	0.644	0.619	0.513
210.6	0.696	0.684	0.653	0.689	0.703	0.66	0.7	0.703	0.641	0.695	0.712	0.654	0.714	0.683	0.634	0.688	0.69	0.669	0.661	0.683	0.586	0.643	0.619	0.513
210.8	0.695	0.683	0.653	0.689	0.703	0.66	0.7	0.703	0.641	0.695	0.711	0.654	0.714	0.683	0.634	0.688	0.69	0.669	0.661	0.683	0.586	0.643	0.619	0.513
211	0.695	0.683	0.653	0.689	0.702	0.66	0.7	0.703	0.64	0.694	0.711	0.654	0.714	0.682	0.633	0.688	0.689	0.669	0.661	0.683	0.586	0.643	0.619	0.512
211.2	0.695	0.683	0.653	0.689	0.702	0.66	0.7	0.702	0.64	0.694	0.711	0.654	0.714	0.682	0.633	0.688	0.689	0.668	0.661	0.684	0.586	0.643	0.619	0.512
211.4	0.695	0.683	0.653	0.689	0.702	0.66	0.701	0.702	0.639	0.694	0.711	0.654	0.714	0.682	0.633	0.688	0.689	0.668	0.661	0.684	0.586	0.643	0.619	0.512
211.6	0.695	0.683	0.652	0.689	0.701	0.66	0.701	0.702	0.639	0.693	0.711	0.654	0.714	0.682	0.633	0.688	0.688	0.668	0.66	0.683	0.586	0.643	0.619	0.512
211.8	0.694	0.683	0.652	0.689	0.701	0.659	0.701	0.702	0.638	0.693	0.71	0.655	0.714	0.682	0.633	0.688	0.688	0.668	0.66	0.683	0.585	0.643	0.619	0.512
212	0.694	0.683	0.652	0.689	0.701	0.659	0.701	0.701	0.638	0.693	0.71	0.655	0.714	0.682	0.633	0.687	0.688	0.668	0.66	0.683	0.585	0.643	0.619	0.512
212.2	0.694	0.683	0.652	0.689	0.701	0.659	0.701	0.701	0.638	0.692	0.709	0.655	0.714	0.682	0.632	0.687	0.688	0.668	0.66	0.683	0.585	0.643	0.619	0.512
212.4	0.694	0.683	0.652	0.689	0.7	0.659	0.701	0.701	0.638	0.692	0.709	0.655	0.714	0.682	0.632	0.687	0.688	0.668	0.66	0.683	0.585	0.643	0.618	0.512
212.6	0.694	0.683	0.652	0.689	0.7	0.659	0.701	0.7	0.638	0.692	0.709	0.654	0.714	0.682	0.632	0.687	0.688	0.668	0.66	0.682	0.585	0.643	0.618	0.512
212.8	0.694	0.683	0.652	0.689	0.7	0.658	0.701	0.7	0.638	0.692	0.709	0.654	0.714	0.681	0.632	0.687	0.688	0.668	0.66	0.682	0.585	0.643	0.618	0.512
213	0.694	0.682	0.652	0.688	0.7	0.658	0.701	0.7	0.638	0.692	0.708	0.654	0.714	0.681	0.631	0.687	0.688	0.668	0.66	0.682	0.584	0.643	0.618	0.511
213.2	0.694	0.682	0.652	0.688	0.7	0.658	0.701	0.7	0.638	0.691	0.708	0.653	0.714	0.681	0.631	0.687	0.688	0.668	0.66	0.682	0.584	0.642	0.618	0.511
213.4	0.694	0.682	0.652	0.688	0.7	0.658	0.701	0.7	0.638	0.691	0.708	0.653	0.714	0.681	0.631	0.687	0.688	0.668	0.66	0.681	0.584	0.642	0.618	0.511
213.6	0.694	0.682	0.651	0.688	0.7	0.657	0.701	0.7	0.638	0.691	0.708	0.653	0.714	0.681	0.631	0.687	0.688	0.668	0.66	0.681	0.584	0.642	0.618	0.511
213.8	0.693	0.682	0.651	0.687	0.7	0.657	0.7	0.699	0.638	0.691	0.708	0.652	0.714	0.681	0.631	0.687	0.688	0.668	0.66	0.681	0.584	0.642	0.618	0.511
214	0.693	0.682	0.651	0.687	0.7	0.657	0.7	0.699	0.638	0.691	0.708	0.652	0.714	0.681	0.631	0.687	0.688	0.668	0.659	0.681	0.583	0.642	0.617	0.511
214.2	0.693	0.682	0.651	0.687	0.7	0.657	0.7	0.699	0.638	0.69	0.708	0.652	0.714	0.681	0.631	0.687	0.688	0.668	0.659	0.681	0.583	0.642	0.617	0.511
214.4	0.693	0.681	0.651	0.686	0.7	0.657	0.7	0.699	0.638	0.69	0.708	0.652	0.714	0.681	0.631	0.687	0.688	0.668	0.659	0.681	0.583	0.642	0.617	0.511
214.6	0.692	0.681	0.651	0.686	0.7	0.657	0.7	0.699	0.638	0.69	0.708	0.652	0.714	0.68	0.631	0.687	0.688	0.668	0.659	0.68	0.583	0.642	0.617	0.511
214.8	0.692	0.681	0.651	0.686	0.7	0.657	0.7	0.699	0.638	0.69	0.708	0.651	0.714	0.68	0.631	0.688	0.688	0.668	0.659	0.68	0.583	0.642	0.616	0.51
215	0.692	0.681	0.651	0.686	0.699	0.657	0.7	0.699	0.638	0.69	0.708	0.651	0.714	0.68	0.631	0.688	0.687	0.668	0.659	0.68	0.582	0.642	0.616	0.51
215.2	0.692	0.681	0.65	0.686	0.699	0.657	0.7	0.699	0.637	0.69	0.708	0.651	0.714	0.68	0.63	0.688	0.687	0.667	0.659	0.68	0.582	0.642	0.616	0.51
215.4	0.692	0.682	0.65	0.686	0.699	0.657	0.7	0.699	0.637	0.69	0.708	0.651	0.714	0.68	0.63	0.688	0.686	0.667	0.659	0.68	0.582	0.641	0.615	0.51
215.6	0.692	0.682	0.65	0.686	0.698	0.657	0.7	0.699	0.637	0.69	0.708	0.651	0.713	0.68	0.63	0.687	0.686	0.667	0.659	0.68	0.582	0.641	0.615	0.509
215.8	0.692	0.682	0.65	0.686	0.698	0.657	0.699	0.699	0.637	0.69	0.708	0.651	0.713	0.68	0.629	0.687	0.686	0.667	0.659	0.68	0.582	0.641	0.615	0.509
216	0.692	0.683	0.651	0.686	0.698	0.657	0.699	0.699	0.637	0.69	0.708	0.651	0.713	0.68	0.629	0.687	0.686	0.666	0.659	0.68	0.582	0.641	0.615	0.509
216.2	0.692	0.683	0.651	0.686	0.697	0.657	0.699	0.699	0.637	0.69	0.708	0.651	0.712	0.679	0.629	0.687	0.685	0.666	0.659	0.68	0.581	0.641	0.615	0.509
216.4	0.692	0.683	0.651	0.686	0.697	0.657	0.699	0.698	0.637	0.69	0.708	0.651	0.712	0.679	0.629	0.686	0.685	0.666	0.659	0.68	0.581	0.641	0.615	0.509
216.6	0.692	0.683	0.651	0.686	0.697	0.657	0.699	0.698	0.637	0.69	0.708	0.651	0.712	0.679	0.629	0.686	0.685	0.665	0.658	0.68	0.581	0.641	0.615	0.509
216.8	0.692	0.683	0.651	0.686	0.696	0.657	0.699	0.698	0.637	0.69	0.707	0.651	0.712	0.679	0.629	0.685	0.685	0.665	0.658	0.68	0.581	0.64	0.615	0.509
217	0.692	0.682	0.651	0.686	0.696	0.656	0.699	0.698	0.637	0.69	0.707	0.651	0.712	0.679	0.629	0.685	0.685	0.665	0.658	0.68	0.581	0.64	0.615	0.509
217.2	0.692	0.682	0.65	0.686	0.696	0.656	0.699	0.698	0.637	0.689	0.707	0.65	0.712	0.679	0.63	0.685	0.685	0.665	0.657	0.68	0.581	0.64	0.615	0.509
217.4	0.692	0.682	0.65	0.686	0.696	0.655	0.699	0.698	0.638	0.689	0.707	0.65	0.712	0.679	0.63	0.685	0.685	0.665	0.657	0.679	0.582	0.64	0.615	0.509
217.6	0.692	0.681	0.65	0.686	0.696	0.655	0.698	0.698	0.638	0.688	0.707	0.65	0.712	0.679	0.63	0.685	0.686	0.665	0.657	0.679	0.582	0.639	0.615	0.509
217.8	0.692	0.681	0.65	0.686	0.696	0.655	0.698	0.698	0.638	0.688	0.707	0.65	0.712	0.679	0.63	0.686	0.686	0.666	0.657	0.679	0.582	0.639	0.615	0.509
218	0.692	0.681	0.65	0.685	0.696	0.655	0.698	0.698	0.638	0.688	0.707	0.65	0.712	0.679	0.63	0.686	0.686	0.666	0.657	0.679	0.582	0.639	0.615	0.509
218.2	0.692	0.681	0.649	0.685	0.696	0.654	0.698	0.698	0.638	0.687	0.707	0.65	0.712	0.678	0.63	0.686	0.686	0.666	0.657	0.679	0.582	0.639	0.615	0.509
218.4	0.692	0.681	0.649	0.685	0.696	0.654	0.697	0.698	0.638	0.687	0.707	0.649	0.712	0.678	0.63	0.686	0.686	0.666	0.657	0.678	0.581	0.639	0.614	0.509
218.6	0.692	0.68	0.649	0.685	0.696	0.654	0.697	0.698	0.638	0.686	0.707	0.649	0.712	0.678	0.63	0.686	0.686	0.667	0.657	0.678	0.581	0.639	0.614	0.509
218.8	0.692	0.68	0.649	0.684	0.696	0.654	0.697	0.698	0.637	0.686	0.707	0.649	0.712	0.678	0.63	0.686	0.686	0.667	0.657	0.678	0.581	0.639	0.614	0.509
219	0.692	0.68	0.648	0.684	0.696	0.654	0.696	0.698	0.637	0.686	0.707	0.648	0.712	0.678	0.629	0.686	0.685	0.667	0.657	0.678	0.581	0.639	0.614	0.509
219.2	0.692	0.68	0.648	0.684	0.696	0.654	0.696	0.698	0.637	0.686	0.707	0.648	0.712	0.678	0.629	0.686	0.685	0.667	0.656	0.678	0.58	0.639	0.614	0.509
219.4	0.692	0.68	0.648	0.684	0.696	0.654	0.696	0.698	0.637	0.686	0.707	0.648	0.712	0.678	0.629	0.686	0.685	0.667	0.656	0.678	0.58	0.639	0.614	0.509
219.6	0.692	0.68	0.648	0.684	0.696	0.654	0.696	0.698	0.637	0.686	0.707	0.647	0.712	0.678	0.629	0.686	0.684	0.667	0.656	0.678	0.58	0.639	0.614	0.509
219.8	0.691	0.681	0.648	0.684	0.696	0.654	0.696	0.698	0.636	0.686	0.708	0.647	0.712	0.678	0.628	0.685	0.684	0.667	0.656	0.678	0.58	0.639	0.614	0.509
220	0.691	0.68	0.648	0.684	0.696	0.653	0.696	0.698	0.636	0.686	0.708	0.647	0.712	0.678	0.628	0.685	0.683	0.667	0.656	0.678	0.579	0.639	0.614	0.509
220.2	0.691	0.68	0.648	0.684	0.695	0.653	0.696	0.698	0.636	0.686	0.708	0.647	0.712	0.678	0.628	0.685	0.683	0.666	0.656	0.677	0.579	0.639	0.614	0.509
220.4	0.691	0.68	0.648	0.684	0.695	0.653	0.696	0.697	0.636	0.686	0.708	0.647	0.712	0.678	0.628	0.684	0.682	0.666	0.655	0.677	0.579	0.639	0.614	0.509
220.6	0.69	0.68	0.648	0.684	0.695	0.653	0.696	0.697	0.636	0.686	0.707	0.647	0.712	0.678	0.628	0.684	0.682	0.666	0.655	0.677	0.578	0.639	0.614	0.509
220.8	0.69	0.68	0.648	0.684	0.695	0.653	0.696	0.697	0.636	0.686	0.707	0.648	0.712	0.678	0.628	0.684	0.682	0.665	0.655	0.677	0.578	0.639	0.614	0.509
221	0.689	0.679	0.648	0.684	0.695	0.653	0.696	0.697	0.636	0.686	0.707	0.648	0.712	0.678	0.628	0.684	0.682	0.665	0.654	0.677	0.578	0.638	0.613	0.509
221.2	0.689	0.679	0.648	0.684	0.695	0.653	0.696	0.697	0.636	0.686	0.707	0.648	0.712	0.678	0.627	0.684	0.682	0.665	0.654	0.677	0.578	0.638	0.613	0.509
221.4	0.689	0.679	0.648	0.683	0.695	0.653	0.697	0.697	0.636	0.686	0.706	0.648	0.711	0.678	0.627	0.684	0.683	0.665	0.654	0.677	0.578	0.638	0.613	0.509
221.6	0.689	0.679	0.648	0.683	0.695	0.653	0.697	0.696	0.635	0.686	0.706	0.648	0.711	0.678	0.627	0.684	0.683	0.665	0.654	0.676	0.578	0.638	0.613	0.509
221.8	0.689	0.679	0.648	0.683	0.695	0.653	0.697	0.696	0.635	0.686	0.706	0.649	0.711	0.678	0.627	0.684	0.683	0.665	0.654	0.676	0.578	0.638	0.613	0.509
222	0.689	0.679	0.648	0.682	0.695	0.653	0.696	0.696	0.635	0.686	0.706	0.649	0.711	0.678	0.627	0.684	0.683	0.665	0.654	0.676	0.578	0.638	0.613	0.509
222.2	0.689	0.679	0.648	0.682	0.695	0.653	0.696	0.696	0.635	0.686	0.706	0.649	0.711	0.677	0.627	0.684	0.683	0.665	0.654	0.676	0.579	0.638	0.613	0.508
222.4	0.689	0.679	0.648	0.682	0.695	0.653	0.696	0.696	0.635	0.685	0.705	0.649	0.711	0.677	0.627	0.684	0.683	0.665	0.655	0.676	0.579	0.637	0.612	0.508
222.6	0.69	0.679	0.647	0.682	0.695	0.653	0.696	0.696	0.635	0.685	0.705	0.649	0.711	0.677	0.627	0.684	0.683	0.665	0.655	0.676	0.579	0.637	0.612	0.508
222.8	0.69	0.679	0.647	0.682	0.695	0.653	0.696	0.696	0.635	0.685	0.705	0.649	0.711	0.677	0.627	0.684	0.683	0.664	0.655	0.676	0.578	0.637	0.613	0.508
223	0.69	0.679	0.647	0.682	0.695	0.653	0.695	0.696	0.635	0.685	0.705	0.648	0.711	0.677	0.627	0.684	0.683	0.664	0.655	0.676	0.578	0.637	0.613	0.508
223.2	0.69	0.679	0.647	0.682	0.695	0.653	0.695	0.696	0.635	0.685	0.705	0.648	0.71	0.677	0.627	0.684	0.683	0.664	0.655	0.676	0.578	0.637	0.613	0.507
223.4	0.69	0.679	0.647	0.682	0.695	0.653	0.695	0.696	0.635	0.685	0.705	0.648	0.71	0.676	0.627	0.683	0.683	0.664	0.655	0.676	0.578	0.637	0.613	0.507
223.6	0.69	0.679	0.647	0.682	0.695	0.653	0.695	0.696	0.635	0.684	0.704	0.648	0.71	0.676	0.627	0.683	0.682	0.664	0.655	0.676	0.578	0.637	0.613	0.507
223.8	0.69	0.678	0.647	0.682	0.695	0.653	0.694	0.696	0.635	0.684	0.704	0.647	0.71	0.675	0.627	0.683	0.682	0.664	0.654	0.676	0.577	0.636	0.612	0.507
224	0.69	0.678	0.647	0.682	0.695	0.653	0.694	0.696	0.635	0.684	0.704	0.647	0.71	0.675	0.627	0.683	0.682	0.664	0.654	0.676	0.577	0.636	0.612	0.507
224.2	0.69	0.678	0.647	0.682	0.695	0.653	0.694	0.695	0.635	0.684	0.704	0.647	0.71	0.675	0.627	0.683	0.682	0.664	0.654	0.676	0.577	0.636	0.612	0.507
224.4	0.69	0.678	0.647	0.682	0.695	0.653	0.694	0.695	0.635	0.684	0.704	0.647	0.71	0.674	0.626	0.683	0.682	0.664	0.653	0.676	0.577	0.636	0.612	0.507
224.6	0.69	0.678	0.647	0.682	0.694	0.653	0.694	0.695	0.635	0.684	0.704	0.647	0.71	0.674	0.626	0.683	0.682	0.664	0.653	0.676	0.577	0.636	0.611	0.507
224.8	0.69	0.678	0.647	0.681	0.694	0.652	0.694	0.695	0.635	0.684	0.704	0.647	0.709	0.674	0.626	0.683	0.682	0.664	0.652	0.676	0.577	0.636	0.611	0.507
225	0.69	0.677	0.647	0.681	0.694	0.652	0.695	0.695	0.635	0.684	0.703	0.647	0.709	0.674	0.626	0.683	0.682	0.664	0.652	0.676	0.577	0.636	0.611	0.507
225.2	0.689	0.677	0.647	0.681	0.694	0.652	0.695	0.695	0.634	0.683	0.703	0.647	0.709	0.673	0.626	0.682	0.682	0.664	0.652	0.676	0.577	0.636	0.611	0.507
225.4	0.689	0.677	0.647	0.681	0.693	0.651	0.695	0.695	0.634	0.683	0.703	0.647	0.709	0.673	0.626	0.682	0.682	0.664	0.652	0.675	0.577	0.636	0.611	0.507
225.6	0.689	0.677	0.647	0.68	0.693	0.651	0.695	0.695	0.634	0.683	0.703	0.646	0.709	0.674	0.626	0.682	0.682	0.664	0.652	0.675	0.577	0.636	0.611	0.507
225.8	0.689	0.677	0.647	0.68	0.693	0.651	0.695	0.695	0.634	0.683	0.704	0.647	0.709	0.674	0.626	0.682	0.682	0.664	0.653	0.675	0.577	0.636	0.611	0.507
226	0.689	0.677	0.647	0.68	0.693	0.651	0.695	0.695	0.633	0.683	0.704	0.647	0.709	0.674	0.626	0.681	0.682	0.664	0.653	0.675	0.577	0.636	0.61	0.507
226.2	0.689	0.677	0.646	0.68	0.693	0.65	0.695	0.695	0.633	0.683	0.704	0.647	0.709	0.674	0.626	0.681	0.681	0.664	0.653	0.675	0.577	0.636	0.61	0.507
226.4	0.688	0.677	0.646	0.68	0.693	0.65	0.695	0.695	0.633	0.683	0.704	0.647	0.709	0.674	0.626	0.681	0.681	0.664	0.653	0.675	0.576	0.636	0.61	0.507
226.6	0.688	0.677	0.646	0.68	0.693	0.65	0.695	0.696	0.633	0.683	0.704	0.647	0.709	0.674	0.626	0.681	0.681	0.663	0.653	0.675	0.576	0.636	0.61	0.507
226.8	0.688	0.676	0.646	0.68	0.693	0.65	0.695	0.696	0.633	0.683	0.704	0.647	0.709	0.674	0.626	0.681	0.681	0.663	0.653	0.675	0.576	0.636	0.61	0.506
227	0.688	0.676	0.646	0.68	0.693	0.65	0.694	0.696	0.633	0.683	0.704	0.647	0.709	0.674	0.626	0.681	0.681	0.663	0.653	0.675	0.576	0.635	0.609	0.506
227.2	0.687	0.676	0.646	0.68	0.693	0.65	0.694	0.696	0.633	0.683	0.704	0.647	0.709	0.675	0.626	0.681	0.681	0.662	0.653	0.675	0.575	0.635	0.609	0.506
227.4	0.687	0.676	0.645	0.68	0.693	0.65	0.694	0.696	0.633	0.683	0.704	0.647	0.709	0.675	0.625	0.681	0.681	0.662	0.653	0.675	0.575	0.635	0.609	0.506
227.6	0.687	0.676	0.645	0.68	0.693	0.65	0.694	0.696	0.633	0.683	0.704	0.646	0.709	0.675	0.625	0.681	0.68	0.662	0.653	0.675	0.575	0.634	0.609	0.505
227.8	0.687	0.676	0.645	0.68	0.693	0.65	0.694	0.695	0.633	0.683	0.704	0.646	0.709	0.675	0.625	0.681	0.68	0.662	0.652	0.675	0.575	0.634	0.609	0.505
228	0.687	0.676	0.645	0.68	0.693	0.649	0.694	0.695	0.633	0.683	0.704	0.646	0.708	0.675	0.624	0.681	0.68	0.662	0.652	0.675	0.574	0.634	0.609	0.505
228.2	0.688	0.676	0.645	0.68	0.693	0.649	0.694	0.695	0.633	0.682	0.704	0.646	0.708	0.674	0.624	0.681	0.68	0.662	0.652	0.675	0.575	0.634	0.609	0.505
228.4	0.688	0.676	0.645	0.68	0.693	0.649	0.694	0.694	0.633	0.682	0.704	0.645	0.708	0.674	0.624	0.681	0.68	0.661	0.651	0.675	0.575	0.633	0.609	0.505
228.6	0.688	0.676	0.645	0.68	0.693	0.648	0.694	0.694	0.633	0.682	0.703	0.645	0.708	0.674	0.624	0.681	0.679	0.661	0.651	0.675	0.575	0.633	0.609	0.504
228.8	0.688	0.676	0.645	0.68	0.692	0.648	0.694	0.693	0.633	0.681	0.703	0.645	0.708	0.673	0.624	0.681	0.679	0.661	0.651	0.675	0.575	0.633	0.609	0.504
229	0.688	0.676	0.645	0.68	0.692	0.648	0.694	0.693	0.633	0.681	0.702	0.645	0.708	0.673	0.624	0.681	0.679	0.661	0.651	0.675	0.575	0.633	0.609	0.504
229.2	0.688	0.675	0.645	0.68	0.692	0.648	0.694	0.692	0.633	0.681	0.702	0.645	0.708	0.673	0.624	0.681	0.679	0.661	0.651	0.675	0.575	0.633	0.609	0.504
229.4	0.688	0.675	0.645	0.68	0.692	0.648	0.694	0.692	0.633	0.681	0.702	0.645	0.708	0.673	0.624	0.68	0.679	0.661	0.651	0.674	0.575	0.634	0.609	0.504
229.6	0.688	0.675	0.645	0.68	0.692	0.648	0.693	0.692	0.633	0.681	0.702	0.645	0.708	0.672	0.624	0.68	0.679	0.661	0.651	0.674	0.575	0.634	0.609	0.504
229.8	0.688	0.675	0.645	0.68	0.692	0.648	0.693	0.692	0.633	0.68	0.702	0.645	0.708	0.672	0.624	0.68	0.679	0.661	0.651	0.674	0.575	0.634	0.609	0.504
230	0.688	0.675	0.645	0.68	0.691	0.648	0.693	0.692	0.633	0.681	0.702	0.645	0.708	0.672	0.624	0.68	0.679	0.661	0.651	0.674	0.575	0.634	0.609	0.504
230.2	0.688	0.674	0.645	0.68	0.691	0.648	0.693	0.692	0.632	0.68	0.702	0.645	0.708	0.672	0.625	0.681	0.679	0.662	0.651	0.674	0.575	0.634	0.608	0.504
230.4	0.688	0.674	0.645	0.68	0.691	0.649	0.693	0.693	0.632	0.68	0.701	0.645	0.708	0.672	0.625	0.681	0.679	0.662	0.651	0.673	0.574	0.634	0.608	0.504
230.6	0.688	0.674	0.645	0.68	0.691	0.649	0.693	0.693	0.632	0.68	0.701	0.645	0.707	0.671	0.625	0.681	0.679	0.662	0.651	0.673	0.574	0.633	0.608	0.504
230.8	0.688	0.674	0.645	0.68	0.69	0.649	0.693	0.693	0.632	0.68	0.701	0.645	0.707	0.671	0.625	0.681	0.679	0.661	0.651	0.673	0.574	0.633	0.608	0.504
231	0.688	0.674	0.645	0.68	0.69	0.649	0.693	0.693	0.631	0.68	0.701	0.645	0.707	0.672	0.625	0.681	0.679	0.661	0.651	0.673	0.574	0.633	0.608	0.504
231.2	0.688	0.674	0.645	0.68	0.69	0.649	0.693	0.693	0.631	0.68	0.701	0.645	0.706	0.672	0.625	0.681	0.678	0.661	0.651	0.673	0.574	0.633	0.608	0.504
231.4	0.688	0.674	0.645	0.679	0.689	0.649	0.692	0.693	0.631	0.68	0.701	0.645	0.706	0.672	0.624	0.681	0.678	0.661	0.651	0.672	0.574	0.632	0.608	0.504
231.6	0.688	0.673	0.645	0.679	0.689	0.648	0.692	0.693	0.631	0.68	0.701	0.645	0.706	0.672	0.624	0.68	0.678	0.661	0.65	0.672	0.574	0.632	0.608	0.504
231.8	0.688	0.673	0.645	0.679	0.689	0.648	0.693	0.693	0.631	0.68	0.701	0.645	0.706	0.672	0.624	0.68	0.678	0.661	0.65	0.672	0.574	0.632	0.609	0.504
232	0.687	0.674	0.645	0.679	0.689	0.648	0.693	0.693	0.631	0.68	0.701	0.645	0.705	0.672	0.624	0.68	0.678	0.661	0.65	0.672	0.574	0.631	0.609	0.504
232.2	0.687	0.674	0.644	0.679	0.69	0.648	0.693	0.693	0.632	0.679	0.701	0.645	0.705	0.672	0.624	0.68	0.678	0.661	0.65	0.672	0.574	0.631	0.609	0.504
232.4	0.687	0.674	0.644	0.679	0.69	0.647	0.693	0.692	0.632	0.679	0.701	0.644	0.705	0.672	0.624	0.68	0.678	0.661	0.649	0.672	0.575	0.631	0.609	0.504
232.6	0.687	0.674	0.644	0.679	0.689	0.647	0.693	0.692	0.632	0.679	0.701	0.644	0.705	0.672	0.624	0.679	0.677	0.661	0.649	0.672	0.575	0.631	0.609	0.503
232.8	0.687	0.674	0.644	0.679	0.689	0.647	0.693	0.692	0.632	0.679	0.701	0.644	0.705	0.672	0.624	0.679	0.678	0.66	0.649	0.671	0.575	0.631	0.609	0.503
233	0.686	0.674	0.644	0.679	0.689	0.647	0.693	0.692	0.632	0.68	0.7	0.644	0.705	0.672	0.624	0.679	0.678	0.66	0.649	0.671	0.574	0.632	0.609	0.503
233.2	0.686	0.674	0.644	0.679	0.689	0.647	0.693	0.692	0.631	0.68	0.7	0.644	0.705	0.673	0.624	0.679	0.678	0.66	0.649	0.671	0.574	0.632	0.609	0.503
233.4	0.686	0.674	0.644	0.68	0.689	0.647	0.693	0.692	0.631	0.68	0.7	0.644	0.705	0.673	0.624	0.679	0.678	0.66	0.649	0.67	0.574	0.632	0.609	0.503
233.6	0.686	0.674	0.644	0.68	0.689	0.647	0.693	0.692	0.631	0.68	0.7	0.644	0.705	0.673	0.624	0.679	0.678	0.659	0.649	0.67	0.574	0.632	0.608	0.504
233.8	0.686	0.674	0.644	0.68	0.689	0.647	0.693	0.692	0.631	0.68	0.7	0.644	0.705	0.672	0.624	0.679	0.677	0.659	0.649	0.67	0.574	0.632	0.608	0.504
234	0.686	0.674	0.644	0.68	0.689	0.647	0.693	0.692	0.631	0.68	0.7	0.644	0.705	0.672	0.624	0.68	0.677	0.659	0.649	0.67	0.574	0.632	0.607	0.504
234.2	0.686	0.674	0.644	0.679	0.689	0.647	0.693	0.692	0.631	0.68	0.699	0.644	0.704	0.672	0.624	0.68	0.677	0.659	0.649	0.67	0.573	0.632	0.607	0.504
234.4	0.686	0.674	0.643	0.679	0.689	0.647	0.692	0.691	0.631	0.68	0.699	0.644	0.705	0.671	0.624	0.679	0.677	0.659	0.649	0.669	0.573	0.632	0.607	0.504
234.6	0.686	0.674	0.643	0.679	0.689	0.647	0.692	0.691	0.63	0.68	0.699	0.643	0.705	0.671	0.623	0.679	0.677	0.659	0.649	0.669	0.573	0.632	0.607	0.504
234.8	0.686	0.674	0.643	0.679	0.689	0.647	0.692	0.691	0.63	0.68	0.7	0.643	0.705	0.671	0.623	0.679	0.677	0.659	0.649	0.669	0.573	0.631	0.607	0.504
235	0.686	0.674	0.643	0.679	0.689	0.647	0.691	0.691	0.63	0.68	0.7	0.643	0.705	0.671	0.623	0.679	0.677	0.659	0.649	0.669	0.573	0.631	0.607	0.504
235.2	0.686	0.674	0.643	0.679	0.688	0.647	0.691	0.691	0.63	0.679	0.7	0.643	0.705	0.671	0.623	0.679	0.677	0.659	0.649	0.669	0.572	0.631	0.607	0.504
235.4	0.686	0.674	0.643	0.678	0.688	0.647	0.691	0.69	0.63	0.679	0.7	0.643	0.705	0.671	0.623	0.679	0.677	0.659	0.649	0.669	0.572	0.631	0.607	0.504
235.6	0.686	0.674	0.642	0.678	0.689	0.647	0.691	0.69	0.63	0.679	0.7	0.643	0.705	0.671	0.623	0.679	0.677	0.66	0.649	0.669	0.572	0.631	0.608	0.504
235.8	0.686	0.674	0.642	0.678	0.689	0.647	0.691	0.69	0.63	0.678	0.7	0.643	0.705	0.671	0.622	0.679	0.677	0.66	0.648	0.669	0.573	0.631	0.608	0.504
236	0.686	0.674	0.642	0.678	0.689	0.647	0.691	0.69	0.63	0.678	0.7	0.643	0.705	0.671	0.622	0.679	0.677	0.66	0.648	0.669	0.573	0.631	0.608	0.503
236.2	0.686	0.674	0.643	0.678	0.689	0.647	0.691	0.689	0.63	0.678	0.701	0.643	0.705	0.671	0.622	0.679	0.677	0.66	0.647	0.67	0.573	0.631	0.609	0.503
236.4	0.685	0.674	0.643	0.678	0.688	0.647	0.691	0.689	0.63	0.678	0.701	0.643	0.705	0.671	0.621	0.679	0.677	0.66	0.647	0.67	0.573	0.631	0.609	0.503
236.6	0.685	0.674	0.643	0.678	0.688	0.647	0.69	0.689	0.63	0.678	0.701	0.643	0.705	0.671	0.621	0.678	0.677	0.659	0.647	0.67	0.573	0.631	0.609	0.503
236.8	0.685	0.673	0.643	0.678	0.688	0.646	0.69	0.689	0.63	0.678	0.701	0.643	0.705	0.671	0.621	0.678	0.677	0.659	0.647	0.67	0.573	0.631	0.609	0.503
237	0.685	0.673	0.643	0.678	0.688	0.646	0.691	0.689	0.63	0.678	0.701	0.643	0.705	0.671	0.621	0.678	0.677	0.659	0.646	0.67	0.572	0.631	0.608	0.503
237.2	0.685	0.673	0.643	0.678	0.688	0.646	0.691	0.689	0.63	0.678	0.701	0.642	0.705	0.671	0.621	0.678	0.677	0.66	0.646	0.67	0.572	0.631	0.608	0.503
237.4	0.685	0.673	0.643	0.678	0.688	0.646	0.691	0.689	0.63	0.678	0.7	0.642	0.705	0.67	0.62	0.677	0.677	0.66	0.646	0.67	0.572	0.631	0.607	0.503
237.6	0.685	0.673	0.643	0.678	0.688	0.646	0.691	0.689	0.63	0.678	0.7	0.642	0.705	0.67	0.62	0.677	0.677	0.66	0.646	0.67	0.572	0.631	0.607	0.503
237.8	0.685	0.673	0.643	0.678	0.688	0.646	0.691	0.689	0.63	0.678	0.7	0.642	0.704	0.67	0.62	0.677	0.676	0.659	0.646	0.67	0.572	0.631	0.607	0.503
238	0.685	0.673	0.642	0.678	0.688	0.646	0.691	0.689	0.629	0.678	0.7	0.642	0.704	0.67	0.62	0.676	0.676	0.659	0.646	0.67	0.572	0.63	0.606	0.503
238.2	0.685	0.673	0.642	0.678	0.688	0.646	0.691	0.689	0.629	0.678	0.7	0.642	0.704	0.67	0.62	0.676	0.676	0.659	0.646	0.67	0.572	0.63	0.606	0.503
238.4	0.685	0.672	0.642	0.678	0.688	0.646	0.691	0.689	0.629	0.677	0.7	0.642	0.704	0.67	0.62	0.676	0.676	0.659	0.646	0.67	0.571	0.63	0.606	0.503
238.6	0.685	0.672	0.641	0.678	0.688	0.646	0.69	0.689	0.629	0.677	0.7	0.642	0.704	0.67	0.62	0.675	0.676	0.659	0.646	0.67	0.571	0.63	0.605	0.503
238.8	0.685	0.672	0.641	0.678	0.688	0.646	0.69	0.69	0.629	0.677	0.7	0.642	0.703	0.67	0.62	0.675	0.676	0.659	0.646	0.67	0.571	0.63	0.605	0.502
239	0.685	0.672	0.641	0.678	0.688	0.646	0.69	0.69	0.628	0.676	0.7	0.642	0.703	0.67	0.62	0.676	0.676	0.659	0.647	0.67	0.571	0.63	0.605	0.502
239.2	0.685	0.671	0.641	0.677	0.688	0.646	0.69	0.69	0.628	0.676	0.7	0.642	0.703	0.67	0.62	0.676	0.675	0.658	0.647	0.67	0.571	0.63	0.605	0.502
239.4	0.685	0.671	0.641	0.677	0.688	0.645	0.69	0.69	0.628	0.676	0.7	0.642	0.703	0.67	0.62	0.676	0.675	0.658	0.647	0.67	0.571	0.63	0.605	0.502
239.6	0.685	0.671	0.641	0.677	0.688	0.645	0.69	0.69	0.628	0.676	0.7	0.643	0.703	0.67	0.62	0.677	0.675	0.658	0.647	0.67	0.571	0.63	0.605	0.502
239.8	0.685	0.671	0.641	0.676	0.687	0.645	0.69	0.69	0.628	0.676	0.7	0.642	0.702	0.67	0.62	0.677	0.675	0.658	0.646	0.67	0.571	0.63	0.605	0.502
240	0.685	0.671	0.642	0.676	0.687	0.645	0.69	0.69	0.628	0.676	0.7	0.643	0.702	0.67	0.621	0.677	0.675	0.657	0.646	0.67	0.571	0.629	0.605	0.502
240.2	0.685	0.67	0.642	0.676	0.687	0.645	0.69	0.69	0.628	0.676	0.699	0.642	0.702	0.67	0.621	0.677	0.675	0.657	0.646	0.669	0.571	0.63	0.606	0.501
240.4	0.685	0.67	0.642	0.676	0.686	0.645	0.69	0.69	0.628	0.676	0.699	0.642	0.702	0.67	0.621	0.678	0.675	0.657	0.645	0.669	0.571	0.63	0.606	0.501
240.6	0.685	0.67	0.643	0.676	0.686	0.645	0.69	0.69	0.628	0.677	0.699	0.642	0.703	0.669	0.621	0.678	0.675	0.657	0.645	0.669	0.571	0.63	0.605	0.501
240.8	0.685	0.67	0.643	0.676	0.685	0.645	0.69	0.69	0.628	0.677	0.699	0.642	0.703	0.669	0.621	0.678	0.674	0.657	0.645	0.668	0.57	0.63	0.605	0.501
241	0.685	0.67	0.643	0.676	0.685	0.644	0.69	0.689	0.628	0.677	0.699	0.641	0.703	0.669	0.621	0.678	0.674	0.657	0.645	0.668	0.57	0.63	0.605	0.501
241.2	0.685	0.67	0.643	0.676	0.685	0.644	0.69	0.689	0.628	0.677	0.699	0.641	0.703	0.668	0.621	0.678	0.674	0.657	0.645	0.668	0.57	0.629	0.605	0.501
241.4	0.685	0.67	0.643	0.676	0.685	0.644	0.689	0.689	0.627	0.677	0.699	0.641	0.703	0.668	0.621	0.678	0.674	0.657	0.645	0.668	0.57	0.629	0.604	0.501
241.6	0.685	0.67	0.642	0.676	0.685	0.644	0.689	0.689	0.627	0.678	0.699	0.641	0.703	0.668	0.62	0.677	0.673	0.657	0.645	0.668	0.569	0.629	0.604	0.501
241.8	0.685	0.67	0.642	0.676	0.685	0.644	0.689	0.689	0.627	0.678	0.699	0.641	0.703	0.668	0.62	0.677	0.673	0.656	0.645	0.668	0.569	0.628	0.604	0.501
242	0.685	0.67	0.642	0.676	0.685	0.643	0.689	0.689	0.627	0.678	0.698	0.641	0.703	0.668	0.62	0.677	0.673	0.657	0.645	0.669	0.569	0.628	0.604	0.501
242.2	0.685	0.67	0.642	0.676	0.685	0.643	0.689	0.689	0.627	0.678	0.698	0.641	0.703	0.668	0.62	0.677	0.673	0.657	0.645	0.669	0.569	0.627	0.603	0.501
242.4	0.685	0.67	0.642	0.676	0.685	0.644	0.688	0.689	0.627	0.677	0.698	0.641	0.703	0.668	0.62	0.676	0.674	0.657	0.645	0.669	0.569	0.627	0.603	0.501
242.6	0.685	0.67	0.641	0.676	0.685	0.644	0.688	0.689	0.626	0.677	0.698	0.641	0.703	0.668	0.619	0.676	0.674	0.657	0.646	0.668	0.569	0.627	0.603	0.501
242.8	0.685	0.67	0.641	0.676	0.685	0.644	0.688	0.689	0.626	0.677	0.697	0.641	0.703	0.668	0.619	0.676	0.674	0.657	0.646	0.668	0.569	0.627	0.603	0.501
243	0.685	0.669	0.641	0.676	0.685	0.643	0.688	0.689	0.626	0.677	0.697	0.64	0.703	0.668	0.619	0.676	0.674	0.657	0.646	0.668	0.569	0.627	0.603	0.501
243.2	0.684	0.67	0.641	0.676	0.685	0.643	0.688	0.689	0.626	0.677	0.697	0.64	0.703	0.668	0.619	0.676	0.675	0.657	0.646	0.668	0.569	0.627	0.603	0.501
243.4	0.684	0.67	0.641	0.676	0.686	0.643	0.688	0.688	0.626	0.677	0.696	0.64	0.703	0.668	0.619	0.676	0.675	0.657	0.646	0.668	0.569	0.627	0.603	0.501
243.6	0.683	0.67	0.641	0.676	0.686	0.643	0.688	0.688	0.626	0.676	0.696	0.639	0.703	0.668	0.619	0.676	0.675	0.657	0.646	0.668	0.569	0.627	0.604	0.501
243.8	0.683	0.67	0.641	0.676	0.686	0.643	0.688	0.688	0.627	0.676	0.696	0.639	0.702	0.668	0.619	0.676	0.675	0.657	0.646	0.668	0.569	0.627	0.604	0.501
244	0.683	0.671	0.641	0.676	0.686	0.644	0.688	0.688	0.627	0.676	0.696	0.639	0.702	0.668	0.619	0.676	0.675	0.657	0.645	0.667	0.57	0.627	0.604	0.501
244.2	0.682	0.671	0.641	0.676	0.685	0.644	0.688	0.687	0.627	0.676	0.696	0.639	0.703	0.668	0.619	0.676	0.674	0.657	0.645	0.667	0.57	0.627	0.605	0.501
244.4	0.682	0.671	0.641	0.676	0.685	0.643	0.689	0.687	0.627	0.676	0.696	0.639	0.703	0.668	0.619	0.676	0.674	0.656	0.645	0.667	0.57	0.627	0.605	0.501
244.6	0.682	0.671	0.641	0.676	0.686	0.643	0.689	0.687	0.627	0.676	0.696	0.639	0.703	0.668	0.619	0.676	0.674	0.656	0.645	0.666	0.57	0.627	0.605	0.501
244.8	0.682	0.671	0.641	0.676	0.686	0.643	0.689	0.687	0.627	0.676	0.696	0.639	0.703	0.668	0.619	0.676	0.674	0.656	0.645	0.666	0.57	0.627	0.605	0.501
245	0.682	0.671	0.64	0.675	0.686	0.643	0.689	0.687	0.627	0.676	0.696	0.639	0.703	0.668	0.619	0.676	0.674	0.656	0.644	0.666	0.57	0.627	0.605	0.501
245.2	0.682	0.671	0.64	0.675	0.686	0.642	0.689	0.687	0.627	0.676	0.696	0.639	0.703	0.668	0.619	0.675	0.674	0.655	0.644	0.666	0.57	0.627	0.605	0.501
245.4	0.682	0.671	0.64	0.675	0.685	0.642	0.689	0.687	0.627	0.676	0.696	0.639	0.703	0.668	0.619	0.675	0.674	0.655	0.643	0.667	0.569	0.627	0.605	0.501
245.6	0.682	0.671	0.64	0.675	0.685	0.642	0.689	0.687	0.627	0.676	0.697	0.639	0.703	0.668	0.619	0.675	0.674	0.655	0.643	0.667	0.569	0.626	0.604	0.501
245.8	0.682	0.671	0.64	0.675	0.685	0.642	0.689	0.688	0.627	0.676	0.697	0.639	0.703	0.668	0.619	0.675	0.674	0.655	0.643	0.667	0.569	0.626	0.604	0.501
246	0.682	0.671	0.64	0.675	0.685	0.642	0.689	0.688	0.627	0.675	0.697	0.64	0.702	0.668	0.619	0.675	0.674	0.655	0.643	0.667	0.569	0.626	0.604	0.5
246.2	0.682	0.671	0.64	0.675	0.685	0.642	0.689	0.688	0.627	0.675	0.697	0.64	0.702	0.668	0.619	0.675	0.674	0.655	0.643	0.667	0.569	0.626	0.603	0.5
246.4	0.682	0.67	0.64	0.675	0.685	0.642	0.689	0.687	0.627	0.675	0.697	0.64	0.702	0.668	0.619	0.675	0.674	0.655	0.643	0.667	0.569	0.626	0.603	0.5
246.6	0.682	0.67	0.64	0.674	0.684	0.642	0.689	0.687	0.626	0.674	0.697	0.64	0.702	0.668	0.619	0.675	0.674	0.655	0.643	0.667	0.569	0.626	0.603	0.5
246.8	0.682	0.67	0.64	0.674	0.684	0.641	0.689	0.687	0.626	0.674	0.697	0.64	0.701	0.668	0.62	0.675	0.674	0.655	0.643	0.667	0.569	0.626	0.602	0.5
247	0.681	0.669	0.64	0.674	0.684	0.641	0.689	0.687	0.626	0.674	0.697	0.64	0.701	0.668	0.62	0.675	0.674	0.656	0.643	0.667	0.569	0.627	0.602	0.5
247.2	0.681	0.669	0.64	0.674	0.684	0.642	0.688	0.687	0.626	0.673	0.696	0.639	0.701	0.668	0.62	0.675	0.674	0.656	0.643	0.667	0.569	0.626	0.602	0.5
247.4	0.681	0.669	0.64	0.674	0.684	0.642	0.688	0.687	0.626	0.673	0.696	0.639	0.701	0.668	0.62	0.675	0.674	0.656	0.643	0.667	0.569	0.627	0.602	0.5
247.6	0.682	0.669	0.64	0.674	0.684	0.642	0.688	0.687	0.626	0.673	0.696	0.639	0.701	0.668	0.62	0.675	0.674	0.656	0.642	0.667	0.568	0.627	0.602	0.5
247.8	0.682	0.669	0.64	0.674	0.684	0.642	0.687	0.687	0.626	0.673	0.696	0.639	0.701	0.667	0.62	0.675	0.674	0.656	0.642	0.666	0.568	0.626	0.602	0.5
248	0.682	0.669	0.64	0.675	0.684	0.642	0.687	0.687	0.626	0.673	0.696	0.64	0.701	0.667	0.62	0.675	0.674	0.656	0.643	0.666	0.568	0.626	0.602	0.5
248.2	0.682	0.669	0.64	0.675	0.684	0.642	0.687	0.687	0.626	0.673	0.696	0.64	0.701	0.667	0.619	0.675	0.674	0.656	0.642	0.666	0.568	0.626	0.602	0.499
248.4	0.682	0.669	0.64	0.675	0.684	0.642	0.687	0.687	0.626	0.673	0.696	0.64	0.7	0.667	0.619	0.675	0.673	0.656	0.642	0.665	0.568	0.626	0.602	0.499
248.6	0.682	0.669	0.64	0.675	0.684	0.642	0.687	0.687	0.626	0.673	0.696	0.64	0.7	0.667	0.619	0.674	0.673	0.656	0.642	0.665	0.568	0.626	0.602	0.499
248.8	0.682	0.669	0.64	0.675	0.684	0.642	0.687	0.687	0.626	0.673	0.696	0.639	0.7	0.666	0.619	0.674	0.673	0.656	0.642	0.665	0.567	0.626	0.602	0.499
249	0.682	0.669	0.64	0.675	0.683	0.642	0.687	0.687	0.626	0.673	0.696	0.639	0.7	0.666	0.619	0.674	0.673	0.655	0.642	0.665	0.567	0.626	0.602	0.499
249.2	0.682	0.669	0.64	0.675	0.683	0.642	0.687	0.687	0.626	0.674	0.696	0.639	0.7	0.666	0.618	0.674	0.673	0.655	0.642	0.665	0.567	0.626	0.602	0.499
249.4	0.682	0.669	0.64	0.675	0.683	0.642	0.687	0.687	0.626	0.674	0.696	0.639	0.7	0.667	0.618	0.674	0.673	0.655	0.642	0.665	0.566	0.626	0.602	0.499
249.6	0.682	0.669	0.64	0.674	0.683	0.642	0.687	0.687	0.626	0.674	0.695	0.639	0.7	0.667	0.618	0.674	0.672	0.655	0.642	0.665	0.566	0.625	0.602	0.5
249.8	0.682	0.669	0.64	0.674	0.683	0.642	0.687	0.687	0.626	0.674	0.695	0.639	0.7	0.667	0.618	0.674	0.672	0.655	0.642	0.665	0.566	0.625	0.602	0.5
250	0.682	0.669	0.64	0.674	0.683	0.642	0.687	0.687	0.626	0.674	0.695	0.639	0.7	0.667	0.618	0.674	0.672	0.655	0.642	0.665	0.566	0.625	0.602	0.5
250.2	0.682	0.669	0.64	0.674	0.682	0.642	0.688	0.687	0.626	0.674	0.695	0.639	0.7	0.667	0.618	0.674	0.672	0.655	0.643	0.665	0.566	0.625	0.602	0.5
250.4	0.682	0.669	0.639	0.674	0.682	0.642	0.688	0.687	0.626	0.674	0.695	0.638	0.7	0.667	0.618	0.674	0.672	0.654	0.642	0.665	0.567	0.625	0.602	0.501
250.6	0.681	0.668	0.639	0.674	0.682	0.642	0.688	0.687	0.626	0.674	0.695	0.638	0.7	0.667	0.618	0.674	0.671	0.654	0.642	0.665	0.567	0.625	0.602	0.501
250.8	0.681	0.668	0.639	0.674	0.682	0.642	0.688	0.687	0.626	0.674	0.695	0.638	0.7	0.667	0.618	0.674	0.671	0.654	0.642	0.665	0.567	0.624	0.602	0.501
251	0.681	0.668	0.639	0.674	0.682	0.641	0.688	0.687	0.626	0.673	0.695	0.637	0.7	0.666	0.618	0.674	0.671	0.655	0.642	0.666	0.567	0.624	0.602	0.501
251.2	0.681	0.668	0.638	0.674	0.682	0.641	0.688	0.687	0.626	0.673	0.695	0.637	0.701	0.666	0.618	0.674	0.67	0.655	0.642	0.666	0.567	0.624	0.602	0.501
251.4	0.681	0.668	0.638	0.674	0.682	0.641	0.688	0.686	0.626	0.673	0.695	0.637	0.702	0.666	0.618	0.674	0.67	0.655	0.642	0.666	0.567	0.624	0.602	0.501
251.6	0.681	0.668	0.638	0.673	0.682	0.641	0.688	0.686	0.626	0.673	0.695	0.637	0.702	0.666	0.618	0.674	0.67	0.654	0.641	0.666	0.567	0.624	0.602	0.5
251.8	0.681	0.667	0.638	0.673	0.682	0.641	0.688	0.686	0.625	0.673	0.695	0.637	0.702	0.666	0.618	0.674	0.67	0.654	0.641	0.666	0.567	0.623	0.602	0.5
252	0.681	0.667	0.638	0.673	0.682	0.64	0.687	0.686	0.625	0.673	0.694	0.637	0.703	0.665	0.618	0.673	0.67	0.654	0.641	0.666	0.567	0.623	0.602	0.5
252.2	0.681	0.668	0.638	0.673	0.682	0.64	0.687	0.686	0.625	0.673	0.694	0.637	0.703	0.665	0.618	0.673	0.67	0.654	0.641	0.666	0.567	0.623	0.602	0.499
252.4	0.68	0.668	0.638	0.673	0.682	0.64	0.687	0.686	0.624	0.673	0.694	0.637	0.703	0.665	0.618	0.673	0.67	0.654	0.64	0.666	0.567	0.624	0.602	0.499
252.6	0.68	0.668	0.638	0.672	0.682	0.639	0.687	0.686	0.624	0.673	0.694	0.637	0.703	0.665	0.618	0.673	0.67	0.654	0.64	0.666	0.567	0.624	0.601	0.499
252.8	0.68	0.668	0.638	0.672	0.682	0.639	0.687	0.686	0.624	0.673	0.694	0.637	0.702	0.665	0.618	0.673	0.67	0.654	0.64	0.666	0.566	0.624	0.601	0.499
253	0.68	0.668	0.638	0.672	0.681	0.639	0.687	0.686	0.624	0.673	0.694	0.636	0.702	0.665	0.618	0.673	0.67	0.654	0.64	0.666	0.566	0.624	0.601	0.499
253.2	0.68	0.668	0.638	0.672	0.681	0.639	0.686	0.686	0.624	0.673	0.694	0.636	0.702	0.665	0.617	0.673	0.67	0.654	0.64	0.666	0.566	0.624	0.601	0.498
253.4	0.68	0.668	0.638	0.672	0.681	0.639	0.686	0.685	0.624	0.673	0.694	0.636	0.702	0.665	0.617	0.673	0.67	0.654	0.64	0.666	0.566	0.624	0.601	0.498
253.6	0.68	0.668	0.638	0.672	0.681	0.639	0.686	0.685	0.625	0.673	0.694	0.636	0.701	0.665	0.617	0.672	0.67	0.654	0.641	0.666	0.565	0.624	0.6	0.498
253.8	0.68	0.668	0.638	0.672	0.681	0.639	0.686	0.685	0.625	0.673	0.694	0.636	0.7	0.665	0.617	0.672	0.671	0.654	0.641	0.666	0.565	0.624	0.6	0.498
254	0.68	0.668	0.638	0.672	0.681	0.639	0.686	0.685	0.625	0.673	0.694	0.636	0.7	0.665	0.617	0.672	0.671	0.654	0.641	0.666	0.565	0.624	0.599	0.498
254.2	0.68	0.668	0.638	0.672	0.681	0.639	0.686	0.685	0.626	0.673	0.694	0.636	0.699	0.665	0.617	0.672	0.671	0.654	0.641	0.665	0.565	0.624	0.599	0.498
254.4	0.68	0.668	0.638	0.672	0.682	0.639	0.686	0.684	0.626	0.673	0.694	0.636	0.698	0.665	0.617	0.672	0.671	0.654	0.641	0.665	0.565	0.624	0.599	0.498
254.6	0.68	0.668	0.638	0.672	0.682	0.639	0.686	0.684	0.626	0.673	0.694	0.636	0.698	0.665	0.617	0.672	0.671	0.654	0.641	0.664	0.565	0.624	0.599	0.498
254.8	0.68	0.668	0.638	0.672	0.682	0.639	0.685	0.685	0.626	0.673	0.694	0.636	0.698	0.665	0.616	0.672	0.67	0.654	0.641	0.664	0.565	0.624	0.599	0.498
255	0.68	0.668	0.637	0.672	0.682	0.639	0.685	0.685	0.626	0.672	0.695	0.636	0.698	0.665	0.616	0.672	0.67	0.654	0.641	0.664	0.565	0.624	0.599	0.498
255.2	0.68	0.667	0.637	0.672	0.682	0.639	0.685	0.685	0.626	0.672	0.695	0.636	0.698	0.665	0.616	0.673	0.67	0.654	0.641	0.664	0.565	0.624	0.6	0.498
255.4	0.68	0.667	0.637	0.672	0.682	0.639	0.685	0.685	0.626	0.672	0.694	0.636	0.698	0.665	0.616	0.673	0.67	0.654	0.641	0.664	0.565	0.623	0.6	0.498
255.6	0.68	0.667	0.637	0.672	0.682	0.639	0.685	0.685	0.625	0.672	0.694	0.637	0.698	0.665	0.616	0.673	0.67	0.654	0.641	0.663	0.565	0.623	0.6	0.498
255.8	0.68	0.667	0.637	0.672	0.682	0.639	0.685	0.685	0.625	0.671	0.694	0.637	0.698	0.665	0.616	0.673	0.67	0.653	0.641	0.663	0.565	0.623	0.6	0.498
256	0.68	0.667	0.637	0.672	0.681	0.639	0.685	0.685	0.624	0.671	0.693	0.637	0.698	0.664	0.616	0.673	0.669	0.653	0.641	0.663	0.565	0.623	0.601	0.498
256.2	0.68	0.667	0.637	0.671	0.681	0.639	0.684	0.685	0.624	0.671	0.693	0.637	0.698	0.664	0.616	0.673	0.669	0.653	0.641	0.663	0.565	0.623	0.601	0.498
256.4	0.68	0.667	0.637	0.671	0.681	0.639	0.684	0.685	0.623	0.671	0.693	0.637	0.698	0.664	0.616	0.673	0.669	0.653	0.64	0.663	0.564	0.623	0.601	0.498
256.6	0.68	0.667	0.638	0.671	0.68	0.639	0.684	0.685	0.623	0.671	0.693	0.636	0.698	0.664	0.616	0.673	0.669	0.653	0.64	0.663	0.565	0.623	0.601	0.498
256.8	0.68	0.667	0.637	0.671	0.68	0.639	0.684	0.685	0.623	0.671	0.693	0.636	0.698	0.664	0.616	0.673	0.669	0.653	0.64	0.664	0.565	0.623	0.601	0.498
257	0.68	0.667	0.637	0.671	0.68	0.639	0.684	0.685	0.622	0.671	0.693	0.636	0.698	0.664	0.616	0.672	0.669	0.653	0.64	0.664	0.565	0.623	0.601	0.497
257.2	0.68	0.667	0.637	0.671	0.679	0.639	0.684	0.684	0.622	0.671	0.692	0.635	0.698	0.664	0.616	0.672	0.669	0.653	0.64	0.664	0.565	0.623	0.602	0.497
257.4	0.68	0.667	0.637	0.672	0.679	0.639	0.684	0.684	0.622	0.671	0.692	0.635	0.698	0.664	0.616	0.672	0.669	0.653	0.64	0.664	0.565	0.623	0.602	0.497
257.6	0.681	0.667	0.637	0.672	0.679	0.639	0.684	0.684	0.622	0.671	0.692	0.635	0.697	0.664	0.616	0.672	0.669	0.653	0.639	0.663	0.565	0.623	0.602	0.496
257.8	0.681	0.667	0.637	0.672	0.679	0.639	0.684	0.684	0.622	0.671	0.692	0.635	0.697	0.663	0.616	0.672	0.669	0.653	0.639	0.663	0.565	0.622	0.601	0.496
258	0.681	0.667	0.637	0.672	0.678	0.639	0.684	0.684	0.622	0.671	0.692	0.635	0.697	0.663	0.616	0.672	0.669	0.653	0.639	0.663	0.565	0.622	0.601	0.496
258.2	0.681	0.667	0.636	0.672	0.679	0.639	0.684	0.684	0.622	0.672	0.691	0.635	0.697	0.663	0.616	0.672	0.669	0.653	0.639	0.663	0.566	0.622	0.601	0.496
258.4	0.681	0.667	0.636	0.672	0.679	0.639	0.684	0.684	0.622	0.672	0.692	0.635	0.697	0.663	0.616	0.672	0.669	0.653	0.639	0.662	0.566	0.621	0.601	0.496
258.6	0.681	0.667	0.636	0.672	0.679	0.638	0.685	0.684	0.622	0.672	0.692	0.635	0.697	0.663	0.616	0.671	0.669	0.652	0.639	0.662	0.566	0.621	0.601	0.497
258.8	0.68	0.666	0.636	0.672	0.679	0.638	0.685	0.684	0.622	0.671	0.692	0.635	0.697	0.663	0.616	0.671	0.669	0.652	0.639	0.662	0.566	0.621	0.6	0.497
259	0.68	0.666	0.636	0.672	0.68	0.638	0.685	0.684	0.622	0.671	0.692	0.635	0.698	0.664	0.616	0.671	0.669	0.652	0.639	0.662	0.565	0.621	0.6	0.497
259.2	0.679	0.666	0.636	0.672	0.68	0.638	0.685	0.683	0.622	0.671	0.692	0.635	0.698	0.664	0.616	0.671	0.669	0.652	0.639	0.662	0.565	0.621	0.6	0.497
259.4	0.679	0.666	0.636	0.671	0.68	0.637	0.685	0.683	0.622	0.671	0.692	0.635	0.698	0.664	0.616	0.671	0.669	0.652	0.639	0.662	0.565	0.621	0.6	0.497
259.6	0.679	0.666	0.636	0.671	0.68	0.637	0.685	0.683	0.622	0.671	0.692	0.635	0.698	0.664	0.616	0.671	0.669	0.652	0.639	0.661	0.565	0.622	0.599	0.497
259.8	0.679	0.665	0.636	0.671	0.68	0.637	0.685	0.683	0.622	0.67	0.692	0.635	0.698	0.663	0.616	0.671	0.669	0.652	0.639	0.661	0.564	0.622	0.599	0.497
260	0.679	0.665	0.636	0.671	0.68	0.637	0.685	0.683	0.622	0.67	0.692	0.635	0.698	0.663	0.616	0.671	0.669	0.652	0.639	0.661	0.564	0.622	0.599	0.497
260.2	0.678	0.665	0.636	0.671	0.68	0.636	0.685	0.683	0.622	0.67	0.692	0.635	0.698	0.663	0.616	0.671	0.669	0.652	0.639	0.661	0.564	0.622	0.599	0.497
260.4	0.678	0.665	0.636	0.671	0.68	0.636	0.684	0.683	0.622	0.67	0.692	0.635	0.698	0.663	0.616	0.671	0.669	0.652	0.638	0.661	0.563	0.622	0.598	0.497
260.6	0.678	0.665	0.636	0.671	0.68	0.636	0.684	0.683	0.622	0.669	0.692	0.635	0.698	0.663	0.615	0.671	0.669	0.652	0.638	0.661	0.563	0.622	0.598	0.496
260.8	0.678	0.665	0.636	0.671	0.68	0.636	0.684	0.683	0.622	0.669	0.692	0.635	0.698	0.663	0.615	0.671	0.669	0.652	0.638	0.661	0.563	0.622	0.598	0.496
261	0.678	0.665	0.636	0.671	0.679	0.636	0.684	0.683	0.622	0.669	0.691	0.635	0.698	0.663	0.615	0.671	0.668	0.652	0.638	0.661	0.563	0.622	0.598	0.496
261.2	0.678	0.665	0.636	0.671	0.679	0.636	0.684	0.683	0.622	0.669	0.691	0.635	0.698	0.663	0.615	0.671	0.668	0.652	0.638	0.661	0.563	0.622	0.598	0.496
261.4	0.678	0.665	0.636	0.672	0.679	0.637	0.684	0.683	0.623	0.669	0.691	0.635	0.698	0.663	0.615	0.671	0.668	0.652	0.638	0.661	0.563	0.622	0.598	0.496
261.6	0.679	0.665	0.636	0.672	0.678	0.637	0.683	0.683	0.623	0.669	0.691	0.636	0.698	0.663	0.615	0.671	0.668	0.652	0.637	0.661	0.563	0.621	0.598	0.496
261.8	0.679	0.665	0.636	0.672	0.678	0.637	0.683	0.683	0.623	0.669	0.691	0.636	0.698	0.663	0.615	0.671	0.668	0.652	0.637	0.661	0.563	0.621	0.598	0.496
262	0.679	0.665	0.635	0.672	0.678	0.637	0.683	0.683	0.623	0.668	0.691	0.636	0.698	0.663	0.615	0.671	0.668	0.652	0.637	0.661	0.563	0.621	0.597	0.496
262.2	0.679	0.665	0.635	0.671	0.678	0.637	0.683	0.683	0.623	0.669	0.691	0.636	0.698	0.663	0.615	0.671	0.667	0.651	0.638	0.661	0.563	0.62	0.597	0.496
262.4	0.679	0.666	0.635	0.671	0.677	0.637	0.683	0.683	0.623	0.669	0.691	0.635	0.698	0.663	0.615	0.671	0.667	0.651	0.638	0.661	0.563	0.62	0.597	0.496
262.6	0.679	0.666	0.635	0.671	0.677	0.637	0.683	0.682	0.623	0.669	0.691	0.635	0.698	0.663	0.615	0.671	0.667	0.651	0.638	0.662	0.563	0.62	0.596	0.496
262.8	0.679	0.666	0.635	0.671	0.677	0.637	0.683	0.682	0.623	0.669	0.691	0.635	0.698	0.663	0.615	0.67	0.667	0.651	0.638	0.662	0.563	0.62	0.596	0.496
263	0.679	0.666	0.635	0.67	0.677	0.637	0.683	0.682	0.623	0.669	0.691	0.634	0.698	0.663	0.615	0.67	0.667	0.651	0.638	0.662	0.564	0.62	0.596	0.496
263.2	0.678	0.666	0.636	0.67	0.677	0.637	0.683	0.682	0.623	0.669	0.692	0.634	0.698	0.663	0.615	0.67	0.667	0.651	0.637	0.662	0.564	0.62	0.596	0.496
263.4	0.679	0.666	0.636	0.67	0.677	0.636	0.683	0.682	0.623	0.67	0.692	0.634	0.698	0.662	0.615	0.671	0.667	0.651	0.637	0.662	0.563	0.62	0.596	0.495
263.6	0.679	0.666	0.636	0.67	0.677	0.636	0.683	0.682	0.623	0.67	0.691	0.633	0.698	0.662	0.615	0.671	0.668	0.651	0.637	0.662	0.563	0.62	0.596	0.495
263.8	0.679	0.666	0.636	0.67	0.677	0.636	0.683	0.682	0.623	0.67	0.691	0.633	0.698	0.662	0.615	0.671	0.668	0.651	0.637	0.661	0.563	0.62	0.596	0.495
264	0.679	0.666	0.635	0.67	0.677	0.636	0.683	0.681	0.623	0.67	0.691	0.633	0.698	0.662	0.615	0.671	0.668	0.651	0.636	0.661	0.563	0.62	0.596	0.495
264.2	0.679	0.666	0.636	0.669	0.677	0.636	0.683	0.681	0.623	0.67	0.69	0.632	0.698	0.661	0.615	0.671	0.668	0.651	0.636	0.661	0.563	0.62	0.596	0.495
264.4	0.678	0.666	0.635	0.669	0.677	0.635	0.683	0.681	0.622	0.67	0.69	0.633	0.698	0.661	0.615	0.671	0.668	0.651	0.636	0.661	0.563	0.62	0.596	0.495
264.6	0.678	0.666	0.635	0.669	0.677	0.635	0.684	0.681	0.622	0.669	0.69	0.633	0.698	0.661	0.614	0.67	0.667	0.651	0.636	0.661	0.563	0.62	0.596	0.495
264.8	0.678	0.666	0.635	0.669	0.677	0.635	0.684	0.681	0.622	0.669	0.69	0.633	0.698	0.661	0.614	0.67	0.667	0.651	0.636	0.661	0.563	0.621	0.597	0.495
265	0.678	0.666	0.635	0.669	0.677	0.635	0.684	0.681	0.622	0.669	0.69	0.633	0.697	0.661	0.614	0.67	0.667	0.651	0.635	0.66	0.563	0.621	0.597	0.495
265.2	0.678	0.665	0.635	0.669	0.677	0.635	0.684	0.681	0.622	0.669	0.69	0.633	0.697	0.661	0.614	0.67	0.667	0.651	0.635	0.66	0.562	0.621	0.597	0.494
265.4	0.678	0.665	0.635	0.669	0.677	0.635	0.684	0.681	0.621	0.668	0.69	0.633	0.697	0.66	0.614	0.67	0.667	0.65	0.635	0.66	0.562	0.621	0.597	0.494
265.6	0.678	0.665	0.635	0.669	0.677	0.635	0.684	0.681	0.621	0.668	0.69	0.633	0.697	0.66	0.614	0.67	0.667	0.65	0.635	0.66	0.562	0.62	0.597	0.494
265.8	0.678	0.664	0.635	0.67	0.677	0.635	0.684	0.681	0.621	0.668	0.69	0.634	0.697	0.66	0.614	0.67	0.667	0.65	0.635	0.66	0.561	0.62	0.597	0.494
266	0.678	0.664	0.635	0.67	0.677	0.635	0.684	0.681	0.621	0.667	0.69	0.634	0.697	0.66	0.614	0.67	0.667	0.65	0.635	0.66	0.561	0.62	0.596	0.494
266.2	0.678	0.664	0.635	0.67	0.677	0.635	0.684	0.681	0.621	0.667	0.691	0.633	0.697	0.66	0.614	0.67	0.667	0.65	0.635	0.66	0.561	0.62	0.596	0.494
266.4	0.678	0.664	0.635	0.67	0.677	0.635	0.684	0.681	0.62	0.667	0.691	0.633	0.697	0.66	0.613	0.67	0.667	0.65	0.635	0.66	0.561	0.619	0.596	0.494
266.6	0.678	0.663	0.635	0.67	0.677	0.634	0.684	0.681	0.62	0.667	0.691	0.633	0.697	0.66	0.613	0.67	0.667	0.65	0.635	0.66	0.561	0.619	0.596	0.494
266.8	0.678	0.663	0.636	0.67	0.677	0.634	0.684	0.681	0.62	0.666	0.691	0.633	0.697	0.659	0.613	0.67	0.667	0.65	0.635	0.66	0.56	0.619	0.596	0.494
