# Supplementary material for: A CTP-dependent gating mechanism enables ParB spreading on DNA
Source: eLife. 2021 Aug 16;10:e69676. doi: 10.7554/eLife.69676 (PMC8367383; doi:10.7554/eLife.69676)
Supplement: Figure 6—figure supplement 2—source data 1. [file elife-69676-fig6-figsupp2-data1.zip › Figure6_figure_supplement2/BLI_CTP_titration_mut5_R103A.csv]

0	-0.007	-0.007	0.003	0	-0.012	0.001	-0.014	-0.023	0.004	-0.017	-0.004	-0.011	-0.026	-0.012	0.004	-0.008	-0.009	-0.03	-0.016	-0.004	-0.01	-0.008	-0.012	-0.015
0.2	-0.006	-0.006	0.003	0	-0.012	0.002	-0.013	-0.023	0.003	-0.017	-0.004	-0.011	-0.026	-0.012	0.004	-0.008	-0.008	-0.029	-0.015	-0.004	-0.009	-0.007	-0.012	-0.014
0.4	-0.006	-0.006	0.003	0	-0.011	0.003	-0.013	-0.022	0.003	-0.016	-0.004	-0.011	-0.026	-0.011	0.004	-0.009	-0.007	-0.028	-0.014	-0.003	-0.008	-0.007	-0.011	-0.013
0.6	-0.005	-0.006	0.003	0.001	-0.011	0.004	-0.012	-0.022	0.002	-0.015	-0.004	-0.011	-0.025	-0.01	0.005	-0.009	-0.007	-0.027	-0.014	-0.003	-0.008	-0.006	-0.01	-0.012
0.8	-0.005	-0.005	0.002	0.001	-0.011	0.005	-0.011	-0.021	0.002	-0.015	-0.003	-0.011	-0.025	-0.01	0.005	-0.009	-0.006	-0.026	-0.013	-0.003	-0.007	-0.005	-0.009	-0.011
1	-0.005	-0.005	0.002	0.001	-0.01	0.006	-0.01	-0.02	0.002	-0.014	-0.003	-0.011	-0.025	-0.009	0.005	-0.009	-0.005	-0.024	-0.012	-0.003	-0.006	-0.005	-0.008	-0.009
1.2	-0.004	-0.005	0.002	0.002	-0.01	0.007	-0.009	-0.019	0.001	-0.013	-0.002	-0.011	-0.025	-0.008	0.006	-0.009	-0.004	-0.023	-0.012	-0.003	-0.005	-0.005	-0.007	-0.008
1.4	-0.004	-0.004	0.002	0.002	-0.009	0.007	-0.008	-0.018	0.001	-0.012	-0.002	-0.011	-0.024	-0.008	0.006	-0.009	-0.004	-0.022	-0.011	-0.002	-0.005	-0.004	-0.006	-0.007
1.6	-0.004	-0.004	0.001	0.002	-0.009	0.008	-0.007	-0.017	0.001	-0.011	-0.002	-0.011	-0.024	-0.007	0.006	-0.009	-0.003	-0.02	-0.011	-0.002	-0.004	-0.004	-0.005	-0.007
1.8	-0.003	-0.003	0.002	0.002	-0.008	0.008	-0.007	-0.016	0.001	-0.011	-0.002	-0.011	-0.023	-0.006	0.006	-0.009	-0.003	-0.019	-0.01	-0.003	-0.004	-0.004	-0.004	-0.006
2	-0.003	-0.003	0.002	0.003	-0.008	0.008	-0.006	-0.014	0.001	-0.01	-0.001	-0.01	-0.023	-0.006	0.006	-0.008	-0.003	-0.018	-0.01	-0.003	-0.004	-0.005	-0.003	-0.006
2.2	-0.003	-0.003	0.002	0.003	-0.008	0.008	-0.006	-0.013	0.002	-0.009	-0.001	-0.01	-0.022	-0.006	0.006	-0.007	-0.003	-0.017	-0.009	-0.003	-0.004	-0.005	-0.002	-0.005
2.4	-0.003	-0.003	0.002	0.003	-0.008	0.008	-0.005	-0.012	0.002	-0.009	-0.001	-0.009	-0.021	-0.006	0.006	-0.007	-0.003	-0.017	-0.009	-0.003	-0.004	-0.005	-0.002	-0.005
2.6	-0.002	-0.003	0.003	0.003	-0.007	0.008	-0.005	-0.011	0.002	-0.008	-0.001	-0.009	-0.021	-0.006	0.006	-0.006	-0.003	-0.016	-0.008	-0.003	-0.004	-0.005	-0.001	-0.005
2.8	-0.002	-0.003	0.003	0.003	-0.007	0.008	-0.004	-0.011	0.002	-0.007	0	-0.009	-0.02	-0.006	0.006	-0.006	-0.003	-0.015	-0.008	-0.003	-0.004	-0.005	-0.001	-0.005
3	-0.002	-0.003	0.003	0.003	-0.007	0.008	-0.004	-0.01	0.002	-0.007	0	-0.008	-0.019	-0.006	0.007	-0.005	-0.003	-0.015	-0.008	-0.003	-0.004	-0.005	0	-0.005
3.2	-0.001	-0.003	0.004	0.004	-0.007	0.008	-0.004	-0.01	0.002	-0.006	0	-0.008	-0.019	-0.005	0.007	-0.005	-0.003	-0.014	-0.007	-0.003	-0.004	-0.005	0	-0.005
3.4	-0.001	-0.002	0.004	0.004	-0.006	0.008	-0.004	-0.01	0.002	-0.005	0	-0.007	-0.018	-0.005	0.007	-0.004	-0.003	-0.014	-0.007	-0.003	-0.004	-0.004	0	-0.005
3.6	-0.001	-0.002	0.004	0.004	-0.006	0.008	-0.003	-0.009	0.002	-0.005	0	-0.007	-0.018	-0.005	0.007	-0.004	-0.003	-0.013	-0.006	-0.002	-0.005	-0.004	0.001	-0.005
3.8	-0.001	-0.002	0.004	0.004	-0.006	0.008	-0.003	-0.009	0.002	-0.004	0	-0.006	-0.017	-0.005	0.007	-0.004	-0.004	-0.013	-0.006	-0.002	-0.005	-0.003	0.001	-0.004
4	-0.001	-0.002	0.004	0.005	-0.005	0.008	-0.003	-0.008	0.002	-0.004	0	-0.006	-0.017	-0.005	0.007	-0.004	-0.004	-0.013	-0.006	-0.002	-0.005	-0.003	0.001	-0.004
4.2	0	-0.002	0.004	0.005	-0.005	0.008	-0.003	-0.008	0.002	-0.003	0	-0.005	-0.016	-0.004	0.007	-0.004	-0.004	-0.012	-0.005	-0.002	-0.004	-0.002	0.001	-0.004
4.4	0	-0.001	0.004	0.005	-0.005	0.008	-0.002	-0.008	0.002	-0.003	0	-0.005	-0.016	-0.004	0.007	-0.004	-0.004	-0.012	-0.005	-0.001	-0.004	-0.002	0.001	-0.004
4.6	0	-0.001	0.004	0.005	-0.005	0.008	-0.002	-0.007	0.002	-0.003	0	-0.004	-0.016	-0.004	0.007	-0.004	-0.003	-0.011	-0.005	-0.001	-0.003	-0.001	0.001	-0.003
4.8	0.001	-0.001	0.004	0.005	-0.005	0.008	-0.002	-0.007	0.002	-0.002	0	-0.004	-0.015	-0.004	0.008	-0.004	-0.003	-0.011	-0.005	-0.001	-0.003	-0.001	0.001	-0.003
5	0.001	0	0.004	0.005	-0.005	0.008	-0.001	-0.007	0.002	-0.002	0	-0.004	-0.015	-0.004	0.008	-0.003	-0.002	-0.01	-0.005	-0.001	-0.002	-0.001	0.001	-0.003
5.2	0.001	0	0.004	0.005	-0.004	0.007	-0.001	-0.006	0.002	-0.002	0	-0.003	-0.014	-0.004	0.008	-0.003	-0.002	-0.01	-0.004	0	-0.002	-0.001	0.001	-0.003
5.4	0.002	0.001	0.004	0.004	-0.004	0.007	0	-0.006	0.002	-0.001	0	-0.003	-0.014	-0.004	0.008	-0.003	-0.001	-0.009	-0.004	0	-0.002	-0.001	0.001	-0.003
5.6	0.002	0.001	0.004	0.004	-0.004	0.007	0	-0.005	0.002	-0.001	0	-0.003	-0.013	-0.004	0.008	-0.003	-0.001	-0.009	-0.004	0	-0.002	-0.001	0.001	-0.002
5.8	0.002	0.001	0.004	0.004	-0.004	0.007	0	-0.004	0.002	-0.001	0	-0.003	-0.013	-0.003	0.008	-0.003	0	-0.009	-0.004	0	-0.001	-0.001	0	-0.003
6	0.003	0.001	0.005	0.004	-0.004	0.007	0.001	-0.004	0.001	-0.001	0	-0.003	-0.012	-0.003	0.008	-0.002	0	-0.009	-0.004	0	-0.001	-0.001	0	-0.003
6.2	0.003	0.001	0.005	0.004	-0.004	0.007	0.001	-0.003	0.001	0	0	-0.003	-0.012	-0.003	0.008	-0.002	0	-0.008	-0.004	0	-0.001	-0.001	0	-0.003
6.4	0.003	0.001	0.005	0.003	-0.004	0.007	0.001	-0.003	0.001	0	0	-0.003	-0.011	-0.003	0.009	-0.001	0	-0.008	-0.003	0	-0.001	-0.001	0	-0.003
6.6	0.003	0.001	0.005	0.003	-0.004	0.007	0.002	-0.003	0.001	0.001	0	-0.003	-0.011	-0.003	0.009	-0.001	0.001	-0.008	-0.003	0	-0.001	-0.001	0	-0.003
6.8	0.003	0.002	0.006	0.003	-0.003	0.007	0.002	-0.002	0.001	0.001	0	-0.003	-0.011	-0.003	0.009	0	0.001	-0.007	-0.003	-0.001	-0.001	-0.001	-0.001	-0.003
7	0.003	0.002	0.006	0.003	-0.003	0.007	0.002	-0.002	0.001	0.001	0	-0.003	-0.011	-0.003	0.009	0	0.001	-0.007	-0.003	-0.001	-0.001	-0.001	-0.001	-0.003
7.2	0.002	0.002	0.006	0.003	-0.003	0.007	0.002	-0.001	0.001	0.001	0	-0.003	-0.011	-0.003	0.009	0	0.001	-0.006	-0.003	-0.001	-0.001	-0.001	0	-0.002
7.4	0.002	0.002	0.006	0.003	-0.003	0.007	0.002	-0.001	0.001	0.001	0	-0.003	-0.011	-0.002	0.009	0	0.001	-0.006	-0.003	-0.001	-0.001	-0.001	0	-0.002
7.6	0.002	0.002	0.006	0.002	-0.003	0.007	0.002	-0.001	0.001	0.001	0	-0.002	-0.011	-0.002	0.008	0	0	-0.005	-0.003	-0.001	-0.001	0	0	-0.002
7.8	0.002	0.002	0.006	0.002	-0.003	0.007	0.002	0	0.001	0.001	0	-0.002	-0.011	-0.001	0.008	0	0	-0.005	-0.003	-0.001	-0.001	0	0	-0.002
8	0.002	0.002	0.006	0.002	-0.003	0.007	0.002	0	0.001	0.001	0	-0.002	-0.01	-0.001	0.008	0.001	0	-0.004	-0.003	-0.001	-0.001	0	0	-0.002
8.2	0.002	0.002	0.006	0.002	-0.003	0.006	0.002	0	0.001	0.001	0	-0.002	-0.01	-0.001	0.008	0.001	0.001	-0.004	-0.002	0	-0.001	0	0	-0.002
8.4	0.002	0.002	0.006	0.002	-0.003	0.006	0.002	0	0.001	0.001	0	-0.002	-0.01	0	0.008	0.001	0.001	-0.004	-0.002	0	-0.001	0	0.001	-0.002
8.6	0.002	0.002	0.006	0.002	-0.003	0.006	0.002	0	0.001	0.001	0.001	-0.002	-0.01	0	0.008	0.001	0.001	-0.004	-0.002	0	-0.001	0	0.001	-0.002
8.8	0.002	0.002	0.006	0.003	-0.003	0.006	0.002	0	0.001	0.002	0.001	-0.002	-0.009	0	0.008	0.001	0.002	-0.003	-0.002	0	0	0	0.001	-0.002
9	0.002	0.002	0.006	0.003	-0.003	0.005	0.002	0	0.001	0.002	0.001	-0.002	-0.009	0	0.008	0.001	0.002	-0.003	-0.002	0	-0.001	0	0.002	-0.002
9.2	0.002	0.002	0.005	0.002	-0.003	0.005	0.002	0	0.001	0.002	0.001	-0.002	-0.009	0	0.007	0.001	0.002	-0.003	-0.002	0	-0.001	0	0.002	-0.003
9.4	0.002	0.002	0.005	0.002	-0.002	0.005	0.002	0	0.001	0.002	0.001	-0.002	-0.008	0	0.007	0.001	0.002	-0.003	-0.002	0	-0.001	0	0.002	-0.003
9.6	0.002	0.002	0.005	0.002	-0.002	0.005	0.002	0	0.001	0.002	0.001	-0.002	-0.008	0	0.007	0.001	0.003	-0.003	-0.001	0	-0.001	0	0.002	-0.003
9.8	0.002	0.001	0.005	0.002	-0.002	0.005	0.002	0	0.001	0.003	0.001	-0.002	-0.008	0	0.007	0.001	0.003	-0.003	-0.001	0	-0.001	0.001	0.001	-0.002
10	0.002	0.001	0.005	0.002	-0.002	0.005	0.003	0	0.001	0.003	0.001	-0.002	-0.008	0	0.007	0.001	0.003	-0.003	-0.001	0	-0.001	0.001	0.001	-0.002
10.2	0.002	0.002	0.005	0.002	-0.002	0.005	0.003	0	0.001	0.003	0.001	-0.001	-0.008	0	0.007	0.001	0.003	-0.003	-0.001	0	-0.001	0.001	0.001	-0.002
10.4	0.002	0.002	0.005	0.002	-0.001	0.005	0.003	0	0.001	0.003	0.001	-0.001	-0.008	0	0.007	0.001	0.003	-0.003	-0.001	0	-0.001	0.001	0.001	-0.002
10.6	0.002	0.002	0.005	0.002	-0.001	0.005	0.003	0	0.001	0.003	0.001	-0.001	-0.008	0	0.007	0.001	0.003	-0.003	-0.001	0	-0.001	0.001	0.001	-0.002
10.8	0.002	0.002	0.005	0.002	-0.001	0.005	0.003	0	0.001	0.003	0.001	-0.001	-0.008	0	0.007	0.001	0.003	-0.003	-0.001	0.001	0	0.001	0	-0.002
11	0.002	0.002	0.004	0.002	-0.001	0.005	0.003	0	0.001	0.002	0.001	-0.001	-0.008	0	0.007	0	0.003	-0.003	-0.001	0.001	0	0.001	0	-0.001
11.2	0.002	0.002	0.004	0.002	-0.001	0.005	0.003	0	0.001	0.002	0.001	-0.001	-0.008	0	0.007	0	0.003	-0.003	-0.001	0.001	0	0.001	0	-0.001
11.4	0.002	0.002	0.004	0.002	-0.001	0.005	0.003	0	0	0.002	0	-0.001	-0.008	0	0.006	0	0.003	-0.003	-0.001	0.001	0	0.001	0	-0.001
11.6	0.002	0.002	0.004	0.002	-0.001	0.005	0.003	0.001	0	0.002	0	-0.001	-0.007	0	0.006	-0.001	0.003	-0.003	-0.001	0.002	0.001	0.001	0	0
11.8	0.003	0.002	0.004	0.002	-0.001	0.005	0.002	0.001	0	0.002	0	-0.001	-0.007	0.001	0.007	-0.001	0.003	-0.002	-0.001	0.002	0.001	0.001	0	0
12	0.003	0.002	0.003	0.002	-0.001	0.005	0.002	0.001	0	0.002	-0.001	-0.001	-0.007	0.001	0.007	0	0.003	-0.002	-0.001	0.002	0.001	0.001	0	0
12.2	0.003	0.003	0.003	0.002	-0.001	0.005	0.002	0.001	0	0.002	-0.001	-0.002	-0.006	0.001	0.007	0	0.003	-0.002	-0.002	0.002	0.001	0.001	0	0
12.4	0.003	0.003	0.003	0.002	-0.001	0.005	0.002	0.001	-0.001	0.002	-0.001	-0.002	-0.006	0.002	0.007	0	0.003	-0.002	-0.002	0.002	0.001	0.001	0	0
12.6	0.003	0.003	0.002	0.002	-0.001	0.005	0.002	0.001	-0.001	0.002	-0.001	-0.002	-0.006	0.002	0.006	0	0.003	-0.002	-0.002	0.002	0.001	0.001	0	0
12.8	0.003	0.003	0.002	0.002	-0.001	0.004	0.002	0.001	-0.001	0.002	-0.001	-0.002	-0.006	0.002	0.006	0.001	0.003	-0.002	-0.002	0.002	0.001	0.001	0	-0.001
13	0.003	0.002	0.002	0.002	-0.001	0.004	0.002	0.001	-0.001	0.002	-0.001	-0.002	-0.006	0.002	0.006	0.001	0.003	-0.002	-0.002	0.002	0.001	0.001	0	-0.001
13.2	0.003	0.003	0.002	0.002	-0.001	0.004	0.002	0.001	-0.001	0.002	-0.001	-0.002	-0.006	0.002	0.006	0.001	0.003	-0.002	-0.002	0.001	0	0.001	0	-0.001
13.4	0.003	0.003	0.002	0.002	-0.001	0.004	0.002	0.001	-0.002	0.002	-0.001	-0.001	-0.006	0.002	0.006	0.001	0.003	-0.002	-0.001	0.001	0	0.001	0	-0.001
13.6	0.004	0.003	0.002	0.001	-0.001	0.004	0.002	0.001	-0.002	0.002	0	-0.001	-0.006	0.002	0.006	0.001	0.003	-0.001	-0.001	0.001	0	0.001	-0.001	-0.001
13.8	0.004	0.003	0.002	0.002	-0.001	0.004	0.002	0.001	-0.002	0.001	0	-0.001	-0.005	0.002	0.006	0.001	0.003	-0.001	-0.001	0.001	0	0.002	-0.001	-0.001
14	0.003	0.003	0.002	0.002	-0.001	0.004	0.002	0.001	-0.002	0.001	0	-0.001	-0.006	0.002	0.006	0.001	0.004	-0.001	0	0.001	0.001	0.002	-0.001	-0.001
14.2	0.003	0.003	0.002	0.002	-0.001	0.003	0.003	0.001	-0.002	0.001	0	0	-0.006	0.002	0.006	0.001	0.004	-0.001	0	0.001	0.001	0.002	-0.001	-0.001
14.4	0.003	0.003	0.002	0.001	-0.001	0.003	0.003	0.001	-0.002	0.001	0.001	0	-0.006	0.002	0.006	0	0.003	-0.001	0	0.001	0.001	0.002	0	-0.001
14.6	0.002	0.003	0.002	0.001	-0.001	0.003	0.003	0.001	-0.002	0	0.001	0	-0.006	0.002	0.006	0	0.003	-0.001	0.001	0.001	0.001	0.002	0	-0.001
14.8	0.002	0.003	0.002	0.001	-0.001	0.003	0.003	0.002	-0.002	0	0.001	0	-0.006	0.002	0.006	0	0.003	-0.001	0.001	0.001	0.001	0.002	0	0
15	0.002	0.003	0.002	0.001	-0.001	0.003	0.003	0.002	-0.002	0	0.002	-0.001	-0.006	0.002	0.005	0	0.003	-0.001	0.001	0.001	0.001	0.002	0	0
15.2	0.002	0.003	0.002	0.001	-0.001	0.003	0.003	0.002	-0.002	0	0.002	-0.001	-0.006	0.002	0.005	0	0.003	-0.001	0.001	0.001	0.001	0.001	0	0
15.4	0.002	0.003	0.002	0.001	0	0.003	0.003	0.002	-0.002	0	0.002	-0.001	-0.005	0.001	0.005	0	0.003	-0.001	0	0.001	0	0.001	0	0
15.6	0.002	0.003	0.003	0.001	0	0.003	0.003	0.002	-0.002	0	0.002	-0.001	-0.005	0.002	0.005	0	0.003	-0.001	0	0.001	0	0.001	0	0
15.8	0.001	0.003	0.003	0.001	0	0.003	0.002	0.002	-0.002	0.001	0.002	-0.001	-0.004	0.002	0.005	0	0.003	-0.001	0	0.001	0	0.001	0	0
16	0.001	0.003	0.003	0.001	0	0.002	0.002	0.002	-0.002	0.001	0.002	-0.001	-0.004	0.002	0.005	0	0.003	-0.001	0	0.001	0	0.001	0	0
16.2	0.001	0.002	0.003	0.001	0.001	0.002	0.002	0.002	-0.002	0.001	0.002	-0.001	-0.004	0.002	0.005	0	0.003	-0.001	-0.001	0.001	0	0.001	0	0
16.4	0.001	0.002	0.003	0.001	0.001	0.002	0.002	0.001	-0.002	0.001	0.002	0	-0.004	0.002	0.005	0	0.003	-0.001	-0.001	0.001	0.001	0.001	0	0
16.6	0.001	0.002	0.003	0.001	0.001	0.002	0.002	0.001	-0.002	0.002	0.002	0	-0.004	0.002	0.005	0	0.003	-0.001	-0.001	0.001	0	0	0.001	-0.001
16.8	0.001	0.002	0.003	0.001	0.001	0.002	0.002	0.001	-0.001	0.002	0.002	0	-0.003	0.002	0.004	0	0.003	-0.001	-0.001	0.001	0	0	0.001	0
17	0.001	0.002	0.003	0.001	0.001	0.002	0.002	0.001	-0.001	0.002	0.001	0	-0.003	0.002	0.004	0	0.002	-0.001	-0.001	0	0	0	0.001	-0.001
17.2	0.001	0.002	0.003	0.002	0.001	0.001	0.002	0.001	-0.001	0.003	0.001	0	-0.003	0.002	0.004	0	0.002	0	-0.001	0	0	0.001	0.001	-0.001
17.4	0.001	0.002	0.003	0.002	0.001	0.001	0.002	0.001	-0.001	0.003	0.001	0	-0.003	0.002	0.004	0	0.002	0	-0.001	0	0	0.001	0.001	-0.001
17.6	0.001	0.002	0.004	0.002	0.001	0.002	0.002	0.001	-0.001	0.003	0.001	0	-0.003	0.002	0.004	0	0.002	0	-0.001	0	0	0.001	0.001	-0.001
17.8	0.001	0.002	0.003	0.002	0.001	0.002	0.001	0.001	-0.001	0.002	0.001	0	-0.003	0.002	0.004	0.001	0.002	0	0	0.001	0	0.002	0.001	-0.001
18	0.001	0.002	0.004	0.002	0.001	0.001	0.001	0.001	0	0.002	0.001	0	-0.003	0.002	0.004	0.001	0.002	0	0	0.001	0	0.002	0.001	-0.001
18.2	0.001	0.002	0.004	0.001	0.001	0.001	0.001	0.001	0	0.002	0.001	0	-0.003	0.002	0.004	0.001	0.001	0	0	0.001	0	0.002	0.001	-0.001
18.4	0.001	0.002	0.003	0.001	0.001	0.001	0.001	0.001	0	0.002	0.001	0	-0.003	0.002	0.004	0.001	0.001	0	0	0.001	0	0.002	0.001	-0.001
18.6	0.001	0.002	0.004	0.001	0.001	0.002	0	0.002	0	0.001	0.002	-0.001	-0.003	0.001	0.004	0.001	0.001	-0.001	0	0.001	0	0.002	0.001	-0.001
18.8	0.001	0.002	0.004	0.001	0.001	0.002	0	0.002	0	0.001	0.002	-0.001	-0.003	0.001	0.003	0.001	0.001	-0.001	0	0.001	0	0.002	0.001	-0.001
19	0.001	0.002	0.004	0.001	0.001	0.002	0	0.002	0	0.001	0.002	-0.001	-0.003	0.001	0.003	0.001	0.001	-0.001	0	0.001	-0.001	0.002	0	0
19.2	0.001	0.002	0.003	0.001	0.001	0.002	0	0.001	0	0.001	0.002	-0.001	-0.003	0.001	0.003	0.001	0.001	-0.001	-0.001	0.001	-0.001	0.002	0	0
19.4	0.001	0.001	0.003	0.001	0.001	0.002	0	0.001	-0.001	0	0.002	-0.001	-0.002	0.001	0.003	0.001	0.001	-0.001	-0.001	0.001	-0.001	0.002	0	0
19.6	0.001	0.001	0.003	0.001	0.001	0.002	0	0.001	-0.001	0	0.002	0	-0.002	0.001	0.003	0	0.001	-0.001	-0.002	0.001	-0.001	0.001	0	0
19.8	0.001	0.001	0.003	0.001	0.001	0.002	-0.001	0.001	-0.001	0	0.002	0	-0.002	0.001	0.003	0	0.001	-0.001	-0.002	0.001	-0.001	0.001	0	0
20	0.001	0.001	0.003	0.001	0.001	0.002	-0.001	0.001	-0.001	0	0.001	0	-0.001	0.001	0.003	-0.001	0.002	-0.001	-0.002	0.001	-0.001	0.001	0	0
20.2	0.001	0.001	0.003	0.001	0.001	0.002	-0.001	0.001	-0.001	0	0.001	0	-0.001	0.001	0.003	-0.001	0.002	-0.001	-0.003	0.001	-0.001	0.001	0	0
20.4	0	0	0.003	0.001	0.001	0.002	0	0.001	-0.001	0	0.001	0	-0.001	0.001	0.003	-0.002	0.002	0	-0.003	0.001	-0.001	0.001	0.001	0
20.6	0	0.001	0.003	0.001	0.001	0.002	0	0.001	-0.001	0	0.001	0	-0.001	0.001	0.002	-0.002	0.002	0	-0.003	0.001	-0.001	0.001	0.001	0
20.8	0	0.001	0.003	0.001	0.001	0.002	0	0.001	-0.001	0.001	0.001	0	-0.001	0.001	0.002	-0.002	0.002	0	-0.003	0.001	-0.001	0.001	0.001	0
21	0	0.001	0.003	0.001	0.001	0.002	0	0	-0.001	0.001	0	0	-0.001	0.001	0.002	-0.002	0.002	0	-0.003	0.001	-0.001	0.001	0.001	0
21.2	0	0.001	0.003	0	0.001	0.002	0	0	-0.002	0.001	0	0	-0.001	0.001	0.002	-0.002	0.002	-0.001	-0.002	0.001	0	0.001	0.001	0
21.4	0	0.001	0.003	0	0	0.002	0	0	-0.002	0.001	0	0	-0.001	0.001	0.003	-0.002	0.002	-0.001	-0.002	0.001	0	0.001	0.001	0
21.6	0	0.001	0.003	0	0	0.002	0	0	-0.002	0.001	0	0	-0.001	0.002	0.003	-0.002	0.002	-0.001	-0.002	0.002	0	0.001	0.001	0
21.8	0	0.001	0.003	0	0	0.002	0	0	-0.002	0.001	0	0	-0.001	0.002	0.003	-0.001	0.002	-0.001	-0.002	0.002	0	0.001	0.001	0
22	0	0.001	0.003	0.001	0	0.002	0	0	-0.001	0.001	0	0	-0.001	0.002	0.003	-0.001	0.002	0	-0.001	0.002	0	0.001	0.001	0
22.2	0	0.001	0.003	0.001	0	0.002	0	0	-0.001	0	0	0	-0.001	0.001	0.002	-0.001	0.001	0	-0.001	0.002	0	0.001	0.001	0
22.4	0	0.001	0.002	0.001	0	0.002	0	0	-0.001	0	0	0	-0.001	0.001	0.002	-0.001	0.001	0	-0.001	0.002	0.001	0.002	0.001	0
22.6	0	0.001	0.002	0.001	0	0.002	0	0	-0.001	0	0	0	-0.001	0.001	0.002	0	0.001	0	-0.001	0.002	0.001	0.002	0	0
22.8	0	0.001	0.002	0.001	0	0.002	0	0	-0.001	0	0	0	-0.001	0.001	0.002	0	0.001	0	-0.001	0.001	0.001	0.002	0	0
23	0	0.001	0.002	0.001	0	0.002	0.001	0	-0.001	0	0	0.001	-0.001	0.001	0.002	0	0.001	0	-0.001	0.001	0.001	0.001	0	0
23.2	0	0.001	0.002	0.001	0	0.002	0.001	0	-0.001	0	0	0.001	-0.001	0.001	0.002	0	0	0	-0.001	0	0.001	0.001	0	0
23.4	0	0.001	0.002	0.001	0	0.002	0.001	0	-0.001	0	0	0.001	-0.001	0.001	0.002	0	0	0	-0.001	0	0.001	0.001	0	-0.001
23.6	0	0	0.001	0.001	0	0.002	0.001	0	-0.001	0	0	0.001	-0.002	0.001	0.002	0	0	0	-0.001	0	0.001	0.001	0	0
23.8	0	0	0.001	0.001	0	0.002	0.001	0	0	0	0	0.001	-0.001	0.001	0.002	0	0	0	-0.001	0	0.001	0.001	0	0
24	0	0	0.001	0.001	0.001	0.001	0.001	0	0	0	0	0.001	-0.001	0.001	0.002	-0.001	0	0	-0.001	0	0.001	0.001	0.001	0
24.2	0	0	0.001	0.001	0.001	0.001	0.001	0	0	0	0	0.001	-0.001	0.001	0.001	-0.001	0	0	0	0	0.001	0.001	0.001	0
24.4	0	0	0.001	0	0.001	0.001	0.001	0	0	0	0	0.001	-0.001	0.002	0.001	-0.001	0	0	0	0	0.001	0.001	0.001	0
24.6	0	0	0.001	0	0.001	0	0.001	0	0	0	0	0.001	-0.001	0.002	0.001	-0.001	0	0	0	0	0.001	0	0.001	0
24.8	0	0	0.001	0	0.001	0	0.001	0.001	-0.001	0	0	0.001	-0.001	0.002	0.001	-0.001	0	-0.001	0	0	0.001	0	0.001	0
25	0	0	0.001	0	0.001	0	0.001	0.001	-0.001	0	0	0.001	-0.001	0.002	0.001	-0.001	0	-0.001	0	0	0.001	0	0.001	0
25.2	0	0	0.001	0	0	0	0	0.001	-0.001	0	0	0.001	-0.001	0.002	0.001	0	-0.001	-0.001	0	0	0.001	0	0.001	0
25.4	0	0	0.001	-0.001	0	0	0	0	-0.001	0	0	0.001	-0.001	0.002	0.001	0	-0.001	-0.001	0	0.001	0.001	0	0.001	0
25.6	0	0.001	0	-0.001	0	0	0	0	-0.001	0	0	0.001	0	0.002	0.001	0	-0.001	-0.001	0	0.001	0.001	-0.001	0.001	0.001
25.8	0.001	0.001	0	-0.001	0	0	-0.001	0	-0.001	0	-0.001	0.001	0	0.001	0.001	0	0	-0.001	0	0.001	0.001	-0.001	0.001	0.001
26	0.001	0.001	0	-0.001	0	0	-0.001	0	-0.001	0	-0.001	0.001	0	0.001	0.001	0	0	-0.001	0	0.001	0.001	-0.001	0.001	0.001
26.2	0.001	0.001	0	-0.001	-0.001	0	-0.001	0	-0.001	0	-0.001	0.001	0	0	0.001	0	0	-0.001	0	0.001	0.001	-0.001	0	0.001
26.4	0.001	0.001	0	-0.001	-0.001	0	-0.001	0	-0.001	0	-0.001	0.001	0	0	0.001	0	0	-0.001	0	0.001	0	-0.002	0	0
26.6	0.001	0	0	-0.001	-0.001	0	-0.001	0	0	0	-0.001	0.001	0	0	0.001	0	0	-0.001	0	0	0	-0.002	0	0
26.8	0.001	0.001	0	-0.001	0	0	-0.001	0	0	0.001	-0.001	0	0	0	0.001	0	0	-0.001	0	0	0	-0.002	0	0
27	0.001	0.001	0	-0.001	0	0	-0.001	0	0	0.001	-0.001	0	0	0	0.001	0	0	-0.001	0	0	0	-0.001	0	0
27.2	0.001	0.001	0	-0.001	0	0	0	0	0	0.001	-0.001	0	0	0	0.001	0	0	-0.001	0	0	0	-0.001	0	0
27.4	0.001	0	0	-0.001	0	0	0	0	0	0.001	-0.001	0	0	0	0	0	0	-0.001	0	0	0	-0.001	0	0
27.6	0	0	0	-0.001	0	0	0	0	0	0.001	0	0	0	0	0	0	0	-0.001	0	0	0	-0.001	0	0
27.8	0	0	0	0	0	0	0	0	0	0.001	0	0	0	0	0	0	0	-0.001	0	0	0	0	0	0
28	0	0	0	0	0	0	0.001	0	0	0.001	0	0	0	0	0	0	0	0	0	0	0	0	0	0
28.2	0	0	0	0	0	0	0.001	0	0	0.001	0	0	0	0	0	0	0	0	0	0	0	0.001	0	0
28.4	0	0	0	0	0	0	0.001	0	0	0	0	0	0	0	0	0	0	0	0	0	0	0.001	0	0
28.6	0	0	0	0	0	0	0	0	0	0	0	0	0	0	0	0	0	0	0	0	0	0.001	0	0
28.8	0	0	0	0.001	0	0	0	0	0	0	0	0	0	0	0	0	0	0.001	0	0	0	0.001	0	0
29	0	0	0	0.001	0	0	0	0	0	-0.001	0	0	0	0	0	0	0	0.001	0	0	0	0.001	0	0
29.2	0	0	0	0.001	0	0	0	0	0	-0.001	0	0	0	0	0	0	0	0.001	0	0	0	0	0	0.001
29.4	0	0	0	0	0	0	0	0	0	-0.001	0	0	0	0	0	0	0	0.001	0	0	-0.001	0	0	0.001
29.6	0	-0.001	0	0	0	0	-0.001	0	-0.001	-0.001	0	0.001	0	0	0	0	0	0.001	0	0	-0.001	0	0	0.001
29.8	0	-0.001	0	0	0	0	-0.001	0	-0.001	-0.002	0	0.001	0	0	0	0	0.001	0.001	0	0	-0.001	-0.001	0	0.001
30	0	0	0	0	0	0	0	0	0	0	0	0	0	0	0	0	0	0	0	0	0	0	0	0
30.2	0.023	0.017	0.024	0.024	0.019	0.023	0.021	0.018	0.026	0.023	0.018	0.024	0.026	0.021	0.025	0.019	0.021	0.024	0.023	0.02	0.025	0.021	0.016	0.022
30.4	0.05	0.037	0.053	0.051	0.042	0.05	0.045	0.039	0.056	0.051	0.04	0.051	0.056	0.046	0.054	0.042	0.045	0.052	0.049	0.043	0.053	0.045	0.035	0.048
30.6	0.081	0.06	0.085	0.082	0.067	0.08	0.072	0.063	0.088	0.082	0.064	0.082	0.089	0.073	0.086	0.069	0.072	0.083	0.079	0.069	0.085	0.073	0.057	0.077
30.8	0.113	0.085	0.12	0.115	0.094	0.112	0.102	0.088	0.123	0.116	0.09	0.115	0.124	0.103	0.121	0.097	0.101	0.117	0.111	0.097	0.12	0.103	0.081	0.108
31	0.148	0.111	0.156	0.151	0.124	0.147	0.134	0.116	0.16	0.152	0.117	0.15	0.161	0.134	0.158	0.128	0.131	0.152	0.145	0.126	0.156	0.135	0.107	0.142
31.2	0.184	0.138	0.194	0.187	0.154	0.182	0.167	0.144	0.197	0.188	0.145	0.186	0.199	0.165	0.195	0.161	0.163	0.189	0.18	0.156	0.192	0.168	0.133	0.176
31.4	0.219	0.165	0.231	0.222	0.184	0.217	0.201	0.173	0.234	0.225	0.173	0.222	0.236	0.197	0.232	0.194	0.194	0.225	0.215	0.186	0.229	0.202	0.16	0.211
31.6	0.253	0.191	0.268	0.257	0.213	0.251	0.233	0.201	0.269	0.261	0.201	0.256	0.272	0.227	0.268	0.226	0.225	0.26	0.249	0.216	0.264	0.234	0.186	0.244
31.8	0.285	0.215	0.302	0.289	0.24	0.283	0.264	0.227	0.301	0.295	0.226	0.289	0.305	0.256	0.302	0.257	0.254	0.293	0.282	0.243	0.297	0.265	0.211	0.276
32	0.314	0.238	0.332	0.318	0.265	0.312	0.293	0.251	0.329	0.325	0.249	0.318	0.335	0.281	0.332	0.285	0.279	0.323	0.311	0.267	0.326	0.293	0.234	0.305
32.2	0.338	0.257	0.358	0.342	0.286	0.336	0.317	0.271	0.352	0.351	0.269	0.342	0.358	0.302	0.356	0.31	0.301	0.347	0.335	0.288	0.35	0.317	0.254	0.329
32.4	0.358	0.273	0.38	0.362	0.304	0.357	0.338	0.288	0.371	0.373	0.285	0.363	0.379	0.32	0.377	0.332	0.32	0.369	0.357	0.305	0.371	0.338	0.271	0.351
32.6	0.376	0.288	0.4	0.379	0.319	0.376	0.356	0.304	0.389	0.392	0.3	0.382	0.397	0.336	0.396	0.352	0.338	0.389	0.376	0.321	0.39	0.357	0.287	0.37
32.8	0.392	0.302	0.419	0.396	0.334	0.393	0.374	0.318	0.405	0.41	0.314	0.4	0.413	0.35	0.414	0.371	0.355	0.407	0.393	0.336	0.408	0.375	0.301	0.388
33	0.407	0.315	0.436	0.411	0.347	0.409	0.389	0.33	0.42	0.427	0.327	0.416	0.429	0.364	0.43	0.388	0.37	0.424	0.409	0.349	0.424	0.392	0.315	0.405
33.2	0.421	0.327	0.452	0.425	0.359	0.424	0.404	0.342	0.434	0.442	0.339	0.431	0.443	0.376	0.445	0.404	0.385	0.44	0.424	0.362	0.44	0.408	0.327	0.421
33.4	0.434	0.338	0.467	0.439	0.371	0.438	0.417	0.353	0.448	0.456	0.35	0.445	0.457	0.388	0.46	0.42	0.399	0.455	0.438	0.374	0.455	0.423	0.339	0.436
33.6	0.447	0.349	0.482	0.452	0.382	0.452	0.43	0.364	0.461	0.47	0.362	0.459	0.471	0.399	0.474	0.434	0.411	0.469	0.452	0.385	0.469	0.437	0.35	0.45
33.8	0.459	0.36	0.496	0.464	0.393	0.464	0.443	0.374	0.474	0.483	0.372	0.473	0.484	0.411	0.487	0.448	0.424	0.484	0.465	0.396	0.483	0.451	0.361	0.463
34	0.471	0.37	0.509	0.476	0.404	0.477	0.455	0.384	0.486	0.496	0.383	0.486	0.496	0.422	0.5	0.462	0.435	0.497	0.478	0.407	0.497	0.465	0.372	0.476
34.2	0.483	0.381	0.522	0.487	0.414	0.488	0.467	0.393	0.498	0.508	0.393	0.498	0.508	0.432	0.512	0.475	0.446	0.51	0.49	0.417	0.51	0.477	0.382	0.489
34.4	0.494	0.39	0.535	0.499	0.424	0.499	0.479	0.402	0.51	0.52	0.403	0.51	0.519	0.443	0.524	0.487	0.457	0.522	0.501	0.427	0.522	0.49	0.392	0.501
34.6	0.505	0.4	0.546	0.51	0.434	0.51	0.49	0.411	0.521	0.531	0.413	0.521	0.529	0.452	0.535	0.499	0.467	0.534	0.512	0.436	0.534	0.502	0.401	0.512
34.8	0.516	0.409	0.558	0.52	0.443	0.52	0.501	0.419	0.531	0.542	0.422	0.532	0.54	0.462	0.545	0.51	0.476	0.545	0.523	0.445	0.545	0.513	0.41	0.523
35	0.526	0.417	0.568	0.53	0.452	0.529	0.511	0.427	0.542	0.552	0.431	0.542	0.549	0.47	0.555	0.522	0.484	0.556	0.533	0.453	0.556	0.524	0.419	0.534
35.2	0.536	0.425	0.578	0.54	0.46	0.538	0.521	0.435	0.551	0.562	0.439	0.552	0.559	0.479	0.564	0.532	0.492	0.566	0.542	0.461	0.566	0.535	0.427	0.544
35.4	0.545	0.433	0.588	0.549	0.468	0.547	0.531	0.442	0.561	0.571	0.447	0.561	0.568	0.487	0.573	0.542	0.5	0.575	0.551	0.468	0.575	0.545	0.436	0.554
35.6	0.554	0.44	0.597	0.558	0.475	0.555	0.54	0.45	0.569	0.58	0.454	0.569	0.576	0.494	0.581	0.552	0.507	0.583	0.56	0.476	0.584	0.554	0.443	0.563
35.8	0.563	0.447	0.605	0.566	0.483	0.562	0.549	0.457	0.578	0.588	0.461	0.577	0.584	0.501	0.589	0.561	0.513	0.591	0.568	0.482	0.592	0.563	0.451	0.571
36	0.571	0.453	0.613	0.574	0.49	0.569	0.557	0.464	0.586	0.595	0.468	0.585	0.592	0.507	0.595	0.569	0.519	0.598	0.575	0.489	0.6	0.572	0.457	0.579
36.2	0.579	0.459	0.62	0.581	0.496	0.576	0.565	0.47	0.593	0.603	0.474	0.592	0.599	0.513	0.602	0.577	0.525	0.605	0.582	0.494	0.607	0.58	0.464	0.587
36.4	0.586	0.465	0.627	0.588	0.502	0.582	0.572	0.476	0.6	0.609	0.479	0.598	0.605	0.518	0.607	0.585	0.53	0.611	0.589	0.5	0.613	0.587	0.47	0.594
36.6	0.593	0.471	0.633	0.595	0.508	0.588	0.578	0.481	0.606	0.616	0.485	0.604	0.611	0.523	0.613	0.592	0.535	0.617	0.595	0.505	0.62	0.595	0.476	0.6
36.8	0.6	0.476	0.639	0.601	0.513	0.593	0.585	0.487	0.612	0.621	0.489	0.609	0.616	0.527	0.618	0.599	0.54	0.622	0.601	0.509	0.625	0.601	0.482	0.606
37	0.606	0.481	0.645	0.606	0.517	0.598	0.591	0.492	0.618	0.627	0.494	0.614	0.621	0.531	0.622	0.605	0.544	0.627	0.606	0.513	0.63	0.608	0.487	0.612
37.2	0.612	0.486	0.649	0.612	0.522	0.603	0.596	0.497	0.623	0.631	0.497	0.618	0.626	0.535	0.626	0.611	0.548	0.631	0.611	0.517	0.635	0.613	0.491	0.617
37.4	0.618	0.49	0.654	0.617	0.526	0.607	0.601	0.501	0.628	0.636	0.501	0.622	0.63	0.538	0.63	0.616	0.551	0.635	0.616	0.521	0.639	0.619	0.496	0.621
37.6	0.623	0.494	0.658	0.621	0.53	0.611	0.606	0.505	0.632	0.64	0.505	0.626	0.634	0.541	0.633	0.621	0.554	0.638	0.62	0.524	0.642	0.623	0.499	0.625
37.8	0.628	0.498	0.662	0.626	0.533	0.615	0.611	0.509	0.637	0.644	0.508	0.629	0.638	0.544	0.636	0.625	0.557	0.642	0.624	0.527	0.645	0.627	0.503	0.629
38	0.633	0.502	0.665	0.63	0.536	0.618	0.615	0.512	0.641	0.647	0.511	0.632	0.642	0.547	0.638	0.629	0.56	0.645	0.628	0.53	0.648	0.631	0.506	0.633
38.2	0.637	0.505	0.669	0.633	0.539	0.622	0.619	0.515	0.644	0.651	0.513	0.635	0.645	0.549	0.641	0.633	0.562	0.647	0.632	0.532	0.65	0.635	0.509	0.636
38.4	0.641	0.509	0.671	0.637	0.542	0.624	0.623	0.517	0.647	0.654	0.516	0.637	0.647	0.551	0.643	0.637	0.565	0.65	0.635	0.535	0.652	0.638	0.512	0.64
38.6	0.645	0.512	0.674	0.64	0.545	0.627	0.627	0.52	0.65	0.657	0.518	0.64	0.65	0.553	0.645	0.64	0.567	0.652	0.638	0.537	0.654	0.641	0.514	0.643
38.8	0.649	0.514	0.676	0.643	0.547	0.63	0.63	0.522	0.653	0.66	0.52	0.642	0.652	0.555	0.646	0.643	0.569	0.654	0.641	0.539	0.657	0.643	0.516	0.646
39	0.652	0.516	0.679	0.646	0.549	0.632	0.633	0.525	0.656	0.663	0.522	0.644	0.654	0.557	0.648	0.646	0.571	0.656	0.643	0.54	0.659	0.645	0.519	0.648
39.2	0.655	0.518	0.681	0.649	0.551	0.634	0.636	0.527	0.658	0.665	0.524	0.646	0.656	0.559	0.649	0.649	0.572	0.658	0.646	0.542	0.661	0.647	0.521	0.651
39.4	0.657	0.52	0.683	0.651	0.553	0.636	0.639	0.529	0.66	0.667	0.526	0.648	0.658	0.56	0.65	0.652	0.574	0.659	0.648	0.544	0.662	0.649	0.523	0.653
39.6	0.66	0.522	0.685	0.653	0.554	0.638	0.642	0.531	0.662	0.669	0.527	0.649	0.66	0.562	0.651	0.654	0.575	0.66	0.65	0.546	0.664	0.651	0.525	0.655
39.8	0.662	0.523	0.686	0.655	0.556	0.639	0.644	0.533	0.664	0.671	0.528	0.651	0.661	0.563	0.652	0.657	0.576	0.661	0.652	0.547	0.666	0.652	0.527	0.657
40	0.664	0.524	0.688	0.657	0.558	0.64	0.646	0.534	0.665	0.672	0.53	0.652	0.662	0.564	0.653	0.659	0.577	0.662	0.653	0.549	0.668	0.654	0.528	0.659
40.2	0.666	0.526	0.689	0.659	0.559	0.642	0.649	0.536	0.667	0.674	0.531	0.653	0.663	0.565	0.654	0.661	0.578	0.663	0.655	0.55	0.669	0.655	0.53	0.661
40.4	0.668	0.527	0.691	0.66	0.56	0.643	0.651	0.537	0.669	0.675	0.532	0.654	0.664	0.566	0.654	0.664	0.579	0.664	0.656	0.551	0.671	0.657	0.531	0.663
40.6	0.669	0.528	0.692	0.662	0.561	0.644	0.652	0.538	0.67	0.676	0.532	0.655	0.665	0.566	0.655	0.666	0.579	0.665	0.657	0.551	0.672	0.658	0.533	0.664
40.8	0.671	0.529	0.693	0.663	0.562	0.645	0.654	0.539	0.671	0.678	0.533	0.656	0.666	0.567	0.656	0.668	0.58	0.666	0.658	0.552	0.673	0.66	0.534	0.665
41	0.672	0.53	0.695	0.665	0.563	0.646	0.656	0.54	0.672	0.679	0.534	0.657	0.667	0.567	0.657	0.669	0.58	0.666	0.659	0.552	0.674	0.661	0.535	0.667
41.2	0.674	0.532	0.696	0.667	0.564	0.647	0.657	0.541	0.674	0.68	0.534	0.658	0.668	0.568	0.657	0.671	0.58	0.667	0.66	0.553	0.674	0.663	0.536	0.668
41.4	0.675	0.533	0.697	0.668	0.565	0.647	0.658	0.541	0.675	0.68	0.535	0.658	0.669	0.568	0.658	0.672	0.58	0.667	0.661	0.553	0.674	0.664	0.537	0.669
41.6	0.677	0.534	0.698	0.669	0.566	0.648	0.66	0.542	0.676	0.681	0.535	0.659	0.67	0.568	0.658	0.673	0.581	0.668	0.661	0.554	0.675	0.665	0.537	0.67
41.8	0.678	0.534	0.699	0.67	0.567	0.649	0.661	0.543	0.677	0.682	0.536	0.659	0.671	0.568	0.659	0.674	0.581	0.668	0.662	0.554	0.675	0.666	0.538	0.671
42	0.679	0.535	0.7	0.671	0.568	0.65	0.662	0.543	0.678	0.683	0.536	0.66	0.672	0.569	0.659	0.675	0.581	0.669	0.662	0.555	0.675	0.668	0.539	0.671
42.2	0.681	0.536	0.701	0.672	0.568	0.651	0.663	0.543	0.679	0.684	0.537	0.66	0.672	0.569	0.66	0.676	0.581	0.67	0.663	0.555	0.675	0.669	0.539	0.672
42.4	0.682	0.536	0.702	0.673	0.569	0.651	0.663	0.544	0.68	0.685	0.538	0.661	0.673	0.57	0.661	0.677	0.581	0.67	0.663	0.556	0.676	0.669	0.54	0.673
42.6	0.683	0.537	0.703	0.674	0.57	0.652	0.664	0.544	0.681	0.685	0.538	0.661	0.674	0.571	0.661	0.677	0.582	0.67	0.664	0.557	0.676	0.67	0.54	0.674
42.8	0.684	0.537	0.703	0.675	0.571	0.653	0.665	0.545	0.681	0.686	0.539	0.661	0.674	0.571	0.662	0.678	0.582	0.671	0.664	0.557	0.677	0.671	0.541	0.674
43	0.684	0.537	0.704	0.676	0.571	0.654	0.666	0.545	0.682	0.687	0.54	0.662	0.675	0.572	0.662	0.678	0.582	0.671	0.665	0.558	0.677	0.671	0.541	0.675
43.2	0.685	0.538	0.705	0.677	0.572	0.654	0.667	0.546	0.683	0.688	0.541	0.662	0.675	0.572	0.662	0.679	0.582	0.671	0.665	0.558	0.678	0.672	0.542	0.676
43.4	0.686	0.538	0.705	0.677	0.572	0.655	0.667	0.547	0.683	0.688	0.541	0.663	0.675	0.572	0.663	0.68	0.583	0.672	0.665	0.559	0.679	0.672	0.542	0.677
43.6	0.686	0.538	0.706	0.678	0.572	0.656	0.668	0.547	0.684	0.689	0.542	0.663	0.676	0.573	0.663	0.681	0.583	0.672	0.666	0.559	0.68	0.672	0.543	0.677
43.8	0.686	0.538	0.706	0.679	0.573	0.657	0.668	0.548	0.684	0.689	0.543	0.664	0.676	0.573	0.663	0.681	0.584	0.672	0.666	0.559	0.681	0.673	0.543	0.678
44	0.687	0.538	0.706	0.68	0.573	0.657	0.669	0.549	0.685	0.689	0.543	0.664	0.676	0.574	0.663	0.682	0.585	0.672	0.667	0.559	0.681	0.673	0.544	0.679
44.2	0.687	0.539	0.707	0.68	0.573	0.658	0.67	0.549	0.685	0.69	0.544	0.664	0.676	0.574	0.663	0.682	0.585	0.672	0.667	0.559	0.682	0.673	0.544	0.68
44.4	0.687	0.539	0.707	0.681	0.573	0.659	0.67	0.55	0.685	0.69	0.544	0.664	0.676	0.574	0.663	0.682	0.585	0.672	0.668	0.559	0.683	0.673	0.544	0.681
44.6	0.688	0.539	0.707	0.681	0.574	0.659	0.67	0.55	0.686	0.691	0.544	0.664	0.676	0.574	0.663	0.683	0.586	0.672	0.668	0.559	0.683	0.673	0.545	0.682
44.8	0.688	0.54	0.707	0.682	0.574	0.659	0.671	0.551	0.686	0.691	0.544	0.665	0.676	0.574	0.663	0.683	0.586	0.672	0.669	0.559	0.683	0.673	0.545	0.682
45	0.688	0.54	0.708	0.682	0.574	0.66	0.671	0.552	0.687	0.692	0.545	0.665	0.676	0.574	0.662	0.684	0.587	0.673	0.669	0.56	0.683	0.673	0.545	0.683
45.2	0.689	0.541	0.708	0.683	0.574	0.66	0.671	0.552	0.687	0.692	0.545	0.665	0.677	0.574	0.662	0.684	0.587	0.673	0.669	0.56	0.683	0.673	0.545	0.684
45.4	0.689	0.541	0.709	0.683	0.574	0.66	0.672	0.552	0.687	0.692	0.545	0.665	0.677	0.574	0.662	0.684	0.588	0.673	0.67	0.56	0.683	0.673	0.545	0.685
45.6	0.69	0.541	0.709	0.683	0.574	0.66	0.673	0.552	0.688	0.692	0.545	0.665	0.677	0.574	0.662	0.684	0.588	0.673	0.67	0.56	0.683	0.674	0.546	0.685
45.8	0.69	0.541	0.71	0.684	0.575	0.66	0.674	0.552	0.688	0.693	0.544	0.665	0.677	0.574	0.662	0.684	0.588	0.673	0.67	0.561	0.683	0.674	0.546	0.686
46	0.69	0.541	0.71	0.684	0.575	0.66	0.675	0.552	0.689	0.693	0.544	0.665	0.678	0.574	0.662	0.684	0.589	0.674	0.67	0.561	0.683	0.674	0.547	0.686
46.2	0.691	0.541	0.71	0.684	0.575	0.66	0.675	0.553	0.689	0.693	0.544	0.665	0.678	0.574	0.662	0.685	0.589	0.674	0.671	0.562	0.683	0.675	0.547	0.686
46.4	0.691	0.542	0.711	0.685	0.575	0.66	0.676	0.553	0.689	0.693	0.544	0.665	0.678	0.574	0.662	0.685	0.589	0.674	0.671	0.562	0.683	0.675	0.547	0.687
46.6	0.691	0.542	0.711	0.685	0.575	0.66	0.677	0.553	0.69	0.693	0.545	0.665	0.678	0.574	0.662	0.685	0.589	0.674	0.671	0.562	0.683	0.675	0.548	0.687
46.8	0.691	0.542	0.711	0.685	0.576	0.66	0.678	0.553	0.69	0.693	0.545	0.665	0.678	0.574	0.662	0.685	0.59	0.674	0.671	0.562	0.683	0.676	0.548	0.687
47	0.691	0.542	0.712	0.685	0.576	0.66	0.678	0.553	0.69	0.693	0.546	0.665	0.678	0.574	0.662	0.686	0.59	0.674	0.671	0.563	0.684	0.676	0.548	0.688
47.2	0.691	0.542	0.712	0.686	0.576	0.661	0.679	0.554	0.691	0.693	0.546	0.665	0.678	0.574	0.662	0.686	0.59	0.675	0.672	0.563	0.684	0.677	0.549	0.688
47.4	0.692	0.543	0.712	0.686	0.576	0.661	0.679	0.554	0.691	0.693	0.547	0.665	0.678	0.574	0.662	0.686	0.59	0.675	0.672	0.563	0.685	0.677	0.549	0.689
47.6	0.692	0.543	0.713	0.686	0.577	0.661	0.679	0.554	0.691	0.693	0.547	0.666	0.677	0.574	0.662	0.686	0.591	0.675	0.672	0.563	0.685	0.678	0.55	0.689
47.8	0.692	0.543	0.713	0.686	0.577	0.661	0.68	0.555	0.691	0.693	0.547	0.666	0.677	0.574	0.662	0.686	0.591	0.675	0.672	0.563	0.685	0.678	0.55	0.69
48	0.692	0.543	0.713	0.687	0.577	0.662	0.68	0.555	0.691	0.693	0.548	0.666	0.677	0.574	0.662	0.686	0.591	0.675	0.672	0.562	0.685	0.678	0.55	0.691
48.2	0.692	0.544	0.713	0.687	0.577	0.662	0.68	0.555	0.692	0.694	0.548	0.666	0.677	0.574	0.662	0.686	0.591	0.675	0.672	0.562	0.685	0.678	0.55	0.691
48.4	0.692	0.544	0.713	0.687	0.578	0.662	0.68	0.555	0.692	0.694	0.548	0.666	0.677	0.575	0.662	0.687	0.591	0.675	0.672	0.562	0.685	0.678	0.55	0.692
48.6	0.692	0.544	0.713	0.688	0.578	0.663	0.68	0.555	0.692	0.694	0.549	0.666	0.677	0.575	0.662	0.687	0.591	0.675	0.672	0.562	0.686	0.678	0.55	0.693
48.8	0.692	0.545	0.714	0.688	0.578	0.663	0.68	0.556	0.692	0.694	0.549	0.666	0.676	0.575	0.663	0.687	0.591	0.676	0.673	0.562	0.686	0.678	0.55	0.694
49	0.692	0.545	0.714	0.688	0.578	0.663	0.68	0.556	0.692	0.695	0.549	0.667	0.677	0.575	0.663	0.687	0.591	0.676	0.673	0.563	0.686	0.678	0.55	0.694
49.2	0.691	0.545	0.714	0.689	0.578	0.663	0.681	0.556	0.692	0.695	0.549	0.667	0.677	0.575	0.663	0.687	0.592	0.676	0.673	0.563	0.686	0.678	0.55	0.695
49.4	0.691	0.546	0.714	0.689	0.579	0.663	0.681	0.556	0.692	0.695	0.55	0.667	0.677	0.575	0.663	0.688	0.592	0.676	0.673	0.563	0.686	0.678	0.551	0.696
49.6	0.691	0.546	0.715	0.689	0.579	0.663	0.682	0.556	0.692	0.695	0.55	0.667	0.677	0.575	0.663	0.688	0.592	0.676	0.674	0.563	0.686	0.678	0.551	0.696
49.8	0.691	0.546	0.715	0.69	0.579	0.663	0.683	0.557	0.692	0.695	0.55	0.668	0.677	0.576	0.663	0.688	0.592	0.676	0.674	0.563	0.686	0.678	0.551	0.696
50	0.691	0.546	0.715	0.69	0.579	0.663	0.683	0.557	0.692	0.695	0.55	0.668	0.677	0.576	0.663	0.688	0.592	0.676	0.674	0.563	0.686	0.678	0.551	0.697
50.2	0.691	0.546	0.715	0.691	0.579	0.663	0.683	0.557	0.693	0.695	0.55	0.668	0.677	0.576	0.663	0.688	0.593	0.676	0.674	0.563	0.686	0.679	0.551	0.697
50.4	0.691	0.546	0.716	0.691	0.579	0.663	0.684	0.558	0.693	0.695	0.55	0.668	0.677	0.576	0.664	0.688	0.593	0.676	0.674	0.563	0.686	0.679	0.551	0.697
50.6	0.691	0.546	0.716	0.692	0.579	0.663	0.684	0.558	0.693	0.695	0.55	0.668	0.677	0.576	0.664	0.688	0.593	0.676	0.675	0.563	0.686	0.679	0.552	0.697
50.8	0.692	0.546	0.717	0.692	0.579	0.663	0.684	0.558	0.693	0.695	0.55	0.668	0.678	0.576	0.664	0.689	0.594	0.676	0.675	0.564	0.686	0.68	0.552	0.697
51	0.692	0.545	0.717	0.693	0.579	0.663	0.685	0.558	0.694	0.695	0.55	0.668	0.678	0.576	0.664	0.689	0.594	0.676	0.675	0.564	0.687	0.68	0.552	0.698
51.2	0.692	0.545	0.718	0.693	0.579	0.664	0.685	0.559	0.694	0.695	0.55	0.668	0.678	0.576	0.664	0.689	0.594	0.676	0.675	0.564	0.687	0.68	0.553	0.698
51.4	0.692	0.545	0.718	0.694	0.579	0.664	0.685	0.559	0.694	0.695	0.55	0.668	0.679	0.576	0.663	0.689	0.594	0.676	0.675	0.564	0.687	0.681	0.553	0.698
51.6	0.693	0.545	0.719	0.694	0.58	0.664	0.685	0.559	0.695	0.695	0.55	0.667	0.679	0.576	0.663	0.689	0.595	0.676	0.675	0.564	0.687	0.681	0.553	0.698
51.8	0.693	0.545	0.719	0.695	0.58	0.665	0.685	0.559	0.695	0.696	0.55	0.667	0.679	0.576	0.663	0.689	0.595	0.676	0.675	0.565	0.687	0.682	0.553	0.698
52	0.693	0.545	0.719	0.695	0.58	0.665	0.685	0.559	0.695	0.696	0.55	0.667	0.68	0.576	0.663	0.69	0.595	0.675	0.676	0.565	0.687	0.682	0.553	0.699
52.2	0.692	0.545	0.719	0.695	0.581	0.666	0.685	0.559	0.695	0.696	0.55	0.667	0.68	0.577	0.663	0.69	0.595	0.675	0.676	0.565	0.688	0.683	0.554	0.699
52.4	0.692	0.545	0.719	0.696	0.581	0.666	0.685	0.559	0.696	0.696	0.55	0.667	0.68	0.577	0.663	0.69	0.596	0.675	0.676	0.565	0.688	0.683	0.554	0.699
52.6	0.692	0.545	0.72	0.696	0.581	0.666	0.686	0.56	0.696	0.697	0.55	0.666	0.681	0.577	0.663	0.69	0.596	0.675	0.676	0.565	0.688	0.683	0.554	0.7
52.8	0.692	0.545	0.72	0.696	0.582	0.667	0.686	0.56	0.696	0.697	0.55	0.666	0.681	0.577	0.663	0.691	0.596	0.675	0.676	0.565	0.689	0.684	0.554	0.7
53	0.692	0.546	0.72	0.697	0.582	0.667	0.687	0.56	0.696	0.697	0.55	0.666	0.681	0.576	0.663	0.691	0.596	0.676	0.677	0.565	0.689	0.684	0.555	0.701
53.2	0.693	0.546	0.72	0.697	0.582	0.667	0.687	0.56	0.696	0.697	0.55	0.667	0.682	0.576	0.662	0.691	0.596	0.676	0.677	0.565	0.689	0.684	0.555	0.701
53.4	0.693	0.546	0.72	0.697	0.582	0.667	0.688	0.561	0.697	0.698	0.551	0.667	0.682	0.576	0.662	0.691	0.596	0.676	0.677	0.565	0.689	0.685	0.555	0.702
53.6	0.693	0.546	0.721	0.697	0.582	0.667	0.688	0.561	0.697	0.698	0.551	0.667	0.682	0.576	0.662	0.691	0.597	0.676	0.677	0.566	0.689	0.685	0.556	0.702
53.8	0.694	0.546	0.721	0.697	0.582	0.667	0.689	0.561	0.697	0.698	0.551	0.668	0.682	0.576	0.662	0.691	0.597	0.676	0.677	0.566	0.689	0.685	0.556	0.702
54	0.694	0.547	0.721	0.697	0.582	0.666	0.689	0.561	0.697	0.699	0.551	0.668	0.682	0.575	0.662	0.691	0.597	0.676	0.677	0.566	0.689	0.686	0.556	0.703
54.2	0.695	0.547	0.721	0.697	0.582	0.666	0.69	0.561	0.698	0.699	0.551	0.668	0.682	0.575	0.662	0.69	0.597	0.676	0.677	0.566	0.689	0.686	0.556	0.703
54.4	0.695	0.547	0.722	0.697	0.581	0.666	0.69	0.561	0.698	0.699	0.551	0.668	0.681	0.575	0.662	0.69	0.597	0.676	0.677	0.566	0.689	0.686	0.556	0.703
54.6	0.696	0.547	0.722	0.697	0.581	0.666	0.69	0.561	0.698	0.699	0.551	0.668	0.681	0.576	0.662	0.69	0.598	0.676	0.677	0.567	0.689	0.687	0.556	0.703
54.8	0.696	0.547	0.722	0.697	0.581	0.666	0.69	0.561	0.698	0.699	0.551	0.668	0.681	0.576	0.662	0.69	0.598	0.676	0.677	0.567	0.69	0.687	0.556	0.704
55	0.697	0.548	0.722	0.697	0.581	0.666	0.69	0.561	0.698	0.699	0.552	0.669	0.681	0.576	0.662	0.69	0.598	0.676	0.677	0.567	0.69	0.687	0.556	0.704
55.2	0.697	0.548	0.723	0.697	0.582	0.666	0.69	0.561	0.698	0.699	0.552	0.669	0.681	0.576	0.662	0.69	0.598	0.676	0.677	0.568	0.69	0.687	0.556	0.704
55.4	0.697	0.548	0.723	0.697	0.582	0.666	0.69	0.561	0.698	0.699	0.552	0.669	0.681	0.576	0.662	0.689	0.598	0.676	0.678	0.568	0.69	0.687	0.556	0.704
55.6	0.696	0.548	0.723	0.697	0.582	0.666	0.689	0.561	0.698	0.699	0.552	0.669	0.681	0.576	0.662	0.689	0.598	0.676	0.678	0.568	0.69	0.687	0.556	0.704
55.8	0.696	0.549	0.723	0.697	0.583	0.666	0.689	0.561	0.698	0.699	0.552	0.668	0.681	0.576	0.662	0.689	0.598	0.676	0.678	0.568	0.69	0.687	0.556	0.704
56	0.696	0.549	0.723	0.697	0.583	0.666	0.689	0.561	0.699	0.699	0.552	0.668	0.681	0.577	0.663	0.689	0.598	0.677	0.679	0.568	0.69	0.687	0.556	0.704
56.2	0.696	0.549	0.723	0.697	0.583	0.666	0.69	0.561	0.699	0.699	0.552	0.668	0.681	0.577	0.663	0.689	0.598	0.677	0.679	0.568	0.69	0.687	0.556	0.704
56.4	0.696	0.549	0.723	0.698	0.583	0.667	0.69	0.562	0.699	0.699	0.553	0.668	0.681	0.576	0.663	0.689	0.598	0.677	0.679	0.568	0.691	0.687	0.557	0.704
56.6	0.696	0.549	0.723	0.698	0.583	0.667	0.69	0.562	0.699	0.699	0.553	0.668	0.681	0.576	0.663	0.689	0.598	0.677	0.679	0.568	0.691	0.688	0.557	0.704
56.8	0.696	0.549	0.723	0.698	0.583	0.667	0.69	0.562	0.7	0.699	0.554	0.668	0.681	0.576	0.663	0.689	0.598	0.677	0.68	0.568	0.692	0.688	0.558	0.704
57	0.696	0.549	0.723	0.699	0.583	0.667	0.69	0.563	0.7	0.699	0.554	0.668	0.681	0.576	0.663	0.689	0.598	0.677	0.68	0.568	0.692	0.688	0.559	0.704
57.2	0.696	0.55	0.723	0.699	0.583	0.667	0.691	0.563	0.701	0.699	0.554	0.668	0.681	0.576	0.663	0.689	0.598	0.677	0.68	0.569	0.692	0.688	0.559	0.705
57.4	0.696	0.55	0.723	0.699	0.583	0.668	0.691	0.563	0.701	0.699	0.555	0.668	0.681	0.576	0.663	0.689	0.598	0.677	0.68	0.569	0.692	0.689	0.559	0.705
57.6	0.696	0.55	0.723	0.7	0.582	0.668	0.691	0.564	0.701	0.699	0.555	0.668	0.681	0.576	0.663	0.69	0.598	0.678	0.68	0.569	0.692	0.689	0.559	0.706
57.8	0.696	0.55	0.723	0.7	0.582	0.668	0.692	0.564	0.701	0.7	0.555	0.668	0.681	0.576	0.663	0.69	0.599	0.678	0.68	0.569	0.692	0.69	0.56	0.706
58	0.696	0.55	0.724	0.7	0.582	0.668	0.692	0.564	0.701	0.7	0.555	0.668	0.681	0.576	0.663	0.69	0.599	0.677	0.68	0.569	0.692	0.69	0.56	0.706
58.2	0.696	0.55	0.724	0.701	0.582	0.668	0.692	0.564	0.702	0.7	0.555	0.669	0.681	0.576	0.663	0.69	0.599	0.677	0.681	0.569	0.693	0.69	0.56	0.707
58.4	0.696	0.55	0.724	0.701	0.582	0.669	0.692	0.564	0.702	0.701	0.555	0.669	0.681	0.576	0.663	0.69	0.599	0.677	0.681	0.569	0.693	0.691	0.559	0.707
58.6	0.696	0.55	0.724	0.701	0.582	0.669	0.693	0.564	0.702	0.701	0.555	0.669	0.68	0.576	0.663	0.69	0.6	0.677	0.68	0.57	0.693	0.691	0.559	0.707
58.8	0.696	0.55	0.725	0.701	0.582	0.669	0.693	0.564	0.702	0.701	0.555	0.669	0.68	0.576	0.663	0.69	0.6	0.677	0.681	0.57	0.693	0.692	0.559	0.708
59	0.697	0.549	0.725	0.701	0.582	0.668	0.693	0.564	0.702	0.702	0.555	0.669	0.68	0.576	0.663	0.691	0.6	0.677	0.681	0.57	0.693	0.692	0.559	0.708
59.2	0.697	0.549	0.725	0.701	0.582	0.668	0.693	0.563	0.702	0.702	0.555	0.669	0.68	0.576	0.663	0.691	0.6	0.677	0.681	0.57	0.693	0.692	0.558	0.708
59.4	0.697	0.549	0.726	0.701	0.582	0.668	0.693	0.563	0.702	0.702	0.555	0.669	0.68	0.576	0.663	0.691	0.6	0.677	0.681	0.57	0.693	0.692	0.558	0.708
59.6	0.698	0.549	0.726	0.701	0.582	0.668	0.693	0.563	0.703	0.702	0.554	0.669	0.681	0.576	0.663	0.691	0.6	0.677	0.682	0.57	0.693	0.692	0.558	0.708
59.8	0.698	0.549	0.726	0.701	0.582	0.668	0.694	0.563	0.703	0.702	0.554	0.669	0.681	0.575	0.663	0.691	0.6	0.677	0.682	0.57	0.693	0.693	0.559	0.708
60	0.698	0.548	0.727	0.701	0.582	0.668	0.694	0.563	0.703	0.702	0.554	0.669	0.681	0.575	0.663	0.691	0.6	0.677	0.682	0.57	0.693	0.693	0.559	0.709
60.2	0.699	0.548	0.727	0.701	0.582	0.668	0.694	0.563	0.703	0.702	0.555	0.669	0.681	0.575	0.663	0.691	0.6	0.677	0.682	0.57	0.693	0.693	0.559	0.709
60.4	0.699	0.548	0.727	0.701	0.583	0.668	0.695	0.563	0.704	0.702	0.555	0.669	0.681	0.575	0.663	0.691	0.6	0.677	0.682	0.57	0.693	0.693	0.56	0.709
60.6	0.699	0.549	0.727	0.701	0.583	0.668	0.695	0.563	0.704	0.701	0.555	0.669	0.681	0.575	0.663	0.691	0.6	0.677	0.683	0.571	0.693	0.693	0.56	0.71
60.8	0.699	0.549	0.728	0.701	0.583	0.668	0.695	0.563	0.704	0.701	0.555	0.669	0.681	0.575	0.664	0.691	0.6	0.678	0.683	0.571	0.694	0.693	0.56	0.71
61	0.699	0.549	0.728	0.702	0.583	0.668	0.695	0.564	0.704	0.702	0.555	0.669	0.682	0.576	0.664	0.691	0.6	0.678	0.683	0.571	0.693	0.694	0.561	0.711
61.2	0.699	0.55	0.728	0.702	0.583	0.668	0.695	0.564	0.704	0.702	0.556	0.67	0.682	0.576	0.664	0.691	0.6	0.678	0.683	0.571	0.693	0.694	0.561	0.711
61.4	0.699	0.55	0.728	0.702	0.583	0.668	0.695	0.565	0.704	0.702	0.556	0.67	0.682	0.576	0.664	0.691	0.6	0.678	0.683	0.571	0.693	0.694	0.561	0.712
61.6	0.698	0.55	0.728	0.702	0.583	0.669	0.695	0.565	0.704	0.702	0.556	0.67	0.682	0.577	0.664	0.691	0.6	0.678	0.683	0.572	0.693	0.694	0.562	0.712
61.8	0.698	0.551	0.728	0.702	0.583	0.669	0.696	0.566	0.704	0.702	0.556	0.67	0.682	0.577	0.665	0.691	0.6	0.679	0.683	0.572	0.693	0.694	0.562	0.713
62	0.698	0.551	0.728	0.703	0.583	0.669	0.696	0.566	0.704	0.702	0.556	0.67	0.682	0.577	0.665	0.691	0.6	0.679	0.683	0.572	0.693	0.695	0.562	0.713
62.2	0.698	0.551	0.728	0.703	0.583	0.669	0.696	0.567	0.704	0.703	0.556	0.67	0.682	0.578	0.665	0.691	0.601	0.679	0.683	0.572	0.693	0.695	0.563	0.714
62.4	0.698	0.551	0.728	0.704	0.583	0.669	0.696	0.567	0.704	0.703	0.557	0.67	0.682	0.578	0.665	0.691	0.601	0.679	0.683	0.573	0.693	0.695	0.563	0.714
62.6	0.698	0.551	0.728	0.704	0.584	0.669	0.696	0.567	0.704	0.703	0.557	0.67	0.683	0.578	0.665	0.691	0.601	0.679	0.683	0.573	0.694	0.695	0.564	0.714
62.8	0.698	0.551	0.728	0.704	0.584	0.67	0.696	0.568	0.705	0.702	0.557	0.67	0.683	0.578	0.665	0.691	0.601	0.679	0.683	0.573	0.694	0.696	0.564	0.714
63	0.698	0.551	0.728	0.704	0.584	0.67	0.696	0.568	0.705	0.702	0.557	0.67	0.683	0.578	0.665	0.691	0.601	0.679	0.683	0.573	0.694	0.696	0.564	0.714
63.2	0.698	0.551	0.728	0.704	0.584	0.67	0.696	0.568	0.705	0.702	0.557	0.67	0.683	0.578	0.665	0.691	0.602	0.679	0.683	0.574	0.694	0.696	0.564	0.714
63.4	0.699	0.551	0.729	0.704	0.585	0.67	0.696	0.568	0.705	0.702	0.557	0.67	0.683	0.578	0.665	0.691	0.602	0.679	0.684	0.574	0.694	0.696	0.565	0.714
63.6	0.699	0.55	0.729	0.704	0.585	0.671	0.697	0.568	0.705	0.702	0.557	0.67	0.683	0.578	0.665	0.691	0.602	0.679	0.684	0.574	0.695	0.696	0.565	0.714
63.8	0.7	0.55	0.729	0.704	0.585	0.671	0.697	0.568	0.705	0.702	0.556	0.67	0.683	0.578	0.665	0.691	0.602	0.679	0.684	0.574	0.695	0.696	0.565	0.714
64	0.7	0.55	0.729	0.704	0.585	0.671	0.697	0.568	0.706	0.702	0.556	0.671	0.683	0.577	0.664	0.691	0.602	0.679	0.684	0.574	0.696	0.696	0.565	0.714
64.2	0.701	0.55	0.73	0.704	0.586	0.671	0.697	0.568	0.706	0.702	0.556	0.671	0.683	0.577	0.664	0.691	0.602	0.679	0.684	0.574	0.696	0.696	0.565	0.714
64.4	0.701	0.549	0.73	0.704	0.586	0.672	0.698	0.568	0.706	0.702	0.556	0.671	0.683	0.577	0.664	0.691	0.602	0.679	0.685	0.574	0.697	0.696	0.565	0.714
64.6	0.701	0.549	0.73	0.704	0.586	0.672	0.698	0.567	0.706	0.702	0.556	0.672	0.683	0.577	0.664	0.691	0.603	0.679	0.685	0.574	0.697	0.697	0.565	0.714
64.8	0.701	0.55	0.731	0.704	0.586	0.672	0.698	0.567	0.706	0.703	0.556	0.672	0.683	0.577	0.664	0.691	0.603	0.679	0.685	0.574	0.697	0.697	0.565	0.714
65	0.701	0.549	0.731	0.705	0.585	0.672	0.698	0.568	0.706	0.703	0.556	0.672	0.683	0.577	0.664	0.691	0.603	0.679	0.686	0.574	0.697	0.697	0.565	0.714
65.2	0.701	0.549	0.732	0.705	0.585	0.672	0.699	0.568	0.706	0.703	0.557	0.672	0.682	0.577	0.664	0.691	0.603	0.679	0.686	0.574	0.697	0.697	0.565	0.715
65.4	0.701	0.549	0.732	0.706	0.585	0.672	0.699	0.568	0.706	0.703	0.557	0.672	0.682	0.577	0.664	0.691	0.604	0.679	0.686	0.574	0.697	0.697	0.565	0.715
65.6	0.701	0.549	0.732	0.706	0.585	0.672	0.699	0.568	0.706	0.703	0.557	0.672	0.682	0.577	0.664	0.691	0.604	0.679	0.686	0.574	0.697	0.697	0.565	0.716
65.8	0.701	0.549	0.731	0.707	0.585	0.672	0.699	0.568	0.707	0.703	0.557	0.672	0.682	0.577	0.664	0.691	0.604	0.679	0.686	0.574	0.697	0.697	0.566	0.716
66	0.701	0.548	0.731	0.707	0.585	0.671	0.7	0.568	0.707	0.703	0.557	0.672	0.682	0.577	0.664	0.691	0.604	0.679	0.686	0.574	0.697	0.697	0.566	0.717
66.2	0.7	0.549	0.731	0.708	0.585	0.671	0.7	0.568	0.707	0.703	0.557	0.672	0.682	0.577	0.664	0.691	0.604	0.68	0.686	0.574	0.697	0.697	0.566	0.718
66.4	0.7	0.549	0.732	0.708	0.585	0.671	0.7	0.569	0.707	0.703	0.558	0.672	0.682	0.577	0.664	0.691	0.605	0.68	0.686	0.574	0.697	0.697	0.566	0.718
66.6	0.7	0.549	0.732	0.708	0.585	0.671	0.7	0.569	0.707	0.703	0.558	0.672	0.682	0.577	0.664	0.691	0.605	0.68	0.686	0.574	0.697	0.698	0.567	0.719
66.8	0.7	0.549	0.731	0.708	0.585	0.671	0.7	0.569	0.707	0.703	0.558	0.672	0.682	0.577	0.664	0.691	0.605	0.68	0.686	0.574	0.697	0.698	0.567	0.719
67	0.7	0.549	0.731	0.708	0.585	0.671	0.699	0.569	0.707	0.703	0.558	0.672	0.682	0.577	0.664	0.691	0.605	0.68	0.686	0.574	0.697	0.698	0.567	0.72
67.2	0.7	0.549	0.731	0.708	0.585	0.671	0.7	0.569	0.708	0.703	0.558	0.672	0.682	0.577	0.664	0.692	0.605	0.68	0.686	0.574	0.698	0.698	0.567	0.72
67.4	0.7	0.549	0.731	0.707	0.586	0.671	0.7	0.569	0.708	0.703	0.558	0.671	0.682	0.577	0.664	0.692	0.605	0.68	0.686	0.574	0.698	0.699	0.567	0.72
67.6	0.7	0.549	0.731	0.707	0.586	0.671	0.7	0.569	0.708	0.703	0.558	0.671	0.682	0.577	0.664	0.692	0.606	0.68	0.686	0.574	0.698	0.699	0.567	0.72
67.8	0.7	0.55	0.731	0.707	0.586	0.671	0.701	0.569	0.708	0.703	0.558	0.671	0.682	0.577	0.664	0.693	0.606	0.68	0.686	0.574	0.699	0.699	0.567	0.72
68	0.7	0.55	0.731	0.707	0.586	0.671	0.701	0.569	0.708	0.703	0.558	0.671	0.682	0.577	0.664	0.693	0.606	0.68	0.686	0.575	0.699	0.7	0.567	0.721
68.2	0.7	0.55	0.731	0.707	0.586	0.671	0.701	0.57	0.708	0.703	0.558	0.671	0.682	0.577	0.664	0.693	0.606	0.68	0.686	0.575	0.699	0.701	0.567	0.721
68.4	0.7	0.55	0.732	0.707	0.586	0.671	0.702	0.57	0.709	0.704	0.558	0.671	0.683	0.577	0.664	0.693	0.607	0.679	0.686	0.575	0.699	0.701	0.568	0.72
68.6	0.7	0.551	0.732	0.708	0.586	0.671	0.702	0.57	0.709	0.704	0.559	0.671	0.683	0.577	0.665	0.693	0.607	0.679	0.687	0.575	0.699	0.702	0.568	0.72
68.8	0.701	0.551	0.732	0.708	0.586	0.671	0.702	0.571	0.709	0.704	0.559	0.671	0.683	0.578	0.665	0.693	0.607	0.679	0.687	0.575	0.699	0.702	0.568	0.721
69	0.701	0.551	0.733	0.708	0.587	0.671	0.703	0.571	0.709	0.704	0.559	0.671	0.683	0.578	0.665	0.693	0.607	0.679	0.687	0.575	0.699	0.703	0.568	0.721
69.2	0.701	0.551	0.733	0.708	0.587	0.671	0.703	0.571	0.709	0.704	0.559	0.671	0.683	0.577	0.665	0.693	0.607	0.68	0.687	0.575	0.699	0.703	0.568	0.721
69.4	0.701	0.551	0.733	0.708	0.587	0.672	0.704	0.572	0.709	0.704	0.559	0.672	0.683	0.577	0.665	0.693	0.607	0.68	0.687	0.575	0.699	0.703	0.569	0.721
69.6	0.701	0.551	0.733	0.708	0.587	0.672	0.704	0.572	0.709	0.704	0.559	0.672	0.684	0.577	0.665	0.693	0.607	0.679	0.687	0.575	0.699	0.703	0.569	0.722
69.8	0.701	0.551	0.734	0.708	0.587	0.672	0.704	0.572	0.71	0.703	0.559	0.672	0.684	0.577	0.665	0.692	0.607	0.679	0.687	0.575	0.699	0.704	0.569	0.722
70	0.701	0.551	0.734	0.709	0.587	0.672	0.705	0.572	0.71	0.704	0.559	0.673	0.684	0.577	0.665	0.692	0.606	0.679	0.687	0.575	0.699	0.704	0.569	0.722
70.2	0.701	0.55	0.734	0.709	0.587	0.672	0.705	0.572	0.71	0.704	0.559	0.673	0.683	0.577	0.665	0.692	0.606	0.679	0.688	0.575	0.699	0.704	0.569	0.722
70.4	0.701	0.55	0.734	0.709	0.587	0.671	0.705	0.572	0.71	0.704	0.559	0.673	0.683	0.576	0.665	0.692	0.605	0.679	0.688	0.576	0.699	0.705	0.57	0.722
70.6	0.701	0.55	0.734	0.709	0.587	0.671	0.705	0.572	0.71	0.704	0.559	0.674	0.683	0.576	0.665	0.692	0.605	0.68	0.688	0.576	0.699	0.705	0.57	0.722
70.8	0.701	0.55	0.734	0.709	0.587	0.671	0.706	0.572	0.711	0.704	0.559	0.674	0.683	0.576	0.665	0.692	0.604	0.68	0.688	0.576	0.699	0.705	0.57	0.723
71	0.701	0.55	0.734	0.709	0.588	0.672	0.706	0.572	0.711	0.705	0.559	0.674	0.683	0.576	0.665	0.692	0.604	0.68	0.688	0.576	0.699	0.705	0.57	0.723
71.2	0.701	0.55	0.734	0.71	0.588	0.672	0.706	0.572	0.711	0.705	0.559	0.674	0.683	0.576	0.665	0.693	0.604	0.68	0.688	0.576	0.699	0.705	0.57	0.723
71.4	0.701	0.55	0.734	0.71	0.588	0.672	0.706	0.572	0.711	0.705	0.56	0.673	0.683	0.576	0.665	0.693	0.603	0.68	0.688	0.576	0.699	0.705	0.57	0.724
71.6	0.701	0.55	0.735	0.71	0.588	0.673	0.706	0.573	0.711	0.705	0.56	0.673	0.683	0.576	0.665	0.693	0.603	0.68	0.688	0.576	0.7	0.705	0.57	0.724
71.8	0.701	0.55	0.735	0.71	0.588	0.673	0.706	0.573	0.711	0.705	0.56	0.673	0.683	0.576	0.665	0.693	0.603	0.68	0.688	0.577	0.7	0.705	0.57	0.725
72	0.701	0.55	0.735	0.711	0.588	0.673	0.706	0.573	0.711	0.705	0.56	0.672	0.683	0.576	0.665	0.694	0.603	0.679	0.688	0.577	0.7	0.705	0.57	0.725
72.2	0.701	0.551	0.735	0.711	0.588	0.673	0.705	0.573	0.711	0.705	0.56	0.672	0.684	0.576	0.665	0.694	0.603	0.679	0.688	0.577	0.7	0.705	0.57	0.726
72.4	0.701	0.551	0.735	0.712	0.589	0.673	0.705	0.574	0.711	0.706	0.56	0.672	0.684	0.576	0.665	0.694	0.603	0.679	0.688	0.577	0.7	0.706	0.57	0.726
72.6	0.701	0.551	0.735	0.712	0.589	0.673	0.705	0.574	0.711	0.706	0.56	0.672	0.684	0.576	0.665	0.694	0.603	0.679	0.689	0.578	0.7	0.706	0.57	0.727
72.8	0.701	0.551	0.735	0.712	0.589	0.674	0.705	0.574	0.711	0.706	0.561	0.672	0.684	0.577	0.665	0.694	0.603	0.679	0.689	0.578	0.7	0.706	0.571	0.727
73	0.701	0.551	0.735	0.712	0.589	0.674	0.705	0.574	0.71	0.706	0.561	0.672	0.684	0.577	0.665	0.694	0.603	0.679	0.689	0.578	0.7	0.706	0.571	0.727
73.2	0.702	0.551	0.736	0.712	0.589	0.674	0.705	0.574	0.71	0.706	0.561	0.672	0.685	0.577	0.665	0.694	0.604	0.679	0.689	0.578	0.7	0.706	0.571	0.728
73.4	0.702	0.551	0.736	0.712	0.589	0.674	0.705	0.574	0.71	0.706	0.561	0.673	0.685	0.577	0.665	0.694	0.604	0.679	0.689	0.578	0.701	0.706	0.572	0.728
73.6	0.702	0.552	0.736	0.712	0.589	0.674	0.705	0.575	0.71	0.705	0.561	0.673	0.685	0.578	0.665	0.694	0.605	0.679	0.69	0.578	0.701	0.707	0.572	0.728
73.8	0.702	0.552	0.736	0.712	0.589	0.675	0.706	0.575	0.71	0.705	0.561	0.673	0.685	0.578	0.665	0.694	0.605	0.679	0.69	0.579	0.701	0.707	0.572	0.728
74	0.702	0.552	0.736	0.713	0.589	0.674	0.706	0.575	0.71	0.706	0.561	0.674	0.685	0.578	0.665	0.694	0.605	0.679	0.69	0.579	0.701	0.707	0.573	0.728
74.2	0.703	0.552	0.736	0.713	0.589	0.674	0.707	0.575	0.71	0.706	0.561	0.674	0.685	0.578	0.665	0.693	0.605	0.679	0.69	0.579	0.701	0.707	0.573	0.728
74.4	0.703	0.552	0.737	0.713	0.589	0.674	0.707	0.575	0.711	0.706	0.561	0.674	0.685	0.578	0.665	0.693	0.606	0.679	0.69	0.579	0.701	0.707	0.573	0.728
74.6	0.703	0.552	0.737	0.713	0.589	0.674	0.708	0.575	0.711	0.706	0.561	0.674	0.685	0.578	0.665	0.693	0.606	0.68	0.69	0.579	0.701	0.707	0.573	0.728
74.8	0.703	0.552	0.737	0.713	0.589	0.675	0.708	0.575	0.711	0.706	0.561	0.674	0.685	0.578	0.665	0.693	0.606	0.68	0.69	0.58	0.701	0.707	0.573	0.729
75	0.704	0.552	0.738	0.714	0.589	0.675	0.708	0.575	0.711	0.707	0.561	0.674	0.685	0.578	0.664	0.693	0.607	0.68	0.691	0.58	0.702	0.707	0.573	0.729
75.2	0.704	0.552	0.738	0.714	0.589	0.675	0.709	0.575	0.711	0.707	0.562	0.674	0.685	0.578	0.664	0.693	0.607	0.68	0.691	0.58	0.702	0.708	0.573	0.729
75.4	0.704	0.552	0.738	0.714	0.589	0.675	0.709	0.575	0.712	0.707	0.562	0.674	0.685	0.578	0.664	0.693	0.607	0.679	0.691	0.58	0.702	0.708	0.574	0.729
75.6	0.705	0.552	0.738	0.715	0.589	0.675	0.709	0.575	0.712	0.707	0.561	0.674	0.684	0.578	0.664	0.693	0.607	0.679	0.692	0.58	0.703	0.708	0.574	0.729
75.8	0.705	0.552	0.738	0.715	0.589	0.675	0.71	0.575	0.712	0.707	0.561	0.674	0.684	0.577	0.664	0.693	0.606	0.679	0.692	0.58	0.703	0.709	0.574	0.729
76	0.705	0.553	0.738	0.715	0.589	0.675	0.71	0.575	0.713	0.707	0.561	0.674	0.684	0.577	0.665	0.693	0.606	0.679	0.693	0.58	0.703	0.709	0.575	0.729
76.2	0.705	0.553	0.738	0.715	0.589	0.675	0.71	0.576	0.713	0.707	0.561	0.674	0.683	0.576	0.665	0.693	0.606	0.68	0.693	0.58	0.703	0.71	0.575	0.729
76.4	0.705	0.553	0.739	0.715	0.589	0.674	0.709	0.576	0.713	0.707	0.561	0.674	0.683	0.576	0.665	0.693	0.606	0.68	0.693	0.58	0.703	0.71	0.575	0.729
76.6	0.705	0.553	0.739	0.715	0.589	0.674	0.709	0.577	0.713	0.707	0.562	0.673	0.683	0.576	0.664	0.693	0.606	0.68	0.694	0.58	0.702	0.71	0.575	0.73
76.8	0.705	0.553	0.739	0.715	0.589	0.674	0.709	0.577	0.714	0.707	0.562	0.673	0.682	0.575	0.664	0.694	0.606	0.68	0.694	0.58	0.703	0.71	0.575	0.73
77	0.705	0.553	0.739	0.715	0.589	0.674	0.709	0.577	0.714	0.707	0.562	0.674	0.682	0.575	0.664	0.694	0.606	0.68	0.694	0.58	0.703	0.711	0.575	0.73
77.2	0.705	0.553	0.739	0.715	0.589	0.675	0.709	0.577	0.714	0.707	0.562	0.674	0.682	0.575	0.664	0.694	0.606	0.68	0.694	0.58	0.703	0.711	0.575	0.73
77.4	0.705	0.553	0.739	0.715	0.589	0.675	0.709	0.578	0.714	0.708	0.562	0.674	0.683	0.575	0.664	0.695	0.606	0.68	0.694	0.58	0.703	0.711	0.576	0.731
77.6	0.704	0.553	0.739	0.715	0.589	0.675	0.709	0.578	0.714	0.708	0.562	0.674	0.683	0.575	0.664	0.695	0.606	0.68	0.694	0.58	0.704	0.711	0.576	0.731
77.8	0.704	0.553	0.739	0.715	0.59	0.675	0.709	0.578	0.715	0.708	0.562	0.674	0.683	0.576	0.664	0.695	0.606	0.68	0.694	0.581	0.704	0.711	0.576	0.731
78	0.704	0.553	0.74	0.715	0.59	0.675	0.709	0.578	0.715	0.708	0.562	0.674	0.683	0.576	0.664	0.695	0.607	0.681	0.694	0.581	0.704	0.711	0.576	0.732
78.2	0.704	0.554	0.74	0.714	0.59	0.675	0.709	0.578	0.715	0.708	0.562	0.674	0.684	0.576	0.665	0.695	0.607	0.68	0.694	0.581	0.704	0.711	0.576	0.732
78.4	0.704	0.554	0.74	0.714	0.59	0.675	0.709	0.578	0.715	0.708	0.562	0.674	0.684	0.576	0.665	0.695	0.608	0.68	0.693	0.581	0.704	0.711	0.576	0.733
78.6	0.704	0.554	0.74	0.714	0.59	0.675	0.71	0.578	0.715	0.708	0.562	0.675	0.684	0.577	0.665	0.695	0.608	0.68	0.693	0.582	0.704	0.711	0.576	0.733
78.8	0.704	0.554	0.74	0.714	0.59	0.675	0.71	0.578	0.715	0.708	0.562	0.675	0.684	0.577	0.665	0.695	0.608	0.68	0.693	0.582	0.705	0.711	0.577	0.734
79	0.704	0.554	0.74	0.714	0.59	0.675	0.71	0.578	0.715	0.708	0.562	0.676	0.685	0.578	0.665	0.695	0.609	0.68	0.694	0.582	0.705	0.711	0.577	0.735
79.2	0.704	0.555	0.741	0.714	0.59	0.675	0.71	0.577	0.715	0.708	0.562	0.676	0.685	0.578	0.665	0.695	0.609	0.68	0.694	0.582	0.705	0.711	0.577	0.735
79.4	0.704	0.555	0.741	0.714	0.59	0.675	0.71	0.577	0.715	0.708	0.562	0.676	0.685	0.578	0.665	0.695	0.609	0.679	0.694	0.583	0.706	0.712	0.577	0.735
79.6	0.704	0.555	0.741	0.714	0.59	0.675	0.71	0.578	0.716	0.708	0.562	0.676	0.685	0.578	0.665	0.695	0.609	0.679	0.694	0.583	0.706	0.712	0.577	0.736
79.8	0.704	0.555	0.741	0.714	0.59	0.676	0.71	0.578	0.716	0.708	0.562	0.676	0.685	0.578	0.666	0.695	0.609	0.679	0.694	0.583	0.706	0.712	0.577	0.736
80	0.704	0.555	0.741	0.715	0.59	0.676	0.71	0.578	0.716	0.709	0.562	0.676	0.685	0.578	0.666	0.694	0.609	0.679	0.694	0.583	0.705	0.713	0.577	0.736
80.2	0.704	0.555	0.741	0.715	0.59	0.676	0.71	0.579	0.716	0.709	0.562	0.676	0.685	0.578	0.665	0.694	0.609	0.679	0.694	0.583	0.705	0.713	0.577	0.736
80.4	0.704	0.555	0.741	0.716	0.591	0.676	0.71	0.579	0.716	0.709	0.562	0.676	0.685	0.577	0.665	0.694	0.609	0.678	0.694	0.583	0.705	0.713	0.577	0.736
80.6	0.704	0.555	0.741	0.716	0.591	0.676	0.71	0.579	0.715	0.709	0.563	0.676	0.685	0.578	0.665	0.694	0.609	0.678	0.695	0.583	0.704	0.713	0.577	0.736
80.8	0.705	0.555	0.741	0.717	0.591	0.675	0.711	0.579	0.715	0.709	0.563	0.676	0.685	0.578	0.665	0.694	0.608	0.679	0.695	0.583	0.704	0.714	0.577	0.737
81	0.704	0.555	0.741	0.717	0.591	0.675	0.711	0.579	0.715	0.709	0.563	0.676	0.685	0.578	0.665	0.693	0.608	0.679	0.695	0.583	0.704	0.714	0.577	0.737
81.2	0.704	0.555	0.741	0.717	0.591	0.675	0.711	0.579	0.715	0.709	0.563	0.676	0.685	0.578	0.665	0.693	0.608	0.679	0.695	0.583	0.704	0.715	0.577	0.737
81.4	0.704	0.554	0.741	0.717	0.591	0.675	0.711	0.579	0.715	0.709	0.563	0.676	0.685	0.578	0.664	0.693	0.608	0.679	0.696	0.583	0.704	0.715	0.578	0.737
81.6	0.704	0.554	0.741	0.717	0.591	0.675	0.712	0.579	0.715	0.709	0.563	0.675	0.685	0.578	0.664	0.693	0.608	0.68	0.696	0.583	0.704	0.715	0.578	0.737
81.8	0.704	0.554	0.741	0.717	0.591	0.675	0.712	0.58	0.716	0.709	0.563	0.675	0.685	0.578	0.664	0.693	0.608	0.68	0.696	0.583	0.704	0.716	0.579	0.738
82	0.704	0.554	0.741	0.717	0.591	0.675	0.712	0.58	0.716	0.709	0.563	0.676	0.685	0.578	0.664	0.693	0.608	0.681	0.696	0.583	0.704	0.716	0.579	0.738
82.2	0.704	0.554	0.741	0.717	0.591	0.675	0.712	0.58	0.716	0.709	0.563	0.676	0.685	0.577	0.664	0.693	0.608	0.681	0.696	0.583	0.704	0.716	0.58	0.738
82.4	0.704	0.554	0.741	0.717	0.591	0.675	0.712	0.58	0.716	0.709	0.563	0.676	0.686	0.577	0.664	0.693	0.608	0.681	0.696	0.582	0.704	0.716	0.58	0.738
82.6	0.704	0.554	0.741	0.717	0.591	0.675	0.713	0.58	0.716	0.709	0.563	0.676	0.686	0.577	0.665	0.693	0.608	0.681	0.697	0.582	0.704	0.716	0.581	0.738
82.8	0.704	0.554	0.742	0.716	0.591	0.675	0.713	0.58	0.716	0.71	0.563	0.677	0.686	0.577	0.665	0.694	0.608	0.681	0.697	0.582	0.705	0.716	0.581	0.739
83	0.705	0.553	0.742	0.716	0.591	0.676	0.714	0.581	0.716	0.71	0.563	0.677	0.686	0.577	0.665	0.694	0.608	0.681	0.697	0.582	0.705	0.717	0.582	0.739
83.2	0.705	0.553	0.742	0.716	0.592	0.676	0.714	0.581	0.716	0.71	0.564	0.677	0.686	0.577	0.665	0.694	0.608	0.681	0.697	0.582	0.705	0.717	0.582	0.739
83.4	0.705	0.553	0.743	0.716	0.592	0.676	0.714	0.581	0.716	0.71	0.564	0.677	0.685	0.577	0.666	0.694	0.609	0.681	0.697	0.582	0.705	0.717	0.582	0.739
83.6	0.706	0.553	0.743	0.716	0.592	0.676	0.715	0.581	0.716	0.71	0.564	0.677	0.685	0.577	0.666	0.695	0.609	0.681	0.697	0.583	0.705	0.717	0.582	0.74
83.8	0.706	0.553	0.743	0.716	0.592	0.677	0.715	0.581	0.716	0.711	0.564	0.676	0.685	0.577	0.666	0.695	0.609	0.68	0.697	0.583	0.705	0.717	0.582	0.74
84	0.706	0.552	0.744	0.717	0.592	0.677	0.715	0.581	0.716	0.711	0.564	0.676	0.685	0.577	0.666	0.696	0.61	0.68	0.697	0.583	0.705	0.717	0.582	0.74
84.2	0.706	0.553	0.744	0.717	0.593	0.677	0.715	0.581	0.716	0.711	0.564	0.677	0.685	0.577	0.666	0.696	0.61	0.68	0.697	0.584	0.705	0.717	0.582	0.74
84.4	0.707	0.553	0.744	0.717	0.593	0.677	0.716	0.581	0.716	0.711	0.564	0.677	0.685	0.577	0.666	0.696	0.61	0.68	0.697	0.584	0.705	0.717	0.582	0.741
84.6	0.707	0.553	0.744	0.718	0.593	0.677	0.716	0.581	0.716	0.712	0.564	0.677	0.685	0.577	0.665	0.696	0.61	0.68	0.697	0.585	0.705	0.717	0.582	0.741
84.8	0.707	0.553	0.744	0.718	0.593	0.678	0.716	0.581	0.717	0.712	0.564	0.677	0.685	0.578	0.665	0.696	0.61	0.68	0.697	0.585	0.705	0.717	0.583	0.741
85	0.707	0.553	0.744	0.718	0.593	0.678	0.716	0.581	0.717	0.712	0.565	0.677	0.685	0.578	0.665	0.696	0.61	0.681	0.697	0.585	0.706	0.717	0.583	0.741
85.2	0.707	0.553	0.744	0.719	0.593	0.678	0.716	0.581	0.717	0.712	0.565	0.677	0.685	0.578	0.665	0.696	0.61	0.681	0.697	0.585	0.706	0.717	0.583	0.741
85.4	0.707	0.553	0.744	0.719	0.593	0.678	0.716	0.582	0.718	0.711	0.565	0.677	0.685	0.578	0.665	0.696	0.61	0.681	0.697	0.586	0.706	0.718	0.583	0.741
85.6	0.706	0.554	0.744	0.719	0.593	0.678	0.716	0.582	0.718	0.711	0.565	0.677	0.686	0.578	0.665	0.696	0.61	0.682	0.698	0.586	0.707	0.718	0.583	0.741
85.8	0.706	0.554	0.744	0.719	0.593	0.678	0.716	0.582	0.718	0.711	0.565	0.677	0.686	0.578	0.665	0.696	0.61	0.682	0.698	0.586	0.707	0.718	0.583	0.741
86	0.706	0.554	0.744	0.719	0.592	0.678	0.716	0.582	0.719	0.711	0.565	0.677	0.686	0.578	0.665	0.696	0.61	0.682	0.698	0.586	0.707	0.718	0.584	0.741
86.2	0.706	0.554	0.744	0.719	0.592	0.678	0.716	0.582	0.719	0.711	0.566	0.677	0.686	0.579	0.665	0.696	0.61	0.682	0.698	0.586	0.707	0.719	0.584	0.741
86.4	0.706	0.555	0.744	0.719	0.592	0.678	0.716	0.583	0.719	0.711	0.566	0.678	0.686	0.579	0.665	0.695	0.61	0.682	0.699	0.587	0.708	0.719	0.584	0.741
86.6	0.706	0.555	0.745	0.719	0.591	0.678	0.716	0.583	0.719	0.711	0.567	0.678	0.686	0.579	0.665	0.695	0.61	0.682	0.699	0.587	0.708	0.72	0.584	0.741
86.8	0.707	0.555	0.745	0.72	0.591	0.677	0.717	0.583	0.719	0.711	0.567	0.678	0.686	0.579	0.665	0.695	0.609	0.681	0.7	0.586	0.708	0.72	0.584	0.742
87	0.707	0.555	0.746	0.72	0.591	0.677	0.717	0.584	0.719	0.711	0.567	0.678	0.686	0.579	0.665	0.695	0.609	0.681	0.7	0.586	0.708	0.72	0.584	0.742
87.2	0.707	0.556	0.746	0.72	0.591	0.677	0.717	0.584	0.719	0.712	0.567	0.678	0.686	0.579	0.665	0.695	0.61	0.681	0.7	0.586	0.708	0.721	0.584	0.742
87.4	0.708	0.556	0.746	0.72	0.591	0.677	0.717	0.584	0.719	0.712	0.567	0.678	0.686	0.579	0.665	0.695	0.61	0.681	0.7	0.586	0.709	0.721	0.584	0.743
87.6	0.708	0.556	0.746	0.721	0.591	0.677	0.717	0.584	0.718	0.712	0.567	0.678	0.685	0.579	0.665	0.695	0.61	0.681	0.7	0.586	0.709	0.721	0.584	0.743
87.8	0.708	0.556	0.747	0.721	0.591	0.677	0.717	0.584	0.718	0.712	0.567	0.678	0.685	0.579	0.666	0.695	0.611	0.681	0.7	0.585	0.709	0.721	0.584	0.744
88	0.708	0.556	0.747	0.721	0.591	0.678	0.717	0.584	0.718	0.712	0.567	0.678	0.685	0.579	0.665	0.696	0.611	0.681	0.701	0.585	0.709	0.722	0.584	0.744
88.2	0.708	0.557	0.747	0.722	0.592	0.678	0.717	0.584	0.719	0.712	0.567	0.678	0.685	0.579	0.665	0.696	0.611	0.681	0.701	0.585	0.71	0.722	0.584	0.744
88.4	0.708	0.557	0.747	0.722	0.592	0.678	0.717	0.584	0.719	0.712	0.566	0.678	0.685	0.58	0.665	0.697	0.612	0.681	0.702	0.585	0.71	0.722	0.584	0.744
88.6	0.708	0.557	0.747	0.722	0.592	0.678	0.718	0.584	0.719	0.712	0.566	0.679	0.685	0.58	0.665	0.697	0.612	0.682	0.702	0.585	0.71	0.722	0.584	0.745
88.8	0.708	0.557	0.747	0.722	0.592	0.678	0.718	0.584	0.719	0.712	0.566	0.679	0.685	0.579	0.665	0.697	0.612	0.682	0.702	0.585	0.71	0.722	0.585	0.745
89	0.708	0.557	0.746	0.722	0.593	0.677	0.718	0.584	0.72	0.712	0.566	0.679	0.685	0.58	0.665	0.698	0.613	0.682	0.701	0.586	0.71	0.722	0.585	0.745
89.2	0.707	0.556	0.746	0.722	0.593	0.677	0.718	0.584	0.72	0.712	0.566	0.678	0.685	0.579	0.665	0.698	0.613	0.682	0.701	0.585	0.71	0.722	0.585	0.745
89.4	0.707	0.556	0.746	0.722	0.593	0.677	0.718	0.584	0.72	0.711	0.565	0.678	0.685	0.58	0.665	0.698	0.613	0.682	0.701	0.586	0.709	0.722	0.586	0.745
89.6	0.707	0.556	0.745	0.722	0.593	0.677	0.719	0.584	0.721	0.711	0.565	0.678	0.685	0.58	0.665	0.698	0.613	0.682	0.701	0.586	0.709	0.723	0.586	0.745
89.8	0.707	0.556	0.745	0.721	0.593	0.677	0.719	0.584	0.721	0.711	0.565	0.678	0.686	0.58	0.665	0.698	0.613	0.682	0.7	0.586	0.709	0.723	0.587	0.745
90	0.707	0.556	0.745	0.721	0.594	0.677	0.719	0.584	0.721	0.711	0.566	0.678	0.686	0.58	0.665	0.698	0.613	0.681	0.7	0.587	0.709	0.723	0.587	0.745
90.2	0.707	0.555	0.745	0.721	0.594	0.677	0.719	0.584	0.722	0.711	0.566	0.678	0.686	0.58	0.665	0.697	0.613	0.681	0.7	0.587	0.709	0.723	0.587	0.745
90.4	0.707	0.555	0.745	0.721	0.594	0.678	0.719	0.584	0.722	0.711	0.566	0.678	0.687	0.58	0.665	0.697	0.613	0.681	0.7	0.587	0.709	0.724	0.588	0.745
90.6	0.707	0.555	0.745	0.721	0.594	0.678	0.719	0.584	0.722	0.711	0.566	0.678	0.687	0.58	0.665	0.696	0.613	0.681	0.7	0.588	0.709	0.724	0.588	0.746
90.8	0.707	0.555	0.745	0.721	0.594	0.678	0.72	0.584	0.722	0.711	0.567	0.678	0.687	0.58	0.666	0.696	0.613	0.68	0.7	0.588	0.709	0.724	0.588	0.746
91	0.707	0.555	0.745	0.721	0.595	0.678	0.72	0.584	0.722	0.712	0.567	0.678	0.688	0.58	0.666	0.695	0.613	0.68	0.7	0.588	0.709	0.725	0.588	0.746
91.2	0.707	0.555	0.745	0.721	0.595	0.678	0.72	0.585	0.722	0.712	0.567	0.678	0.688	0.58	0.666	0.695	0.613	0.68	0.7	0.588	0.709	0.725	0.589	0.746
91.4	0.707	0.554	0.746	0.721	0.595	0.678	0.72	0.585	0.722	0.712	0.567	0.678	0.688	0.58	0.666	0.695	0.613	0.68	0.7	0.588	0.709	0.725	0.589	0.747
91.6	0.707	0.554	0.746	0.721	0.595	0.679	0.72	0.585	0.722	0.713	0.568	0.678	0.688	0.58	0.666	0.695	0.614	0.68	0.7	0.588	0.709	0.725	0.589	0.747
91.8	0.706	0.554	0.747	0.722	0.595	0.679	0.721	0.586	0.722	0.713	0.568	0.678	0.689	0.58	0.666	0.695	0.613	0.68	0.701	0.588	0.71	0.726	0.589	0.748
92	0.706	0.554	0.747	0.722	0.595	0.679	0.721	0.586	0.722	0.713	0.568	0.678	0.689	0.58	0.666	0.695	0.613	0.68	0.701	0.588	0.71	0.726	0.589	0.748
92.2	0.706	0.554	0.748	0.722	0.595	0.679	0.721	0.587	0.722	0.713	0.568	0.678	0.689	0.58	0.666	0.695	0.613	0.68	0.701	0.589	0.711	0.726	0.589	0.748
92.4	0.705	0.554	0.748	0.722	0.595	0.679	0.721	0.587	0.722	0.713	0.568	0.678	0.688	0.58	0.665	0.695	0.612	0.68	0.702	0.589	0.711	0.727	0.589	0.749
92.6	0.705	0.554	0.748	0.723	0.595	0.679	0.721	0.587	0.722	0.714	0.568	0.678	0.688	0.58	0.665	0.695	0.612	0.681	0.702	0.589	0.711	0.727	0.589	0.749
92.8	0.704	0.555	0.748	0.723	0.595	0.68	0.721	0.588	0.722	0.714	0.568	0.678	0.688	0.58	0.665	0.696	0.611	0.681	0.702	0.589	0.711	0.727	0.589	0.749
93	0.704	0.555	0.748	0.723	0.595	0.68	0.721	0.588	0.722	0.714	0.569	0.678	0.688	0.58	0.665	0.696	0.611	0.681	0.702	0.589	0.711	0.727	0.589	0.75
93.2	0.703	0.555	0.748	0.723	0.595	0.68	0.721	0.588	0.722	0.714	0.569	0.678	0.688	0.58	0.665	0.696	0.61	0.681	0.701	0.589	0.71	0.727	0.59	0.75
93.4	0.703	0.555	0.748	0.723	0.595	0.68	0.721	0.588	0.722	0.714	0.569	0.678	0.688	0.581	0.665	0.696	0.61	0.682	0.701	0.589	0.71	0.727	0.59	0.75
93.6	0.703	0.556	0.748	0.723	0.595	0.68	0.721	0.588	0.722	0.714	0.569	0.678	0.688	0.581	0.666	0.696	0.609	0.682	0.701	0.589	0.71	0.727	0.59	0.75
93.8	0.702	0.556	0.749	0.723	0.595	0.68	0.722	0.588	0.722	0.714	0.569	0.678	0.687	0.581	0.666	0.696	0.609	0.682	0.701	0.589	0.71	0.727	0.59	0.75
94	0.702	0.556	0.749	0.723	0.595	0.68	0.721	0.588	0.722	0.714	0.569	0.678	0.687	0.581	0.666	0.697	0.608	0.682	0.701	0.589	0.71	0.728	0.591	0.75
94.2	0.702	0.556	0.749	0.723	0.595	0.68	0.721	0.588	0.722	0.715	0.569	0.678	0.687	0.581	0.666	0.696	0.608	0.682	0.701	0.589	0.71	0.728	0.591	0.75
94.4	0.702	0.557	0.749	0.723	0.594	0.68	0.721	0.588	0.723	0.715	0.569	0.678	0.687	0.581	0.666	0.697	0.608	0.682	0.701	0.589	0.71	0.728	0.591	0.75
94.6	0.702	0.557	0.749	0.723	0.594	0.68	0.721	0.588	0.723	0.715	0.568	0.678	0.687	0.581	0.666	0.697	0.608	0.682	0.701	0.589	0.71	0.728	0.591	0.751
94.8	0.702	0.557	0.749	0.723	0.594	0.68	0.721	0.588	0.723	0.715	0.568	0.678	0.687	0.58	0.667	0.697	0.609	0.683	0.702	0.59	0.711	0.728	0.591	0.751
95	0.701	0.557	0.749	0.723	0.595	0.68	0.721	0.588	0.723	0.715	0.568	0.678	0.687	0.58	0.667	0.697	0.609	0.683	0.702	0.59	0.711	0.728	0.591	0.751
95.2	0.701	0.557	0.749	0.724	0.595	0.68	0.721	0.587	0.723	0.715	0.568	0.678	0.688	0.58	0.667	0.697	0.609	0.683	0.702	0.59	0.712	0.728	0.591	0.751
95.4	0.701	0.557	0.749	0.724	0.595	0.68	0.721	0.587	0.723	0.715	0.568	0.678	0.688	0.58	0.667	0.697	0.61	0.683	0.702	0.59	0.712	0.728	0.591	0.751
95.6	0.7	0.557	0.749	0.724	0.595	0.68	0.722	0.587	0.723	0.715	0.568	0.678	0.688	0.58	0.667	0.697	0.61	0.683	0.703	0.591	0.713	0.729	0.591	0.751
95.8	0.7	0.557	0.749	0.724	0.595	0.68	0.721	0.587	0.723	0.715	0.568	0.678	0.688	0.58	0.667	0.697	0.611	0.683	0.703	0.591	0.713	0.729	0.591	0.751
96	0.699	0.557	0.749	0.724	0.595	0.68	0.721	0.587	0.723	0.714	0.568	0.678	0.688	0.58	0.667	0.697	0.611	0.683	0.704	0.591	0.714	0.729	0.592	0.752
96.2	0.699	0.557	0.749	0.724	0.595	0.679	0.722	0.587	0.723	0.714	0.568	0.679	0.688	0.58	0.666	0.697	0.612	0.683	0.704	0.591	0.714	0.729	0.592	0.752
96.4	0.699	0.558	0.749	0.724	0.595	0.679	0.722	0.587	0.723	0.714	0.568	0.679	0.688	0.58	0.666	0.697	0.612	0.683	0.704	0.591	0.714	0.729	0.592	0.752
96.6	0.699	0.558	0.749	0.724	0.595	0.679	0.722	0.588	0.723	0.714	0.568	0.679	0.688	0.58	0.666	0.697	0.612	0.683	0.704	0.592	0.714	0.73	0.592	0.752
96.8	0.699	0.558	0.749	0.723	0.596	0.679	0.722	0.588	0.723	0.714	0.567	0.679	0.688	0.58	0.666	0.697	0.613	0.683	0.705	0.592	0.714	0.73	0.593	0.753
97	0.698	0.559	0.749	0.723	0.596	0.679	0.723	0.588	0.723	0.714	0.567	0.679	0.688	0.58	0.666	0.697	0.613	0.683	0.705	0.592	0.713	0.73	0.593	0.753
97.2	0.698	0.559	0.749	0.723	0.596	0.679	0.723	0.588	0.723	0.714	0.567	0.679	0.688	0.58	0.666	0.697	0.613	0.683	0.705	0.592	0.713	0.73	0.593	0.753
97.4	0.699	0.559	0.749	0.723	0.595	0.679	0.724	0.589	0.724	0.714	0.567	0.679	0.688	0.58	0.666	0.697	0.613	0.683	0.705	0.592	0.713	0.73	0.593	0.753
97.6	0.699	0.558	0.749	0.724	0.595	0.679	0.724	0.589	0.724	0.714	0.568	0.679	0.688	0.58	0.666	0.696	0.613	0.682	0.705	0.592	0.713	0.731	0.593	0.753
97.8	0.699	0.558	0.749	0.724	0.595	0.679	0.724	0.589	0.724	0.714	0.568	0.679	0.688	0.58	0.665	0.696	0.613	0.682	0.705	0.592	0.713	0.731	0.593	0.753
98	0.699	0.558	0.749	0.724	0.595	0.68	0.724	0.59	0.724	0.715	0.568	0.679	0.689	0.58	0.665	0.696	0.613	0.682	0.706	0.593	0.713	0.731	0.593	0.753
98.2	0.699	0.558	0.749	0.724	0.595	0.68	0.724	0.59	0.724	0.715	0.568	0.68	0.689	0.58	0.665	0.696	0.613	0.682	0.706	0.593	0.713	0.731	0.593	0.753
98.4	0.699	0.558	0.75	0.724	0.595	0.681	0.724	0.59	0.724	0.715	0.568	0.68	0.689	0.58	0.666	0.696	0.613	0.682	0.706	0.593	0.713	0.732	0.593	0.754
98.6	0.699	0.558	0.75	0.725	0.595	0.681	0.724	0.59	0.724	0.715	0.568	0.68	0.69	0.58	0.666	0.696	0.613	0.682	0.706	0.594	0.713	0.732	0.593	0.754
98.8	0.699	0.558	0.75	0.725	0.595	0.682	0.724	0.59	0.724	0.715	0.568	0.68	0.69	0.58	0.666	0.696	0.613	0.681	0.706	0.594	0.713	0.733	0.593	0.754
99	0.698	0.558	0.75	0.725	0.595	0.682	0.724	0.59	0.724	0.715	0.568	0.68	0.69	0.58	0.666	0.696	0.613	0.681	0.705	0.594	0.713	0.733	0.593	0.754
99.2	0.698	0.558	0.751	0.726	0.595	0.682	0.724	0.59	0.725	0.715	0.568	0.679	0.691	0.58	0.666	0.696	0.613	0.682	0.706	0.594	0.713	0.733	0.593	0.754
99.4	0.698	0.558	0.751	0.726	0.596	0.682	0.724	0.59	0.725	0.715	0.569	0.679	0.691	0.579	0.666	0.696	0.612	0.682	0.706	0.594	0.712	0.734	0.593	0.754
99.6	0.698	0.558	0.751	0.726	0.596	0.682	0.725	0.59	0.725	0.716	0.569	0.679	0.691	0.579	0.666	0.696	0.613	0.682	0.706	0.594	0.712	0.734	0.593	0.754
99.8	0.698	0.557	0.751	0.726	0.596	0.682	0.725	0.59	0.726	0.716	0.569	0.679	0.691	0.579	0.667	0.696	0.613	0.682	0.706	0.594	0.712	0.734	0.594	0.754
100	0.699	0.557	0.751	0.726	0.596	0.682	0.725	0.59	0.726	0.715	0.569	0.679	0.691	0.579	0.667	0.696	0.613	0.682	0.706	0.594	0.712	0.734	0.594	0.755
100.2	0.699	0.557	0.751	0.726	0.596	0.681	0.725	0.591	0.726	0.715	0.569	0.679	0.691	0.579	0.667	0.697	0.613	0.682	0.706	0.594	0.712	0.734	0.594	0.755
100.4	0.699	0.557	0.751	0.726	0.596	0.681	0.726	0.591	0.727	0.715	0.569	0.679	0.691	0.579	0.667	0.697	0.613	0.682	0.707	0.594	0.712	0.734	0.595	0.755
100.6	0.699	0.558	0.751	0.726	0.596	0.681	0.726	0.591	0.727	0.715	0.569	0.679	0.691	0.58	0.667	0.697	0.613	0.682	0.707	0.594	0.712	0.735	0.595	0.755
100.8	0.7	0.558	0.751	0.726	0.597	0.681	0.726	0.591	0.727	0.715	0.569	0.68	0.691	0.58	0.667	0.697	0.614	0.682	0.707	0.593	0.712	0.734	0.596	0.756
101	0.7	0.558	0.751	0.726	0.596	0.681	0.727	0.591	0.727	0.715	0.569	0.68	0.69	0.58	0.667	0.698	0.614	0.681	0.707	0.593	0.713	0.734	0.596	0.756
101.2	0.7	0.558	0.751	0.726	0.596	0.681	0.727	0.591	0.727	0.715	0.569	0.68	0.69	0.58	0.667	0.698	0.614	0.681	0.708	0.593	0.713	0.734	0.596	0.756
101.4	0.7	0.558	0.751	0.726	0.596	0.681	0.727	0.591	0.727	0.715	0.569	0.68	0.69	0.58	0.667	0.698	0.614	0.681	0.708	0.593	0.714	0.734	0.596	0.756
101.6	0.701	0.558	0.751	0.726	0.596	0.681	0.727	0.591	0.727	0.716	0.569	0.681	0.69	0.581	0.667	0.698	0.614	0.681	0.707	0.593	0.714	0.734	0.596	0.756
101.8	0.701	0.558	0.751	0.726	0.596	0.681	0.727	0.591	0.727	0.716	0.569	0.681	0.69	0.581	0.667	0.698	0.614	0.681	0.707	0.594	0.715	0.734	0.596	0.757
102	0.7	0.558	0.75	0.726	0.596	0.681	0.727	0.59	0.727	0.716	0.569	0.681	0.69	0.581	0.667	0.698	0.614	0.681	0.707	0.594	0.715	0.734	0.596	0.757
102.2	0.7	0.559	0.751	0.727	0.596	0.681	0.727	0.59	0.727	0.716	0.569	0.681	0.69	0.58	0.667	0.698	0.614	0.681	0.707	0.594	0.715	0.734	0.596	0.757
102.4	0.7	0.559	0.751	0.727	0.596	0.682	0.727	0.59	0.727	0.716	0.569	0.681	0.69	0.58	0.667	0.698	0.614	0.681	0.707	0.594	0.715	0.734	0.596	0.758
102.6	0.7	0.559	0.751	0.727	0.596	0.682	0.727	0.59	0.727	0.716	0.569	0.681	0.69	0.58	0.666	0.698	0.614	0.681	0.707	0.595	0.716	0.735	0.596	0.758
102.8	0.699	0.559	0.751	0.727	0.596	0.682	0.727	0.59	0.727	0.716	0.569	0.681	0.69	0.58	0.666	0.698	0.614	0.682	0.707	0.595	0.716	0.735	0.596	0.759
103	0.699	0.559	0.752	0.728	0.596	0.682	0.727	0.59	0.727	0.717	0.57	0.681	0.69	0.58	0.666	0.698	0.614	0.682	0.707	0.595	0.716	0.736	0.596	0.759
103.2	0.699	0.559	0.752	0.728	0.596	0.682	0.727	0.591	0.727	0.717	0.57	0.68	0.69	0.58	0.666	0.698	0.614	0.682	0.707	0.595	0.716	0.736	0.596	0.759
103.4	0.699	0.559	0.752	0.728	0.596	0.682	0.727	0.591	0.727	0.717	0.57	0.68	0.69	0.58	0.666	0.698	0.614	0.683	0.707	0.596	0.716	0.736	0.596	0.759
103.6	0.699	0.559	0.752	0.729	0.596	0.681	0.727	0.591	0.727	0.717	0.57	0.68	0.69	0.58	0.666	0.698	0.614	0.683	0.707	0.596	0.716	0.737	0.596	0.759
103.8	0.7	0.559	0.753	0.729	0.596	0.681	0.727	0.591	0.727	0.717	0.57	0.681	0.69	0.58	0.666	0.698	0.614	0.683	0.708	0.596	0.716	0.737	0.596	0.76
104	0.7	0.559	0.752	0.729	0.597	0.681	0.727	0.592	0.727	0.717	0.57	0.681	0.691	0.58	0.666	0.698	0.614	0.683	0.708	0.596	0.717	0.738	0.596	0.76
104.2	0.7	0.559	0.753	0.729	0.597	0.681	0.727	0.592	0.727	0.717	0.57	0.681	0.691	0.58	0.666	0.698	0.614	0.684	0.708	0.596	0.717	0.738	0.596	0.76
104.4	0.7	0.559	0.753	0.729	0.597	0.681	0.727	0.593	0.727	0.717	0.57	0.681	0.691	0.58	0.666	0.698	0.614	0.684	0.708	0.597	0.717	0.738	0.596	0.76
104.6	0.7	0.558	0.753	0.729	0.597	0.681	0.727	0.593	0.727	0.717	0.57	0.681	0.691	0.581	0.666	0.698	0.614	0.684	0.708	0.597	0.717	0.739	0.596	0.76
104.8	0.7	0.558	0.753	0.729	0.597	0.681	0.727	0.593	0.727	0.716	0.571	0.681	0.69	0.581	0.666	0.698	0.614	0.684	0.709	0.597	0.717	0.739	0.596	0.76
105	0.7	0.558	0.753	0.729	0.596	0.681	0.728	0.593	0.728	0.716	0.571	0.681	0.69	0.581	0.666	0.698	0.614	0.684	0.709	0.597	0.717	0.739	0.597	0.76
105.2	0.7	0.559	0.753	0.729	0.596	0.681	0.728	0.594	0.728	0.716	0.571	0.681	0.69	0.581	0.666	0.697	0.614	0.684	0.709	0.596	0.717	0.739	0.597	0.76
105.4	0.7	0.559	0.753	0.729	0.596	0.681	0.728	0.594	0.728	0.716	0.571	0.681	0.69	0.581	0.667	0.697	0.615	0.684	0.709	0.596	0.717	0.739	0.597	0.76
105.6	0.7	0.559	0.753	0.729	0.596	0.681	0.729	0.594	0.728	0.716	0.571	0.68	0.69	0.581	0.667	0.697	0.615	0.684	0.708	0.596	0.717	0.738	0.597	0.759
105.8	0.7	0.559	0.754	0.729	0.597	0.681	0.729	0.595	0.728	0.716	0.571	0.681	0.69	0.581	0.667	0.697	0.616	0.684	0.708	0.596	0.717	0.738	0.597	0.76
106	0.701	0.559	0.754	0.729	0.597	0.681	0.73	0.595	0.728	0.716	0.572	0.681	0.69	0.581	0.667	0.698	0.616	0.684	0.708	0.596	0.717	0.738	0.598	0.76
106.2	0.701	0.56	0.754	0.729	0.597	0.681	0.73	0.595	0.728	0.716	0.572	0.681	0.69	0.58	0.667	0.698	0.616	0.683	0.708	0.596	0.717	0.737	0.598	0.76
106.4	0.701	0.56	0.754	0.729	0.597	0.682	0.731	0.595	0.728	0.716	0.572	0.681	0.69	0.58	0.668	0.698	0.616	0.683	0.708	0.596	0.717	0.737	0.598	0.76
106.6	0.701	0.559	0.754	0.729	0.597	0.682	0.731	0.596	0.728	0.716	0.572	0.681	0.69	0.581	0.668	0.698	0.616	0.683	0.708	0.596	0.717	0.737	0.599	0.76
106.8	0.701	0.559	0.754	0.729	0.597	0.682	0.732	0.596	0.728	0.716	0.572	0.681	0.691	0.581	0.668	0.698	0.617	0.683	0.709	0.596	0.717	0.738	0.599	0.761
107	0.701	0.559	0.755	0.729	0.597	0.682	0.732	0.596	0.729	0.716	0.572	0.681	0.691	0.581	0.668	0.698	0.617	0.683	0.709	0.596	0.717	0.738	0.6	0.761
107.2	0.702	0.559	0.755	0.729	0.597	0.682	0.732	0.596	0.729	0.716	0.572	0.681	0.691	0.581	0.668	0.698	0.617	0.682	0.709	0.597	0.717	0.738	0.6	0.762
107.4	0.702	0.559	0.755	0.729	0.597	0.683	0.732	0.596	0.729	0.716	0.572	0.681	0.691	0.581	0.668	0.698	0.617	0.682	0.709	0.597	0.717	0.739	0.6	0.762
107.6	0.702	0.559	0.755	0.729	0.597	0.683	0.732	0.596	0.729	0.716	0.572	0.681	0.691	0.581	0.668	0.698	0.617	0.682	0.709	0.597	0.717	0.739	0.6	0.763
107.8	0.702	0.559	0.755	0.729	0.597	0.683	0.732	0.596	0.729	0.716	0.572	0.681	0.691	0.581	0.668	0.698	0.616	0.683	0.709	0.597	0.717	0.74	0.6	0.763
108	0.702	0.559	0.755	0.729	0.598	0.683	0.732	0.596	0.729	0.717	0.572	0.682	0.691	0.581	0.668	0.698	0.616	0.683	0.709	0.598	0.718	0.74	0.6	0.764
108.2	0.701	0.559	0.755	0.729	0.598	0.683	0.732	0.596	0.729	0.717	0.572	0.682	0.691	0.58	0.668	0.698	0.616	0.683	0.71	0.598	0.718	0.741	0.6	0.764
108.4	0.701	0.559	0.755	0.729	0.598	0.683	0.732	0.595	0.729	0.717	0.572	0.682	0.691	0.58	0.668	0.698	0.615	0.683	0.71	0.598	0.718	0.741	0.601	0.764
108.6	0.701	0.559	0.755	0.729	0.598	0.683	0.732	0.595	0.73	0.717	0.572	0.682	0.691	0.58	0.668	0.698	0.615	0.683	0.71	0.598	0.718	0.742	0.601	0.764
108.8	0.7	0.559	0.755	0.73	0.598	0.683	0.732	0.595	0.73	0.717	0.572	0.682	0.691	0.58	0.668	0.698	0.615	0.684	0.71	0.598	0.718	0.742	0.601	0.764
109	0.7	0.559	0.755	0.73	0.598	0.683	0.732	0.595	0.73	0.718	0.572	0.682	0.691	0.58	0.668	0.698	0.615	0.684	0.71	0.598	0.718	0.742	0.601	0.764
109.2	0.7	0.559	0.755	0.73	0.598	0.683	0.732	0.595	0.73	0.718	0.572	0.682	0.691	0.58	0.668	0.698	0.615	0.684	0.71	0.598	0.718	0.742	0.602	0.764
109.4	0.7	0.559	0.755	0.73	0.598	0.682	0.732	0.595	0.731	0.718	0.572	0.682	0.691	0.58	0.667	0.698	0.615	0.685	0.71	0.598	0.718	0.742	0.602	0.764
109.6	0.7	0.559	0.755	0.73	0.598	0.682	0.732	0.595	0.731	0.718	0.572	0.682	0.69	0.581	0.667	0.698	0.615	0.685	0.71	0.598	0.717	0.742	0.602	0.763
109.8	0.7	0.56	0.755	0.73	0.598	0.682	0.733	0.595	0.731	0.719	0.572	0.682	0.69	0.581	0.667	0.698	0.616	0.685	0.71	0.598	0.717	0.742	0.602	0.763
110	0.701	0.56	0.755	0.731	0.598	0.682	0.733	0.595	0.731	0.719	0.572	0.682	0.691	0.581	0.667	0.698	0.616	0.685	0.71	0.598	0.717	0.742	0.602	0.764
110.2	0.701	0.56	0.755	0.731	0.598	0.682	0.733	0.595	0.731	0.719	0.571	0.682	0.691	0.581	0.667	0.698	0.616	0.685	0.71	0.598	0.717	0.742	0.603	0.764
110.4	0.701	0.56	0.755	0.731	0.598	0.682	0.733	0.596	0.732	0.719	0.571	0.682	0.691	0.581	0.667	0.698	0.616	0.685	0.711	0.598	0.717	0.743	0.603	0.764
110.6	0.701	0.56	0.755	0.731	0.598	0.681	0.733	0.596	0.732	0.719	0.571	0.682	0.691	0.581	0.667	0.698	0.617	0.685	0.711	0.598	0.718	0.743	0.603	0.765
110.8	0.701	0.56	0.755	0.731	0.598	0.681	0.733	0.597	0.732	0.719	0.571	0.682	0.691	0.581	0.667	0.698	0.617	0.685	0.711	0.598	0.718	0.744	0.603	0.765
111	0.702	0.56	0.755	0.731	0.598	0.682	0.733	0.597	0.732	0.719	0.572	0.682	0.691	0.581	0.667	0.699	0.617	0.685	0.712	0.598	0.718	0.744	0.603	0.765
111.2	0.702	0.56	0.755	0.731	0.597	0.682	0.733	0.598	0.732	0.719	0.572	0.682	0.691	0.581	0.668	0.699	0.617	0.685	0.712	0.598	0.718	0.744	0.604	0.766
111.4	0.702	0.561	0.755	0.731	0.597	0.682	0.733	0.598	0.732	0.719	0.572	0.682	0.691	0.581	0.668	0.699	0.617	0.685	0.712	0.598	0.719	0.744	0.604	0.766
111.6	0.701	0.561	0.755	0.731	0.597	0.682	0.733	0.598	0.732	0.719	0.573	0.682	0.691	0.582	0.668	0.699	0.617	0.684	0.712	0.598	0.719	0.744	0.604	0.767
111.8	0.701	0.561	0.755	0.731	0.597	0.682	0.733	0.598	0.732	0.718	0.573	0.682	0.691	0.582	0.668	0.699	0.617	0.684	0.712	0.598	0.719	0.744	0.604	0.767
112	0.701	0.561	0.755	0.73	0.598	0.682	0.734	0.598	0.732	0.718	0.573	0.682	0.691	0.582	0.668	0.699	0.617	0.684	0.712	0.598	0.719	0.745	0.604	0.767
112.2	0.701	0.561	0.755	0.73	0.598	0.682	0.734	0.597	0.731	0.718	0.573	0.682	0.691	0.581	0.668	0.699	0.617	0.684	0.713	0.598	0.719	0.745	0.605	0.767
112.4	0.701	0.561	0.755	0.73	0.598	0.683	0.734	0.597	0.731	0.718	0.573	0.682	0.691	0.581	0.668	0.699	0.617	0.684	0.713	0.598	0.719	0.745	0.605	0.767
112.6	0.702	0.561	0.755	0.73	0.598	0.683	0.734	0.597	0.731	0.718	0.573	0.682	0.691	0.581	0.668	0.699	0.617	0.684	0.713	0.599	0.719	0.744	0.605	0.767
112.8	0.702	0.562	0.755	0.73	0.598	0.683	0.734	0.597	0.731	0.719	0.573	0.682	0.691	0.581	0.667	0.699	0.617	0.684	0.713	0.599	0.719	0.744	0.605	0.767
113	0.702	0.562	0.755	0.729	0.598	0.683	0.734	0.596	0.732	0.719	0.573	0.682	0.691	0.581	0.667	0.699	0.617	0.684	0.713	0.599	0.719	0.744	0.605	0.767
113.2	0.702	0.562	0.756	0.729	0.598	0.683	0.734	0.596	0.732	0.719	0.573	0.682	0.691	0.581	0.667	0.699	0.616	0.684	0.713	0.599	0.719	0.744	0.605	0.767
113.4	0.703	0.561	0.756	0.729	0.598	0.684	0.734	0.596	0.732	0.719	0.573	0.682	0.691	0.581	0.667	0.699	0.616	0.684	0.714	0.6	0.718	0.744	0.605	0.767
113.6	0.703	0.561	0.756	0.73	0.598	0.684	0.734	0.596	0.733	0.719	0.572	0.682	0.691	0.581	0.667	0.699	0.616	0.684	0.714	0.6	0.719	0.744	0.605	0.767
113.8	0.703	0.561	0.756	0.73	0.598	0.683	0.735	0.596	0.733	0.719	0.572	0.682	0.691	0.581	0.667	0.698	0.616	0.684	0.714	0.601	0.719	0.744	0.605	0.767
114	0.703	0.561	0.756	0.73	0.599	0.684	0.735	0.596	0.733	0.719	0.572	0.682	0.691	0.581	0.667	0.698	0.616	0.684	0.714	0.601	0.719	0.745	0.605	0.767
114.2	0.704	0.561	0.756	0.73	0.599	0.684	0.735	0.596	0.733	0.719	0.572	0.682	0.691	0.582	0.667	0.698	0.617	0.684	0.714	0.601	0.719	0.745	0.605	0.768
114.4	0.704	0.561	0.756	0.73	0.599	0.684	0.735	0.597	0.733	0.719	0.572	0.682	0.691	0.582	0.667	0.698	0.617	0.685	0.714	0.601	0.719	0.746	0.605	0.768
114.6	0.704	0.561	0.756	0.73	0.599	0.684	0.736	0.597	0.733	0.719	0.572	0.682	0.691	0.582	0.668	0.698	0.617	0.685	0.715	0.602	0.719	0.746	0.605	0.768
114.8	0.704	0.561	0.756	0.73	0.599	0.684	0.736	0.598	0.733	0.719	0.572	0.682	0.692	0.582	0.668	0.698	0.617	0.685	0.715	0.602	0.719	0.747	0.605	0.769
115	0.704	0.56	0.756	0.73	0.599	0.684	0.736	0.598	0.733	0.719	0.572	0.681	0.692	0.582	0.668	0.698	0.617	0.685	0.715	0.602	0.72	0.747	0.605	0.769
115.2	0.703	0.56	0.756	0.73	0.599	0.684	0.736	0.598	0.733	0.719	0.573	0.681	0.692	0.582	0.668	0.698	0.617	0.685	0.714	0.603	0.72	0.747	0.605	0.769
115.4	0.703	0.56	0.756	0.731	0.599	0.684	0.736	0.598	0.733	0.719	0.573	0.681	0.692	0.582	0.668	0.698	0.618	0.685	0.714	0.603	0.72	0.747	0.605	0.77
115.6	0.703	0.56	0.756	0.731	0.599	0.684	0.737	0.598	0.733	0.719	0.573	0.681	0.693	0.582	0.668	0.698	0.618	0.686	0.714	0.602	0.721	0.747	0.606	0.77
115.8	0.703	0.56	0.756	0.731	0.599	0.684	0.737	0.599	0.733	0.719	0.573	0.681	0.693	0.582	0.668	0.698	0.618	0.686	0.714	0.602	0.721	0.747	0.606	0.77
116	0.704	0.56	0.756	0.731	0.599	0.683	0.737	0.599	0.732	0.719	0.573	0.681	0.693	0.581	0.668	0.698	0.618	0.686	0.714	0.602	0.721	0.748	0.606	0.77
116.2	0.704	0.56	0.757	0.731	0.599	0.683	0.738	0.599	0.732	0.719	0.573	0.681	0.694	0.581	0.668	0.698	0.618	0.686	0.714	0.602	0.721	0.748	0.606	0.771
116.4	0.704	0.56	0.757	0.731	0.599	0.683	0.738	0.599	0.732	0.719	0.574	0.681	0.694	0.581	0.668	0.698	0.619	0.686	0.714	0.601	0.721	0.748	0.606	0.771
116.6	0.704	0.56	0.757	0.731	0.599	0.683	0.738	0.599	0.732	0.719	0.574	0.681	0.694	0.581	0.667	0.698	0.618	0.686	0.715	0.601	0.721	0.748	0.606	0.771
116.8	0.704	0.56	0.758	0.731	0.599	0.683	0.739	0.599	0.732	0.719	0.574	0.681	0.695	0.581	0.667	0.698	0.618	0.685	0.715	0.601	0.721	0.748	0.606	0.772
117	0.704	0.56	0.758	0.732	0.599	0.683	0.739	0.599	0.733	0.719	0.575	0.681	0.695	0.581	0.667	0.698	0.618	0.685	0.715	0.601	0.721	0.748	0.606	0.772
117.2	0.705	0.561	0.759	0.732	0.599	0.683	0.739	0.599	0.733	0.719	0.575	0.681	0.695	0.581	0.667	0.698	0.618	0.685	0.715	0.601	0.721	0.748	0.606	0.772
117.4	0.705	0.561	0.759	0.732	0.599	0.683	0.738	0.598	0.733	0.719	0.575	0.681	0.695	0.581	0.667	0.698	0.618	0.684	0.715	0.601	0.721	0.749	0.607	0.772
117.6	0.705	0.561	0.759	0.733	0.599	0.683	0.738	0.598	0.733	0.719	0.575	0.681	0.695	0.581	0.667	0.697	0.618	0.684	0.715	0.601	0.721	0.749	0.607	0.772
117.8	0.705	0.561	0.759	0.733	0.599	0.683	0.738	0.598	0.733	0.719	0.576	0.681	0.695	0.581	0.667	0.697	0.618	0.684	0.715	0.601	0.721	0.749	0.607	0.772
118	0.705	0.561	0.759	0.733	0.599	0.683	0.738	0.598	0.734	0.719	0.576	0.682	0.695	0.581	0.667	0.697	0.618	0.684	0.715	0.602	0.721	0.75	0.607	0.772
118.2	0.705	0.562	0.759	0.733	0.599	0.684	0.738	0.598	0.734	0.719	0.576	0.682	0.695	0.581	0.667	0.697	0.617	0.684	0.716	0.602	0.721	0.75	0.607	0.772
118.4	0.705	0.562	0.759	0.733	0.599	0.684	0.738	0.598	0.734	0.719	0.576	0.682	0.695	0.581	0.667	0.697	0.617	0.684	0.716	0.603	0.721	0.751	0.607	0.772
118.6	0.705	0.562	0.759	0.733	0.599	0.684	0.738	0.598	0.734	0.719	0.576	0.682	0.695	0.581	0.668	0.697	0.617	0.684	0.716	0.603	0.721	0.751	0.607	0.772
118.8	0.705	0.562	0.759	0.733	0.599	0.684	0.738	0.598	0.734	0.719	0.576	0.682	0.695	0.581	0.668	0.697	0.617	0.684	0.716	0.603	0.721	0.751	0.608	0.772
119	0.705	0.563	0.758	0.733	0.599	0.684	0.738	0.598	0.734	0.719	0.576	0.682	0.694	0.581	0.668	0.697	0.617	0.685	0.716	0.604	0.721	0.752	0.608	0.772
119.2	0.705	0.563	0.758	0.733	0.599	0.684	0.737	0.598	0.734	0.719	0.576	0.682	0.694	0.581	0.668	0.697	0.617	0.685	0.716	0.604	0.721	0.752	0.609	0.772
119.4	0.704	0.563	0.758	0.733	0.6	0.684	0.737	0.599	0.734	0.719	0.575	0.682	0.694	0.581	0.668	0.697	0.618	0.686	0.716	0.604	0.721	0.752	0.609	0.772
119.6	0.705	0.563	0.758	0.733	0.6	0.684	0.737	0.599	0.734	0.72	0.575	0.682	0.694	0.581	0.668	0.697	0.618	0.686	0.716	0.604	0.721	0.751	0.609	0.772
119.8	0.705	0.563	0.758	0.734	0.6	0.684	0.738	0.599	0.734	0.72	0.575	0.682	0.693	0.581	0.668	0.697	0.619	0.686	0.717	0.604	0.721	0.751	0.61	0.772
120	0.705	0.563	0.758	0.734	0.6	0.684	0.738	0.599	0.734	0.72	0.575	0.682	0.693	0.582	0.668	0.697	0.619	0.687	0.717	0.603	0.721	0.751	0.61	0.772
120.2	0.705	0.563	0.758	0.734	0.6	0.684	0.738	0.599	0.734	0.72	0.575	0.682	0.693	0.582	0.668	0.697	0.62	0.687	0.717	0.603	0.722	0.751	0.61	0.773
120.4	0.705	0.563	0.758	0.734	0.6	0.684	0.738	0.599	0.735	0.721	0.575	0.682	0.693	0.582	0.668	0.697	0.62	0.686	0.717	0.603	0.722	0.751	0.61	0.773
120.6	0.705	0.563	0.758	0.734	0.601	0.685	0.738	0.6	0.735	0.721	0.575	0.682	0.693	0.582	0.668	0.697	0.62	0.687	0.717	0.603	0.722	0.751	0.61	0.773
120.8	0.705	0.563	0.758	0.734	0.601	0.685	0.738	0.6	0.735	0.721	0.575	0.682	0.693	0.582	0.668	0.697	0.62	0.687	0.717	0.602	0.723	0.751	0.61	0.774
121	0.705	0.563	0.758	0.734	0.601	0.685	0.739	0.6	0.735	0.721	0.575	0.682	0.693	0.582	0.668	0.697	0.62	0.686	0.717	0.602	0.723	0.751	0.61	0.774
121.2	0.705	0.562	0.759	0.734	0.601	0.685	0.739	0.6	0.735	0.721	0.575	0.682	0.693	0.582	0.668	0.698	0.62	0.686	0.717	0.602	0.723	0.751	0.61	0.774
121.4	0.705	0.562	0.759	0.733	0.601	0.685	0.739	0.601	0.736	0.721	0.575	0.682	0.693	0.582	0.668	0.698	0.62	0.686	0.717	0.603	0.723	0.751	0.61	0.775
121.6	0.705	0.562	0.759	0.733	0.601	0.685	0.739	0.601	0.736	0.721	0.575	0.682	0.693	0.582	0.668	0.698	0.619	0.686	0.716	0.603	0.723	0.752	0.61	0.775
121.8	0.705	0.562	0.759	0.733	0.601	0.686	0.74	0.601	0.736	0.721	0.575	0.682	0.693	0.581	0.668	0.698	0.619	0.686	0.716	0.603	0.723	0.752	0.611	0.775
122	0.705	0.562	0.759	0.733	0.601	0.686	0.74	0.601	0.736	0.721	0.575	0.682	0.693	0.581	0.668	0.698	0.619	0.686	0.716	0.603	0.723	0.753	0.611	0.776
122.2	0.705	0.562	0.759	0.733	0.601	0.686	0.74	0.602	0.736	0.721	0.575	0.682	0.693	0.581	0.668	0.698	0.618	0.686	0.716	0.603	0.723	0.753	0.611	0.776
122.4	0.705	0.561	0.759	0.733	0.601	0.686	0.74	0.602	0.736	0.721	0.575	0.682	0.693	0.581	0.668	0.698	0.618	0.686	0.716	0.603	0.723	0.754	0.611	0.776
122.6	0.705	0.561	0.759	0.733	0.601	0.686	0.741	0.602	0.736	0.721	0.576	0.682	0.693	0.581	0.668	0.698	0.617	0.686	0.716	0.603	0.723	0.754	0.611	0.776
122.8	0.705	0.561	0.759	0.734	0.601	0.686	0.741	0.602	0.736	0.721	0.575	0.682	0.693	0.581	0.668	0.698	0.617	0.686	0.716	0.603	0.723	0.755	0.611	0.777
123	0.705	0.561	0.759	0.734	0.601	0.686	0.741	0.602	0.736	0.721	0.575	0.682	0.693	0.58	0.668	0.698	0.617	0.686	0.716	0.603	0.723	0.755	0.611	0.777
123.2	0.705	0.561	0.759	0.734	0.601	0.686	0.741	0.602	0.736	0.721	0.575	0.682	0.693	0.581	0.668	0.698	0.617	0.686	0.717	0.604	0.723	0.755	0.612	0.777
123.4	0.705	0.561	0.759	0.735	0.601	0.685	0.741	0.601	0.736	0.721	0.575	0.683	0.693	0.581	0.668	0.698	0.617	0.686	0.717	0.604	0.723	0.755	0.612	0.777
123.6	0.705	0.561	0.759	0.735	0.601	0.685	0.741	0.601	0.737	0.721	0.575	0.683	0.694	0.581	0.668	0.698	0.617	0.686	0.717	0.604	0.723	0.755	0.612	0.777
123.8	0.705	0.561	0.759	0.735	0.601	0.685	0.741	0.601	0.737	0.721	0.575	0.683	0.694	0.581	0.668	0.698	0.617	0.686	0.717	0.604	0.723	0.755	0.612	0.777
124	0.705	0.561	0.759	0.735	0.601	0.685	0.741	0.601	0.737	0.72	0.575	0.683	0.694	0.581	0.668	0.698	0.618	0.686	0.718	0.604	0.723	0.754	0.612	0.777
124.2	0.705	0.562	0.759	0.735	0.601	0.685	0.741	0.601	0.737	0.72	0.575	0.683	0.695	0.582	0.668	0.698	0.618	0.686	0.718	0.604	0.723	0.754	0.612	0.777
124.4	0.705	0.562	0.759	0.735	0.601	0.685	0.741	0.601	0.737	0.72	0.576	0.684	0.695	0.582	0.668	0.698	0.618	0.686	0.718	0.604	0.723	0.754	0.612	0.777
124.6	0.705	0.562	0.759	0.735	0.601	0.684	0.741	0.601	0.737	0.72	0.576	0.684	0.695	0.583	0.668	0.698	0.618	0.687	0.719	0.605	0.723	0.754	0.612	0.777
124.8	0.705	0.562	0.759	0.735	0.601	0.684	0.741	0.602	0.737	0.72	0.576	0.684	0.695	0.583	0.668	0.698	0.619	0.687	0.719	0.605	0.723	0.754	0.613	0.777
125	0.705	0.562	0.759	0.734	0.601	0.684	0.741	0.602	0.737	0.72	0.576	0.684	0.694	0.583	0.667	0.698	0.619	0.686	0.719	0.606	0.724	0.754	0.613	0.777
125.2	0.705	0.562	0.759	0.734	0.601	0.684	0.741	0.602	0.737	0.72	0.576	0.684	0.694	0.583	0.667	0.698	0.619	0.686	0.719	0.606	0.724	0.753	0.613	0.777
125.4	0.705	0.562	0.759	0.734	0.601	0.684	0.741	0.602	0.737	0.72	0.576	0.684	0.694	0.583	0.667	0.699	0.619	0.686	0.719	0.606	0.724	0.753	0.613	0.777
125.6	0.705	0.563	0.759	0.734	0.601	0.683	0.741	0.602	0.737	0.72	0.576	0.684	0.694	0.582	0.667	0.699	0.619	0.686	0.719	0.606	0.724	0.753	0.613	0.777
125.8	0.705	0.562	0.76	0.734	0.601	0.684	0.741	0.603	0.737	0.721	0.576	0.683	0.694	0.582	0.667	0.699	0.618	0.686	0.719	0.606	0.724	0.753	0.613	0.777
126	0.705	0.562	0.76	0.734	0.601	0.684	0.741	0.603	0.737	0.721	0.576	0.683	0.694	0.582	0.667	0.699	0.618	0.686	0.719	0.606	0.724	0.754	0.613	0.777
126.2	0.705	0.562	0.76	0.735	0.601	0.684	0.742	0.603	0.737	0.721	0.576	0.683	0.693	0.582	0.668	0.699	0.618	0.686	0.719	0.606	0.724	0.754	0.613	0.777
126.4	0.705	0.562	0.76	0.735	0.601	0.684	0.742	0.603	0.737	0.721	0.576	0.683	0.693	0.582	0.668	0.699	0.618	0.685	0.719	0.605	0.724	0.754	0.613	0.778
126.6	0.705	0.562	0.761	0.735	0.602	0.685	0.742	0.603	0.737	0.721	0.576	0.683	0.692	0.582	0.668	0.7	0.618	0.685	0.72	0.605	0.725	0.755	0.613	0.778
126.8	0.705	0.562	0.761	0.736	0.602	0.685	0.742	0.603	0.738	0.721	0.576	0.683	0.692	0.582	0.668	0.7	0.618	0.685	0.72	0.605	0.725	0.755	0.613	0.778
127	0.705	0.563	0.761	0.736	0.601	0.685	0.742	0.603	0.738	0.722	0.576	0.683	0.692	0.582	0.668	0.7	0.618	0.686	0.72	0.605	0.725	0.755	0.613	0.778
127.2	0.705	0.563	0.762	0.736	0.601	0.686	0.742	0.603	0.738	0.722	0.576	0.683	0.692	0.581	0.668	0.7	0.618	0.686	0.72	0.604	0.725	0.755	0.612	0.778
127.4	0.705	0.563	0.762	0.736	0.601	0.686	0.742	0.603	0.738	0.722	0.576	0.684	0.693	0.581	0.668	0.7	0.618	0.686	0.72	0.604	0.725	0.755	0.612	0.778
127.6	0.705	0.563	0.762	0.736	0.601	0.686	0.742	0.604	0.738	0.722	0.576	0.683	0.693	0.581	0.669	0.7	0.618	0.686	0.72	0.604	0.725	0.755	0.612	0.778
127.8	0.705	0.563	0.762	0.736	0.601	0.686	0.742	0.604	0.738	0.722	0.576	0.683	0.693	0.581	0.669	0.7	0.619	0.686	0.72	0.603	0.725	0.756	0.613	0.778
128	0.705	0.563	0.762	0.736	0.601	0.687	0.742	0.605	0.738	0.722	0.576	0.683	0.693	0.581	0.669	0.7	0.619	0.686	0.72	0.603	0.725	0.756	0.613	0.778
128.2	0.705	0.563	0.762	0.736	0.601	0.686	0.742	0.605	0.738	0.722	0.576	0.683	0.694	0.581	0.669	0.7	0.619	0.686	0.721	0.603	0.725	0.757	0.613	0.778
128.4	0.705	0.563	0.762	0.736	0.601	0.686	0.743	0.605	0.738	0.723	0.577	0.683	0.694	0.581	0.669	0.7	0.619	0.687	0.721	0.603	0.725	0.757	0.613	0.779
128.6	0.705	0.563	0.761	0.736	0.601	0.686	0.743	0.605	0.737	0.723	0.577	0.684	0.694	0.581	0.669	0.7	0.62	0.687	0.721	0.603	0.726	0.758	0.613	0.779
128.8	0.705	0.563	0.761	0.736	0.601	0.685	0.743	0.605	0.737	0.723	0.577	0.684	0.694	0.581	0.669	0.7	0.62	0.686	0.721	0.603	0.726	0.758	0.614	0.779
129	0.705	0.563	0.761	0.736	0.601	0.685	0.743	0.605	0.737	0.723	0.577	0.684	0.695	0.581	0.669	0.699	0.62	0.686	0.721	0.604	0.726	0.758	0.614	0.779
129.2	0.705	0.563	0.761	0.736	0.601	0.685	0.743	0.605	0.737	0.723	0.577	0.683	0.695	0.581	0.669	0.699	0.62	0.686	0.721	0.604	0.726	0.759	0.614	0.779
129.4	0.706	0.563	0.761	0.736	0.601	0.684	0.743	0.605	0.737	0.723	0.577	0.683	0.695	0.581	0.669	0.699	0.62	0.686	0.721	0.604	0.726	0.759	0.615	0.779
129.6	0.706	0.563	0.761	0.736	0.601	0.684	0.743	0.605	0.737	0.723	0.577	0.683	0.695	0.581	0.669	0.699	0.62	0.686	0.721	0.604	0.726	0.759	0.616	0.779
129.8	0.706	0.563	0.761	0.736	0.601	0.684	0.743	0.605	0.737	0.722	0.577	0.683	0.695	0.581	0.669	0.698	0.62	0.686	0.721	0.605	0.726	0.76	0.616	0.779
130	0.706	0.563	0.762	0.736	0.601	0.685	0.744	0.604	0.737	0.722	0.577	0.683	0.695	0.581	0.669	0.698	0.621	0.686	0.721	0.605	0.726	0.76	0.616	0.779
130.2	0.706	0.563	0.762	0.736	0.602	0.685	0.744	0.604	0.738	0.722	0.577	0.683	0.695	0.581	0.669	0.698	0.621	0.686	0.721	0.606	0.726	0.76	0.616	0.78
130.4	0.706	0.564	0.762	0.736	0.602	0.685	0.744	0.604	0.738	0.722	0.577	0.683	0.695	0.58	0.669	0.698	0.621	0.686	0.721	0.606	0.726	0.76	0.616	0.78
130.6	0.706	0.564	0.762	0.736	0.602	0.685	0.744	0.604	0.738	0.722	0.577	0.683	0.694	0.58	0.668	0.698	0.621	0.686	0.722	0.606	0.726	0.76	0.616	0.78
130.8	0.706	0.564	0.763	0.736	0.602	0.685	0.744	0.604	0.738	0.722	0.577	0.683	0.694	0.58	0.668	0.698	0.621	0.686	0.722	0.606	0.726	0.76	0.616	0.78
131	0.706	0.564	0.763	0.737	0.602	0.685	0.744	0.604	0.739	0.722	0.577	0.683	0.694	0.58	0.668	0.698	0.621	0.686	0.722	0.606	0.726	0.76	0.616	0.78
131.2	0.706	0.564	0.763	0.737	0.602	0.685	0.744	0.605	0.739	0.723	0.577	0.683	0.694	0.58	0.668	0.698	0.621	0.686	0.722	0.606	0.725	0.759	0.616	0.779
131.4	0.706	0.565	0.763	0.737	0.602	0.686	0.744	0.605	0.739	0.723	0.576	0.684	0.694	0.581	0.668	0.698	0.621	0.686	0.722	0.606	0.725	0.76	0.616	0.779
131.6	0.706	0.565	0.763	0.738	0.602	0.686	0.744	0.605	0.739	0.723	0.576	0.684	0.694	0.581	0.668	0.699	0.621	0.687	0.722	0.606	0.725	0.76	0.616	0.779
131.8	0.706	0.565	0.763	0.738	0.603	0.686	0.745	0.605	0.739	0.723	0.576	0.684	0.693	0.581	0.668	0.699	0.622	0.687	0.722	0.606	0.725	0.76	0.616	0.78
132	0.706	0.565	0.763	0.738	0.603	0.686	0.745	0.605	0.739	0.723	0.576	0.684	0.693	0.581	0.669	0.699	0.622	0.687	0.722	0.606	0.725	0.76	0.616	0.78
132.2	0.706	0.565	0.763	0.738	0.603	0.686	0.745	0.605	0.739	0.724	0.576	0.684	0.693	0.582	0.669	0.699	0.622	0.687	0.722	0.606	0.726	0.76	0.616	0.78
132.4	0.706	0.565	0.763	0.738	0.603	0.686	0.745	0.605	0.74	0.724	0.576	0.684	0.693	0.582	0.669	0.699	0.622	0.687	0.722	0.607	0.726	0.761	0.616	0.78
132.6	0.706	0.565	0.763	0.738	0.603	0.686	0.746	0.605	0.74	0.724	0.576	0.684	0.693	0.582	0.669	0.699	0.622	0.687	0.722	0.607	0.726	0.761	0.616	0.781
132.8	0.706	0.565	0.764	0.738	0.603	0.686	0.746	0.605	0.74	0.724	0.576	0.684	0.693	0.582	0.669	0.699	0.622	0.687	0.722	0.607	0.727	0.761	0.616	0.781
133	0.706	0.565	0.764	0.738	0.603	0.686	0.746	0.605	0.74	0.724	0.576	0.684	0.693	0.582	0.669	0.699	0.622	0.687	0.722	0.607	0.727	0.761	0.616	0.781
133.2	0.706	0.566	0.764	0.738	0.603	0.686	0.746	0.605	0.74	0.724	0.576	0.684	0.693	0.582	0.669	0.699	0.622	0.687	0.722	0.607	0.727	0.762	0.617	0.782
133.4	0.706	0.566	0.763	0.738	0.603	0.686	0.747	0.605	0.741	0.724	0.577	0.684	0.693	0.582	0.669	0.699	0.622	0.687	0.722	0.608	0.727	0.762	0.617	0.782
133.6	0.706	0.566	0.763	0.738	0.602	0.686	0.747	0.605	0.741	0.724	0.577	0.684	0.693	0.582	0.669	0.699	0.622	0.687	0.722	0.608	0.727	0.762	0.617	0.783
133.8	0.706	0.566	0.763	0.738	0.602	0.686	0.747	0.605	0.741	0.724	0.577	0.684	0.694	0.582	0.669	0.699	0.622	0.687	0.723	0.608	0.727	0.762	0.617	0.783
134	0.707	0.567	0.764	0.738	0.602	0.686	0.747	0.605	0.741	0.724	0.577	0.683	0.694	0.582	0.669	0.7	0.622	0.687	0.723	0.609	0.727	0.762	0.617	0.783
134.2	0.707	0.567	0.764	0.738	0.602	0.686	0.747	0.605	0.741	0.724	0.578	0.683	0.694	0.582	0.669	0.7	0.622	0.687	0.723	0.609	0.727	0.762	0.617	0.783
134.4	0.707	0.567	0.764	0.738	0.602	0.686	0.747	0.606	0.741	0.724	0.578	0.683	0.694	0.582	0.669	0.7	0.622	0.687	0.723	0.609	0.727	0.762	0.617	0.783
134.6	0.707	0.566	0.764	0.738	0.602	0.686	0.747	0.606	0.741	0.724	0.578	0.683	0.694	0.582	0.669	0.7	0.621	0.687	0.723	0.609	0.727	0.762	0.617	0.783
134.8	0.708	0.566	0.763	0.738	0.602	0.686	0.747	0.606	0.741	0.724	0.578	0.683	0.694	0.582	0.669	0.7	0.621	0.687	0.723	0.609	0.727	0.762	0.618	0.783
135	0.708	0.566	0.763	0.739	0.601	0.686	0.747	0.606	0.741	0.724	0.578	0.684	0.694	0.582	0.669	0.7	0.621	0.687	0.723	0.609	0.727	0.763	0.618	0.783
135.2	0.708	0.566	0.763	0.739	0.601	0.686	0.747	0.607	0.741	0.724	0.578	0.684	0.694	0.582	0.669	0.7	0.621	0.687	0.723	0.609	0.727	0.763	0.618	0.783
135.4	0.708	0.565	0.763	0.739	0.602	0.686	0.747	0.606	0.741	0.724	0.577	0.684	0.695	0.582	0.669	0.7	0.62	0.688	0.723	0.609	0.728	0.763	0.618	0.783
135.6	0.709	0.565	0.763	0.739	0.602	0.686	0.747	0.606	0.74	0.724	0.577	0.684	0.695	0.583	0.669	0.7	0.62	0.688	0.723	0.608	0.728	0.763	0.619	0.783
135.8	0.709	0.565	0.763	0.739	0.602	0.686	0.747	0.606	0.74	0.724	0.577	0.684	0.695	0.583	0.669	0.7	0.62	0.688	0.723	0.608	0.728	0.764	0.619	0.783
136	0.709	0.565	0.764	0.74	0.603	0.686	0.747	0.606	0.74	0.724	0.577	0.684	0.695	0.583	0.669	0.7	0.62	0.688	0.723	0.608	0.728	0.763	0.619	0.783
136.2	0.709	0.565	0.764	0.74	0.603	0.686	0.747	0.606	0.74	0.724	0.577	0.684	0.695	0.583	0.669	0.699	0.62	0.688	0.723	0.608	0.728	0.764	0.619	0.784
136.4	0.709	0.565	0.764	0.74	0.603	0.686	0.747	0.606	0.74	0.724	0.577	0.684	0.695	0.583	0.669	0.699	0.62	0.687	0.723	0.608	0.728	0.764	0.619	0.784
136.6	0.709	0.564	0.764	0.741	0.603	0.686	0.747	0.606	0.74	0.725	0.577	0.684	0.695	0.583	0.669	0.699	0.62	0.687	0.723	0.608	0.728	0.764	0.619	0.784
136.8	0.708	0.564	0.764	0.741	0.604	0.686	0.747	0.607	0.74	0.725	0.577	0.684	0.695	0.583	0.669	0.699	0.619	0.687	0.723	0.608	0.728	0.764	0.619	0.785
137	0.708	0.564	0.764	0.741	0.604	0.686	0.747	0.607	0.74	0.725	0.577	0.684	0.695	0.583	0.669	0.699	0.619	0.687	0.723	0.609	0.728	0.764	0.619	0.785
137.2	0.708	0.564	0.764	0.741	0.604	0.686	0.747	0.607	0.74	0.725	0.577	0.684	0.695	0.583	0.669	0.699	0.619	0.687	0.723	0.609	0.728	0.765	0.619	0.786
137.4	0.708	0.564	0.764	0.741	0.604	0.686	0.748	0.607	0.74	0.725	0.578	0.684	0.695	0.583	0.669	0.699	0.619	0.687	0.723	0.609	0.728	0.765	0.619	0.786
137.6	0.708	0.564	0.764	0.741	0.604	0.686	0.748	0.606	0.74	0.725	0.578	0.684	0.695	0.583	0.67	0.699	0.618	0.687	0.723	0.609	0.728	0.765	0.62	0.786
137.8	0.708	0.564	0.764	0.741	0.604	0.686	0.748	0.606	0.74	0.725	0.578	0.684	0.695	0.584	0.67	0.699	0.618	0.687	0.723	0.609	0.728	0.765	0.62	0.786
138	0.708	0.564	0.764	0.74	0.604	0.686	0.748	0.606	0.74	0.725	0.578	0.684	0.695	0.584	0.67	0.699	0.618	0.686	0.723	0.609	0.728	0.765	0.62	0.786
138.2	0.708	0.564	0.764	0.74	0.604	0.686	0.749	0.606	0.74	0.724	0.578	0.684	0.695	0.584	0.67	0.699	0.618	0.686	0.723	0.61	0.728	0.765	0.62	0.786
138.4	0.708	0.564	0.764	0.74	0.603	0.686	0.749	0.606	0.74	0.724	0.578	0.684	0.695	0.583	0.67	0.699	0.618	0.686	0.723	0.61	0.728	0.765	0.62	0.786
138.6	0.708	0.564	0.764	0.739	0.603	0.686	0.75	0.607	0.74	0.724	0.578	0.684	0.695	0.583	0.669	0.698	0.618	0.687	0.723	0.61	0.728	0.765	0.62	0.787
138.8	0.708	0.564	0.764	0.739	0.603	0.686	0.75	0.607	0.741	0.724	0.578	0.684	0.695	0.583	0.669	0.699	0.618	0.687	0.723	0.61	0.728	0.765	0.621	0.787
139	0.708	0.564	0.764	0.739	0.603	0.686	0.75	0.607	0.741	0.724	0.578	0.684	0.695	0.582	0.669	0.699	0.617	0.687	0.724	0.61	0.728	0.765	0.621	0.787
139.2	0.708	0.564	0.764	0.738	0.603	0.686	0.751	0.607	0.741	0.723	0.578	0.684	0.695	0.582	0.669	0.699	0.617	0.687	0.724	0.61	0.729	0.766	0.62	0.787
139.4	0.708	0.564	0.765	0.738	0.603	0.686	0.751	0.606	0.742	0.723	0.578	0.684	0.696	0.582	0.669	0.699	0.617	0.688	0.724	0.611	0.729	0.766	0.62	0.787
139.6	0.709	0.564	0.765	0.738	0.603	0.686	0.751	0.606	0.742	0.723	0.578	0.684	0.696	0.582	0.669	0.699	0.616	0.688	0.724	0.611	0.729	0.766	0.62	0.787
139.8	0.709	0.564	0.765	0.738	0.604	0.686	0.751	0.606	0.742	0.723	0.578	0.684	0.696	0.582	0.669	0.699	0.616	0.688	0.724	0.611	0.729	0.766	0.62	0.787
140	0.709	0.564	0.764	0.738	0.604	0.686	0.751	0.606	0.742	0.724	0.578	0.684	0.696	0.582	0.669	0.699	0.616	0.688	0.724	0.611	0.729	0.766	0.62	0.787
140.2	0.709	0.564	0.764	0.738	0.604	0.686	0.751	0.606	0.743	0.724	0.578	0.684	0.696	0.582	0.669	0.699	0.616	0.688	0.725	0.611	0.729	0.766	0.62	0.787
140.4	0.709	0.564	0.764	0.738	0.604	0.686	0.75	0.607	0.743	0.724	0.578	0.684	0.696	0.582	0.669	0.699	0.616	0.688	0.725	0.611	0.729	0.766	0.62	0.787
140.6	0.709	0.564	0.764	0.738	0.603	0.686	0.75	0.607	0.743	0.725	0.578	0.684	0.696	0.582	0.669	0.7	0.616	0.689	0.726	0.611	0.729	0.766	0.62	0.787
140.8	0.709	0.565	0.764	0.738	0.603	0.687	0.75	0.607	0.743	0.725	0.578	0.684	0.696	0.583	0.669	0.7	0.616	0.689	0.726	0.611	0.729	0.767	0.62	0.787
141	0.709	0.565	0.764	0.739	0.603	0.687	0.75	0.608	0.743	0.725	0.578	0.684	0.696	0.583	0.669	0.7	0.616	0.689	0.726	0.611	0.729	0.767	0.621	0.788
141.2	0.709	0.565	0.764	0.739	0.603	0.687	0.749	0.608	0.743	0.726	0.578	0.684	0.696	0.583	0.669	0.7	0.616	0.689	0.726	0.611	0.729	0.768	0.621	0.788
141.4	0.709	0.565	0.764	0.74	0.603	0.687	0.749	0.608	0.743	0.726	0.578	0.685	0.696	0.583	0.669	0.7	0.616	0.689	0.726	0.611	0.729	0.768	0.621	0.788
141.6	0.709	0.565	0.764	0.74	0.603	0.687	0.749	0.608	0.743	0.726	0.578	0.685	0.696	0.583	0.67	0.7	0.617	0.688	0.726	0.611	0.729	0.768	0.621	0.788
141.8	0.709	0.565	0.764	0.74	0.603	0.687	0.749	0.609	0.743	0.726	0.578	0.685	0.696	0.583	0.67	0.699	0.617	0.688	0.726	0.611	0.729	0.768	0.621	0.789
142	0.709	0.565	0.764	0.74	0.604	0.687	0.749	0.609	0.744	0.726	0.578	0.686	0.696	0.583	0.67	0.699	0.617	0.688	0.726	0.612	0.729	0.768	0.622	0.789
142.2	0.709	0.564	0.764	0.74	0.604	0.687	0.749	0.609	0.744	0.726	0.579	0.686	0.696	0.583	0.67	0.699	0.617	0.688	0.726	0.612	0.73	0.768	0.622	0.789
142.4	0.709	0.564	0.765	0.74	0.604	0.687	0.749	0.609	0.744	0.726	0.579	0.686	0.696	0.583	0.67	0.699	0.617	0.688	0.726	0.612	0.73	0.768	0.622	0.79
142.6	0.709	0.564	0.765	0.741	0.604	0.687	0.749	0.609	0.744	0.726	0.579	0.686	0.696	0.583	0.671	0.699	0.617	0.688	0.726	0.611	0.73	0.768	0.622	0.79
142.8	0.709	0.564	0.765	0.741	0.604	0.687	0.75	0.609	0.744	0.726	0.579	0.686	0.696	0.583	0.671	0.699	0.617	0.687	0.726	0.611	0.73	0.768	0.622	0.79
143	0.709	0.564	0.766	0.741	0.605	0.686	0.75	0.609	0.744	0.726	0.579	0.686	0.696	0.582	0.671	0.698	0.616	0.687	0.726	0.611	0.73	0.768	0.622	0.79
143.2	0.709	0.564	0.766	0.741	0.605	0.686	0.75	0.609	0.744	0.726	0.579	0.686	0.696	0.582	0.671	0.698	0.616	0.687	0.726	0.611	0.731	0.768	0.622	0.791
143.4	0.709	0.564	0.766	0.741	0.605	0.686	0.751	0.609	0.744	0.726	0.579	0.686	0.696	0.582	0.671	0.698	0.615	0.687	0.726	0.611	0.731	0.768	0.622	0.791
143.6	0.709	0.564	0.766	0.741	0.605	0.686	0.751	0.609	0.743	0.726	0.579	0.686	0.696	0.582	0.671	0.698	0.615	0.687	0.726	0.61	0.731	0.768	0.623	0.791
143.8	0.709	0.564	0.766	0.741	0.605	0.686	0.751	0.609	0.743	0.726	0.579	0.685	0.696	0.582	0.671	0.698	0.614	0.687	0.726	0.61	0.731	0.768	0.623	0.791
144	0.709	0.564	0.766	0.741	0.605	0.686	0.752	0.609	0.743	0.726	0.579	0.685	0.696	0.582	0.671	0.698	0.614	0.687	0.726	0.61	0.731	0.768	0.623	0.791
144.2	0.709	0.564	0.766	0.741	0.605	0.687	0.752	0.61	0.743	0.726	0.579	0.685	0.696	0.582	0.671	0.699	0.614	0.687	0.727	0.61	0.73	0.768	0.623	0.792
144.4	0.71	0.564	0.766	0.741	0.606	0.687	0.752	0.61	0.743	0.726	0.579	0.685	0.696	0.582	0.67	0.699	0.614	0.687	0.727	0.61	0.73	0.769	0.623	0.792
144.6	0.71	0.565	0.766	0.741	0.605	0.687	0.752	0.61	0.743	0.726	0.579	0.685	0.696	0.582	0.67	0.699	0.613	0.687	0.728	0.61	0.73	0.769	0.624	0.792
144.8	0.709	0.565	0.766	0.741	0.605	0.687	0.753	0.61	0.743	0.726	0.579	0.685	0.696	0.582	0.67	0.699	0.613	0.687	0.728	0.611	0.73	0.77	0.624	0.792
145	0.709	0.565	0.766	0.741	0.605	0.687	0.753	0.61	0.742	0.726	0.579	0.685	0.696	0.582	0.67	0.699	0.613	0.687	0.728	0.611	0.73	0.77	0.624	0.792
145.2	0.709	0.565	0.766	0.741	0.605	0.687	0.754	0.61	0.742	0.726	0.579	0.685	0.697	0.582	0.67	0.7	0.613	0.687	0.728	0.611	0.73	0.771	0.624	0.792
145.4	0.709	0.565	0.766	0.742	0.605	0.687	0.754	0.61	0.742	0.726	0.578	0.685	0.697	0.582	0.67	0.7	0.613	0.687	0.729	0.612	0.73	0.771	0.624	0.792
145.6	0.709	0.565	0.766	0.742	0.604	0.687	0.754	0.61	0.743	0.726	0.579	0.685	0.696	0.582	0.67	0.7	0.613	0.687	0.729	0.612	0.73	0.771	0.624	0.792
145.8	0.709	0.565	0.766	0.742	0.604	0.687	0.754	0.61	0.743	0.726	0.579	0.685	0.697	0.582	0.67	0.7	0.613	0.687	0.729	0.613	0.73	0.771	0.625	0.792
146	0.709	0.566	0.765	0.742	0.604	0.687	0.754	0.609	0.743	0.726	0.579	0.685	0.697	0.582	0.669	0.701	0.614	0.687	0.729	0.613	0.73	0.771	0.625	0.792
146.2	0.71	0.566	0.765	0.742	0.604	0.687	0.754	0.609	0.743	0.726	0.578	0.685	0.697	0.582	0.67	0.701	0.614	0.687	0.729	0.613	0.731	0.771	0.624	0.792
146.4	0.71	0.566	0.765	0.742	0.603	0.687	0.754	0.609	0.743	0.725	0.578	0.686	0.697	0.582	0.669	0.701	0.614	0.687	0.729	0.613	0.731	0.771	0.624	0.792
146.6	0.709	0.566	0.766	0.742	0.603	0.687	0.754	0.609	0.743	0.725	0.578	0.686	0.697	0.582	0.669	0.701	0.615	0.688	0.729	0.614	0.731	0.771	0.624	0.792
146.8	0.709	0.566	0.766	0.742	0.603	0.687	0.755	0.609	0.743	0.725	0.578	0.686	0.697	0.582	0.669	0.701	0.615	0.688	0.729	0.614	0.731	0.771	0.624	0.792
147	0.709	0.566	0.766	0.742	0.603	0.687	0.755	0.609	0.744	0.725	0.578	0.686	0.697	0.582	0.669	0.7	0.615	0.688	0.729	0.613	0.731	0.771	0.625	0.792
147.2	0.709	0.567	0.766	0.742	0.604	0.687	0.755	0.609	0.744	0.725	0.578	0.686	0.697	0.582	0.669	0.7	0.616	0.688	0.729	0.613	0.731	0.771	0.625	0.792
147.4	0.709	0.567	0.766	0.742	0.604	0.688	0.755	0.609	0.744	0.725	0.578	0.686	0.697	0.582	0.669	0.7	0.616	0.688	0.729	0.613	0.731	0.771	0.625	0.792
147.6	0.709	0.567	0.766	0.742	0.604	0.688	0.755	0.609	0.744	0.726	0.578	0.686	0.697	0.582	0.669	0.7	0.616	0.688	0.729	0.613	0.731	0.772	0.625	0.792
147.8	0.709	0.567	0.766	0.741	0.604	0.688	0.755	0.609	0.745	0.726	0.578	0.686	0.697	0.582	0.668	0.7	0.616	0.688	0.729	0.613	0.731	0.772	0.625	0.792
148	0.709	0.567	0.766	0.741	0.605	0.688	0.755	0.609	0.745	0.726	0.578	0.686	0.697	0.582	0.668	0.7	0.616	0.689	0.729	0.613	0.732	0.772	0.625	0.792
148.2	0.71	0.566	0.766	0.741	0.605	0.688	0.755	0.61	0.745	0.726	0.578	0.686	0.697	0.582	0.668	0.7	0.616	0.689	0.729	0.613	0.732	0.772	0.625	0.792
148.4	0.71	0.566	0.767	0.741	0.605	0.688	0.755	0.61	0.746	0.726	0.579	0.686	0.697	0.582	0.668	0.7	0.616	0.689	0.729	0.613	0.732	0.772	0.626	0.793
148.6	0.71	0.566	0.767	0.741	0.605	0.687	0.755	0.611	0.746	0.726	0.579	0.686	0.697	0.582	0.668	0.7	0.616	0.689	0.729	0.613	0.732	0.773	0.626	0.793
148.8	0.71	0.566	0.767	0.741	0.606	0.687	0.755	0.611	0.747	0.726	0.579	0.686	0.697	0.582	0.669	0.701	0.616	0.688	0.729	0.613	0.732	0.773	0.626	0.793
149	0.71	0.566	0.767	0.741	0.606	0.687	0.755	0.612	0.747	0.726	0.579	0.686	0.696	0.582	0.669	0.701	0.615	0.688	0.729	0.613	0.733	0.773	0.626	0.794
149.2	0.71	0.566	0.767	0.742	0.606	0.687	0.755	0.612	0.747	0.726	0.579	0.686	0.696	0.582	0.669	0.701	0.615	0.688	0.729	0.613	0.733	0.773	0.627	0.794
149.4	0.71	0.566	0.767	0.742	0.606	0.687	0.755	0.613	0.748	0.726	0.579	0.686	0.696	0.582	0.669	0.701	0.615	0.688	0.729	0.614	0.733	0.773	0.627	0.794
149.6	0.71	0.566	0.767	0.742	0.606	0.687	0.754	0.613	0.748	0.726	0.579	0.686	0.696	0.582	0.669	0.701	0.615	0.688	0.729	0.614	0.733	0.773	0.627	0.795
149.8	0.71	0.566	0.767	0.742	0.606	0.687	0.754	0.613	0.748	0.726	0.579	0.686	0.696	0.582	0.669	0.701	0.615	0.688	0.729	0.614	0.734	0.773	0.627	0.795
150	0.71	0.566	0.767	0.742	0.606	0.687	0.754	0.613	0.748	0.726	0.579	0.686	0.696	0.582	0.669	0.701	0.615	0.688	0.729	0.614	0.734	0.773	0.627	0.795
150.2	0.709	0.566	0.764	0.739	0.605	0.686	0.751	0.611	0.746	0.724	0.576	0.684	0.694	0.581	0.668	0.699	0.613	0.686	0.727	0.612	0.732	0.772	0.626	0.792
150.4	0.708	0.564	0.761	0.735	0.604	0.684	0.748	0.609	0.743	0.721	0.574	0.681	0.692	0.579	0.666	0.696	0.61	0.683	0.726	0.611	0.73	0.77	0.624	0.789
150.6	0.706	0.563	0.758	0.731	0.603	0.682	0.745	0.607	0.74	0.718	0.571	0.678	0.689	0.578	0.664	0.693	0.607	0.681	0.724	0.609	0.727	0.768	0.623	0.785
150.8	0.704	0.561	0.755	0.727	0.601	0.679	0.742	0.605	0.737	0.716	0.568	0.675	0.687	0.576	0.662	0.689	0.604	0.678	0.722	0.607	0.725	0.766	0.621	0.782
151	0.702	0.559	0.751	0.723	0.6	0.677	0.738	0.602	0.734	0.712	0.564	0.672	0.684	0.575	0.66	0.686	0.601	0.676	0.72	0.605	0.722	0.764	0.619	0.778
151.2	0.701	0.558	0.747	0.719	0.598	0.675	0.734	0.6	0.731	0.709	0.561	0.668	0.682	0.573	0.658	0.682	0.598	0.673	0.718	0.604	0.72	0.762	0.617	0.774
151.4	0.699	0.556	0.744	0.716	0.596	0.672	0.73	0.597	0.727	0.706	0.558	0.665	0.679	0.571	0.655	0.678	0.595	0.67	0.716	0.602	0.717	0.759	0.615	0.77
151.6	0.696	0.554	0.74	0.712	0.594	0.669	0.727	0.595	0.724	0.703	0.555	0.661	0.677	0.569	0.653	0.675	0.592	0.668	0.713	0.6	0.715	0.757	0.614	0.766
151.8	0.695	0.552	0.737	0.709	0.592	0.667	0.723	0.593	0.721	0.7	0.553	0.658	0.675	0.568	0.651	0.672	0.589	0.665	0.711	0.598	0.712	0.755	0.612	0.762
152	0.693	0.55	0.734	0.706	0.59	0.665	0.72	0.591	0.719	0.697	0.551	0.655	0.673	0.566	0.649	0.669	0.587	0.663	0.709	0.597	0.71	0.753	0.61	0.759
152.2	0.691	0.548	0.732	0.704	0.588	0.663	0.717	0.59	0.717	0.695	0.549	0.653	0.671	0.565	0.648	0.666	0.585	0.661	0.707	0.596	0.708	0.751	0.609	0.757
152.4	0.689	0.547	0.73	0.702	0.586	0.661	0.715	0.589	0.714	0.692	0.548	0.651	0.67	0.564	0.646	0.664	0.584	0.659	0.705	0.594	0.707	0.749	0.607	0.754
152.6	0.688	0.545	0.727	0.7	0.584	0.66	0.713	0.587	0.712	0.69	0.547	0.649	0.669	0.562	0.645	0.662	0.582	0.658	0.703	0.593	0.705	0.748	0.606	0.752
152.8	0.686	0.544	0.725	0.698	0.583	0.659	0.711	0.586	0.71	0.688	0.545	0.648	0.668	0.561	0.644	0.66	0.58	0.656	0.702	0.592	0.703	0.747	0.605	0.75
153	0.685	0.543	0.723	0.696	0.581	0.657	0.71	0.585	0.708	0.686	0.544	0.646	0.667	0.56	0.643	0.658	0.579	0.655	0.701	0.591	0.702	0.746	0.603	0.748
153.2	0.683	0.541	0.721	0.695	0.58	0.656	0.708	0.584	0.706	0.685	0.543	0.644	0.666	0.559	0.641	0.656	0.577	0.653	0.699	0.59	0.701	0.744	0.602	0.745
153.4	0.682	0.54	0.72	0.693	0.578	0.654	0.706	0.582	0.705	0.684	0.542	0.643	0.664	0.558	0.64	0.655	0.576	0.652	0.698	0.589	0.7	0.743	0.601	0.743
153.6	0.681	0.539	0.718	0.691	0.577	0.653	0.705	0.581	0.703	0.682	0.541	0.641	0.663	0.557	0.639	0.653	0.575	0.65	0.697	0.588	0.699	0.742	0.599	0.741
153.8	0.679	0.539	0.716	0.69	0.576	0.652	0.703	0.58	0.702	0.681	0.54	0.64	0.662	0.556	0.638	0.652	0.573	0.649	0.696	0.587	0.698	0.74	0.598	0.739
154	0.678	0.538	0.715	0.688	0.575	0.651	0.702	0.579	0.701	0.679	0.539	0.639	0.661	0.554	0.637	0.65	0.572	0.648	0.695	0.586	0.697	0.739	0.597	0.738
154.2	0.677	0.537	0.713	0.686	0.574	0.65	0.7	0.578	0.7	0.678	0.538	0.638	0.659	0.553	0.636	0.649	0.571	0.646	0.694	0.585	0.696	0.737	0.596	0.736
154.4	0.676	0.536	0.712	0.684	0.573	0.649	0.698	0.577	0.699	0.676	0.537	0.637	0.658	0.552	0.635	0.648	0.57	0.645	0.693	0.584	0.695	0.736	0.595	0.735
154.6	0.675	0.536	0.71	0.683	0.573	0.648	0.697	0.576	0.698	0.675	0.536	0.636	0.657	0.551	0.634	0.646	0.569	0.644	0.692	0.583	0.694	0.735	0.594	0.733
154.8	0.674	0.535	0.709	0.681	0.572	0.648	0.696	0.575	0.697	0.674	0.535	0.635	0.656	0.55	0.633	0.645	0.567	0.643	0.691	0.582	0.693	0.734	0.593	0.732
155	0.673	0.534	0.707	0.679	0.571	0.647	0.694	0.574	0.696	0.672	0.534	0.634	0.655	0.549	0.632	0.644	0.566	0.641	0.69	0.582	0.693	0.732	0.593	0.731
155.2	0.673	0.534	0.706	0.678	0.57	0.646	0.693	0.573	0.695	0.671	0.533	0.633	0.655	0.548	0.631	0.643	0.565	0.64	0.689	0.581	0.691	0.731	0.592	0.729
155.4	0.672	0.533	0.704	0.676	0.569	0.645	0.691	0.572	0.694	0.669	0.532	0.632	0.654	0.547	0.631	0.643	0.564	0.639	0.688	0.58	0.69	0.73	0.591	0.728
155.6	0.671	0.532	0.702	0.675	0.568	0.644	0.69	0.571	0.693	0.668	0.531	0.63	0.653	0.546	0.63	0.642	0.563	0.638	0.687	0.579	0.689	0.729	0.59	0.727
155.8	0.671	0.531	0.701	0.673	0.567	0.643	0.688	0.57	0.691	0.667	0.53	0.629	0.652	0.545	0.629	0.641	0.563	0.637	0.686	0.578	0.688	0.728	0.589	0.725
156	0.67	0.53	0.699	0.672	0.567	0.643	0.687	0.569	0.69	0.666	0.529	0.629	0.651	0.545	0.629	0.64	0.562	0.636	0.685	0.578	0.687	0.727	0.588	0.724
156.2	0.669	0.529	0.697	0.67	0.566	0.642	0.686	0.568	0.689	0.665	0.528	0.628	0.65	0.544	0.628	0.64	0.561	0.635	0.684	0.577	0.685	0.727	0.587	0.723
156.4	0.668	0.528	0.696	0.669	0.565	0.641	0.685	0.567	0.688	0.664	0.527	0.627	0.65	0.543	0.628	0.639	0.56	0.634	0.683	0.577	0.684	0.726	0.587	0.721
156.6	0.667	0.528	0.694	0.668	0.564	0.64	0.684	0.567	0.687	0.663	0.527	0.626	0.649	0.542	0.627	0.638	0.559	0.633	0.682	0.576	0.684	0.725	0.586	0.72
156.8	0.666	0.527	0.693	0.667	0.563	0.639	0.683	0.566	0.686	0.662	0.526	0.625	0.648	0.541	0.626	0.637	0.558	0.633	0.681	0.576	0.683	0.724	0.585	0.719
157	0.665	0.526	0.692	0.666	0.562	0.639	0.682	0.565	0.685	0.661	0.525	0.624	0.648	0.541	0.626	0.636	0.558	0.632	0.681	0.575	0.682	0.724	0.584	0.718
157.2	0.664	0.525	0.691	0.665	0.561	0.638	0.681	0.564	0.684	0.66	0.525	0.623	0.647	0.54	0.625	0.635	0.557	0.631	0.68	0.575	0.681	0.723	0.584	0.716
157.4	0.663	0.525	0.689	0.664	0.56	0.638	0.68	0.564	0.683	0.66	0.524	0.622	0.647	0.539	0.624	0.634	0.556	0.63	0.679	0.574	0.681	0.722	0.583	0.715
157.6	0.662	0.524	0.688	0.663	0.56	0.637	0.679	0.563	0.683	0.659	0.523	0.621	0.646	0.539	0.623	0.633	0.556	0.629	0.678	0.574	0.68	0.721	0.583	0.714
157.8	0.661	0.524	0.687	0.661	0.559	0.637	0.678	0.563	0.682	0.658	0.523	0.62	0.645	0.538	0.622	0.632	0.555	0.629	0.677	0.573	0.679	0.721	0.582	0.713
158	0.659	0.524	0.686	0.66	0.558	0.636	0.677	0.562	0.682	0.657	0.522	0.62	0.645	0.538	0.622	0.631	0.554	0.628	0.676	0.573	0.678	0.72	0.582	0.712
158.2	0.658	0.523	0.685	0.66	0.557	0.636	0.676	0.561	0.681	0.656	0.521	0.619	0.644	0.537	0.621	0.63	0.553	0.627	0.676	0.572	0.678	0.719	0.581	0.711
158.4	0.658	0.523	0.684	0.659	0.556	0.636	0.674	0.56	0.681	0.655	0.521	0.618	0.644	0.537	0.62	0.628	0.553	0.627	0.675	0.572	0.677	0.718	0.581	0.71
158.6	0.657	0.523	0.683	0.658	0.556	0.635	0.673	0.56	0.68	0.655	0.52	0.617	0.643	0.537	0.62	0.628	0.552	0.626	0.674	0.571	0.676	0.718	0.581	0.709
158.8	0.656	0.522	0.681	0.657	0.555	0.635	0.672	0.559	0.68	0.654	0.519	0.617	0.643	0.536	0.619	0.627	0.551	0.625	0.674	0.57	0.675	0.717	0.58	0.708
159	0.656	0.522	0.68	0.656	0.555	0.634	0.671	0.558	0.679	0.653	0.518	0.616	0.642	0.536	0.619	0.626	0.55	0.624	0.673	0.569	0.674	0.716	0.58	0.707
159.2	0.655	0.521	0.679	0.655	0.554	0.634	0.671	0.558	0.678	0.652	0.518	0.615	0.641	0.536	0.618	0.626	0.55	0.623	0.673	0.569	0.673	0.715	0.579	0.706
159.4	0.655	0.521	0.678	0.654	0.554	0.633	0.67	0.557	0.678	0.652	0.517	0.614	0.64	0.535	0.618	0.625	0.549	0.622	0.672	0.568	0.672	0.715	0.579	0.705
159.6	0.654	0.52	0.677	0.653	0.553	0.633	0.669	0.556	0.677	0.651	0.516	0.613	0.639	0.535	0.618	0.625	0.548	0.622	0.672	0.567	0.671	0.715	0.578	0.704
159.8	0.654	0.52	0.677	0.652	0.553	0.632	0.669	0.556	0.676	0.65	0.515	0.613	0.639	0.534	0.617	0.625	0.548	0.621	0.671	0.567	0.671	0.714	0.578	0.703
160	0.653	0.519	0.676	0.652	0.552	0.632	0.668	0.555	0.675	0.65	0.515	0.612	0.638	0.534	0.617	0.625	0.547	0.62	0.671	0.566	0.67	0.714	0.577	0.703
160.2	0.653	0.519	0.675	0.651	0.552	0.631	0.668	0.555	0.675	0.649	0.514	0.612	0.637	0.533	0.616	0.625	0.547	0.619	0.67	0.565	0.669	0.713	0.576	0.702
160.4	0.652	0.518	0.674	0.65	0.551	0.63	0.667	0.554	0.674	0.649	0.514	0.611	0.637	0.533	0.616	0.624	0.546	0.619	0.67	0.565	0.668	0.713	0.576	0.701
160.6	0.652	0.517	0.673	0.649	0.551	0.63	0.667	0.554	0.673	0.648	0.513	0.611	0.636	0.532	0.615	0.624	0.546	0.618	0.67	0.565	0.667	0.712	0.575	0.7
160.8	0.651	0.517	0.673	0.649	0.551	0.629	0.666	0.554	0.672	0.648	0.513	0.61	0.635	0.531	0.615	0.623	0.545	0.617	0.669	0.564	0.666	0.711	0.574	0.699
161	0.65	0.516	0.672	0.648	0.55	0.628	0.666	0.553	0.671	0.647	0.513	0.61	0.635	0.531	0.614	0.622	0.545	0.617	0.669	0.564	0.666	0.711	0.573	0.699
161.2	0.649	0.516	0.671	0.647	0.55	0.628	0.665	0.553	0.671	0.647	0.513	0.609	0.634	0.53	0.614	0.621	0.545	0.616	0.668	0.563	0.665	0.71	0.572	0.698
161.4	0.648	0.515	0.67	0.646	0.549	0.627	0.664	0.553	0.67	0.646	0.512	0.609	0.633	0.529	0.613	0.62	0.545	0.616	0.667	0.563	0.664	0.71	0.571	0.697
161.6	0.648	0.515	0.669	0.645	0.549	0.626	0.664	0.552	0.67	0.645	0.512	0.608	0.633	0.529	0.613	0.619	0.544	0.616	0.667	0.563	0.664	0.709	0.571	0.696
161.8	0.647	0.514	0.668	0.644	0.548	0.626	0.663	0.551	0.669	0.644	0.512	0.608	0.633	0.528	0.612	0.618	0.544	0.615	0.666	0.563	0.663	0.708	0.57	0.695
162	0.646	0.514	0.667	0.644	0.548	0.625	0.662	0.551	0.669	0.644	0.511	0.607	0.632	0.528	0.612	0.617	0.543	0.615	0.666	0.562	0.663	0.707	0.57	0.695
162.2	0.645	0.514	0.666	0.643	0.548	0.624	0.661	0.55	0.668	0.643	0.511	0.607	0.632	0.527	0.611	0.616	0.543	0.614	0.665	0.562	0.662	0.706	0.569	0.694
162.4	0.645	0.513	0.665	0.642	0.547	0.624	0.661	0.55	0.668	0.643	0.511	0.606	0.631	0.527	0.611	0.616	0.542	0.614	0.664	0.562	0.662	0.705	0.569	0.693
162.6	0.644	0.513	0.664	0.641	0.547	0.623	0.66	0.549	0.667	0.642	0.51	0.606	0.631	0.527	0.61	0.615	0.542	0.614	0.664	0.561	0.661	0.705	0.569	0.692
162.8	0.644	0.512	0.664	0.641	0.546	0.622	0.659	0.549	0.666	0.642	0.509	0.605	0.63	0.526	0.61	0.615	0.541	0.613	0.663	0.561	0.66	0.704	0.568	0.691
163	0.643	0.512	0.663	0.64	0.546	0.622	0.659	0.548	0.666	0.641	0.509	0.604	0.63	0.526	0.609	0.614	0.541	0.613	0.663	0.56	0.66	0.703	0.568	0.691
163.2	0.643	0.511	0.662	0.639	0.545	0.621	0.658	0.547	0.665	0.641	0.508	0.604	0.629	0.525	0.609	0.614	0.54	0.612	0.662	0.56	0.659	0.703	0.568	0.69
163.4	0.642	0.511	0.662	0.638	0.544	0.621	0.658	0.547	0.665	0.641	0.507	0.603	0.629	0.525	0.608	0.614	0.54	0.612	0.662	0.559	0.659	0.702	0.568	0.69
163.6	0.642	0.51	0.661	0.638	0.544	0.62	0.657	0.546	0.664	0.64	0.507	0.603	0.629	0.525	0.608	0.614	0.539	0.611	0.662	0.559	0.658	0.702	0.567	0.689
163.8	0.642	0.51	0.661	0.637	0.543	0.62	0.656	0.546	0.664	0.64	0.506	0.602	0.628	0.524	0.608	0.614	0.539	0.611	0.662	0.558	0.658	0.702	0.567	0.689
164	0.641	0.509	0.66	0.637	0.542	0.619	0.655	0.545	0.663	0.639	0.505	0.601	0.628	0.524	0.607	0.614	0.538	0.61	0.661	0.558	0.658	0.701	0.567	0.688
164.2	0.641	0.509	0.659	0.637	0.541	0.619	0.655	0.545	0.663	0.639	0.505	0.6	0.628	0.524	0.607	0.613	0.538	0.609	0.661	0.557	0.658	0.701	0.566	0.688
164.4	0.64	0.508	0.658	0.637	0.541	0.619	0.654	0.544	0.662	0.638	0.504	0.6	0.627	0.523	0.606	0.613	0.537	0.609	0.66	0.557	0.657	0.7	0.565	0.687
164.6	0.64	0.508	0.658	0.637	0.54	0.618	0.653	0.544	0.661	0.638	0.504	0.599	0.627	0.523	0.606	0.612	0.536	0.608	0.659	0.556	0.657	0.7	0.565	0.687
164.8	0.639	0.507	0.657	0.636	0.54	0.618	0.653	0.544	0.661	0.637	0.503	0.599	0.627	0.523	0.606	0.612	0.536	0.608	0.658	0.556	0.657	0.699	0.564	0.686
165	0.638	0.507	0.657	0.636	0.539	0.618	0.652	0.544	0.66	0.637	0.503	0.598	0.626	0.522	0.605	0.611	0.535	0.607	0.658	0.555	0.657	0.699	0.563	0.685
165.2	0.637	0.507	0.656	0.635	0.539	0.617	0.651	0.543	0.66	0.636	0.503	0.598	0.626	0.522	0.605	0.61	0.534	0.607	0.657	0.555	0.657	0.698	0.562	0.685
165.4	0.636	0.507	0.655	0.634	0.539	0.617	0.651	0.543	0.66	0.636	0.503	0.597	0.625	0.522	0.604	0.61	0.534	0.606	0.656	0.554	0.656	0.697	0.562	0.684
165.6	0.636	0.506	0.655	0.634	0.538	0.617	0.65	0.542	0.659	0.635	0.503	0.597	0.624	0.522	0.604	0.609	0.533	0.605	0.656	0.554	0.656	0.697	0.561	0.684
165.8	0.635	0.506	0.654	0.633	0.538	0.616	0.65	0.542	0.659	0.634	0.502	0.596	0.624	0.521	0.604	0.608	0.533	0.605	0.655	0.554	0.655	0.696	0.561	0.683
166	0.635	0.506	0.654	0.633	0.538	0.616	0.649	0.542	0.659	0.633	0.502	0.596	0.623	0.521	0.603	0.608	0.533	0.604	0.655	0.553	0.655	0.695	0.56	0.682
166.2	0.634	0.505	0.653	0.632	0.538	0.615	0.649	0.541	0.658	0.633	0.502	0.596	0.622	0.521	0.603	0.607	0.532	0.604	0.654	0.553	0.654	0.695	0.56	0.682
166.4	0.634	0.505	0.653	0.631	0.537	0.615	0.649	0.541	0.658	0.632	0.502	0.596	0.621	0.521	0.603	0.607	0.532	0.603	0.654	0.552	0.654	0.695	0.559	0.682
166.6	0.633	0.504	0.652	0.63	0.537	0.614	0.648	0.54	0.658	0.632	0.502	0.596	0.621	0.52	0.602	0.606	0.532	0.603	0.653	0.552	0.653	0.694	0.559	0.681
166.8	0.633	0.504	0.652	0.629	0.537	0.614	0.648	0.54	0.657	0.631	0.501	0.595	0.62	0.52	0.602	0.606	0.532	0.602	0.653	0.551	0.652	0.694	0.559	0.681
167	0.632	0.504	0.651	0.628	0.536	0.614	0.648	0.539	0.657	0.631	0.501	0.595	0.619	0.519	0.602	0.606	0.531	0.602	0.652	0.551	0.652	0.693	0.559	0.68
167.2	0.632	0.503	0.651	0.628	0.536	0.613	0.648	0.538	0.657	0.63	0.501	0.595	0.619	0.519	0.601	0.605	0.531	0.602	0.652	0.551	0.651	0.693	0.558	0.68
167.4	0.631	0.503	0.65	0.627	0.536	0.613	0.647	0.538	0.656	0.63	0.5	0.594	0.619	0.518	0.601	0.605	0.531	0.601	0.652	0.551	0.65	0.693	0.558	0.68
167.6	0.631	0.503	0.649	0.626	0.535	0.612	0.647	0.537	0.656	0.63	0.5	0.594	0.619	0.518	0.601	0.605	0.53	0.601	0.652	0.55	0.65	0.693	0.558	0.68
167.8	0.63	0.503	0.649	0.626	0.535	0.612	0.646	0.537	0.655	0.629	0.499	0.594	0.618	0.517	0.6	0.605	0.53	0.601	0.652	0.55	0.65	0.692	0.558	0.679
168	0.63	0.502	0.648	0.626	0.534	0.612	0.646	0.536	0.655	0.629	0.498	0.593	0.618	0.517	0.6	0.604	0.53	0.6	0.651	0.55	0.649	0.692	0.557	0.679
168.2	0.629	0.502	0.647	0.625	0.534	0.611	0.645	0.536	0.654	0.629	0.498	0.593	0.617	0.517	0.6	0.604	0.53	0.6	0.651	0.55	0.649	0.691	0.557	0.679
168.4	0.629	0.502	0.646	0.625	0.534	0.611	0.644	0.536	0.653	0.628	0.498	0.592	0.617	0.516	0.6	0.604	0.529	0.6	0.651	0.549	0.648	0.691	0.556	0.678
168.6	0.628	0.502	0.645	0.624	0.533	0.611	0.644	0.535	0.653	0.628	0.497	0.592	0.617	0.516	0.599	0.603	0.529	0.599	0.651	0.549	0.648	0.691	0.556	0.678
168.8	0.627	0.501	0.645	0.624	0.533	0.61	0.643	0.535	0.653	0.628	0.497	0.591	0.617	0.516	0.599	0.603	0.528	0.599	0.651	0.548	0.647	0.69	0.556	0.677
169	0.627	0.501	0.644	0.623	0.533	0.61	0.642	0.535	0.652	0.628	0.496	0.591	0.616	0.516	0.599	0.603	0.528	0.599	0.651	0.548	0.647	0.69	0.555	0.676
169.2	0.626	0.501	0.644	0.623	0.532	0.609	0.641	0.535	0.652	0.627	0.496	0.59	0.616	0.516	0.598	0.603	0.528	0.598	0.65	0.548	0.646	0.689	0.555	0.675
169.4	0.626	0.5	0.644	0.623	0.532	0.609	0.641	0.535	0.652	0.627	0.496	0.59	0.616	0.516	0.598	0.603	0.527	0.598	0.65	0.547	0.646	0.689	0.554	0.674
169.6	0.625	0.5	0.643	0.622	0.531	0.609	0.64	0.535	0.651	0.626	0.495	0.59	0.616	0.516	0.598	0.602	0.527	0.598	0.65	0.547	0.646	0.689	0.554	0.673
169.8	0.625	0.5	0.643	0.622	0.531	0.608	0.64	0.535	0.651	0.626	0.495	0.59	0.616	0.516	0.597	0.602	0.527	0.597	0.649	0.547	0.646	0.688	0.553	0.673
170	0.625	0.499	0.643	0.622	0.53	0.608	0.639	0.535	0.651	0.625	0.495	0.589	0.615	0.515	0.597	0.602	0.526	0.597	0.649	0.546	0.645	0.688	0.553	0.672
170.2	0.624	0.499	0.642	0.621	0.53	0.608	0.639	0.535	0.65	0.624	0.494	0.589	0.615	0.515	0.597	0.602	0.526	0.597	0.648	0.546	0.645	0.688	0.553	0.672
170.4	0.624	0.498	0.642	0.621	0.529	0.608	0.638	0.535	0.65	0.624	0.494	0.588	0.615	0.515	0.597	0.601	0.525	0.596	0.648	0.545	0.645	0.688	0.552	0.671
170.6	0.624	0.498	0.642	0.62	0.529	0.607	0.638	0.534	0.65	0.624	0.494	0.588	0.614	0.515	0.596	0.601	0.525	0.596	0.647	0.545	0.644	0.687	0.552	0.671
170.8	0.624	0.497	0.641	0.62	0.528	0.607	0.638	0.534	0.649	0.623	0.494	0.588	0.614	0.515	0.596	0.601	0.525	0.595	0.646	0.544	0.644	0.687	0.552	0.671
171	0.623	0.497	0.641	0.619	0.528	0.607	0.637	0.533	0.648	0.623	0.493	0.587	0.614	0.515	0.595	0.6	0.525	0.595	0.646	0.544	0.644	0.686	0.551	0.67
171.2	0.623	0.496	0.64	0.619	0.528	0.607	0.637	0.532	0.648	0.623	0.493	0.587	0.613	0.514	0.595	0.6	0.525	0.595	0.646	0.544	0.644	0.686	0.551	0.67
171.4	0.623	0.496	0.64	0.619	0.527	0.606	0.637	0.532	0.648	0.622	0.493	0.586	0.613	0.514	0.595	0.599	0.525	0.594	0.645	0.544	0.644	0.685	0.551	0.669
171.6	0.623	0.496	0.64	0.618	0.527	0.606	0.637	0.531	0.647	0.622	0.493	0.586	0.613	0.514	0.594	0.599	0.524	0.593	0.645	0.544	0.644	0.684	0.551	0.669
171.8	0.622	0.496	0.639	0.618	0.527	0.605	0.636	0.531	0.647	0.622	0.493	0.586	0.612	0.513	0.594	0.599	0.524	0.593	0.645	0.544	0.643	0.684	0.55	0.669
172	0.622	0.495	0.639	0.618	0.526	0.605	0.636	0.531	0.646	0.622	0.493	0.586	0.612	0.513	0.594	0.598	0.524	0.592	0.644	0.544	0.643	0.683	0.55	0.669
172.2	0.622	0.495	0.638	0.618	0.526	0.605	0.636	0.53	0.646	0.621	0.493	0.585	0.611	0.513	0.594	0.598	0.524	0.592	0.644	0.543	0.643	0.682	0.549	0.668
172.4	0.622	0.494	0.638	0.618	0.526	0.604	0.635	0.53	0.645	0.621	0.493	0.585	0.611	0.512	0.593	0.598	0.524	0.591	0.644	0.543	0.642	0.681	0.549	0.668
172.6	0.621	0.494	0.638	0.617	0.526	0.604	0.635	0.53	0.645	0.621	0.493	0.584	0.611	0.512	0.593	0.597	0.524	0.591	0.643	0.543	0.642	0.681	0.549	0.667
172.8	0.621	0.494	0.637	0.617	0.525	0.604	0.635	0.53	0.645	0.62	0.492	0.584	0.61	0.511	0.593	0.597	0.523	0.59	0.643	0.543	0.641	0.68	0.548	0.667
173	0.621	0.493	0.636	0.616	0.525	0.604	0.634	0.529	0.645	0.62	0.492	0.584	0.61	0.511	0.592	0.597	0.523	0.59	0.642	0.543	0.641	0.68	0.548	0.666
173.2	0.62	0.493	0.636	0.616	0.525	0.603	0.634	0.529	0.644	0.619	0.492	0.584	0.61	0.51	0.592	0.597	0.523	0.589	0.642	0.542	0.64	0.68	0.548	0.666
173.4	0.62	0.493	0.635	0.615	0.525	0.603	0.634	0.529	0.644	0.619	0.492	0.584	0.61	0.51	0.592	0.597	0.522	0.589	0.641	0.542	0.64	0.679	0.548	0.665
173.6	0.619	0.492	0.635	0.615	0.525	0.603	0.633	0.529	0.644	0.618	0.492	0.584	0.61	0.509	0.592	0.597	0.522	0.588	0.641	0.542	0.639	0.679	0.547	0.665
173.8	0.619	0.492	0.634	0.615	0.524	0.603	0.633	0.529	0.644	0.618	0.491	0.583	0.61	0.509	0.592	0.596	0.521	0.588	0.641	0.541	0.638	0.679	0.547	0.665
174	0.618	0.492	0.633	0.614	0.524	0.603	0.632	0.528	0.644	0.617	0.491	0.583	0.609	0.509	0.591	0.596	0.521	0.587	0.641	0.541	0.638	0.679	0.547	0.665
174.2	0.618	0.492	0.633	0.614	0.524	0.603	0.632	0.528	0.644	0.617	0.49	0.583	0.609	0.509	0.591	0.595	0.52	0.587	0.64	0.541	0.637	0.678	0.546	0.664
174.4	0.617	0.492	0.632	0.614	0.524	0.603	0.631	0.528	0.643	0.617	0.49	0.583	0.609	0.509	0.59	0.595	0.52	0.587	0.64	0.54	0.637	0.678	0.546	0.664
174.6	0.617	0.492	0.632	0.613	0.524	0.603	0.63	0.527	0.643	0.617	0.49	0.582	0.608	0.509	0.59	0.594	0.52	0.587	0.64	0.54	0.636	0.678	0.546	0.663
174.8	0.616	0.492	0.631	0.613	0.524	0.603	0.63	0.527	0.642	0.617	0.489	0.582	0.608	0.509	0.589	0.594	0.519	0.587	0.64	0.54	0.636	0.677	0.546	0.663
175	0.616	0.492	0.631	0.612	0.524	0.603	0.63	0.527	0.642	0.617	0.489	0.582	0.608	0.509	0.589	0.593	0.519	0.587	0.64	0.54	0.636	0.677	0.546	0.662
175.2	0.615	0.492	0.631	0.611	0.523	0.602	0.629	0.527	0.642	0.617	0.489	0.581	0.607	0.508	0.589	0.593	0.519	0.587	0.64	0.539	0.636	0.677	0.546	0.662
175.4	0.615	0.492	0.631	0.611	0.523	0.602	0.629	0.526	0.641	0.617	0.488	0.581	0.607	0.508	0.588	0.593	0.519	0.587	0.639	0.539	0.635	0.676	0.546	0.662
175.6	0.615	0.492	0.63	0.61	0.523	0.602	0.629	0.526	0.641	0.616	0.488	0.581	0.607	0.508	0.588	0.592	0.519	0.587	0.639	0.539	0.635	0.676	0.546	0.661
175.8	0.614	0.492	0.63	0.61	0.522	0.601	0.628	0.526	0.64	0.616	0.488	0.58	0.607	0.508	0.588	0.592	0.519	0.587	0.638	0.539	0.635	0.676	0.545	0.661
176	0.614	0.492	0.63	0.61	0.522	0.601	0.628	0.526	0.64	0.615	0.487	0.58	0.606	0.508	0.587	0.592	0.519	0.587	0.638	0.538	0.635	0.675	0.545	0.661
176.2	0.614	0.491	0.63	0.609	0.521	0.601	0.628	0.525	0.639	0.615	0.487	0.58	0.606	0.507	0.587	0.592	0.519	0.587	0.637	0.538	0.635	0.675	0.544	0.66
176.4	0.614	0.491	0.629	0.609	0.521	0.601	0.628	0.525	0.639	0.615	0.487	0.579	0.606	0.507	0.587	0.592	0.518	0.586	0.637	0.538	0.635	0.675	0.544	0.66
176.6	0.614	0.491	0.629	0.608	0.521	0.6	0.627	0.525	0.638	0.614	0.487	0.579	0.606	0.507	0.587	0.592	0.518	0.586	0.636	0.538	0.635	0.674	0.543	0.659
176.8	0.614	0.491	0.629	0.608	0.52	0.6	0.627	0.525	0.638	0.614	0.487	0.579	0.606	0.507	0.587	0.591	0.518	0.585	0.636	0.538	0.635	0.674	0.543	0.659
177	0.613	0.491	0.628	0.608	0.52	0.6	0.627	0.524	0.638	0.613	0.487	0.579	0.605	0.506	0.586	0.591	0.517	0.585	0.635	0.537	0.634	0.674	0.542	0.658
177.2	0.613	0.49	0.628	0.607	0.52	0.6	0.627	0.524	0.638	0.613	0.487	0.578	0.605	0.506	0.586	0.591	0.517	0.584	0.635	0.537	0.634	0.673	0.542	0.658
177.4	0.613	0.49	0.627	0.607	0.52	0.599	0.627	0.523	0.638	0.613	0.487	0.578	0.605	0.506	0.586	0.591	0.516	0.584	0.635	0.537	0.634	0.673	0.541	0.658
177.6	0.613	0.49	0.627	0.607	0.52	0.599	0.626	0.523	0.638	0.612	0.487	0.578	0.604	0.505	0.586	0.59	0.516	0.583	0.635	0.536	0.634	0.672	0.541	0.657
177.8	0.612	0.49	0.626	0.607	0.52	0.599	0.626	0.523	0.637	0.612	0.487	0.577	0.604	0.505	0.586	0.59	0.516	0.583	0.634	0.536	0.633	0.672	0.54	0.657
178	0.612	0.49	0.625	0.607	0.52	0.599	0.625	0.522	0.637	0.612	0.487	0.577	0.604	0.505	0.586	0.59	0.515	0.582	0.634	0.536	0.633	0.671	0.54	0.657
178.2	0.612	0.489	0.625	0.607	0.52	0.599	0.625	0.522	0.637	0.612	0.486	0.577	0.603	0.504	0.585	0.589	0.515	0.582	0.634	0.536	0.632	0.671	0.539	0.656
178.4	0.611	0.489	0.624	0.607	0.519	0.598	0.625	0.521	0.637	0.612	0.486	0.576	0.603	0.504	0.585	0.589	0.515	0.582	0.634	0.535	0.632	0.67	0.539	0.656
178.6	0.611	0.489	0.624	0.606	0.519	0.598	0.625	0.521	0.636	0.612	0.486	0.576	0.602	0.504	0.585	0.588	0.514	0.581	0.634	0.535	0.632	0.67	0.539	0.655
178.8	0.611	0.488	0.623	0.606	0.519	0.598	0.624	0.521	0.636	0.612	0.486	0.576	0.602	0.504	0.584	0.588	0.514	0.581	0.634	0.535	0.631	0.67	0.538	0.654
179	0.61	0.488	0.623	0.605	0.519	0.598	0.624	0.521	0.635	0.612	0.485	0.575	0.601	0.503	0.584	0.587	0.513	0.581	0.634	0.535	0.631	0.67	0.538	0.654
179.2	0.61	0.488	0.623	0.605	0.518	0.597	0.624	0.521	0.635	0.612	0.485	0.575	0.6	0.503	0.584	0.587	0.513	0.581	0.634	0.535	0.63	0.669	0.538	0.653
179.4	0.609	0.487	0.622	0.604	0.518	0.597	0.623	0.521	0.634	0.612	0.485	0.575	0.6	0.503	0.583	0.587	0.513	0.581	0.634	0.535	0.63	0.669	0.537	0.653
179.6	0.609	0.487	0.622	0.604	0.518	0.596	0.623	0.52	0.634	0.612	0.484	0.574	0.6	0.503	0.583	0.587	0.512	0.581	0.634	0.534	0.63	0.669	0.537	0.653
179.8	0.608	0.487	0.622	0.603	0.518	0.596	0.622	0.52	0.634	0.612	0.484	0.574	0.599	0.503	0.583	0.587	0.512	0.581	0.634	0.534	0.63	0.669	0.537	0.652
180	0.608	0.486	0.622	0.603	0.517	0.595	0.621	0.52	0.634	0.612	0.484	0.574	0.599	0.502	0.583	0.587	0.512	0.581	0.634	0.534	0.629	0.668	0.536	0.652
180.2	0.608	0.486	0.621	0.602	0.517	0.595	0.621	0.52	0.633	0.611	0.483	0.573	0.599	0.502	0.582	0.587	0.512	0.58	0.634	0.534	0.629	0.668	0.536	0.652
180.4	0.607	0.486	0.621	0.602	0.517	0.595	0.621	0.519	0.633	0.611	0.483	0.573	0.599	0.502	0.582	0.587	0.512	0.58	0.633	0.533	0.629	0.668	0.536	0.652
180.6	0.607	0.485	0.621	0.601	0.516	0.594	0.62	0.519	0.633	0.61	0.482	0.573	0.598	0.502	0.582	0.587	0.512	0.58	0.633	0.533	0.629	0.668	0.536	0.651
180.8	0.607	0.485	0.621	0.601	0.516	0.594	0.62	0.519	0.633	0.61	0.482	0.573	0.598	0.501	0.581	0.587	0.512	0.58	0.632	0.533	0.629	0.668	0.536	0.651
181	0.606	0.485	0.621	0.601	0.516	0.594	0.62	0.519	0.633	0.609	0.482	0.573	0.598	0.501	0.581	0.587	0.512	0.58	0.632	0.533	0.629	0.668	0.535	0.651
181.2	0.606	0.485	0.621	0.601	0.516	0.594	0.619	0.519	0.633	0.608	0.481	0.573	0.598	0.501	0.581	0.586	0.512	0.58	0.632	0.532	0.629	0.667	0.535	0.651
181.4	0.606	0.485	0.62	0.601	0.515	0.593	0.619	0.519	0.633	0.608	0.481	0.572	0.598	0.501	0.581	0.586	0.512	0.58	0.631	0.532	0.629	0.667	0.535	0.651
181.6	0.605	0.485	0.62	0.601	0.515	0.593	0.619	0.518	0.632	0.607	0.481	0.572	0.598	0.501	0.58	0.585	0.512	0.58	0.631	0.532	0.628	0.667	0.535	0.65
181.8	0.605	0.485	0.619	0.601	0.515	0.593	0.618	0.518	0.632	0.606	0.48	0.572	0.598	0.5	0.58	0.585	0.512	0.58	0.63	0.532	0.628	0.666	0.535	0.65
182	0.605	0.484	0.619	0.601	0.514	0.593	0.618	0.518	0.631	0.606	0.48	0.572	0.598	0.5	0.58	0.584	0.512	0.579	0.63	0.532	0.628	0.666	0.535	0.65
182.2	0.604	0.484	0.618	0.601	0.513	0.593	0.618	0.518	0.631	0.605	0.48	0.572	0.598	0.5	0.58	0.583	0.511	0.579	0.629	0.531	0.627	0.666	0.535	0.65
182.4	0.604	0.483	0.618	0.6	0.513	0.593	0.618	0.518	0.631	0.605	0.48	0.571	0.598	0.5	0.58	0.583	0.511	0.579	0.629	0.531	0.627	0.665	0.535	0.649
182.6	0.604	0.483	0.617	0.6	0.513	0.593	0.617	0.518	0.63	0.605	0.48	0.571	0.598	0.5	0.58	0.582	0.511	0.578	0.629	0.531	0.627	0.665	0.534	0.649
182.8	0.604	0.483	0.617	0.6	0.512	0.593	0.617	0.517	0.63	0.604	0.48	0.571	0.598	0.5	0.58	0.582	0.511	0.578	0.628	0.531	0.626	0.665	0.534	0.649
183	0.604	0.483	0.617	0.599	0.512	0.593	0.617	0.517	0.63	0.604	0.48	0.57	0.597	0.499	0.579	0.582	0.51	0.577	0.628	0.531	0.626	0.664	0.534	0.648
183.2	0.603	0.482	0.616	0.599	0.512	0.593	0.616	0.517	0.629	0.605	0.48	0.57	0.597	0.499	0.579	0.582	0.51	0.577	0.628	0.531	0.626	0.664	0.534	0.648
183.4	0.603	0.482	0.616	0.599	0.511	0.593	0.616	0.516	0.629	0.605	0.48	0.57	0.597	0.499	0.579	0.582	0.51	0.577	0.627	0.53	0.625	0.664	0.533	0.647
183.6	0.603	0.482	0.616	0.598	0.511	0.592	0.616	0.516	0.629	0.605	0.48	0.569	0.596	0.499	0.579	0.582	0.509	0.576	0.627	0.53	0.625	0.663	0.533	0.646
183.8	0.603	0.482	0.615	0.598	0.511	0.592	0.615	0.515	0.629	0.605	0.48	0.569	0.596	0.499	0.578	0.582	0.509	0.576	0.626	0.529	0.625	0.663	0.533	0.646
184	0.603	0.481	0.615	0.598	0.511	0.592	0.615	0.515	0.629	0.605	0.48	0.569	0.596	0.499	0.578	0.582	0.509	0.576	0.626	0.529	0.624	0.663	0.532	0.645
184.2	0.603	0.481	0.615	0.598	0.511	0.592	0.615	0.514	0.629	0.605	0.48	0.569	0.596	0.499	0.578	0.582	0.509	0.575	0.626	0.529	0.624	0.662	0.532	0.645
184.4	0.603	0.481	0.615	0.597	0.51	0.591	0.615	0.514	0.629	0.605	0.48	0.569	0.595	0.498	0.578	0.582	0.509	0.575	0.625	0.529	0.624	0.662	0.532	0.644
184.6	0.603	0.481	0.615	0.597	0.51	0.591	0.615	0.514	0.629	0.605	0.48	0.569	0.595	0.498	0.578	0.582	0.509	0.575	0.625	0.529	0.623	0.662	0.532	0.643
184.8	0.603	0.481	0.615	0.597	0.51	0.59	0.615	0.514	0.629	0.604	0.479	0.569	0.595	0.498	0.577	0.582	0.508	0.575	0.625	0.528	0.623	0.662	0.532	0.643
185	0.603	0.481	0.614	0.597	0.51	0.59	0.614	0.514	0.628	0.604	0.479	0.569	0.595	0.498	0.577	0.582	0.508	0.574	0.625	0.528	0.622	0.662	0.531	0.643
185.2	0.602	0.481	0.614	0.596	0.51	0.589	0.614	0.514	0.628	0.604	0.479	0.569	0.594	0.498	0.577	0.582	0.508	0.574	0.625	0.528	0.622	0.662	0.531	0.642
185.4	0.602	0.48	0.614	0.596	0.51	0.589	0.613	0.514	0.627	0.604	0.479	0.569	0.594	0.498	0.577	0.582	0.507	0.574	0.625	0.528	0.622	0.661	0.531	0.642
185.6	0.601	0.48	0.614	0.596	0.51	0.589	0.613	0.515	0.627	0.604	0.479	0.568	0.594	0.498	0.577	0.582	0.507	0.574	0.625	0.528	0.621	0.661	0.53	0.642
185.8	0.601	0.48	0.613	0.596	0.509	0.588	0.613	0.515	0.626	0.603	0.479	0.568	0.593	0.498	0.577	0.581	0.506	0.574	0.625	0.528	0.621	0.661	0.53	0.642
186	0.6	0.48	0.613	0.595	0.509	0.588	0.612	0.515	0.626	0.603	0.478	0.568	0.593	0.497	0.577	0.581	0.506	0.573	0.625	0.528	0.621	0.66	0.53	0.643
186.2	0.6	0.479	0.613	0.595	0.509	0.588	0.612	0.515	0.626	0.603	0.478	0.568	0.593	0.497	0.577	0.581	0.506	0.573	0.625	0.528	0.621	0.66	0.53	0.643
186.4	0.6	0.479	0.613	0.595	0.509	0.588	0.612	0.515	0.625	0.602	0.478	0.568	0.593	0.497	0.577	0.58	0.505	0.573	0.625	0.527	0.62	0.66	0.53	0.642
186.6	0.599	0.479	0.613	0.594	0.509	0.588	0.612	0.514	0.625	0.602	0.478	0.567	0.592	0.497	0.577	0.58	0.505	0.572	0.625	0.527	0.62	0.659	0.529	0.642
186.8	0.599	0.479	0.612	0.594	0.509	0.588	0.611	0.514	0.625	0.602	0.478	0.567	0.592	0.497	0.576	0.58	0.505	0.572	0.625	0.527	0.62	0.658	0.529	0.642
187	0.599	0.479	0.612	0.594	0.508	0.588	0.611	0.513	0.625	0.601	0.478	0.567	0.591	0.497	0.576	0.579	0.505	0.572	0.624	0.526	0.619	0.658	0.529	0.641
187.2	0.599	0.478	0.612	0.593	0.508	0.588	0.611	0.513	0.625	0.601	0.477	0.567	0.591	0.496	0.575	0.579	0.505	0.572	0.624	0.526	0.619	0.657	0.528	0.641
187.4	0.599	0.478	0.612	0.593	0.508	0.588	0.611	0.512	0.625	0.601	0.477	0.567	0.59	0.496	0.575	0.579	0.505	0.572	0.624	0.526	0.619	0.657	0.528	0.641
187.6	0.599	0.478	0.611	0.593	0.508	0.588	0.61	0.512	0.624	0.601	0.477	0.567	0.59	0.496	0.575	0.578	0.504	0.572	0.624	0.526	0.619	0.656	0.528	0.64
187.8	0.599	0.477	0.611	0.592	0.508	0.588	0.61	0.512	0.624	0.6	0.476	0.566	0.59	0.495	0.574	0.578	0.504	0.571	0.623	0.525	0.619	0.656	0.528	0.64
188	0.599	0.477	0.611	0.592	0.508	0.588	0.61	0.512	0.624	0.6	0.476	0.566	0.59	0.495	0.574	0.578	0.504	0.571	0.623	0.525	0.619	0.656	0.528	0.64
188.2	0.599	0.477	0.61	0.591	0.507	0.587	0.61	0.512	0.624	0.599	0.476	0.566	0.59	0.495	0.573	0.578	0.504	0.571	0.623	0.525	0.618	0.656	0.528	0.64
188.4	0.599	0.476	0.61	0.591	0.507	0.587	0.61	0.512	0.624	0.599	0.476	0.566	0.59	0.494	0.573	0.578	0.504	0.571	0.623	0.525	0.618	0.656	0.528	0.64
188.6	0.599	0.476	0.61	0.591	0.507	0.587	0.609	0.511	0.623	0.599	0.475	0.565	0.59	0.494	0.573	0.578	0.504	0.571	0.623	0.525	0.618	0.656	0.528	0.639
188.8	0.599	0.475	0.61	0.591	0.507	0.587	0.609	0.511	0.623	0.599	0.475	0.565	0.59	0.494	0.573	0.578	0.504	0.57	0.623	0.525	0.618	0.655	0.527	0.639
189	0.598	0.475	0.61	0.59	0.506	0.586	0.608	0.511	0.622	0.598	0.475	0.565	0.59	0.494	0.572	0.578	0.504	0.57	0.623	0.525	0.617	0.655	0.527	0.639
189.2	0.598	0.475	0.609	0.59	0.506	0.586	0.608	0.511	0.622	0.598	0.474	0.565	0.59	0.493	0.572	0.578	0.504	0.57	0.622	0.525	0.617	0.655	0.527	0.639
189.4	0.598	0.475	0.609	0.59	0.506	0.586	0.608	0.511	0.622	0.598	0.474	0.564	0.59	0.493	0.572	0.578	0.504	0.57	0.622	0.525	0.617	0.655	0.526	0.639
189.6	0.597	0.476	0.609	0.59	0.506	0.586	0.607	0.511	0.621	0.598	0.474	0.564	0.59	0.493	0.572	0.578	0.504	0.57	0.622	0.525	0.617	0.654	0.526	0.639
189.8	0.597	0.476	0.608	0.59	0.506	0.585	0.607	0.511	0.621	0.598	0.474	0.563	0.59	0.493	0.571	0.578	0.503	0.57	0.622	0.525	0.617	0.654	0.525	0.639
190	0.597	0.476	0.608	0.59	0.506	0.585	0.606	0.511	0.62	0.598	0.474	0.563	0.589	0.493	0.571	0.577	0.503	0.57	0.622	0.524	0.617	0.654	0.525	0.638
190.2	0.597	0.476	0.608	0.59	0.506	0.585	0.606	0.51	0.62	0.598	0.474	0.563	0.589	0.493	0.571	0.577	0.503	0.57	0.622	0.524	0.617	0.654	0.525	0.638
190.4	0.596	0.476	0.607	0.59	0.506	0.585	0.606	0.51	0.62	0.598	0.474	0.562	0.589	0.494	0.571	0.577	0.503	0.57	0.621	0.523	0.616	0.653	0.525	0.638
190.6	0.596	0.476	0.607	0.59	0.506	0.584	0.606	0.509	0.62	0.598	0.474	0.562	0.588	0.494	0.571	0.576	0.503	0.569	0.621	0.523	0.616	0.653	0.524	0.637
190.8	0.596	0.476	0.607	0.59	0.505	0.584	0.606	0.509	0.62	0.598	0.474	0.562	0.588	0.494	0.57	0.576	0.503	0.569	0.621	0.523	0.617	0.652	0.524	0.637
191	0.595	0.476	0.607	0.589	0.505	0.584	0.606	0.508	0.62	0.598	0.474	0.562	0.587	0.493	0.57	0.576	0.502	0.569	0.621	0.522	0.617	0.652	0.524	0.637
191.2	0.595	0.475	0.607	0.589	0.505	0.584	0.606	0.508	0.62	0.598	0.474	0.562	0.587	0.493	0.57	0.575	0.502	0.569	0.621	0.521	0.617	0.652	0.524	0.637
191.4	0.595	0.475	0.606	0.589	0.504	0.584	0.606	0.508	0.62	0.598	0.474	0.562	0.586	0.493	0.57	0.575	0.502	0.569	0.621	0.521	0.617	0.651	0.523	0.636
191.6	0.595	0.475	0.606	0.588	0.504	0.584	0.606	0.507	0.62	0.597	0.473	0.562	0.586	0.492	0.569	0.575	0.502	0.568	0.621	0.521	0.617	0.651	0.523	0.636
191.8	0.594	0.475	0.606	0.588	0.504	0.584	0.606	0.507	0.62	0.597	0.473	0.562	0.585	0.492	0.569	0.575	0.502	0.568	0.62	0.52	0.617	0.651	0.523	0.636
192	0.594	0.474	0.606	0.588	0.503	0.584	0.606	0.507	0.62	0.597	0.473	0.561	0.585	0.492	0.569	0.574	0.502	0.568	0.62	0.52	0.617	0.651	0.523	0.636
192.2	0.594	0.474	0.605	0.587	0.503	0.584	0.606	0.507	0.62	0.596	0.473	0.561	0.585	0.492	0.569	0.574	0.502	0.567	0.62	0.52	0.616	0.65	0.523	0.635
192.4	0.593	0.474	0.605	0.587	0.503	0.584	0.605	0.507	0.62	0.596	0.473	0.561	0.584	0.491	0.569	0.574	0.502	0.567	0.619	0.52	0.616	0.65	0.523	0.635
192.6	0.593	0.474	0.605	0.587	0.503	0.584	0.605	0.507	0.619	0.596	0.472	0.561	0.584	0.491	0.569	0.574	0.501	0.567	0.619	0.52	0.615	0.65	0.523	0.635
192.8	0.593	0.474	0.605	0.586	0.502	0.584	0.605	0.507	0.619	0.595	0.472	0.561	0.585	0.49	0.569	0.573	0.501	0.567	0.619	0.52	0.615	0.65	0.523	0.634
193	0.593	0.474	0.604	0.586	0.502	0.583	0.605	0.507	0.618	0.595	0.472	0.561	0.585	0.49	0.569	0.573	0.501	0.567	0.618	0.52	0.614	0.65	0.522	0.634
193.2	0.593	0.474	0.604	0.585	0.503	0.583	0.604	0.507	0.618	0.595	0.472	0.561	0.585	0.49	0.569	0.573	0.5	0.567	0.618	0.52	0.614	0.649	0.522	0.633
193.4	0.592	0.473	0.604	0.585	0.502	0.583	0.604	0.507	0.617	0.595	0.471	0.561	0.585	0.49	0.568	0.573	0.5	0.566	0.617	0.52	0.613	0.649	0.522	0.633
193.6	0.592	0.473	0.603	0.585	0.502	0.583	0.604	0.507	0.617	0.595	0.471	0.561	0.585	0.491	0.568	0.573	0.5	0.566	0.617	0.52	0.613	0.65	0.521	0.633
193.8	0.592	0.473	0.603	0.585	0.502	0.582	0.604	0.507	0.616	0.595	0.471	0.561	0.585	0.491	0.568	0.573	0.5	0.566	0.617	0.52	0.612	0.65	0.521	0.632
194	0.592	0.473	0.602	0.584	0.502	0.582	0.604	0.506	0.616	0.595	0.471	0.561	0.584	0.491	0.568	0.572	0.499	0.566	0.616	0.519	0.612	0.65	0.521	0.632
194.2	0.592	0.472	0.602	0.584	0.502	0.582	0.604	0.506	0.616	0.595	0.471	0.56	0.584	0.49	0.568	0.572	0.499	0.565	0.616	0.519	0.612	0.649	0.521	0.632
194.4	0.591	0.472	0.602	0.584	0.501	0.581	0.604	0.506	0.616	0.595	0.47	0.56	0.584	0.49	0.568	0.572	0.499	0.565	0.616	0.519	0.611	0.649	0.52	0.632
194.6	0.591	0.472	0.602	0.584	0.501	0.581	0.604	0.506	0.616	0.595	0.47	0.559	0.584	0.49	0.567	0.572	0.499	0.565	0.616	0.518	0.611	0.649	0.52	0.632
194.8	0.591	0.472	0.602	0.584	0.501	0.581	0.603	0.506	0.616	0.595	0.47	0.559	0.584	0.489	0.567	0.572	0.499	0.565	0.616	0.518	0.611	0.649	0.52	0.631
195	0.591	0.472	0.601	0.584	0.501	0.581	0.603	0.505	0.616	0.595	0.47	0.558	0.584	0.489	0.566	0.572	0.499	0.565	0.615	0.518	0.61	0.649	0.519	0.631
195.2	0.591	0.471	0.601	0.584	0.501	0.581	0.603	0.505	0.616	0.594	0.47	0.558	0.583	0.489	0.566	0.572	0.499	0.565	0.615	0.517	0.61	0.649	0.519	0.631
195.4	0.591	0.471	0.601	0.584	0.501	0.58	0.603	0.505	0.616	0.594	0.47	0.558	0.583	0.489	0.566	0.572	0.499	0.564	0.615	0.517	0.61	0.649	0.519	0.63
195.6	0.59	0.471	0.601	0.584	0.5	0.58	0.602	0.504	0.615	0.593	0.47	0.558	0.583	0.488	0.565	0.571	0.499	0.564	0.615	0.517	0.609	0.648	0.519	0.63
195.8	0.59	0.471	0.601	0.584	0.5	0.58	0.602	0.504	0.615	0.593	0.47	0.557	0.582	0.488	0.565	0.571	0.499	0.564	0.614	0.518	0.609	0.648	0.518	0.629
196	0.59	0.47	0.6	0.584	0.5	0.58	0.602	0.504	0.615	0.593	0.47	0.557	0.582	0.488	0.564	0.571	0.499	0.564	0.614	0.518	0.609	0.648	0.518	0.629
196.2	0.59	0.471	0.6	0.584	0.5	0.58	0.601	0.504	0.615	0.592	0.47	0.557	0.582	0.487	0.564	0.57	0.499	0.563	0.614	0.518	0.609	0.647	0.518	0.628
196.4	0.59	0.471	0.6	0.584	0.5	0.58	0.601	0.504	0.615	0.592	0.47	0.557	0.582	0.487	0.564	0.57	0.499	0.563	0.614	0.518	0.608	0.647	0.518	0.628
196.6	0.59	0.471	0.599	0.584	0.5	0.58	0.6	0.504	0.615	0.591	0.469	0.557	0.582	0.487	0.564	0.569	0.499	0.563	0.614	0.518	0.608	0.646	0.518	0.627
196.8	0.59	0.471	0.599	0.584	0.5	0.58	0.6	0.504	0.614	0.591	0.469	0.557	0.582	0.487	0.564	0.569	0.498	0.563	0.613	0.518	0.608	0.646	0.518	0.627
197	0.59	0.471	0.599	0.583	0.5	0.58	0.6	0.504	0.614	0.591	0.469	0.557	0.581	0.487	0.564	0.569	0.498	0.563	0.613	0.518	0.608	0.646	0.518	0.627
197.2	0.589	0.471	0.599	0.583	0.499	0.579	0.6	0.503	0.614	0.591	0.469	0.557	0.581	0.487	0.564	0.569	0.498	0.563	0.613	0.518	0.608	0.646	0.518	0.626
197.4	0.589	0.471	0.598	0.583	0.499	0.579	0.599	0.503	0.614	0.59	0.469	0.557	0.581	0.487	0.563	0.569	0.498	0.563	0.613	0.518	0.608	0.646	0.518	0.626
197.6	0.589	0.471	0.598	0.583	0.499	0.579	0.599	0.503	0.614	0.59	0.468	0.557	0.581	0.487	0.564	0.569	0.498	0.563	0.613	0.517	0.608	0.645	0.518	0.626
197.8	0.589	0.471	0.598	0.582	0.499	0.579	0.599	0.503	0.613	0.59	0.468	0.557	0.581	0.487	0.564	0.569	0.498	0.563	0.613	0.517	0.608	0.645	0.518	0.626
198	0.589	0.471	0.598	0.582	0.498	0.579	0.598	0.503	0.613	0.59	0.468	0.557	0.58	0.487	0.564	0.569	0.498	0.563	0.613	0.517	0.608	0.645	0.517	0.626
198.2	0.588	0.471	0.598	0.581	0.498	0.578	0.598	0.503	0.613	0.59	0.468	0.557	0.58	0.487	0.564	0.569	0.498	0.563	0.613	0.516	0.608	0.644	0.517	0.626
198.4	0.588	0.471	0.598	0.581	0.498	0.578	0.598	0.502	0.613	0.59	0.468	0.557	0.58	0.487	0.564	0.569	0.497	0.563	0.613	0.516	0.608	0.644	0.517	0.626
198.6	0.588	0.471	0.598	0.581	0.498	0.578	0.597	0.502	0.613	0.59	0.467	0.557	0.58	0.487	0.564	0.569	0.497	0.563	0.613	0.516	0.608	0.643	0.517	0.626
198.8	0.588	0.47	0.598	0.58	0.498	0.578	0.597	0.502	0.613	0.59	0.467	0.556	0.58	0.487	0.564	0.569	0.497	0.563	0.613	0.516	0.607	0.643	0.516	0.626
199	0.587	0.47	0.598	0.58	0.498	0.578	0.597	0.502	0.613	0.59	0.467	0.556	0.58	0.487	0.563	0.569	0.496	0.563	0.613	0.516	0.607	0.643	0.516	0.626
199.2	0.587	0.469	0.598	0.58	0.498	0.577	0.596	0.501	0.613	0.589	0.467	0.556	0.579	0.487	0.563	0.569	0.496	0.562	0.613	0.516	0.607	0.642	0.516	0.625
199.4	0.587	0.469	0.598	0.58	0.497	0.577	0.596	0.501	0.612	0.589	0.467	0.555	0.579	0.487	0.563	0.569	0.496	0.562	0.612	0.515	0.606	0.642	0.515	0.625
199.6	0.587	0.468	0.598	0.58	0.497	0.577	0.596	0.501	0.612	0.589	0.467	0.555	0.579	0.487	0.563	0.569	0.496	0.562	0.612	0.515	0.606	0.641	0.515	0.625
199.8	0.587	0.468	0.598	0.581	0.497	0.577	0.596	0.5	0.612	0.589	0.467	0.555	0.579	0.486	0.562	0.569	0.496	0.562	0.612	0.515	0.606	0.641	0.515	0.624
200	0.586	0.468	0.598	0.581	0.497	0.577	0.596	0.5	0.611	0.589	0.467	0.554	0.579	0.486	0.562	0.568	0.496	0.561	0.611	0.515	0.606	0.641	0.515	0.624
200.2	0.586	0.468	0.598	0.581	0.497	0.577	0.595	0.5	0.611	0.588	0.467	0.554	0.579	0.486	0.562	0.568	0.496	0.561	0.611	0.515	0.606	0.64	0.514	0.624
200.4	0.586	0.468	0.598	0.581	0.497	0.577	0.595	0.5	0.611	0.588	0.467	0.554	0.579	0.486	0.561	0.568	0.496	0.56	0.611	0.515	0.606	0.64	0.514	0.624
200.6	0.586	0.468	0.597	0.581	0.497	0.576	0.595	0.5	0.61	0.588	0.467	0.554	0.579	0.486	0.561	0.568	0.496	0.56	0.611	0.515	0.606	0.64	0.514	0.623
200.8	0.585	0.468	0.597	0.581	0.497	0.576	0.595	0.5	0.61	0.588	0.466	0.554	0.578	0.485	0.56	0.567	0.495	0.56	0.611	0.514	0.606	0.64	0.514	0.623
201	0.585	0.468	0.597	0.58	0.497	0.576	0.595	0.5	0.61	0.588	0.466	0.554	0.578	0.485	0.56	0.567	0.495	0.559	0.611	0.514	0.605	0.64	0.514	0.623
201.2	0.585	0.468	0.596	0.58	0.496	0.576	0.594	0.5	0.61	0.587	0.466	0.554	0.578	0.485	0.56	0.567	0.495	0.559	0.611	0.514	0.605	0.64	0.513	0.623
201.4	0.585	0.467	0.596	0.579	0.496	0.575	0.594	0.5	0.61	0.587	0.466	0.554	0.578	0.484	0.56	0.567	0.495	0.559	0.611	0.513	0.605	0.64	0.513	0.623
201.6	0.585	0.467	0.595	0.579	0.496	0.575	0.594	0.499	0.61	0.587	0.466	0.553	0.578	0.484	0.56	0.566	0.494	0.559	0.61	0.513	0.605	0.64	0.513	0.623
201.8	0.585	0.467	0.595	0.578	0.495	0.575	0.593	0.499	0.61	0.587	0.466	0.553	0.578	0.484	0.559	0.566	0.494	0.559	0.61	0.513	0.604	0.64	0.513	0.623
202	0.584	0.467	0.595	0.578	0.495	0.574	0.593	0.499	0.61	0.587	0.466	0.553	0.578	0.484	0.559	0.566	0.494	0.559	0.61	0.512	0.604	0.64	0.513	0.623
202.2	0.584	0.467	0.594	0.578	0.494	0.574	0.593	0.499	0.61	0.586	0.466	0.553	0.578	0.483	0.559	0.565	0.493	0.559	0.61	0.512	0.604	0.639	0.512	0.623
202.4	0.584	0.467	0.594	0.577	0.494	0.574	0.593	0.499	0.61	0.586	0.465	0.553	0.578	0.483	0.559	0.565	0.493	0.559	0.609	0.512	0.603	0.639	0.512	0.623
202.6	0.584	0.467	0.594	0.577	0.494	0.574	0.593	0.499	0.61	0.587	0.465	0.553	0.578	0.483	0.559	0.565	0.493	0.559	0.609	0.511	0.603	0.638	0.512	0.622
202.8	0.584	0.467	0.594	0.577	0.494	0.574	0.593	0.499	0.61	0.587	0.465	0.552	0.578	0.483	0.559	0.564	0.493	0.559	0.608	0.511	0.603	0.638	0.512	0.622
203	0.583	0.467	0.594	0.576	0.494	0.574	0.593	0.499	0.61	0.587	0.465	0.552	0.578	0.483	0.559	0.564	0.492	0.558	0.608	0.511	0.603	0.638	0.512	0.622
203.2	0.583	0.467	0.594	0.576	0.494	0.574	0.592	0.498	0.61	0.587	0.465	0.552	0.578	0.482	0.56	0.564	0.492	0.558	0.608	0.511	0.603	0.638	0.512	0.622
203.4	0.583	0.467	0.593	0.576	0.494	0.574	0.592	0.498	0.609	0.587	0.465	0.552	0.577	0.482	0.56	0.564	0.492	0.558	0.607	0.511	0.603	0.638	0.512	0.622
203.6	0.582	0.467	0.593	0.576	0.494	0.574	0.592	0.498	0.609	0.587	0.465	0.552	0.577	0.482	0.56	0.564	0.492	0.558	0.607	0.511	0.603	0.637	0.512	0.622
203.8	0.582	0.467	0.593	0.576	0.494	0.574	0.592	0.498	0.609	0.587	0.465	0.552	0.577	0.482	0.559	0.564	0.492	0.557	0.606	0.51	0.603	0.637	0.512	0.621
204	0.582	0.467	0.592	0.576	0.494	0.573	0.592	0.497	0.608	0.587	0.465	0.551	0.577	0.482	0.559	0.564	0.492	0.557	0.606	0.51	0.603	0.637	0.512	0.621
204.2	0.581	0.467	0.592	0.576	0.494	0.573	0.592	0.497	0.608	0.586	0.465	0.551	0.576	0.482	0.559	0.564	0.491	0.557	0.606	0.51	0.603	0.637	0.511	0.621
204.4	0.581	0.467	0.592	0.576	0.494	0.573	0.592	0.497	0.608	0.586	0.465	0.551	0.576	0.482	0.558	0.565	0.491	0.557	0.606	0.51	0.602	0.637	0.511	0.621
204.6	0.581	0.467	0.592	0.575	0.494	0.573	0.592	0.497	0.607	0.586	0.465	0.551	0.576	0.482	0.558	0.565	0.491	0.557	0.607	0.51	0.602	0.637	0.511	0.621
204.8	0.581	0.466	0.592	0.575	0.494	0.573	0.592	0.497	0.607	0.585	0.465	0.551	0.576	0.482	0.557	0.565	0.491	0.557	0.607	0.51	0.602	0.637	0.511	0.621
205	0.581	0.466	0.592	0.575	0.493	0.572	0.592	0.496	0.606	0.585	0.465	0.551	0.575	0.482	0.557	0.565	0.491	0.557	0.607	0.51	0.602	0.637	0.51	0.62
205.2	0.581	0.466	0.592	0.575	0.493	0.572	0.591	0.496	0.606	0.585	0.465	0.551	0.575	0.482	0.557	0.565	0.49	0.557	0.608	0.51	0.602	0.637	0.51	0.62
205.4	0.581	0.466	0.592	0.575	0.493	0.572	0.591	0.496	0.606	0.584	0.465	0.551	0.575	0.482	0.556	0.564	0.49	0.557	0.608	0.509	0.601	0.637	0.51	0.62
205.6	0.581	0.466	0.592	0.575	0.493	0.572	0.591	0.496	0.606	0.584	0.465	0.551	0.575	0.482	0.556	0.564	0.491	0.557	0.608	0.509	0.601	0.637	0.509	0.62
205.8	0.581	0.466	0.592	0.575	0.493	0.572	0.591	0.496	0.606	0.583	0.464	0.551	0.575	0.482	0.556	0.564	0.491	0.557	0.608	0.509	0.601	0.637	0.509	0.619
206	0.581	0.465	0.592	0.574	0.492	0.572	0.591	0.496	0.606	0.583	0.464	0.551	0.575	0.482	0.555	0.564	0.491	0.557	0.608	0.509	0.601	0.637	0.509	0.619
206.2	0.581	0.465	0.592	0.574	0.492	0.572	0.591	0.496	0.606	0.583	0.464	0.55	0.575	0.482	0.555	0.564	0.491	0.557	0.607	0.509	0.601	0.637	0.509	0.618
206.4	0.581	0.465	0.592	0.574	0.492	0.573	0.591	0.496	0.605	0.583	0.464	0.55	0.575	0.482	0.555	0.564	0.491	0.556	0.607	0.509	0.601	0.637	0.509	0.618
206.6	0.58	0.465	0.592	0.574	0.492	0.573	0.59	0.496	0.605	0.583	0.464	0.55	0.575	0.482	0.555	0.564	0.491	0.556	0.606	0.509	0.601	0.636	0.51	0.617
206.8	0.58	0.464	0.591	0.573	0.492	0.573	0.59	0.496	0.605	0.583	0.464	0.55	0.575	0.482	0.555	0.564	0.491	0.555	0.606	0.509	0.601	0.636	0.51	0.617
207	0.58	0.464	0.591	0.573	0.491	0.572	0.59	0.496	0.605	0.583	0.464	0.55	0.575	0.482	0.555	0.563	0.491	0.555	0.605	0.509	0.601	0.636	0.51	0.617
207.2	0.58	0.464	0.591	0.573	0.491	0.572	0.59	0.496	0.605	0.583	0.464	0.55	0.575	0.482	0.555	0.563	0.49	0.555	0.605	0.509	0.6	0.636	0.51	0.617
207.4	0.58	0.463	0.59	0.573	0.491	0.572	0.589	0.495	0.605	0.583	0.464	0.549	0.575	0.482	0.555	0.563	0.49	0.555	0.604	0.509	0.6	0.635	0.51	0.616
207.6	0.579	0.463	0.59	0.572	0.491	0.571	0.589	0.495	0.605	0.583	0.464	0.549	0.574	0.482	0.555	0.562	0.49	0.555	0.604	0.509	0.6	0.635	0.51	0.616
207.8	0.579	0.463	0.589	0.572	0.491	0.571	0.589	0.495	0.605	0.583	0.464	0.549	0.574	0.482	0.555	0.562	0.49	0.554	0.604	0.509	0.6	0.634	0.51	0.616
208	0.579	0.463	0.589	0.572	0.49	0.57	0.589	0.495	0.604	0.583	0.463	0.549	0.574	0.482	0.555	0.562	0.49	0.554	0.603	0.509	0.6	0.634	0.51	0.616
208.2	0.579	0.463	0.589	0.571	0.49	0.57	0.589	0.495	0.604	0.583	0.463	0.549	0.574	0.481	0.554	0.561	0.49	0.554	0.603	0.509	0.6	0.633	0.509	0.616
208.4	0.578	0.463	0.589	0.571	0.49	0.57	0.588	0.495	0.604	0.583	0.463	0.548	0.573	0.481	0.554	0.561	0.49	0.553	0.603	0.509	0.599	0.633	0.509	0.616
208.6	0.578	0.463	0.589	0.571	0.49	0.57	0.588	0.495	0.604	0.583	0.463	0.548	0.573	0.48	0.554	0.561	0.49	0.553	0.603	0.508	0.599	0.633	0.508	0.616
208.8	0.578	0.463	0.589	0.571	0.49	0.569	0.588	0.494	0.604	0.583	0.462	0.548	0.572	0.48	0.554	0.56	0.489	0.553	0.604	0.508	0.599	0.632	0.508	0.616
209	0.578	0.463	0.588	0.57	0.49	0.569	0.588	0.494	0.604	0.583	0.462	0.548	0.572	0.48	0.554	0.56	0.489	0.553	0.604	0.508	0.598	0.632	0.507	0.616
209.2	0.578	0.463	0.588	0.57	0.49	0.569	0.587	0.494	0.604	0.582	0.462	0.548	0.572	0.479	0.554	0.56	0.489	0.552	0.604	0.507	0.598	0.632	0.507	0.616
209.4	0.578	0.463	0.588	0.57	0.491	0.569	0.588	0.494	0.604	0.582	0.461	0.548	0.571	0.479	0.554	0.56	0.488	0.552	0.604	0.507	0.598	0.631	0.506	0.616
209.6	0.578	0.463	0.588	0.57	0.491	0.568	0.588	0.494	0.604	0.581	0.461	0.548	0.571	0.479	0.554	0.56	0.488	0.552	0.604	0.507	0.598	0.631	0.506	0.616
209.8	0.578	0.463	0.588	0.57	0.49	0.568	0.588	0.494	0.604	0.581	0.46	0.548	0.571	0.479	0.553	0.56	0.488	0.552	0.603	0.506	0.598	0.631	0.506	0.616
210	0.578	0.463	0.587	0.57	0.49	0.568	0.588	0.494	0.604	0.58	0.46	0.548	0.571	0.479	0.553	0.56	0.488	0.552	0.603	0.506	0.598	0.63	0.505	0.615
210.2	0.578	0.462	0.587	0.57	0.49	0.568	0.588	0.494	0.604	0.58	0.46	0.548	0.571	0.479	0.553	0.56	0.488	0.551	0.603	0.506	0.597	0.63	0.505	0.615
210.4	0.578	0.462	0.587	0.57	0.49	0.568	0.588	0.494	0.604	0.58	0.46	0.548	0.571	0.478	0.553	0.56	0.488	0.551	0.603	0.506	0.597	0.63	0.505	0.615
210.6	0.578	0.462	0.587	0.569	0.49	0.568	0.587	0.494	0.604	0.58	0.46	0.548	0.571	0.478	0.553	0.56	0.488	0.551	0.603	0.506	0.597	0.63	0.504	0.614
210.8	0.578	0.462	0.586	0.569	0.49	0.568	0.587	0.494	0.603	0.58	0.46	0.548	0.571	0.478	0.553	0.56	0.488	0.551	0.603	0.506	0.597	0.63	0.504	0.614
211	0.578	0.462	0.586	0.569	0.489	0.568	0.587	0.494	0.603	0.58	0.46	0.548	0.571	0.478	0.553	0.56	0.488	0.551	0.603	0.506	0.597	0.63	0.504	0.614
211.2	0.578	0.462	0.586	0.569	0.489	0.567	0.587	0.494	0.603	0.58	0.46	0.548	0.57	0.478	0.552	0.56	0.487	0.551	0.603	0.506	0.596	0.629	0.504	0.613
211.4	0.578	0.462	0.586	0.569	0.489	0.567	0.586	0.493	0.602	0.58	0.46	0.548	0.57	0.478	0.552	0.56	0.487	0.551	0.603	0.507	0.596	0.629	0.504	0.613
211.6	0.578	0.461	0.586	0.569	0.489	0.567	0.586	0.493	0.602	0.58	0.46	0.548	0.57	0.478	0.552	0.56	0.487	0.551	0.603	0.507	0.596	0.629	0.504	0.612
211.8	0.577	0.461	0.586	0.569	0.489	0.567	0.586	0.493	0.601	0.58	0.46	0.547	0.57	0.477	0.552	0.56	0.487	0.551	0.603	0.507	0.596	0.629	0.504	0.612
212	0.577	0.461	0.586	0.569	0.489	0.567	0.586	0.493	0.601	0.58	0.46	0.547	0.57	0.477	0.552	0.56	0.487	0.551	0.603	0.507	0.596	0.629	0.504	0.612
212.2	0.576	0.461	0.586	0.569	0.489	0.567	0.585	0.492	0.601	0.58	0.46	0.546	0.57	0.477	0.551	0.56	0.487	0.551	0.603	0.507	0.596	0.629	0.504	0.612
212.4	0.576	0.46	0.586	0.569	0.489	0.567	0.585	0.492	0.601	0.58	0.46	0.546	0.57	0.477	0.551	0.56	0.487	0.551	0.603	0.507	0.596	0.629	0.504	0.612
212.6	0.575	0.46	0.586	0.569	0.489	0.567	0.585	0.492	0.6	0.58	0.46	0.545	0.57	0.477	0.551	0.56	0.486	0.551	0.603	0.506	0.595	0.629	0.504	0.611
212.8	0.575	0.46	0.586	0.569	0.489	0.567	0.585	0.491	0.6	0.58	0.46	0.545	0.569	0.477	0.551	0.56	0.486	0.551	0.602	0.506	0.595	0.629	0.504	0.611
213	0.575	0.46	0.586	0.569	0.489	0.567	0.585	0.491	0.6	0.58	0.46	0.544	0.569	0.477	0.55	0.56	0.486	0.55	0.602	0.506	0.595	0.629	0.504	0.611
213.2	0.575	0.46	0.586	0.569	0.489	0.567	0.585	0.491	0.6	0.58	0.459	0.544	0.569	0.477	0.55	0.559	0.485	0.55	0.602	0.505	0.595	0.629	0.504	0.611
213.4	0.574	0.46	0.586	0.568	0.489	0.567	0.585	0.49	0.6	0.58	0.459	0.544	0.569	0.477	0.55	0.559	0.485	0.55	0.602	0.505	0.595	0.628	0.503	0.611
213.6	0.574	0.459	0.585	0.568	0.489	0.567	0.585	0.49	0.599	0.58	0.458	0.544	0.568	0.477	0.55	0.559	0.485	0.55	0.602	0.505	0.595	0.628	0.503	0.611
213.8	0.574	0.459	0.585	0.568	0.489	0.567	0.585	0.49	0.599	0.579	0.458	0.544	0.568	0.477	0.55	0.559	0.485	0.55	0.601	0.504	0.595	0.628	0.503	0.611
214	0.574	0.459	0.584	0.567	0.489	0.567	0.585	0.491	0.599	0.579	0.458	0.544	0.568	0.477	0.55	0.559	0.486	0.55	0.601	0.504	0.595	0.628	0.503	0.611
214.2	0.574	0.459	0.584	0.567	0.489	0.567	0.585	0.491	0.599	0.578	0.458	0.544	0.568	0.477	0.55	0.558	0.486	0.55	0.601	0.504	0.595	0.627	0.502	0.611
214.4	0.574	0.459	0.584	0.567	0.489	0.567	0.584	0.491	0.598	0.578	0.458	0.544	0.567	0.477	0.549	0.558	0.485	0.55	0.601	0.504	0.595	0.627	0.502	0.611
214.6	0.574	0.459	0.584	0.566	0.489	0.567	0.584	0.491	0.598	0.577	0.458	0.544	0.567	0.477	0.549	0.557	0.485	0.55	0.601	0.504	0.595	0.627	0.502	0.61
214.8	0.574	0.459	0.584	0.566	0.489	0.567	0.584	0.491	0.598	0.577	0.458	0.545	0.567	0.477	0.549	0.557	0.485	0.55	0.601	0.504	0.595	0.627	0.502	0.61
215	0.574	0.459	0.583	0.566	0.489	0.567	0.583	0.491	0.598	0.576	0.458	0.545	0.567	0.477	0.549	0.557	0.485	0.55	0.6	0.504	0.595	0.627	0.502	0.61
215.2	0.574	0.459	0.583	0.566	0.489	0.566	0.583	0.492	0.598	0.575	0.458	0.545	0.567	0.477	0.549	0.556	0.485	0.55	0.6	0.504	0.594	0.626	0.502	0.61
215.4	0.574	0.46	0.583	0.567	0.489	0.566	0.583	0.492	0.598	0.575	0.458	0.545	0.566	0.477	0.548	0.556	0.484	0.55	0.6	0.504	0.594	0.626	0.502	0.609
215.6	0.574	0.46	0.583	0.567	0.489	0.566	0.582	0.492	0.597	0.575	0.458	0.545	0.566	0.477	0.548	0.556	0.484	0.55	0.599	0.504	0.594	0.626	0.502	0.609
215.8	0.574	0.46	0.583	0.567	0.489	0.565	0.582	0.491	0.597	0.574	0.458	0.545	0.566	0.477	0.548	0.556	0.484	0.55	0.599	0.504	0.593	0.625	0.502	0.608
216	0.574	0.459	0.583	0.567	0.489	0.565	0.582	0.491	0.597	0.574	0.458	0.545	0.567	0.477	0.548	0.556	0.484	0.55	0.599	0.505	0.593	0.625	0.501	0.608
216.2	0.573	0.459	0.584	0.567	0.489	0.565	0.582	0.491	0.597	0.574	0.458	0.545	0.567	0.477	0.548	0.556	0.483	0.55	0.598	0.505	0.593	0.625	0.501	0.608
216.4	0.573	0.459	0.584	0.567	0.488	0.565	0.582	0.49	0.597	0.574	0.458	0.545	0.567	0.477	0.548	0.556	0.483	0.549	0.598	0.504	0.593	0.625	0.501	0.608
216.6	0.573	0.459	0.584	0.567	0.488	0.565	0.582	0.49	0.597	0.575	0.458	0.544	0.567	0.477	0.548	0.556	0.483	0.549	0.598	0.504	0.592	0.624	0.501	0.607
216.8	0.573	0.459	0.584	0.567	0.488	0.565	0.582	0.49	0.597	0.575	0.458	0.544	0.567	0.477	0.548	0.556	0.483	0.549	0.598	0.504	0.592	0.624	0.501	0.607
217	0.573	0.459	0.584	0.567	0.487	0.565	0.582	0.489	0.597	0.576	0.458	0.544	0.567	0.477	0.548	0.556	0.482	0.548	0.598	0.504	0.592	0.624	0.5	0.607
217.2	0.573	0.459	0.584	0.567	0.487	0.565	0.582	0.489	0.597	0.576	0.457	0.543	0.567	0.477	0.548	0.556	0.483	0.547	0.598	0.504	0.592	0.624	0.5	0.607
217.4	0.573	0.458	0.584	0.567	0.487	0.565	0.581	0.489	0.597	0.576	0.457	0.543	0.567	0.476	0.548	0.556	0.483	0.547	0.597	0.503	0.592	0.623	0.5	0.607
217.6	0.573	0.458	0.584	0.567	0.486	0.565	0.581	0.489	0.596	0.576	0.457	0.543	0.567	0.476	0.548	0.556	0.483	0.546	0.598	0.503	0.592	0.623	0.5	0.606
217.8	0.573	0.458	0.583	0.567	0.486	0.565	0.581	0.489	0.596	0.576	0.457	0.543	0.567	0.476	0.548	0.556	0.483	0.546	0.598	0.503	0.592	0.623	0.5	0.606
218	0.573	0.458	0.583	0.567	0.486	0.565	0.581	0.488	0.596	0.576	0.456	0.542	0.566	0.476	0.548	0.556	0.483	0.546	0.598	0.502	0.592	0.623	0.5	0.606
218.2	0.572	0.457	0.583	0.567	0.486	0.565	0.581	0.488	0.595	0.575	0.456	0.542	0.566	0.475	0.547	0.555	0.484	0.546	0.598	0.502	0.592	0.624	0.5	0.606
218.4	0.572	0.457	0.583	0.566	0.485	0.565	0.581	0.488	0.595	0.575	0.456	0.542	0.566	0.475	0.547	0.555	0.484	0.546	0.597	0.502	0.592	0.624	0.5	0.607
218.6	0.572	0.457	0.582	0.566	0.485	0.565	0.58	0.488	0.595	0.575	0.456	0.542	0.566	0.475	0.547	0.555	0.484	0.546	0.597	0.502	0.592	0.623	0.499	0.607
218.8	0.573	0.457	0.582	0.566	0.485	0.564	0.58	0.488	0.594	0.575	0.456	0.542	0.565	0.475	0.547	0.555	0.484	0.546	0.597	0.502	0.592	0.623	0.499	0.607
219	0.573	0.457	0.582	0.566	0.485	0.564	0.58	0.488	0.594	0.575	0.456	0.542	0.565	0.475	0.546	0.554	0.484	0.547	0.597	0.502	0.592	0.623	0.499	0.606
219.2	0.573	0.457	0.582	0.565	0.484	0.564	0.58	0.487	0.594	0.575	0.456	0.542	0.565	0.475	0.546	0.554	0.484	0.547	0.597	0.501	0.592	0.623	0.498	0.606
219.4	0.573	0.457	0.581	0.565	0.484	0.564	0.579	0.487	0.594	0.575	0.456	0.541	0.564	0.474	0.546	0.554	0.484	0.547	0.597	0.501	0.592	0.622	0.498	0.606
219.6	0.573	0.457	0.581	0.565	0.484	0.563	0.579	0.487	0.594	0.575	0.455	0.541	0.564	0.474	0.546	0.554	0.484	0.548	0.597	0.501	0.592	0.622	0.498	0.606
219.8	0.573	0.457	0.581	0.565	0.484	0.563	0.579	0.487	0.594	0.575	0.455	0.541	0.564	0.474	0.546	0.554	0.484	0.548	0.596	0.501	0.591	0.622	0.497	0.606
220	0.572	0.457	0.581	0.564	0.484	0.563	0.579	0.487	0.594	0.575	0.455	0.541	0.564	0.474	0.546	0.554	0.484	0.548	0.596	0.5	0.591	0.621	0.497	0.606
220.2	0.572	0.457	0.581	0.564	0.484	0.563	0.579	0.486	0.594	0.575	0.455	0.541	0.563	0.474	0.546	0.554	0.483	0.548	0.596	0.5	0.591	0.621	0.497	0.606
220.4	0.572	0.457	0.58	0.564	0.484	0.563	0.579	0.486	0.594	0.575	0.455	0.541	0.563	0.474	0.546	0.554	0.483	0.547	0.596	0.5	0.591	0.62	0.497	0.605
220.6	0.572	0.457	0.58	0.564	0.484	0.562	0.579	0.486	0.594	0.575	0.455	0.541	0.563	0.474	0.546	0.554	0.483	0.547	0.596	0.5	0.59	0.62	0.497	0.605
220.8	0.571	0.457	0.58	0.564	0.483	0.562	0.579	0.486	0.594	0.575	0.455	0.541	0.563	0.474	0.546	0.554	0.483	0.546	0.595	0.5	0.59	0.62	0.497	0.605
221	0.571	0.457	0.58	0.564	0.483	0.562	0.578	0.486	0.594	0.574	0.455	0.541	0.563	0.474	0.545	0.554	0.482	0.546	0.595	0.499	0.59	0.62	0.497	0.605
221.2	0.57	0.457	0.58	0.564	0.483	0.561	0.578	0.486	0.594	0.574	0.455	0.541	0.563	0.473	0.545	0.554	0.482	0.545	0.595	0.499	0.589	0.62	0.497	0.605
221.4	0.57	0.457	0.58	0.565	0.483	0.561	0.578	0.486	0.594	0.574	0.455	0.541	0.563	0.473	0.545	0.554	0.482	0.545	0.595	0.499	0.589	0.62	0.497	0.605
221.6	0.569	0.456	0.58	0.565	0.483	0.561	0.578	0.486	0.593	0.574	0.455	0.541	0.563	0.473	0.545	0.554	0.482	0.545	0.595	0.499	0.588	0.62	0.497	0.604
221.8	0.569	0.456	0.58	0.565	0.483	0.561	0.577	0.486	0.593	0.573	0.455	0.541	0.563	0.473	0.545	0.554	0.482	0.544	0.595	0.499	0.588	0.621	0.497	0.604
222	0.569	0.456	0.58	0.564	0.483	0.561	0.577	0.486	0.593	0.573	0.455	0.541	0.563	0.472	0.545	0.554	0.482	0.544	0.595	0.499	0.588	0.621	0.497	0.604
222.2	0.568	0.456	0.579	0.564	0.483	0.56	0.577	0.486	0.593	0.573	0.455	0.541	0.564	0.472	0.545	0.554	0.482	0.544	0.595	0.499	0.587	0.621	0.497	0.604
222.4	0.568	0.456	0.579	0.564	0.483	0.56	0.577	0.486	0.593	0.572	0.455	0.541	0.564	0.472	0.545	0.554	0.481	0.544	0.595	0.499	0.587	0.621	0.496	0.604
222.6	0.568	0.455	0.579	0.564	0.483	0.56	0.577	0.486	0.592	0.572	0.455	0.54	0.564	0.471	0.545	0.554	0.481	0.544	0.595	0.499	0.587	0.62	0.496	0.604
222.8	0.568	0.455	0.579	0.564	0.483	0.56	0.577	0.486	0.592	0.572	0.455	0.54	0.563	0.471	0.545	0.554	0.481	0.544	0.595	0.499	0.587	0.62	0.496	0.604
223	0.568	0.455	0.579	0.564	0.483	0.559	0.577	0.486	0.592	0.572	0.455	0.54	0.563	0.471	0.545	0.554	0.481	0.544	0.595	0.499	0.587	0.62	0.496	0.604
223.2	0.568	0.455	0.579	0.564	0.483	0.559	0.577	0.486	0.592	0.571	0.455	0.54	0.562	0.471	0.544	0.553	0.481	0.544	0.595	0.499	0.588	0.619	0.496	0.604
223.4	0.568	0.455	0.579	0.565	0.483	0.559	0.577	0.486	0.592	0.571	0.455	0.54	0.562	0.471	0.544	0.553	0.481	0.544	0.595	0.499	0.588	0.619	0.496	0.604
223.6	0.568	0.454	0.579	0.565	0.482	0.559	0.577	0.486	0.592	0.571	0.454	0.539	0.561	0.471	0.544	0.553	0.481	0.545	0.595	0.499	0.588	0.619	0.496	0.603
223.8	0.568	0.454	0.578	0.564	0.483	0.56	0.577	0.485	0.592	0.571	0.454	0.539	0.561	0.471	0.544	0.553	0.481	0.545	0.595	0.499	0.588	0.618	0.496	0.603
224	0.568	0.454	0.578	0.564	0.482	0.56	0.577	0.485	0.592	0.571	0.454	0.539	0.561	0.471	0.544	0.552	0.481	0.545	0.595	0.499	0.588	0.618	0.495	0.603
224.2	0.568	0.454	0.578	0.564	0.482	0.56	0.577	0.485	0.592	0.571	0.454	0.539	0.561	0.471	0.544	0.552	0.481	0.545	0.594	0.499	0.588	0.618	0.495	0.602
224.4	0.568	0.454	0.578	0.564	0.482	0.56	0.577	0.485	0.592	0.571	0.454	0.539	0.561	0.471	0.543	0.552	0.481	0.545	0.594	0.499	0.588	0.617	0.495	0.602
224.6	0.568	0.453	0.578	0.564	0.482	0.56	0.577	0.484	0.592	0.571	0.454	0.539	0.561	0.471	0.543	0.552	0.481	0.545	0.594	0.498	0.588	0.617	0.495	0.602
224.8	0.568	0.453	0.577	0.563	0.482	0.56	0.577	0.484	0.592	0.571	0.454	0.539	0.561	0.471	0.543	0.552	0.48	0.544	0.594	0.498	0.587	0.617	0.494	0.602
225	0.568	0.453	0.577	0.563	0.481	0.561	0.576	0.484	0.592	0.571	0.454	0.539	0.561	0.471	0.542	0.552	0.48	0.544	0.593	0.498	0.587	0.617	0.494	0.601
225.2	0.568	0.453	0.576	0.563	0.481	0.561	0.576	0.484	0.592	0.571	0.454	0.539	0.561	0.471	0.542	0.552	0.48	0.544	0.593	0.498	0.587	0.617	0.494	0.601
225.4	0.568	0.453	0.576	0.563	0.481	0.561	0.575	0.484	0.592	0.571	0.453	0.539	0.561	0.471	0.542	0.552	0.48	0.544	0.593	0.497	0.586	0.617	0.494	0.601
225.6	0.567	0.453	0.576	0.563	0.481	0.561	0.575	0.483	0.592	0.571	0.453	0.539	0.561	0.471	0.542	0.552	0.48	0.544	0.592	0.497	0.586	0.617	0.494	0.601
225.8	0.567	0.453	0.575	0.563	0.481	0.561	0.575	0.483	0.592	0.571	0.453	0.539	0.561	0.471	0.542	0.552	0.48	0.543	0.592	0.497	0.586	0.617	0.494	0.601
226	0.567	0.453	0.575	0.563	0.48	0.561	0.574	0.483	0.592	0.571	0.453	0.539	0.561	0.47	0.542	0.552	0.48	0.543	0.592	0.497	0.586	0.617	0.494	0.6
226.2	0.567	0.453	0.575	0.563	0.48	0.561	0.574	0.483	0.592	0.571	0.453	0.538	0.561	0.47	0.541	0.552	0.479	0.543	0.592	0.497	0.586	0.616	0.493	0.6
226.4	0.566	0.452	0.575	0.563	0.48	0.561	0.574	0.483	0.592	0.571	0.453	0.538	0.561	0.469	0.541	0.552	0.479	0.543	0.591	0.497	0.586	0.616	0.493	0.6
226.6	0.566	0.452	0.575	0.563	0.48	0.561	0.574	0.483	0.591	0.57	0.453	0.538	0.561	0.469	0.541	0.552	0.479	0.543	0.591	0.496	0.586	0.616	0.493	0.6
226.8	0.566	0.452	0.575	0.563	0.48	0.561	0.574	0.483	0.591	0.57	0.453	0.538	0.561	0.469	0.541	0.552	0.479	0.543	0.591	0.496	0.586	0.616	0.493	0.6
227	0.565	0.452	0.576	0.563	0.479	0.561	0.574	0.483	0.591	0.57	0.453	0.537	0.561	0.469	0.541	0.551	0.479	0.543	0.591	0.496	0.586	0.616	0.493	0.6
227.2	0.565	0.453	0.575	0.563	0.479	0.561	0.573	0.483	0.591	0.569	0.453	0.537	0.56	0.469	0.541	0.551	0.479	0.543	0.591	0.496	0.586	0.616	0.493	0.599
227.4	0.565	0.453	0.575	0.563	0.479	0.56	0.573	0.483	0.591	0.569	0.453	0.537	0.56	0.469	0.541	0.551	0.479	0.543	0.591	0.496	0.586	0.616	0.493	0.599
227.6	0.565	0.453	0.575	0.563	0.479	0.56	0.573	0.483	0.59	0.569	0.453	0.537	0.561	0.469	0.541	0.551	0.479	0.543	0.591	0.496	0.586	0.616	0.492	0.599
227.8	0.564	0.453	0.575	0.563	0.479	0.56	0.573	0.483	0.59	0.569	0.452	0.537	0.561	0.469	0.54	0.551	0.478	0.543	0.591	0.495	0.586	0.616	0.492	0.598
228	0.564	0.453	0.575	0.562	0.479	0.56	0.573	0.483	0.59	0.569	0.452	0.538	0.561	0.469	0.54	0.551	0.478	0.543	0.591	0.495	0.586	0.615	0.492	0.598
228.2	0.564	0.453	0.575	0.562	0.479	0.56	0.572	0.482	0.589	0.569	0.452	0.538	0.561	0.469	0.54	0.551	0.478	0.542	0.591	0.495	0.586	0.615	0.492	0.598
228.4	0.565	0.453	0.575	0.562	0.479	0.559	0.572	0.482	0.589	0.568	0.452	0.537	0.561	0.469	0.54	0.551	0.478	0.542	0.591	0.495	0.586	0.615	0.492	0.598
228.6	0.565	0.453	0.575	0.562	0.479	0.559	0.572	0.482	0.589	0.568	0.451	0.537	0.56	0.469	0.54	0.551	0.478	0.542	0.591	0.495	0.586	0.615	0.493	0.597
228.8	0.565	0.453	0.575	0.562	0.479	0.559	0.572	0.482	0.588	0.568	0.451	0.537	0.56	0.469	0.54	0.551	0.478	0.541	0.591	0.495	0.585	0.615	0.493	0.597
229	0.565	0.453	0.575	0.561	0.479	0.558	0.572	0.482	0.588	0.568	0.451	0.537	0.56	0.469	0.54	0.551	0.478	0.541	0.591	0.495	0.585	0.614	0.493	0.597
229.2	0.565	0.453	0.575	0.561	0.479	0.558	0.572	0.482	0.588	0.568	0.452	0.538	0.559	0.469	0.539	0.55	0.478	0.54	0.59	0.495	0.584	0.614	0.493	0.596
229.4	0.566	0.453	0.575	0.561	0.479	0.558	0.571	0.482	0.588	0.568	0.452	0.538	0.559	0.469	0.539	0.55	0.478	0.54	0.59	0.495	0.584	0.614	0.493	0.596
229.6	0.566	0.453	0.575	0.561	0.479	0.558	0.571	0.482	0.588	0.569	0.452	0.537	0.559	0.469	0.539	0.55	0.478	0.54	0.59	0.495	0.583	0.614	0.492	0.596
229.8	0.565	0.453	0.576	0.56	0.479	0.558	0.572	0.481	0.588	0.569	0.452	0.537	0.558	0.468	0.539	0.55	0.478	0.54	0.59	0.495	0.583	0.613	0.492	0.596
230	0.565	0.452	0.576	0.56	0.479	0.558	0.572	0.481	0.588	0.569	0.452	0.537	0.558	0.468	0.539	0.55	0.478	0.539	0.59	0.494	0.583	0.613	0.492	0.596
230.2	0.565	0.452	0.576	0.56	0.479	0.558	0.572	0.481	0.588	0.569	0.452	0.537	0.558	0.468	0.539	0.55	0.478	0.539	0.59	0.494	0.583	0.614	0.491	0.596
230.4	0.565	0.452	0.576	0.559	0.479	0.558	0.572	0.481	0.588	0.569	0.452	0.536	0.558	0.468	0.539	0.549	0.478	0.539	0.589	0.494	0.582	0.614	0.491	0.596
230.6	0.565	0.452	0.575	0.559	0.479	0.558	0.572	0.481	0.588	0.569	0.452	0.536	0.558	0.468	0.539	0.549	0.478	0.539	0.589	0.494	0.582	0.614	0.491	0.596
230.8	0.564	0.452	0.575	0.559	0.479	0.558	0.572	0.482	0.588	0.568	0.451	0.536	0.558	0.468	0.539	0.549	0.478	0.539	0.589	0.494	0.582	0.613	0.49	0.596
231	0.564	0.452	0.575	0.558	0.479	0.558	0.572	0.482	0.588	0.568	0.451	0.536	0.558	0.468	0.539	0.549	0.477	0.54	0.589	0.494	0.582	0.613	0.49	0.597
231.2	0.564	0.452	0.574	0.558	0.479	0.558	0.572	0.481	0.588	0.568	0.451	0.536	0.558	0.468	0.539	0.549	0.477	0.54	0.589	0.494	0.583	0.613	0.49	0.597
231.4	0.564	0.452	0.574	0.558	0.479	0.558	0.572	0.481	0.587	0.567	0.451	0.536	0.558	0.468	0.539	0.548	0.477	0.54	0.589	0.494	0.583	0.613	0.49	0.596
231.6	0.563	0.452	0.574	0.558	0.479	0.558	0.571	0.481	0.587	0.567	0.451	0.536	0.558	0.468	0.538	0.548	0.476	0.54	0.589	0.494	0.583	0.613	0.489	0.596
231.8	0.563	0.452	0.573	0.558	0.479	0.558	0.571	0.481	0.587	0.566	0.451	0.535	0.558	0.468	0.538	0.549	0.476	0.54	0.59	0.494	0.583	0.612	0.489	0.596
232	0.563	0.451	0.573	0.558	0.479	0.558	0.57	0.48	0.586	0.566	0.451	0.536	0.558	0.468	0.538	0.549	0.476	0.54	0.59	0.494	0.583	0.612	0.489	0.596
232.2	0.564	0.451	0.573	0.558	0.479	0.558	0.57	0.48	0.586	0.566	0.451	0.536	0.558	0.468	0.538	0.548	0.476	0.539	0.59	0.494	0.583	0.612	0.489	0.596
232.4	0.564	0.451	0.573	0.558	0.479	0.558	0.57	0.48	0.586	0.565	0.451	0.536	0.557	0.468	0.538	0.548	0.476	0.539	0.589	0.494	0.583	0.612	0.489	0.596
232.6	0.564	0.451	0.573	0.558	0.479	0.558	0.569	0.48	0.586	0.565	0.45	0.536	0.557	0.468	0.538	0.548	0.476	0.539	0.589	0.494	0.582	0.611	0.489	0.595
232.8	0.564	0.451	0.573	0.558	0.479	0.558	0.569	0.479	0.586	0.565	0.45	0.536	0.557	0.467	0.538	0.548	0.476	0.539	0.589	0.494	0.582	0.611	0.488	0.595
233	0.564	0.451	0.573	0.558	0.479	0.557	0.569	0.479	0.586	0.565	0.45	0.536	0.557	0.467	0.538	0.548	0.476	0.539	0.589	0.494	0.582	0.611	0.488	0.595
233.2	0.564	0.45	0.573	0.558	0.479	0.557	0.569	0.479	0.586	0.565	0.45	0.536	0.557	0.467	0.538	0.547	0.476	0.539	0.589	0.494	0.581	0.61	0.488	0.595
233.4	0.563	0.45	0.573	0.559	0.479	0.557	0.569	0.478	0.585	0.565	0.45	0.535	0.556	0.467	0.538	0.547	0.476	0.539	0.588	0.494	0.581	0.61	0.487	0.594
233.6	0.563	0.45	0.573	0.559	0.478	0.557	0.569	0.478	0.585	0.565	0.45	0.535	0.556	0.466	0.538	0.547	0.476	0.538	0.588	0.494	0.581	0.61	0.487	0.594
233.8	0.563	0.45	0.573	0.559	0.478	0.556	0.569	0.478	0.585	0.565	0.45	0.535	0.556	0.466	0.538	0.547	0.476	0.538	0.588	0.493	0.581	0.61	0.487	0.594
234	0.563	0.45	0.573	0.558	0.477	0.556	0.569	0.478	0.585	0.566	0.45	0.534	0.556	0.466	0.538	0.547	0.476	0.538	0.588	0.493	0.58	0.61	0.487	0.594
234.2	0.563	0.449	0.573	0.558	0.477	0.556	0.569	0.479	0.585	0.566	0.449	0.534	0.555	0.466	0.538	0.546	0.475	0.538	0.588	0.493	0.58	0.61	0.487	0.594
234.4	0.562	0.449	0.572	0.558	0.476	0.556	0.569	0.479	0.585	0.566	0.449	0.533	0.555	0.466	0.538	0.546	0.475	0.537	0.588	0.492	0.58	0.61	0.487	0.593
234.6	0.562	0.449	0.572	0.558	0.476	0.556	0.568	0.479	0.585	0.566	0.449	0.533	0.555	0.466	0.538	0.546	0.475	0.537	0.588	0.492	0.58	0.61	0.487	0.593
234.8	0.562	0.449	0.572	0.558	0.476	0.556	0.568	0.479	0.585	0.566	0.449	0.533	0.555	0.466	0.537	0.546	0.475	0.537	0.588	0.492	0.58	0.609	0.487	0.593
235	0.561	0.449	0.572	0.558	0.476	0.556	0.568	0.48	0.585	0.566	0.449	0.533	0.555	0.466	0.537	0.546	0.474	0.538	0.588	0.492	0.58	0.609	0.487	0.593
235.2	0.561	0.449	0.572	0.558	0.476	0.556	0.568	0.48	0.585	0.566	0.449	0.533	0.555	0.466	0.536	0.546	0.474	0.538	0.588	0.492	0.581	0.609	0.487	0.593
235.4	0.561	0.448	0.572	0.558	0.476	0.555	0.568	0.48	0.585	0.566	0.449	0.533	0.555	0.467	0.536	0.546	0.474	0.538	0.588	0.492	0.581	0.609	0.487	0.593
235.6	0.561	0.448	0.572	0.558	0.475	0.555	0.567	0.48	0.584	0.566	0.448	0.533	0.555	0.467	0.536	0.546	0.474	0.538	0.588	0.492	0.58	0.609	0.487	0.593
235.8	0.561	0.448	0.571	0.558	0.475	0.555	0.567	0.48	0.584	0.566	0.449	0.533	0.555	0.467	0.535	0.546	0.474	0.538	0.588	0.492	0.58	0.609	0.487	0.592
236	0.561	0.449	0.571	0.557	0.475	0.555	0.567	0.48	0.584	0.566	0.449	0.533	0.555	0.467	0.535	0.546	0.474	0.538	0.588	0.492	0.58	0.609	0.487	0.592
236.2	0.56	0.449	0.571	0.557	0.476	0.555	0.567	0.48	0.584	0.566	0.448	0.533	0.556	0.467	0.535	0.546	0.475	0.538	0.587	0.492	0.58	0.609	0.487	0.592
236.4	0.56	0.449	0.571	0.557	0.476	0.554	0.567	0.48	0.584	0.566	0.448	0.534	0.556	0.466	0.535	0.546	0.475	0.538	0.587	0.492	0.579	0.609	0.487	0.592
236.6	0.56	0.449	0.571	0.557	0.476	0.554	0.566	0.479	0.584	0.566	0.448	0.534	0.556	0.466	0.535	0.546	0.475	0.538	0.587	0.492	0.579	0.609	0.486	0.592
236.8	0.56	0.449	0.571	0.556	0.476	0.554	0.566	0.479	0.584	0.566	0.448	0.534	0.556	0.466	0.534	0.545	0.475	0.538	0.587	0.491	0.579	0.608	0.486	0.592
237	0.56	0.449	0.571	0.556	0.476	0.554	0.566	0.479	0.584	0.566	0.448	0.534	0.556	0.466	0.534	0.545	0.475	0.537	0.587	0.491	0.579	0.608	0.486	0.592
237.2	0.56	0.449	0.571	0.556	0.476	0.554	0.566	0.478	0.584	0.566	0.448	0.534	0.555	0.466	0.534	0.545	0.476	0.537	0.587	0.491	0.579	0.608	0.486	0.591
237.4	0.56	0.449	0.571	0.556	0.476	0.554	0.566	0.478	0.584	0.566	0.448	0.534	0.555	0.465	0.534	0.545	0.476	0.537	0.587	0.49	0.579	0.607	0.486	0.591
237.6	0.559	0.449	0.571	0.556	0.476	0.554	0.565	0.478	0.583	0.566	0.449	0.533	0.554	0.465	0.534	0.545	0.476	0.536	0.587	0.49	0.579	0.607	0.486	0.591
237.8	0.559	0.449	0.571	0.556	0.476	0.554	0.565	0.478	0.583	0.565	0.449	0.533	0.554	0.465	0.534	0.545	0.475	0.536	0.587	0.489	0.579	0.606	0.485	0.591
238	0.559	0.449	0.571	0.556	0.475	0.554	0.565	0.478	0.583	0.565	0.448	0.533	0.553	0.465	0.534	0.545	0.475	0.535	0.587	0.489	0.579	0.606	0.485	0.591
238.2	0.559	0.448	0.571	0.556	0.475	0.554	0.565	0.478	0.582	0.565	0.448	0.533	0.553	0.465	0.534	0.545	0.475	0.535	0.586	0.489	0.579	0.606	0.485	0.591
238.4	0.558	0.448	0.571	0.556	0.475	0.554	0.565	0.478	0.582	0.564	0.448	0.533	0.553	0.465	0.534	0.545	0.474	0.535	0.586	0.488	0.579	0.606	0.485	0.591
238.6	0.558	0.448	0.571	0.556	0.475	0.554	0.565	0.478	0.582	0.564	0.448	0.533	0.552	0.465	0.534	0.545	0.474	0.534	0.586	0.488	0.579	0.605	0.485	0.591
238.8	0.558	0.448	0.571	0.556	0.475	0.554	0.565	0.477	0.582	0.564	0.448	0.532	0.552	0.465	0.534	0.545	0.474	0.534	0.585	0.488	0.579	0.605	0.485	0.59
239	0.558	0.448	0.57	0.556	0.474	0.554	0.565	0.477	0.582	0.564	0.447	0.532	0.552	0.465	0.534	0.545	0.474	0.534	0.585	0.489	0.579	0.605	0.485	0.59
239.2	0.558	0.448	0.57	0.557	0.474	0.554	0.565	0.477	0.582	0.564	0.447	0.532	0.552	0.465	0.534	0.545	0.474	0.535	0.585	0.489	0.579	0.605	0.485	0.59
239.4	0.558	0.448	0.57	0.557	0.474	0.554	0.565	0.477	0.582	0.564	0.447	0.532	0.552	0.465	0.534	0.544	0.474	0.535	0.585	0.489	0.579	0.605	0.485	0.59
239.6	0.558	0.448	0.57	0.557	0.474	0.554	0.565	0.477	0.581	0.564	0.447	0.532	0.552	0.465	0.534	0.544	0.473	0.535	0.584	0.489	0.578	0.605	0.485	0.589
239.8	0.558	0.448	0.57	0.557	0.474	0.554	0.566	0.476	0.581	0.564	0.448	0.532	0.552	0.465	0.534	0.544	0.474	0.535	0.584	0.489	0.578	0.605	0.485	0.589
240	0.558	0.448	0.57	0.556	0.474	0.554	0.566	0.476	0.581	0.564	0.448	0.533	0.552	0.465	0.534	0.544	0.474	0.535	0.584	0.489	0.578	0.605	0.485	0.589
240.2	0.558	0.448	0.569	0.556	0.474	0.554	0.565	0.476	0.581	0.564	0.448	0.533	0.553	0.465	0.533	0.544	0.474	0.535	0.584	0.489	0.578	0.605	0.485	0.589
240.4	0.559	0.447	0.569	0.556	0.474	0.553	0.565	0.476	0.581	0.564	0.447	0.533	0.553	0.464	0.533	0.544	0.474	0.535	0.584	0.489	0.578	0.605	0.485	0.589
240.6	0.559	0.447	0.569	0.555	0.474	0.553	0.565	0.476	0.582	0.564	0.447	0.533	0.553	0.464	0.533	0.544	0.474	0.535	0.584	0.489	0.577	0.605	0.485	0.589
240.8	0.559	0.447	0.569	0.555	0.474	0.552	0.565	0.476	0.582	0.564	0.447	0.532	0.553	0.464	0.533	0.544	0.473	0.535	0.583	0.489	0.577	0.605	0.485	0.589
241	0.559	0.447	0.568	0.555	0.474	0.552	0.564	0.476	0.582	0.564	0.447	0.532	0.553	0.464	0.533	0.544	0.473	0.535	0.583	0.488	0.577	0.605	0.485	0.589
241.2	0.559	0.446	0.568	0.555	0.474	0.552	0.564	0.476	0.582	0.563	0.447	0.532	0.553	0.464	0.533	0.544	0.473	0.535	0.584	0.488	0.577	0.605	0.485	0.588
241.4	0.559	0.446	0.568	0.555	0.474	0.552	0.564	0.476	0.582	0.563	0.447	0.532	0.552	0.464	0.533	0.544	0.473	0.535	0.584	0.488	0.577	0.605	0.485	0.588
241.6	0.559	0.446	0.568	0.555	0.474	0.551	0.563	0.476	0.582	0.563	0.446	0.532	0.552	0.464	0.533	0.544	0.472	0.535	0.584	0.488	0.577	0.605	0.485	0.588
241.8	0.559	0.446	0.568	0.555	0.474	0.551	0.563	0.476	0.582	0.563	0.446	0.532	0.552	0.464	0.533	0.543	0.472	0.535	0.584	0.488	0.577	0.605	0.484	0.588
242	0.559	0.445	0.568	0.555	0.474	0.551	0.563	0.476	0.582	0.563	0.446	0.532	0.552	0.464	0.533	0.543	0.472	0.535	0.584	0.488	0.576	0.605	0.484	0.588
242.2	0.559	0.445	0.568	0.555	0.474	0.551	0.563	0.476	0.582	0.563	0.446	0.532	0.552	0.464	0.533	0.543	0.472	0.535	0.584	0.488	0.576	0.605	0.484	0.588
242.4	0.559	0.445	0.568	0.555	0.473	0.551	0.562	0.476	0.582	0.563	0.446	0.532	0.552	0.464	0.532	0.543	0.472	0.535	0.584	0.488	0.576	0.605	0.484	0.588
242.6	0.558	0.445	0.568	0.556	0.473	0.551	0.562	0.476	0.582	0.563	0.446	0.531	0.552	0.463	0.532	0.543	0.472	0.535	0.584	0.488	0.576	0.605	0.484	0.588
242.8	0.558	0.445	0.568	0.556	0.473	0.551	0.562	0.476	0.581	0.563	0.446	0.531	0.552	0.463	0.532	0.543	0.472	0.535	0.583	0.488	0.576	0.605	0.483	0.587
243	0.558	0.445	0.567	0.556	0.473	0.551	0.562	0.476	0.581	0.563	0.446	0.531	0.552	0.463	0.532	0.543	0.472	0.535	0.583	0.488	0.576	0.605	0.483	0.587
243.2	0.557	0.445	0.567	0.556	0.473	0.551	0.562	0.475	0.581	0.562	0.446	0.531	0.552	0.463	0.532	0.543	0.471	0.535	0.583	0.488	0.576	0.604	0.483	0.587
243.4	0.557	0.445	0.567	0.556	0.473	0.551	0.562	0.475	0.58	0.562	0.446	0.531	0.551	0.463	0.532	0.543	0.471	0.535	0.583	0.488	0.576	0.604	0.483	0.587
243.6	0.557	0.445	0.567	0.556	0.473	0.551	0.562	0.475	0.58	0.562	0.446	0.531	0.551	0.463	0.532	0.543	0.471	0.535	0.583	0.488	0.576	0.603	0.483	0.587
243.8	0.557	0.446	0.567	0.556	0.473	0.551	0.562	0.475	0.58	0.562	0.446	0.531	0.551	0.463	0.531	0.543	0.471	0.534	0.583	0.488	0.576	0.603	0.482	0.587
244	0.557	0.446	0.567	0.556	0.473	0.551	0.562	0.474	0.579	0.562	0.446	0.531	0.551	0.462	0.531	0.543	0.471	0.534	0.583	0.488	0.576	0.603	0.482	0.587
244.2	0.557	0.446	0.566	0.555	0.474	0.55	0.562	0.474	0.579	0.562	0.446	0.53	0.551	0.462	0.531	0.543	0.471	0.534	0.582	0.488	0.576	0.602	0.482	0.587
244.4	0.557	0.446	0.566	0.555	0.474	0.55	0.562	0.474	0.579	0.562	0.446	0.53	0.551	0.462	0.531	0.544	0.471	0.533	0.582	0.488	0.575	0.602	0.481	0.587
244.6	0.557	0.446	0.566	0.555	0.474	0.55	0.562	0.473	0.579	0.562	0.446	0.53	0.551	0.462	0.531	0.543	0.471	0.533	0.582	0.488	0.575	0.602	0.481	0.587
244.8	0.557	0.446	0.566	0.555	0.474	0.549	0.562	0.473	0.579	0.562	0.445	0.53	0.551	0.462	0.531	0.543	0.471	0.533	0.582	0.488	0.575	0.602	0.481	0.587
245	0.557	0.446	0.566	0.554	0.474	0.549	0.562	0.473	0.579	0.562	0.445	0.53	0.551	0.462	0.531	0.543	0.47	0.532	0.582	0.488	0.574	0.602	0.48	0.586
245.2	0.557	0.446	0.566	0.554	0.474	0.549	0.562	0.473	0.579	0.562	0.445	0.53	0.551	0.462	0.531	0.543	0.47	0.532	0.582	0.488	0.574	0.602	0.48	0.586
245.4	0.557	0.446	0.566	0.554	0.474	0.549	0.562	0.473	0.579	0.562	0.445	0.53	0.551	0.462	0.532	0.542	0.47	0.532	0.582	0.488	0.574	0.602	0.48	0.586
245.6	0.558	0.446	0.566	0.554	0.474	0.549	0.561	0.473	0.579	0.562	0.445	0.529	0.551	0.462	0.532	0.542	0.47	0.532	0.582	0.488	0.573	0.602	0.48	0.586
245.8	0.557	0.446	0.567	0.554	0.473	0.549	0.561	0.473	0.579	0.561	0.445	0.529	0.55	0.462	0.532	0.542	0.47	0.532	0.582	0.488	0.573	0.602	0.48	0.586
246	0.557	0.446	0.566	0.553	0.473	0.549	0.561	0.473	0.579	0.561	0.445	0.529	0.55	0.462	0.531	0.541	0.47	0.532	0.582	0.488	0.573	0.602	0.481	0.586
246.2	0.557	0.446	0.566	0.553	0.473	0.549	0.561	0.474	0.579	0.561	0.445	0.529	0.55	0.462	0.531	0.541	0.47	0.532	0.582	0.488	0.573	0.602	0.481	0.586
246.4	0.557	0.446	0.566	0.553	0.473	0.548	0.56	0.474	0.579	0.561	0.445	0.529	0.55	0.461	0.531	0.541	0.47	0.532	0.582	0.488	0.573	0.602	0.481	0.585
246.6	0.556	0.446	0.566	0.553	0.473	0.548	0.56	0.474	0.579	0.56	0.445	0.529	0.55	0.461	0.531	0.541	0.47	0.532	0.581	0.488	0.573	0.602	0.481	0.585
246.8	0.555	0.446	0.566	0.553	0.472	0.548	0.56	0.474	0.579	0.56	0.445	0.528	0.549	0.461	0.53	0.54	0.47	0.532	0.581	0.487	0.573	0.601	0.481	0.585
247	0.555	0.446	0.566	0.553	0.472	0.548	0.56	0.474	0.579	0.56	0.445	0.528	0.549	0.461	0.53	0.54	0.47	0.532	0.581	0.487	0.573	0.601	0.481	0.585
247.2	0.554	0.446	0.566	0.553	0.472	0.548	0.56	0.474	0.579	0.559	0.444	0.529	0.549	0.461	0.53	0.54	0.47	0.532	0.58	0.487	0.573	0.6	0.481	0.585
247.4	0.554	0.446	0.566	0.553	0.472	0.548	0.56	0.474	0.579	0.559	0.444	0.529	0.549	0.461	0.529	0.539	0.47	0.532	0.58	0.487	0.573	0.6	0.481	0.585
247.6	0.554	0.446	0.565	0.553	0.472	0.548	0.56	0.473	0.578	0.559	0.444	0.529	0.549	0.461	0.529	0.539	0.47	0.532	0.58	0.487	0.573	0.6	0.481	0.585
247.8	0.553	0.446	0.565	0.553	0.472	0.547	0.56	0.473	0.578	0.559	0.444	0.529	0.549	0.46	0.529	0.539	0.47	0.532	0.58	0.486	0.573	0.599	0.481	0.585
248	0.553	0.445	0.565	0.553	0.472	0.547	0.56	0.473	0.578	0.559	0.443	0.529	0.549	0.46	0.529	0.539	0.47	0.532	0.579	0.486	0.573	0.599	0.481	0.585
248.2	0.553	0.445	0.565	0.553	0.472	0.547	0.56	0.473	0.578	0.559	0.443	0.529	0.549	0.46	0.529	0.539	0.469	0.532	0.579	0.486	0.573	0.599	0.481	0.585
248.4	0.553	0.445	0.565	0.552	0.471	0.548	0.56	0.473	0.578	0.559	0.443	0.529	0.549	0.46	0.529	0.539	0.469	0.531	0.579	0.486	0.572	0.599	0.481	0.585
248.6	0.553	0.445	0.565	0.552	0.471	0.548	0.561	0.473	0.578	0.56	0.443	0.529	0.549	0.46	0.529	0.539	0.469	0.531	0.579	0.486	0.572	0.599	0.481	0.585
248.8	0.554	0.445	0.565	0.551	0.471	0.548	0.561	0.472	0.577	0.56	0.443	0.529	0.549	0.46	0.529	0.539	0.469	0.531	0.579	0.486	0.572	0.599	0.481	0.584
249	0.554	0.444	0.565	0.551	0.471	0.548	0.561	0.472	0.577	0.56	0.443	0.529	0.549	0.46	0.529	0.539	0.469	0.53	0.579	0.485	0.572	0.599	0.481	0.584
249.2	0.554	0.444	0.565	0.551	0.47	0.548	0.561	0.472	0.577	0.56	0.443	0.528	0.549	0.46	0.529	0.539	0.468	0.53	0.579	0.485	0.572	0.599	0.48	0.584
249.4	0.554	0.444	0.565	0.551	0.47	0.548	0.561	0.471	0.577	0.559	0.443	0.528	0.549	0.461	0.529	0.539	0.468	0.53	0.579	0.485	0.571	0.599	0.48	0.584
249.6	0.554	0.444	0.565	0.551	0.47	0.548	0.56	0.471	0.577	0.559	0.443	0.528	0.548	0.461	0.528	0.539	0.468	0.531	0.579	0.485	0.571	0.599	0.48	0.584
249.8	0.554	0.444	0.565	0.551	0.47	0.548	0.56	0.471	0.577	0.559	0.443	0.528	0.548	0.461	0.528	0.539	0.469	0.531	0.579	0.485	0.571	0.599	0.48	0.583
250	0.554	0.444	0.565	0.55	0.47	0.548	0.56	0.471	0.577	0.559	0.443	0.528	0.548	0.461	0.528	0.539	0.469	0.532	0.579	0.484	0.571	0.598	0.48	0.583
250.2	0.554	0.443	0.565	0.55	0.47	0.548	0.559	0.471	0.577	0.559	0.442	0.528	0.548	0.461	0.528	0.539	0.469	0.532	0.579	0.484	0.57	0.598	0.48	0.583
250.4	0.554	0.443	0.565	0.55	0.47	0.548	0.559	0.471	0.577	0.559	0.442	0.528	0.547	0.461	0.528	0.539	0.469	0.532	0.579	0.484	0.57	0.598	0.48	0.582
250.6	0.554	0.443	0.565	0.55	0.47	0.548	0.559	0.47	0.576	0.559	0.443	0.527	0.547	0.461	0.528	0.539	0.469	0.533	0.579	0.484	0.57	0.598	0.479	0.582
250.8	0.554	0.443	0.565	0.55	0.47	0.548	0.558	0.47	0.576	0.558	0.443	0.527	0.546	0.461	0.528	0.539	0.468	0.532	0.579	0.484	0.57	0.598	0.479	0.582
251	0.554	0.442	0.564	0.551	0.47	0.548	0.558	0.47	0.576	0.558	0.443	0.527	0.546	0.461	0.528	0.539	0.468	0.532	0.579	0.483	0.57	0.598	0.479	0.582
251.2	0.554	0.442	0.564	0.551	0.47	0.548	0.558	0.47	0.575	0.558	0.443	0.527	0.546	0.461	0.527	0.539	0.468	0.532	0.579	0.483	0.57	0.597	0.479	0.582
251.4	0.554	0.442	0.564	0.551	0.47	0.548	0.558	0.471	0.575	0.558	0.443	0.527	0.546	0.461	0.527	0.539	0.468	0.532	0.579	0.483	0.57	0.597	0.478	0.582
251.6	0.554	0.442	0.564	0.551	0.47	0.548	0.558	0.471	0.575	0.558	0.443	0.527	0.546	0.46	0.527	0.539	0.468	0.531	0.578	0.483	0.57	0.597	0.478	0.581
251.8	0.554	0.442	0.564	0.551	0.469	0.548	0.558	0.471	0.575	0.558	0.443	0.527	0.547	0.46	0.527	0.538	0.468	0.531	0.578	0.483	0.57	0.597	0.478	0.581
252	0.554	0.442	0.564	0.551	0.469	0.548	0.558	0.472	0.575	0.558	0.443	0.526	0.547	0.46	0.528	0.538	0.468	0.53	0.578	0.483	0.57	0.597	0.478	0.581
252.2	0.554	0.442	0.563	0.55	0.469	0.548	0.557	0.472	0.575	0.558	0.443	0.526	0.547	0.459	0.528	0.538	0.468	0.529	0.578	0.483	0.57	0.597	0.478	0.581
252.4	0.553	0.442	0.563	0.55	0.469	0.548	0.557	0.472	0.575	0.558	0.444	0.526	0.547	0.459	0.527	0.538	0.468	0.529	0.578	0.483	0.57	0.597	0.478	0.581
252.6	0.553	0.442	0.563	0.55	0.469	0.548	0.557	0.472	0.576	0.558	0.444	0.526	0.547	0.459	0.527	0.538	0.467	0.528	0.579	0.483	0.57	0.597	0.478	0.581
252.8	0.552	0.442	0.563	0.55	0.469	0.548	0.557	0.471	0.576	0.558	0.444	0.526	0.547	0.458	0.527	0.538	0.467	0.528	0.578	0.483	0.57	0.597	0.477	0.58
253	0.552	0.442	0.562	0.55	0.469	0.547	0.557	0.471	0.576	0.558	0.444	0.527	0.547	0.458	0.527	0.538	0.467	0.528	0.578	0.483	0.57	0.597	0.477	0.58
253.2	0.552	0.442	0.562	0.551	0.469	0.547	0.557	0.471	0.576	0.558	0.444	0.527	0.546	0.458	0.527	0.538	0.467	0.528	0.578	0.483	0.57	0.596	0.477	0.58
253.4	0.551	0.442	0.562	0.551	0.47	0.547	0.557	0.47	0.576	0.558	0.443	0.527	0.546	0.458	0.527	0.538	0.467	0.528	0.578	0.483	0.57	0.596	0.477	0.58
253.6	0.551	0.442	0.562	0.551	0.47	0.546	0.557	0.47	0.576	0.558	0.443	0.527	0.546	0.457	0.527	0.538	0.467	0.528	0.578	0.483	0.57	0.596	0.477	0.579
253.8	0.551	0.442	0.562	0.551	0.47	0.546	0.557	0.47	0.576	0.558	0.443	0.527	0.546	0.457	0.526	0.538	0.467	0.528	0.579	0.483	0.569	0.596	0.477	0.579
254	0.55	0.442	0.562	0.55	0.47	0.546	0.557	0.47	0.576	0.558	0.443	0.527	0.545	0.457	0.526	0.537	0.467	0.528	0.579	0.483	0.569	0.596	0.477	0.579
254.2	0.55	0.442	0.561	0.55	0.471	0.545	0.557	0.469	0.575	0.557	0.443	0.527	0.545	0.457	0.526	0.537	0.467	0.528	0.579	0.482	0.569	0.596	0.476	0.578
254.4	0.55	0.442	0.561	0.55	0.471	0.545	0.557	0.469	0.575	0.557	0.443	0.527	0.545	0.457	0.526	0.537	0.467	0.528	0.579	0.482	0.569	0.595	0.476	0.578
254.6	0.55	0.442	0.561	0.55	0.471	0.545	0.557	0.469	0.575	0.557	0.443	0.527	0.545	0.457	0.526	0.537	0.467	0.529	0.579	0.482	0.569	0.595	0.475	0.578
254.8	0.55	0.442	0.56	0.55	0.471	0.545	0.557	0.469	0.575	0.557	0.443	0.527	0.544	0.457	0.526	0.537	0.467	0.529	0.579	0.482	0.569	0.595	0.475	0.578
255	0.551	0.442	0.56	0.55	0.47	0.545	0.557	0.469	0.574	0.556	0.443	0.527	0.544	0.458	0.526	0.536	0.467	0.529	0.579	0.483	0.569	0.595	0.475	0.578
255.2	0.551	0.442	0.56	0.55	0.47	0.545	0.556	0.469	0.574	0.556	0.443	0.526	0.544	0.458	0.526	0.536	0.467	0.529	0.578	0.483	0.569	0.595	0.475	0.578
255.4	0.551	0.442	0.561	0.55	0.47	0.546	0.556	0.47	0.573	0.556	0.443	0.526	0.544	0.458	0.526	0.536	0.467	0.529	0.578	0.483	0.569	0.594	0.474	0.578
255.6	0.551	0.442	0.561	0.55	0.47	0.546	0.556	0.47	0.573	0.556	0.443	0.526	0.544	0.458	0.525	0.536	0.466	0.529	0.578	0.483	0.569	0.594	0.474	0.578
255.8	0.551	0.442	0.561	0.55	0.469	0.546	0.556	0.47	0.573	0.556	0.443	0.526	0.544	0.458	0.525	0.536	0.466	0.529	0.578	0.483	0.569	0.594	0.474	0.578
256	0.551	0.442	0.561	0.549	0.469	0.546	0.556	0.47	0.573	0.556	0.442	0.526	0.544	0.458	0.525	0.536	0.466	0.529	0.577	0.483	0.569	0.594	0.474	0.578
256.2	0.551	0.442	0.561	0.549	0.469	0.546	0.556	0.47	0.573	0.556	0.442	0.526	0.544	0.458	0.525	0.536	0.466	0.529	0.577	0.483	0.568	0.594	0.474	0.578
256.4	0.552	0.442	0.561	0.548	0.468	0.546	0.556	0.47	0.573	0.556	0.442	0.525	0.544	0.458	0.525	0.536	0.466	0.529	0.577	0.483	0.568	0.594	0.474	0.578
256.6	0.552	0.442	0.561	0.548	0.468	0.546	0.556	0.469	0.572	0.556	0.442	0.525	0.544	0.458	0.525	0.535	0.466	0.529	0.576	0.483	0.568	0.594	0.474	0.577
256.8	0.552	0.442	0.562	0.548	0.468	0.546	0.555	0.469	0.572	0.556	0.441	0.525	0.544	0.458	0.525	0.535	0.466	0.529	0.576	0.483	0.568	0.593	0.474	0.577
257	0.551	0.442	0.562	0.548	0.468	0.545	0.555	0.469	0.572	0.556	0.441	0.525	0.544	0.457	0.525	0.535	0.466	0.529	0.576	0.482	0.568	0.593	0.474	0.577
257.2	0.551	0.442	0.562	0.548	0.468	0.545	0.555	0.469	0.572	0.556	0.441	0.525	0.544	0.457	0.525	0.536	0.466	0.529	0.576	0.482	0.568	0.593	0.474	0.578
257.4	0.551	0.442	0.561	0.548	0.468	0.544	0.555	0.469	0.572	0.556	0.44	0.525	0.544	0.457	0.525	0.536	0.466	0.529	0.576	0.482	0.568	0.593	0.474	0.578
257.6	0.551	0.442	0.561	0.547	0.468	0.544	0.554	0.469	0.572	0.556	0.44	0.525	0.544	0.457	0.526	0.536	0.466	0.528	0.576	0.481	0.567	0.593	0.474	0.578
257.8	0.551	0.442	0.561	0.547	0.468	0.543	0.554	0.468	0.572	0.556	0.44	0.525	0.544	0.457	0.526	0.536	0.466	0.528	0.576	0.481	0.567	0.593	0.474	0.578
258	0.55	0.442	0.561	0.548	0.467	0.543	0.554	0.468	0.572	0.556	0.44	0.525	0.544	0.457	0.526	0.536	0.466	0.527	0.576	0.481	0.567	0.593	0.474	0.577
258.2	0.55	0.442	0.561	0.548	0.467	0.543	0.554	0.468	0.572	0.555	0.441	0.524	0.544	0.457	0.526	0.536	0.466	0.527	0.576	0.481	0.567	0.593	0.473	0.577
258.4	0.55	0.441	0.561	0.548	0.467	0.543	0.554	0.468	0.572	0.555	0.441	0.524	0.544	0.457	0.526	0.536	0.466	0.527	0.576	0.481	0.566	0.593	0.473	0.577
258.6	0.55	0.441	0.561	0.548	0.467	0.543	0.554	0.468	0.572	0.555	0.441	0.524	0.544	0.457	0.525	0.536	0.466	0.527	0.576	0.481	0.566	0.593	0.473	0.577
258.8	0.55	0.44	0.561	0.548	0.467	0.543	0.554	0.467	0.571	0.555	0.441	0.524	0.545	0.457	0.525	0.536	0.466	0.527	0.577	0.481	0.566	0.593	0.473	0.577
259	0.55	0.44	0.561	0.548	0.467	0.543	0.554	0.467	0.571	0.554	0.441	0.523	0.544	0.456	0.525	0.536	0.466	0.527	0.577	0.481	0.566	0.593	0.473	0.576
259.2	0.55	0.439	0.561	0.548	0.467	0.543	0.554	0.467	0.571	0.554	0.441	0.523	0.544	0.456	0.525	0.536	0.466	0.526	0.577	0.481	0.566	0.593	0.473	0.576
259.4	0.55	0.439	0.562	0.548	0.467	0.544	0.554	0.467	0.571	0.554	0.441	0.523	0.544	0.456	0.524	0.536	0.466	0.526	0.577	0.481	0.566	0.592	0.474	0.576
259.6	0.55	0.439	0.562	0.548	0.467	0.544	0.554	0.467	0.571	0.554	0.441	0.522	0.544	0.456	0.524	0.536	0.466	0.526	0.577	0.481	0.566	0.592	0.474	0.576
259.8	0.55	0.439	0.562	0.547	0.467	0.544	0.554	0.467	0.57	0.554	0.441	0.522	0.544	0.456	0.524	0.535	0.466	0.526	0.577	0.482	0.566	0.592	0.474	0.576
260	0.55	0.439	0.562	0.547	0.467	0.544	0.554	0.467	0.57	0.554	0.441	0.522	0.543	0.456	0.524	0.535	0.466	0.526	0.577	0.482	0.567	0.592	0.474	0.576
260.2	0.55	0.439	0.561	0.547	0.467	0.544	0.554	0.467	0.57	0.554	0.441	0.521	0.543	0.456	0.524	0.535	0.466	0.526	0.577	0.482	0.567	0.592	0.474	0.575
260.4	0.55	0.439	0.561	0.547	0.467	0.544	0.554	0.467	0.57	0.554	0.44	0.521	0.543	0.456	0.524	0.535	0.465	0.526	0.576	0.482	0.567	0.591	0.473	0.575
260.6	0.55	0.44	0.561	0.546	0.467	0.543	0.554	0.467	0.57	0.554	0.44	0.521	0.543	0.456	0.524	0.534	0.465	0.526	0.576	0.481	0.567	0.591	0.473	0.574
260.8	0.55	0.44	0.561	0.546	0.467	0.543	0.553	0.467	0.57	0.554	0.44	0.522	0.543	0.456	0.524	0.534	0.465	0.526	0.575	0.481	0.567	0.591	0.473	0.574
261	0.55	0.44	0.561	0.546	0.467	0.543	0.553	0.467	0.57	0.554	0.44	0.522	0.543	0.457	0.524	0.534	0.465	0.526	0.574	0.481	0.567	0.591	0.473	0.574
261.2	0.55	0.44	0.561	0.546	0.467	0.543	0.553	0.467	0.57	0.554	0.44	0.522	0.543	0.457	0.524	0.534	0.464	0.526	0.574	0.48	0.567	0.59	0.473	0.574
261.4	0.549	0.44	0.56	0.546	0.466	0.543	0.552	0.467	0.57	0.554	0.44	0.522	0.543	0.457	0.524	0.534	0.464	0.525	0.574	0.48	0.567	0.591	0.472	0.573
261.6	0.549	0.44	0.56	0.546	0.466	0.543	0.552	0.467	0.57	0.554	0.44	0.522	0.543	0.457	0.524	0.534	0.464	0.525	0.574	0.48	0.567	0.591	0.472	0.573
261.8	0.549	0.44	0.56	0.546	0.466	0.543	0.552	0.467	0.57	0.554	0.44	0.522	0.543	0.457	0.523	0.534	0.464	0.525	0.573	0.479	0.566	0.591	0.472	0.573
262	0.548	0.44	0.559	0.546	0.466	0.543	0.552	0.467	0.57	0.554	0.44	0.522	0.543	0.457	0.523	0.533	0.464	0.524	0.573	0.479	0.566	0.591	0.471	0.573
262.2	0.548	0.44	0.559	0.546	0.466	0.543	0.551	0.467	0.569	0.554	0.44	0.523	0.543	0.457	0.523	0.533	0.464	0.524	0.573	0.479	0.566	0.591	0.471	0.573
262.4	0.548	0.44	0.559	0.546	0.466	0.543	0.551	0.467	0.569	0.553	0.44	0.523	0.543	0.457	0.522	0.533	0.464	0.524	0.573	0.479	0.566	0.591	0.47	0.573
262.6	0.548	0.439	0.559	0.546	0.465	0.543	0.551	0.467	0.569	0.553	0.44	0.523	0.543	0.457	0.522	0.534	0.464	0.524	0.573	0.479	0.566	0.591	0.47	0.573
262.8	0.548	0.439	0.559	0.546	0.465	0.543	0.551	0.467	0.569	0.553	0.44	0.522	0.543	0.456	0.522	0.534	0.464	0.524	0.573	0.479	0.566	0.591	0.47	0.574
263	0.548	0.439	0.559	0.546	0.465	0.543	0.551	0.466	0.569	0.553	0.44	0.522	0.542	0.456	0.522	0.534	0.464	0.524	0.573	0.479	0.566	0.591	0.47	0.574
263.2	0.548	0.439	0.559	0.546	0.465	0.543	0.55	0.466	0.569	0.553	0.44	0.522	0.542	0.456	0.522	0.533	0.464	0.524	0.573	0.479	0.566	0.591	0.47	0.574
263.4	0.548	0.438	0.558	0.546	0.465	0.542	0.55	0.466	0.569	0.553	0.44	0.522	0.542	0.455	0.522	0.533	0.465	0.525	0.573	0.479	0.565	0.591	0.47	0.575
263.6	0.548	0.438	0.558	0.546	0.465	0.542	0.55	0.466	0.569	0.553	0.439	0.522	0.542	0.455	0.522	0.533	0.465	0.525	0.573	0.479	0.565	0.591	0.47	0.575
263.8	0.548	0.438	0.558	0.545	0.464	0.542	0.55	0.465	0.569	0.553	0.439	0.522	0.542	0.455	0.522	0.533	0.465	0.526	0.574	0.478	0.565	0.591	0.47	0.574
264	0.548	0.438	0.558	0.545	0.464	0.542	0.55	0.465	0.568	0.553	0.439	0.522	0.542	0.455	0.522	0.534	0.465	0.526	0.574	0.478	0.564	0.591	0.47	0.574
264.2	0.548	0.438	0.558	0.545	0.464	0.542	0.551	0.465	0.568	0.553	0.439	0.522	0.542	0.454	0.522	0.534	0.465	0.526	0.574	0.478	0.564	0.591	0.47	0.574
264.4	0.548	0.438	0.558	0.545	0.464	0.542	0.551	0.465	0.568	0.553	0.439	0.522	0.542	0.455	0.522	0.534	0.464	0.526	0.574	0.478	0.564	0.591	0.47	0.573
264.6	0.548	0.438	0.558	0.545	0.465	0.542	0.551	0.465	0.568	0.553	0.439	0.522	0.541	0.455	0.522	0.534	0.464	0.526	0.574	0.478	0.564	0.591	0.47	0.573
264.8	0.548	0.438	0.558	0.545	0.465	0.542	0.55	0.466	0.568	0.553	0.439	0.521	0.541	0.455	0.521	0.534	0.464	0.527	0.574	0.478	0.564	0.59	0.47	0.573
265	0.548	0.438	0.557	0.545	0.465	0.542	0.55	0.466	0.569	0.552	0.439	0.521	0.541	0.455	0.521	0.534	0.464	0.526	0.574	0.477	0.563	0.59	0.47	0.572
265.2	0.547	0.438	0.557	0.545	0.465	0.542	0.55	0.466	0.569	0.552	0.439	0.521	0.541	0.455	0.522	0.534	0.464	0.526	0.573	0.477	0.563	0.59	0.47	0.572
265.4	0.547	0.438	0.557	0.545	0.465	0.542	0.55	0.466	0.569	0.552	0.438	0.521	0.54	0.455	0.521	0.534	0.464	0.526	0.573	0.477	0.563	0.59	0.47	0.572
265.6	0.547	0.438	0.557	0.544	0.465	0.542	0.55	0.467	0.569	0.552	0.438	0.521	0.54	0.455	0.521	0.534	0.464	0.526	0.573	0.477	0.563	0.589	0.47	0.571
265.8	0.547	0.438	0.557	0.544	0.465	0.542	0.55	0.466	0.569	0.552	0.438	0.52	0.54	0.455	0.521	0.534	0.464	0.525	0.573	0.477	0.563	0.589	0.469	0.571
266	0.547	0.438	0.557	0.545	0.465	0.541	0.55	0.466	0.568	0.552	0.438	0.52	0.54	0.455	0.521	0.534	0.464	0.525	0.573	0.478	0.563	0.589	0.469	0.571
266.2	0.547	0.438	0.557	0.545	0.465	0.541	0.55	0.466	0.568	0.552	0.438	0.52	0.54	0.455	0.521	0.534	0.464	0.525	0.572	0.478	0.564	0.588	0.469	0.571
266.4	0.547	0.439	0.557	0.545	0.465	0.541	0.55	0.465	0.568	0.552	0.438	0.519	0.541	0.455	0.521	0.534	0.464	0.524	0.572	0.478	0.564	0.588	0.469	0.57
266.6	0.547	0.439	0.557	0.545	0.464	0.541	0.55	0.465	0.568	0.552	0.438	0.519	0.541	0.455	0.521	0.533	0.464	0.524	0.571	0.478	0.563	0.588	0.469	0.57
266.8	0.547	0.439	0.557	0.545	0.464	0.541	0.55	0.464	0.568	0.552	0.438	0.519	0.54	0.455	0.521	0.533	0.464	0.524	0.571	0.479	0.563	0.587	0.469	0.57
267	0.547	0.439	0.557	0.545	0.464	0.541	0.55	0.464	0.567	0.552	0.438	0.519	0.541	0.455	0.521	0.533	0.464	0.523	0.571	0.479	0.563	0.587	0.469	0.57
267.2	0.547	0.439	0.557	0.545	0.464	0.54	0.55	0.464	0.567	0.552	0.438	0.519	0.541	0.454	0.521	0.533	0.464	0.523	0.571	0.479	0.563	0.587	0.469	0.57
267.4	0.547	0.439	0.557	0.545	0.463	0.54	0.55	0.464	0.567	0.552	0.438	0.519	0.541	0.454	0.52	0.533	0.464	0.523	0.571	0.478	0.563	0.587	0.469	0.57
267.6	0.547	0.439	0.557	0.545	0.463	0.54	0.55	0.464	0.567	0.552	0.438	0.519	0.541	0.454	0.52	0.533	0.464	0.523	0.571	0.478	0.563	0.587	0.469	0.57
267.8	0.547	0.439	0.557	0.545	0.463	0.54	0.55	0.464	0.566	0.552	0.438	0.519	0.541	0.454	0.52	0.533	0.464	0.523	0.571	0.478	0.563	0.587	0.469	0.57
268	0.547	0.439	0.556	0.545	0.463	0.54	0.55	0.464	0.566	0.552	0.438	0.519	0.541	0.453	0.52	0.532	0.463	0.523	0.571	0.478	0.563	0.586	0.469	0.57
268.2	0.547	0.439	0.556	0.545	0.463	0.54	0.55	0.464	0.566	0.551	0.438	0.519	0.54	0.453	0.52	0.532	0.463	0.523	0.571	0.478	0.563	0.586	0.469	0.569
268.4	0.546	0.438	0.556	0.545	0.463	0.54	0.549	0.465	0.566	0.551	0.438	0.519	0.54	0.453	0.52	0.532	0.463	0.523	0.571	0.477	0.563	0.586	0.469	0.569
268.6	0.546	0.438	0.556	0.545	0.464	0.54	0.549	0.465	0.566	0.551	0.437	0.519	0.54	0.453	0.52	0.532	0.462	0.523	0.571	0.477	0.563	0.586	0.469	0.569
268.8	0.546	0.438	0.556	0.545	0.464	0.541	0.549	0.465	0.566	0.551	0.437	0.519	0.54	0.453	0.52	0.532	0.462	0.523	0.571	0.477	0.563	0.586	0.469	0.569
269	0.546	0.438	0.556	0.545	0.464	0.541	0.548	0.465	0.566	0.55	0.437	0.52	0.539	0.453	0.52	0.531	0.462	0.523	0.571	0.477	0.563	0.586	0.469	0.569
269.2	0.546	0.437	0.556	0.545	0.464	0.541	0.548	0.465	0.566	0.55	0.437	0.52	0.539	0.453	0.52	0.531	0.461	0.523	0.571	0.477	0.563	0.586	0.469	0.569
269.4	0.546	0.437	0.557	0.545	0.464	0.54	0.547	0.465	0.566	0.55	0.437	0.519	0.539	0.453	0.52	0.531	0.461	0.523	0.571	0.477	0.563	0.586	0.469	0.57
269.6	0.546	0.437	0.557	0.544	0.465	0.54	0.547	0.465	0.566	0.55	0.437	0.519	0.539	0.453	0.52	0.531	0.461	0.523	0.571	0.476	0.563	0.586	0.469	0.57
269.8	0.546	0.437	0.557	0.544	0.465	0.54	0.547	0.465	0.566	0.55	0.437	0.519	0.539	0.453	0.519	0.531	0.46	0.523	0.571	0.477	0.563	0.586	0.469	0.57
