# Supplementary material for: A CTP-dependent gating mechanism enables ParB spreading on DNA
Source: eLife. 2021 Aug 16;10:e69676. doi: 10.7554/eLife.69676 (PMC8367383; doi:10.7554/eLife.69676)
Supplement: Figure 6—figure supplement 2—source data 1. [file elife-69676-fig6-figsupp2-data1.zip › Figure6_figure_supplement2/BLI_CTP_titration_mut7_Q58A.csv]

0	-0.001	0.003	-0.022	-0.004	-0.019	0.002	0	0.004	-0.002	-0.004	0.01	-0.006	-0.003	0.001	0.004	-0.006	-0.005	-0.003	-0.006	-0.003	-0.007	0.004	-0.003	-0.013
0.2	-0.001	0.003	-0.022	-0.005	-0.019	0.002	0	0.004	-0.003	-0.004	0.011	-0.006	-0.003	0.001	0.004	-0.006	-0.005	-0.004	-0.006	-0.003	-0.007	0.003	-0.003	-0.014
0.4	-0.001	0.004	-0.021	-0.005	-0.018	0.003	0	0.003	-0.003	-0.004	0.011	-0.005	-0.003	0.001	0.004	-0.006	-0.005	-0.004	-0.006	-0.003	-0.007	0.003	-0.004	-0.014
0.6	-0.001	0.004	-0.021	-0.005	-0.017	0.003	-0.001	0.003	-0.003	-0.004	0.011	-0.005	-0.002	0.001	0.004	-0.006	-0.005	-0.004	-0.006	-0.003	-0.007	0.002	-0.004	-0.014
0.8	-0.001	0.004	-0.02	-0.005	-0.016	0.004	-0.001	0.003	-0.003	-0.005	0.011	-0.004	-0.002	0.001	0.004	-0.006	-0.005	-0.004	-0.006	-0.003	-0.007	0.001	-0.004	-0.014
1	-0.002	0.004	-0.019	-0.005	-0.014	0.004	-0.001	0.003	-0.004	-0.005	0.011	-0.004	-0.001	0.001	0.004	-0.006	-0.005	-0.004	-0.006	-0.003	-0.006	0.001	-0.004	-0.014
1.2	-0.002	0.005	-0.019	-0.005	-0.013	0.005	-0.001	0.003	-0.004	-0.005	0.011	-0.003	-0.001	0.002	0.004	-0.006	-0.005	-0.004	-0.005	-0.003	-0.006	0.001	-0.004	-0.014
1.4	-0.002	0.005	-0.018	-0.004	-0.012	0.005	-0.002	0.003	-0.004	-0.005	0.01	-0.002	-0.001	0.002	0.004	-0.006	-0.005	-0.004	-0.005	-0.003	-0.005	0	-0.004	-0.014
1.6	-0.002	0.005	-0.017	-0.004	-0.012	0.006	-0.002	0.003	-0.004	-0.006	0.01	-0.002	-0.001	0.002	0.004	-0.006	-0.004	-0.004	-0.005	-0.003	-0.005	0	-0.004	-0.014
1.8	-0.002	0.006	-0.016	-0.004	-0.011	0.006	-0.002	0.003	-0.004	-0.006	0.01	-0.001	-0.001	0.002	0.003	-0.006	-0.004	-0.004	-0.005	-0.002	-0.005	0	-0.004	-0.013
2	-0.002	0.006	-0.015	-0.004	-0.01	0.007	-0.002	0.004	-0.004	-0.006	0.01	0	-0.001	0.003	0.003	-0.006	-0.003	-0.004	-0.005	-0.002	-0.004	0	-0.004	-0.012
2.2	-0.002	0.007	-0.014	-0.004	-0.01	0.007	-0.002	0.004	-0.004	-0.006	0.01	0	-0.001	0.003	0.003	-0.006	-0.003	-0.003	-0.006	-0.002	-0.004	0	-0.004	-0.011
2.4	-0.003	0.007	-0.013	-0.004	-0.009	0.007	-0.002	0.004	-0.004	-0.006	0.009	0	-0.001	0.003	0.003	-0.006	-0.003	-0.003	-0.006	-0.002	-0.004	0	-0.003	-0.01
2.6	-0.002	0.008	-0.012	-0.003	-0.009	0.007	-0.002	0.005	-0.004	-0.006	0.009	0.001	-0.001	0.003	0.004	-0.006	-0.002	-0.003	-0.005	-0.001	-0.004	0	-0.003	-0.01
2.8	-0.002	0.008	-0.011	-0.003	-0.009	0.007	-0.002	0.005	-0.004	-0.005	0.009	0.001	-0.002	0.003	0.004	-0.006	-0.002	-0.003	-0.005	-0.001	-0.004	0	-0.003	-0.009
3	-0.003	0.008	-0.01	-0.003	-0.008	0.008	-0.001	0.006	-0.004	-0.005	0.008	0.001	-0.002	0.004	0.004	-0.006	-0.001	-0.003	-0.005	-0.001	-0.003	0	-0.003	-0.009
3.2	-0.003	0.008	-0.01	-0.003	-0.008	0.008	-0.001	0.006	-0.004	-0.005	0.008	0.001	-0.001	0.004	0.004	-0.005	-0.001	-0.002	-0.005	-0.001	-0.003	0.001	-0.003	-0.008
3.4	-0.003	0.008	-0.009	-0.002	-0.007	0.008	-0.001	0.006	-0.004	-0.004	0.008	0.001	-0.001	0.004	0.004	-0.005	-0.001	-0.002	-0.005	-0.002	-0.003	0.001	-0.003	-0.007
3.6	-0.003	0.009	-0.009	-0.003	-0.007	0.009	-0.001	0.006	-0.004	-0.004	0.009	0.001	-0.001	0.004	0.004	-0.005	0	-0.002	-0.005	-0.002	-0.003	0.001	-0.003	-0.007
3.8	-0.003	0.009	-0.008	-0.003	-0.006	0.009	-0.002	0.007	-0.004	-0.004	0.009	0.001	-0.001	0.004	0.004	-0.005	0	-0.001	-0.005	-0.002	-0.003	0.001	-0.003	-0.006
4	-0.003	0.009	-0.008	-0.002	-0.006	0.008	-0.002	0.007	-0.004	-0.003	0.009	0	-0.001	0.004	0.004	-0.005	0	-0.001	-0.005	-0.001	-0.003	0.001	-0.003	-0.006
4.2	-0.003	0.009	-0.007	-0.002	-0.005	0.008	-0.002	0.007	-0.004	-0.003	0.009	0	-0.001	0.004	0.004	-0.005	0	-0.001	-0.005	-0.001	-0.003	0.001	-0.003	-0.005
4.4	-0.002	0.008	-0.007	-0.002	-0.005	0.008	-0.002	0.007	-0.004	-0.003	0.009	0	-0.001	0.004	0.004	-0.005	0.001	-0.001	-0.005	-0.001	-0.003	0.001	-0.003	-0.004
4.6	-0.002	0.008	-0.006	-0.002	-0.004	0.009	-0.002	0.008	-0.004	-0.003	0.008	0	-0.001	0.004	0.004	-0.005	0.001	-0.001	-0.005	-0.001	-0.003	0.001	-0.003	-0.004
4.8	-0.002	0.008	-0.006	-0.002	-0.003	0.009	-0.002	0.008	-0.004	-0.003	0.008	0	-0.001	0.004	0.004	-0.004	0.001	-0.001	-0.005	-0.001	-0.002	0.001	-0.003	-0.003
5	-0.002	0.008	-0.006	-0.001	-0.003	0.009	-0.002	0.008	-0.004	-0.003	0.008	0	-0.001	0.004	0.004	-0.004	0.001	0	-0.005	-0.001	-0.002	0.001	-0.002	-0.003
5.2	-0.002	0.008	-0.005	-0.001	-0.002	0.009	-0.002	0.008	-0.004	-0.003	0.008	0	-0.001	0.004	0.004	-0.004	0.002	0	-0.005	-0.001	-0.002	0.001	-0.002	-0.002
5.4	-0.002	0.008	-0.005	-0.001	-0.002	0.008	-0.002	0.007	-0.004	-0.004	0.008	0	-0.001	0.004	0.004	-0.004	0.002	0	-0.005	0	-0.002	0.001	-0.002	-0.002
5.6	-0.002	0.008	-0.004	-0.001	-0.001	0.008	-0.002	0.007	-0.004	-0.004	0.008	0.001	-0.002	0.004	0.004	-0.004	0.002	0	-0.005	0	-0.002	0.001	-0.001	-0.002
5.8	-0.002	0.007	-0.004	-0.002	-0.001	0.008	-0.002	0.007	-0.004	-0.004	0.008	0.001	-0.002	0.004	0.004	-0.004	0.003	0	-0.005	0	-0.002	0.001	-0.001	-0.001
6	-0.002	0.007	-0.003	-0.002	-0.001	0.008	-0.002	0.007	-0.004	-0.004	0.008	0.001	-0.002	0.004	0.004	-0.004	0.003	0	-0.005	0.001	-0.002	0.001	0	-0.001
6.2	-0.002	0.007	-0.003	-0.002	-0.001	0.008	-0.001	0.007	-0.004	-0.004	0.008	0.001	-0.002	0.004	0.004	-0.004	0.003	0.001	-0.005	0.001	-0.002	0.001	0	-0.001
6.4	-0.001	0.007	-0.003	-0.002	-0.001	0.008	-0.001	0.007	-0.004	-0.003	0.008	0.001	-0.003	0.004	0.004	-0.003	0.003	0.001	-0.005	0.001	-0.002	0.001	0	-0.001
6.6	-0.001	0.007	-0.002	-0.002	-0.001	0.008	-0.001	0.007	-0.004	-0.003	0.007	0	-0.003	0.003	0.003	-0.003	0.003	0.001	-0.004	0.001	-0.002	0.001	0	-0.001
6.8	-0.002	0.007	-0.002	-0.002	-0.001	0.008	-0.001	0.007	-0.004	-0.003	0.007	0	-0.003	0.003	0.003	-0.003	0.003	0.001	-0.004	0.001	-0.002	0.001	0	-0.001
7	-0.002	0.007	-0.002	-0.002	-0.001	0.008	-0.001	0.006	-0.004	-0.003	0.007	0	-0.003	0.003	0.003	-0.003	0.003	0.001	-0.004	0.001	-0.002	0.001	0	-0.001
7.2	-0.001	0.006	-0.002	-0.003	0	0.008	-0.001	0.007	-0.004	-0.003	0.007	0	-0.003	0.003	0.002	-0.003	0.002	0.001	-0.004	0.001	-0.002	0.001	-0.001	-0.001
7.4	-0.002	0.006	-0.002	-0.003	0	0.008	-0.001	0.007	-0.003	-0.003	0.007	0	-0.003	0.002	0.002	-0.003	0.002	0.001	-0.004	0.001	-0.002	0.001	-0.001	-0.001
7.6	-0.002	0.006	-0.002	-0.003	0	0.008	-0.002	0.007	-0.003	-0.003	0.007	0	-0.003	0.002	0.002	-0.003	0.002	0.001	-0.003	0.001	-0.002	0	-0.001	-0.001
7.8	-0.002	0.006	-0.002	-0.003	0	0.007	-0.002	0.007	-0.004	-0.004	0.007	0	-0.003	0.002	0.001	-0.003	0.002	0.001	-0.003	0	-0.002	0	-0.002	-0.001
8	-0.001	0.006	-0.002	-0.003	0	0.007	-0.001	0.007	-0.004	-0.004	0.007	0	-0.003	0.002	0.001	-0.002	0.002	0.001	-0.003	0	-0.002	0	-0.002	-0.001
8.2	-0.001	0.006	-0.001	-0.002	0.001	0.007	-0.002	0.007	-0.004	-0.004	0.007	0	-0.003	0.002	0.001	-0.002	0.002	0.001	-0.003	0	-0.002	0	-0.002	-0.001
8.4	-0.001	0.006	-0.001	-0.002	0.001	0.007	-0.002	0.008	-0.004	-0.004	0.007	0	-0.002	0.002	0.001	-0.002	0.002	0.001	-0.003	0	-0.002	0	-0.002	-0.001
8.6	-0.001	0.006	-0.001	-0.002	0.001	0.007	-0.002	0.008	-0.004	-0.005	0.007	0	-0.002	0.002	0.001	-0.002	0.003	0.001	-0.003	0	-0.002	0	-0.002	-0.001
8.8	-0.001	0.006	-0.001	-0.003	0.002	0.007	-0.002	0.008	-0.004	-0.004	0.008	0	-0.002	0.002	0.002	-0.002	0.003	0.001	-0.003	0	-0.002	0	-0.002	-0.001
9	-0.001	0.006	0	-0.003	0.002	0.007	-0.002	0.009	-0.004	-0.004	0.008	0.001	-0.002	0.002	0.002	-0.002	0.003	0	-0.003	0	-0.002	0	-0.002	-0.001
9.2	-0.001	0.006	0	-0.003	0.002	0.006	-0.002	0.009	-0.004	-0.004	0.008	0.001	-0.002	0.002	0.002	-0.002	0.003	0	-0.003	0	-0.002	0	-0.002	-0.001
9.4	-0.001	0.006	0	-0.003	0.002	0.006	-0.002	0.009	-0.004	-0.004	0.008	0.001	-0.002	0.002	0.002	-0.002	0.003	0	-0.003	0	-0.002	0	-0.002	-0.001
9.6	-0.001	0.006	0	-0.003	0.002	0.006	-0.002	0.009	-0.004	-0.003	0.008	0.001	-0.002	0.002	0.003	-0.002	0.003	-0.001	-0.003	0	-0.002	0	-0.002	-0.001
9.8	-0.001	0.006	0	-0.003	0.002	0.005	-0.001	0.009	-0.003	-0.003	0.007	0.001	-0.002	0.003	0.003	-0.002	0.003	-0.001	-0.003	0.001	-0.002	0	-0.002	-0.001
10	-0.002	0.006	0	-0.003	0.002	0.005	-0.001	0.009	-0.003	-0.003	0.007	0.001	-0.002	0.003	0.003	-0.002	0.003	-0.001	-0.003	0.001	-0.001	0	-0.002	-0.001
10.2	-0.002	0.006	0	-0.003	0.003	0.005	-0.001	0.008	-0.003	-0.002	0.007	0.001	-0.002	0.003	0.003	-0.002	0.003	-0.002	-0.003	0.001	-0.001	-0.001	-0.002	-0.001
10.4	-0.002	0.006	0	-0.003	0.003	0.005	-0.001	0.008	-0.003	-0.002	0.006	0.001	-0.003	0.003	0.004	-0.002	0.003	-0.002	-0.003	0.001	-0.001	-0.001	-0.002	-0.001
10.6	-0.002	0.006	0	-0.003	0.002	0.005	-0.001	0.008	-0.003	-0.002	0.006	0	-0.003	0.003	0.004	-0.001	0.002	-0.002	-0.003	0.001	-0.001	-0.001	-0.001	-0.001
10.8	-0.002	0.006	0	-0.003	0.002	0.005	-0.001	0.007	-0.003	-0.001	0.006	0	-0.002	0.004	0.004	-0.001	0.002	-0.002	-0.003	0.002	-0.001	0	-0.001	-0.001
11	-0.001	0.006	0	-0.003	0.002	0.005	-0.001	0.007	-0.002	-0.001	0.005	0	-0.002	0.004	0.004	-0.001	0.002	-0.002	-0.003	0.002	-0.001	0	-0.001	-0.001
11.2	-0.001	0.006	0	-0.002	0.002	0.006	-0.001	0.007	-0.002	-0.001	0.005	0	-0.002	0.004	0.004	-0.001	0.002	-0.001	-0.003	0.002	-0.001	0	-0.001	-0.001
11.4	-0.001	0.005	0.001	-0.002	0.002	0.006	-0.001	0.006	-0.002	-0.001	0.005	0	-0.002	0.004	0.004	-0.001	0.002	-0.001	-0.003	0.002	-0.001	-0.001	-0.001	-0.001
11.6	-0.001	0.005	0.001	-0.002	0.002	0.006	-0.001	0.006	-0.002	-0.001	0.005	0	-0.002	0.004	0.004	-0.001	0.002	-0.001	-0.003	0.002	-0.001	-0.001	-0.001	-0.001
11.8	-0.001	0.005	0.001	-0.002	0.002	0.006	-0.002	0.006	-0.002	-0.001	0.005	0	-0.002	0.004	0.003	-0.001	0.001	0	-0.004	0.002	-0.001	-0.001	-0.001	-0.001
12	-0.002	0.005	0.001	-0.002	0.002	0.006	-0.002	0.006	-0.002	-0.001	0.005	0	-0.002	0.004	0.003	-0.001	0.001	0	-0.003	0.002	-0.001	-0.001	-0.001	-0.001
12.2	-0.002	0.005	0.001	-0.002	0.002	0.006	-0.002	0.006	-0.002	-0.002	0.005	0	-0.002	0.004	0.003	-0.001	0.001	0	-0.003	0.002	-0.001	-0.001	-0.001	-0.001
12.4	-0.002	0.004	0.001	-0.002	0.002	0.006	-0.003	0.007	-0.002	-0.002	0.005	0	-0.001	0.004	0.003	-0.001	0.001	0	-0.003	0.002	-0.001	-0.001	-0.001	0
12.6	-0.002	0.004	0.001	-0.002	0.002	0.006	-0.003	0.007	-0.002	-0.002	0.005	0	-0.001	0.003	0.002	-0.001	0.001	0	-0.003	0.001	-0.001	-0.001	-0.001	0
12.8	-0.002	0.004	0.001	-0.002	0.002	0.006	-0.003	0.007	-0.002	-0.002	0.005	0	-0.001	0.003	0.002	-0.001	0.001	0	-0.003	0.001	-0.001	-0.001	-0.001	0
13	-0.002	0.004	0.001	-0.002	0.002	0.006	-0.003	0.007	-0.002	-0.001	0.005	0	-0.001	0.003	0.002	-0.001	0.001	0	-0.003	0.001	-0.001	-0.001	-0.001	0
13.2	-0.002	0.004	0.001	-0.002	0.002	0.006	-0.003	0.007	-0.002	-0.001	0.005	0	-0.001	0.003	0.002	-0.001	0.001	0	-0.003	0.001	0	-0.001	-0.001	0
13.4	-0.002	0.004	0.001	-0.002	0.002	0.006	-0.002	0.007	-0.002	-0.001	0.005	0	-0.001	0.003	0.002	-0.001	0.001	0	-0.002	0.001	0	-0.001	-0.001	0
13.6	-0.002	0.004	0.001	-0.001	0.002	0.006	-0.002	0.007	-0.002	-0.002	0.005	0	-0.001	0.003	0.002	-0.001	0.001	-0.001	-0.002	0.001	0	-0.001	-0.001	0
13.8	-0.002	0.004	0.001	-0.001	0.002	0.006	-0.002	0.007	-0.002	-0.002	0.005	0	-0.001	0.003	0.002	-0.001	0.001	-0.001	-0.002	0.001	0	-0.001	-0.001	0
14	-0.002	0.004	0	-0.001	0.002	0.005	-0.002	0.007	-0.002	-0.002	0.006	0.001	-0.001	0.003	0.002	-0.001	0.001	-0.001	-0.001	0.001	0	-0.001	-0.001	0
14.2	-0.002	0.004	0	-0.001	0.003	0.005	-0.001	0.007	-0.002	-0.002	0.006	0.001	-0.001	0.003	0.002	-0.001	0.001	-0.001	-0.001	0.001	0	-0.001	0	0
14.4	-0.002	0.004	0	-0.001	0.003	0.005	-0.001	0.007	-0.003	-0.002	0.006	0.001	-0.001	0.003	0.002	-0.001	0.001	-0.001	0	0.001	-0.001	-0.001	0	0
14.6	-0.002	0.004	0	-0.001	0.003	0.005	-0.001	0.007	-0.003	-0.002	0.006	0.001	-0.001	0.003	0.003	-0.001	0.001	-0.001	0	0	-0.001	-0.001	0	0
14.8	-0.002	0.004	0	-0.001	0.003	0.005	-0.001	0.006	-0.003	-0.002	0.005	0.001	-0.001	0.003	0.003	-0.001	0.001	-0.001	0	0	-0.001	-0.001	0.001	0
15	-0.001	0.004	0	-0.001	0.002	0.005	-0.001	0.006	-0.003	-0.003	0.005	0.001	-0.001	0.003	0.003	-0.001	0	-0.001	0	0	-0.001	-0.001	0.001	0
15.2	-0.001	0.004	0.001	-0.001	0.002	0.005	-0.001	0.005	-0.003	-0.003	0.005	0.001	-0.001	0.003	0.003	-0.001	0	-0.001	0	0	-0.001	-0.001	0.001	0
15.4	-0.001	0.005	0.001	-0.001	0.001	0.004	-0.001	0.005	-0.002	-0.003	0.005	0.001	-0.001	0.003	0.002	-0.001	0	0	0	0	-0.001	-0.001	0.001	0
15.6	-0.001	0.005	0.001	-0.002	0.001	0.004	-0.002	0.005	-0.002	-0.003	0.005	0.001	-0.001	0.002	0.002	-0.001	0	0	-0.001	0.001	-0.001	-0.001	0.001	0
15.8	-0.001	0.005	0.001	-0.002	0.001	0.004	-0.002	0.005	-0.002	-0.003	0.005	0.001	-0.001	0.002	0.002	-0.001	0	0	-0.001	0.001	-0.001	-0.001	0.001	0
16	0	0.005	0	-0.002	0.001	0.004	-0.002	0.005	-0.002	-0.003	0.005	0.001	-0.001	0.002	0.002	-0.001	0	0	-0.001	0.001	-0.001	-0.001	0.001	0
16.2	0	0.005	0	-0.002	0.001	0.004	-0.002	0.005	-0.002	-0.002	0.005	0.001	-0.001	0.002	0.002	-0.001	0	0.001	-0.001	0.001	-0.001	-0.001	0.001	0
16.4	0	0.005	0	-0.003	0.001	0.004	-0.002	0.005	-0.002	-0.002	0.004	0.001	-0.001	0.002	0.002	-0.001	0	0.001	-0.001	0.001	-0.001	-0.001	0.001	0
16.6	0	0.005	0	-0.003	0.001	0.004	-0.002	0.005	-0.002	-0.002	0.004	0.002	-0.001	0.002	0.002	-0.001	0	0.001	-0.001	0.001	-0.001	0	0.001	0
16.8	0.001	0.004	0	-0.003	0.001	0.004	-0.001	0.004	-0.002	-0.002	0.004	0.002	-0.001	0.002	0.002	-0.001	0	0.001	-0.001	0.001	-0.001	0	0	0
17	0.001	0.004	0	-0.003	0.001	0.004	-0.001	0.004	-0.002	-0.001	0.004	0.002	-0.001	0.002	0.002	-0.001	0.001	0	-0.001	0.001	-0.001	0	0	0.001
17.2	0	0.004	0	-0.003	0.001	0.003	-0.001	0.004	-0.002	-0.001	0.004	0.002	-0.001	0.002	0.002	-0.001	0.001	0	-0.002	0.001	-0.001	0	0	0.001
17.4	0	0.003	0	-0.003	0.001	0.003	0	0.004	-0.002	-0.001	0.004	0.001	-0.001	0.002	0.002	-0.001	0.001	0	-0.002	0.001	-0.001	0	0	0.001
17.6	0	0.003	0	-0.003	0.001	0.003	0	0.005	-0.002	-0.001	0.004	0.001	-0.001	0.002	0.002	-0.001	0.001	-0.001	-0.002	0.001	0	0	0	0.001
17.8	0	0.003	0	-0.003	0.001	0.002	0	0.005	-0.002	-0.001	0.004	0.001	-0.001	0.003	0.002	-0.001	0.001	-0.001	-0.002	0.001	0	0	0	0.001
18	0	0.002	0	-0.003	0.001	0.002	0	0.005	-0.002	-0.002	0.004	0.001	-0.001	0.003	0.002	0	0.001	-0.001	-0.002	0	0	-0.001	0	0
18.2	0	0.002	0	-0.002	0.001	0.002	0	0.005	-0.002	-0.002	0.004	0	-0.001	0.003	0.002	0	0.001	-0.001	-0.002	0	0	-0.001	0	0
18.4	0.001	0.002	0.001	-0.002	0.001	0.002	0	0.005	-0.002	-0.002	0.003	0	-0.001	0.003	0.002	0	0.001	-0.001	-0.002	0	0	-0.001	0	0
18.6	0.001	0.002	0.001	-0.002	0.001	0.001	0	0.005	-0.001	-0.002	0.003	0	-0.001	0.002	0.002	0	0.001	-0.001	-0.002	0	0	-0.001	0	0
18.8	0.001	0.002	0.001	-0.002	0.001	0.001	0	0.005	-0.001	-0.002	0.003	0	-0.001	0.002	0.002	-0.001	0.001	-0.001	-0.002	0	0	-0.001	0	0
19	0.001	0.002	0.001	-0.002	0.001	0.001	0	0.004	-0.001	-0.002	0.003	0.001	-0.001	0.002	0.002	-0.001	0	-0.001	-0.001	0	0	-0.001	0	0
19.2	0.001	0.002	0.001	-0.002	0.001	0.001	0	0.004	-0.001	-0.002	0.003	0.001	0	0.002	0.002	-0.001	0	-0.001	-0.001	0	0	-0.001	0	0
19.4	0.001	0.002	0.001	-0.002	0.001	0.001	-0.001	0.004	-0.001	-0.002	0.003	0.001	0	0.001	0.002	-0.001	0	-0.001	-0.001	0	0	-0.001	0	0
19.6	0.001	0.002	0.001	-0.002	0	0.001	-0.001	0.004	0	-0.002	0.003	0.001	0	0.001	0.002	-0.001	0	0	-0.001	0	0	-0.001	0	0
19.8	0.001	0.002	0.001	-0.001	0	0.001	-0.001	0.004	0	-0.002	0.003	0.001	0	0.001	0.002	-0.001	0	0	-0.001	0	0	-0.001	0	0
20	0.001	0.002	0.001	-0.001	0	0.001	-0.001	0.004	0	-0.002	0.003	0.001	0	0.001	0.002	-0.001	0	0	-0.001	0	0	-0.001	0	0
20.2	0.001	0.002	0.001	-0.001	0	0.001	-0.001	0.004	0	-0.002	0.003	0.001	0	0.001	0.002	-0.001	0.001	0	-0.001	0	0	-0.001	0	0
20.4	0.001	0.002	0.001	0	0	0.001	-0.001	0.004	0	-0.001	0.003	0.001	0	0.001	0.002	-0.001	0.001	0	-0.001	0	0	-0.001	0	0
20.6	0.001	0.002	0	0	0	0.001	-0.001	0.003	0	-0.001	0.003	0.001	0	0	0.002	-0.001	0.001	0	-0.001	0	0	-0.001	0	0
20.8	0.001	0.002	0	0	0	0.001	-0.001	0.003	0	-0.001	0.003	0.001	0	0	0.002	-0.001	0.001	0	-0.001	0	0	-0.001	0	0
21	0.001	0.002	0	0	0.001	0.002	-0.001	0.003	0	-0.001	0.003	0.001	-0.001	0	0.002	0	0.001	0	-0.001	0	0	-0.001	0	0
21.2	0.001	0.002	0	0	0.001	0.001	-0.001	0.003	0	-0.001	0.003	0.001	-0.001	0	0.002	0	0.002	0	-0.001	0	0	-0.001	0	0
21.4	0.001	0.002	0	0	0.001	0.001	0	0.003	0	-0.001	0.003	0.001	-0.001	0.001	0.002	0	0.002	-0.001	-0.001	0	0	-0.001	0	0
21.6	0.001	0.002	0	0	0.001	0.002	0	0.004	0	-0.001	0.002	0.001	-0.001	0.001	0.002	0	0.002	-0.001	-0.001	0	0	-0.001	0	-0.001
21.8	0.001	0.002	0	-0.001	0.001	0.001	0	0.004	0	-0.002	0.002	0.001	-0.001	0.001	0.002	0.001	0.002	-0.001	-0.001	0	0	-0.001	0	-0.001
22	0.001	0.002	0	-0.001	0.001	0.001	0	0.004	0	-0.002	0.002	0.001	-0.001	0.001	0.002	0.001	0.002	-0.001	-0.001	0	0	-0.001	0	-0.001
22.2	0.001	0.002	0	-0.001	0.001	0.001	0	0.004	0	-0.002	0.002	0.001	-0.001	0.002	0.002	0.001	0.002	0	-0.001	0	0	-0.001	0	-0.001
22.4	0.001	0.002	0	-0.001	0.001	0.001	0	0.004	0	-0.001	0.002	0.001	-0.001	0.002	0.002	0.001	0.002	0	-0.001	0	0	-0.001	-0.001	-0.001
22.6	0.001	0.002	0	-0.001	0	0.001	0	0.004	0	-0.001	0.002	0	-0.001	0.002	0.001	0.001	0.001	0	-0.001	0	0	-0.001	0	-0.001
22.8	0.001	0.002	0	-0.001	0	0.001	0.001	0.004	0	-0.001	0.002	0	0	0.002	0.001	0.001	0.001	0	0	0	0	-0.001	-0.001	-0.001
23	0.001	0.002	0	-0.001	0	0.001	0.001	0.004	0	-0.001	0.002	0	0	0.002	0.001	0.001	0.001	0	0	0	0	0	-0.001	0
23.2	0	0.002	-0.001	-0.001	0	0.001	0	0.004	0	-0.001	0.001	0	-0.001	0.002	0.001	0.001	0.001	0.001	0	0	0	0	-0.001	0
23.4	0.001	0.002	-0.001	-0.001	0	0.001	0	0.004	0	-0.001	0.001	0	-0.001	0.002	0.001	0.001	0.001	0.001	0	0	0	0	-0.001	0
23.6	0.001	0.002	0	-0.001	0	0.001	0	0.003	0	0	0.001	0	-0.001	0.002	0.001	0.001	0.001	0.001	0	0	0	0	-0.001	0
23.8	0.001	0.002	0	-0.001	0	0.001	0	0.003	0	0	0.001	0	-0.001	0.002	0.001	0	0.001	0.001	0	0	0	0.001	-0.001	0
24	0.001	0.002	0	-0.001	0	0.001	0	0.003	0	0.001	0.001	0	-0.002	0.002	0.001	0	0.001	0.001	0	0	0	0.001	0	0
24.2	0.001	0.002	0	-0.001	0	0.001	0	0.003	-0.001	0.001	0.001	-0.001	-0.002	0.002	0.001	0	0.001	0.001	0	0	0	0.001	0	0
24.4	0.001	0.002	0	-0.001	0	0.001	0	0.003	-0.001	0.001	0	-0.001	-0.002	0.002	0.001	0	0.001	0.001	-0.001	0	-0.001	0.001	0	0
24.6	0.001	0.002	0	-0.001	0	0.001	0	0.003	-0.001	0.001	0	-0.001	-0.002	0.001	0.001	0	0.001	0	-0.001	0	-0.001	0.001	0	0
24.8	0.001	0.002	0	-0.001	0	0.001	0	0.002	-0.001	0.002	0	-0.001	-0.001	0.001	0.001	0	0.001	0	-0.001	0	-0.001	0	0	0
25	0.001	0.002	0	0	0	0.001	0	0.003	-0.001	0.002	-0.001	-0.001	-0.001	0.001	0.002	0	0.001	0	-0.001	0	-0.001	0	0	0
25.2	0.001	0.001	0.001	0	0	0.001	0	0.003	-0.002	0.001	-0.001	-0.001	-0.001	0.001	0.002	0	0.001	0	-0.001	0	-0.001	0	0	0
25.4	0.001	0.001	0.001	0	0	0.001	0	0.003	-0.002	0.001	-0.001	-0.001	-0.001	0.001	0.002	0	0	0	-0.001	0	-0.001	0	0	0
25.6	0	0.001	0.001	0	0	0.001	0	0.003	-0.002	0.001	-0.001	-0.001	-0.001	0.001	0.001	0	0	-0.001	-0.001	0	-0.001	0	0	0
25.8	0	0.001	0.001	0	0	0.001	0	0.002	-0.002	0	-0.001	0	0	0.001	0.001	0	0	-0.001	-0.001	0	-0.001	0	0	0
26	0	0.001	0.001	0	0	0.001	0	0.002	-0.002	0	0	0	0	0.001	0.001	0	0	-0.001	-0.001	0	-0.001	0	0	0
26.2	-0.001	0.001	0.001	0	0	0	0	0.002	-0.002	0	0	0	0	0.001	0.001	0	-0.001	-0.001	-0.001	0	-0.001	0	0	0
26.4	-0.001	0	0.001	0	0	0	-0.001	0.002	-0.002	-0.001	0	0	0	0.001	0	0	-0.001	-0.001	0	0	0	0	0	0
26.6	-0.001	0	0.001	0	0	0	-0.001	0.002	-0.001	-0.001	0	0	0	0.001	0	0	-0.001	-0.001	0	0	0	0	0	0
26.8	-0.001	0	0	0	0	0	-0.001	0.001	-0.001	-0.001	0	0	0	0	0	0	-0.001	-0.001	0	0	0	0	0	0
27	-0.001	0	0	0	0	0	-0.001	0.001	-0.001	-0.001	0	0	0	0	0	0	-0.001	-0.001	0	0	0	0	0	0
27.2	-0.001	0	0	0	0	0	-0.001	0.001	0	-0.001	0	0	0	0	0	0	-0.001	-0.001	0	0	0	0	0	0
27.4	0	0	0	0	0	0	0	0.001	0	-0.001	0	0	0	0	0	0	-0.001	-0.001	0	0	0	0	0	0
27.6	0	0	0	0	0	0	0	0	0	0	0.001	0	0	0	0	0	-0.001	-0.001	0	0	0	0.001	0	0
27.8	0	0	0	0	0.001	0	0	0	0	0	0.001	0	0	0	0	0	0	-0.001	0	0	0	0.001	0	0
28	0	0	0	0	0.001	0	0	0	0.001	0	0.001	0	0	0	0	0	0	-0.001	0	0	0	0	0	0
28.2	0	0	0	0	0.001	0	0	0	0	0	0.001	0	0	0	0	0	0	0	0	0	0	0	0	0
28.4	0	0	0	0	0	0	0	0	0	0	0	0	0	0	0	0	0	0	0	0	0	0	0	0
28.6	0	0	0	0	0	0	0	0	0	0	0	0	0	0	0	0	0.001	0	0	0	0	0	0	0
28.8	0	0	0	0	0	0	0	0	0	0	0	0	0	0	0	0	0.001	0	0	0	0	0	0	0
29	0	0	0	0	0	0	0	0	0	0	0	0	0	0	0	0	0.001	0	0	0	0	0	0	0
29.2	0	0	0	0	0	0	0	0	0	0	0	0	0	0	0	0	0.001	0.001	0	0	0	0	0	0
29.4	0	0	0	0	-0.001	0	0	0	0	0	-0.001	0	0	0.001	0	0	0.001	0.001	0	0	0	-0.001	0	0
29.6	0	0	0	0	-0.001	0	0	0	0	0	-0.001	0	0	0.001	0	0	0.001	0.001	0	0	0	-0.001	0	0
29.8	0	0	0	0	-0.001	0	0	0	-0.001	0	-0.001	0	0	0.001	0	0.001	0	0.001	0	0	0	-0.001	0	0
30	0	0	0	0	0	0	0	0	0	0	0	0	0	0	0	0	0	0	0	0	0	0	0	0
30.2	0.005	0.009	0.006	0.005	0.007	0.007	0.006	0.008	0.008	0.005	0.007	0.006	0.006	0.004	0.006	0.006	0.008	0.006	0.005	0.008	0.007	0.007	0.009	0.008
30.4	0.011	0.02	0.013	0.011	0.015	0.014	0.013	0.018	0.018	0.011	0.014	0.013	0.012	0.01	0.012	0.013	0.016	0.014	0.012	0.017	0.015	0.014	0.019	0.018
30.6	0.017	0.032	0.02	0.018	0.025	0.023	0.021	0.029	0.029	0.018	0.023	0.021	0.019	0.016	0.02	0.02	0.026	0.023	0.019	0.027	0.025	0.023	0.031	0.029
30.8	0.024	0.044	0.029	0.025	0.035	0.033	0.03	0.04	0.041	0.025	0.032	0.03	0.027	0.024	0.028	0.029	0.037	0.033	0.027	0.038	0.035	0.033	0.043	0.04
31	0.031	0.057	0.039	0.033	0.046	0.043	0.039	0.052	0.053	0.032	0.043	0.039	0.035	0.032	0.037	0.038	0.048	0.044	0.036	0.049	0.046	0.043	0.056	0.052
31.2	0.039	0.07	0.049	0.041	0.057	0.053	0.049	0.064	0.066	0.041	0.053	0.048	0.044	0.04	0.046	0.047	0.059	0.055	0.046	0.061	0.058	0.053	0.07	0.065
31.4	0.047	0.083	0.059	0.049	0.069	0.064	0.058	0.076	0.079	0.049	0.064	0.058	0.052	0.049	0.056	0.056	0.071	0.066	0.055	0.073	0.07	0.064	0.083	0.077
31.6	0.055	0.095	0.069	0.057	0.08	0.075	0.067	0.088	0.091	0.057	0.075	0.067	0.06	0.057	0.065	0.066	0.082	0.077	0.064	0.085	0.081	0.075	0.097	0.089
31.8	0.062	0.107	0.079	0.064	0.09	0.085	0.076	0.098	0.103	0.065	0.085	0.076	0.068	0.066	0.074	0.074	0.092	0.088	0.073	0.096	0.093	0.085	0.109	0.1
32	0.069	0.117	0.088	0.071	0.099	0.094	0.083	0.108	0.114	0.072	0.094	0.084	0.074	0.074	0.082	0.082	0.101	0.097	0.082	0.106	0.103	0.094	0.12	0.11
32.2	0.075	0.125	0.096	0.076	0.108	0.101	0.089	0.116	0.123	0.078	0.102	0.09	0.08	0.081	0.089	0.089	0.108	0.106	0.089	0.114	0.112	0.102	0.129	0.119
32.4	0.08	0.131	0.103	0.081	0.114	0.108	0.094	0.122	0.131	0.083	0.109	0.096	0.085	0.088	0.096	0.094	0.115	0.113	0.096	0.122	0.12	0.109	0.137	0.126
32.6	0.085	0.137	0.109	0.085	0.12	0.115	0.099	0.128	0.138	0.087	0.115	0.102	0.089	0.094	0.102	0.099	0.12	0.12	0.101	0.128	0.126	0.116	0.145	0.134
32.8	0.089	0.142	0.115	0.089	0.126	0.121	0.103	0.133	0.145	0.092	0.121	0.108	0.094	0.099	0.108	0.104	0.126	0.126	0.107	0.135	0.133	0.122	0.152	0.141
33	0.094	0.147	0.121	0.093	0.131	0.126	0.107	0.138	0.151	0.095	0.127	0.113	0.098	0.105	0.113	0.108	0.131	0.132	0.112	0.141	0.139	0.128	0.159	0.147
33.2	0.098	0.152	0.127	0.096	0.136	0.132	0.11	0.143	0.157	0.099	0.132	0.118	0.102	0.109	0.118	0.112	0.136	0.137	0.117	0.147	0.145	0.134	0.165	0.153
33.4	0.101	0.156	0.132	0.099	0.141	0.137	0.114	0.147	0.162	0.103	0.137	0.123	0.106	0.114	0.123	0.115	0.14	0.142	0.122	0.152	0.15	0.14	0.172	0.159
33.6	0.105	0.16	0.137	0.102	0.146	0.142	0.117	0.151	0.167	0.106	0.142	0.128	0.109	0.118	0.127	0.119	0.145	0.147	0.126	0.158	0.156	0.146	0.178	0.165
33.8	0.108	0.164	0.142	0.105	0.15	0.146	0.121	0.156	0.173	0.109	0.146	0.133	0.113	0.122	0.132	0.123	0.149	0.152	0.131	0.164	0.161	0.151	0.185	0.171
34	0.112	0.168	0.147	0.108	0.154	0.15	0.124	0.16	0.178	0.113	0.15	0.137	0.116	0.126	0.136	0.126	0.154	0.156	0.136	0.169	0.167	0.157	0.191	0.178
34.2	0.115	0.172	0.152	0.111	0.158	0.154	0.126	0.164	0.183	0.116	0.154	0.141	0.119	0.13	0.14	0.129	0.158	0.16	0.141	0.174	0.172	0.162	0.197	0.184
34.4	0.118	0.176	0.156	0.114	0.162	0.158	0.129	0.167	0.187	0.119	0.158	0.146	0.122	0.134	0.144	0.132	0.162	0.165	0.145	0.18	0.178	0.167	0.203	0.19
34.6	0.121	0.18	0.161	0.117	0.166	0.162	0.132	0.171	0.192	0.121	0.162	0.15	0.125	0.138	0.148	0.136	0.166	0.169	0.15	0.185	0.183	0.172	0.209	0.196
34.8	0.124	0.183	0.165	0.12	0.169	0.166	0.135	0.175	0.196	0.124	0.166	0.154	0.128	0.141	0.152	0.139	0.17	0.173	0.155	0.19	0.189	0.177	0.215	0.202
35	0.127	0.187	0.17	0.123	0.173	0.169	0.138	0.178	0.2	0.127	0.17	0.158	0.13	0.144	0.156	0.142	0.174	0.177	0.16	0.194	0.194	0.183	0.221	0.208
35.2	0.13	0.19	0.174	0.126	0.177	0.173	0.141	0.182	0.205	0.129	0.174	0.162	0.133	0.148	0.16	0.146	0.178	0.181	0.165	0.199	0.199	0.188	0.226	0.213
35.4	0.133	0.194	0.178	0.129	0.18	0.176	0.143	0.186	0.208	0.132	0.178	0.165	0.135	0.151	0.164	0.149	0.181	0.185	0.169	0.204	0.204	0.193	0.232	0.218
35.6	0.136	0.197	0.182	0.132	0.183	0.18	0.146	0.189	0.212	0.135	0.182	0.169	0.137	0.155	0.167	0.153	0.185	0.19	0.174	0.209	0.21	0.198	0.237	0.224
35.8	0.138	0.201	0.186	0.135	0.186	0.183	0.148	0.193	0.216	0.137	0.185	0.173	0.14	0.158	0.171	0.156	0.188	0.194	0.178	0.214	0.215	0.203	0.243	0.229
36	0.141	0.205	0.19	0.137	0.19	0.186	0.15	0.196	0.22	0.14	0.188	0.177	0.142	0.161	0.174	0.159	0.192	0.198	0.182	0.218	0.22	0.208	0.248	0.234
36.2	0.144	0.208	0.193	0.14	0.192	0.19	0.153	0.199	0.223	0.143	0.191	0.18	0.145	0.164	0.178	0.162	0.195	0.202	0.186	0.223	0.225	0.213	0.254	0.239
36.4	0.146	0.211	0.197	0.142	0.195	0.193	0.155	0.202	0.227	0.145	0.194	0.183	0.148	0.167	0.181	0.166	0.198	0.206	0.191	0.227	0.23	0.219	0.259	0.244
36.6	0.149	0.215	0.201	0.145	0.198	0.196	0.158	0.205	0.23	0.148	0.197	0.186	0.15	0.17	0.185	0.168	0.202	0.209	0.195	0.232	0.235	0.224	0.265	0.249
36.8	0.151	0.218	0.205	0.147	0.201	0.199	0.16	0.208	0.234	0.15	0.2	0.189	0.153	0.173	0.188	0.171	0.205	0.213	0.199	0.236	0.24	0.229	0.27	0.254
37	0.154	0.221	0.208	0.149	0.204	0.202	0.162	0.21	0.237	0.153	0.203	0.192	0.155	0.176	0.192	0.174	0.209	0.217	0.204	0.241	0.244	0.234	0.276	0.26
37.2	0.156	0.224	0.212	0.152	0.207	0.205	0.164	0.213	0.241	0.155	0.206	0.195	0.158	0.179	0.195	0.177	0.212	0.221	0.208	0.246	0.249	0.24	0.282	0.265
37.4	0.159	0.227	0.216	0.154	0.21	0.208	0.166	0.216	0.244	0.158	0.209	0.198	0.16	0.182	0.198	0.18	0.216	0.224	0.212	0.25	0.253	0.245	0.288	0.27
37.6	0.162	0.23	0.22	0.156	0.212	0.211	0.168	0.218	0.248	0.16	0.213	0.201	0.163	0.185	0.202	0.182	0.219	0.227	0.217	0.255	0.258	0.25	0.293	0.275
37.8	0.164	0.233	0.223	0.158	0.215	0.214	0.17	0.221	0.251	0.163	0.216	0.204	0.165	0.188	0.205	0.185	0.222	0.231	0.221	0.259	0.262	0.255	0.299	0.281
38	0.167	0.236	0.226	0.16	0.218	0.216	0.172	0.224	0.254	0.165	0.218	0.207	0.167	0.191	0.208	0.187	0.226	0.234	0.225	0.264	0.267	0.261	0.305	0.286
38.2	0.169	0.239	0.23	0.162	0.221	0.219	0.175	0.227	0.257	0.167	0.222	0.21	0.17	0.194	0.211	0.19	0.229	0.237	0.23	0.269	0.271	0.266	0.31	0.292
38.4	0.171	0.241	0.233	0.165	0.223	0.222	0.177	0.229	0.26	0.169	0.225	0.213	0.172	0.197	0.214	0.193	0.232	0.24	0.234	0.273	0.276	0.271	0.315	0.297
38.6	0.174	0.244	0.236	0.167	0.226	0.225	0.179	0.232	0.263	0.171	0.228	0.215	0.175	0.201	0.217	0.196	0.236	0.243	0.239	0.278	0.281	0.277	0.321	0.303
38.8	0.176	0.247	0.239	0.17	0.229	0.227	0.181	0.234	0.266	0.173	0.231	0.218	0.177	0.204	0.22	0.198	0.239	0.246	0.243	0.282	0.285	0.282	0.326	0.308
39	0.178	0.249	0.243	0.172	0.231	0.23	0.184	0.237	0.269	0.175	0.233	0.221	0.179	0.207	0.223	0.201	0.242	0.249	0.248	0.287	0.29	0.288	0.331	0.314
39.2	0.181	0.252	0.246	0.175	0.234	0.233	0.186	0.239	0.271	0.177	0.236	0.224	0.181	0.21	0.226	0.204	0.245	0.252	0.252	0.291	0.295	0.293	0.336	0.319
39.4	0.183	0.255	0.249	0.177	0.236	0.235	0.188	0.242	0.274	0.179	0.239	0.227	0.183	0.213	0.23	0.207	0.249	0.255	0.256	0.295	0.299	0.299	0.341	0.324
39.6	0.185	0.258	0.252	0.18	0.239	0.238	0.19	0.244	0.277	0.181	0.241	0.229	0.185	0.216	0.232	0.209	0.252	0.258	0.261	0.3	0.304	0.304	0.346	0.329
39.8	0.187	0.26	0.255	0.182	0.241	0.24	0.192	0.246	0.279	0.183	0.243	0.232	0.187	0.219	0.235	0.212	0.256	0.261	0.265	0.304	0.309	0.309	0.351	0.335
40	0.189	0.263	0.258	0.184	0.243	0.242	0.194	0.249	0.282	0.185	0.246	0.234	0.189	0.221	0.238	0.215	0.259	0.265	0.269	0.308	0.314	0.315	0.356	0.34
40.2	0.191	0.265	0.261	0.187	0.246	0.245	0.195	0.251	0.284	0.187	0.248	0.237	0.191	0.224	0.24	0.217	0.263	0.268	0.274	0.312	0.319	0.32	0.361	0.345
40.4	0.193	0.267	0.264	0.189	0.248	0.247	0.197	0.253	0.286	0.189	0.251	0.24	0.193	0.226	0.243	0.22	0.266	0.271	0.278	0.316	0.323	0.325	0.366	0.35
40.6	0.195	0.27	0.267	0.191	0.25	0.249	0.199	0.255	0.289	0.192	0.253	0.242	0.195	0.229	0.245	0.222	0.27	0.274	0.282	0.32	0.328	0.33	0.371	0.355
40.8	0.197	0.272	0.27	0.193	0.252	0.251	0.2	0.257	0.291	0.194	0.255	0.244	0.197	0.231	0.248	0.224	0.273	0.278	0.287	0.325	0.332	0.335	0.376	0.36
41	0.199	0.274	0.273	0.195	0.254	0.253	0.202	0.259	0.294	0.196	0.258	0.247	0.199	0.234	0.251	0.227	0.276	0.281	0.291	0.329	0.337	0.341	0.381	0.366
41.2	0.201	0.276	0.276	0.196	0.257	0.256	0.204	0.261	0.297	0.198	0.26	0.249	0.201	0.236	0.253	0.229	0.279	0.284	0.295	0.333	0.341	0.346	0.386	0.37
41.4	0.203	0.278	0.278	0.198	0.259	0.258	0.205	0.264	0.299	0.2	0.262	0.251	0.204	0.239	0.256	0.232	0.282	0.287	0.299	0.338	0.346	0.351	0.391	0.375
41.6	0.205	0.28	0.281	0.2	0.261	0.259	0.207	0.266	0.302	0.202	0.265	0.254	0.206	0.241	0.259	0.234	0.284	0.29	0.303	0.342	0.35	0.356	0.396	0.38
41.8	0.207	0.282	0.283	0.201	0.263	0.261	0.209	0.267	0.304	0.203	0.267	0.256	0.208	0.243	0.262	0.236	0.287	0.293	0.307	0.346	0.355	0.36	0.401	0.385
42	0.209	0.284	0.285	0.203	0.265	0.263	0.211	0.269	0.306	0.205	0.269	0.259	0.21	0.246	0.264	0.239	0.29	0.297	0.311	0.35	0.359	0.365	0.406	0.39
42.2	0.211	0.286	0.287	0.204	0.268	0.265	0.212	0.271	0.309	0.206	0.272	0.261	0.212	0.249	0.267	0.241	0.293	0.3	0.316	0.354	0.364	0.37	0.411	0.395
42.4	0.213	0.288	0.29	0.206	0.27	0.267	0.214	0.273	0.311	0.208	0.274	0.263	0.214	0.251	0.27	0.244	0.295	0.303	0.32	0.358	0.368	0.375	0.416	0.4
42.6	0.215	0.29	0.292	0.208	0.272	0.269	0.216	0.275	0.313	0.209	0.276	0.265	0.216	0.254	0.272	0.246	0.297	0.306	0.324	0.363	0.373	0.38	0.42	0.405
42.8	0.217	0.292	0.294	0.21	0.274	0.271	0.218	0.276	0.315	0.211	0.278	0.268	0.219	0.256	0.275	0.249	0.3	0.309	0.328	0.367	0.377	0.385	0.425	0.409
43	0.219	0.294	0.296	0.212	0.276	0.272	0.22	0.278	0.317	0.213	0.28	0.27	0.221	0.259	0.277	0.251	0.303	0.311	0.332	0.371	0.381	0.39	0.43	0.414
43.2	0.22	0.296	0.299	0.213	0.278	0.274	0.222	0.28	0.319	0.214	0.282	0.272	0.223	0.261	0.28	0.254	0.305	0.314	0.337	0.375	0.386	0.395	0.435	0.419
43.4	0.222	0.299	0.301	0.215	0.28	0.276	0.223	0.282	0.321	0.216	0.284	0.274	0.225	0.264	0.282	0.256	0.308	0.317	0.341	0.379	0.39	0.399	0.44	0.423
43.6	0.224	0.301	0.303	0.217	0.281	0.278	0.225	0.283	0.323	0.218	0.286	0.276	0.227	0.266	0.284	0.259	0.311	0.32	0.345	0.383	0.394	0.404	0.445	0.428
43.8	0.226	0.303	0.305	0.219	0.283	0.28	0.227	0.285	0.325	0.22	0.288	0.278	0.229	0.269	0.286	0.261	0.314	0.322	0.349	0.387	0.398	0.408	0.45	0.433
44	0.227	0.305	0.307	0.221	0.285	0.281	0.228	0.287	0.326	0.222	0.29	0.28	0.231	0.271	0.288	0.263	0.317	0.325	0.353	0.391	0.402	0.413	0.455	0.438
44.2	0.229	0.307	0.31	0.223	0.286	0.283	0.23	0.288	0.328	0.224	0.292	0.282	0.233	0.273	0.29	0.265	0.32	0.328	0.357	0.395	0.406	0.418	0.46	0.442
44.4	0.23	0.309	0.312	0.225	0.288	0.285	0.231	0.29	0.33	0.226	0.294	0.284	0.235	0.276	0.293	0.267	0.323	0.33	0.361	0.399	0.41	0.422	0.465	0.447
44.6	0.232	0.31	0.315	0.226	0.29	0.286	0.233	0.292	0.332	0.228	0.296	0.285	0.237	0.278	0.295	0.269	0.326	0.333	0.366	0.403	0.414	0.427	0.47	0.452
44.8	0.233	0.312	0.317	0.228	0.291	0.288	0.234	0.294	0.334	0.23	0.298	0.287	0.239	0.28	0.297	0.271	0.329	0.335	0.37	0.407	0.418	0.432	0.474	0.456
45	0.235	0.313	0.319	0.23	0.293	0.289	0.236	0.296	0.336	0.232	0.3	0.289	0.241	0.282	0.299	0.273	0.332	0.337	0.374	0.411	0.422	0.437	0.479	0.461
45.2	0.236	0.315	0.321	0.231	0.295	0.291	0.237	0.298	0.338	0.233	0.302	0.291	0.242	0.284	0.301	0.275	0.335	0.339	0.378	0.415	0.426	0.441	0.484	0.465
45.4	0.238	0.316	0.324	0.233	0.296	0.293	0.239	0.299	0.34	0.235	0.303	0.293	0.244	0.287	0.303	0.277	0.337	0.342	0.382	0.419	0.43	0.446	0.489	0.47
45.6	0.239	0.318	0.326	0.235	0.298	0.294	0.24	0.301	0.341	0.236	0.305	0.295	0.246	0.289	0.305	0.279	0.34	0.344	0.386	0.423	0.434	0.451	0.494	0.475
45.8	0.241	0.319	0.328	0.236	0.299	0.296	0.242	0.303	0.343	0.238	0.307	0.297	0.248	0.292	0.307	0.281	0.343	0.346	0.39	0.427	0.438	0.455	0.499	0.48
46	0.243	0.321	0.33	0.238	0.301	0.297	0.243	0.304	0.345	0.239	0.309	0.298	0.249	0.294	0.309	0.283	0.346	0.348	0.394	0.431	0.442	0.46	0.504	0.484
46.2	0.244	0.322	0.332	0.239	0.302	0.298	0.244	0.306	0.347	0.24	0.311	0.3	0.251	0.296	0.311	0.285	0.348	0.35	0.399	0.435	0.446	0.465	0.508	0.489
46.4	0.246	0.324	0.334	0.241	0.304	0.3	0.246	0.308	0.348	0.242	0.313	0.302	0.253	0.299	0.313	0.288	0.351	0.352	0.403	0.438	0.451	0.47	0.513	0.493
46.6	0.247	0.326	0.336	0.242	0.306	0.301	0.247	0.309	0.35	0.243	0.315	0.303	0.254	0.301	0.315	0.29	0.353	0.354	0.407	0.442	0.455	0.475	0.518	0.498
46.8	0.249	0.327	0.338	0.244	0.307	0.303	0.248	0.311	0.351	0.244	0.316	0.305	0.256	0.303	0.317	0.292	0.356	0.357	0.411	0.446	0.459	0.479	0.522	0.503
47	0.25	0.329	0.339	0.245	0.309	0.304	0.25	0.312	0.352	0.246	0.318	0.306	0.258	0.305	0.319	0.295	0.358	0.359	0.415	0.45	0.463	0.484	0.527	0.507
47.2	0.251	0.33	0.341	0.246	0.31	0.306	0.251	0.313	0.354	0.247	0.32	0.307	0.26	0.307	0.321	0.297	0.36	0.362	0.418	0.454	0.467	0.489	0.532	0.512
47.4	0.253	0.332	0.343	0.248	0.312	0.308	0.253	0.315	0.355	0.249	0.322	0.309	0.261	0.309	0.324	0.3	0.363	0.364	0.422	0.458	0.471	0.493	0.536	0.516
47.6	0.255	0.333	0.344	0.249	0.313	0.309	0.254	0.316	0.357	0.25	0.323	0.31	0.263	0.311	0.326	0.302	0.365	0.367	0.426	0.461	0.475	0.498	0.54	0.521
47.8	0.256	0.334	0.345	0.25	0.315	0.31	0.256	0.317	0.358	0.252	0.325	0.312	0.265	0.313	0.328	0.304	0.368	0.369	0.43	0.465	0.479	0.502	0.545	0.525
48	0.258	0.336	0.347	0.252	0.317	0.311	0.257	0.318	0.359	0.254	0.326	0.313	0.267	0.315	0.33	0.306	0.37	0.372	0.434	0.469	0.483	0.507	0.55	0.53
48.2	0.259	0.337	0.348	0.253	0.318	0.312	0.258	0.32	0.361	0.256	0.328	0.315	0.268	0.316	0.333	0.309	0.373	0.375	0.437	0.473	0.487	0.511	0.554	0.534
48.4	0.261	0.338	0.35	0.254	0.319	0.313	0.26	0.321	0.362	0.257	0.329	0.316	0.27	0.318	0.335	0.311	0.375	0.377	0.441	0.477	0.491	0.516	0.559	0.539
48.6	0.262	0.339	0.351	0.256	0.321	0.314	0.261	0.322	0.363	0.259	0.331	0.317	0.272	0.32	0.337	0.313	0.378	0.38	0.445	0.481	0.495	0.52	0.563	0.543
48.8	0.264	0.34	0.353	0.257	0.322	0.315	0.262	0.323	0.365	0.26	0.332	0.319	0.273	0.322	0.339	0.315	0.381	0.382	0.449	0.485	0.499	0.525	0.568	0.548
49	0.265	0.341	0.354	0.259	0.323	0.316	0.263	0.324	0.366	0.262	0.334	0.32	0.275	0.324	0.341	0.317	0.384	0.384	0.453	0.489	0.503	0.529	0.572	0.552
49.2	0.267	0.342	0.355	0.261	0.324	0.317	0.264	0.325	0.367	0.263	0.335	0.322	0.277	0.327	0.343	0.319	0.386	0.387	0.457	0.493	0.507	0.533	0.576	0.556
49.4	0.268	0.343	0.356	0.262	0.325	0.318	0.265	0.327	0.369	0.264	0.337	0.324	0.278	0.329	0.345	0.322	0.389	0.389	0.461	0.497	0.511	0.538	0.581	0.561
49.6	0.269	0.344	0.358	0.263	0.326	0.319	0.266	0.328	0.37	0.266	0.338	0.325	0.28	0.331	0.347	0.324	0.392	0.392	0.465	0.501	0.515	0.542	0.585	0.565
49.8	0.27	0.346	0.359	0.265	0.328	0.32	0.267	0.329	0.371	0.267	0.34	0.326	0.281	0.333	0.348	0.326	0.394	0.394	0.469	0.504	0.519	0.547	0.589	0.569
50	0.271	0.347	0.361	0.266	0.329	0.32	0.268	0.33	0.373	0.268	0.341	0.328	0.283	0.335	0.35	0.328	0.397	0.396	0.473	0.508	0.523	0.551	0.594	0.573
50.2	0.272	0.348	0.362	0.268	0.33	0.321	0.27	0.331	0.374	0.27	0.343	0.329	0.284	0.337	0.351	0.33	0.399	0.399	0.476	0.512	0.527	0.556	0.598	0.577
50.4	0.273	0.35	0.363	0.269	0.331	0.322	0.271	0.332	0.375	0.271	0.344	0.33	0.286	0.34	0.353	0.332	0.401	0.401	0.48	0.515	0.532	0.56	0.602	0.581
50.6	0.274	0.351	0.365	0.271	0.333	0.324	0.272	0.333	0.377	0.273	0.346	0.332	0.287	0.342	0.354	0.334	0.404	0.404	0.484	0.519	0.535	0.564	0.607	0.585
50.8	0.275	0.352	0.367	0.272	0.334	0.325	0.273	0.335	0.378	0.274	0.347	0.333	0.289	0.344	0.356	0.336	0.406	0.406	0.488	0.523	0.54	0.569	0.611	0.59
51	0.276	0.354	0.368	0.273	0.335	0.326	0.275	0.336	0.379	0.275	0.349	0.334	0.29	0.345	0.357	0.338	0.408	0.409	0.492	0.526	0.544	0.573	0.615	0.594
51.2	0.277	0.355	0.369	0.274	0.336	0.328	0.276	0.337	0.38	0.276	0.35	0.335	0.292	0.347	0.359	0.34	0.411	0.411	0.495	0.53	0.548	0.578	0.62	0.598
51.4	0.278	0.356	0.37	0.276	0.338	0.329	0.277	0.338	0.381	0.278	0.351	0.337	0.293	0.349	0.36	0.341	0.413	0.413	0.499	0.534	0.551	0.582	0.624	0.602
51.6	0.279	0.358	0.371	0.277	0.339	0.33	0.278	0.34	0.382	0.279	0.352	0.338	0.294	0.351	0.362	0.343	0.416	0.416	0.502	0.537	0.555	0.586	0.628	0.606
51.8	0.28	0.359	0.372	0.278	0.34	0.331	0.279	0.341	0.383	0.28	0.353	0.339	0.296	0.353	0.364	0.345	0.418	0.418	0.506	0.541	0.559	0.591	0.632	0.61
52	0.281	0.36	0.374	0.28	0.341	0.332	0.28	0.342	0.384	0.282	0.354	0.34	0.297	0.355	0.366	0.347	0.42	0.42	0.509	0.545	0.563	0.595	0.636	0.615
52.2	0.283	0.361	0.375	0.281	0.342	0.333	0.282	0.343	0.385	0.283	0.355	0.342	0.299	0.356	0.367	0.349	0.423	0.422	0.513	0.548	0.567	0.6	0.641	0.619
52.4	0.284	0.362	0.376	0.283	0.343	0.334	0.283	0.344	0.386	0.284	0.356	0.343	0.301	0.358	0.369	0.351	0.425	0.424	0.517	0.552	0.57	0.604	0.645	0.623
52.6	0.285	0.363	0.377	0.284	0.344	0.335	0.284	0.345	0.387	0.285	0.357	0.344	0.303	0.36	0.371	0.353	0.427	0.426	0.52	0.556	0.574	0.608	0.649	0.628
52.8	0.287	0.364	0.378	0.285	0.345	0.336	0.285	0.346	0.389	0.286	0.358	0.345	0.304	0.362	0.373	0.355	0.43	0.428	0.524	0.559	0.578	0.613	0.653	0.632
53	0.288	0.365	0.379	0.286	0.346	0.337	0.286	0.347	0.39	0.288	0.359	0.346	0.306	0.363	0.375	0.357	0.432	0.43	0.528	0.563	0.581	0.617	0.657	0.636
53.2	0.289	0.365	0.38	0.288	0.347	0.338	0.287	0.348	0.391	0.289	0.36	0.347	0.308	0.365	0.377	0.359	0.434	0.432	0.532	0.567	0.585	0.621	0.661	0.64
53.4	0.29	0.366	0.381	0.288	0.348	0.339	0.288	0.349	0.392	0.29	0.362	0.348	0.31	0.366	0.379	0.361	0.437	0.433	0.536	0.57	0.588	0.626	0.665	0.644
53.6	0.291	0.367	0.381	0.289	0.349	0.339	0.289	0.35	0.393	0.292	0.363	0.349	0.312	0.368	0.381	0.363	0.439	0.435	0.54	0.573	0.591	0.63	0.669	0.648
53.8	0.292	0.368	0.382	0.29	0.35	0.34	0.29	0.351	0.394	0.293	0.364	0.351	0.314	0.37	0.382	0.365	0.441	0.437	0.544	0.577	0.595	0.634	0.674	0.652
54	0.293	0.369	0.383	0.291	0.351	0.341	0.291	0.352	0.395	0.294	0.365	0.352	0.315	0.372	0.384	0.367	0.444	0.439	0.548	0.58	0.598	0.638	0.678	0.656
54.2	0.294	0.369	0.384	0.293	0.352	0.342	0.292	0.353	0.396	0.295	0.366	0.353	0.317	0.373	0.385	0.369	0.446	0.44	0.552	0.584	0.601	0.642	0.682	0.66
54.4	0.295	0.37	0.385	0.294	0.354	0.342	0.293	0.354	0.397	0.297	0.367	0.354	0.319	0.375	0.387	0.371	0.448	0.443	0.556	0.587	0.605	0.646	0.687	0.664
54.6	0.296	0.371	0.386	0.295	0.355	0.343	0.294	0.355	0.398	0.298	0.368	0.355	0.321	0.377	0.389	0.373	0.451	0.445	0.56	0.59	0.608	0.65	0.691	0.668
54.8	0.296	0.371	0.387	0.296	0.356	0.343	0.295	0.355	0.398	0.299	0.369	0.356	0.322	0.378	0.39	0.375	0.453	0.447	0.563	0.594	0.612	0.654	0.695	0.671
55	0.297	0.372	0.388	0.297	0.357	0.344	0.296	0.356	0.399	0.3	0.37	0.356	0.324	0.38	0.392	0.377	0.456	0.449	0.567	0.597	0.615	0.658	0.699	0.675
55.2	0.298	0.373	0.389	0.298	0.358	0.345	0.297	0.357	0.4	0.301	0.371	0.357	0.325	0.382	0.393	0.379	0.458	0.451	0.57	0.601	0.619	0.662	0.703	0.68
55.4	0.299	0.374	0.389	0.299	0.359	0.345	0.298	0.358	0.4	0.302	0.372	0.358	0.327	0.383	0.395	0.381	0.46	0.453	0.573	0.604	0.622	0.666	0.707	0.683
55.6	0.3	0.375	0.39	0.301	0.36	0.345	0.299	0.359	0.401	0.303	0.372	0.359	0.328	0.385	0.397	0.382	0.462	0.455	0.577	0.608	0.626	0.671	0.711	0.687
55.8	0.301	0.376	0.391	0.302	0.361	0.346	0.3	0.359	0.402	0.304	0.373	0.36	0.33	0.387	0.399	0.384	0.464	0.457	0.58	0.612	0.63	0.675	0.714	0.691
56	0.302	0.377	0.392	0.304	0.362	0.347	0.301	0.36	0.403	0.305	0.374	0.361	0.331	0.388	0.4	0.386	0.466	0.459	0.583	0.615	0.634	0.679	0.718	0.695
56.2	0.303	0.377	0.394	0.305	0.362	0.347	0.302	0.361	0.404	0.306	0.375	0.362	0.333	0.39	0.402	0.388	0.468	0.461	0.587	0.619	0.638	0.683	0.722	0.699
56.4	0.304	0.378	0.395	0.306	0.363	0.348	0.303	0.362	0.405	0.307	0.376	0.362	0.334	0.392	0.403	0.39	0.469	0.463	0.59	0.622	0.642	0.687	0.725	0.702
56.6	0.305	0.378	0.396	0.308	0.364	0.349	0.304	0.363	0.406	0.308	0.376	0.363	0.336	0.393	0.405	0.391	0.471	0.465	0.593	0.626	0.645	0.691	0.729	0.706
56.8	0.306	0.379	0.397	0.309	0.364	0.35	0.305	0.364	0.407	0.309	0.377	0.364	0.337	0.395	0.406	0.393	0.474	0.467	0.596	0.629	0.649	0.694	0.733	0.71
57	0.306	0.38	0.398	0.309	0.365	0.351	0.305	0.365	0.408	0.311	0.378	0.365	0.338	0.396	0.408	0.395	0.476	0.469	0.6	0.632	0.653	0.698	0.737	0.714
57.2	0.307	0.38	0.399	0.31	0.366	0.352	0.306	0.366	0.409	0.312	0.378	0.366	0.34	0.398	0.409	0.397	0.478	0.471	0.603	0.635	0.656	0.702	0.741	0.717
57.4	0.308	0.381	0.399	0.311	0.367	0.353	0.307	0.367	0.409	0.313	0.379	0.367	0.341	0.4	0.41	0.398	0.48	0.473	0.606	0.638	0.66	0.706	0.744	0.721
57.6	0.309	0.382	0.4	0.312	0.368	0.354	0.308	0.368	0.41	0.314	0.379	0.368	0.343	0.401	0.412	0.4	0.483	0.475	0.609	0.641	0.663	0.71	0.748	0.725
57.8	0.31	0.382	0.401	0.313	0.368	0.355	0.309	0.369	0.411	0.315	0.38	0.369	0.344	0.403	0.413	0.402	0.485	0.476	0.612	0.644	0.667	0.714	0.752	0.728
58	0.31	0.383	0.401	0.314	0.369	0.356	0.309	0.37	0.411	0.316	0.38	0.37	0.345	0.405	0.415	0.404	0.487	0.478	0.616	0.647	0.67	0.718	0.756	0.732
58.2	0.311	0.384	0.401	0.314	0.37	0.357	0.31	0.37	0.412	0.317	0.381	0.371	0.346	0.406	0.416	0.406	0.49	0.48	0.619	0.65	0.674	0.722	0.761	0.735
58.4	0.312	0.385	0.402	0.315	0.37	0.358	0.311	0.371	0.412	0.318	0.381	0.372	0.348	0.408	0.418	0.408	0.492	0.482	0.623	0.653	0.677	0.726	0.765	0.739
58.6	0.313	0.385	0.402	0.316	0.371	0.359	0.312	0.372	0.413	0.319	0.382	0.373	0.349	0.41	0.419	0.41	0.495	0.484	0.626	0.656	0.68	0.73	0.769	0.743
58.8	0.314	0.386	0.402	0.317	0.372	0.359	0.313	0.373	0.414	0.321	0.383	0.373	0.35	0.411	0.421	0.411	0.497	0.486	0.63	0.659	0.684	0.733	0.773	0.747
59	0.315	0.387	0.402	0.318	0.372	0.36	0.314	0.373	0.414	0.322	0.384	0.374	0.352	0.413	0.422	0.413	0.499	0.488	0.634	0.663	0.687	0.737	0.776	0.751
59.2	0.315	0.388	0.403	0.319	0.373	0.36	0.314	0.374	0.415	0.323	0.384	0.375	0.353	0.415	0.424	0.414	0.501	0.49	0.637	0.666	0.69	0.74	0.78	0.755
59.4	0.316	0.389	0.403	0.32	0.374	0.361	0.315	0.375	0.416	0.324	0.385	0.376	0.354	0.416	0.426	0.416	0.503	0.492	0.641	0.669	0.694	0.744	0.784	0.759
59.6	0.317	0.39	0.404	0.321	0.374	0.361	0.316	0.376	0.417	0.325	0.386	0.376	0.356	0.418	0.427	0.417	0.505	0.494	0.644	0.673	0.697	0.747	0.787	0.762
59.8	0.318	0.39	0.404	0.322	0.375	0.362	0.317	0.376	0.417	0.326	0.386	0.377	0.357	0.42	0.429	0.419	0.507	0.496	0.648	0.676	0.7	0.75	0.791	0.766
60	0.319	0.391	0.405	0.323	0.375	0.362	0.318	0.377	0.418	0.327	0.387	0.378	0.359	0.421	0.43	0.421	0.509	0.498	0.651	0.679	0.704	0.753	0.795	0.77
60.2	0.32	0.392	0.406	0.324	0.375	0.363	0.319	0.378	0.419	0.327	0.388	0.378	0.36	0.423	0.431	0.422	0.511	0.5	0.655	0.683	0.707	0.757	0.798	0.773
60.4	0.32	0.392	0.407	0.325	0.376	0.363	0.32	0.378	0.42	0.328	0.388	0.379	0.362	0.424	0.433	0.424	0.513	0.503	0.658	0.686	0.71	0.76	0.802	0.777
60.6	0.321	0.393	0.408	0.326	0.377	0.364	0.322	0.379	0.42	0.33	0.389	0.38	0.363	0.426	0.434	0.426	0.516	0.505	0.661	0.689	0.713	0.763	0.806	0.781
60.8	0.321	0.393	0.409	0.327	0.377	0.364	0.323	0.379	0.421	0.33	0.39	0.381	0.365	0.427	0.435	0.428	0.518	0.507	0.664	0.692	0.716	0.767	0.81	0.784
61	0.322	0.394	0.41	0.328	0.378	0.365	0.324	0.38	0.421	0.332	0.391	0.382	0.366	0.429	0.437	0.429	0.52	0.51	0.667	0.696	0.719	0.771	0.813	0.788
61.2	0.323	0.395	0.411	0.329	0.379	0.365	0.325	0.38	0.422	0.332	0.391	0.383	0.368	0.43	0.438	0.431	0.522	0.512	0.671	0.699	0.722	0.775	0.817	0.791
61.4	0.324	0.395	0.412	0.33	0.38	0.366	0.326	0.381	0.422	0.333	0.392	0.383	0.369	0.432	0.439	0.433	0.525	0.514	0.674	0.702	0.725	0.778	0.821	0.794
61.6	0.324	0.396	0.413	0.331	0.38	0.366	0.326	0.381	0.423	0.334	0.392	0.384	0.371	0.434	0.441	0.435	0.527	0.516	0.677	0.705	0.728	0.782	0.824	0.798
61.8	0.325	0.396	0.414	0.332	0.381	0.367	0.327	0.382	0.423	0.334	0.392	0.384	0.372	0.435	0.442	0.437	0.529	0.517	0.681	0.709	0.73	0.786	0.828	0.801
62	0.326	0.397	0.414	0.333	0.382	0.367	0.328	0.383	0.424	0.335	0.393	0.385	0.373	0.437	0.443	0.438	0.531	0.519	0.684	0.712	0.733	0.79	0.832	0.804
62.2	0.326	0.398	0.415	0.333	0.383	0.368	0.328	0.383	0.425	0.336	0.393	0.386	0.375	0.439	0.445	0.44	0.533	0.52	0.688	0.715	0.736	0.794	0.835	0.808
62.4	0.327	0.399	0.416	0.334	0.383	0.368	0.329	0.384	0.425	0.336	0.394	0.386	0.376	0.44	0.446	0.442	0.535	0.522	0.691	0.718	0.739	0.798	0.839	0.812
62.6	0.328	0.399	0.416	0.335	0.384	0.368	0.329	0.385	0.426	0.337	0.395	0.387	0.377	0.442	0.448	0.444	0.537	0.524	0.694	0.721	0.742	0.801	0.842	0.815
62.8	0.328	0.4	0.417	0.336	0.385	0.369	0.329	0.385	0.427	0.338	0.395	0.388	0.379	0.443	0.449	0.445	0.539	0.526	0.698	0.724	0.746	0.805	0.846	0.819
63	0.329	0.4	0.418	0.337	0.386	0.369	0.33	0.386	0.428	0.338	0.396	0.389	0.38	0.445	0.451	0.447	0.541	0.528	0.701	0.727	0.749	0.808	0.849	0.822
63.2	0.33	0.401	0.418	0.337	0.386	0.37	0.33	0.387	0.428	0.339	0.397	0.389	0.381	0.446	0.452	0.449	0.542	0.53	0.704	0.73	0.752	0.812	0.853	0.826
63.4	0.331	0.401	0.419	0.338	0.387	0.37	0.331	0.388	0.429	0.34	0.397	0.39	0.383	0.448	0.454	0.45	0.544	0.531	0.707	0.733	0.755	0.815	0.857	0.829
63.6	0.331	0.402	0.419	0.339	0.388	0.371	0.331	0.389	0.43	0.341	0.398	0.39	0.384	0.449	0.455	0.452	0.546	0.533	0.711	0.736	0.758	0.819	0.86	0.833
63.8	0.332	0.402	0.42	0.34	0.389	0.371	0.332	0.389	0.43	0.342	0.399	0.391	0.386	0.45	0.457	0.454	0.548	0.535	0.714	0.738	0.761	0.822	0.864	0.836
64	0.333	0.402	0.42	0.341	0.389	0.372	0.333	0.39	0.431	0.343	0.399	0.392	0.387	0.452	0.458	0.455	0.551	0.536	0.717	0.741	0.764	0.826	0.867	0.84
64.2	0.333	0.402	0.42	0.342	0.39	0.373	0.333	0.39	0.431	0.344	0.4	0.392	0.389	0.453	0.459	0.456	0.553	0.538	0.72	0.744	0.767	0.829	0.871	0.843
64.4	0.334	0.403	0.421	0.343	0.39	0.373	0.334	0.391	0.431	0.345	0.4	0.393	0.39	0.455	0.461	0.458	0.555	0.54	0.723	0.747	0.771	0.833	0.874	0.846
64.6	0.335	0.403	0.421	0.344	0.391	0.374	0.335	0.391	0.432	0.346	0.401	0.394	0.392	0.456	0.462	0.459	0.557	0.542	0.726	0.75	0.774	0.836	0.878	0.849
64.8	0.336	0.403	0.422	0.345	0.391	0.374	0.335	0.392	0.432	0.347	0.401	0.395	0.393	0.457	0.463	0.461	0.559	0.544	0.73	0.753	0.777	0.84	0.881	0.853
65	0.337	0.404	0.422	0.346	0.391	0.375	0.336	0.392	0.432	0.348	0.401	0.395	0.394	0.459	0.465	0.462	0.561	0.546	0.733	0.756	0.78	0.843	0.885	0.856
65.2	0.337	0.404	0.423	0.347	0.392	0.375	0.337	0.393	0.432	0.348	0.401	0.396	0.396	0.46	0.466	0.464	0.563	0.548	0.736	0.759	0.783	0.847	0.888	0.859
65.4	0.338	0.405	0.423	0.348	0.392	0.376	0.338	0.393	0.433	0.349	0.401	0.397	0.397	0.462	0.467	0.465	0.565	0.55	0.739	0.763	0.786	0.85	0.892	0.863
65.6	0.339	0.405	0.423	0.348	0.392	0.376	0.338	0.394	0.433	0.35	0.402	0.398	0.398	0.463	0.469	0.467	0.567	0.552	0.742	0.766	0.789	0.854	0.895	0.866
65.8	0.339	0.406	0.423	0.349	0.393	0.377	0.339	0.394	0.433	0.35	0.402	0.399	0.4	0.464	0.47	0.469	0.569	0.554	0.745	0.769	0.792	0.857	0.899	0.869
66	0.34	0.406	0.424	0.35	0.393	0.377	0.34	0.395	0.434	0.351	0.402	0.399	0.401	0.466	0.472	0.471	0.571	0.555	0.748	0.772	0.795	0.861	0.902	0.872
66.2	0.341	0.407	0.424	0.35	0.394	0.378	0.34	0.396	0.435	0.351	0.402	0.4	0.402	0.467	0.473	0.472	0.573	0.557	0.751	0.775	0.798	0.864	0.905	0.876
66.4	0.341	0.407	0.424	0.351	0.394	0.378	0.341	0.396	0.435	0.352	0.402	0.401	0.403	0.468	0.474	0.474	0.574	0.559	0.754	0.778	0.801	0.868	0.908	0.879
66.6	0.342	0.408	0.425	0.352	0.395	0.379	0.341	0.397	0.436	0.353	0.403	0.401	0.405	0.469	0.476	0.476	0.576	0.56	0.756	0.781	0.804	0.871	0.911	0.882
66.8	0.342	0.408	0.425	0.352	0.395	0.379	0.342	0.397	0.436	0.354	0.403	0.402	0.406	0.471	0.477	0.478	0.578	0.562	0.759	0.784	0.806	0.875	0.914	0.885
67	0.343	0.409	0.426	0.353	0.396	0.379	0.342	0.398	0.437	0.355	0.404	0.403	0.407	0.472	0.479	0.479	0.58	0.564	0.762	0.787	0.809	0.878	0.917	0.888
67.2	0.343	0.41	0.427	0.354	0.396	0.38	0.343	0.398	0.437	0.356	0.405	0.403	0.408	0.473	0.48	0.481	0.582	0.565	0.765	0.79	0.812	0.882	0.92	0.891
67.4	0.343	0.41	0.427	0.354	0.397	0.38	0.343	0.398	0.438	0.357	0.406	0.404	0.409	0.474	0.482	0.483	0.584	0.567	0.768	0.793	0.815	0.885	0.923	0.894
67.6	0.343	0.411	0.428	0.355	0.397	0.381	0.344	0.399	0.438	0.358	0.406	0.404	0.411	0.476	0.483	0.484	0.585	0.569	0.771	0.796	0.818	0.889	0.926	0.898
67.8	0.344	0.412	0.428	0.356	0.397	0.381	0.345	0.399	0.438	0.359	0.407	0.405	0.412	0.477	0.485	0.486	0.588	0.571	0.774	0.798	0.821	0.892	0.929	0.901
68	0.344	0.412	0.429	0.356	0.398	0.381	0.345	0.399	0.439	0.36	0.408	0.405	0.413	0.479	0.486	0.487	0.59	0.573	0.777	0.801	0.823	0.895	0.933	0.904
68.2	0.345	0.413	0.43	0.357	0.399	0.382	0.346	0.399	0.439	0.361	0.409	0.405	0.414	0.48	0.487	0.489	0.592	0.574	0.78	0.804	0.826	0.898	0.936	0.907
68.4	0.345	0.413	0.43	0.357	0.399	0.382	0.347	0.4	0.439	0.362	0.409	0.406	0.416	0.481	0.489	0.491	0.595	0.576	0.783	0.806	0.829	0.902	0.939	0.91
68.6	0.346	0.414	0.431	0.358	0.4	0.382	0.347	0.4	0.44	0.363	0.41	0.406	0.417	0.483	0.49	0.492	0.597	0.578	0.786	0.809	0.832	0.905	0.942	0.914
68.8	0.346	0.414	0.431	0.359	0.4	0.383	0.348	0.401	0.44	0.363	0.411	0.407	0.418	0.484	0.492	0.494	0.599	0.58	0.789	0.812	0.835	0.908	0.946	0.917
69	0.347	0.414	0.431	0.359	0.401	0.383	0.349	0.401	0.441	0.364	0.411	0.408	0.419	0.485	0.493	0.496	0.601	0.582	0.792	0.815	0.838	0.911	0.949	0.921
69.2	0.347	0.415	0.432	0.36	0.401	0.383	0.35	0.402	0.442	0.365	0.411	0.409	0.42	0.487	0.494	0.497	0.602	0.584	0.795	0.817	0.841	0.914	0.953	0.924
69.4	0.348	0.415	0.432	0.36	0.402	0.383	0.351	0.402	0.443	0.365	0.412	0.409	0.421	0.488	0.495	0.499	0.604	0.585	0.798	0.82	0.843	0.917	0.957	0.927
69.6	0.349	0.415	0.432	0.361	0.402	0.384	0.351	0.403	0.443	0.366	0.412	0.41	0.423	0.489	0.497	0.5	0.606	0.587	0.801	0.823	0.846	0.92	0.96	0.931
69.8	0.35	0.415	0.432	0.361	0.403	0.384	0.352	0.403	0.444	0.366	0.412	0.411	0.424	0.491	0.498	0.502	0.608	0.589	0.804	0.826	0.849	0.924	0.963	0.934
70	0.35	0.416	0.432	0.362	0.404	0.384	0.352	0.404	0.444	0.367	0.412	0.411	0.425	0.492	0.499	0.503	0.61	0.591	0.807	0.829	0.852	0.927	0.967	0.938
70.2	0.351	0.416	0.432	0.363	0.404	0.384	0.353	0.404	0.445	0.367	0.412	0.412	0.427	0.494	0.501	0.504	0.611	0.592	0.81	0.831	0.855	0.93	0.97	0.941
70.4	0.352	0.416	0.433	0.364	0.405	0.384	0.353	0.404	0.445	0.368	0.412	0.413	0.428	0.495	0.502	0.506	0.613	0.594	0.813	0.834	0.858	0.933	0.973	0.944
70.6	0.352	0.416	0.433	0.364	0.406	0.384	0.353	0.405	0.446	0.368	0.412	0.413	0.43	0.496	0.503	0.507	0.615	0.596	0.816	0.837	0.861	0.936	0.976	0.947
70.8	0.353	0.417	0.433	0.365	0.406	0.385	0.354	0.405	0.446	0.369	0.413	0.414	0.431	0.498	0.505	0.508	0.617	0.598	0.819	0.841	0.864	0.94	0.979	0.95
71	0.353	0.417	0.433	0.366	0.406	0.385	0.354	0.406	0.447	0.369	0.413	0.415	0.432	0.499	0.506	0.51	0.619	0.6	0.822	0.844	0.867	0.943	0.982	0.953
71.2	0.354	0.418	0.434	0.367	0.407	0.385	0.355	0.407	0.447	0.37	0.413	0.415	0.433	0.5	0.507	0.512	0.621	0.601	0.825	0.847	0.87	0.946	0.985	0.956
71.4	0.354	0.418	0.434	0.367	0.407	0.385	0.356	0.407	0.447	0.37	0.414	0.415	0.435	0.501	0.508	0.513	0.622	0.603	0.828	0.849	0.873	0.949	0.989	0.959
71.6	0.355	0.419	0.434	0.368	0.407	0.386	0.356	0.408	0.448	0.371	0.414	0.416	0.436	0.503	0.509	0.515	0.624	0.605	0.831	0.852	0.876	0.952	0.992	0.961
71.8	0.355	0.419	0.434	0.369	0.407	0.386	0.357	0.408	0.448	0.371	0.414	0.416	0.437	0.504	0.51	0.516	0.626	0.607	0.834	0.855	0.879	0.955	0.995	0.964
72	0.355	0.42	0.435	0.369	0.407	0.386	0.358	0.408	0.448	0.372	0.415	0.416	0.438	0.505	0.511	0.517	0.628	0.608	0.837	0.858	0.882	0.958	0.998	0.966
72.2	0.356	0.42	0.435	0.37	0.408	0.387	0.358	0.409	0.449	0.373	0.415	0.416	0.439	0.506	0.512	0.519	0.63	0.61	0.84	0.86	0.884	0.961	1.001	0.969
72.4	0.356	0.42	0.436	0.37	0.408	0.387	0.359	0.409	0.449	0.373	0.415	0.417	0.44	0.508	0.513	0.52	0.631	0.611	0.843	0.863	0.887	0.964	1.004	0.972
72.6	0.357	0.421	0.436	0.371	0.408	0.388	0.36	0.41	0.45	0.374	0.415	0.417	0.441	0.509	0.514	0.522	0.633	0.613	0.845	0.866	0.889	0.967	1.007	0.975
72.8	0.357	0.421	0.436	0.372	0.409	0.388	0.36	0.41	0.45	0.375	0.416	0.418	0.442	0.51	0.515	0.523	0.635	0.614	0.848	0.868	0.892	0.97	1.01	0.978
73	0.358	0.421	0.436	0.372	0.41	0.389	0.361	0.411	0.451	0.376	0.416	0.418	0.443	0.512	0.516	0.524	0.636	0.616	0.851	0.871	0.894	0.973	1.013	0.981
73.2	0.358	0.421	0.437	0.373	0.41	0.389	0.361	0.411	0.451	0.377	0.416	0.418	0.444	0.513	0.517	0.526	0.638	0.618	0.853	0.873	0.897	0.976	1.015	0.984
73.4	0.359	0.421	0.437	0.374	0.41	0.39	0.362	0.411	0.451	0.378	0.417	0.419	0.445	0.515	0.518	0.527	0.64	0.619	0.856	0.876	0.899	0.979	1.018	0.987
73.6	0.359	0.422	0.437	0.374	0.411	0.39	0.362	0.412	0.451	0.378	0.417	0.419	0.446	0.516	0.519	0.528	0.642	0.621	0.859	0.879	0.902	0.982	1.021	0.99
73.8	0.359	0.422	0.438	0.375	0.411	0.391	0.363	0.412	0.452	0.379	0.418	0.42	0.448	0.518	0.52	0.529	0.644	0.623	0.862	0.881	0.904	0.985	1.024	0.993
74	0.36	0.422	0.438	0.375	0.412	0.391	0.363	0.412	0.452	0.38	0.418	0.42	0.449	0.519	0.521	0.531	0.645	0.624	0.864	0.884	0.907	0.989	1.027	0.996
74.2	0.36	0.422	0.438	0.376	0.412	0.392	0.363	0.413	0.452	0.38	0.418	0.421	0.45	0.52	0.523	0.532	0.647	0.626	0.867	0.887	0.91	0.992	1.03	1
74.4	0.36	0.423	0.439	0.376	0.412	0.392	0.364	0.414	0.453	0.381	0.418	0.422	0.452	0.522	0.524	0.534	0.649	0.627	0.869	0.889	0.912	0.995	1.033	1.003
74.6	0.361	0.423	0.439	0.377	0.412	0.393	0.364	0.414	0.453	0.381	0.419	0.423	0.453	0.523	0.526	0.535	0.651	0.628	0.872	0.892	0.915	0.998	1.036	1.006
74.8	0.361	0.423	0.439	0.378	0.413	0.393	0.365	0.415	0.453	0.382	0.419	0.423	0.455	0.524	0.527	0.537	0.653	0.63	0.875	0.895	0.918	1.001	1.039	1.009
75	0.362	0.424	0.44	0.378	0.413	0.394	0.365	0.416	0.454	0.383	0.419	0.424	0.456	0.525	0.529	0.539	0.654	0.631	0.878	0.897	0.92	1.005	1.042	1.012
75.2	0.362	0.424	0.44	0.379	0.413	0.394	0.366	0.417	0.454	0.383	0.42	0.424	0.457	0.526	0.53	0.541	0.656	0.633	0.881	0.9	0.923	1.008	1.045	1.015
75.4	0.363	0.424	0.44	0.38	0.413	0.394	0.366	0.417	0.454	0.384	0.42	0.425	0.458	0.527	0.531	0.542	0.658	0.634	0.884	0.902	0.926	1.011	1.048	1.017
75.6	0.363	0.424	0.441	0.38	0.414	0.394	0.366	0.418	0.455	0.384	0.42	0.425	0.459	0.528	0.533	0.544	0.659	0.635	0.886	0.904	0.929	1.014	1.051	1.02
75.8	0.363	0.425	0.441	0.381	0.414	0.395	0.367	0.418	0.455	0.385	0.421	0.426	0.461	0.529	0.534	0.546	0.661	0.636	0.889	0.907	0.931	1.017	1.054	1.023
76	0.364	0.425	0.441	0.381	0.414	0.395	0.367	0.419	0.455	0.386	0.421	0.426	0.462	0.53	0.535	0.548	0.662	0.637	0.891	0.909	0.934	1.02	1.057	1.025
76.2	0.364	0.425	0.442	0.382	0.415	0.395	0.368	0.419	0.456	0.386	0.421	0.427	0.463	0.531	0.536	0.549	0.664	0.639	0.894	0.912	0.937	1.023	1.06	1.028
76.4	0.365	0.426	0.442	0.382	0.415	0.396	0.368	0.42	0.456	0.387	0.421	0.427	0.464	0.532	0.537	0.551	0.666	0.64	0.896	0.914	0.939	1.026	1.063	1.031
76.6	0.365	0.426	0.442	0.383	0.415	0.396	0.369	0.42	0.456	0.388	0.421	0.427	0.465	0.534	0.539	0.553	0.668	0.641	0.899	0.917	0.942	1.028	1.066	1.033
76.8	0.366	0.427	0.442	0.384	0.416	0.396	0.369	0.42	0.457	0.388	0.422	0.427	0.467	0.535	0.54	0.554	0.669	0.643	0.901	0.919	0.944	1.031	1.069	1.036
77	0.366	0.427	0.443	0.384	0.416	0.397	0.37	0.42	0.457	0.389	0.422	0.427	0.467	0.537	0.541	0.556	0.671	0.644	0.904	0.922	0.947	1.034	1.072	1.038
77.2	0.367	0.427	0.443	0.385	0.416	0.397	0.37	0.42	0.457	0.389	0.422	0.427	0.469	0.538	0.542	0.557	0.673	0.646	0.906	0.925	0.949	1.036	1.075	1.041
77.4	0.367	0.428	0.443	0.385	0.416	0.397	0.37	0.42	0.457	0.389	0.423	0.427	0.47	0.539	0.543	0.558	0.675	0.648	0.909	0.927	0.951	1.039	1.078	1.043
77.6	0.367	0.428	0.444	0.385	0.417	0.397	0.37	0.42	0.458	0.39	0.423	0.428	0.471	0.541	0.544	0.559	0.677	0.649	0.911	0.93	0.954	1.042	1.081	1.046
77.8	0.368	0.428	0.444	0.386	0.417	0.397	0.371	0.42	0.458	0.39	0.423	0.428	0.472	0.542	0.545	0.56	0.678	0.651	0.914	0.933	0.956	1.044	1.084	1.049
78	0.368	0.429	0.444	0.386	0.418	0.397	0.371	0.421	0.459	0.39	0.423	0.428	0.473	0.543	0.546	0.562	0.68	0.652	0.917	0.935	0.959	1.047	1.087	1.052
78.2	0.369	0.429	0.444	0.387	0.418	0.397	0.371	0.421	0.459	0.391	0.423	0.429	0.474	0.545	0.547	0.563	0.681	0.654	0.919	0.938	0.961	1.05	1.089	1.055
78.4	0.369	0.429	0.445	0.388	0.418	0.397	0.372	0.421	0.46	0.391	0.423	0.429	0.475	0.546	0.548	0.563	0.683	0.655	0.922	0.94	0.964	1.053	1.092	1.057
78.6	0.37	0.43	0.445	0.388	0.419	0.397	0.372	0.422	0.46	0.392	0.423	0.43	0.476	0.548	0.549	0.565	0.685	0.657	0.925	0.943	0.966	1.055	1.094	1.06
78.8	0.371	0.43	0.445	0.389	0.42	0.397	0.373	0.422	0.461	0.393	0.424	0.43	0.477	0.549	0.55	0.566	0.686	0.659	0.928	0.945	0.969	1.058	1.097	1.063
79	0.371	0.43	0.445	0.389	0.42	0.398	0.373	0.422	0.461	0.393	0.424	0.431	0.478	0.551	0.552	0.567	0.688	0.661	0.931	0.948	0.971	1.062	1.099	1.066
79.2	0.372	0.43	0.445	0.39	0.421	0.398	0.373	0.423	0.462	0.394	0.424	0.431	0.479	0.552	0.553	0.569	0.689	0.663	0.934	0.95	0.974	1.065	1.102	1.069
79.4	0.373	0.431	0.445	0.391	0.421	0.398	0.374	0.423	0.462	0.395	0.425	0.432	0.48	0.553	0.554	0.57	0.691	0.664	0.937	0.953	0.977	1.068	1.105	1.071
79.6	0.373	0.431	0.446	0.391	0.422	0.399	0.374	0.424	0.462	0.395	0.425	0.432	0.481	0.554	0.555	0.572	0.693	0.666	0.94	0.955	0.979	1.071	1.108	1.074
79.8	0.374	0.431	0.446	0.392	0.422	0.4	0.375	0.424	0.463	0.396	0.426	0.433	0.483	0.555	0.556	0.573	0.694	0.667	0.943	0.958	0.982	1.074	1.111	1.077
80	0.374	0.432	0.446	0.392	0.422	0.4	0.375	0.425	0.463	0.397	0.426	0.433	0.484	0.556	0.557	0.575	0.696	0.669	0.945	0.96	0.985	1.077	1.114	1.08
80.2	0.375	0.432	0.446	0.393	0.423	0.401	0.376	0.425	0.463	0.397	0.427	0.434	0.485	0.557	0.558	0.576	0.698	0.67	0.948	0.963	0.987	1.079	1.117	1.083
80.4	0.375	0.432	0.447	0.393	0.423	0.401	0.377	0.425	0.464	0.398	0.427	0.434	0.486	0.558	0.559	0.578	0.7	0.671	0.951	0.965	0.99	1.082	1.12	1.085
80.6	0.375	0.432	0.447	0.394	0.423	0.402	0.377	0.426	0.464	0.399	0.428	0.434	0.488	0.56	0.56	0.579	0.701	0.672	0.953	0.968	0.992	1.085	1.122	1.088
80.8	0.375	0.433	0.448	0.394	0.423	0.402	0.378	0.426	0.464	0.399	0.428	0.434	0.489	0.561	0.562	0.58	0.703	0.674	0.956	0.97	0.995	1.088	1.125	1.091
81	0.375	0.433	0.448	0.395	0.423	0.403	0.379	0.427	0.464	0.4	0.429	0.435	0.49	0.562	0.563	0.581	0.705	0.675	0.959	0.972	0.997	1.09	1.128	1.093
81.2	0.376	0.433	0.448	0.395	0.424	0.403	0.379	0.427	0.464	0.4	0.429	0.435	0.491	0.563	0.564	0.583	0.706	0.677	0.961	0.975	0.999	1.093	1.131	1.096
81.4	0.376	0.433	0.448	0.396	0.424	0.403	0.379	0.427	0.464	0.401	0.43	0.435	0.492	0.564	0.565	0.584	0.708	0.678	0.964	0.977	1.001	1.096	1.133	1.099
81.6	0.376	0.433	0.449	0.397	0.425	0.404	0.38	0.427	0.465	0.401	0.43	0.436	0.493	0.565	0.567	0.585	0.709	0.679	0.966	0.98	1.003	1.098	1.136	1.102
81.8	0.376	0.433	0.449	0.397	0.425	0.404	0.38	0.427	0.465	0.402	0.43	0.436	0.494	0.566	0.568	0.586	0.711	0.681	0.969	0.982	1.005	1.101	1.138	1.105
82	0.377	0.434	0.449	0.398	0.425	0.404	0.381	0.428	0.465	0.402	0.431	0.437	0.496	0.568	0.569	0.587	0.712	0.683	0.971	0.985	1.008	1.104	1.141	1.107
82.2	0.377	0.434	0.449	0.398	0.426	0.404	0.381	0.428	0.466	0.403	0.431	0.437	0.497	0.569	0.57	0.589	0.714	0.684	0.974	0.987	1.01	1.106	1.143	1.11
82.4	0.377	0.434	0.449	0.399	0.426	0.404	0.381	0.428	0.466	0.404	0.431	0.438	0.498	0.57	0.571	0.59	0.715	0.686	0.976	0.99	1.012	1.109	1.146	1.112
82.6	0.378	0.435	0.449	0.399	0.426	0.404	0.382	0.428	0.467	0.404	0.432	0.438	0.499	0.571	0.572	0.591	0.717	0.687	0.979	0.992	1.014	1.112	1.148	1.115
82.8	0.378	0.435	0.449	0.4	0.426	0.404	0.382	0.429	0.467	0.405	0.432	0.439	0.5	0.572	0.573	0.593	0.718	0.689	0.981	0.994	1.017	1.115	1.151	1.117
83	0.379	0.435	0.449	0.4	0.426	0.403	0.383	0.429	0.467	0.406	0.433	0.44	0.501	0.573	0.574	0.594	0.72	0.691	0.984	0.996	1.019	1.117	1.154	1.12
83.2	0.379	0.436	0.449	0.401	0.427	0.403	0.383	0.43	0.468	0.406	0.434	0.44	0.502	0.574	0.575	0.596	0.721	0.692	0.986	0.999	1.022	1.12	1.157	1.122
83.4	0.38	0.436	0.45	0.401	0.427	0.403	0.383	0.43	0.468	0.406	0.434	0.44	0.503	0.575	0.576	0.597	0.723	0.694	0.988	1.001	1.024	1.123	1.16	1.124
83.6	0.38	0.437	0.45	0.401	0.427	0.402	0.384	0.431	0.468	0.406	0.435	0.441	0.504	0.577	0.577	0.599	0.724	0.695	0.99	1.003	1.027	1.126	1.163	1.127
83.8	0.38	0.437	0.45	0.401	0.427	0.402	0.384	0.431	0.469	0.407	0.435	0.441	0.505	0.578	0.578	0.6	0.725	0.696	0.992	1.006	1.029	1.128	1.165	1.129
84	0.381	0.438	0.451	0.402	0.428	0.402	0.384	0.432	0.469	0.407	0.436	0.442	0.505	0.58	0.579	0.602	0.727	0.698	0.995	1.008	1.032	1.131	1.168	1.131
84.2	0.381	0.438	0.451	0.402	0.428	0.401	0.385	0.432	0.469	0.407	0.437	0.442	0.507	0.581	0.58	0.603	0.728	0.699	0.997	1.01	1.034	1.134	1.171	1.134
84.4	0.381	0.438	0.451	0.403	0.428	0.401	0.385	0.433	0.47	0.408	0.437	0.442	0.508	0.582	0.581	0.604	0.73	0.7	0.999	1.013	1.036	1.136	1.174	1.136
84.6	0.381	0.438	0.452	0.404	0.428	0.401	0.386	0.433	0.47	0.408	0.437	0.443	0.509	0.584	0.582	0.605	0.731	0.702	1.002	1.015	1.039	1.139	1.176	1.139
84.8	0.382	0.438	0.452	0.404	0.428	0.401	0.386	0.434	0.47	0.408	0.438	0.443	0.51	0.585	0.583	0.606	0.733	0.703	1.004	1.017	1.041	1.141	1.179	1.142
85	0.382	0.438	0.452	0.405	0.428	0.401	0.387	0.434	0.47	0.409	0.438	0.443	0.511	0.586	0.585	0.607	0.735	0.705	1.007	1.02	1.043	1.144	1.181	1.144
85.2	0.382	0.438	0.453	0.406	0.428	0.401	0.387	0.434	0.471	0.409	0.438	0.444	0.512	0.587	0.586	0.608	0.736	0.707	1.009	1.022	1.045	1.146	1.184	1.147
85.4	0.383	0.438	0.453	0.406	0.429	0.401	0.387	0.435	0.471	0.41	0.438	0.444	0.513	0.588	0.587	0.609	0.738	0.709	1.012	1.024	1.047	1.149	1.186	1.149
85.6	0.383	0.438	0.453	0.407	0.429	0.402	0.388	0.435	0.471	0.41	0.439	0.444	0.515	0.589	0.588	0.61	0.74	0.71	1.014	1.027	1.05	1.151	1.189	1.152
85.8	0.383	0.438	0.454	0.407	0.429	0.402	0.388	0.435	0.472	0.411	0.439	0.444	0.516	0.59	0.589	0.612	0.742	0.712	1.017	1.029	1.052	1.154	1.191	1.155
86	0.383	0.439	0.454	0.407	0.429	0.403	0.389	0.436	0.472	0.411	0.439	0.445	0.517	0.591	0.59	0.613	0.743	0.713	1.019	1.031	1.055	1.156	1.194	1.157
86.2	0.384	0.439	0.454	0.408	0.43	0.403	0.389	0.436	0.473	0.412	0.44	0.445	0.518	0.592	0.591	0.615	0.745	0.715	1.022	1.033	1.057	1.159	1.196	1.16
86.4	0.384	0.439	0.454	0.408	0.43	0.404	0.389	0.436	0.473	0.413	0.44	0.445	0.519	0.593	0.592	0.616	0.747	0.716	1.025	1.035	1.059	1.161	1.198	1.163
86.6	0.384	0.44	0.454	0.408	0.43	0.404	0.39	0.437	0.473	0.413	0.441	0.446	0.52	0.594	0.593	0.617	0.748	0.718	1.028	1.037	1.062	1.163	1.2	1.165
86.8	0.385	0.441	0.454	0.408	0.43	0.405	0.39	0.437	0.473	0.414	0.441	0.446	0.521	0.595	0.594	0.618	0.75	0.719	1.03	1.04	1.064	1.165	1.203	1.168
87	0.385	0.441	0.455	0.409	0.431	0.406	0.39	0.437	0.474	0.414	0.442	0.446	0.522	0.596	0.595	0.62	0.751	0.721	1.033	1.042	1.067	1.168	1.205	1.17
87.2	0.385	0.442	0.455	0.409	0.431	0.406	0.391	0.437	0.474	0.414	0.442	0.447	0.523	0.597	0.596	0.621	0.753	0.722	1.035	1.044	1.069	1.17	1.207	1.173
87.4	0.385	0.442	0.455	0.409	0.432	0.407	0.391	0.437	0.474	0.415	0.443	0.447	0.524	0.598	0.597	0.622	0.754	0.723	1.037	1.046	1.071	1.173	1.21	1.175
87.6	0.386	0.443	0.456	0.409	0.432	0.408	0.391	0.437	0.474	0.415	0.443	0.448	0.525	0.599	0.598	0.623	0.756	0.725	1.04	1.048	1.073	1.175	1.212	1.178
87.8	0.386	0.443	0.456	0.409	0.433	0.408	0.391	0.437	0.474	0.415	0.444	0.448	0.526	0.6	0.599	0.623	0.757	0.726	1.042	1.05	1.076	1.178	1.215	1.18
88	0.386	0.443	0.456	0.41	0.433	0.408	0.391	0.437	0.474	0.416	0.445	0.448	0.527	0.601	0.6	0.624	0.758	0.727	1.044	1.052	1.078	1.181	1.218	1.182
88.2	0.386	0.444	0.456	0.411	0.433	0.409	0.392	0.438	0.474	0.416	0.445	0.449	0.528	0.602	0.601	0.625	0.76	0.729	1.046	1.054	1.08	1.184	1.22	1.185
88.4	0.386	0.444	0.456	0.411	0.433	0.409	0.392	0.438	0.474	0.417	0.445	0.449	0.529	0.604	0.602	0.627	0.761	0.73	1.049	1.056	1.082	1.187	1.223	1.187
88.6	0.386	0.444	0.456	0.412	0.434	0.409	0.392	0.438	0.474	0.417	0.445	0.449	0.53	0.605	0.603	0.628	0.763	0.732	1.051	1.058	1.084	1.189	1.226	1.19
88.8	0.386	0.444	0.456	0.412	0.434	0.409	0.392	0.438	0.475	0.418	0.445	0.45	0.531	0.606	0.604	0.629	0.764	0.733	1.053	1.06	1.086	1.192	1.228	1.192
89	0.386	0.444	0.457	0.413	0.434	0.409	0.393	0.439	0.475	0.418	0.446	0.45	0.532	0.607	0.606	0.63	0.766	0.735	1.055	1.062	1.088	1.195	1.231	1.194
89.2	0.386	0.444	0.457	0.413	0.434	0.409	0.393	0.439	0.475	0.419	0.446	0.45	0.533	0.609	0.607	0.632	0.768	0.736	1.057	1.064	1.09	1.197	1.233	1.196
89.4	0.387	0.444	0.457	0.413	0.434	0.408	0.394	0.439	0.475	0.42	0.446	0.451	0.534	0.61	0.608	0.633	0.77	0.738	1.059	1.066	1.093	1.2	1.236	1.199
89.6	0.387	0.444	0.457	0.414	0.434	0.409	0.394	0.44	0.476	0.42	0.446	0.451	0.535	0.611	0.609	0.635	0.771	0.739	1.062	1.069	1.095	1.203	1.238	1.201
89.8	0.387	0.445	0.457	0.414	0.435	0.409	0.395	0.44	0.476	0.421	0.446	0.451	0.536	0.612	0.61	0.637	0.773	0.741	1.064	1.071	1.097	1.205	1.241	1.203
90	0.388	0.445	0.457	0.415	0.435	0.409	0.395	0.441	0.477	0.421	0.447	0.452	0.537	0.613	0.611	0.638	0.774	0.742	1.066	1.073	1.1	1.208	1.243	1.206
90.2	0.389	0.445	0.457	0.415	0.435	0.409	0.396	0.441	0.477	0.422	0.447	0.452	0.538	0.614	0.612	0.64	0.775	0.744	1.069	1.075	1.102	1.21	1.245	1.208
90.4	0.389	0.446	0.458	0.416	0.435	0.409	0.396	0.442	0.478	0.422	0.447	0.453	0.539	0.615	0.613	0.641	0.777	0.745	1.071	1.078	1.104	1.213	1.247	1.211
90.6	0.39	0.446	0.458	0.416	0.435	0.409	0.397	0.442	0.478	0.422	0.448	0.453	0.54	0.615	0.614	0.642	0.778	0.747	1.073	1.08	1.106	1.215	1.25	1.213
90.8	0.391	0.446	0.458	0.417	0.435	0.41	0.397	0.443	0.479	0.423	0.448	0.453	0.542	0.616	0.615	0.643	0.78	0.748	1.076	1.083	1.109	1.217	1.252	1.216
91	0.391	0.446	0.458	0.417	0.436	0.41	0.398	0.443	0.479	0.423	0.449	0.454	0.543	0.617	0.616	0.644	0.781	0.75	1.078	1.085	1.111	1.22	1.254	1.218
91.2	0.392	0.446	0.458	0.417	0.436	0.411	0.398	0.444	0.479	0.424	0.449	0.454	0.544	0.617	0.617	0.645	0.783	0.751	1.08	1.087	1.113	1.222	1.256	1.221
91.4	0.392	0.446	0.458	0.418	0.436	0.411	0.399	0.444	0.479	0.424	0.449	0.454	0.545	0.618	0.618	0.646	0.784	0.752	1.082	1.089	1.115	1.225	1.259	1.223
91.6	0.393	0.447	0.458	0.418	0.436	0.411	0.399	0.444	0.48	0.425	0.45	0.454	0.546	0.619	0.619	0.647	0.785	0.754	1.085	1.091	1.117	1.227	1.261	1.225
91.8	0.393	0.447	0.458	0.419	0.437	0.411	0.399	0.444	0.48	0.426	0.45	0.454	0.547	0.62	0.62	0.648	0.787	0.755	1.087	1.094	1.119	1.229	1.264	1.228
92	0.393	0.447	0.458	0.419	0.437	0.412	0.399	0.445	0.48	0.426	0.45	0.455	0.548	0.621	0.621	0.649	0.788	0.756	1.09	1.096	1.121	1.232	1.267	1.23
92.2	0.393	0.447	0.459	0.42	0.437	0.412	0.399	0.445	0.48	0.426	0.451	0.455	0.549	0.622	0.622	0.65	0.789	0.758	1.092	1.098	1.123	1.234	1.269	1.232
92.4	0.394	0.447	0.459	0.42	0.438	0.413	0.399	0.445	0.48	0.427	0.451	0.455	0.55	0.623	0.623	0.65	0.791	0.759	1.094	1.1	1.125	1.236	1.272	1.234
92.6	0.394	0.447	0.459	0.42	0.438	0.413	0.4	0.446	0.481	0.427	0.451	0.455	0.551	0.625	0.624	0.651	0.792	0.761	1.097	1.101	1.127	1.239	1.274	1.237
92.8	0.394	0.447	0.46	0.42	0.438	0.413	0.4	0.446	0.481	0.428	0.451	0.455	0.553	0.626	0.625	0.653	0.794	0.762	1.099	1.103	1.129	1.241	1.277	1.239
93	0.395	0.447	0.46	0.421	0.439	0.413	0.4	0.446	0.481	0.428	0.452	0.456	0.554	0.627	0.626	0.654	0.796	0.763	1.101	1.105	1.131	1.243	1.279	1.241
93.2	0.395	0.447	0.461	0.421	0.439	0.413	0.4	0.446	0.481	0.428	0.452	0.456	0.555	0.629	0.627	0.655	0.797	0.765	1.103	1.107	1.133	1.245	1.281	1.243
93.4	0.395	0.447	0.461	0.421	0.439	0.413	0.401	0.446	0.481	0.428	0.452	0.456	0.556	0.63	0.627	0.656	0.798	0.766	1.105	1.109	1.135	1.248	1.283	1.245
93.6	0.395	0.448	0.462	0.422	0.44	0.414	0.401	0.446	0.481	0.429	0.452	0.457	0.557	0.631	0.628	0.658	0.8	0.767	1.107	1.111	1.137	1.25	1.285	1.247
93.8	0.395	0.448	0.462	0.422	0.44	0.414	0.401	0.446	0.482	0.429	0.452	0.457	0.558	0.632	0.629	0.659	0.801	0.768	1.11	1.113	1.139	1.252	1.287	1.249
94	0.395	0.448	0.463	0.422	0.44	0.414	0.401	0.447	0.482	0.429	0.452	0.458	0.558	0.633	0.63	0.66	0.802	0.769	1.112	1.115	1.141	1.255	1.289	1.251
94.2	0.395	0.448	0.463	0.423	0.44	0.414	0.402	0.447	0.483	0.429	0.452	0.458	0.559	0.634	0.631	0.662	0.803	0.77	1.114	1.117	1.143	1.257	1.292	1.253
94.4	0.396	0.448	0.463	0.423	0.44	0.414	0.402	0.447	0.483	0.429	0.452	0.458	0.56	0.635	0.632	0.663	0.805	0.771	1.116	1.119	1.145	1.26	1.294	1.256
94.6	0.396	0.448	0.464	0.423	0.44	0.414	0.403	0.447	0.483	0.43	0.452	0.459	0.561	0.636	0.633	0.665	0.806	0.772	1.118	1.121	1.147	1.262	1.296	1.258
94.8	0.396	0.449	0.464	0.424	0.441	0.414	0.403	0.447	0.484	0.43	0.452	0.459	0.562	0.637	0.633	0.667	0.808	0.773	1.12	1.124	1.15	1.264	1.298	1.261
95	0.396	0.449	0.464	0.424	0.441	0.415	0.403	0.447	0.484	0.431	0.452	0.46	0.562	0.638	0.634	0.668	0.81	0.774	1.122	1.126	1.152	1.267	1.301	1.263
95.2	0.397	0.45	0.464	0.424	0.441	0.415	0.404	0.447	0.484	0.431	0.453	0.461	0.563	0.639	0.635	0.669	0.811	0.776	1.124	1.128	1.154	1.269	1.303	1.266
95.4	0.397	0.45	0.464	0.424	0.441	0.415	0.404	0.447	0.484	0.432	0.453	0.461	0.564	0.64	0.636	0.671	0.813	0.777	1.126	1.13	1.156	1.271	1.305	1.268
95.6	0.398	0.45	0.464	0.425	0.441	0.415	0.404	0.448	0.484	0.432	0.453	0.462	0.565	0.641	0.637	0.672	0.814	0.778	1.128	1.132	1.159	1.273	1.307	1.271
95.8	0.398	0.45	0.463	0.425	0.442	0.415	0.405	0.448	0.485	0.432	0.454	0.463	0.565	0.642	0.639	0.673	0.816	0.78	1.131	1.134	1.161	1.275	1.309	1.273
96	0.398	0.451	0.463	0.425	0.442	0.415	0.405	0.448	0.485	0.433	0.454	0.463	0.566	0.643	0.64	0.674	0.817	0.781	1.133	1.136	1.163	1.278	1.312	1.275
96.2	0.398	0.451	0.463	0.425	0.442	0.416	0.406	0.449	0.485	0.433	0.455	0.463	0.568	0.644	0.641	0.674	0.819	0.783	1.135	1.138	1.165	1.28	1.314	1.278
96.4	0.399	0.451	0.463	0.426	0.443	0.416	0.406	0.449	0.485	0.433	0.455	0.464	0.569	0.645	0.642	0.675	0.82	0.785	1.138	1.139	1.167	1.282	1.317	1.28
96.6	0.399	0.451	0.463	0.426	0.443	0.416	0.406	0.449	0.485	0.434	0.456	0.464	0.57	0.646	0.643	0.676	0.822	0.786	1.14	1.141	1.169	1.285	1.319	1.282
96.8	0.399	0.451	0.463	0.426	0.443	0.416	0.407	0.45	0.485	0.434	0.456	0.464	0.571	0.647	0.644	0.677	0.823	0.788	1.142	1.143	1.171	1.287	1.321	1.284
97	0.399	0.451	0.464	0.426	0.444	0.416	0.407	0.45	0.485	0.435	0.456	0.464	0.572	0.648	0.645	0.677	0.825	0.789	1.145	1.145	1.173	1.289	1.323	1.286
97.2	0.399	0.451	0.464	0.427	0.444	0.416	0.407	0.451	0.485	0.435	0.456	0.464	0.573	0.649	0.647	0.678	0.826	0.791	1.147	1.147	1.175	1.292	1.326	1.288
97.4	0.399	0.452	0.464	0.427	0.444	0.416	0.407	0.451	0.485	0.435	0.456	0.465	0.574	0.65	0.648	0.679	0.827	0.792	1.149	1.149	1.177	1.294	1.328	1.29
97.6	0.399	0.452	0.464	0.428	0.444	0.416	0.407	0.452	0.485	0.436	0.456	0.465	0.575	0.651	0.649	0.68	0.828	0.793	1.151	1.151	1.179	1.297	1.331	1.291
97.8	0.399	0.452	0.464	0.428	0.444	0.416	0.407	0.452	0.485	0.436	0.456	0.465	0.577	0.652	0.65	0.681	0.829	0.795	1.153	1.154	1.181	1.299	1.333	1.293
98	0.4	0.452	0.465	0.428	0.444	0.416	0.408	0.453	0.485	0.437	0.456	0.465	0.578	0.653	0.651	0.682	0.83	0.796	1.155	1.156	1.182	1.301	1.336	1.296
98.2	0.4	0.452	0.465	0.429	0.444	0.415	0.408	0.453	0.485	0.437	0.456	0.465	0.579	0.654	0.652	0.683	0.832	0.797	1.157	1.158	1.184	1.304	1.339	1.298
98.4	0.4	0.452	0.465	0.429	0.444	0.415	0.408	0.453	0.485	0.438	0.456	0.466	0.58	0.655	0.653	0.685	0.833	0.798	1.159	1.16	1.186	1.306	1.341	1.3
98.6	0.401	0.453	0.465	0.43	0.445	0.416	0.408	0.453	0.486	0.439	0.456	0.466	0.582	0.656	0.654	0.686	0.834	0.799	1.161	1.163	1.188	1.308	1.343	1.303
98.8	0.401	0.453	0.465	0.431	0.445	0.416	0.408	0.453	0.486	0.439	0.456	0.467	0.583	0.657	0.655	0.688	0.835	0.801	1.163	1.165	1.19	1.31	1.345	1.305
99	0.401	0.453	0.466	0.431	0.445	0.416	0.408	0.454	0.486	0.44	0.456	0.467	0.584	0.658	0.656	0.689	0.837	0.802	1.165	1.167	1.192	1.312	1.347	1.308
99.2	0.402	0.453	0.466	0.432	0.445	0.417	0.408	0.454	0.486	0.44	0.457	0.468	0.584	0.659	0.657	0.69	0.838	0.803	1.167	1.169	1.193	1.314	1.349	1.31
99.4	0.402	0.454	0.466	0.432	0.445	0.417	0.408	0.454	0.487	0.44	0.457	0.469	0.585	0.661	0.658	0.692	0.839	0.804	1.169	1.172	1.195	1.316	1.351	1.312
99.6	0.402	0.454	0.466	0.432	0.445	0.417	0.409	0.454	0.487	0.441	0.458	0.469	0.586	0.662	0.659	0.693	0.841	0.806	1.171	1.174	1.197	1.318	1.353	1.315
99.8	0.403	0.454	0.467	0.433	0.445	0.418	0.409	0.454	0.487	0.441	0.458	0.469	0.587	0.663	0.66	0.694	0.842	0.807	1.173	1.176	1.199	1.32	1.355	1.317
100	0.403	0.454	0.467	0.433	0.445	0.418	0.409	0.454	0.487	0.442	0.459	0.469	0.588	0.664	0.661	0.695	0.844	0.809	1.175	1.178	1.201	1.322	1.357	1.319
100.2	0.403	0.455	0.467	0.433	0.446	0.419	0.409	0.454	0.487	0.442	0.459	0.47	0.588	0.666	0.662	0.696	0.845	0.81	1.177	1.18	1.203	1.325	1.359	1.321
100.4	0.404	0.455	0.467	0.434	0.446	0.419	0.41	0.455	0.487	0.443	0.46	0.47	0.589	0.667	0.663	0.697	0.846	0.811	1.18	1.182	1.205	1.327	1.361	1.323
100.6	0.404	0.455	0.468	0.434	0.446	0.419	0.41	0.455	0.488	0.443	0.46	0.47	0.59	0.668	0.663	0.698	0.848	0.813	1.182	1.184	1.207	1.329	1.363	1.325
100.8	0.404	0.456	0.468	0.434	0.446	0.42	0.41	0.455	0.488	0.444	0.461	0.47	0.591	0.669	0.664	0.7	0.849	0.814	1.184	1.186	1.209	1.332	1.365	1.326
101	0.404	0.456	0.468	0.435	0.446	0.42	0.41	0.455	0.488	0.444	0.461	0.47	0.592	0.67	0.665	0.701	0.85	0.816	1.186	1.188	1.21	1.334	1.367	1.328
101.2	0.404	0.457	0.468	0.435	0.446	0.42	0.411	0.455	0.488	0.445	0.462	0.47	0.593	0.671	0.665	0.702	0.852	0.817	1.188	1.19	1.212	1.336	1.369	1.33
101.4	0.404	0.458	0.468	0.436	0.447	0.42	0.411	0.456	0.488	0.446	0.462	0.47	0.594	0.671	0.666	0.703	0.853	0.818	1.19	1.192	1.214	1.339	1.372	1.332
101.6	0.405	0.458	0.468	0.436	0.447	0.42	0.412	0.456	0.489	0.446	0.463	0.47	0.595	0.672	0.667	0.704	0.855	0.819	1.192	1.193	1.216	1.341	1.374	1.334
101.8	0.405	0.459	0.468	0.436	0.447	0.42	0.412	0.457	0.489	0.447	0.463	0.471	0.596	0.673	0.668	0.705	0.856	0.82	1.193	1.195	1.218	1.343	1.376	1.336
102	0.405	0.459	0.468	0.436	0.448	0.42	0.413	0.457	0.489	0.447	0.463	0.471	0.597	0.674	0.669	0.706	0.858	0.822	1.195	1.197	1.22	1.345	1.379	1.338
102.2	0.405	0.459	0.468	0.437	0.448	0.42	0.414	0.457	0.489	0.448	0.464	0.471	0.598	0.675	0.67	0.707	0.859	0.823	1.197	1.199	1.222	1.347	1.381	1.34
102.4	0.406	0.459	0.468	0.437	0.448	0.42	0.414	0.458	0.489	0.448	0.464	0.472	0.599	0.675	0.671	0.708	0.86	0.824	1.199	1.201	1.224	1.349	1.383	1.343
102.6	0.406	0.46	0.469	0.438	0.448	0.42	0.415	0.458	0.489	0.448	0.465	0.472	0.6	0.676	0.672	0.71	0.862	0.825	1.201	1.202	1.226	1.351	1.385	1.345
102.8	0.406	0.46	0.469	0.438	0.448	0.42	0.415	0.458	0.489	0.449	0.465	0.473	0.602	0.677	0.673	0.71	0.863	0.826	1.203	1.204	1.228	1.353	1.388	1.347
103	0.407	0.46	0.469	0.438	0.449	0.42	0.416	0.459	0.49	0.449	0.465	0.473	0.603	0.678	0.674	0.711	0.865	0.828	1.205	1.206	1.23	1.355	1.39	1.349
103.2	0.407	0.46	0.469	0.438	0.449	0.42	0.416	0.459	0.49	0.449	0.466	0.474	0.604	0.68	0.675	0.712	0.866	0.829	1.207	1.208	1.232	1.357	1.392	1.352
103.4	0.407	0.46	0.47	0.439	0.449	0.42	0.417	0.459	0.49	0.449	0.466	0.474	0.605	0.681	0.676	0.713	0.867	0.83	1.209	1.21	1.234	1.359	1.394	1.354
103.6	0.408	0.46	0.47	0.439	0.449	0.42	0.417	0.46	0.49	0.449	0.466	0.474	0.605	0.682	0.677	0.713	0.869	0.832	1.211	1.212	1.236	1.361	1.396	1.356
103.8	0.408	0.46	0.471	0.439	0.449	0.42	0.417	0.46	0.491	0.449	0.466	0.475	0.606	0.683	0.678	0.714	0.87	0.833	1.213	1.214	1.239	1.363	1.399	1.358
104	0.408	0.46	0.471	0.439	0.449	0.42	0.418	0.46	0.491	0.449	0.467	0.475	0.607	0.684	0.679	0.715	0.872	0.834	1.215	1.215	1.241	1.366	1.401	1.36
104.2	0.409	0.46	0.471	0.44	0.449	0.421	0.418	0.461	0.491	0.45	0.467	0.475	0.608	0.685	0.68	0.716	0.873	0.836	1.217	1.217	1.243	1.368	1.403	1.362
104.4	0.409	0.46	0.471	0.44	0.448	0.421	0.419	0.461	0.492	0.45	0.468	0.475	0.609	0.687	0.68	0.717	0.874	0.837	1.218	1.219	1.245	1.37	1.405	1.364
104.6	0.409	0.46	0.471	0.441	0.448	0.422	0.419	0.461	0.492	0.45	0.468	0.475	0.61	0.688	0.681	0.718	0.876	0.838	1.22	1.221	1.247	1.372	1.407	1.366
104.8	0.409	0.46	0.471	0.441	0.449	0.422	0.419	0.461	0.492	0.451	0.468	0.475	0.611	0.689	0.682	0.719	0.877	0.839	1.222	1.223	1.249	1.374	1.408	1.368
105	0.409	0.46	0.471	0.441	0.449	0.423	0.42	0.462	0.492	0.451	0.469	0.476	0.612	0.69	0.683	0.72	0.879	0.84	1.224	1.225	1.25	1.376	1.41	1.37
105.2	0.409	0.46	0.47	0.442	0.449	0.423	0.42	0.462	0.493	0.451	0.47	0.476	0.613	0.69	0.684	0.721	0.88	0.841	1.226	1.227	1.252	1.379	1.412	1.372
105.4	0.409	0.46	0.47	0.442	0.449	0.423	0.42	0.462	0.493	0.451	0.47	0.476	0.614	0.691	0.685	0.722	0.881	0.842	1.228	1.229	1.253	1.381	1.414	1.374
105.6	0.41	0.46	0.47	0.442	0.449	0.424	0.42	0.462	0.493	0.452	0.471	0.476	0.615	0.692	0.686	0.723	0.883	0.843	1.23	1.23	1.255	1.383	1.415	1.376
105.8	0.41	0.46	0.47	0.442	0.45	0.424	0.421	0.463	0.493	0.452	0.472	0.477	0.616	0.693	0.687	0.725	0.884	0.844	1.232	1.232	1.257	1.385	1.417	1.378
106	0.41	0.461	0.47	0.443	0.45	0.424	0.421	0.463	0.493	0.452	0.472	0.477	0.617	0.694	0.688	0.726	0.885	0.846	1.234	1.234	1.259	1.387	1.42	1.38
106.2	0.41	0.461	0.47	0.443	0.45	0.425	0.421	0.463	0.493	0.453	0.473	0.478	0.618	0.695	0.689	0.728	0.886	0.847	1.236	1.236	1.261	1.389	1.422	1.382
106.4	0.411	0.461	0.47	0.443	0.45	0.425	0.421	0.463	0.494	0.453	0.473	0.478	0.619	0.696	0.69	0.729	0.887	0.848	1.238	1.238	1.262	1.391	1.424	1.384
106.6	0.411	0.461	0.47	0.444	0.451	0.425	0.421	0.463	0.494	0.453	0.473	0.479	0.62	0.697	0.691	0.73	0.888	0.85	1.24	1.24	1.264	1.393	1.426	1.386
106.8	0.411	0.462	0.471	0.444	0.451	0.425	0.421	0.463	0.494	0.454	0.473	0.479	0.621	0.698	0.691	0.731	0.889	0.851	1.242	1.242	1.266	1.395	1.428	1.388
107	0.411	0.462	0.471	0.444	0.452	0.425	0.421	0.464	0.494	0.454	0.474	0.48	0.622	0.699	0.692	0.732	0.891	0.852	1.244	1.244	1.267	1.397	1.431	1.39
107.2	0.412	0.462	0.471	0.445	0.452	0.425	0.421	0.464	0.495	0.455	0.474	0.48	0.623	0.7	0.693	0.733	0.892	0.853	1.246	1.246	1.269	1.4	1.433	1.391
107.4	0.412	0.463	0.471	0.445	0.452	0.425	0.421	0.464	0.495	0.455	0.474	0.48	0.624	0.701	0.694	0.734	0.893	0.855	1.248	1.248	1.271	1.402	1.435	1.393
107.6	0.412	0.463	0.471	0.446	0.453	0.425	0.421	0.464	0.496	0.455	0.474	0.481	0.625	0.702	0.695	0.735	0.895	0.856	1.25	1.25	1.273	1.404	1.437	1.395
107.8	0.412	0.463	0.471	0.446	0.453	0.425	0.422	0.465	0.496	0.456	0.474	0.481	0.625	0.703	0.696	0.736	0.896	0.857	1.252	1.252	1.275	1.406	1.439	1.397
108	0.413	0.464	0.471	0.447	0.453	0.425	0.422	0.465	0.496	0.457	0.474	0.481	0.626	0.704	0.697	0.737	0.897	0.858	1.254	1.254	1.277	1.408	1.441	1.399
108.2	0.413	0.464	0.471	0.447	0.453	0.426	0.422	0.465	0.496	0.457	0.474	0.481	0.627	0.705	0.698	0.738	0.898	0.86	1.256	1.256	1.278	1.409	1.443	1.402
108.4	0.413	0.464	0.471	0.447	0.453	0.426	0.423	0.466	0.497	0.458	0.474	0.482	0.628	0.706	0.699	0.739	0.9	0.861	1.258	1.258	1.28	1.411	1.445	1.404
108.6	0.414	0.464	0.471	0.447	0.453	0.427	0.423	0.466	0.496	0.458	0.474	0.482	0.629	0.707	0.7	0.74	0.901	0.862	1.26	1.259	1.281	1.413	1.446	1.406
108.8	0.414	0.464	0.471	0.448	0.453	0.427	0.423	0.466	0.496	0.459	0.474	0.482	0.63	0.708	0.701	0.741	0.902	0.863	1.262	1.261	1.283	1.415	1.448	1.408
109	0.414	0.464	0.471	0.448	0.453	0.428	0.424	0.466	0.496	0.46	0.475	0.483	0.631	0.709	0.702	0.742	0.904	0.865	1.263	1.263	1.285	1.416	1.45	1.41
109.2	0.415	0.464	0.471	0.448	0.453	0.428	0.424	0.467	0.496	0.46	0.475	0.483	0.632	0.71	0.703	0.743	0.905	0.866	1.265	1.264	1.287	1.418	1.452	1.413
109.4	0.415	0.465	0.471	0.449	0.453	0.428	0.424	0.467	0.496	0.461	0.476	0.483	0.633	0.71	0.705	0.744	0.907	0.867	1.266	1.266	1.289	1.42	1.454	1.415
109.6	0.415	0.465	0.47	0.449	0.454	0.428	0.425	0.467	0.496	0.461	0.476	0.483	0.634	0.711	0.706	0.745	0.908	0.868	1.268	1.268	1.291	1.422	1.456	1.416
109.8	0.415	0.465	0.47	0.449	0.454	0.428	0.425	0.467	0.496	0.462	0.477	0.483	0.635	0.712	0.707	0.746	0.909	0.869	1.27	1.269	1.293	1.424	1.457	1.418
110	0.416	0.465	0.47	0.45	0.454	0.428	0.425	0.467	0.496	0.462	0.477	0.483	0.635	0.713	0.708	0.747	0.91	0.871	1.271	1.271	1.295	1.426	1.459	1.42
110.2	0.416	0.465	0.47	0.45	0.454	0.427	0.425	0.468	0.496	0.463	0.478	0.483	0.636	0.714	0.709	0.748	0.911	0.872	1.273	1.273	1.297	1.428	1.461	1.421
110.4	0.416	0.465	0.47	0.45	0.454	0.427	0.426	0.468	0.496	0.464	0.478	0.484	0.637	0.715	0.71	0.749	0.913	0.873	1.275	1.274	1.299	1.43	1.463	1.423
110.6	0.416	0.465	0.47	0.451	0.455	0.427	0.426	0.468	0.496	0.464	0.479	0.484	0.638	0.715	0.711	0.75	0.914	0.874	1.277	1.276	1.301	1.432	1.465	1.425
110.8	0.416	0.465	0.47	0.451	0.455	0.427	0.426	0.468	0.496	0.464	0.479	0.484	0.638	0.716	0.712	0.751	0.915	0.875	1.278	1.278	1.302	1.434	1.467	1.426
111	0.416	0.465	0.47	0.452	0.456	0.426	0.427	0.468	0.497	0.465	0.48	0.484	0.639	0.717	0.713	0.752	0.916	0.876	1.28	1.28	1.304	1.436	1.469	1.428
111.2	0.416	0.466	0.471	0.452	0.456	0.426	0.427	0.468	0.497	0.465	0.48	0.485	0.64	0.718	0.714	0.753	0.917	0.877	1.282	1.281	1.306	1.438	1.471	1.43
111.4	0.416	0.466	0.471	0.452	0.456	0.426	0.427	0.469	0.498	0.465	0.481	0.485	0.641	0.719	0.715	0.754	0.918	0.878	1.284	1.283	1.307	1.44	1.473	1.431
111.6	0.416	0.466	0.472	0.452	0.456	0.426	0.427	0.469	0.499	0.466	0.481	0.485	0.642	0.72	0.715	0.754	0.919	0.879	1.286	1.285	1.309	1.442	1.475	1.433
111.8	0.416	0.467	0.472	0.453	0.457	0.426	0.427	0.469	0.499	0.466	0.481	0.486	0.643	0.721	0.716	0.755	0.92	0.88	1.288	1.287	1.31	1.444	1.477	1.435
112	0.416	0.467	0.473	0.453	0.457	0.427	0.428	0.469	0.5	0.466	0.481	0.486	0.644	0.721	0.717	0.756	0.922	0.881	1.289	1.289	1.312	1.446	1.479	1.437
112.2	0.416	0.467	0.473	0.453	0.457	0.427	0.428	0.469	0.5	0.466	0.482	0.487	0.645	0.722	0.717	0.757	0.923	0.882	1.291	1.291	1.314	1.449	1.481	1.439
112.4	0.417	0.467	0.474	0.453	0.457	0.428	0.428	0.47	0.5	0.467	0.482	0.487	0.646	0.723	0.718	0.758	0.924	0.884	1.293	1.292	1.315	1.451	1.483	1.441
112.6	0.417	0.468	0.474	0.453	0.457	0.428	0.428	0.47	0.5	0.467	0.483	0.488	0.647	0.724	0.719	0.759	0.925	0.885	1.295	1.294	1.317	1.453	1.486	1.443
112.8	0.417	0.468	0.475	0.453	0.457	0.428	0.428	0.47	0.5	0.467	0.483	0.488	0.648	0.725	0.72	0.76	0.927	0.886	1.296	1.296	1.318	1.455	1.488	1.446
113	0.417	0.468	0.475	0.454	0.457	0.429	0.429	0.47	0.5	0.467	0.483	0.488	0.649	0.726	0.721	0.761	0.928	0.888	1.298	1.298	1.32	1.457	1.49	1.448
113.2	0.417	0.468	0.476	0.454	0.457	0.429	0.429	0.47	0.5	0.467	0.483	0.489	0.65	0.727	0.722	0.762	0.93	0.889	1.3	1.299	1.322	1.459	1.492	1.45
113.4	0.417	0.469	0.476	0.454	0.457	0.429	0.429	0.47	0.5	0.468	0.483	0.489	0.65	0.728	0.723	0.763	0.931	0.89	1.302	1.301	1.324	1.46	1.494	1.452
113.6	0.418	0.469	0.476	0.454	0.457	0.429	0.429	0.471	0.5	0.468	0.484	0.489	0.651	0.729	0.724	0.763	0.933	0.891	1.304	1.303	1.325	1.462	1.495	1.454
113.8	0.418	0.469	0.476	0.454	0.458	0.43	0.43	0.471	0.501	0.468	0.484	0.49	0.652	0.73	0.725	0.764	0.934	0.893	1.306	1.304	1.327	1.464	1.497	1.455
114	0.418	0.469	0.477	0.455	0.458	0.429	0.43	0.471	0.501	0.469	0.484	0.49	0.653	0.732	0.726	0.765	0.935	0.894	1.307	1.306	1.329	1.466	1.499	1.457
114.2	0.419	0.469	0.477	0.455	0.458	0.429	0.431	0.472	0.501	0.469	0.484	0.491	0.654	0.733	0.727	0.766	0.936	0.895	1.309	1.308	1.33	1.467	1.5	1.459
114.4	0.419	0.469	0.477	0.455	0.458	0.429	0.431	0.472	0.501	0.47	0.485	0.491	0.655	0.734	0.728	0.767	0.937	0.897	1.311	1.31	1.332	1.469	1.502	1.461
114.6	0.419	0.469	0.477	0.456	0.458	0.429	0.432	0.473	0.501	0.47	0.485	0.492	0.655	0.735	0.729	0.768	0.938	0.898	1.313	1.312	1.333	1.471	1.503	1.463
114.8	0.419	0.469	0.476	0.456	0.459	0.429	0.432	0.473	0.501	0.471	0.485	0.492	0.657	0.736	0.73	0.769	0.939	0.899	1.315	1.314	1.335	1.472	1.505	1.464
115	0.42	0.469	0.476	0.456	0.459	0.429	0.433	0.473	0.501	0.471	0.486	0.492	0.658	0.737	0.731	0.77	0.94	0.9	1.317	1.316	1.337	1.474	1.506	1.466
115.2	0.42	0.469	0.476	0.457	0.459	0.43	0.433	0.474	0.501	0.471	0.486	0.492	0.659	0.738	0.731	0.771	0.941	0.901	1.318	1.318	1.339	1.475	1.508	1.468
115.4	0.421	0.469	0.476	0.457	0.459	0.43	0.433	0.474	0.501	0.472	0.486	0.493	0.66	0.739	0.732	0.772	0.942	0.902	1.32	1.32	1.341	1.477	1.509	1.469
115.6	0.421	0.468	0.476	0.458	0.459	0.43	0.433	0.474	0.502	0.472	0.487	0.493	0.661	0.74	0.732	0.773	0.943	0.903	1.322	1.322	1.342	1.479	1.511	1.471
115.8	0.421	0.468	0.476	0.458	0.46	0.43	0.433	0.474	0.502	0.473	0.487	0.493	0.662	0.74	0.733	0.774	0.944	0.904	1.323	1.324	1.344	1.481	1.513	1.473
116	0.421	0.468	0.477	0.458	0.46	0.43	0.433	0.474	0.502	0.473	0.488	0.493	0.663	0.741	0.733	0.775	0.946	0.905	1.325	1.326	1.346	1.483	1.515	1.474
116.2	0.421	0.469	0.477	0.459	0.46	0.43	0.433	0.474	0.502	0.474	0.488	0.493	0.664	0.742	0.734	0.776	0.947	0.906	1.326	1.328	1.348	1.485	1.517	1.476
116.4	0.421	0.469	0.477	0.459	0.46	0.43	0.433	0.475	0.502	0.474	0.489	0.493	0.665	0.743	0.735	0.777	0.948	0.907	1.328	1.329	1.35	1.487	1.519	1.478
116.6	0.421	0.469	0.477	0.459	0.46	0.43	0.434	0.475	0.502	0.474	0.489	0.493	0.666	0.744	0.735	0.778	0.949	0.908	1.33	1.331	1.352	1.489	1.521	1.48
116.8	0.422	0.469	0.477	0.46	0.46	0.431	0.434	0.475	0.502	0.474	0.49	0.494	0.667	0.745	0.736	0.779	0.95	0.91	1.332	1.332	1.353	1.491	1.523	1.482
117	0.422	0.469	0.478	0.46	0.46	0.431	0.434	0.475	0.502	0.474	0.49	0.494	0.668	0.746	0.737	0.779	0.952	0.911	1.333	1.334	1.355	1.493	1.525	1.484
117.2	0.422	0.47	0.478	0.46	0.46	0.432	0.435	0.475	0.502	0.474	0.49	0.494	0.669	0.747	0.737	0.78	0.953	0.912	1.335	1.335	1.357	1.495	1.528	1.486
117.4	0.422	0.47	0.478	0.461	0.461	0.432	0.435	0.475	0.503	0.474	0.49	0.495	0.67	0.748	0.738	0.781	0.954	0.913	1.337	1.337	1.358	1.497	1.53	1.487
117.6	0.422	0.47	0.478	0.461	0.461	0.432	0.435	0.475	0.503	0.475	0.491	0.495	0.671	0.749	0.739	0.782	0.955	0.914	1.339	1.338	1.36	1.499	1.532	1.489
117.8	0.422	0.471	0.478	0.461	0.461	0.433	0.436	0.476	0.504	0.475	0.491	0.495	0.671	0.75	0.74	0.783	0.956	0.915	1.34	1.34	1.361	1.5	1.534	1.49
118	0.422	0.471	0.478	0.461	0.461	0.433	0.436	0.476	0.504	0.475	0.491	0.496	0.672	0.751	0.741	0.784	0.958	0.916	1.342	1.342	1.363	1.502	1.536	1.492
118.2	0.423	0.471	0.478	0.462	0.461	0.433	0.436	0.477	0.504	0.475	0.491	0.496	0.673	0.752	0.741	0.785	0.959	0.917	1.343	1.343	1.364	1.504	1.538	1.494
118.4	0.423	0.472	0.477	0.462	0.461	0.433	0.436	0.477	0.504	0.475	0.492	0.496	0.673	0.753	0.742	0.786	0.96	0.918	1.345	1.345	1.366	1.506	1.54	1.496
118.6	0.423	0.472	0.477	0.462	0.461	0.433	0.436	0.477	0.504	0.475	0.492	0.497	0.674	0.754	0.743	0.787	0.962	0.919	1.347	1.347	1.368	1.507	1.541	1.498
118.8	0.424	0.472	0.477	0.462	0.462	0.433	0.437	0.477	0.504	0.476	0.492	0.497	0.675	0.754	0.744	0.788	0.963	0.92	1.348	1.349	1.369	1.509	1.543	1.499
119	0.424	0.473	0.477	0.462	0.462	0.433	0.437	0.477	0.505	0.476	0.492	0.498	0.676	0.755	0.744	0.789	0.964	0.921	1.35	1.35	1.371	1.511	1.545	1.501
119.2	0.425	0.473	0.477	0.462	0.462	0.433	0.437	0.477	0.505	0.476	0.492	0.498	0.676	0.756	0.745	0.79	0.965	0.922	1.351	1.352	1.372	1.513	1.546	1.503
119.4	0.425	0.473	0.477	0.463	0.462	0.433	0.437	0.478	0.505	0.477	0.493	0.498	0.677	0.757	0.746	0.791	0.966	0.923	1.353	1.353	1.373	1.515	1.548	1.505
119.6	0.426	0.474	0.478	0.463	0.462	0.433	0.437	0.478	0.506	0.478	0.493	0.499	0.678	0.758	0.747	0.792	0.967	0.924	1.354	1.355	1.375	1.517	1.549	1.507
119.8	0.426	0.474	0.478	0.463	0.462	0.433	0.438	0.478	0.506	0.478	0.493	0.499	0.679	0.758	0.748	0.792	0.968	0.926	1.356	1.356	1.376	1.519	1.551	1.508
120	0.426	0.474	0.478	0.463	0.462	0.433	0.438	0.478	0.506	0.479	0.494	0.5	0.68	0.759	0.749	0.793	0.969	0.927	1.358	1.358	1.378	1.521	1.552	1.51
120.2	0.427	0.475	0.479	0.463	0.462	0.434	0.438	0.478	0.506	0.48	0.494	0.5	0.681	0.76	0.75	0.794	0.971	0.928	1.36	1.359	1.38	1.523	1.554	1.512
120.4	0.427	0.475	0.479	0.464	0.462	0.434	0.438	0.478	0.507	0.48	0.495	0.5	0.682	0.761	0.751	0.795	0.972	0.93	1.361	1.361	1.382	1.524	1.555	1.514
120.6	0.427	0.475	0.479	0.464	0.462	0.434	0.438	0.479	0.507	0.481	0.495	0.501	0.683	0.762	0.751	0.795	0.972	0.931	1.363	1.362	1.384	1.526	1.557	1.516
120.8	0.428	0.475	0.48	0.464	0.462	0.435	0.438	0.479	0.507	0.481	0.496	0.501	0.684	0.763	0.752	0.796	0.973	0.932	1.365	1.364	1.385	1.528	1.558	1.517
121	0.428	0.474	0.48	0.464	0.462	0.435	0.439	0.479	0.507	0.481	0.496	0.501	0.685	0.764	0.753	0.797	0.974	0.933	1.366	1.365	1.387	1.53	1.56	1.519
121.2	0.428	0.474	0.48	0.464	0.462	0.436	0.439	0.479	0.508	0.482	0.497	0.502	0.686	0.764	0.754	0.798	0.975	0.934	1.368	1.367	1.388	1.531	1.562	1.521
121.4	0.428	0.474	0.48	0.464	0.463	0.436	0.439	0.479	0.508	0.482	0.498	0.502	0.687	0.765	0.755	0.798	0.976	0.935	1.37	1.369	1.39	1.533	1.564	1.522
121.6	0.428	0.474	0.48	0.465	0.463	0.436	0.439	0.479	0.508	0.482	0.498	0.502	0.688	0.766	0.756	0.799	0.977	0.936	1.372	1.371	1.391	1.534	1.566	1.524
121.8	0.428	0.474	0.481	0.465	0.463	0.437	0.439	0.479	0.508	0.482	0.499	0.502	0.689	0.767	0.757	0.8	0.978	0.936	1.373	1.373	1.393	1.536	1.567	1.526
122	0.428	0.474	0.481	0.465	0.464	0.437	0.439	0.479	0.508	0.483	0.5	0.502	0.69	0.768	0.757	0.801	0.979	0.937	1.375	1.374	1.394	1.538	1.569	1.528
122.2	0.427	0.474	0.481	0.465	0.464	0.437	0.439	0.479	0.508	0.483	0.5	0.502	0.691	0.769	0.758	0.802	0.981	0.938	1.377	1.376	1.396	1.539	1.571	1.53
122.4	0.427	0.474	0.481	0.465	0.465	0.437	0.439	0.48	0.509	0.483	0.5	0.502	0.692	0.77	0.759	0.803	0.982	0.939	1.378	1.378	1.397	1.541	1.573	1.532
122.6	0.427	0.474	0.48	0.465	0.465	0.437	0.44	0.48	0.509	0.483	0.501	0.502	0.693	0.77	0.759	0.804	0.983	0.94	1.38	1.379	1.398	1.543	1.575	1.534
122.8	0.427	0.474	0.48	0.466	0.465	0.437	0.44	0.48	0.509	0.483	0.501	0.502	0.693	0.771	0.76	0.805	0.984	0.941	1.382	1.381	1.4	1.545	1.577	1.536
123	0.427	0.474	0.48	0.466	0.466	0.437	0.44	0.481	0.509	0.484	0.501	0.502	0.694	0.772	0.761	0.806	0.985	0.942	1.383	1.382	1.401	1.547	1.578	1.538
123.2	0.427	0.475	0.48	0.467	0.466	0.437	0.44	0.481	0.51	0.484	0.502	0.503	0.695	0.773	0.761	0.807	0.986	0.943	1.385	1.384	1.402	1.548	1.58	1.54
123.4	0.427	0.475	0.479	0.467	0.466	0.437	0.441	0.481	0.51	0.484	0.502	0.503	0.696	0.774	0.762	0.807	0.988	0.944	1.386	1.385	1.404	1.55	1.582	1.542
123.6	0.427	0.476	0.479	0.467	0.466	0.437	0.441	0.482	0.51	0.484	0.502	0.503	0.696	0.775	0.763	0.808	0.989	0.945	1.388	1.387	1.405	1.552	1.584	1.544
123.8	0.428	0.476	0.479	0.468	0.466	0.437	0.441	0.482	0.51	0.485	0.503	0.503	0.697	0.776	0.764	0.809	0.99	0.947	1.39	1.389	1.407	1.553	1.585	1.545
124	0.428	0.477	0.479	0.468	0.466	0.437	0.442	0.483	0.51	0.485	0.503	0.503	0.698	0.777	0.765	0.809	0.991	0.948	1.391	1.39	1.409	1.555	1.587	1.547
124.2	0.429	0.477	0.479	0.469	0.466	0.437	0.442	0.484	0.51	0.486	0.503	0.503	0.699	0.778	0.766	0.81	0.992	0.95	1.393	1.392	1.41	1.556	1.588	1.548
124.4	0.43	0.478	0.479	0.469	0.466	0.437	0.442	0.484	0.511	0.486	0.504	0.504	0.699	0.779	0.767	0.811	0.994	0.951	1.394	1.394	1.412	1.558	1.59	1.549
124.6	0.43	0.478	0.479	0.47	0.466	0.437	0.443	0.485	0.511	0.487	0.504	0.504	0.7	0.779	0.768	0.812	0.995	0.952	1.395	1.396	1.414	1.56	1.592	1.551
124.8	0.431	0.478	0.479	0.47	0.466	0.437	0.443	0.485	0.511	0.487	0.504	0.504	0.701	0.78	0.769	0.812	0.996	0.953	1.397	1.397	1.415	1.561	1.593	1.552
125	0.431	0.479	0.48	0.47	0.466	0.437	0.443	0.485	0.512	0.488	0.505	0.505	0.701	0.781	0.77	0.813	0.998	0.954	1.398	1.399	1.417	1.563	1.595	1.553
125.2	0.432	0.479	0.48	0.471	0.466	0.437	0.443	0.485	0.512	0.488	0.505	0.505	0.702	0.783	0.771	0.814	0.999	0.955	1.4	1.4	1.419	1.565	1.597	1.555
125.4	0.432	0.479	0.48	0.471	0.466	0.437	0.444	0.485	0.512	0.489	0.505	0.506	0.702	0.784	0.771	0.815	1	0.956	1.402	1.402	1.421	1.566	1.599	1.556
125.6	0.433	0.479	0.481	0.471	0.466	0.437	0.444	0.486	0.512	0.489	0.505	0.506	0.703	0.785	0.772	0.816	1.001	0.957	1.404	1.404	1.423	1.568	1.6	1.558
125.8	0.433	0.479	0.481	0.472	0.466	0.437	0.445	0.486	0.513	0.49	0.505	0.507	0.704	0.785	0.773	0.817	1.002	0.958	1.406	1.405	1.425	1.57	1.602	1.559
126	0.433	0.479	0.482	0.472	0.466	0.437	0.445	0.486	0.513	0.49	0.505	0.507	0.705	0.786	0.773	0.818	1.003	0.959	1.407	1.407	1.426	1.572	1.603	1.561
126.2	0.433	0.479	0.482	0.472	0.466	0.436	0.446	0.486	0.513	0.49	0.506	0.507	0.705	0.787	0.774	0.819	1.004	0.96	1.409	1.408	1.428	1.574	1.605	1.563
126.4	0.433	0.479	0.482	0.472	0.466	0.436	0.446	0.486	0.513	0.49	0.506	0.507	0.706	0.787	0.774	0.82	1.005	0.961	1.411	1.41	1.43	1.575	1.607	1.564
126.6	0.433	0.478	0.482	0.472	0.466	0.437	0.446	0.486	0.513	0.49	0.506	0.507	0.707	0.788	0.775	0.821	1.006	0.962	1.412	1.411	1.431	1.577	1.608	1.566
126.8	0.433	0.478	0.482	0.473	0.466	0.437	0.446	0.486	0.513	0.49	0.507	0.507	0.708	0.789	0.776	0.822	1.007	0.963	1.414	1.412	1.432	1.578	1.61	1.568
127	0.433	0.478	0.481	0.473	0.467	0.437	0.446	0.486	0.513	0.49	0.507	0.508	0.709	0.789	0.777	0.823	1.008	0.964	1.415	1.413	1.434	1.579	1.612	1.57
127.2	0.433	0.478	0.481	0.472	0.467	0.438	0.446	0.486	0.512	0.49	0.507	0.508	0.71	0.79	0.777	0.824	1.01	0.965	1.417	1.414	1.435	1.581	1.613	1.572
127.4	0.433	0.478	0.481	0.473	0.467	0.438	0.446	0.486	0.512	0.49	0.507	0.508	0.711	0.791	0.778	0.826	1.011	0.966	1.418	1.415	1.437	1.582	1.615	1.574
127.6	0.433	0.479	0.481	0.473	0.468	0.438	0.446	0.487	0.512	0.491	0.508	0.509	0.712	0.791	0.779	0.827	1.012	0.967	1.42	1.416	1.438	1.583	1.616	1.576
127.8	0.433	0.479	0.481	0.473	0.468	0.438	0.446	0.487	0.512	0.491	0.508	0.509	0.713	0.792	0.78	0.828	1.013	0.968	1.421	1.417	1.439	1.585	1.618	1.577
128	0.433	0.479	0.481	0.472	0.468	0.438	0.446	0.487	0.512	0.492	0.509	0.509	0.714	0.793	0.781	0.828	1.015	0.969	1.423	1.418	1.44	1.586	1.62	1.579
128.2	0.433	0.479	0.481	0.472	0.468	0.438	0.446	0.488	0.513	0.492	0.509	0.51	0.715	0.794	0.782	0.829	1.016	0.97	1.424	1.419	1.442	1.588	1.621	1.58
128.4	0.433	0.48	0.481	0.472	0.469	0.438	0.446	0.488	0.513	0.492	0.509	0.51	0.716	0.795	0.783	0.83	1.017	0.971	1.425	1.42	1.443	1.589	1.623	1.582
128.6	0.434	0.48	0.481	0.472	0.469	0.438	0.446	0.488	0.513	0.493	0.509	0.511	0.717	0.796	0.784	0.83	1.018	0.972	1.427	1.421	1.445	1.591	1.624	1.583
128.8	0.434	0.48	0.481	0.472	0.469	0.439	0.446	0.489	0.513	0.493	0.51	0.512	0.718	0.797	0.784	0.831	1.019	0.973	1.428	1.423	1.446	1.593	1.626	1.585
129	0.434	0.481	0.481	0.472	0.47	0.439	0.447	0.489	0.514	0.493	0.51	0.512	0.719	0.798	0.785	0.832	1.02	0.974	1.43	1.424	1.448	1.595	1.628	1.587
129.2	0.434	0.481	0.482	0.472	0.47	0.439	0.447	0.489	0.514	0.493	0.51	0.512	0.72	0.799	0.786	0.832	1.021	0.975	1.432	1.425	1.449	1.597	1.629	1.588
129.4	0.434	0.481	0.482	0.472	0.47	0.439	0.448	0.49	0.514	0.494	0.51	0.513	0.721	0.8	0.787	0.833	1.023	0.976	1.433	1.427	1.451	1.599	1.63	1.59
129.6	0.434	0.481	0.483	0.472	0.47	0.439	0.448	0.49	0.514	0.494	0.511	0.513	0.722	0.801	0.787	0.833	1.023	0.978	1.435	1.428	1.452	1.601	1.632	1.592
129.8	0.435	0.481	0.483	0.473	0.47	0.44	0.448	0.49	0.514	0.494	0.511	0.513	0.723	0.802	0.788	0.834	1.024	0.979	1.437	1.43	1.454	1.603	1.633	1.593
130	0.435	0.482	0.484	0.473	0.47	0.44	0.449	0.49	0.515	0.495	0.512	0.513	0.724	0.803	0.789	0.835	1.025	0.98	1.439	1.432	1.455	1.605	1.635	1.595
130.2	0.435	0.482	0.484	0.474	0.47	0.44	0.449	0.49	0.515	0.495	0.512	0.513	0.724	0.803	0.79	0.835	1.027	0.98	1.44	1.434	1.457	1.607	1.636	1.597
130.4	0.436	0.482	0.484	0.475	0.47	0.441	0.449	0.491	0.515	0.495	0.513	0.513	0.725	0.804	0.79	0.836	1.028	0.981	1.442	1.435	1.458	1.608	1.638	1.598
130.6	0.436	0.482	0.483	0.475	0.47	0.441	0.449	0.491	0.515	0.496	0.513	0.513	0.726	0.805	0.791	0.837	1.029	0.982	1.443	1.437	1.46	1.61	1.639	1.6
130.8	0.436	0.482	0.483	0.476	0.47	0.442	0.45	0.492	0.516	0.496	0.514	0.513	0.726	0.805	0.792	0.837	1.03	0.983	1.444	1.439	1.461	1.612	1.641	1.602
131	0.437	0.482	0.483	0.476	0.471	0.442	0.45	0.492	0.516	0.497	0.514	0.514	0.727	0.806	0.792	0.838	1.031	0.984	1.446	1.44	1.463	1.613	1.642	1.603
131.2	0.437	0.482	0.483	0.477	0.471	0.442	0.45	0.492	0.516	0.498	0.515	0.514	0.728	0.807	0.793	0.838	1.031	0.985	1.447	1.442	1.464	1.614	1.644	1.604
131.4	0.437	0.482	0.482	0.478	0.471	0.442	0.45	0.493	0.517	0.498	0.515	0.515	0.729	0.808	0.794	0.839	1.032	0.986	1.449	1.443	1.466	1.616	1.646	1.606
131.6	0.437	0.482	0.482	0.478	0.471	0.442	0.451	0.493	0.517	0.499	0.515	0.515	0.729	0.809	0.795	0.84	1.033	0.987	1.45	1.445	1.467	1.617	1.647	1.607
131.8	0.437	0.483	0.483	0.478	0.471	0.442	0.451	0.493	0.518	0.499	0.515	0.515	0.73	0.809	0.795	0.84	1.034	0.988	1.452	1.446	1.468	1.618	1.649	1.608
132	0.437	0.483	0.483	0.478	0.472	0.441	0.451	0.493	0.518	0.499	0.516	0.515	0.731	0.81	0.796	0.841	1.034	0.99	1.453	1.447	1.47	1.62	1.651	1.61
132.2	0.438	0.483	0.483	0.479	0.472	0.441	0.452	0.493	0.519	0.5	0.516	0.515	0.732	0.811	0.797	0.842	1.035	0.991	1.455	1.449	1.471	1.621	1.653	1.611
132.4	0.438	0.483	0.483	0.479	0.472	0.441	0.452	0.493	0.519	0.5	0.516	0.516	0.733	0.812	0.798	0.843	1.036	0.992	1.456	1.45	1.472	1.622	1.655	1.613
132.6	0.438	0.483	0.483	0.479	0.473	0.441	0.452	0.493	0.519	0.5	0.516	0.516	0.734	0.813	0.798	0.844	1.037	0.993	1.457	1.452	1.473	1.624	1.656	1.614
132.8	0.438	0.483	0.484	0.479	0.473	0.441	0.452	0.493	0.519	0.5	0.517	0.516	0.735	0.814	0.799	0.845	1.039	0.994	1.459	1.453	1.474	1.626	1.658	1.616
133	0.438	0.484	0.484	0.479	0.474	0.441	0.452	0.493	0.52	0.5	0.517	0.516	0.736	0.815	0.8	0.846	1.04	0.995	1.46	1.454	1.476	1.628	1.66	1.617
133.2	0.438	0.484	0.484	0.479	0.474	0.441	0.452	0.493	0.52	0.5	0.518	0.516	0.737	0.815	0.8	0.847	1.041	0.996	1.461	1.455	1.477	1.63	1.661	1.619
133.4	0.438	0.484	0.485	0.479	0.474	0.441	0.452	0.493	0.52	0.5	0.518	0.517	0.738	0.816	0.801	0.848	1.043	0.996	1.463	1.457	1.479	1.632	1.663	1.621
133.6	0.439	0.484	0.485	0.479	0.474	0.441	0.453	0.493	0.52	0.501	0.519	0.517	0.738	0.817	0.802	0.85	1.044	0.997	1.464	1.458	1.48	1.634	1.664	1.623
133.8	0.439	0.484	0.485	0.479	0.474	0.441	0.453	0.493	0.52	0.501	0.519	0.517	0.739	0.817	0.804	0.85	1.046	0.998	1.466	1.46	1.482	1.635	1.666	1.625
134	0.439	0.484	0.485	0.479	0.474	0.441	0.453	0.493	0.52	0.501	0.519	0.518	0.739	0.818	0.805	0.851	1.047	0.999	1.467	1.461	1.483	1.637	1.668	1.626
134.2	0.439	0.484	0.486	0.479	0.473	0.442	0.453	0.493	0.52	0.501	0.52	0.518	0.74	0.819	0.806	0.852	1.048	1	1.468	1.463	1.485	1.639	1.669	1.628
134.4	0.44	0.484	0.486	0.48	0.473	0.442	0.453	0.493	0.52	0.502	0.52	0.519	0.741	0.819	0.806	0.853	1.049	1.001	1.469	1.464	1.486	1.641	1.67	1.629
134.6	0.44	0.484	0.486	0.48	0.473	0.442	0.453	0.493	0.52	0.502	0.52	0.519	0.742	0.82	0.807	0.853	1.051	1.002	1.47	1.466	1.488	1.642	1.672	1.631
134.8	0.44	0.484	0.486	0.48	0.473	0.442	0.453	0.493	0.52	0.503	0.52	0.52	0.742	0.821	0.808	0.854	1.052	1.003	1.472	1.467	1.49	1.644	1.673	1.632
135	0.44	0.484	0.486	0.481	0.473	0.442	0.453	0.494	0.52	0.503	0.52	0.52	0.743	0.822	0.809	0.855	1.053	1.004	1.473	1.469	1.491	1.645	1.674	1.634
135.2	0.44	0.484	0.486	0.481	0.473	0.442	0.454	0.494	0.52	0.503	0.52	0.521	0.744	0.823	0.81	0.856	1.053	1.005	1.474	1.471	1.493	1.647	1.676	1.635
135.4	0.44	0.484	0.486	0.482	0.473	0.442	0.454	0.494	0.519	0.504	0.52	0.521	0.745	0.824	0.811	0.857	1.054	1.006	1.476	1.473	1.494	1.648	1.678	1.637
135.6	0.44	0.484	0.486	0.482	0.474	0.442	0.455	0.494	0.519	0.504	0.52	0.521	0.746	0.825	0.811	0.858	1.055	1.007	1.478	1.474	1.495	1.649	1.679	1.638
135.8	0.44	0.484	0.486	0.482	0.474	0.442	0.455	0.495	0.519	0.504	0.521	0.521	0.747	0.826	0.812	0.859	1.056	1.008	1.479	1.476	1.497	1.651	1.681	1.639
136	0.44	0.485	0.486	0.482	0.474	0.442	0.455	0.495	0.519	0.504	0.521	0.522	0.748	0.827	0.813	0.86	1.057	1.009	1.481	1.478	1.498	1.652	1.682	1.641
136.2	0.439	0.485	0.485	0.483	0.475	0.442	0.455	0.495	0.519	0.505	0.521	0.522	0.749	0.828	0.814	0.861	1.058	1.01	1.482	1.479	1.499	1.653	1.684	1.642
136.4	0.439	0.485	0.486	0.483	0.475	0.443	0.455	0.496	0.519	0.505	0.522	0.522	0.75	0.829	0.814	0.861	1.059	1.011	1.484	1.481	1.501	1.655	1.685	1.644
136.6	0.439	0.486	0.486	0.484	0.475	0.443	0.455	0.496	0.52	0.505	0.522	0.522	0.751	0.83	0.815	0.862	1.061	1.012	1.485	1.482	1.502	1.656	1.687	1.646
136.8	0.44	0.486	0.486	0.484	0.476	0.443	0.455	0.497	0.52	0.505	0.522	0.522	0.751	0.831	0.815	0.863	1.062	1.013	1.487	1.484	1.503	1.658	1.688	1.647
137	0.44	0.486	0.486	0.484	0.476	0.444	0.455	0.497	0.52	0.506	0.523	0.523	0.752	0.831	0.816	0.863	1.063	1.014	1.488	1.485	1.505	1.659	1.689	1.649
137.2	0.44	0.486	0.486	0.485	0.476	0.444	0.456	0.498	0.521	0.506	0.523	0.523	0.752	0.832	0.817	0.864	1.064	1.015	1.49	1.487	1.506	1.661	1.691	1.651
137.4	0.44	0.486	0.486	0.485	0.476	0.444	0.456	0.498	0.521	0.506	0.524	0.524	0.753	0.833	0.818	0.864	1.065	1.016	1.491	1.488	1.507	1.662	1.692	1.652
137.6	0.441	0.486	0.486	0.485	0.476	0.445	0.456	0.498	0.521	0.507	0.524	0.524	0.753	0.834	0.819	0.865	1.066	1.017	1.493	1.489	1.508	1.664	1.694	1.654
137.8	0.441	0.487	0.487	0.485	0.476	0.445	0.457	0.498	0.522	0.507	0.524	0.524	0.754	0.834	0.82	0.865	1.066	1.018	1.494	1.49	1.509	1.665	1.695	1.656
138	0.441	0.487	0.487	0.485	0.477	0.445	0.457	0.498	0.522	0.507	0.525	0.524	0.755	0.835	0.82	0.865	1.067	1.019	1.496	1.492	1.511	1.666	1.697	1.657
138.2	0.442	0.487	0.488	0.485	0.477	0.445	0.457	0.498	0.522	0.508	0.525	0.524	0.755	0.835	0.821	0.866	1.068	1.02	1.497	1.493	1.512	1.668	1.698	1.659
138.4	0.442	0.487	0.488	0.485	0.477	0.445	0.458	0.499	0.522	0.508	0.525	0.524	0.756	0.836	0.822	0.866	1.069	1.021	1.499	1.494	1.514	1.669	1.699	1.66
138.6	0.442	0.487	0.488	0.485	0.478	0.445	0.458	0.499	0.522	0.508	0.525	0.524	0.757	0.837	0.822	0.867	1.07	1.022	1.5	1.496	1.516	1.671	1.701	1.661
138.8	0.442	0.487	0.488	0.485	0.478	0.445	0.458	0.498	0.522	0.509	0.525	0.524	0.758	0.837	0.823	0.867	1.071	1.023	1.502	1.497	1.517	1.672	1.702	1.663
139	0.442	0.487	0.488	0.484	0.478	0.445	0.459	0.498	0.522	0.509	0.525	0.524	0.759	0.838	0.824	0.868	1.072	1.024	1.503	1.499	1.519	1.674	1.704	1.664
139.2	0.443	0.487	0.488	0.484	0.478	0.445	0.46	0.498	0.522	0.509	0.525	0.524	0.759	0.838	0.824	0.869	1.072	1.025	1.505	1.5	1.52	1.675	1.705	1.665
139.4	0.443	0.487	0.488	0.484	0.478	0.445	0.46	0.498	0.522	0.509	0.525	0.525	0.76	0.839	0.825	0.87	1.073	1.025	1.506	1.501	1.521	1.676	1.707	1.666
139.6	0.443	0.487	0.488	0.484	0.478	0.445	0.46	0.498	0.523	0.509	0.525	0.525	0.761	0.84	0.826	0.871	1.074	1.026	1.507	1.503	1.523	1.678	1.709	1.667
139.8	0.443	0.488	0.488	0.484	0.478	0.445	0.46	0.498	0.523	0.51	0.525	0.525	0.762	0.841	0.827	0.872	1.075	1.027	1.509	1.504	1.524	1.679	1.71	1.669
140	0.443	0.488	0.488	0.484	0.478	0.445	0.46	0.498	0.523	0.51	0.526	0.525	0.763	0.841	0.827	0.873	1.075	1.027	1.51	1.505	1.526	1.681	1.712	1.67
140.2	0.444	0.488	0.488	0.485	0.478	0.445	0.46	0.499	0.523	0.51	0.526	0.525	0.764	0.842	0.828	0.874	1.076	1.028	1.511	1.506	1.527	1.683	1.714	1.672
140.4	0.444	0.488	0.488	0.485	0.478	0.445	0.46	0.499	0.523	0.51	0.527	0.526	0.764	0.843	0.829	0.875	1.077	1.028	1.512	1.508	1.529	1.684	1.715	1.673
140.6	0.444	0.489	0.488	0.486	0.478	0.445	0.46	0.5	0.523	0.51	0.527	0.526	0.765	0.844	0.83	0.876	1.078	1.029	1.514	1.509	1.53	1.686	1.717	1.675
140.8	0.444	0.489	0.488	0.486	0.478	0.446	0.46	0.5	0.524	0.51	0.527	0.527	0.765	0.844	0.831	0.877	1.078	1.03	1.515	1.511	1.531	1.687	1.719	1.676
141	0.445	0.489	0.489	0.487	0.478	0.446	0.46	0.501	0.524	0.511	0.528	0.527	0.766	0.845	0.831	0.877	1.079	1.031	1.516	1.512	1.532	1.689	1.72	1.678
141.2	0.445	0.489	0.489	0.487	0.478	0.446	0.46	0.501	0.524	0.511	0.528	0.528	0.766	0.846	0.832	0.878	1.08	1.031	1.518	1.513	1.534	1.69	1.722	1.68
141.4	0.445	0.489	0.489	0.488	0.478	0.446	0.46	0.502	0.524	0.511	0.528	0.528	0.767	0.846	0.833	0.879	1.081	1.032	1.519	1.515	1.535	1.691	1.723	1.681
141.6	0.446	0.49	0.489	0.488	0.478	0.446	0.461	0.502	0.524	0.512	0.529	0.529	0.767	0.847	0.834	0.88	1.083	1.033	1.52	1.516	1.536	1.692	1.724	1.683
141.8	0.446	0.49	0.49	0.488	0.477	0.446	0.461	0.502	0.525	0.512	0.529	0.529	0.768	0.848	0.835	0.88	1.084	1.034	1.521	1.517	1.538	1.694	1.725	1.684
142	0.446	0.49	0.49	0.488	0.477	0.446	0.461	0.502	0.525	0.512	0.529	0.529	0.769	0.849	0.836	0.881	1.085	1.035	1.523	1.518	1.539	1.695	1.726	1.686
142.2	0.446	0.49	0.49	0.489	0.477	0.446	0.461	0.502	0.525	0.513	0.529	0.529	0.77	0.849	0.836	0.882	1.087	1.036	1.524	1.52	1.54	1.696	1.727	1.687
142.4	0.446	0.49	0.49	0.489	0.477	0.446	0.462	0.502	0.525	0.513	0.53	0.529	0.771	0.85	0.837	0.883	1.088	1.037	1.525	1.521	1.542	1.698	1.728	1.689
142.6	0.446	0.49	0.49	0.489	0.478	0.446	0.462	0.502	0.525	0.514	0.53	0.529	0.772	0.851	0.837	0.884	1.089	1.038	1.527	1.523	1.543	1.699	1.729	1.69
142.8	0.446	0.49	0.49	0.489	0.478	0.446	0.462	0.502	0.526	0.514	0.53	0.529	0.773	0.852	0.838	0.884	1.091	1.039	1.528	1.524	1.545	1.7	1.73	1.692
143	0.447	0.491	0.49	0.489	0.478	0.447	0.463	0.501	0.526	0.514	0.53	0.529	0.774	0.853	0.839	0.885	1.092	1.04	1.529	1.525	1.546	1.702	1.731	1.693
143.2	0.447	0.491	0.49	0.49	0.478	0.447	0.463	0.501	0.526	0.515	0.53	0.529	0.775	0.854	0.839	0.886	1.093	1.041	1.531	1.527	1.547	1.703	1.732	1.694
143.4	0.447	0.491	0.49	0.49	0.478	0.447	0.463	0.501	0.526	0.515	0.531	0.529	0.776	0.855	0.84	0.886	1.094	1.042	1.532	1.528	1.549	1.705	1.734	1.695
143.6	0.448	0.491	0.49	0.49	0.478	0.448	0.463	0.502	0.526	0.515	0.531	0.529	0.777	0.855	0.84	0.887	1.095	1.043	1.533	1.529	1.55	1.706	1.735	1.697
143.8	0.448	0.491	0.49	0.491	0.479	0.448	0.464	0.502	0.526	0.515	0.532	0.529	0.777	0.856	0.841	0.887	1.096	1.044	1.535	1.531	1.551	1.708	1.737	1.698
144	0.448	0.491	0.49	0.491	0.479	0.448	0.464	0.502	0.526	0.516	0.532	0.529	0.778	0.857	0.842	0.887	1.097	1.045	1.536	1.532	1.553	1.71	1.738	1.7
144.2	0.448	0.492	0.49	0.491	0.479	0.448	0.464	0.503	0.526	0.516	0.533	0.529	0.779	0.857	0.842	0.888	1.098	1.045	1.538	1.534	1.554	1.711	1.74	1.701
144.4	0.448	0.492	0.49	0.491	0.48	0.449	0.464	0.503	0.526	0.517	0.534	0.53	0.779	0.858	0.843	0.889	1.099	1.046	1.539	1.536	1.555	1.713	1.742	1.703
144.6	0.448	0.492	0.49	0.491	0.48	0.449	0.464	0.503	0.526	0.517	0.534	0.53	0.78	0.859	0.844	0.889	1.1	1.047	1.541	1.537	1.557	1.714	1.743	1.704
144.8	0.448	0.492	0.491	0.491	0.48	0.449	0.464	0.504	0.526	0.517	0.534	0.531	0.781	0.859	0.845	0.89	1.101	1.048	1.542	1.539	1.558	1.716	1.745	1.705
145	0.448	0.492	0.491	0.491	0.48	0.449	0.464	0.504	0.526	0.518	0.535	0.531	0.782	0.86	0.846	0.89	1.101	1.049	1.543	1.54	1.559	1.717	1.747	1.707
145.2	0.448	0.493	0.491	0.491	0.48	0.449	0.464	0.505	0.526	0.518	0.535	0.532	0.783	0.861	0.847	0.891	1.102	1.05	1.545	1.542	1.56	1.718	1.748	1.708
145.4	0.448	0.493	0.491	0.491	0.48	0.449	0.464	0.505	0.527	0.519	0.535	0.532	0.783	0.862	0.847	0.892	1.103	1.051	1.546	1.543	1.562	1.72	1.75	1.709
145.6	0.448	0.493	0.491	0.491	0.48	0.449	0.465	0.505	0.527	0.519	0.535	0.532	0.784	0.863	0.848	0.892	1.104	1.052	1.547	1.544	1.563	1.721	1.751	1.71
145.8	0.448	0.493	0.491	0.491	0.48	0.449	0.465	0.506	0.528	0.52	0.535	0.532	0.785	0.864	0.849	0.893	1.105	1.053	1.549	1.546	1.564	1.722	1.753	1.711
146	0.448	0.493	0.491	0.491	0.48	0.449	0.465	0.506	0.528	0.52	0.535	0.532	0.786	0.864	0.85	0.895	1.105	1.054	1.55	1.547	1.565	1.723	1.755	1.713
146.2	0.449	0.493	0.491	0.491	0.481	0.449	0.465	0.506	0.528	0.52	0.535	0.533	0.788	0.865	0.85	0.896	1.106	1.055	1.552	1.549	1.567	1.725	1.756	1.714
146.4	0.449	0.493	0.491	0.492	0.481	0.449	0.465	0.507	0.529	0.521	0.535	0.533	0.789	0.866	0.851	0.897	1.107	1.056	1.553	1.55	1.568	1.726	1.757	1.715
146.6	0.449	0.493	0.491	0.492	0.481	0.448	0.466	0.507	0.529	0.521	0.535	0.533	0.789	0.866	0.852	0.897	1.108	1.057	1.554	1.551	1.569	1.727	1.759	1.717
146.8	0.45	0.493	0.491	0.492	0.481	0.448	0.466	0.507	0.529	0.521	0.535	0.533	0.79	0.867	0.852	0.898	1.109	1.058	1.555	1.553	1.571	1.729	1.76	1.718
147	0.45	0.493	0.491	0.493	0.481	0.449	0.466	0.508	0.529	0.521	0.535	0.532	0.791	0.868	0.853	0.899	1.11	1.059	1.556	1.554	1.572	1.73	1.761	1.72
147.2	0.45	0.493	0.491	0.493	0.482	0.449	0.467	0.508	0.529	0.521	0.535	0.532	0.791	0.868	0.853	0.9	1.111	1.06	1.557	1.556	1.573	1.731	1.763	1.721
147.4	0.45	0.493	0.491	0.493	0.482	0.449	0.467	0.508	0.53	0.522	0.535	0.532	0.792	0.869	0.854	0.901	1.112	1.061	1.559	1.557	1.574	1.733	1.764	1.723
147.6	0.45	0.493	0.491	0.494	0.482	0.448	0.467	0.508	0.53	0.522	0.535	0.533	0.792	0.869	0.854	0.901	1.113	1.061	1.56	1.558	1.575	1.734	1.765	1.724
147.8	0.451	0.493	0.491	0.494	0.482	0.448	0.468	0.508	0.53	0.522	0.536	0.533	0.793	0.87	0.855	0.902	1.114	1.062	1.561	1.559	1.576	1.735	1.767	1.725
148	0.451	0.493	0.491	0.494	0.482	0.448	0.468	0.508	0.53	0.522	0.536	0.534	0.794	0.87	0.856	0.902	1.115	1.063	1.562	1.561	1.577	1.737	1.768	1.727
148.2	0.451	0.493	0.491	0.494	0.482	0.448	0.468	0.508	0.53	0.522	0.537	0.534	0.794	0.871	0.857	0.903	1.116	1.064	1.564	1.562	1.578	1.738	1.769	1.728
148.4	0.451	0.493	0.491	0.494	0.482	0.448	0.468	0.508	0.53	0.522	0.538	0.535	0.795	0.872	0.858	0.904	1.117	1.065	1.565	1.563	1.58	1.739	1.771	1.729
148.6	0.451	0.493	0.491	0.494	0.482	0.449	0.468	0.507	0.53	0.523	0.538	0.535	0.796	0.873	0.858	0.904	1.119	1.066	1.566	1.564	1.581	1.74	1.772	1.731
148.8	0.451	0.493	0.491	0.494	0.482	0.449	0.469	0.507	0.53	0.523	0.539	0.536	0.796	0.874	0.859	0.905	1.12	1.066	1.567	1.566	1.582	1.741	1.773	1.732
149	0.45	0.493	0.491	0.494	0.482	0.449	0.469	0.507	0.53	0.523	0.54	0.536	0.797	0.874	0.86	0.905	1.121	1.067	1.568	1.567	1.583	1.742	1.775	1.733
149.2	0.45	0.493	0.491	0.494	0.482	0.45	0.469	0.507	0.53	0.524	0.54	0.536	0.798	0.875	0.861	0.906	1.122	1.068	1.569	1.567	1.583	1.743	1.776	1.734
149.4	0.45	0.493	0.491	0.494	0.482	0.45	0.469	0.507	0.531	0.524	0.541	0.537	0.798	0.876	0.861	0.906	1.123	1.069	1.57	1.568	1.584	1.744	1.777	1.735
149.6	0.451	0.493	0.491	0.494	0.482	0.45	0.469	0.507	0.531	0.524	0.541	0.537	0.799	0.876	0.862	0.907	1.123	1.069	1.571	1.569	1.585	1.744	1.777	1.736
149.8	0.451	0.493	0.491	0.494	0.482	0.45	0.469	0.507	0.531	0.524	0.541	0.537	0.799	0.877	0.863	0.907	1.124	1.069	1.572	1.569	1.585	1.745	1.778	1.736
150	0.451	0.493	0.491	0.494	0.482	0.45	0.469	0.507	0.531	0.524	0.541	0.537	0.799	0.877	0.863	0.907	1.124	1.069	1.572	1.569	1.585	1.745	1.778	1.736
150.2	0.449	0.492	0.489	0.492	0.481	0.448	0.467	0.506	0.53	0.523	0.54	0.536	0.799	0.877	0.862	0.906	1.123	1.069	1.571	1.569	1.585	1.744	1.779	1.736
150.4	0.448	0.49	0.487	0.491	0.48	0.447	0.466	0.505	0.529	0.521	0.539	0.535	0.799	0.876	0.861	0.905	1.123	1.068	1.57	1.569	1.585	1.744	1.779	1.736
150.6	0.446	0.488	0.485	0.489	0.479	0.445	0.464	0.504	0.528	0.52	0.537	0.534	0.798	0.876	0.86	0.903	1.122	1.067	1.568	1.569	1.585	1.744	1.78	1.736
150.8	0.445	0.486	0.482	0.487	0.478	0.444	0.462	0.503	0.526	0.518	0.536	0.533	0.798	0.875	0.859	0.902	1.121	1.067	1.567	1.57	1.584	1.743	1.781	1.736
151	0.443	0.483	0.48	0.486	0.477	0.442	0.46	0.501	0.525	0.517	0.534	0.531	0.797	0.875	0.859	0.9	1.12	1.066	1.566	1.57	1.584	1.743	1.781	1.736
151.2	0.442	0.481	0.477	0.484	0.476	0.441	0.458	0.5	0.523	0.515	0.533	0.53	0.797	0.874	0.858	0.899	1.118	1.065	1.564	1.57	1.584	1.743	1.782	1.736
151.4	0.441	0.479	0.475	0.482	0.474	0.44	0.455	0.498	0.522	0.513	0.531	0.529	0.797	0.874	0.857	0.898	1.117	1.065	1.563	1.57	1.584	1.742	1.782	1.736
151.6	0.44	0.477	0.472	0.481	0.473	0.438	0.454	0.497	0.52	0.511	0.53	0.527	0.796	0.873	0.857	0.897	1.116	1.064	1.561	1.57	1.584	1.742	1.783	1.736
151.8	0.439	0.476	0.47	0.48	0.472	0.437	0.452	0.496	0.519	0.509	0.529	0.526	0.796	0.873	0.856	0.896	1.115	1.064	1.56	1.57	1.584	1.741	1.783	1.736
152	0.438	0.474	0.468	0.478	0.471	0.437	0.451	0.495	0.517	0.507	0.528	0.525	0.796	0.872	0.856	0.895	1.114	1.064	1.559	1.57	1.584	1.741	1.783	1.737
152.2	0.437	0.473	0.467	0.478	0.471	0.436	0.45	0.494	0.516	0.506	0.527	0.525	0.796	0.872	0.855	0.894	1.113	1.063	1.558	1.57	1.584	1.74	1.783	1.737
152.4	0.436	0.472	0.466	0.477	0.47	0.436	0.449	0.494	0.516	0.505	0.526	0.524	0.796	0.873	0.855	0.893	1.113	1.063	1.557	1.57	1.584	1.74	1.783	1.737
152.6	0.435	0.471	0.465	0.476	0.469	0.436	0.448	0.493	0.515	0.505	0.525	0.523	0.796	0.872	0.855	0.893	1.112	1.063	1.556	1.57	1.584	1.74	1.783	1.736
152.8	0.435	0.47	0.463	0.476	0.468	0.435	0.448	0.492	0.515	0.504	0.524	0.523	0.796	0.873	0.854	0.892	1.112	1.062	1.556	1.571	1.584	1.739	1.782	1.737
153	0.434	0.469	0.462	0.475	0.468	0.435	0.448	0.492	0.514	0.504	0.524	0.522	0.796	0.873	0.854	0.892	1.112	1.062	1.555	1.571	1.584	1.739	1.782	1.737
153.2	0.433	0.468	0.462	0.475	0.467	0.435	0.447	0.491	0.514	0.504	0.523	0.522	0.796	0.873	0.854	0.891	1.112	1.062	1.555	1.571	1.583	1.738	1.782	1.737
153.4	0.433	0.467	0.461	0.474	0.466	0.434	0.447	0.491	0.513	0.503	0.522	0.521	0.796	0.873	0.853	0.891	1.112	1.062	1.554	1.572	1.583	1.738	1.782	1.737
153.6	0.432	0.466	0.46	0.473	0.465	0.434	0.447	0.491	0.513	0.503	0.522	0.521	0.796	0.872	0.853	0.89	1.112	1.062	1.554	1.572	1.583	1.737	1.782	1.737
153.8	0.431	0.465	0.459	0.473	0.464	0.434	0.447	0.49	0.512	0.503	0.521	0.521	0.796	0.872	0.853	0.89	1.113	1.062	1.553	1.572	1.583	1.737	1.782	1.737
154	0.431	0.464	0.458	0.472	0.463	0.433	0.447	0.49	0.512	0.503	0.52	0.521	0.795	0.872	0.853	0.889	1.113	1.061	1.553	1.572	1.582	1.737	1.783	1.737
154.2	0.43	0.463	0.458	0.472	0.463	0.433	0.446	0.489	0.511	0.503	0.52	0.52	0.795	0.872	0.853	0.889	1.113	1.061	1.552	1.572	1.582	1.736	1.783	1.737
154.4	0.43	0.462	0.457	0.471	0.462	0.433	0.446	0.489	0.511	0.503	0.519	0.52	0.795	0.871	0.852	0.889	1.114	1.061	1.552	1.572	1.582	1.736	1.783	1.737
154.6	0.43	0.461	0.456	0.471	0.462	0.433	0.446	0.489	0.51	0.503	0.518	0.52	0.795	0.871	0.852	0.889	1.114	1.061	1.552	1.573	1.582	1.736	1.783	1.737
154.8	0.429	0.461	0.455	0.47	0.461	0.433	0.446	0.488	0.51	0.502	0.517	0.52	0.795	0.871	0.852	0.888	1.114	1.061	1.551	1.573	1.582	1.736	1.784	1.738
155	0.429	0.46	0.455	0.469	0.461	0.432	0.445	0.487	0.509	0.502	0.517	0.519	0.795	0.87	0.852	0.888	1.113	1.06	1.551	1.573	1.583	1.736	1.784	1.738
155.2	0.428	0.459	0.454	0.469	0.46	0.432	0.445	0.487	0.509	0.502	0.516	0.519	0.795	0.87	0.852	0.888	1.113	1.06	1.551	1.573	1.583	1.735	1.784	1.738
155.4	0.428	0.459	0.453	0.468	0.46	0.432	0.445	0.486	0.508	0.501	0.516	0.518	0.794	0.87	0.851	0.888	1.113	1.06	1.55	1.573	1.583	1.735	1.784	1.738
155.6	0.428	0.459	0.452	0.468	0.459	0.432	0.445	0.486	0.508	0.501	0.516	0.518	0.794	0.869	0.851	0.888	1.112	1.06	1.55	1.573	1.583	1.734	1.784	1.738
155.8	0.427	0.458	0.451	0.468	0.459	0.431	0.444	0.486	0.508	0.5	0.515	0.518	0.794	0.869	0.851	0.888	1.112	1.059	1.55	1.573	1.583	1.734	1.784	1.737
156	0.426	0.458	0.451	0.467	0.458	0.431	0.444	0.485	0.507	0.5	0.515	0.517	0.794	0.87	0.851	0.888	1.112	1.059	1.549	1.573	1.583	1.733	1.784	1.737
156.2	0.426	0.457	0.45	0.467	0.458	0.431	0.443	0.484	0.507	0.499	0.515	0.517	0.794	0.87	0.851	0.887	1.111	1.059	1.549	1.573	1.583	1.733	1.784	1.737
156.4	0.425	0.457	0.449	0.466	0.457	0.431	0.443	0.484	0.507	0.499	0.515	0.516	0.794	0.87	0.851	0.887	1.111	1.059	1.548	1.573	1.584	1.732	1.784	1.736
156.6	0.425	0.456	0.449	0.466	0.456	0.431	0.442	0.483	0.506	0.499	0.514	0.516	0.795	0.87	0.85	0.887	1.11	1.059	1.548	1.573	1.584	1.732	1.784	1.736
156.8	0.425	0.456	0.448	0.466	0.456	0.43	0.442	0.483	0.506	0.498	0.514	0.515	0.795	0.87	0.85	0.887	1.11	1.058	1.547	1.573	1.584	1.731	1.784	1.735
157	0.424	0.455	0.448	0.465	0.455	0.43	0.442	0.482	0.506	0.498	0.514	0.515	0.795	0.87	0.85	0.887	1.11	1.058	1.547	1.572	1.584	1.731	1.784	1.735
157.2	0.424	0.454	0.447	0.465	0.455	0.43	0.441	0.482	0.505	0.498	0.513	0.515	0.794	0.87	0.85	0.886	1.11	1.058	1.546	1.572	1.584	1.731	1.784	1.735
157.4	0.424	0.454	0.447	0.465	0.454	0.43	0.441	0.481	0.505	0.497	0.513	0.514	0.794	0.869	0.849	0.886	1.11	1.058	1.546	1.572	1.584	1.731	1.784	1.734
157.6	0.424	0.453	0.446	0.464	0.454	0.429	0.441	0.481	0.505	0.497	0.513	0.514	0.794	0.869	0.849	0.886	1.11	1.058	1.545	1.572	1.583	1.731	1.784	1.734
157.8	0.423	0.452	0.446	0.464	0.453	0.429	0.441	0.481	0.504	0.496	0.512	0.514	0.794	0.869	0.849	0.886	1.11	1.058	1.545	1.573	1.583	1.731	1.784	1.733
158	0.423	0.452	0.445	0.464	0.453	0.429	0.441	0.48	0.504	0.496	0.512	0.514	0.795	0.869	0.849	0.885	1.11	1.057	1.544	1.573	1.583	1.731	1.784	1.733
158.2	0.423	0.451	0.444	0.463	0.453	0.428	0.44	0.48	0.504	0.495	0.511	0.513	0.795	0.869	0.849	0.885	1.11	1.057	1.544	1.573	1.583	1.73	1.784	1.733
158.4	0.423	0.451	0.444	0.463	0.452	0.428	0.44	0.479	0.503	0.495	0.511	0.513	0.795	0.869	0.848	0.885	1.11	1.057	1.544	1.573	1.582	1.73	1.784	1.732
158.6	0.422	0.45	0.443	0.462	0.452	0.427	0.44	0.479	0.503	0.494	0.51	0.512	0.794	0.868	0.848	0.885	1.11	1.056	1.544	1.573	1.582	1.73	1.784	1.732
158.8	0.422	0.45	0.442	0.462	0.451	0.427	0.44	0.479	0.502	0.494	0.51	0.512	0.794	0.868	0.848	0.885	1.11	1.056	1.543	1.573	1.582	1.73	1.784	1.732
159	0.422	0.45	0.442	0.462	0.451	0.426	0.44	0.478	0.502	0.493	0.51	0.512	0.794	0.868	0.847	0.885	1.109	1.056	1.543	1.572	1.582	1.729	1.784	1.732
159.2	0.421	0.45	0.441	0.461	0.45	0.426	0.44	0.478	0.501	0.493	0.509	0.512	0.794	0.867	0.847	0.885	1.109	1.055	1.543	1.572	1.582	1.729	1.784	1.732
159.4	0.421	0.45	0.44	0.461	0.45	0.425	0.439	0.477	0.501	0.493	0.509	0.512	0.793	0.867	0.846	0.885	1.109	1.055	1.543	1.572	1.581	1.728	1.784	1.732
159.6	0.421	0.449	0.44	0.46	0.449	0.425	0.439	0.477	0.5	0.492	0.509	0.511	0.793	0.867	0.846	0.885	1.108	1.055	1.542	1.572	1.581	1.728	1.784	1.732
159.8	0.42	0.449	0.439	0.46	0.449	0.425	0.439	0.476	0.5	0.492	0.508	0.511	0.793	0.867	0.845	0.884	1.108	1.055	1.542	1.572	1.581	1.727	1.784	1.732
160	0.42	0.449	0.439	0.46	0.448	0.425	0.439	0.476	0.499	0.492	0.508	0.511	0.793	0.867	0.845	0.884	1.108	1.055	1.542	1.572	1.581	1.727	1.784	1.732
160.2	0.419	0.449	0.438	0.459	0.448	0.425	0.438	0.475	0.499	0.491	0.507	0.511	0.794	0.867	0.845	0.884	1.108	1.055	1.542	1.572	1.581	1.726	1.784	1.732
160.4	0.419	0.448	0.437	0.459	0.447	0.424	0.438	0.475	0.498	0.491	0.506	0.51	0.794	0.866	0.844	0.883	1.108	1.055	1.541	1.571	1.581	1.726	1.784	1.732
160.6	0.419	0.448	0.437	0.459	0.447	0.424	0.438	0.474	0.498	0.491	0.506	0.51	0.794	0.866	0.844	0.883	1.108	1.055	1.541	1.571	1.581	1.725	1.784	1.732
160.8	0.419	0.447	0.436	0.459	0.447	0.424	0.438	0.474	0.498	0.49	0.505	0.51	0.794	0.866	0.844	0.883	1.108	1.055	1.541	1.571	1.581	1.725	1.784	1.731
161	0.419	0.447	0.436	0.458	0.446	0.424	0.438	0.474	0.497	0.49	0.505	0.509	0.794	0.865	0.844	0.883	1.108	1.054	1.541	1.571	1.581	1.724	1.784	1.731
161.2	0.418	0.446	0.435	0.458	0.446	0.424	0.437	0.473	0.497	0.49	0.505	0.509	0.794	0.865	0.844	0.883	1.109	1.055	1.54	1.571	1.581	1.724	1.784	1.731
161.4	0.418	0.446	0.435	0.458	0.446	0.424	0.437	0.473	0.497	0.49	0.504	0.508	0.794	0.865	0.844	0.882	1.109	1.055	1.54	1.571	1.581	1.724	1.784	1.731
161.6	0.418	0.445	0.435	0.457	0.445	0.424	0.437	0.473	0.496	0.489	0.504	0.508	0.793	0.865	0.844	0.882	1.109	1.055	1.539	1.571	1.581	1.724	1.783	1.731
161.8	0.417	0.445	0.435	0.456	0.445	0.423	0.437	0.473	0.496	0.489	0.504	0.507	0.793	0.865	0.844	0.883	1.109	1.054	1.539	1.571	1.581	1.723	1.783	1.73
162	0.417	0.444	0.434	0.456	0.445	0.423	0.437	0.473	0.496	0.489	0.503	0.507	0.793	0.864	0.844	0.883	1.109	1.054	1.538	1.571	1.581	1.723	1.782	1.73
162.2	0.417	0.444	0.434	0.455	0.445	0.423	0.436	0.472	0.496	0.489	0.503	0.507	0.793	0.864	0.844	0.883	1.109	1.054	1.538	1.571	1.581	1.723	1.782	1.73
162.4	0.417	0.443	0.433	0.455	0.444	0.423	0.436	0.472	0.495	0.489	0.503	0.506	0.793	0.864	0.844	0.883	1.109	1.054	1.538	1.571	1.581	1.723	1.782	1.729
162.6	0.417	0.443	0.433	0.454	0.444	0.422	0.435	0.472	0.495	0.488	0.502	0.506	0.793	0.864	0.844	0.884	1.109	1.054	1.537	1.571	1.58	1.722	1.782	1.729
162.8	0.417	0.442	0.433	0.454	0.443	0.422	0.435	0.472	0.495	0.488	0.502	0.506	0.792	0.863	0.844	0.884	1.109	1.053	1.537	1.571	1.58	1.722	1.782	1.728
163	0.416	0.442	0.432	0.453	0.443	0.421	0.435	0.472	0.495	0.488	0.501	0.505	0.792	0.863	0.844	0.883	1.108	1.053	1.537	1.571	1.58	1.722	1.781	1.728
163.2	0.416	0.441	0.432	0.453	0.442	0.421	0.434	0.471	0.494	0.488	0.501	0.505	0.792	0.863	0.843	0.883	1.108	1.053	1.537	1.571	1.58	1.722	1.781	1.728
163.4	0.416	0.441	0.431	0.453	0.442	0.421	0.434	0.471	0.494	0.488	0.5	0.505	0.792	0.863	0.843	0.883	1.108	1.052	1.537	1.57	1.58	1.722	1.781	1.727
163.6	0.415	0.44	0.431	0.452	0.441	0.42	0.434	0.471	0.494	0.488	0.5	0.505	0.792	0.863	0.843	0.882	1.107	1.052	1.537	1.57	1.579	1.722	1.782	1.727
163.8	0.415	0.44	0.43	0.452	0.441	0.42	0.434	0.47	0.493	0.488	0.499	0.505	0.792	0.862	0.843	0.882	1.107	1.052	1.536	1.57	1.579	1.721	1.782	1.727
164	0.414	0.439	0.429	0.452	0.441	0.419	0.433	0.47	0.493	0.487	0.499	0.504	0.792	0.862	0.843	0.882	1.107	1.051	1.536	1.57	1.579	1.721	1.782	1.726
164.2	0.414	0.439	0.429	0.452	0.44	0.419	0.433	0.469	0.493	0.487	0.498	0.504	0.792	0.862	0.843	0.881	1.106	1.051	1.536	1.57	1.579	1.721	1.782	1.726
164.4	0.413	0.439	0.428	0.453	0.44	0.418	0.433	0.469	0.492	0.487	0.498	0.504	0.792	0.862	0.843	0.881	1.106	1.051	1.536	1.569	1.579	1.721	1.782	1.726
164.6	0.413	0.439	0.428	0.453	0.44	0.418	0.433	0.468	0.492	0.487	0.498	0.503	0.792	0.862	0.843	0.881	1.106	1.05	1.536	1.569	1.578	1.721	1.782	1.725
164.8	0.413	0.439	0.427	0.453	0.44	0.417	0.433	0.468	0.491	0.486	0.497	0.503	0.792	0.862	0.842	0.881	1.106	1.05	1.535	1.569	1.578	1.721	1.783	1.725
165	0.412	0.439	0.427	0.453	0.439	0.417	0.433	0.467	0.491	0.486	0.497	0.503	0.792	0.862	0.842	0.881	1.106	1.05	1.535	1.568	1.579	1.721	1.782	1.725
165.2	0.412	0.439	0.427	0.453	0.439	0.417	0.433	0.467	0.49	0.485	0.497	0.502	0.792	0.862	0.842	0.88	1.106	1.05	1.535	1.568	1.579	1.72	1.782	1.725
165.4	0.412	0.438	0.427	0.453	0.439	0.416	0.433	0.467	0.49	0.485	0.497	0.502	0.792	0.862	0.841	0.88	1.106	1.05	1.535	1.568	1.579	1.72	1.782	1.725
165.6	0.411	0.438	0.427	0.453	0.438	0.416	0.432	0.466	0.49	0.484	0.497	0.502	0.791	0.862	0.841	0.88	1.106	1.05	1.535	1.567	1.579	1.72	1.782	1.725
165.8	0.411	0.438	0.426	0.453	0.438	0.416	0.432	0.466	0.489	0.484	0.497	0.501	0.791	0.862	0.841	0.88	1.106	1.05	1.534	1.567	1.579	1.72	1.781	1.725
166	0.411	0.437	0.426	0.452	0.437	0.416	0.432	0.466	0.489	0.484	0.497	0.501	0.791	0.862	0.84	0.88	1.106	1.05	1.534	1.568	1.578	1.719	1.781	1.725
166.2	0.411	0.437	0.426	0.452	0.437	0.416	0.431	0.465	0.489	0.483	0.496	0.501	0.791	0.861	0.84	0.88	1.106	1.05	1.534	1.568	1.578	1.719	1.781	1.724
166.4	0.411	0.436	0.426	0.452	0.436	0.416	0.431	0.465	0.488	0.483	0.496	0.5	0.79	0.861	0.84	0.88	1.106	1.05	1.534	1.568	1.578	1.719	1.781	1.724
166.6	0.411	0.436	0.426	0.452	0.436	0.416	0.431	0.465	0.488	0.483	0.496	0.5	0.79	0.861	0.84	0.879	1.106	1.05	1.534	1.568	1.578	1.718	1.78	1.724
166.8	0.411	0.435	0.425	0.451	0.435	0.416	0.43	0.464	0.488	0.482	0.495	0.5	0.79	0.861	0.839	0.879	1.106	1.05	1.534	1.568	1.578	1.718	1.78	1.724
167	0.411	0.434	0.425	0.451	0.435	0.415	0.43	0.464	0.487	0.482	0.495	0.5	0.79	0.861	0.839	0.879	1.105	1.05	1.534	1.568	1.577	1.717	1.78	1.724
167.2	0.411	0.434	0.425	0.45	0.435	0.415	0.429	0.464	0.487	0.481	0.495	0.499	0.79	0.86	0.839	0.879	1.105	1.05	1.533	1.568	1.577	1.717	1.78	1.724
167.4	0.41	0.434	0.424	0.449	0.435	0.415	0.429	0.463	0.487	0.481	0.495	0.499	0.79	0.86	0.839	0.879	1.105	1.05	1.533	1.568	1.577	1.716	1.78	1.724
167.6	0.41	0.433	0.424	0.449	0.434	0.415	0.429	0.463	0.486	0.481	0.495	0.499	0.79	0.86	0.839	0.879	1.105	1.05	1.532	1.568	1.577	1.716	1.78	1.724
167.8	0.409	0.433	0.423	0.448	0.434	0.415	0.429	0.462	0.486	0.481	0.495	0.499	0.79	0.859	0.838	0.879	1.104	1.05	1.532	1.568	1.577	1.715	1.78	1.724
168	0.409	0.433	0.423	0.448	0.434	0.414	0.429	0.462	0.486	0.481	0.495	0.499	0.79	0.859	0.838	0.879	1.104	1.049	1.531	1.568	1.577	1.715	1.78	1.724
168.2	0.408	0.433	0.422	0.448	0.434	0.414	0.429	0.462	0.485	0.48	0.495	0.498	0.79	0.859	0.838	0.88	1.104	1.049	1.531	1.568	1.576	1.715	1.78	1.724
168.4	0.408	0.433	0.421	0.448	0.434	0.414	0.429	0.461	0.485	0.48	0.495	0.498	0.79	0.858	0.838	0.88	1.103	1.049	1.53	1.567	1.576	1.715	1.78	1.723
168.6	0.408	0.433	0.421	0.447	0.433	0.414	0.429	0.461	0.485	0.48	0.495	0.498	0.79	0.858	0.837	0.88	1.103	1.049	1.53	1.567	1.576	1.714	1.78	1.723
168.8	0.407	0.433	0.42	0.447	0.433	0.413	0.429	0.461	0.485	0.48	0.494	0.498	0.79	0.858	0.837	0.88	1.103	1.048	1.53	1.567	1.576	1.714	1.78	1.723
169	0.407	0.432	0.42	0.447	0.433	0.413	0.429	0.461	0.485	0.48	0.494	0.497	0.789	0.858	0.837	0.88	1.102	1.048	1.53	1.566	1.576	1.714	1.779	1.722
169.2	0.406	0.432	0.419	0.446	0.433	0.413	0.429	0.461	0.485	0.479	0.494	0.497	0.789	0.858	0.837	0.88	1.102	1.048	1.53	1.566	1.576	1.714	1.779	1.722
169.4	0.406	0.432	0.419	0.446	0.432	0.413	0.429	0.461	0.485	0.479	0.494	0.497	0.789	0.858	0.836	0.88	1.102	1.048	1.53	1.566	1.576	1.713	1.779	1.721
169.6	0.405	0.431	0.419	0.446	0.432	0.412	0.428	0.461	0.484	0.479	0.493	0.497	0.789	0.857	0.836	0.879	1.102	1.047	1.53	1.566	1.576	1.713	1.779	1.721
169.8	0.405	0.431	0.418	0.446	0.431	0.412	0.428	0.461	0.484	0.478	0.493	0.496	0.788	0.857	0.836	0.879	1.102	1.047	1.53	1.566	1.576	1.712	1.779	1.72
170	0.404	0.431	0.418	0.446	0.431	0.412	0.428	0.46	0.484	0.478	0.492	0.496	0.788	0.857	0.836	0.878	1.102	1.047	1.53	1.566	1.576	1.712	1.779	1.72
170.2	0.404	0.43	0.418	0.446	0.431	0.412	0.427	0.46	0.484	0.478	0.492	0.496	0.788	0.857	0.836	0.878	1.102	1.047	1.53	1.566	1.575	1.712	1.779	1.72
170.4	0.403	0.43	0.418	0.446	0.43	0.411	0.427	0.46	0.483	0.478	0.491	0.496	0.788	0.857	0.836	0.878	1.102	1.047	1.529	1.566	1.575	1.711	1.779	1.719
170.6	0.403	0.43	0.418	0.445	0.43	0.411	0.426	0.46	0.483	0.478	0.491	0.496	0.788	0.857	0.836	0.877	1.101	1.047	1.529	1.565	1.575	1.711	1.778	1.719
170.8	0.403	0.429	0.418	0.445	0.43	0.411	0.426	0.46	0.482	0.477	0.491	0.495	0.788	0.857	0.836	0.877	1.101	1.046	1.529	1.565	1.574	1.711	1.778	1.719
171	0.403	0.429	0.418	0.445	0.43	0.411	0.426	0.46	0.482	0.477	0.49	0.495	0.788	0.857	0.836	0.876	1.101	1.046	1.529	1.565	1.574	1.711	1.778	1.719
171.2	0.403	0.429	0.418	0.445	0.43	0.41	0.426	0.459	0.481	0.477	0.49	0.495	0.789	0.856	0.836	0.876	1.101	1.046	1.528	1.564	1.574	1.711	1.777	1.719
171.4	0.403	0.428	0.418	0.445	0.43	0.41	0.425	0.459	0.481	0.477	0.489	0.494	0.789	0.856	0.836	0.876	1.101	1.046	1.528	1.564	1.573	1.71	1.777	1.718
171.6	0.402	0.428	0.417	0.444	0.43	0.41	0.425	0.459	0.48	0.477	0.489	0.494	0.789	0.856	0.836	0.875	1.1	1.046	1.528	1.564	1.573	1.71	1.777	1.718
171.8	0.402	0.428	0.417	0.444	0.43	0.41	0.425	0.459	0.48	0.477	0.489	0.494	0.789	0.855	0.835	0.875	1.1	1.045	1.527	1.564	1.573	1.71	1.777	1.718
172	0.403	0.427	0.417	0.444	0.43	0.41	0.425	0.459	0.48	0.477	0.489	0.493	0.789	0.855	0.835	0.875	1.1	1.045	1.527	1.564	1.572	1.71	1.776	1.718
172.2	0.403	0.427	0.416	0.444	0.43	0.41	0.425	0.458	0.479	0.477	0.489	0.493	0.789	0.855	0.835	0.875	1.1	1.045	1.527	1.564	1.572	1.71	1.776	1.718
172.4	0.403	0.427	0.416	0.443	0.43	0.41	0.425	0.458	0.479	0.477	0.489	0.492	0.788	0.855	0.835	0.875	1.1	1.045	1.526	1.564	1.572	1.71	1.776	1.718
172.6	0.403	0.426	0.415	0.443	0.429	0.409	0.424	0.458	0.479	0.476	0.489	0.492	0.788	0.854	0.835	0.875	1.1	1.044	1.526	1.564	1.571	1.71	1.775	1.717
172.8	0.402	0.426	0.415	0.443	0.429	0.409	0.424	0.458	0.479	0.476	0.489	0.491	0.788	0.854	0.834	0.875	1.1	1.044	1.526	1.564	1.571	1.709	1.775	1.717
173	0.402	0.426	0.414	0.443	0.429	0.409	0.424	0.458	0.479	0.475	0.489	0.491	0.787	0.854	0.834	0.875	1.1	1.044	1.526	1.564	1.571	1.709	1.775	1.717
173.2	0.402	0.425	0.414	0.443	0.428	0.409	0.424	0.457	0.479	0.475	0.489	0.491	0.787	0.854	0.834	0.875	1.1	1.044	1.526	1.564	1.571	1.708	1.774	1.717
173.4	0.402	0.425	0.413	0.443	0.428	0.409	0.424	0.457	0.479	0.474	0.489	0.491	0.786	0.854	0.834	0.875	1.1	1.043	1.526	1.564	1.571	1.708	1.774	1.716
173.6	0.401	0.425	0.413	0.442	0.427	0.409	0.423	0.457	0.479	0.474	0.489	0.49	0.786	0.854	0.834	0.875	1.099	1.043	1.525	1.563	1.571	1.708	1.775	1.716
173.8	0.401	0.425	0.413	0.442	0.427	0.409	0.423	0.457	0.479	0.474	0.489	0.49	0.786	0.854	0.834	0.875	1.099	1.043	1.525	1.563	1.571	1.707	1.775	1.716
174	0.401	0.424	0.413	0.442	0.426	0.409	0.423	0.457	0.478	0.474	0.489	0.49	0.785	0.854	0.834	0.875	1.099	1.042	1.525	1.563	1.571	1.707	1.775	1.716
174.2	0.4	0.424	0.413	0.442	0.425	0.408	0.422	0.456	0.478	0.474	0.489	0.49	0.785	0.854	0.834	0.875	1.099	1.042	1.524	1.563	1.571	1.707	1.775	1.716
174.4	0.4	0.424	0.413	0.441	0.425	0.408	0.422	0.456	0.478	0.473	0.488	0.489	0.785	0.853	0.833	0.875	1.099	1.042	1.524	1.563	1.571	1.707	1.775	1.715
174.6	0.4	0.424	0.413	0.441	0.424	0.408	0.422	0.456	0.477	0.473	0.487	0.489	0.785	0.853	0.833	0.875	1.099	1.042	1.524	1.563	1.571	1.707	1.774	1.715
174.8	0.399	0.424	0.413	0.441	0.424	0.407	0.422	0.455	0.477	0.473	0.487	0.489	0.785	0.853	0.833	0.875	1.099	1.042	1.523	1.563	1.571	1.707	1.774	1.715
175	0.399	0.424	0.413	0.441	0.423	0.407	0.422	0.455	0.476	0.473	0.486	0.488	0.785	0.853	0.833	0.875	1.099	1.041	1.523	1.563	1.571	1.707	1.774	1.715
175.2	0.399	0.423	0.413	0.44	0.423	0.406	0.422	0.455	0.476	0.473	0.485	0.488	0.785	0.852	0.833	0.875	1.098	1.041	1.523	1.563	1.57	1.707	1.774	1.714
175.4	0.399	0.423	0.413	0.44	0.423	0.406	0.422	0.454	0.476	0.473	0.485	0.488	0.785	0.852	0.832	0.876	1.098	1.042	1.523	1.563	1.57	1.707	1.774	1.714
175.6	0.399	0.422	0.412	0.44	0.423	0.405	0.422	0.454	0.475	0.472	0.484	0.488	0.785	0.852	0.832	0.876	1.098	1.042	1.522	1.563	1.57	1.707	1.774	1.714
175.8	0.399	0.422	0.412	0.44	0.423	0.405	0.422	0.454	0.475	0.472	0.484	0.488	0.785	0.852	0.832	0.876	1.097	1.042	1.522	1.562	1.57	1.707	1.774	1.714
176	0.398	0.422	0.412	0.44	0.423	0.405	0.422	0.453	0.475	0.472	0.484	0.488	0.785	0.852	0.832	0.876	1.097	1.042	1.522	1.562	1.569	1.706	1.774	1.714
176.2	0.398	0.421	0.411	0.44	0.423	0.404	0.422	0.453	0.474	0.472	0.483	0.488	0.785	0.851	0.832	0.876	1.097	1.042	1.522	1.562	1.569	1.706	1.773	1.714
176.4	0.398	0.421	0.411	0.44	0.423	0.404	0.422	0.453	0.474	0.472	0.483	0.488	0.784	0.851	0.832	0.876	1.097	1.042	1.522	1.561	1.569	1.706	1.773	1.714
176.6	0.398	0.421	0.41	0.44	0.423	0.404	0.422	0.453	0.474	0.471	0.483	0.487	0.784	0.851	0.832	0.876	1.096	1.042	1.522	1.561	1.568	1.706	1.773	1.714
176.8	0.397	0.421	0.41	0.44	0.423	0.404	0.422	0.453	0.474	0.471	0.483	0.487	0.784	0.851	0.832	0.875	1.096	1.042	1.522	1.561	1.568	1.705	1.772	1.713
177	0.397	0.42	0.409	0.439	0.422	0.404	0.421	0.453	0.474	0.471	0.483	0.487	0.784	0.851	0.833	0.875	1.095	1.041	1.522	1.56	1.568	1.705	1.772	1.713
177.2	0.397	0.42	0.409	0.439	0.422	0.404	0.421	0.453	0.474	0.471	0.483	0.487	0.783	0.851	0.833	0.875	1.095	1.041	1.521	1.56	1.568	1.705	1.772	1.713
177.4	0.396	0.42	0.408	0.439	0.422	0.404	0.421	0.453	0.474	0.47	0.483	0.487	0.783	0.851	0.833	0.874	1.095	1.04	1.521	1.56	1.568	1.705	1.772	1.712
177.6	0.396	0.42	0.408	0.439	0.422	0.404	0.42	0.453	0.473	0.47	0.483	0.486	0.783	0.851	0.832	0.874	1.095	1.04	1.521	1.559	1.568	1.704	1.772	1.712
177.8	0.395	0.42	0.408	0.439	0.421	0.404	0.42	0.453	0.473	0.47	0.482	0.486	0.783	0.851	0.832	0.874	1.095	1.04	1.52	1.559	1.568	1.704	1.772	1.712
178	0.395	0.42	0.408	0.439	0.421	0.404	0.42	0.453	0.473	0.47	0.482	0.486	0.783	0.851	0.832	0.874	1.095	1.039	1.52	1.559	1.568	1.703	1.771	1.712
178.2	0.395	0.42	0.408	0.439	0.421	0.404	0.419	0.453	0.473	0.469	0.482	0.485	0.783	0.851	0.831	0.873	1.095	1.039	1.519	1.559	1.568	1.703	1.771	1.711
178.4	0.394	0.42	0.408	0.438	0.421	0.404	0.419	0.453	0.473	0.469	0.482	0.485	0.783	0.85	0.831	0.873	1.095	1.039	1.519	1.559	1.567	1.703	1.771	1.711
178.6	0.394	0.42	0.408	0.438	0.42	0.404	0.419	0.453	0.473	0.469	0.481	0.485	0.783	0.85	0.831	0.873	1.095	1.038	1.518	1.559	1.567	1.702	1.771	1.711
178.8	0.394	0.42	0.408	0.438	0.42	0.404	0.418	0.452	0.472	0.469	0.481	0.485	0.783	0.85	0.83	0.873	1.095	1.038	1.518	1.559	1.567	1.702	1.77	1.71
179	0.394	0.42	0.408	0.437	0.42	0.404	0.418	0.452	0.472	0.469	0.48	0.485	0.783	0.85	0.83	0.873	1.095	1.038	1.518	1.559	1.567	1.701	1.77	1.71
179.2	0.393	0.42	0.407	0.437	0.42	0.404	0.418	0.451	0.472	0.468	0.48	0.485	0.782	0.85	0.829	0.873	1.095	1.038	1.518	1.558	1.567	1.701	1.77	1.71
179.4	0.394	0.42	0.407	0.437	0.42	0.404	0.418	0.451	0.472	0.468	0.48	0.484	0.782	0.849	0.829	0.873	1.095	1.038	1.517	1.558	1.567	1.701	1.77	1.71
179.6	0.393	0.419	0.407	0.436	0.42	0.404	0.418	0.451	0.471	0.468	0.48	0.484	0.782	0.849	0.829	0.873	1.095	1.038	1.517	1.558	1.566	1.7	1.77	1.71
179.8	0.393	0.419	0.406	0.436	0.42	0.404	0.418	0.45	0.471	0.468	0.479	0.484	0.781	0.848	0.829	0.873	1.095	1.038	1.517	1.557	1.566	1.7	1.769	1.71
180	0.393	0.419	0.406	0.436	0.42	0.403	0.418	0.45	0.471	0.467	0.479	0.484	0.781	0.848	0.828	0.873	1.095	1.039	1.517	1.557	1.566	1.7	1.769	1.709
180.2	0.393	0.418	0.406	0.436	0.42	0.403	0.418	0.45	0.471	0.467	0.479	0.483	0.781	0.848	0.828	0.873	1.095	1.038	1.517	1.557	1.565	1.7	1.769	1.709
180.4	0.393	0.418	0.405	0.436	0.419	0.403	0.417	0.449	0.471	0.467	0.479	0.483	0.781	0.848	0.828	0.873	1.095	1.038	1.517	1.557	1.564	1.699	1.769	1.709
180.6	0.393	0.418	0.405	0.436	0.419	0.403	0.417	0.449	0.471	0.467	0.479	0.483	0.781	0.848	0.828	0.873	1.094	1.038	1.517	1.557	1.564	1.699	1.769	1.708
180.8	0.393	0.418	0.404	0.436	0.419	0.403	0.417	0.449	0.471	0.467	0.479	0.483	0.78	0.848	0.828	0.873	1.094	1.038	1.516	1.557	1.564	1.699	1.769	1.708
181	0.393	0.417	0.404	0.436	0.418	0.403	0.417	0.449	0.47	0.466	0.479	0.483	0.78	0.847	0.828	0.873	1.094	1.037	1.516	1.557	1.563	1.699	1.769	1.708
181.2	0.393	0.417	0.404	0.436	0.418	0.403	0.417	0.448	0.47	0.466	0.479	0.483	0.78	0.847	0.827	0.872	1.094	1.037	1.516	1.556	1.563	1.699	1.768	1.707
181.4	0.393	0.417	0.403	0.436	0.418	0.403	0.417	0.448	0.469	0.466	0.479	0.482	0.78	0.848	0.827	0.872	1.093	1.037	1.516	1.556	1.563	1.699	1.768	1.707
181.6	0.393	0.416	0.403	0.436	0.418	0.403	0.417	0.448	0.469	0.465	0.479	0.482	0.78	0.847	0.827	0.872	1.093	1.036	1.515	1.556	1.562	1.699	1.768	1.707
181.8	0.393	0.416	0.403	0.436	0.417	0.402	0.417	0.448	0.469	0.465	0.478	0.482	0.78	0.848	0.827	0.872	1.093	1.036	1.515	1.556	1.562	1.699	1.767	1.707
182	0.393	0.415	0.403	0.436	0.417	0.402	0.417	0.448	0.468	0.464	0.478	0.482	0.78	0.848	0.828	0.872	1.093	1.036	1.515	1.556	1.562	1.699	1.767	1.706
182.2	0.392	0.415	0.403	0.435	0.417	0.401	0.417	0.448	0.468	0.464	0.478	0.482	0.78	0.848	0.828	0.872	1.093	1.036	1.515	1.556	1.562	1.698	1.767	1.706
182.4	0.392	0.415	0.403	0.435	0.417	0.401	0.417	0.447	0.468	0.464	0.478	0.482	0.78	0.848	0.828	0.871	1.093	1.035	1.514	1.556	1.561	1.698	1.767	1.706
182.6	0.391	0.414	0.403	0.435	0.416	0.4	0.416	0.447	0.467	0.464	0.477	0.482	0.78	0.848	0.828	0.871	1.093	1.035	1.514	1.556	1.561	1.698	1.767	1.706
182.8	0.391	0.414	0.403	0.434	0.416	0.4	0.416	0.447	0.467	0.464	0.477	0.481	0.779	0.847	0.828	0.871	1.093	1.035	1.514	1.556	1.561	1.698	1.767	1.705
183	0.391	0.414	0.403	0.434	0.416	0.4	0.416	0.447	0.467	0.464	0.476	0.481	0.779	0.847	0.828	0.871	1.093	1.035	1.514	1.556	1.561	1.698	1.767	1.705
183.2	0.39	0.413	0.402	0.434	0.415	0.399	0.416	0.446	0.467	0.464	0.476	0.481	0.779	0.847	0.827	0.87	1.092	1.035	1.514	1.556	1.561	1.698	1.767	1.705
183.4	0.39	0.413	0.402	0.433	0.415	0.399	0.416	0.446	0.466	0.464	0.476	0.481	0.779	0.846	0.827	0.87	1.092	1.035	1.514	1.556	1.561	1.698	1.767	1.705
183.6	0.39	0.413	0.402	0.433	0.415	0.399	0.416	0.446	0.466	0.464	0.475	0.48	0.779	0.846	0.826	0.87	1.091	1.035	1.513	1.556	1.561	1.698	1.767	1.704
183.8	0.389	0.413	0.402	0.433	0.414	0.398	0.415	0.446	0.466	0.464	0.475	0.48	0.778	0.846	0.826	0.87	1.091	1.035	1.513	1.556	1.561	1.698	1.766	1.704
184	0.389	0.412	0.402	0.433	0.414	0.398	0.415	0.446	0.466	0.464	0.475	0.48	0.778	0.846	0.826	0.87	1.091	1.034	1.513	1.556	1.561	1.698	1.766	1.704
184.2	0.389	0.412	0.401	0.433	0.414	0.398	0.415	0.446	0.466	0.464	0.475	0.48	0.778	0.846	0.825	0.87	1.09	1.034	1.513	1.555	1.561	1.697	1.766	1.704
184.4	0.389	0.412	0.401	0.432	0.413	0.398	0.415	0.446	0.466	0.463	0.475	0.48	0.778	0.845	0.825	0.87	1.09	1.033	1.512	1.555	1.561	1.697	1.766	1.703
184.6	0.389	0.412	0.401	0.432	0.413	0.398	0.415	0.446	0.466	0.463	0.475	0.48	0.778	0.845	0.824	0.87	1.09	1.033	1.512	1.555	1.561	1.697	1.766	1.703
184.8	0.389	0.412	0.401	0.432	0.413	0.398	0.414	0.446	0.466	0.463	0.475	0.48	0.778	0.845	0.824	0.869	1.09	1.033	1.512	1.554	1.561	1.696	1.765	1.703
185	0.389	0.412	0.401	0.432	0.413	0.398	0.414	0.446	0.465	0.462	0.475	0.479	0.778	0.845	0.824	0.869	1.09	1.033	1.512	1.554	1.561	1.696	1.765	1.702
185.2	0.388	0.412	0.401	0.432	0.413	0.398	0.414	0.446	0.465	0.462	0.475	0.479	0.778	0.845	0.824	0.869	1.089	1.032	1.512	1.554	1.561	1.695	1.765	1.702
185.4	0.388	0.412	0.401	0.432	0.414	0.398	0.414	0.446	0.465	0.461	0.475	0.479	0.777	0.844	0.823	0.869	1.089	1.032	1.512	1.554	1.561	1.695	1.764	1.702
185.6	0.388	0.412	0.401	0.431	0.414	0.398	0.414	0.445	0.465	0.461	0.475	0.478	0.777	0.844	0.823	0.869	1.089	1.032	1.512	1.553	1.561	1.694	1.764	1.702
185.8	0.388	0.412	0.401	0.431	0.414	0.398	0.414	0.445	0.465	0.46	0.475	0.478	0.777	0.844	0.823	0.869	1.089	1.032	1.512	1.553	1.561	1.694	1.764	1.703
186	0.388	0.412	0.401	0.431	0.414	0.398	0.414	0.445	0.464	0.46	0.474	0.478	0.777	0.844	0.823	0.869	1.089	1.032	1.512	1.553	1.56	1.693	1.764	1.703
186.2	0.388	0.412	0.401	0.431	0.414	0.398	0.414	0.445	0.464	0.46	0.474	0.477	0.777	0.843	0.823	0.869	1.089	1.032	1.511	1.553	1.56	1.693	1.764	1.703
186.4	0.387	0.411	0.4	0.431	0.414	0.397	0.413	0.444	0.464	0.46	0.474	0.477	0.777	0.843	0.823	0.868	1.089	1.032	1.511	1.553	1.559	1.693	1.764	1.702
186.6	0.387	0.411	0.4	0.43	0.413	0.397	0.413	0.444	0.463	0.46	0.474	0.477	0.777	0.843	0.823	0.868	1.089	1.032	1.511	1.553	1.559	1.693	1.764	1.702
186.8	0.387	0.412	0.4	0.43	0.413	0.397	0.413	0.444	0.463	0.46	0.474	0.476	0.776	0.843	0.823	0.868	1.089	1.032	1.511	1.553	1.558	1.693	1.764	1.702
187	0.387	0.412	0.4	0.43	0.413	0.397	0.412	0.443	0.463	0.46	0.474	0.476	0.776	0.843	0.823	0.868	1.089	1.032	1.51	1.553	1.558	1.692	1.764	1.701
187.2	0.387	0.411	0.4	0.43	0.413	0.396	0.412	0.443	0.463	0.46	0.473	0.476	0.776	0.842	0.823	0.868	1.088	1.032	1.51	1.553	1.558	1.692	1.764	1.701
187.4	0.387	0.411	0.399	0.43	0.412	0.396	0.412	0.443	0.462	0.46	0.473	0.476	0.776	0.842	0.822	0.867	1.088	1.032	1.509	1.552	1.558	1.692	1.764	1.701
187.6	0.387	0.411	0.399	0.429	0.412	0.396	0.412	0.443	0.462	0.46	0.473	0.476	0.776	0.842	0.822	0.867	1.088	1.032	1.509	1.552	1.558	1.692	1.764	1.701
187.8	0.387	0.411	0.399	0.429	0.411	0.395	0.411	0.443	0.462	0.46	0.472	0.476	0.775	0.842	0.822	0.867	1.088	1.032	1.508	1.552	1.557	1.692	1.764	1.7
188	0.387	0.41	0.398	0.429	0.411	0.395	0.411	0.443	0.462	0.46	0.472	0.476	0.775	0.842	0.823	0.867	1.088	1.031	1.508	1.552	1.557	1.692	1.764	1.7
188.2	0.387	0.41	0.398	0.429	0.411	0.395	0.411	0.443	0.462	0.46	0.472	0.476	0.775	0.842	0.823	0.867	1.089	1.031	1.507	1.551	1.557	1.692	1.764	1.7
188.4	0.387	0.409	0.398	0.428	0.41	0.395	0.411	0.442	0.461	0.46	0.472	0.476	0.775	0.842	0.823	0.867	1.089	1.031	1.507	1.551	1.557	1.692	1.763	1.699
188.6	0.387	0.409	0.397	0.428	0.41	0.395	0.411	0.442	0.461	0.46	0.471	0.476	0.775	0.842	0.822	0.867	1.089	1.031	1.507	1.551	1.557	1.692	1.763	1.699
188.8	0.386	0.408	0.397	0.428	0.41	0.395	0.41	0.442	0.461	0.46	0.471	0.476	0.775	0.842	0.822	0.866	1.088	1.031	1.507	1.551	1.557	1.691	1.763	1.699
189	0.386	0.408	0.397	0.427	0.409	0.395	0.41	0.441	0.461	0.46	0.47	0.475	0.775	0.842	0.822	0.866	1.088	1.031	1.507	1.55	1.557	1.691	1.762	1.698
189.2	0.386	0.407	0.397	0.427	0.409	0.395	0.41	0.441	0.461	0.46	0.47	0.475	0.776	0.842	0.822	0.866	1.088	1.031	1.507	1.55	1.557	1.691	1.762	1.698
189.4	0.386	0.407	0.397	0.427	0.409	0.395	0.41	0.441	0.461	0.46	0.47	0.475	0.776	0.842	0.822	0.866	1.087	1.031	1.507	1.55	1.557	1.69	1.761	1.698
189.6	0.386	0.407	0.397	0.427	0.409	0.395	0.41	0.441	0.461	0.46	0.469	0.474	0.776	0.842	0.822	0.866	1.087	1.031	1.507	1.55	1.557	1.69	1.761	1.698
189.8	0.386	0.406	0.397	0.427	0.409	0.395	0.411	0.441	0.461	0.46	0.469	0.474	0.776	0.841	0.821	0.866	1.086	1.031	1.507	1.55	1.557	1.69	1.761	1.698
190	0.385	0.406	0.396	0.427	0.409	0.395	0.411	0.442	0.461	0.46	0.469	0.474	0.775	0.841	0.821	0.866	1.086	1.03	1.507	1.55	1.557	1.689	1.76	1.698
190.2	0.385	0.406	0.396	0.427	0.409	0.395	0.41	0.442	0.461	0.459	0.469	0.474	0.775	0.841	0.821	0.866	1.085	1.03	1.508	1.549	1.556	1.689	1.76	1.698
190.4	0.385	0.406	0.396	0.427	0.409	0.395	0.41	0.442	0.461	0.459	0.469	0.473	0.775	0.84	0.821	0.866	1.085	1.03	1.508	1.549	1.556	1.688	1.759	1.697
190.6	0.384	0.407	0.396	0.427	0.409	0.395	0.41	0.442	0.46	0.459	0.469	0.473	0.775	0.84	0.82	0.866	1.085	1.03	1.508	1.549	1.556	1.688	1.759	1.697
190.8	0.384	0.407	0.396	0.428	0.409	0.395	0.41	0.442	0.46	0.459	0.469	0.473	0.774	0.84	0.82	0.866	1.085	1.029	1.507	1.548	1.556	1.688	1.759	1.696
191	0.384	0.407	0.396	0.428	0.409	0.394	0.41	0.442	0.46	0.458	0.469	0.473	0.774	0.84	0.82	0.866	1.085	1.029	1.507	1.548	1.556	1.688	1.758	1.696
191.2	0.384	0.406	0.396	0.428	0.409	0.394	0.41	0.442	0.46	0.458	0.469	0.472	0.773	0.84	0.82	0.866	1.084	1.028	1.507	1.548	1.556	1.688	1.758	1.696
191.4	0.384	0.406	0.395	0.428	0.409	0.394	0.409	0.442	0.459	0.457	0.468	0.472	0.773	0.84	0.82	0.866	1.084	1.028	1.507	1.547	1.555	1.687	1.758	1.696
191.6	0.384	0.406	0.395	0.428	0.409	0.394	0.409	0.441	0.459	0.457	0.468	0.472	0.773	0.84	0.82	0.866	1.084	1.027	1.506	1.547	1.555	1.687	1.758	1.696
191.8	0.383	0.406	0.395	0.428	0.409	0.393	0.409	0.441	0.458	0.457	0.468	0.472	0.772	0.839	0.82	0.867	1.084	1.027	1.506	1.547	1.555	1.687	1.758	1.696
192	0.383	0.406	0.394	0.428	0.409	0.393	0.409	0.44	0.458	0.456	0.468	0.472	0.772	0.839	0.82	0.867	1.084	1.026	1.505	1.547	1.555	1.687	1.758	1.696
192.2	0.383	0.406	0.394	0.428	0.409	0.393	0.408	0.44	0.457	0.456	0.468	0.471	0.773	0.839	0.82	0.867	1.084	1.026	1.505	1.547	1.555	1.687	1.757	1.696
192.4	0.383	0.406	0.394	0.427	0.409	0.392	0.408	0.439	0.457	0.456	0.467	0.471	0.773	0.839	0.82	0.867	1.084	1.026	1.505	1.547	1.555	1.687	1.757	1.696
192.6	0.382	0.406	0.394	0.427	0.408	0.392	0.408	0.439	0.457	0.456	0.467	0.471	0.773	0.839	0.82	0.867	1.084	1.026	1.505	1.547	1.555	1.687	1.757	1.696
192.8	0.382	0.406	0.393	0.427	0.408	0.392	0.407	0.439	0.456	0.456	0.467	0.471	0.773	0.839	0.82	0.866	1.084	1.026	1.505	1.546	1.554	1.687	1.757	1.695
193	0.382	0.406	0.393	0.426	0.408	0.392	0.407	0.439	0.456	0.456	0.466	0.471	0.773	0.839	0.82	0.866	1.084	1.026	1.504	1.546	1.554	1.687	1.756	1.695
193.2	0.381	0.405	0.393	0.426	0.407	0.392	0.408	0.438	0.456	0.456	0.466	0.471	0.773	0.839	0.82	0.866	1.083	1.026	1.504	1.546	1.554	1.687	1.756	1.695
193.4	0.381	0.405	0.393	0.425	0.407	0.392	0.408	0.438	0.455	0.456	0.466	0.471	0.773	0.839	0.82	0.866	1.083	1.026	1.504	1.546	1.553	1.687	1.756	1.694
193.6	0.381	0.405	0.393	0.425	0.407	0.392	0.408	0.438	0.455	0.456	0.466	0.471	0.773	0.838	0.819	0.866	1.083	1.026	1.504	1.546	1.553	1.686	1.756	1.694
193.8	0.381	0.404	0.392	0.425	0.407	0.392	0.408	0.438	0.455	0.456	0.466	0.47	0.773	0.838	0.819	0.865	1.083	1.026	1.504	1.546	1.553	1.686	1.756	1.694
194	0.381	0.404	0.392	0.424	0.406	0.392	0.408	0.438	0.455	0.456	0.466	0.47	0.773	0.838	0.819	0.865	1.083	1.026	1.503	1.546	1.552	1.686	1.756	1.693
194.2	0.381	0.404	0.392	0.424	0.406	0.392	0.408	0.438	0.455	0.455	0.466	0.47	0.773	0.838	0.818	0.865	1.083	1.025	1.503	1.545	1.552	1.685	1.755	1.693
194.4	0.381	0.403	0.392	0.424	0.406	0.392	0.408	0.438	0.455	0.456	0.466	0.47	0.773	0.838	0.818	0.865	1.083	1.025	1.502	1.545	1.552	1.685	1.755	1.693
194.6	0.381	0.403	0.392	0.424	0.406	0.392	0.408	0.438	0.455	0.456	0.466	0.47	0.773	0.837	0.818	0.865	1.083	1.025	1.502	1.545	1.552	1.685	1.755	1.693
194.8	0.381	0.402	0.392	0.424	0.406	0.392	0.408	0.438	0.455	0.456	0.465	0.469	0.772	0.837	0.818	0.865	1.082	1.025	1.502	1.545	1.552	1.685	1.755	1.692
195	0.381	0.402	0.392	0.424	0.406	0.392	0.408	0.438	0.455	0.455	0.465	0.469	0.772	0.837	0.817	0.865	1.082	1.025	1.501	1.545	1.552	1.685	1.755	1.692
195.2	0.381	0.401	0.391	0.424	0.406	0.392	0.408	0.438	0.454	0.455	0.465	0.469	0.772	0.836	0.817	0.865	1.082	1.024	1.501	1.545	1.552	1.684	1.755	1.692
195.4	0.381	0.401	0.391	0.424	0.406	0.391	0.408	0.438	0.454	0.455	0.465	0.469	0.772	0.836	0.817	0.864	1.082	1.024	1.501	1.545	1.552	1.684	1.755	1.692
195.6	0.381	0.401	0.391	0.424	0.406	0.391	0.408	0.438	0.454	0.454	0.465	0.468	0.771	0.836	0.817	0.864	1.082	1.023	1.501	1.545	1.552	1.684	1.755	1.692
195.8	0.381	0.401	0.391	0.424	0.406	0.39	0.408	0.438	0.454	0.454	0.465	0.468	0.771	0.836	0.817	0.864	1.082	1.023	1.5	1.545	1.552	1.684	1.754	1.692
196	0.381	0.401	0.391	0.424	0.406	0.39	0.408	0.438	0.454	0.454	0.465	0.468	0.771	0.835	0.816	0.863	1.082	1.023	1.5	1.545	1.552	1.684	1.754	1.692
196.2	0.381	0.401	0.391	0.424	0.405	0.389	0.408	0.438	0.453	0.454	0.465	0.468	0.77	0.835	0.816	0.863	1.081	1.023	1.5	1.545	1.551	1.683	1.754	1.691
196.4	0.381	0.402	0.391	0.424	0.405	0.389	0.407	0.437	0.453	0.454	0.465	0.468	0.77	0.835	0.816	0.863	1.081	1.023	1.5	1.545	1.551	1.683	1.754	1.691
196.6	0.38	0.402	0.39	0.424	0.405	0.388	0.407	0.437	0.453	0.454	0.465	0.467	0.77	0.835	0.815	0.862	1.081	1.023	1.5	1.545	1.55	1.683	1.754	1.691
196.8	0.38	0.402	0.39	0.423	0.405	0.388	0.406	0.437	0.453	0.454	0.464	0.467	0.77	0.835	0.815	0.862	1.08	1.023	1.5	1.545	1.55	1.683	1.754	1.691
197	0.38	0.402	0.39	0.423	0.405	0.388	0.406	0.437	0.453	0.453	0.464	0.467	0.769	0.835	0.815	0.862	1.08	1.023	1.5	1.545	1.549	1.683	1.754	1.69
197.2	0.38	0.402	0.39	0.423	0.404	0.388	0.406	0.437	0.452	0.453	0.464	0.467	0.769	0.835	0.815	0.861	1.08	1.023	1.5	1.545	1.549	1.682	1.755	1.69
197.4	0.38	0.402	0.39	0.422	0.404	0.387	0.405	0.437	0.452	0.453	0.464	0.467	0.769	0.835	0.814	0.861	1.08	1.024	1.5	1.544	1.549	1.682	1.755	1.689
197.6	0.38	0.401	0.39	0.422	0.404	0.387	0.405	0.437	0.452	0.453	0.464	0.467	0.769	0.835	0.814	0.861	1.08	1.024	1.5	1.544	1.549	1.681	1.755	1.689
197.8	0.38	0.401	0.39	0.422	0.403	0.388	0.405	0.437	0.452	0.453	0.464	0.466	0.769	0.835	0.814	0.86	1.08	1.024	1.5	1.543	1.548	1.681	1.755	1.689
198	0.38	0.401	0.39	0.422	0.403	0.388	0.405	0.437	0.452	0.453	0.464	0.466	0.769	0.834	0.814	0.86	1.08	1.024	1.499	1.543	1.548	1.681	1.755	1.688
198.2	0.379	0.401	0.39	0.422	0.403	0.388	0.405	0.436	0.451	0.453	0.463	0.466	0.769	0.834	0.814	0.86	1.08	1.024	1.499	1.543	1.548	1.68	1.754	1.688
198.4	0.379	0.4	0.39	0.421	0.403	0.388	0.405	0.436	0.451	0.453	0.463	0.466	0.769	0.834	0.814	0.86	1.08	1.024	1.499	1.542	1.549	1.68	1.754	1.688
198.6	0.379	0.4	0.389	0.421	0.402	0.388	0.404	0.436	0.451	0.453	0.463	0.466	0.769	0.834	0.814	0.86	1.08	1.024	1.499	1.542	1.549	1.68	1.754	1.687
198.8	0.379	0.4	0.389	0.421	0.402	0.388	0.404	0.436	0.451	0.453	0.462	0.466	0.769	0.834	0.814	0.86	1.079	1.023	1.499	1.542	1.549	1.68	1.754	1.687
199	0.378	0.399	0.389	0.421	0.403	0.387	0.404	0.435	0.451	0.453	0.462	0.466	0.769	0.834	0.814	0.86	1.079	1.023	1.499	1.542	1.549	1.679	1.753	1.687
199.2	0.378	0.399	0.389	0.421	0.403	0.387	0.404	0.435	0.451	0.453	0.462	0.466	0.769	0.834	0.814	0.86	1.079	1.023	1.499	1.542	1.549	1.679	1.753	1.686
199.4	0.378	0.399	0.389	0.421	0.403	0.387	0.404	0.435	0.451	0.452	0.462	0.466	0.769	0.834	0.813	0.86	1.079	1.022	1.499	1.542	1.549	1.679	1.752	1.686
199.6	0.377	0.399	0.389	0.421	0.403	0.387	0.404	0.435	0.451	0.452	0.462	0.466	0.769	0.834	0.813	0.86	1.078	1.022	1.499	1.542	1.549	1.679	1.752	1.686
199.8	0.377	0.399	0.39	0.421	0.403	0.387	0.404	0.434	0.45	0.451	0.461	0.466	0.769	0.834	0.813	0.86	1.078	1.021	1.499	1.542	1.549	1.679	1.751	1.686
200	0.377	0.399	0.39	0.421	0.403	0.386	0.404	0.434	0.45	0.451	0.461	0.465	0.769	0.834	0.813	0.86	1.078	1.021	1.499	1.542	1.548	1.678	1.751	1.686
200.2	0.376	0.399	0.39	0.421	0.402	0.386	0.404	0.434	0.45	0.45	0.461	0.465	0.769	0.834	0.813	0.86	1.078	1.021	1.498	1.542	1.548	1.678	1.751	1.686
200.4	0.376	0.399	0.39	0.421	0.402	0.386	0.403	0.434	0.45	0.45	0.461	0.465	0.768	0.833	0.812	0.86	1.078	1.02	1.498	1.541	1.547	1.679	1.75	1.686
200.6	0.376	0.398	0.39	0.421	0.402	0.386	0.403	0.434	0.45	0.45	0.46	0.464	0.768	0.833	0.812	0.86	1.077	1.02	1.498	1.541	1.547	1.678	1.75	1.686
200.8	0.376	0.398	0.389	0.421	0.402	0.386	0.403	0.434	0.45	0.449	0.46	0.464	0.768	0.833	0.812	0.86	1.077	1.02	1.498	1.541	1.547	1.678	1.75	1.686
201	0.376	0.398	0.389	0.421	0.402	0.386	0.403	0.434	0.45	0.449	0.46	0.464	0.768	0.833	0.812	0.86	1.077	1.02	1.497	1.541	1.546	1.678	1.749	1.686
201.2	0.376	0.398	0.389	0.421	0.402	0.386	0.403	0.434	0.449	0.449	0.46	0.463	0.768	0.833	0.812	0.86	1.077	1.02	1.497	1.541	1.546	1.678	1.749	1.686
201.4	0.376	0.398	0.388	0.421	0.402	0.386	0.403	0.434	0.449	0.449	0.46	0.463	0.768	0.833	0.812	0.86	1.077	1.02	1.497	1.54	1.545	1.678	1.749	1.685
201.6	0.376	0.398	0.388	0.421	0.401	0.386	0.402	0.434	0.449	0.449	0.46	0.463	0.767	0.833	0.812	0.86	1.077	1.02	1.496	1.54	1.545	1.678	1.749	1.685
201.8	0.376	0.398	0.387	0.42	0.401	0.386	0.402	0.434	0.448	0.449	0.46	0.463	0.767	0.833	0.811	0.86	1.077	1.02	1.496	1.54	1.545	1.678	1.748	1.685
202	0.376	0.397	0.387	0.42	0.4	0.386	0.402	0.434	0.448	0.449	0.459	0.463	0.767	0.833	0.811	0.86	1.077	1.02	1.496	1.54	1.545	1.678	1.748	1.685
202.2	0.376	0.397	0.387	0.42	0.4	0.386	0.402	0.433	0.448	0.449	0.459	0.463	0.767	0.833	0.811	0.86	1.077	1.02	1.496	1.54	1.545	1.678	1.748	1.685
202.4	0.376	0.397	0.386	0.42	0.4	0.386	0.402	0.433	0.448	0.449	0.459	0.463	0.767	0.833	0.811	0.86	1.077	1.02	1.495	1.54	1.545	1.678	1.748	1.685
202.6	0.376	0.397	0.386	0.42	0.399	0.386	0.402	0.433	0.448	0.449	0.459	0.463	0.766	0.833	0.811	0.86	1.077	1.019	1.495	1.54	1.544	1.678	1.748	1.685
202.8	0.376	0.397	0.385	0.42	0.399	0.385	0.402	0.433	0.447	0.45	0.459	0.463	0.766	0.833	0.81	0.859	1.076	1.019	1.495	1.539	1.544	1.677	1.748	1.684
203	0.376	0.397	0.385	0.419	0.399	0.385	0.401	0.433	0.447	0.45	0.46	0.463	0.766	0.832	0.81	0.859	1.076	1.019	1.495	1.539	1.544	1.677	1.748	1.684
203.2	0.376	0.397	0.385	0.419	0.399	0.385	0.401	0.432	0.447	0.45	0.46	0.463	0.766	0.832	0.81	0.859	1.076	1.019	1.495	1.539	1.544	1.676	1.749	1.684
203.4	0.376	0.397	0.385	0.419	0.399	0.385	0.401	0.432	0.447	0.449	0.46	0.463	0.766	0.832	0.81	0.858	1.076	1.019	1.495	1.539	1.543	1.676	1.749	1.684
203.6	0.376	0.397	0.385	0.418	0.399	0.385	0.401	0.432	0.447	0.449	0.46	0.462	0.766	0.832	0.81	0.858	1.076	1.019	1.495	1.539	1.543	1.675	1.749	1.684
203.8	0.375	0.397	0.385	0.418	0.399	0.385	0.401	0.432	0.446	0.449	0.46	0.462	0.766	0.832	0.81	0.857	1.076	1.018	1.495	1.539	1.543	1.675	1.749	1.684
204	0.375	0.396	0.385	0.418	0.398	0.385	0.401	0.431	0.446	0.449	0.46	0.462	0.766	0.831	0.81	0.857	1.076	1.018	1.495	1.538	1.543	1.674	1.749	1.684
204.2	0.375	0.396	0.385	0.418	0.398	0.385	0.401	0.431	0.446	0.449	0.46	0.462	0.766	0.831	0.81	0.857	1.076	1.018	1.495	1.538	1.542	1.674	1.749	1.684
204.4	0.375	0.396	0.385	0.418	0.398	0.385	0.401	0.431	0.446	0.448	0.46	0.462	0.766	0.831	0.81	0.857	1.076	1.018	1.495	1.537	1.542	1.674	1.749	1.683
204.6	0.374	0.396	0.385	0.418	0.398	0.385	0.4	0.431	0.446	0.448	0.459	0.461	0.766	0.83	0.81	0.856	1.075	1.018	1.495	1.537	1.542	1.674	1.748	1.683
204.8	0.374	0.396	0.385	0.418	0.398	0.385	0.4	0.431	0.446	0.448	0.459	0.461	0.766	0.83	0.809	0.856	1.075	1.018	1.495	1.537	1.542	1.674	1.748	1.682
205	0.374	0.395	0.384	0.418	0.399	0.385	0.401	0.432	0.445	0.448	0.459	0.461	0.766	0.83	0.809	0.856	1.074	1.018	1.495	1.537	1.542	1.674	1.747	1.682
205.2	0.373	0.395	0.384	0.418	0.399	0.384	0.401	0.432	0.445	0.447	0.458	0.461	0.766	0.83	0.809	0.856	1.074	1.018	1.495	1.536	1.543	1.674	1.747	1.682
205.4	0.373	0.395	0.384	0.418	0.399	0.384	0.401	0.432	0.445	0.447	0.458	0.462	0.765	0.83	0.809	0.856	1.073	1.018	1.495	1.536	1.543	1.674	1.746	1.681
205.6	0.372	0.395	0.384	0.418	0.399	0.384	0.401	0.432	0.445	0.447	0.457	0.462	0.765	0.83	0.809	0.856	1.073	1.018	1.494	1.536	1.543	1.674	1.746	1.681
205.8	0.372	0.394	0.384	0.418	0.398	0.383	0.401	0.432	0.445	0.447	0.457	0.462	0.765	0.829	0.809	0.856	1.073	1.018	1.494	1.536	1.543	1.674	1.745	1.681
206	0.372	0.394	0.384	0.418	0.398	0.383	0.401	0.432	0.445	0.446	0.457	0.462	0.764	0.829	0.809	0.856	1.072	1.018	1.494	1.536	1.543	1.674	1.745	1.681
206.2	0.373	0.394	0.384	0.418	0.398	0.383	0.401	0.431	0.444	0.446	0.456	0.461	0.764	0.829	0.809	0.856	1.072	1.018	1.494	1.536	1.543	1.674	1.745	1.68
206.4	0.373	0.394	0.384	0.418	0.398	0.383	0.401	0.431	0.444	0.446	0.456	0.461	0.764	0.828	0.809	0.856	1.072	1.017	1.493	1.536	1.543	1.673	1.744	1.68
206.6	0.373	0.393	0.384	0.418	0.398	0.382	0.401	0.431	0.444	0.446	0.456	0.461	0.764	0.828	0.809	0.856	1.073	1.017	1.493	1.536	1.543	1.673	1.744	1.68
206.8	0.373	0.393	0.383	0.418	0.398	0.382	0.4	0.431	0.443	0.445	0.456	0.46	0.764	0.828	0.809	0.857	1.073	1.017	1.493	1.536	1.542	1.673	1.744	1.68
207	0.373	0.393	0.383	0.418	0.398	0.382	0.4	0.431	0.443	0.445	0.456	0.46	0.763	0.828	0.809	0.857	1.073	1.016	1.492	1.536	1.542	1.673	1.744	1.68
207.2	0.373	0.393	0.383	0.417	0.397	0.382	0.4	0.431	0.443	0.445	0.456	0.46	0.763	0.828	0.809	0.857	1.073	1.016	1.492	1.536	1.542	1.672	1.744	1.68
207.4	0.372	0.393	0.383	0.417	0.397	0.382	0.4	0.431	0.443	0.446	0.455	0.46	0.763	0.828	0.809	0.857	1.073	1.015	1.492	1.535	1.541	1.672	1.744	1.68
207.6	0.373	0.393	0.383	0.416	0.397	0.382	0.399	0.431	0.443	0.446	0.455	0.46	0.763	0.828	0.808	0.857	1.073	1.015	1.491	1.535	1.541	1.672	1.745	1.68
207.8	0.372	0.393	0.383	0.416	0.397	0.382	0.399	0.43	0.442	0.446	0.455	0.46	0.762	0.828	0.808	0.857	1.073	1.015	1.491	1.535	1.541	1.672	1.745	1.68
208	0.372	0.392	0.383	0.416	0.397	0.382	0.399	0.43	0.442	0.446	0.455	0.459	0.762	0.827	0.808	0.857	1.074	1.015	1.491	1.535	1.541	1.671	1.745	1.68
208.2	0.372	0.392	0.383	0.416	0.397	0.382	0.399	0.43	0.442	0.446	0.454	0.459	0.762	0.828	0.807	0.857	1.074	1.014	1.491	1.535	1.541	1.671	1.744	1.68
208.4	0.372	0.392	0.383	0.416	0.397	0.382	0.398	0.43	0.442	0.446	0.454	0.459	0.762	0.828	0.807	0.857	1.074	1.014	1.491	1.534	1.541	1.671	1.744	1.68
208.6	0.372	0.392	0.383	0.416	0.396	0.382	0.398	0.429	0.442	0.446	0.454	0.458	0.762	0.828	0.806	0.856	1.073	1.013	1.491	1.534	1.541	1.671	1.744	1.68
208.8	0.371	0.391	0.383	0.416	0.396	0.382	0.399	0.429	0.442	0.446	0.454	0.458	0.762	0.828	0.806	0.856	1.073	1.013	1.49	1.534	1.541	1.671	1.744	1.679
209	0.371	0.391	0.383	0.416	0.397	0.382	0.399	0.429	0.442	0.446	0.454	0.458	0.762	0.828	0.805	0.856	1.073	1.013	1.49	1.534	1.541	1.671	1.744	1.679
209.2	0.371	0.391	0.383	0.416	0.396	0.381	0.399	0.429	0.441	0.446	0.454	0.458	0.762	0.828	0.805	0.856	1.072	1.013	1.49	1.534	1.54	1.671	1.743	1.679
209.4	0.371	0.391	0.382	0.416	0.396	0.381	0.399	0.428	0.441	0.446	0.454	0.458	0.762	0.827	0.805	0.856	1.072	1.013	1.49	1.533	1.54	1.671	1.743	1.679
209.6	0.371	0.391	0.382	0.416	0.396	0.381	0.399	0.428	0.442	0.446	0.454	0.457	0.762	0.827	0.806	0.855	1.072	1.013	1.49	1.533	1.54	1.67	1.743	1.678
209.8	0.371	0.391	0.382	0.416	0.396	0.38	0.399	0.428	0.442	0.446	0.454	0.457	0.762	0.827	0.806	0.855	1.071	1.014	1.489	1.533	1.54	1.67	1.742	1.678
210	0.371	0.391	0.382	0.416	0.396	0.38	0.399	0.427	0.442	0.445	0.454	0.457	0.762	0.826	0.806	0.855	1.071	1.014	1.489	1.533	1.54	1.67	1.742	1.678
210.2	0.37	0.391	0.382	0.416	0.396	0.38	0.399	0.427	0.442	0.445	0.454	0.456	0.762	0.826	0.806	0.855	1.071	1.014	1.489	1.533	1.539	1.67	1.741	1.678
210.4	0.37	0.391	0.381	0.416	0.396	0.38	0.399	0.427	0.442	0.445	0.455	0.456	0.762	0.826	0.806	0.854	1.07	1.014	1.489	1.533	1.539	1.67	1.741	1.677
210.6	0.37	0.391	0.381	0.416	0.396	0.379	0.399	0.428	0.442	0.444	0.455	0.456	0.762	0.826	0.806	0.854	1.07	1.014	1.488	1.533	1.539	1.67	1.741	1.677
210.8	0.37	0.391	0.38	0.415	0.396	0.379	0.398	0.428	0.441	0.444	0.455	0.455	0.762	0.825	0.807	0.854	1.07	1.014	1.488	1.533	1.539	1.669	1.741	1.677
211	0.369	0.391	0.38	0.415	0.396	0.379	0.398	0.428	0.441	0.444	0.455	0.455	0.762	0.825	0.807	0.853	1.07	1.014	1.488	1.532	1.539	1.669	1.741	1.677
211.2	0.369	0.392	0.38	0.415	0.396	0.379	0.398	0.428	0.441	0.444	0.454	0.455	0.762	0.825	0.807	0.853	1.07	1.014	1.488	1.532	1.538	1.669	1.74	1.677
211.4	0.369	0.392	0.379	0.415	0.395	0.379	0.398	0.428	0.441	0.443	0.454	0.455	0.762	0.825	0.806	0.853	1.07	1.013	1.488	1.532	1.538	1.669	1.74	1.677
211.6	0.369	0.392	0.379	0.414	0.395	0.379	0.397	0.428	0.441	0.443	0.454	0.455	0.761	0.825	0.806	0.853	1.07	1.013	1.487	1.532	1.538	1.669	1.74	1.677
211.8	0.369	0.392	0.379	0.414	0.395	0.379	0.397	0.427	0.441	0.442	0.454	0.455	0.761	0.825	0.806	0.853	1.07	1.013	1.487	1.532	1.538	1.669	1.74	1.676
212	0.369	0.391	0.379	0.414	0.394	0.379	0.397	0.427	0.441	0.442	0.453	0.455	0.761	0.825	0.805	0.853	1.07	1.012	1.487	1.532	1.538	1.669	1.74	1.676
212.2	0.369	0.391	0.379	0.414	0.394	0.379	0.397	0.427	0.441	0.442	0.453	0.455	0.761	0.825	0.805	0.853	1.07	1.012	1.487	1.532	1.538	1.669	1.74	1.676
212.4	0.369	0.391	0.379	0.414	0.394	0.379	0.397	0.427	0.44	0.442	0.453	0.455	0.761	0.825	0.805	0.853	1.07	1.011	1.487	1.532	1.538	1.669	1.74	1.676
212.6	0.369	0.39	0.379	0.414	0.393	0.379	0.397	0.427	0.44	0.442	0.453	0.455	0.761	0.825	0.805	0.853	1.07	1.011	1.486	1.532	1.537	1.668	1.74	1.675
212.8	0.369	0.39	0.379	0.414	0.393	0.379	0.397	0.427	0.439	0.442	0.452	0.455	0.76	0.825	0.804	0.853	1.07	1.01	1.486	1.532	1.537	1.668	1.74	1.675
213	0.37	0.39	0.379	0.414	0.393	0.379	0.397	0.427	0.438	0.442	0.452	0.455	0.76	0.824	0.804	0.853	1.07	1.01	1.486	1.532	1.537	1.668	1.74	1.675
213.2	0.37	0.39	0.379	0.414	0.393	0.379	0.396	0.427	0.438	0.442	0.452	0.456	0.76	0.824	0.804	0.853	1.07	1.01	1.485	1.532	1.537	1.667	1.739	1.675
213.4	0.37	0.389	0.379	0.414	0.393	0.379	0.396	0.426	0.437	0.442	0.452	0.456	0.76	0.824	0.804	0.852	1.07	1.01	1.485	1.531	1.537	1.667	1.739	1.675
213.6	0.369	0.389	0.379	0.414	0.393	0.379	0.396	0.426	0.437	0.442	0.452	0.456	0.759	0.824	0.804	0.852	1.069	1.01	1.485	1.531	1.536	1.666	1.739	1.674
213.8	0.369	0.389	0.379	0.414	0.393	0.379	0.396	0.426	0.437	0.442	0.452	0.455	0.759	0.824	0.804	0.852	1.069	1.01	1.485	1.531	1.536	1.666	1.738	1.674
214	0.369	0.389	0.379	0.414	0.393	0.378	0.395	0.426	0.437	0.442	0.452	0.455	0.759	0.824	0.804	0.852	1.069	1.01	1.485	1.531	1.536	1.665	1.738	1.674
214.2	0.369	0.389	0.379	0.414	0.393	0.378	0.395	0.426	0.436	0.442	0.451	0.455	0.759	0.824	0.804	0.851	1.068	1.01	1.485	1.53	1.536	1.665	1.738	1.674
214.4	0.368	0.389	0.379	0.413	0.393	0.378	0.395	0.426	0.436	0.441	0.451	0.454	0.759	0.823	0.804	0.851	1.068	1.01	1.485	1.53	1.536	1.665	1.737	1.674
214.6	0.368	0.389	0.379	0.413	0.394	0.378	0.395	0.426	0.436	0.441	0.451	0.454	0.759	0.823	0.804	0.851	1.068	1.01	1.485	1.53	1.536	1.665	1.737	1.674
214.8	0.368	0.389	0.378	0.413	0.394	0.378	0.395	0.426	0.436	0.441	0.451	0.453	0.758	0.823	0.804	0.85	1.068	1.01	1.485	1.53	1.536	1.665	1.737	1.673
215	0.367	0.389	0.378	0.413	0.394	0.378	0.394	0.426	0.436	0.441	0.451	0.453	0.758	0.823	0.804	0.85	1.068	1.01	1.485	1.529	1.536	1.665	1.737	1.673
215.2	0.367	0.389	0.378	0.412	0.394	0.378	0.394	0.425	0.436	0.441	0.451	0.453	0.758	0.823	0.803	0.85	1.067	1.01	1.485	1.529	1.536	1.665	1.737	1.673
215.4	0.367	0.389	0.378	0.412	0.394	0.378	0.394	0.425	0.436	0.441	0.451	0.453	0.757	0.823	0.803	0.85	1.067	1.01	1.484	1.529	1.535	1.665	1.737	1.673
215.6	0.366	0.389	0.378	0.412	0.393	0.377	0.394	0.425	0.436	0.441	0.451	0.453	0.757	0.823	0.803	0.85	1.067	1.01	1.484	1.529	1.535	1.664	1.737	1.673
215.8	0.366	0.389	0.378	0.412	0.393	0.377	0.394	0.425	0.436	0.441	0.45	0.453	0.757	0.823	0.803	0.85	1.067	1.01	1.484	1.529	1.535	1.664	1.737	1.673
216	0.366	0.388	0.377	0.412	0.393	0.377	0.394	0.425	0.436	0.441	0.45	0.453	0.757	0.823	0.802	0.85	1.067	1.01	1.484	1.529	1.535	1.664	1.737	1.672
216.2	0.366	0.388	0.377	0.412	0.392	0.377	0.394	0.425	0.436	0.441	0.45	0.453	0.757	0.823	0.802	0.85	1.066	1.009	1.484	1.528	1.535	1.664	1.737	1.672
216.4	0.366	0.388	0.377	0.412	0.392	0.376	0.394	0.425	0.436	0.442	0.45	0.453	0.757	0.823	0.802	0.85	1.066	1.009	1.484	1.528	1.534	1.664	1.737	1.672
216.6	0.366	0.388	0.377	0.412	0.392	0.376	0.394	0.424	0.435	0.442	0.45	0.453	0.757	0.823	0.802	0.85	1.066	1.009	1.484	1.528	1.534	1.664	1.737	1.671
216.8	0.366	0.388	0.377	0.412	0.392	0.376	0.394	0.424	0.435	0.442	0.45	0.453	0.757	0.823	0.802	0.851	1.066	1.009	1.483	1.528	1.534	1.663	1.737	1.671
217	0.366	0.388	0.377	0.412	0.391	0.376	0.394	0.424	0.435	0.442	0.449	0.453	0.757	0.822	0.801	0.851	1.066	1.009	1.483	1.527	1.534	1.663	1.737	1.671
217.2	0.366	0.388	0.376	0.412	0.391	0.376	0.394	0.424	0.435	0.442	0.449	0.453	0.757	0.822	0.801	0.851	1.066	1.009	1.483	1.527	1.534	1.663	1.737	1.671
217.4	0.366	0.388	0.376	0.412	0.39	0.376	0.394	0.424	0.435	0.442	0.449	0.453	0.757	0.822	0.801	0.851	1.066	1.008	1.483	1.527	1.533	1.663	1.736	1.67
217.6	0.366	0.388	0.376	0.411	0.39	0.376	0.394	0.424	0.435	0.442	0.449	0.453	0.757	0.822	0.801	0.851	1.066	1.008	1.483	1.526	1.533	1.663	1.736	1.67
217.8	0.366	0.388	0.376	0.411	0.39	0.376	0.394	0.424	0.435	0.442	0.449	0.452	0.757	0.822	0.801	0.851	1.066	1.008	1.483	1.526	1.533	1.663	1.736	1.67
218	0.366	0.387	0.375	0.411	0.39	0.376	0.394	0.424	0.435	0.441	0.449	0.452	0.757	0.822	0.801	0.85	1.066	1.008	1.483	1.526	1.533	1.663	1.735	1.67
218.2	0.366	0.387	0.375	0.411	0.39	0.376	0.394	0.424	0.435	0.441	0.449	0.452	0.757	0.822	0.801	0.85	1.066	1.008	1.483	1.526	1.532	1.663	1.735	1.669
218.4	0.366	0.387	0.375	0.411	0.39	0.376	0.394	0.424	0.435	0.441	0.449	0.452	0.757	0.822	0.801	0.85	1.066	1.007	1.483	1.526	1.532	1.663	1.735	1.669
218.6	0.366	0.387	0.375	0.411	0.39	0.376	0.394	0.423	0.435	0.44	0.449	0.451	0.757	0.822	0.8	0.849	1.066	1.007	1.483	1.526	1.532	1.662	1.735	1.669
218.8	0.366	0.386	0.375	0.411	0.389	0.375	0.394	0.423	0.435	0.44	0.449	0.451	0.757	0.822	0.8	0.849	1.065	1.007	1.483	1.525	1.531	1.662	1.735	1.669
219	0.366	0.386	0.375	0.411	0.389	0.375	0.394	0.423	0.435	0.439	0.449	0.451	0.757	0.821	0.8	0.849	1.065	1.007	1.483	1.525	1.531	1.662	1.734	1.669
219.2	0.366	0.386	0.375	0.412	0.389	0.375	0.394	0.423	0.435	0.439	0.449	0.451	0.757	0.821	0.8	0.848	1.065	1.007	1.483	1.525	1.531	1.661	1.734	1.669
219.4	0.366	0.386	0.375	0.411	0.39	0.375	0.394	0.423	0.435	0.438	0.448	0.451	0.756	0.821	0.8	0.848	1.065	1.006	1.482	1.525	1.531	1.661	1.734	1.669
219.6	0.366	0.386	0.375	0.411	0.39	0.375	0.394	0.423	0.434	0.438	0.448	0.451	0.756	0.82	0.8	0.848	1.064	1.006	1.482	1.526	1.531	1.661	1.734	1.668
219.8	0.366	0.386	0.375	0.411	0.389	0.375	0.394	0.423	0.434	0.438	0.448	0.451	0.756	0.82	0.8	0.848	1.064	1.006	1.482	1.526	1.531	1.66	1.734	1.668
220	0.366	0.386	0.375	0.411	0.389	0.375	0.393	0.423	0.433	0.437	0.448	0.45	0.756	0.819	0.8	0.848	1.064	1.006	1.482	1.526	1.531	1.66	1.734	1.668
220.2	0.365	0.385	0.375	0.411	0.39	0.375	0.393	0.423	0.433	0.437	0.447	0.45	0.756	0.819	0.8	0.848	1.063	1.006	1.481	1.526	1.531	1.66	1.734	1.668
220.4	0.365	0.385	0.375	0.41	0.39	0.374	0.392	0.423	0.433	0.437	0.447	0.45	0.756	0.819	0.8	0.848	1.063	1.006	1.481	1.526	1.531	1.659	1.734	1.668
220.6	0.365	0.385	0.374	0.41	0.39	0.374	0.392	0.422	0.432	0.437	0.447	0.45	0.756	0.819	0.8	0.849	1.063	1.006	1.48	1.525	1.531	1.659	1.734	1.668
220.8	0.365	0.385	0.374	0.41	0.39	0.374	0.392	0.422	0.432	0.438	0.447	0.449	0.756	0.818	0.8	0.849	1.063	1.005	1.48	1.525	1.532	1.659	1.733	1.667
221	0.365	0.385	0.374	0.409	0.39	0.374	0.391	0.422	0.432	0.438	0.447	0.449	0.756	0.819	0.8	0.849	1.063	1.005	1.48	1.525	1.532	1.659	1.733	1.667
221.2	0.365	0.385	0.374	0.409	0.39	0.374	0.391	0.422	0.432	0.438	0.447	0.449	0.755	0.819	0.799	0.849	1.062	1.005	1.48	1.525	1.532	1.659	1.733	1.667
221.4	0.365	0.385	0.373	0.408	0.39	0.374	0.391	0.422	0.432	0.438	0.447	0.449	0.755	0.819	0.799	0.849	1.062	1.005	1.48	1.524	1.531	1.658	1.733	1.667
221.6	0.364	0.384	0.373	0.408	0.389	0.374	0.391	0.422	0.432	0.439	0.447	0.448	0.755	0.819	0.799	0.848	1.062	1.005	1.48	1.524	1.531	1.658	1.732	1.667
221.8	0.364	0.384	0.373	0.408	0.389	0.374	0.391	0.422	0.432	0.439	0.446	0.448	0.755	0.819	0.799	0.848	1.062	1.004	1.48	1.524	1.531	1.658	1.732	1.667
222	0.364	0.384	0.373	0.408	0.389	0.374	0.391	0.422	0.432	0.439	0.446	0.448	0.755	0.819	0.799	0.848	1.062	1.004	1.48	1.524	1.531	1.658	1.732	1.667
222.2	0.363	0.384	0.373	0.408	0.389	0.374	0.391	0.422	0.432	0.439	0.446	0.448	0.754	0.819	0.798	0.847	1.062	1.004	1.48	1.523	1.53	1.659	1.732	1.666
222.4	0.363	0.384	0.373	0.408	0.389	0.374	0.391	0.422	0.431	0.439	0.446	0.448	0.754	0.819	0.798	0.847	1.062	1.004	1.48	1.523	1.53	1.659	1.732	1.666
222.6	0.363	0.384	0.373	0.408	0.388	0.374	0.391	0.421	0.431	0.439	0.446	0.448	0.754	0.82	0.798	0.847	1.062	1.004	1.48	1.523	1.529	1.659	1.732	1.666
222.8	0.363	0.384	0.374	0.408	0.388	0.374	0.391	0.421	0.431	0.438	0.446	0.448	0.754	0.82	0.798	0.846	1.062	1.004	1.48	1.522	1.529	1.659	1.731	1.665
223	0.363	0.385	0.374	0.408	0.388	0.374	0.391	0.421	0.431	0.438	0.445	0.448	0.753	0.819	0.798	0.846	1.061	1.004	1.48	1.522	1.528	1.659	1.731	1.665
223.2	0.364	0.385	0.374	0.409	0.388	0.374	0.391	0.42	0.431	0.437	0.445	0.448	0.753	0.819	0.798	0.846	1.061	1.004	1.48	1.522	1.528	1.659	1.731	1.665
223.4	0.364	0.385	0.374	0.409	0.388	0.374	0.391	0.42	0.431	0.437	0.445	0.448	0.753	0.819	0.798	0.846	1.061	1.003	1.479	1.522	1.528	1.659	1.731	1.665
223.6	0.364	0.384	0.374	0.409	0.387	0.374	0.391	0.42	0.431	0.437	0.444	0.448	0.753	0.819	0.798	0.846	1.061	1.003	1.479	1.521	1.528	1.659	1.731	1.665
223.8	0.363	0.384	0.374	0.409	0.387	0.373	0.391	0.42	0.431	0.436	0.444	0.448	0.753	0.818	0.798	0.846	1.061	1.003	1.479	1.521	1.528	1.659	1.731	1.664
224	0.363	0.384	0.374	0.408	0.387	0.373	0.391	0.42	0.431	0.436	0.444	0.448	0.753	0.818	0.798	0.846	1.061	1.004	1.478	1.522	1.527	1.659	1.731	1.664
224.2	0.363	0.384	0.374	0.408	0.387	0.373	0.391	0.42	0.43	0.436	0.444	0.448	0.752	0.817	0.798	0.846	1.061	1.004	1.478	1.522	1.527	1.659	1.731	1.664
224.4	0.363	0.384	0.374	0.408	0.387	0.372	0.39	0.42	0.43	0.435	0.444	0.448	0.752	0.817	0.798	0.846	1.061	1.003	1.478	1.522	1.527	1.658	1.73	1.664
224.6	0.363	0.384	0.374	0.408	0.388	0.372	0.39	0.42	0.43	0.435	0.444	0.447	0.752	0.817	0.799	0.846	1.061	1.003	1.477	1.522	1.527	1.658	1.73	1.664
224.8	0.363	0.384	0.374	0.407	0.387	0.372	0.39	0.42	0.43	0.435	0.444	0.447	0.752	0.816	0.798	0.846	1.061	1.003	1.477	1.523	1.527	1.657	1.73	1.664
225	0.363	0.384	0.374	0.407	0.387	0.372	0.39	0.42	0.43	0.435	0.444	0.447	0.752	0.816	0.798	0.846	1.06	1.003	1.477	1.523	1.527	1.657	1.73	1.664
225.2	0.363	0.384	0.374	0.407	0.387	0.372	0.39	0.42	0.43	0.435	0.444	0.447	0.752	0.816	0.798	0.846	1.06	1.003	1.477	1.523	1.526	1.656	1.729	1.664
225.4	0.362	0.383	0.374	0.407	0.387	0.372	0.39	0.42	0.43	0.435	0.444	0.446	0.752	0.815	0.798	0.846	1.06	1.002	1.476	1.523	1.526	1.656	1.729	1.664
225.6	0.362	0.383	0.373	0.407	0.387	0.372	0.39	0.42	0.429	0.435	0.444	0.446	0.751	0.815	0.797	0.846	1.06	1.002	1.476	1.523	1.526	1.655	1.729	1.664
225.8	0.362	0.383	0.373	0.407	0.386	0.372	0.39	0.42	0.429	0.435	0.444	0.446	0.751	0.815	0.797	0.846	1.06	1.002	1.476	1.523	1.525	1.655	1.729	1.663
226	0.362	0.383	0.372	0.407	0.386	0.371	0.39	0.421	0.428	0.436	0.444	0.446	0.751	0.815	0.796	0.846	1.06	1.002	1.476	1.522	1.525	1.655	1.729	1.663
226.2	0.362	0.382	0.372	0.407	0.386	0.371	0.39	0.421	0.428	0.436	0.444	0.446	0.751	0.816	0.796	0.846	1.06	1.002	1.475	1.522	1.525	1.655	1.728	1.663
226.4	0.362	0.382	0.372	0.407	0.386	0.371	0.389	0.421	0.428	0.436	0.444	0.446	0.751	0.816	0.796	0.845	1.059	1.001	1.475	1.521	1.525	1.655	1.728	1.662
226.6	0.361	0.382	0.372	0.407	0.386	0.371	0.389	0.421	0.428	0.436	0.443	0.445	0.751	0.816	0.795	0.845	1.059	1.001	1.475	1.521	1.524	1.655	1.728	1.662
226.8	0.361	0.382	0.372	0.407	0.387	0.371	0.388	0.421	0.428	0.435	0.443	0.445	0.751	0.816	0.795	0.845	1.059	1.001	1.475	1.52	1.524	1.655	1.728	1.662
227	0.361	0.382	0.372	0.407	0.387	0.371	0.388	0.421	0.428	0.435	0.443	0.445	0.751	0.816	0.795	0.845	1.059	1.001	1.475	1.52	1.524	1.655	1.728	1.661
227.2	0.361	0.382	0.372	0.407	0.387	0.371	0.388	0.421	0.427	0.435	0.443	0.445	0.751	0.816	0.795	0.844	1.059	1	1.475	1.519	1.525	1.655	1.728	1.661
227.4	0.361	0.382	0.372	0.407	0.387	0.371	0.388	0.421	0.428	0.435	0.442	0.445	0.751	0.816	0.795	0.844	1.058	1	1.474	1.519	1.525	1.655	1.728	1.661
227.6	0.361	0.381	0.371	0.407	0.386	0.371	0.388	0.42	0.428	0.435	0.442	0.445	0.751	0.816	0.795	0.844	1.058	1	1.474	1.518	1.525	1.655	1.728	1.661
227.8	0.36	0.381	0.371	0.407	0.386	0.371	0.388	0.42	0.428	0.434	0.442	0.445	0.75	0.815	0.795	0.843	1.058	1	1.474	1.518	1.524	1.655	1.728	1.661
228	0.36	0.381	0.371	0.407	0.386	0.37	0.388	0.42	0.428	0.434	0.442	0.445	0.75	0.815	0.794	0.843	1.058	1.001	1.475	1.518	1.524	1.654	1.728	1.661
228.2	0.36	0.381	0.371	0.407	0.386	0.37	0.388	0.42	0.428	0.434	0.441	0.445	0.75	0.815	0.794	0.843	1.058	1.001	1.475	1.518	1.524	1.654	1.728	1.661
228.4	0.36	0.381	0.371	0.407	0.386	0.371	0.388	0.419	0.428	0.434	0.441	0.445	0.75	0.815	0.794	0.843	1.058	1.001	1.475	1.518	1.524	1.654	1.728	1.661
228.6	0.36	0.381	0.371	0.407	0.386	0.371	0.389	0.419	0.428	0.434	0.441	0.445	0.75	0.815	0.794	0.842	1.057	1.001	1.475	1.518	1.524	1.653	1.728	1.661
228.8	0.36	0.381	0.371	0.406	0.386	0.371	0.389	0.419	0.427	0.434	0.441	0.445	0.75	0.814	0.794	0.842	1.057	1.001	1.475	1.518	1.524	1.653	1.728	1.661
229	0.36	0.381	0.371	0.406	0.386	0.371	0.389	0.419	0.427	0.433	0.441	0.445	0.75	0.814	0.794	0.842	1.057	1.001	1.474	1.518	1.524	1.652	1.727	1.66
229.2	0.36	0.381	0.371	0.406	0.385	0.371	0.39	0.418	0.427	0.433	0.441	0.445	0.75	0.814	0.793	0.842	1.057	1.001	1.474	1.518	1.524	1.652	1.727	1.66
229.4	0.36	0.38	0.371	0.406	0.385	0.371	0.39	0.418	0.427	0.433	0.441	0.445	0.75	0.814	0.793	0.842	1.057	1	1.474	1.518	1.524	1.652	1.727	1.66
229.6	0.36	0.38	0.371	0.406	0.385	0.371	0.39	0.418	0.427	0.433	0.441	0.445	0.75	0.814	0.793	0.842	1.056	1	1.474	1.518	1.524	1.651	1.727	1.66
229.8	0.361	0.38	0.371	0.406	0.385	0.37	0.389	0.418	0.426	0.433	0.441	0.445	0.75	0.814	0.792	0.842	1.057	1	1.474	1.517	1.523	1.651	1.727	1.659
230	0.361	0.38	0.371	0.406	0.385	0.37	0.389	0.418	0.426	0.433	0.441	0.444	0.75	0.814	0.792	0.842	1.057	1	1.474	1.517	1.523	1.651	1.727	1.659
230.2	0.361	0.379	0.371	0.405	0.385	0.37	0.389	0.418	0.426	0.433	0.441	0.444	0.75	0.814	0.792	0.842	1.057	0.999	1.474	1.517	1.523	1.651	1.727	1.658
230.4	0.361	0.379	0.371	0.405	0.385	0.37	0.389	0.418	0.426	0.433	0.441	0.444	0.75	0.814	0.792	0.842	1.057	0.999	1.474	1.517	1.523	1.651	1.726	1.658
230.6	0.361	0.379	0.371	0.405	0.385	0.37	0.388	0.417	0.426	0.433	0.44	0.444	0.75	0.814	0.792	0.842	1.057	0.999	1.473	1.517	1.523	1.652	1.726	1.658
230.8	0.361	0.379	0.37	0.405	0.385	0.369	0.388	0.417	0.427	0.433	0.44	0.444	0.75	0.813	0.792	0.842	1.057	0.998	1.473	1.517	1.523	1.652	1.726	1.657
231	0.361	0.38	0.37	0.405	0.385	0.369	0.388	0.417	0.427	0.432	0.44	0.444	0.75	0.813	0.792	0.842	1.057	0.998	1.473	1.516	1.523	1.651	1.726	1.657
231.2	0.361	0.38	0.37	0.405	0.385	0.369	0.387	0.417	0.427	0.432	0.44	0.443	0.75	0.812	0.791	0.841	1.057	0.998	1.473	1.516	1.523	1.651	1.725	1.657
231.4	0.361	0.38	0.37	0.405	0.385	0.369	0.387	0.417	0.427	0.432	0.44	0.443	0.75	0.812	0.791	0.841	1.056	0.998	1.473	1.516	1.523	1.651	1.725	1.657
231.6	0.361	0.38	0.369	0.405	0.385	0.369	0.387	0.417	0.426	0.432	0.44	0.443	0.75	0.812	0.791	0.841	1.056	0.997	1.473	1.516	1.522	1.651	1.725	1.657
231.8	0.36	0.38	0.369	0.405	0.385	0.369	0.387	0.417	0.426	0.431	0.439	0.443	0.749	0.811	0.791	0.841	1.056	0.997	1.473	1.516	1.522	1.651	1.725	1.657
232	0.36	0.38	0.369	0.405	0.385	0.369	0.386	0.417	0.426	0.431	0.439	0.443	0.749	0.811	0.791	0.841	1.056	0.997	1.473	1.516	1.522	1.651	1.724	1.657
232.2	0.36	0.38	0.369	0.405	0.385	0.369	0.386	0.417	0.425	0.431	0.439	0.443	0.749	0.811	0.792	0.841	1.056	0.997	1.473	1.516	1.522	1.651	1.724	1.658
232.4	0.359	0.38	0.369	0.405	0.385	0.369	0.386	0.417	0.425	0.431	0.439	0.443	0.748	0.811	0.791	0.84	1.055	0.997	1.473	1.516	1.522	1.651	1.723	1.658
232.6	0.359	0.379	0.368	0.405	0.384	0.369	0.386	0.417	0.424	0.431	0.439	0.443	0.748	0.811	0.791	0.84	1.055	0.997	1.473	1.516	1.522	1.65	1.723	1.658
232.8	0.359	0.379	0.368	0.405	0.384	0.369	0.386	0.417	0.424	0.431	0.439	0.443	0.747	0.81	0.791	0.84	1.055	0.997	1.473	1.516	1.521	1.65	1.723	1.658
233	0.358	0.379	0.368	0.405	0.384	0.369	0.386	0.417	0.423	0.43	0.439	0.443	0.747	0.81	0.791	0.84	1.055	0.997	1.472	1.515	1.521	1.65	1.723	1.657
233.2	0.358	0.379	0.368	0.405	0.383	0.369	0.386	0.417	0.423	0.43	0.439	0.443	0.747	0.81	0.791	0.84	1.055	0.997	1.472	1.515	1.521	1.65	1.722	1.657
233.4	0.358	0.379	0.368	0.405	0.383	0.368	0.386	0.417	0.423	0.43	0.439	0.443	0.746	0.81	0.791	0.841	1.054	0.996	1.472	1.515	1.521	1.649	1.722	1.657
233.6	0.357	0.378	0.368	0.404	0.383	0.368	0.385	0.417	0.422	0.431	0.439	0.442	0.746	0.81	0.791	0.841	1.054	0.996	1.472	1.515	1.521	1.649	1.722	1.657
233.8	0.357	0.378	0.368	0.404	0.383	0.368	0.385	0.416	0.422	0.431	0.439	0.442	0.746	0.81	0.791	0.841	1.054	0.996	1.471	1.515	1.521	1.649	1.722	1.657
234	0.357	0.378	0.369	0.404	0.383	0.368	0.385	0.416	0.422	0.431	0.439	0.442	0.746	0.81	0.791	0.841	1.054	0.996	1.471	1.515	1.52	1.648	1.722	1.657
234.2	0.357	0.378	0.369	0.404	0.383	0.368	0.385	0.416	0.422	0.431	0.439	0.441	0.746	0.81	0.791	0.841	1.054	0.996	1.47	1.515	1.52	1.648	1.722	1.657
234.4	0.357	0.378	0.369	0.404	0.383	0.368	0.385	0.416	0.422	0.431	0.439	0.441	0.746	0.81	0.791	0.841	1.054	0.996	1.47	1.514	1.52	1.647	1.721	1.657
234.6	0.357	0.378	0.369	0.403	0.383	0.368	0.385	0.416	0.422	0.431	0.438	0.441	0.746	0.81	0.791	0.841	1.054	0.996	1.47	1.514	1.52	1.647	1.721	1.656
234.8	0.357	0.378	0.369	0.403	0.383	0.368	0.385	0.416	0.423	0.431	0.438	0.441	0.746	0.81	0.791	0.841	1.053	0.996	1.469	1.514	1.52	1.647	1.721	1.656
235	0.357	0.378	0.369	0.403	0.383	0.368	0.385	0.416	0.423	0.431	0.438	0.44	0.746	0.81	0.791	0.841	1.053	0.996	1.469	1.514	1.52	1.647	1.721	1.656
235.2	0.357	0.378	0.369	0.403	0.383	0.368	0.385	0.416	0.423	0.431	0.438	0.44	0.746	0.809	0.791	0.841	1.053	0.996	1.469	1.513	1.52	1.646	1.72	1.656
235.4	0.358	0.378	0.369	0.403	0.383	0.367	0.385	0.416	0.423	0.431	0.438	0.44	0.746	0.81	0.791	0.841	1.052	0.996	1.469	1.513	1.519	1.646	1.72	1.656
235.6	0.358	0.378	0.368	0.403	0.383	0.367	0.385	0.416	0.423	0.431	0.437	0.44	0.746	0.81	0.79	0.841	1.052	0.996	1.469	1.513	1.519	1.646	1.72	1.656
235.8	0.358	0.378	0.368	0.403	0.383	0.367	0.385	0.415	0.423	0.43	0.437	0.44	0.746	0.81	0.79	0.841	1.052	0.996	1.469	1.513	1.519	1.646	1.72	1.655
236	0.358	0.378	0.368	0.403	0.383	0.367	0.385	0.415	0.423	0.43	0.437	0.44	0.746	0.81	0.79	0.841	1.051	0.996	1.469	1.513	1.518	1.646	1.72	1.655
236.2	0.357	0.377	0.367	0.403	0.383	0.366	0.385	0.415	0.422	0.43	0.437	0.44	0.745	0.81	0.79	0.841	1.051	0.995	1.469	1.513	1.518	1.646	1.72	1.655
236.4	0.357	0.377	0.367	0.403	0.382	0.366	0.385	0.415	0.422	0.43	0.437	0.441	0.745	0.809	0.79	0.841	1.051	0.995	1.469	1.513	1.518	1.646	1.72	1.655
236.6	0.357	0.378	0.367	0.403	0.382	0.366	0.385	0.415	0.422	0.43	0.437	0.441	0.745	0.809	0.789	0.84	1.051	0.995	1.469	1.513	1.518	1.646	1.72	1.654
236.8	0.357	0.377	0.367	0.403	0.382	0.365	0.385	0.415	0.422	0.429	0.437	0.441	0.745	0.809	0.789	0.84	1.051	0.994	1.469	1.513	1.518	1.646	1.72	1.654
237	0.357	0.377	0.366	0.404	0.381	0.365	0.385	0.415	0.421	0.429	0.437	0.441	0.745	0.809	0.789	0.84	1.051	0.994	1.469	1.513	1.518	1.646	1.72	1.654
237.2	0.357	0.377	0.366	0.404	0.381	0.365	0.385	0.414	0.421	0.429	0.437	0.441	0.745	0.809	0.789	0.84	1.051	0.993	1.469	1.513	1.517	1.646	1.72	1.653
237.4	0.357	0.377	0.366	0.404	0.38	0.366	0.385	0.414	0.42	0.429	0.437	0.441	0.745	0.809	0.789	0.84	1.051	0.993	1.469	1.513	1.517	1.646	1.72	1.653
237.6	0.357	0.377	0.366	0.403	0.38	0.366	0.384	0.414	0.42	0.43	0.437	0.441	0.745	0.809	0.789	0.84	1.052	0.993	1.469	1.513	1.517	1.646	1.72	1.653
237.8	0.357	0.377	0.366	0.403	0.38	0.366	0.384	0.414	0.42	0.43	0.437	0.44	0.745	0.809	0.789	0.839	1.052	0.993	1.469	1.513	1.517	1.645	1.72	1.653
238	0.357	0.377	0.366	0.403	0.38	0.366	0.384	0.414	0.419	0.43	0.437	0.44	0.745	0.809	0.789	0.839	1.052	0.992	1.469	1.513	1.517	1.645	1.72	1.653
238.2	0.357	0.377	0.366	0.403	0.38	0.366	0.384	0.415	0.419	0.43	0.437	0.44	0.744	0.809	0.789	0.839	1.052	0.992	1.469	1.512	1.517	1.645	1.72	1.653
238.4	0.357	0.376	0.366	0.403	0.38	0.366	0.384	0.415	0.419	0.43	0.437	0.44	0.744	0.808	0.788	0.838	1.052	0.992	1.468	1.512	1.517	1.645	1.72	1.653
238.6	0.357	0.376	0.366	0.403	0.38	0.366	0.384	0.415	0.418	0.43	0.437	0.44	0.744	0.808	0.788	0.838	1.052	0.992	1.468	1.512	1.517	1.644	1.719	1.652
238.8	0.357	0.375	0.366	0.402	0.381	0.367	0.384	0.415	0.418	0.43	0.436	0.439	0.744	0.808	0.788	0.838	1.051	0.992	1.468	1.512	1.517	1.644	1.719	1.652
239	0.357	0.375	0.366	0.402	0.381	0.367	0.384	0.415	0.418	0.43	0.436	0.439	0.744	0.808	0.788	0.837	1.051	0.992	1.468	1.511	1.517	1.644	1.719	1.652
239.2	0.358	0.375	0.366	0.402	0.381	0.367	0.384	0.415	0.418	0.43	0.436	0.439	0.744	0.808	0.788	0.837	1.051	0.992	1.468	1.511	1.517	1.644	1.719	1.651
239.4	0.358	0.375	0.366	0.402	0.381	0.366	0.384	0.415	0.418	0.429	0.436	0.438	0.744	0.808	0.787	0.837	1.05	0.992	1.467	1.511	1.517	1.644	1.718	1.651
239.6	0.358	0.375	0.366	0.401	0.381	0.366	0.384	0.415	0.418	0.429	0.436	0.438	0.744	0.807	0.787	0.837	1.05	0.992	1.467	1.511	1.516	1.643	1.718	1.651
239.8	0.357	0.375	0.365	0.401	0.381	0.366	0.384	0.415	0.417	0.429	0.436	0.438	0.744	0.807	0.787	0.837	1.05	0.992	1.467	1.511	1.516	1.643	1.718	1.651
240	0.357	0.375	0.365	0.401	0.381	0.365	0.384	0.415	0.417	0.429	0.436	0.438	0.744	0.807	0.786	0.837	1.05	0.992	1.466	1.512	1.516	1.643	1.717	1.651
240.2	0.357	0.375	0.365	0.401	0.381	0.365	0.384	0.415	0.417	0.428	0.436	0.438	0.744	0.807	0.786	0.837	1.05	0.992	1.466	1.512	1.516	1.643	1.717	1.651
240.4	0.357	0.375	0.365	0.401	0.38	0.364	0.384	0.415	0.418	0.428	0.436	0.438	0.743	0.807	0.786	0.837	1.049	0.992	1.466	1.512	1.516	1.643	1.717	1.651
240.6	0.357	0.375	0.365	0.401	0.38	0.364	0.384	0.415	0.418	0.427	0.436	0.438	0.743	0.807	0.786	0.837	1.049	0.992	1.466	1.512	1.515	1.643	1.717	1.65
240.8	0.356	0.375	0.365	0.4	0.38	0.364	0.384	0.415	0.418	0.427	0.436	0.439	0.743	0.807	0.785	0.837	1.049	0.992	1.466	1.512	1.515	1.643	1.717	1.65
241	0.356	0.375	0.365	0.4	0.379	0.364	0.383	0.414	0.418	0.426	0.437	0.439	0.743	0.806	0.785	0.837	1.049	0.992	1.465	1.512	1.515	1.643	1.717	1.65
241.2	0.356	0.375	0.364	0.4	0.379	0.364	0.383	0.414	0.418	0.426	0.437	0.439	0.743	0.806	0.785	0.837	1.048	0.991	1.465	1.512	1.515	1.643	1.717	1.65
241.4	0.356	0.375	0.364	0.4	0.379	0.364	0.383	0.414	0.417	0.426	0.437	0.439	0.743	0.806	0.785	0.836	1.048	0.991	1.465	1.512	1.514	1.642	1.716	1.65
241.6	0.356	0.375	0.364	0.4	0.379	0.364	0.383	0.414	0.417	0.426	0.437	0.439	0.743	0.806	0.785	0.836	1.048	0.991	1.465	1.511	1.514	1.642	1.716	1.65
241.8	0.356	0.375	0.364	0.4	0.379	0.364	0.383	0.413	0.418	0.426	0.436	0.439	0.743	0.806	0.785	0.836	1.047	0.991	1.465	1.511	1.514	1.642	1.716	1.65
242	0.355	0.375	0.364	0.4	0.379	0.364	0.383	0.413	0.418	0.426	0.436	0.439	0.742	0.806	0.785	0.836	1.047	0.991	1.465	1.511	1.514	1.642	1.716	1.65
242.2	0.355	0.374	0.364	0.4	0.379	0.364	0.383	0.413	0.417	0.426	0.436	0.439	0.742	0.806	0.785	0.836	1.047	0.991	1.464	1.51	1.514	1.642	1.716	1.65
242.4	0.355	0.374	0.364	0.4	0.379	0.363	0.383	0.413	0.417	0.426	0.436	0.439	0.742	0.806	0.785	0.836	1.047	0.991	1.464	1.51	1.514	1.642	1.716	1.649
242.6	0.355	0.374	0.364	0.4	0.38	0.364	0.383	0.413	0.417	0.426	0.436	0.438	0.742	0.806	0.786	0.836	1.047	0.991	1.464	1.509	1.514	1.642	1.716	1.649
242.8	0.355	0.374	0.364	0.4	0.38	0.363	0.383	0.413	0.417	0.425	0.436	0.438	0.742	0.806	0.786	0.836	1.047	0.991	1.464	1.509	1.514	1.641	1.716	1.649
243	0.355	0.373	0.365	0.4	0.38	0.363	0.383	0.413	0.417	0.425	0.435	0.437	0.742	0.806	0.786	0.835	1.047	0.991	1.464	1.509	1.514	1.641	1.716	1.649
243.2	0.355	0.373	0.365	0.4	0.38	0.363	0.383	0.413	0.417	0.425	0.435	0.437	0.742	0.806	0.786	0.835	1.047	0.991	1.464	1.509	1.514	1.641	1.716	1.649
243.4	0.354	0.373	0.365	0.4	0.38	0.363	0.383	0.414	0.416	0.425	0.435	0.437	0.742	0.806	0.786	0.835	1.047	0.991	1.464	1.508	1.514	1.641	1.716	1.649
243.6	0.354	0.373	0.364	0.4	0.38	0.363	0.382	0.414	0.416	0.425	0.435	0.436	0.742	0.806	0.786	0.835	1.047	0.991	1.464	1.508	1.514	1.641	1.716	1.649
243.8	0.354	0.373	0.364	0.4	0.38	0.363	0.382	0.414	0.416	0.425	0.435	0.436	0.742	0.806	0.785	0.835	1.047	0.991	1.464	1.508	1.514	1.641	1.716	1.649
244	0.353	0.373	0.364	0.4	0.38	0.363	0.382	0.414	0.416	0.425	0.434	0.436	0.742	0.806	0.785	0.835	1.047	0.99	1.464	1.507	1.513	1.641	1.716	1.649
244.2	0.353	0.373	0.364	0.4	0.38	0.363	0.382	0.414	0.416	0.425	0.434	0.436	0.742	0.806	0.785	0.835	1.047	0.99	1.464	1.507	1.513	1.641	1.716	1.649
244.4	0.353	0.373	0.364	0.4	0.38	0.363	0.382	0.414	0.416	0.425	0.434	0.436	0.742	0.806	0.784	0.834	1.047	0.99	1.464	1.507	1.513	1.641	1.715	1.648
244.6	0.353	0.373	0.363	0.399	0.379	0.363	0.382	0.414	0.415	0.426	0.434	0.436	0.741	0.805	0.784	0.834	1.047	0.99	1.464	1.507	1.513	1.641	1.715	1.648
244.8	0.353	0.373	0.363	0.399	0.379	0.363	0.382	0.414	0.416	0.426	0.434	0.436	0.741	0.805	0.784	0.834	1.047	0.99	1.463	1.507	1.513	1.641	1.715	1.648
245	0.353	0.373	0.363	0.399	0.379	0.363	0.382	0.414	0.416	0.426	0.434	0.436	0.741	0.805	0.784	0.834	1.047	0.989	1.463	1.507	1.513	1.641	1.714	1.647
245.2	0.353	0.373	0.363	0.399	0.379	0.363	0.382	0.414	0.416	0.426	0.433	0.436	0.741	0.804	0.783	0.834	1.047	0.989	1.463	1.507	1.512	1.641	1.714	1.647
245.4	0.353	0.373	0.363	0.399	0.379	0.363	0.382	0.413	0.415	0.426	0.433	0.436	0.741	0.804	0.783	0.834	1.047	0.989	1.462	1.507	1.512	1.64	1.714	1.647
245.6	0.353	0.373	0.363	0.399	0.379	0.363	0.381	0.413	0.415	0.426	0.433	0.436	0.741	0.804	0.783	0.834	1.047	0.989	1.462	1.507	1.512	1.64	1.714	1.647
245.8	0.353	0.373	0.363	0.399	0.378	0.363	0.381	0.413	0.415	0.426	0.433	0.436	0.741	0.804	0.783	0.834	1.046	0.989	1.462	1.506	1.512	1.64	1.714	1.646
246	0.353	0.373	0.363	0.4	0.378	0.362	0.381	0.413	0.415	0.426	0.433	0.435	0.741	0.804	0.783	0.834	1.046	0.989	1.462	1.506	1.512	1.64	1.714	1.646
246.2	0.353	0.373	0.363	0.4	0.378	0.362	0.381	0.413	0.415	0.426	0.433	0.435	0.74	0.803	0.783	0.834	1.046	0.989	1.462	1.506	1.511	1.64	1.714	1.646
246.4	0.353	0.373	0.363	0.4	0.378	0.362	0.381	0.413	0.415	0.426	0.432	0.435	0.74	0.803	0.783	0.834	1.046	0.989	1.462	1.506	1.511	1.639	1.714	1.646
246.6	0.353	0.372	0.363	0.4	0.378	0.362	0.381	0.412	0.415	0.425	0.432	0.435	0.74	0.803	0.783	0.834	1.046	0.988	1.462	1.506	1.511	1.639	1.714	1.646
246.8	0.353	0.372	0.362	0.4	0.378	0.362	0.38	0.412	0.415	0.425	0.432	0.435	0.74	0.803	0.784	0.834	1.046	0.988	1.462	1.506	1.511	1.639	1.714	1.646
247	0.353	0.372	0.362	0.4	0.378	0.362	0.38	0.412	0.415	0.425	0.432	0.435	0.74	0.803	0.784	0.834	1.046	0.988	1.461	1.505	1.51	1.638	1.714	1.646
247.2	0.353	0.372	0.362	0.4	0.378	0.362	0.38	0.412	0.415	0.425	0.432	0.435	0.74	0.803	0.784	0.834	1.045	0.988	1.461	1.505	1.51	1.638	1.713	1.646
247.4	0.353	0.372	0.362	0.4	0.377	0.362	0.38	0.412	0.414	0.425	0.432	0.435	0.74	0.803	0.784	0.833	1.045	0.988	1.462	1.505	1.51	1.638	1.713	1.646
247.6	0.353	0.372	0.362	0.4	0.377	0.362	0.38	0.411	0.414	0.424	0.432	0.435	0.74	0.803	0.783	0.833	1.045	0.988	1.461	1.505	1.51	1.638	1.713	1.646
247.8	0.353	0.372	0.362	0.4	0.377	0.362	0.38	0.411	0.414	0.424	0.432	0.435	0.74	0.802	0.783	0.832	1.045	0.987	1.461	1.505	1.51	1.638	1.713	1.645
248	0.353	0.373	0.362	0.4	0.377	0.362	0.381	0.411	0.414	0.424	0.431	0.435	0.74	0.802	0.783	0.832	1.044	0.987	1.461	1.505	1.509	1.638	1.713	1.645
248.2	0.353	0.373	0.361	0.4	0.377	0.362	0.381	0.411	0.414	0.424	0.431	0.434	0.74	0.802	0.782	0.831	1.044	0.987	1.461	1.505	1.509	1.638	1.712	1.644
248.4	0.353	0.372	0.361	0.4	0.377	0.362	0.381	0.411	0.414	0.424	0.431	0.434	0.74	0.802	0.782	0.831	1.044	0.987	1.461	1.505	1.509	1.638	1.712	1.644
248.6	0.353	0.372	0.361	0.4	0.377	0.362	0.381	0.411	0.414	0.424	0.431	0.434	0.739	0.802	0.782	0.831	1.044	0.986	1.461	1.505	1.509	1.638	1.711	1.644
248.8	0.353	0.372	0.361	0.4	0.377	0.362	0.381	0.411	0.414	0.424	0.431	0.434	0.739	0.802	0.782	0.831	1.044	0.986	1.46	1.505	1.508	1.637	1.711	1.644
249	0.352	0.372	0.361	0.4	0.377	0.362	0.381	0.411	0.414	0.424	0.431	0.434	0.739	0.802	0.782	0.831	1.044	0.986	1.46	1.505	1.508	1.637	1.711	1.643
249.2	0.352	0.372	0.36	0.4	0.376	0.362	0.381	0.411	0.413	0.424	0.431	0.434	0.739	0.801	0.781	0.831	1.044	0.986	1.46	1.505	1.508	1.637	1.711	1.644
249.4	0.352	0.372	0.36	0.399	0.376	0.362	0.381	0.411	0.413	0.424	0.431	0.434	0.738	0.801	0.781	0.831	1.044	0.986	1.46	1.505	1.508	1.637	1.711	1.644
249.6	0.352	0.372	0.36	0.399	0.376	0.362	0.381	0.411	0.413	0.424	0.431	0.434	0.738	0.801	0.781	0.831	1.044	0.986	1.46	1.504	1.508	1.637	1.711	1.644
249.8	0.351	0.372	0.36	0.399	0.376	0.362	0.381	0.411	0.412	0.424	0.431	0.433	0.738	0.801	0.781	0.831	1.044	0.986	1.461	1.504	1.508	1.637	1.711	1.644
250	0.351	0.372	0.361	0.399	0.376	0.362	0.381	0.411	0.412	0.424	0.431	0.433	0.738	0.801	0.781	0.831	1.044	0.985	1.461	1.504	1.508	1.637	1.71	1.644
250.2	0.351	0.371	0.361	0.399	0.377	0.362	0.38	0.411	0.412	0.424	0.43	0.433	0.737	0.801	0.781	0.831	1.044	0.985	1.461	1.504	1.508	1.637	1.71	1.644
250.4	0.351	0.371	0.361	0.398	0.377	0.362	0.38	0.412	0.412	0.423	0.43	0.433	0.737	0.801	0.781	0.83	1.044	0.985	1.461	1.504	1.508	1.637	1.71	1.644
250.6	0.351	0.371	0.361	0.398	0.377	0.362	0.38	0.412	0.412	0.423	0.43	0.433	0.737	0.8	0.78	0.83	1.043	0.985	1.46	1.503	1.508	1.637	1.71	1.645
250.8	0.35	0.37	0.361	0.398	0.377	0.362	0.38	0.412	0.412	0.423	0.43	0.433	0.737	0.8	0.78	0.83	1.043	0.985	1.46	1.503	1.508	1.637	1.71	1.644
251	0.35	0.37	0.361	0.398	0.377	0.362	0.38	0.412	0.412	0.423	0.43	0.433	0.737	0.8	0.78	0.831	1.043	0.985	1.46	1.503	1.508	1.637	1.71	1.644
251.2	0.35	0.37	0.361	0.398	0.377	0.362	0.38	0.412	0.412	0.423	0.43	0.433	0.737	0.8	0.78	0.83	1.043	0.985	1.459	1.503	1.508	1.637	1.709	1.644
251.4	0.35	0.37	0.361	0.398	0.377	0.362	0.38	0.412	0.411	0.423	0.43	0.433	0.737	0.8	0.78	0.83	1.043	0.985	1.459	1.503	1.508	1.637	1.709	1.644
251.6	0.35	0.37	0.361	0.398	0.377	0.362	0.379	0.411	0.411	0.423	0.43	0.433	0.737	0.8	0.78	0.83	1.043	0.985	1.458	1.502	1.508	1.637	1.709	1.644
251.8	0.35	0.37	0.361	0.398	0.377	0.361	0.379	0.411	0.411	0.423	0.43	0.433	0.738	0.8	0.78	0.83	1.043	0.985	1.458	1.502	1.507	1.636	1.709	1.643
252	0.351	0.37	0.361	0.398	0.377	0.361	0.379	0.411	0.411	0.423	0.43	0.433	0.738	0.801	0.78	0.83	1.043	0.985	1.458	1.502	1.507	1.636	1.709	1.643
252.2	0.351	0.37	0.361	0.398	0.377	0.361	0.379	0.411	0.411	0.423	0.429	0.433	0.737	0.801	0.78	0.829	1.042	0.985	1.457	1.502	1.507	1.636	1.708	1.643
252.4	0.351	0.37	0.361	0.398	0.377	0.36	0.379	0.411	0.411	0.423	0.429	0.433	0.737	0.801	0.78	0.829	1.042	0.985	1.457	1.502	1.507	1.636	1.708	1.643
252.6	0.351	0.37	0.36	0.398	0.376	0.36	0.378	0.411	0.411	0.423	0.429	0.433	0.737	0.801	0.78	0.829	1.041	0.985	1.457	1.502	1.507	1.635	1.708	1.642
252.8	0.351	0.369	0.36	0.398	0.376	0.36	0.378	0.411	0.411	0.423	0.429	0.433	0.737	0.801	0.78	0.829	1.04	0.985	1.457	1.502	1.507	1.635	1.708	1.642
253	0.351	0.369	0.36	0.398	0.376	0.36	0.378	0.411	0.411	0.423	0.428	0.432	0.737	0.801	0.78	0.829	1.04	0.985	1.457	1.502	1.507	1.634	1.708	1.642
253.2	0.351	0.369	0.36	0.397	0.376	0.36	0.378	0.41	0.411	0.423	0.428	0.432	0.736	0.8	0.78	0.829	1.04	0.985	1.457	1.502	1.506	1.634	1.708	1.642
253.4	0.351	0.369	0.359	0.397	0.376	0.36	0.378	0.41	0.411	0.423	0.428	0.432	0.736	0.8	0.78	0.829	1.039	0.985	1.457	1.502	1.506	1.633	1.708	1.642
253.6	0.351	0.369	0.359	0.397	0.375	0.36	0.377	0.409	0.41	0.423	0.428	0.432	0.736	0.8	0.78	0.829	1.039	0.984	1.458	1.502	1.506	1.633	1.708	1.642
253.8	0.351	0.369	0.359	0.397	0.375	0.36	0.377	0.409	0.41	0.423	0.427	0.432	0.736	0.8	0.78	0.829	1.039	0.984	1.458	1.501	1.506	1.633	1.708	1.642
254	0.351	0.369	0.358	0.397	0.375	0.36	0.378	0.409	0.41	0.423	0.427	0.432	0.736	0.799	0.78	0.829	1.039	0.984	1.458	1.501	1.506	1.633	1.708	1.642
254.2	0.351	0.369	0.358	0.396	0.375	0.36	0.378	0.409	0.41	0.422	0.427	0.431	0.736	0.799	0.78	0.829	1.039	0.983	1.458	1.501	1.506	1.633	1.708	1.642
254.4	0.351	0.369	0.358	0.396	0.375	0.359	0.378	0.409	0.409	0.422	0.427	0.431	0.736	0.799	0.779	0.829	1.039	0.983	1.458	1.501	1.506	1.632	1.708	1.642
254.6	0.351	0.369	0.358	0.396	0.374	0.359	0.378	0.409	0.409	0.422	0.427	0.431	0.736	0.798	0.779	0.829	1.039	0.983	1.457	1.501	1.506	1.632	1.708	1.641
254.8	0.35	0.369	0.358	0.395	0.374	0.359	0.378	0.408	0.409	0.422	0.427	0.431	0.736	0.798	0.779	0.83	1.039	0.983	1.457	1.501	1.505	1.632	1.708	1.641
255	0.35	0.369	0.358	0.395	0.374	0.359	0.378	0.408	0.409	0.422	0.427	0.431	0.736	0.798	0.779	0.83	1.039	0.983	1.457	1.5	1.505	1.632	1.708	1.641
255.2	0.35	0.369	0.358	0.395	0.374	0.359	0.379	0.408	0.408	0.422	0.427	0.43	0.736	0.798	0.779	0.83	1.039	0.983	1.456	1.5	1.505	1.632	1.708	1.64
255.4	0.35	0.369	0.358	0.395	0.374	0.359	0.379	0.409	0.408	0.422	0.427	0.43	0.736	0.799	0.779	0.829	1.039	0.983	1.456	1.5	1.505	1.632	1.708	1.64
255.6	0.349	0.369	0.358	0.396	0.374	0.359	0.378	0.409	0.408	0.422	0.428	0.43	0.736	0.799	0.779	0.829	1.039	0.982	1.455	1.5	1.505	1.632	1.708	1.64
255.8	0.349	0.369	0.358	0.396	0.374	0.359	0.378	0.409	0.408	0.422	0.428	0.43	0.736	0.799	0.778	0.829	1.039	0.982	1.455	1.5	1.505	1.631	1.708	1.64
256	0.349	0.369	0.358	0.396	0.374	0.359	0.378	0.409	0.408	0.422	0.427	0.43	0.736	0.799	0.778	0.828	1.039	0.982	1.455	1.5	1.505	1.631	1.707	1.64
256.2	0.349	0.369	0.358	0.396	0.374	0.359	0.378	0.409	0.408	0.421	0.427	0.43	0.735	0.799	0.778	0.828	1.039	0.982	1.455	1.5	1.505	1.631	1.707	1.639
256.4	0.349	0.369	0.358	0.396	0.374	0.359	0.378	0.409	0.408	0.421	0.427	0.43	0.735	0.799	0.778	0.827	1.039	0.982	1.454	1.5	1.505	1.631	1.707	1.639
256.6	0.349	0.369	0.358	0.396	0.374	0.359	0.378	0.409	0.408	0.421	0.427	0.43	0.735	0.799	0.778	0.827	1.039	0.982	1.455	1.499	1.505	1.631	1.707	1.639
256.8	0.349	0.368	0.358	0.396	0.374	0.359	0.377	0.409	0.408	0.421	0.427	0.43	0.735	0.799	0.778	0.827	1.039	0.982	1.455	1.499	1.505	1.631	1.707	1.639
257	0.349	0.368	0.358	0.396	0.374	0.36	0.377	0.409	0.408	0.421	0.427	0.43	0.735	0.799	0.778	0.826	1.039	0.981	1.455	1.499	1.505	1.631	1.706	1.639
257.2	0.349	0.368	0.357	0.396	0.374	0.36	0.377	0.409	0.408	0.421	0.427	0.43	0.735	0.798	0.778	0.826	1.039	0.981	1.455	1.499	1.504	1.631	1.706	1.638
257.4	0.349	0.368	0.357	0.396	0.374	0.36	0.377	0.409	0.408	0.421	0.427	0.43	0.735	0.798	0.778	0.826	1.039	0.981	1.455	1.499	1.504	1.631	1.706	1.638
257.6	0.35	0.368	0.357	0.396	0.374	0.359	0.377	0.409	0.408	0.421	0.427	0.43	0.734	0.798	0.778	0.826	1.039	0.98	1.455	1.499	1.504	1.631	1.706	1.638
257.8	0.35	0.368	0.356	0.396	0.374	0.359	0.376	0.409	0.408	0.421	0.426	0.43	0.734	0.797	0.778	0.826	1.039	0.98	1.455	1.499	1.504	1.631	1.706	1.638
258	0.35	0.368	0.356	0.395	0.374	0.359	0.376	0.409	0.407	0.421	0.426	0.43	0.734	0.797	0.777	0.826	1.039	0.98	1.455	1.499	1.503	1.631	1.706	1.638
258.2	0.35	0.368	0.356	0.395	0.374	0.359	0.376	0.409	0.407	0.42	0.426	0.43	0.734	0.797	0.777	0.826	1.039	0.98	1.455	1.499	1.503	1.631	1.706	1.638
258.4	0.349	0.368	0.356	0.395	0.373	0.358	0.376	0.409	0.407	0.42	0.426	0.43	0.734	0.796	0.777	0.826	1.039	0.98	1.455	1.498	1.503	1.631	1.706	1.638
258.6	0.349	0.367	0.357	0.395	0.373	0.358	0.376	0.409	0.407	0.42	0.426	0.43	0.734	0.796	0.777	0.826	1.039	0.98	1.455	1.498	1.503	1.631	1.706	1.637
258.8	0.349	0.367	0.357	0.394	0.373	0.358	0.376	0.409	0.407	0.42	0.426	0.429	0.734	0.796	0.776	0.826	1.039	0.98	1.454	1.498	1.503	1.631	1.706	1.637
259	0.349	0.367	0.357	0.394	0.373	0.358	0.376	0.409	0.407	0.419	0.426	0.429	0.734	0.796	0.776	0.826	1.039	0.98	1.454	1.498	1.503	1.631	1.705	1.637
259.2	0.349	0.367	0.357	0.394	0.372	0.357	0.376	0.409	0.407	0.419	0.426	0.429	0.734	0.796	0.776	0.826	1.039	0.98	1.454	1.497	1.503	1.631	1.705	1.636
259.4	0.349	0.367	0.357	0.395	0.372	0.357	0.376	0.408	0.407	0.419	0.426	0.429	0.734	0.796	0.776	0.826	1.039	0.98	1.454	1.497	1.503	1.631	1.705	1.636
259.6	0.348	0.367	0.357	0.395	0.372	0.357	0.377	0.408	0.407	0.419	0.427	0.429	0.734	0.796	0.776	0.826	1.038	0.98	1.453	1.497	1.503	1.631	1.705	1.636
259.8	0.348	0.367	0.357	0.395	0.372	0.357	0.377	0.408	0.407	0.419	0.427	0.428	0.734	0.796	0.775	0.826	1.038	0.98	1.453	1.497	1.503	1.631	1.704	1.636
260	0.348	0.366	0.357	0.395	0.372	0.357	0.377	0.408	0.407	0.419	0.427	0.428	0.734	0.796	0.775	0.826	1.037	0.98	1.453	1.497	1.502	1.631	1.704	1.636
260.2	0.348	0.366	0.358	0.395	0.373	0.357	0.377	0.408	0.406	0.419	0.427	0.428	0.734	0.796	0.775	0.826	1.037	0.979	1.453	1.497	1.502	1.63	1.704	1.636
260.4	0.348	0.366	0.358	0.395	0.373	0.357	0.377	0.408	0.406	0.419	0.427	0.428	0.733	0.796	0.775	0.826	1.036	0.979	1.453	1.496	1.502	1.63	1.704	1.636
260.6	0.348	0.366	0.357	0.395	0.373	0.357	0.376	0.408	0.406	0.419	0.427	0.428	0.733	0.796	0.775	0.825	1.036	0.979	1.453	1.496	1.502	1.63	1.703	1.636
260.8	0.348	0.366	0.357	0.395	0.373	0.357	0.376	0.408	0.406	0.419	0.427	0.428	0.733	0.796	0.775	0.825	1.035	0.979	1.453	1.496	1.502	1.629	1.703	1.636
261	0.348	0.366	0.357	0.395	0.373	0.357	0.376	0.408	0.406	0.419	0.427	0.428	0.733	0.796	0.775	0.825	1.035	0.979	1.453	1.496	1.502	1.629	1.703	1.636
261.2	0.348	0.367	0.357	0.394	0.373	0.358	0.376	0.408	0.406	0.419	0.427	0.428	0.733	0.795	0.775	0.825	1.034	0.978	1.452	1.496	1.502	1.629	1.703	1.636
261.4	0.347	0.367	0.357	0.394	0.373	0.358	0.376	0.408	0.405	0.419	0.427	0.428	0.733	0.795	0.775	0.825	1.034	0.978	1.452	1.496	1.502	1.628	1.703	1.636
261.6	0.347	0.367	0.357	0.394	0.373	0.358	0.376	0.407	0.405	0.418	0.426	0.428	0.732	0.795	0.775	0.825	1.034	0.978	1.452	1.496	1.502	1.628	1.703	1.636
261.8	0.347	0.367	0.357	0.394	0.373	0.358	0.376	0.407	0.405	0.418	0.426	0.428	0.732	0.795	0.775	0.825	1.034	0.978	1.452	1.496	1.502	1.628	1.703	1.636
262	0.347	0.367	0.357	0.394	0.373	0.358	0.375	0.407	0.406	0.418	0.425	0.427	0.732	0.795	0.775	0.824	1.034	0.978	1.452	1.496	1.502	1.627	1.702	1.636
262.2	0.347	0.367	0.357	0.394	0.373	0.357	0.375	0.407	0.406	0.418	0.425	0.427	0.732	0.794	0.775	0.824	1.034	0.978	1.452	1.496	1.502	1.627	1.702	1.635
262.4	0.347	0.366	0.357	0.393	0.373	0.357	0.375	0.407	0.406	0.418	0.424	0.427	0.732	0.794	0.775	0.824	1.034	0.977	1.452	1.496	1.502	1.627	1.702	1.635
262.6	0.347	0.366	0.357	0.393	0.372	0.357	0.375	0.407	0.406	0.418	0.424	0.426	0.732	0.794	0.775	0.824	1.034	0.977	1.453	1.496	1.502	1.627	1.702	1.635
262.8	0.347	0.366	0.357	0.393	0.372	0.357	0.375	0.407	0.406	0.418	0.424	0.426	0.732	0.794	0.775	0.824	1.035	0.977	1.453	1.496	1.502	1.627	1.701	1.635
263	0.347	0.366	0.357	0.393	0.372	0.357	0.375	0.407	0.406	0.418	0.424	0.426	0.732	0.794	0.774	0.824	1.035	0.976	1.453	1.496	1.502	1.627	1.701	1.635
263.2	0.347	0.366	0.357	0.393	0.372	0.357	0.375	0.407	0.406	0.418	0.423	0.425	0.732	0.794	0.774	0.824	1.035	0.976	1.453	1.495	1.501	1.627	1.701	1.635
263.4	0.347	0.366	0.357	0.393	0.372	0.356	0.375	0.407	0.406	0.418	0.423	0.425	0.732	0.794	0.774	0.824	1.036	0.976	1.453	1.495	1.501	1.627	1.701	1.635
263.6	0.347	0.366	0.357	0.394	0.372	0.356	0.375	0.407	0.406	0.417	0.423	0.425	0.732	0.794	0.773	0.824	1.036	0.976	1.453	1.495	1.5	1.626	1.7	1.635
263.8	0.347	0.365	0.357	0.394	0.372	0.356	0.375	0.407	0.405	0.417	0.423	0.424	0.732	0.794	0.773	0.824	1.036	0.976	1.453	1.495	1.5	1.626	1.7	1.635
264	0.347	0.365	0.357	0.394	0.372	0.356	0.375	0.407	0.405	0.417	0.423	0.424	0.732	0.794	0.773	0.824	1.035	0.977	1.453	1.494	1.5	1.626	1.7	1.635
264.2	0.347	0.365	0.356	0.394	0.373	0.355	0.375	0.407	0.405	0.417	0.423	0.424	0.731	0.794	0.773	0.824	1.035	0.977	1.452	1.494	1.5	1.626	1.7	1.635
264.4	0.347	0.365	0.356	0.394	0.373	0.355	0.375	0.407	0.404	0.417	0.423	0.424	0.731	0.794	0.772	0.823	1.035	0.977	1.452	1.494	1.499	1.626	1.7	1.635
264.6	0.347	0.365	0.356	0.394	0.373	0.355	0.375	0.407	0.404	0.417	0.423	0.424	0.731	0.794	0.772	0.823	1.035	0.977	1.452	1.494	1.499	1.626	1.699	1.634
264.8	0.347	0.365	0.356	0.394	0.373	0.355	0.375	0.407	0.404	0.417	0.423	0.424	0.731	0.794	0.772	0.823	1.034	0.977	1.452	1.493	1.499	1.626	1.699	1.634
265	0.346	0.365	0.356	0.394	0.373	0.355	0.375	0.406	0.404	0.417	0.422	0.424	0.731	0.794	0.772	0.823	1.034	0.977	1.451	1.493	1.499	1.625	1.699	1.634
265.2	0.346	0.365	0.357	0.394	0.372	0.355	0.375	0.406	0.404	0.417	0.422	0.424	0.731	0.794	0.771	0.823	1.034	0.977	1.451	1.493	1.499	1.625	1.699	1.634
265.4	0.346	0.365	0.357	0.394	0.372	0.355	0.375	0.406	0.404	0.417	0.422	0.424	0.731	0.794	0.771	0.823	1.033	0.977	1.45	1.493	1.499	1.625	1.699	1.633
265.6	0.346	0.365	0.357	0.394	0.372	0.355	0.375	0.405	0.404	0.417	0.422	0.424	0.731	0.794	0.771	0.823	1.033	0.977	1.45	1.493	1.499	1.625	1.699	1.633
265.8	0.345	0.365	0.357	0.393	0.372	0.355	0.375	0.405	0.403	0.417	0.422	0.424	0.731	0.794	0.771	0.823	1.033	0.977	1.449	1.492	1.499	1.625	1.699	1.633
266	0.345	0.365	0.357	0.393	0.372	0.355	0.375	0.405	0.403	0.416	0.422	0.424	0.731	0.794	0.771	0.823	1.032	0.977	1.449	1.492	1.499	1.625	1.699	1.633
266.2	0.345	0.365	0.357	0.393	0.372	0.355	0.375	0.404	0.403	0.416	0.422	0.424	0.73	0.794	0.771	0.823	1.032	0.977	1.449	1.492	1.499	1.625	1.699	1.633
266.4	0.345	0.365	0.357	0.393	0.372	0.355	0.375	0.404	0.403	0.416	0.422	0.424	0.73	0.794	0.771	0.823	1.032	0.976	1.449	1.492	1.499	1.625	1.699	1.633
266.6	0.345	0.365	0.357	0.393	0.371	0.355	0.375	0.404	0.403	0.416	0.422	0.424	0.73	0.794	0.771	0.823	1.032	0.976	1.448	1.492	1.499	1.625	1.699	1.633
266.8	0.345	0.364	0.357	0.393	0.371	0.355	0.375	0.404	0.402	0.415	0.423	0.424	0.73	0.794	0.771	0.823	1.032	0.976	1.448	1.492	1.499	1.625	1.699	1.633
