# Supplementary material for: A CTP-dependent gating mechanism enables ParB spreading on DNA
Source: eLife. 2021 Aug 16;10:e69676. doi: 10.7554/eLife.69676 (PMC8367383; doi:10.7554/eLife.69676)
Supplement: Figure 6—figure supplement 2—source data 1. [file elife-69676-fig6-figsupp2-data1.zip › Figure6_figure_supplement2/BLI_CTP_titration_WT.csv]

0	-0.004	0.007	-0.033	-0.017	-0.013	0.005	0.008	0.003	0.002	0.007	0.006	-0.03	-0.003	0.006	-0.029	-0.01	0.009	0.007	0.007	-0.006	-0.006	0.004	-0.013	0.005
0.2	-0.003	0.007	-0.032	-0.016	-0.011	0.005	0.008	0.004	0.002	0.006	0.006	-0.029	-0.002	0.005	-0.027	-0.01	0.009	0.007	0.007	-0.006	-0.005	0.004	-0.013	0.005
0.4	-0.002	0.008	-0.03	-0.015	-0.009	0.004	0.008	0.005	0.003	0.006	0.005	-0.027	-0.002	0.005	-0.026	-0.009	0.01	0.007	0.007	-0.006	-0.005	0.004	-0.012	0.004
0.6	-0.001	0.009	-0.028	-0.014	-0.007	0.004	0.008	0.006	0.003	0.006	0.005	-0.026	-0.001	0.005	-0.024	-0.009	0.011	0.008	0.007	-0.005	-0.004	0.004	-0.012	0.004
0.8	0	0.009	-0.026	-0.013	-0.005	0.004	0.008	0.007	0.003	0.006	0.005	-0.024	-0.001	0.005	-0.022	-0.009	0.011	0.008	0.007	-0.005	-0.003	0.005	-0.012	0.003
1	0.001	0.01	-0.025	-0.011	-0.003	0.004	0.008	0.007	0.004	0.006	0.004	-0.022	0	0.004	-0.02	-0.009	0.012	0.008	0.007	-0.005	-0.003	0.005	-0.012	0.003
1.2	0.002	0.01	-0.023	-0.01	-0.001	0.004	0.008	0.008	0.004	0.006	0.004	-0.021	0	0.004	-0.018	-0.008	0.012	0.008	0.007	-0.004	-0.002	0.005	-0.011	0.002
1.4	0.003	0.011	-0.022	-0.009	0.001	0.004	0.008	0.008	0.004	0.005	0.004	-0.019	0.001	0.003	-0.017	-0.008	0.013	0.008	0.007	-0.004	-0.002	0.005	-0.011	0.002
1.6	0.004	0.011	-0.02	-0.008	0.002	0.004	0.008	0.009	0.005	0.005	0.004	-0.017	0.001	0.003	-0.015	-0.007	0.013	0.008	0.007	-0.003	-0.001	0.006	-0.011	0.002
1.8	0.004	0.011	-0.019	-0.006	0.003	0.004	0.008	0.009	0.005	0.005	0.004	-0.016	0.001	0.002	-0.014	-0.007	0.013	0.008	0.007	-0.003	-0.001	0.006	-0.011	0.002
2	0.005	0.011	-0.019	-0.005	0.004	0.004	0.008	0.009	0.005	0.005	0.004	-0.014	0.002	0.002	-0.013	-0.006	0.013	0.007	0.007	-0.002	-0.001	0.006	-0.011	0.002
2.2	0.005	0.011	-0.018	-0.004	0.004	0.004	0.008	0.009	0.005	0.006	0.004	-0.013	0.002	0.001	-0.012	-0.005	0.013	0.007	0.007	-0.002	-0.001	0.007	-0.011	0.002
2.4	0.005	0.011	-0.018	-0.003	0.004	0.004	0.007	0.009	0.005	0.006	0.004	-0.012	0.002	0.001	-0.011	-0.004	0.012	0.007	0.006	-0.001	-0.001	0.007	-0.011	0.002
2.6	0.005	0.011	-0.017	-0.002	0.004	0.004	0.007	0.008	0.005	0.006	0.004	-0.011	0.002	0	-0.01	-0.004	0.012	0.007	0.006	-0.001	-0.001	0.007	-0.011	0.001
2.8	0.005	0.011	-0.017	-0.002	0.004	0.005	0.007	0.008	0.004	0.006	0.005	-0.01	0.002	0	-0.009	-0.003	0.012	0.007	0.006	-0.001	-0.001	0.008	-0.01	0.001
3	0.005	0.011	-0.016	-0.001	0.004	0.005	0.006	0.008	0.004	0.006	0.005	-0.009	0.002	0	-0.009	-0.003	0.012	0.008	0.005	-0.001	-0.001	0.008	-0.01	0.001
3.2	0.006	0.011	-0.016	0	0.003	0.005	0.006	0.008	0.004	0.006	0.005	-0.008	0.002	0	-0.008	-0.002	0.011	0.008	0.005	-0.002	-0.002	0.008	-0.01	0.001
3.4	0.006	0.011	-0.016	0	0.003	0.005	0.006	0.007	0.004	0.007	0.006	-0.008	0.002	0	-0.007	-0.002	0.011	0.008	0.004	-0.002	-0.001	0.008	-0.009	0.001
3.6	0.006	0.011	-0.015	0	0.003	0.005	0.006	0.007	0.004	0.007	0.006	-0.007	0.002	0	-0.006	-0.001	0.011	0.008	0.004	-0.002	-0.001	0.008	-0.009	0.001
3.8	0.006	0.011	-0.015	0.001	0.002	0.005	0.006	0.007	0.004	0.007	0.007	-0.007	0.002	0	-0.006	-0.001	0.011	0.008	0.003	-0.002	-0.001	0.008	-0.008	0.001
4	0.006	0.01	-0.014	0.001	0.002	0.005	0.006	0.007	0.004	0.007	0.007	-0.006	0.003	0	-0.005	-0.001	0.011	0.008	0.003	-0.002	-0.001	0.009	-0.008	0.001
4.2	0.007	0.01	-0.013	0.001	0.002	0.005	0.006	0.007	0.004	0.008	0.007	-0.006	0.003	0	-0.004	0	0.011	0.008	0.003	-0.002	0	0.009	-0.007	0.001
4.4	0.007	0.01	-0.013	0.002	0.002	0.005	0.006	0.007	0.004	0.008	0.007	-0.006	0.003	0	-0.004	0	0.01	0.008	0.002	-0.002	0.001	0.009	-0.007	0.001
4.6	0.007	0.009	-0.012	0.002	0.002	0.005	0.006	0.007	0.004	0.008	0.007	-0.005	0.002	0.001	-0.003	0	0.01	0.007	0.002	-0.002	0.001	0.01	-0.006	0.001
4.8	0.007	0.009	-0.012	0.002	0.002	0.005	0.006	0.007	0.004	0.008	0.007	-0.005	0.002	0.001	-0.002	0	0.01	0.007	0.002	-0.002	0.002	0.01	-0.006	0.001
5	0.007	0.009	-0.011	0.002	0.002	0.005	0.006	0.007	0.004	0.008	0.007	-0.004	0.002	0.001	-0.002	0.001	0.01	0.007	0.002	-0.002	0.002	0.01	-0.006	0.001
5.2	0.007	0.008	-0.011	0.003	0.002	0.005	0.006	0.006	0.003	0.008	0.007	-0.004	0.002	0.001	-0.001	0.001	0.01	0.007	0.002	-0.001	0.002	0.01	-0.006	0.001
5.4	0.008	0.008	-0.01	0.003	0.003	0.005	0.006	0.006	0.003	0.009	0.006	-0.003	0.002	0.001	-0.001	0.001	0.01	0.007	0.002	-0.001	0.003	0.01	-0.005	0.001
5.6	0.008	0.008	-0.01	0.003	0.003	0.005	0.006	0.006	0.003	0.009	0.006	-0.002	0.002	0.001	-0.001	0.002	0.01	0.006	0.002	-0.001	0.003	0.011	-0.005	0.001
5.8	0.008	0.008	-0.009	0.003	0.003	0.004	0.006	0.006	0.003	0.009	0.006	-0.002	0.001	0.001	0	0.002	0.009	0.006	0.002	-0.001	0.003	0.011	-0.005	0.002
6	0.008	0.008	-0.009	0.003	0.004	0.004	0.006	0.006	0.003	0.009	0.006	-0.001	0.001	0.001	0	0.002	0.009	0.006	0.003	-0.001	0.003	0.011	-0.005	0.002
6.2	0.009	0.008	-0.008	0.003	0.004	0.004	0.006	0.006	0.002	0.009	0.006	-0.001	0.001	0.001	0	0.002	0.008	0.006	0.003	-0.001	0.003	0.011	-0.005	0.002
6.4	0.009	0.008	-0.008	0.003	0.004	0.004	0.006	0.006	0.002	0.009	0.006	0	0.001	0.001	0	0.002	0.008	0.006	0.003	-0.001	0.003	0.011	-0.005	0.002
6.6	0.009	0.008	-0.007	0.003	0.004	0.004	0.006	0.006	0.002	0.009	0.005	0	0.002	0	0	0.003	0.008	0.006	0.003	-0.001	0.002	0.012	-0.005	0.002
6.8	0.009	0.008	-0.007	0.003	0.004	0.004	0.006	0.005	0.002	0.009	0.005	0	0.002	0.001	0	0.003	0.008	0.006	0.003	-0.001	0.002	0.012	-0.005	0.003
7	0.009	0.008	-0.007	0.003	0.004	0.004	0.006	0.005	0.002	0.009	0.005	0	0.002	0.001	0	0.002	0.007	0.006	0.003	-0.001	0.002	0.011	-0.005	0.003
7.2	0.009	0.008	-0.007	0.003	0.004	0.004	0.006	0.005	0.003	0.009	0.005	0	0.002	0.001	0	0.002	0.007	0.006	0.003	-0.001	0.002	0.011	-0.005	0.003
7.4	0.009	0.008	-0.007	0.004	0.004	0.004	0.006	0.005	0.003	0.009	0.005	0	0.002	0.001	0	0.002	0.007	0.006	0.003	0	0.002	0.011	-0.005	0.003
7.6	0.009	0.008	-0.007	0.004	0.004	0.004	0.006	0.005	0.003	0.009	0.005	0	0.002	0.001	-0.001	0.002	0.007	0.005	0.003	0	0.002	0.01	-0.005	0.003
7.8	0.009	0.009	-0.007	0.004	0.004	0.005	0.006	0.005	0.003	0.008	0.005	0	0.002	0.001	-0.001	0.002	0.007	0.005	0.003	0	0.002	0.009	-0.005	0.003
8	0.009	0.008	-0.007	0.004	0.004	0.005	0.007	0.005	0.003	0.008	0.005	0	0.002	0.001	-0.001	0.002	0.007	0.005	0.004	0	0.002	0.009	-0.005	0.003
8.2	0.008	0.008	-0.007	0.004	0.004	0.005	0.006	0.005	0.003	0.008	0.005	0	0.002	0.001	0	0.002	0.007	0.005	0.004	0	0.002	0.009	-0.005	0.002
8.4	0.008	0.008	-0.007	0.004	0.004	0.005	0.006	0.005	0.003	0.008	0.005	0.001	0.002	0.001	0	0.002	0.007	0.005	0.004	0	0.003	0.008	-0.004	0.002
8.6	0.008	0.008	-0.007	0.004	0.004	0.005	0.006	0.005	0.003	0.008	0.005	0.001	0.002	0.001	0	0.002	0.006	0.004	0.004	0	0.003	0.008	-0.004	0.002
8.8	0.008	0.008	-0.006	0.004	0.003	0.005	0.006	0.005	0.003	0.007	0.005	0.001	0.002	0.001	0	0.002	0.006	0.004	0.004	0	0.003	0.008	-0.004	0.002
9	0.007	0.008	-0.006	0.004	0.003	0.005	0.006	0.005	0.003	0.007	0.005	0.001	0.001	0.001	0.001	0.002	0.006	0.004	0.004	0	0.003	0.008	-0.004	0.001
9.2	0.007	0.008	-0.006	0.004	0.003	0.005	0.006	0.005	0.003	0.007	0.005	0.002	0.001	0.001	0.001	0.003	0.006	0.004	0.004	0	0.003	0.008	-0.004	0.001
9.4	0.008	0.008	-0.006	0.004	0.004	0.005	0.006	0.005	0.003	0.007	0.004	0.002	0.001	0.001	0.001	0.003	0.006	0.004	0.003	0.001	0.003	0.008	-0.004	0.001
9.6	0.008	0.008	-0.005	0.004	0.004	0.005	0.006	0.005	0.002	0.007	0.004	0.002	0.001	0.002	0	0.004	0.006	0.004	0.003	0	0.003	0.008	-0.004	0
9.8	0.008	0.009	-0.005	0.004	0.004	0.004	0.006	0.005	0.002	0.007	0.004	0.002	0	0.002	0	0.004	0.006	0.004	0.003	0	0.003	0.008	-0.003	0
10	0.008	0.009	-0.004	0.004	0.004	0.004	0.006	0.005	0.002	0.007	0.004	0.003	0.001	0.002	0	0.004	0.005	0.003	0.003	0	0.003	0.008	-0.003	0.001
10.2	0.008	0.009	-0.004	0.004	0.004	0.004	0.006	0.004	0.002	0.007	0.004	0.003	0.001	0.002	0	0.004	0.005	0.003	0.003	0	0.003	0.008	-0.003	0.001
10.4	0.008	0.009	-0.004	0.004	0.004	0.004	0.006	0.004	0.002	0.007	0.004	0.003	0.001	0.002	0	0.005	0.005	0.003	0.002	0	0.003	0.008	-0.003	0.001
10.6	0.008	0.009	-0.004	0.004	0.004	0.004	0.006	0.004	0.002	0.007	0.004	0.003	0	0.002	-0.001	0.005	0.005	0.003	0.002	0	0.003	0.008	-0.003	0.001
10.8	0.008	0.008	-0.003	0.004	0.004	0.004	0.006	0.004	0.002	0.007	0.004	0.003	0	0.002	-0.001	0.005	0.004	0.003	0.002	0	0.003	0.008	-0.003	0.001
11	0.007	0.008	-0.003	0.005	0.004	0.004	0.006	0.004	0.001	0.007	0.004	0.004	0	0.002	-0.001	0.004	0.004	0.003	0.002	0	0.003	0.008	-0.003	0.001
11.2	0.007	0.008	-0.003	0.005	0.004	0.004	0.006	0.004	0.001	0.007	0.004	0.004	0	0.002	-0.001	0.004	0.004	0.003	0.001	0	0.003	0.008	-0.003	0.001
11.4	0.007	0.008	-0.003	0.005	0.004	0.004	0.006	0.004	0.001	0.007	0.004	0.004	0	0.002	-0.001	0.004	0.004	0.003	0.002	0	0.003	0.008	-0.003	0.001
11.6	0.007	0.008	-0.003	0.005	0.004	0.004	0.006	0.004	0.001	0.007	0.004	0.004	0	0.001	0	0.004	0.003	0.003	0.002	0	0.003	0.007	-0.003	0.002
11.8	0.007	0.008	-0.002	0.005	0.004	0.004	0.006	0.004	0.002	0.007	0.004	0.005	0	0.001	0	0.004	0.003	0.003	0.002	0	0.003	0.007	-0.003	0.002
12	0.007	0.007	-0.002	0.005	0.004	0.004	0.005	0.004	0.002	0.007	0.004	0.005	0	0.001	0	0.003	0.003	0.003	0.002	0.001	0.003	0.007	-0.003	0.002
12.2	0.007	0.007	-0.002	0.005	0.004	0.003	0.005	0.004	0.002	0.007	0.004	0.005	0	0	0	0.003	0.003	0.003	0.002	0.001	0.004	0.006	-0.003	0.002
12.4	0.007	0.007	-0.002	0.005	0.004	0.003	0.005	0.004	0.001	0.007	0.004	0.005	0	0	0.001	0.003	0.003	0.003	0.002	0.001	0.004	0.006	-0.003	0.002
12.6	0.007	0.007	-0.002	0.005	0.004	0.003	0.005	0.004	0.001	0.007	0.004	0.005	0	0	0.001	0.003	0.003	0.003	0.002	0.002	0.004	0.005	-0.003	0.002
12.8	0.007	0.007	-0.002	0.005	0.004	0.003	0.006	0.004	0.001	0.007	0.004	0.005	0	0	0.001	0.003	0.003	0.003	0.002	0.002	0.004	0.005	-0.003	0.002
13	0.007	0.007	-0.001	0.005	0.004	0.003	0.006	0.004	0.001	0.007	0.004	0.004	-0.001	0	0.001	0.003	0.003	0.003	0.002	0.002	0.004	0.005	-0.003	0.002
13.2	0.008	0.008	-0.001	0.005	0.004	0.003	0.006	0.005	0.001	0.007	0.004	0.004	-0.001	0	0.001	0.003	0.003	0.003	0.002	0.002	0.004	0.005	-0.003	0.002
13.4	0.008	0.008	-0.001	0.004	0.004	0.003	0.006	0.004	0.001	0.007	0.004	0.004	-0.001	0	0	0.003	0.004	0.003	0.002	0.002	0.004	0.005	-0.003	0.001
13.6	0.008	0.008	-0.001	0.004	0.005	0.003	0.006	0.004	0.001	0.007	0.004	0.004	-0.001	0	0	0.003	0.004	0.003	0.002	0.002	0.004	0.005	-0.003	0.001
13.8	0.008	0.007	-0.001	0.004	0.005	0.003	0.006	0.004	0.001	0.006	0.004	0.004	-0.001	0	0	0.003	0.004	0.003	0.002	0.002	0.004	0.005	-0.003	0.002
14	0.007	0.007	-0.001	0.004	0.005	0.003	0.006	0.004	0.001	0.006	0.004	0.004	-0.001	0	0	0.003	0.004	0.003	0.002	0.002	0.003	0.005	-0.003	0.002
14.2	0.007	0.007	-0.001	0.004	0.006	0.003	0.006	0.004	0.001	0.005	0.004	0.003	-0.001	0.001	0	0.003	0.004	0.003	0.002	0.002	0.003	0.005	-0.003	0.002
14.4	0.007	0.007	0	0.004	0.006	0.004	0.006	0.004	0	0.005	0.003	0.003	-0.001	0.001	0	0.003	0.003	0.003	0.002	0.001	0.003	0.005	-0.003	0.002
14.6	0.007	0.007	0	0.004	0.005	0.004	0.006	0.004	0	0.005	0.003	0.003	-0.001	0.001	0	0.003	0.003	0.003	0.002	0.001	0.003	0.005	-0.003	0.002
14.8	0.007	0.007	0	0.003	0.005	0.004	0.006	0.004	0	0.005	0.003	0.003	0	0.002	0.001	0.003	0.003	0.003	0.002	0	0.003	0.005	-0.003	0.002
15	0.007	0.007	0	0.003	0.005	0.004	0.005	0.004	0	0.004	0.003	0.003	0	0.002	0.001	0.003	0.003	0.003	0.002	0	0.003	0.005	-0.003	0.002
15.2	0.006	0.006	0.001	0.003	0.005	0.004	0.005	0.003	0.001	0.004	0.003	0.003	0	0.002	0.001	0.003	0.002	0.003	0.002	0	0.003	0.005	-0.003	0.002
15.4	0.006	0.006	0.001	0.003	0.005	0.004	0.005	0.003	0.001	0.004	0.003	0.003	0	0.003	0.001	0.002	0.002	0.003	0.002	0	0.003	0.005	-0.003	0.002
15.6	0.006	0.006	0.001	0.003	0.004	0.004	0.005	0.003	0.001	0.004	0.003	0.003	0	0.003	0.001	0.002	0.002	0.003	0.002	0	0.003	0.005	-0.003	0.002
15.8	0.006	0.006	0.001	0.002	0.004	0.004	0.005	0.003	0.001	0.004	0.003	0.003	0	0.003	0.002	0.002	0.002	0.003	0.002	0	0.003	0.005	-0.002	0.002
16	0.005	0.006	0.001	0.002	0.004	0.004	0.005	0.003	0.001	0.004	0.003	0.003	0.001	0.003	0.002	0.003	0.002	0.002	0.001	0	0.004	0.005	-0.002	0.002
16.2	0.005	0.005	0	0.002	0.004	0.003	0.005	0.003	0.001	0.004	0.003	0.003	0	0.003	0.002	0.003	0.002	0.002	0.001	0.001	0.003	0.005	-0.002	0.002
16.4	0.005	0.005	0	0.003	0.003	0.003	0.005	0.003	0.001	0.004	0.003	0.003	0	0.003	0.001	0.003	0.002	0.002	0.001	0.001	0.003	0.005	-0.002	0.002
16.6	0.005	0.005	0	0.003	0.003	0.003	0.005	0.004	0.001	0.004	0.003	0.003	0	0.002	0.001	0.003	0.002	0.002	0.001	0.001	0.003	0.005	-0.002	0.001
16.8	0.005	0.005	0	0.003	0.003	0.002	0.005	0.004	0.001	0.004	0.003	0.003	0	0.002	0.001	0.003	0.002	0.001	0.001	0.001	0.003	0.005	-0.002	0.001
17	0.005	0.005	0	0.003	0.003	0.002	0.005	0.004	0.001	0.004	0.003	0.003	0	0.002	0.001	0.003	0.002	0.001	0.001	0.002	0.002	0.004	-0.002	0.001
17.2	0.005	0.005	0	0.003	0.003	0.002	0.005	0.003	0.001	0.004	0.003	0.003	0	0.002	0.001	0.003	0.002	0.001	0.001	0.002	0.002	0.004	-0.002	0.001
17.4	0.004	0.005	0	0.003	0.003	0.002	0.005	0.003	0.001	0.004	0.003	0.003	0	0.002	0.001	0.003	0.002	0.001	0.001	0.002	0.002	0.004	-0.003	0.001
17.6	0.004	0.005	0	0.003	0.003	0.002	0.004	0.003	0.001	0.004	0.003	0.003	0	0.002	0.001	0.003	0.002	0.001	0.001	0.002	0.002	0.004	-0.003	0.001
17.8	0.004	0.005	-0.001	0.003	0.003	0.001	0.004	0.003	0.001	0.004	0.003	0.003	0	0.002	0.001	0.003	0.002	0.001	0.001	0.002	0.002	0.003	-0.004	0.001
18	0.004	0.005	0	0.003	0.004	0.001	0.004	0.003	0.001	0.004	0.003	0.003	-0.001	0.002	0	0.003	0.002	0.001	0	0.001	0.002	0.003	-0.004	0.001
18.2	0.003	0.005	0	0.003	0.004	0.001	0.003	0.003	0.001	0.004	0.003	0.003	-0.001	0.002	0	0.003	0.002	0.001	0	0.001	0.001	0.003	-0.004	0.001
18.4	0.003	0.005	0	0.004	0.004	0.001	0.003	0.003	0.001	0.004	0.003	0.003	-0.001	0.002	0	0.003	0.001	0.001	0	0.001	0.001	0.003	-0.005	0.001
18.6	0.003	0.005	0	0.004	0.003	0.001	0.003	0.003	0.001	0.004	0.002	0.002	-0.001	0.002	0	0.003	0.002	0.001	0	0	0.001	0.002	-0.005	0.001
18.8	0.003	0.004	0.001	0.004	0.003	0.002	0.002	0.002	0.001	0.004	0.002	0.002	-0.001	0.003	0	0.003	0.001	0.001	0	0	0.001	0.002	-0.005	0.001
19	0.003	0.004	0.001	0.003	0.003	0.002	0.002	0.002	0.001	0.004	0.002	0.002	-0.001	0.003	0	0.002	0.001	0.001	0	0	0.001	0.002	-0.005	0.001
19.2	0.003	0.004	0.001	0.003	0.003	0.002	0.001	0.002	0.001	0.003	0.002	0.002	-0.001	0.003	0	0.002	0.001	0.001	0	0	0.002	0.002	-0.005	0.001
19.4	0.003	0.004	0.001	0.003	0.003	0.002	0.001	0.002	0.001	0.003	0.002	0.001	-0.001	0.003	0	0.002	0.001	0.001	0	0	0.002	0.003	-0.005	0.001
19.6	0.003	0.004	0.001	0.003	0.003	0.002	0.001	0.002	0.002	0.003	0.002	0.001	-0.001	0.003	0	0.002	0.001	0.001	0	0	0.002	0.003	-0.005	0.001
19.8	0.003	0.003	0.001	0.003	0.003	0.001	0	0.002	0.002	0.003	0.002	0.001	-0.001	0.002	0	0.002	0.001	0.001	0	0	0.002	0.003	-0.005	0.001
20	0.003	0.003	0.001	0.003	0.003	0.001	0	0.002	0.002	0.002	0.002	0.001	0	0.002	0	0.002	0.001	0	0	0	0.002	0.003	-0.004	0.001
20.2	0.003	0.003	0.001	0.003	0.003	0.001	0	0.002	0.002	0.002	0.002	0.001	0	0.002	0	0.001	0.001	0	0	0	0.002	0.003	-0.004	0.001
20.4	0.003	0.003	0.001	0.003	0.003	0.001	0	0.002	0.002	0.002	0.002	0.001	0	0.002	0	0.001	0.001	0	0	0	0.002	0.003	-0.004	0
20.6	0.003	0.003	0.001	0.003	0.003	0.001	0	0.002	0.003	0.001	0.001	0.001	0	0.002	0	0.001	0.001	0	0	0.001	0.002	0.003	-0.003	0
20.8	0.003	0.004	0.001	0.002	0.003	0.001	0.001	0.001	0.003	0.001	0.001	0.001	0	0.002	0	0.001	0.001	0	0	0.001	0.001	0.003	-0.003	0
21	0.004	0.004	0.001	0.002	0.003	0.001	0.001	0.001	0.003	0.001	0.001	0.002	0	0.002	0.001	0.001	0.001	0	0	0.001	0.001	0.003	-0.003	0
21.2	0.004	0.004	0.001	0.002	0.003	0.001	0.002	0.001	0.003	0.001	0.001	0.002	0	0.002	0.001	0.001	0.001	0	0	0.001	0.001	0.002	-0.002	0
21.4	0.004	0.004	0.001	0.002	0.002	0.001	0.002	0.001	0.004	0.001	0.001	0.002	0	0.001	0.001	0.002	0.001	0.001	0	0.002	0.001	0.002	-0.002	0
21.6	0.003	0.004	0.001	0.002	0.002	0.001	0.002	0.001	0.003	0.001	0.001	0.002	0	0.001	0.001	0.002	0.001	0.001	0	0.002	0.001	0.002	-0.002	0
21.8	0.003	0.004	0.001	0.002	0.002	0.001	0.003	0.001	0.003	0.001	0.001	0.002	0	0.001	0.001	0.002	0.001	0.001	0	0.002	0.001	0.002	-0.002	0
22	0.003	0.005	0.001	0.002	0.002	0.001	0.003	0.001	0.003	0.001	0.001	0.003	0	0.001	0.001	0.002	0.001	0.001	-0.001	0.002	0.001	0.001	-0.002	0
22.2	0.003	0.004	0.001	0.002	0.002	0.001	0.003	0.002	0.003	0.002	0.001	0.003	0	0.001	0.002	0.001	0.001	0.001	-0.001	0.002	0.001	0.001	-0.002	0
22.4	0.003	0.004	0.001	0.002	0.002	0.001	0.003	0.002	0.003	0.002	0.001	0.003	0	0.001	0.002	0.001	0.001	0.001	-0.001	0.002	0.001	0.001	-0.002	0.001
22.6	0.003	0.004	0	0.001	0.002	0	0.003	0.002	0.003	0.002	0.001	0.003	0	0.001	0.001	0.001	0.001	0.001	-0.001	0.002	0.002	0.001	-0.003	0.001
22.8	0.003	0.004	0	0.001	0.002	0	0.003	0.002	0.002	0.002	0.001	0.003	0	0.001	0.001	0.001	0.001	0.001	-0.001	0.001	0.002	0.001	-0.003	0.001
23	0.003	0.004	0	0.001	0.002	0	0.003	0.002	0.002	0.002	0.001	0.002	0	0.001	0.001	0	0.001	0.001	0	0.001	0.002	0.001	-0.003	0.001
23.2	0.003	0.003	0	0.001	0.002	0	0.003	0.002	0.002	0.003	0.001	0.002	0	0.001	0.001	0	0.001	0.001	0	0.001	0.002	0	-0.003	0.001
23.4	0.003	0.003	0	0	0.002	0	0.003	0.002	0.001	0.002	0.001	0.002	0	0.001	0.001	0	0.001	0.001	0	0	0.002	0	-0.003	0.002
23.6	0.003	0.003	0	0	0.002	0	0.002	0.002	0.001	0.002	0.001	0.001	-0.001	0.001	0	0	0.001	0.001	0	0	0.001	0	-0.003	0.002
23.8	0.003	0.002	0	0	0.002	0	0.002	0.001	0.001	0.002	0	0.001	-0.001	0.001	0	0	0.001	0.001	0	0	0.001	0	-0.003	0.002
24	0.003	0.002	0	0	0.002	0	0.001	0.001	0.001	0.002	0	0.001	-0.001	0.001	0	0	0.001	0.001	0	0	0.001	0	-0.002	0.002
24.2	0.003	0.002	0	0	0.002	0	0.001	0.001	0.001	0.002	0	0.001	-0.001	0.001	-0.001	0	0.001	0	0	0	0.001	0	-0.002	0.001
24.4	0.002	0.002	0	0	0.002	0	0.001	0.001	0.001	0.002	0	0.001	-0.001	0.001	-0.001	0	0.001	0	0	0	0.001	0.001	-0.002	0.001
24.6	0.002	0.002	0	0	0.002	0	0.001	0.001	0.001	0.002	0	0.001	-0.001	0.001	-0.001	0	0.001	0	0	0	0.001	0.001	-0.001	0.001
24.8	0.002	0.001	0	0	0.002	0	0.001	0.001	0.001	0.001	0	0.001	-0.001	0.001	-0.001	0	0.001	0	-0.001	0	0	0.001	-0.001	0.001
25	0.002	0.001	0	0	0.002	0	0.001	0.001	0.001	0.001	0	0	-0.001	0.002	-0.001	0	0.001	0	-0.001	0	0	0.001	-0.001	0
25.2	0.002	0.001	0	0	0.002	0	0.001	0.001	0.001	0.001	0	0	0	0.002	-0.001	0	0.001	0	-0.001	0	0	0.001	-0.001	0
25.4	0.002	0.001	0	0.001	0.002	0.001	0.001	0.001	0.001	0.001	0	0	0	0.002	-0.001	0	0.001	0	-0.001	0	0.001	0.001	0	0
25.6	0.002	0.001	0	0.001	0.002	0.001	0.001	0.001	0.001	0.001	0.001	0	0	0.002	-0.001	0	0.001	0	-0.002	0	0.001	0.001	0	0
25.8	0.002	0.001	0	0.001	0.002	0.001	0.001	0.001	0.001	0.002	0.001	0.001	0	0.002	-0.001	0	0.001	0	-0.002	0	0.001	0	0	0
26	0.002	0.001	0.001	0	0.002	0.001	0.001	0.001	0.001	0.002	0.001	0.001	0	0.002	-0.001	-0.001	0.001	-0.001	-0.002	0	0.001	0	0	0
26.2	0.002	0.002	0.001	0	0.002	0.001	0.001	0.002	0.001	0.002	0.001	0.001	0	0.002	0	-0.001	0.001	-0.001	-0.002	0	0.001	0	-0.001	0
26.4	0.002	0.002	0.001	0	0.001	0	0.001	0.001	0.001	0.002	0.001	0.001	0	0.002	0	-0.001	0.001	-0.001	-0.002	0	0.001	0	-0.001	0
26.6	0.001	0.002	0.001	0	0.001	0	0.001	0.001	0.001	0.002	0.001	0.001	0	0.001	0	-0.001	0.001	-0.001	-0.001	0	0.001	0	-0.001	0
26.8	0.001	0.001	0.001	0	0.001	0	0.001	0.001	0.001	0.002	0.001	0.001	0	0.001	0	-0.001	0.001	-0.001	-0.001	0	0.001	-0.001	-0.001	0
27	0.001	0.001	0.001	0	0	0	0.001	0.001	0.001	0.001	0	0.001	0	0.001	0	0	0.001	-0.001	-0.001	0	0.001	-0.001	-0.001	0
27.2	0.001	0.001	0.001	0	0	0	0.001	0	0.001	0.001	0	0	-0.001	0.001	0	0	0.001	-0.001	-0.001	0	0.001	-0.001	-0.001	0
27.4	0	0	0.001	0	0	0	0.001	0	0.001	0.001	0	0	-0.001	0	0	0	0.001	-0.001	0	0	0.001	-0.001	0	0
27.6	0	0	0	0	0	0	0	0	0.001	0.001	0	0	-0.001	0	0	0	0.001	-0.001	0	0	0.001	-0.001	0	0
27.8	0	0	0	0	0	0	0	0	0	0	-0.001	0	-0.001	0	0	0	0	0	0	0	0.001	0	0	0
28	0	-0.001	0	0	0	0	0	0	0	0	-0.001	0	-0.001	0	0	0	0	0	0	0	0	0	0	0
28.2	0	-0.001	0	0	0	0	0	0	0	0	-0.001	0	-0.001	0	0	0	0	0	0	0	0	0	0	0
28.4	0	-0.001	0	0	0	0	0	0	0	0	-0.001	0	0	0	0	0	0	0	0	0	0	0	0	0
28.6	0	-0.001	0	0	0	0	0	0	0	-0.001	0	0	0	0	0	0	0	0	0	0	0	0.001	0	0
28.8	0	-0.001	0	0	0	0	0	0	0	-0.001	0	0	0	0	0	0	0	0	0	0	-0.001	0.001	0	0
29	0	0	0	0	0	0	0	0	0	-0.001	0	0	0.001	0	0	0	0	0.001	0	0	-0.001	0.001	0	0
29.2	0	0	-0.001	0	0	0	0	0	-0.001	-0.001	0	0	0.001	0	0	0	-0.001	0.001	0	0	-0.001	0	0	0
29.4	0	0	-0.001	0	0	0	0	0	-0.001	-0.001	0.001	-0.001	0.001	0	0.001	0	-0.001	0.001	0	0	-0.001	0	0	0
29.6	0	0.001	-0.001	-0.001	0	0	0	0	-0.001	0	0.001	-0.001	0.001	0	0.001	0	-0.001	0.001	0	0	-0.001	0	0	0
29.8	0	0.001	-0.001	-0.001	0	0	-0.001	0	-0.001	0	0.001	-0.001	0.001	0	0.001	0	-0.001	0	0	0	-0.001	0	0	0
30	0	0	0	0	0	0	0	0	0	0	0	0	0	0	0	0	0	0	0	0	0	0	0	0
30.2	0.027	0.029	0.03	0.029	0.034	0.035	0.03	0.031	0.033	0.026	0.029	0.03	0.025	0.024	0.029	0.02	0.023	0.023	0.026	0.031	0.028	0.022	0.019	0.022
30.4	0.057	0.063	0.065	0.062	0.072	0.076	0.064	0.067	0.071	0.057	0.064	0.065	0.054	0.052	0.063	0.044	0.051	0.051	0.056	0.068	0.061	0.049	0.043	0.05
30.6	0.091	0.101	0.104	0.099	0.114	0.119	0.101	0.106	0.112	0.092	0.102	0.104	0.088	0.084	0.101	0.073	0.083	0.083	0.091	0.109	0.099	0.08	0.072	0.082
30.8	0.127	0.142	0.147	0.138	0.159	0.166	0.141	0.148	0.156	0.13	0.144	0.146	0.125	0.12	0.142	0.105	0.118	0.118	0.129	0.155	0.141	0.115	0.104	0.119
31	0.164	0.184	0.192	0.179	0.205	0.214	0.183	0.192	0.201	0.169	0.188	0.189	0.165	0.158	0.186	0.14	0.156	0.157	0.17	0.204	0.187	0.154	0.14	0.159
31.2	0.202	0.227	0.238	0.221	0.251	0.263	0.225	0.236	0.247	0.209	0.233	0.233	0.206	0.199	0.231	0.178	0.195	0.197	0.213	0.255	0.235	0.196	0.179	0.202
31.4	0.239	0.27	0.284	0.261	0.296	0.31	0.267	0.28	0.291	0.249	0.277	0.277	0.248	0.239	0.277	0.217	0.235	0.239	0.257	0.307	0.285	0.24	0.22	0.247
31.6	0.274	0.311	0.328	0.3	0.338	0.354	0.306	0.321	0.333	0.287	0.32	0.319	0.29	0.28	0.321	0.256	0.275	0.28	0.301	0.36	0.335	0.285	0.263	0.293
31.8	0.306	0.349	0.369	0.336	0.376	0.394	0.342	0.359	0.371	0.323	0.36	0.357	0.331	0.319	0.362	0.295	0.314	0.321	0.345	0.411	0.384	0.33	0.306	0.339
32	0.334	0.383	0.406	0.367	0.408	0.428	0.373	0.392	0.403	0.355	0.396	0.39	0.368	0.355	0.399	0.332	0.35	0.359	0.386	0.458	0.431	0.374	0.349	0.384
32.2	0.356	0.41	0.437	0.391	0.433	0.454	0.398	0.418	0.428	0.381	0.425	0.417	0.401	0.386	0.43	0.367	0.383	0.393	0.424	0.5	0.473	0.416	0.39	0.426
32.4	0.375	0.433	0.463	0.411	0.454	0.476	0.419	0.441	0.45	0.402	0.45	0.441	0.43	0.415	0.457	0.397	0.411	0.424	0.459	0.54	0.513	0.455	0.429	0.465
32.6	0.392	0.454	0.487	0.429	0.472	0.494	0.438	0.461	0.469	0.422	0.473	0.462	0.457	0.44	0.483	0.426	0.438	0.453	0.493	0.578	0.551	0.493	0.467	0.503
32.8	0.407	0.472	0.508	0.444	0.488	0.511	0.455	0.479	0.487	0.439	0.493	0.48	0.483	0.465	0.506	0.452	0.464	0.481	0.527	0.615	0.589	0.531	0.504	0.54
33	0.42	0.489	0.527	0.457	0.503	0.526	0.47	0.496	0.503	0.454	0.511	0.497	0.507	0.487	0.528	0.477	0.488	0.507	0.56	0.651	0.626	0.568	0.541	0.576
33.2	0.433	0.505	0.544	0.469	0.516	0.54	0.483	0.51	0.518	0.468	0.528	0.512	0.529	0.508	0.548	0.501	0.511	0.531	0.592	0.686	0.662	0.604	0.577	0.61
33.4	0.445	0.519	0.56	0.481	0.529	0.554	0.496	0.525	0.531	0.481	0.544	0.526	0.55	0.528	0.567	0.523	0.534	0.555	0.625	0.72	0.697	0.64	0.613	0.644
33.6	0.457	0.533	0.575	0.492	0.541	0.567	0.508	0.538	0.544	0.493	0.559	0.54	0.571	0.548	0.585	0.544	0.555	0.577	0.657	0.754	0.731	0.675	0.648	0.677
33.8	0.468	0.546	0.589	0.502	0.553	0.579	0.519	0.551	0.557	0.505	0.573	0.554	0.59	0.567	0.602	0.565	0.576	0.599	0.689	0.787	0.765	0.71	0.682	0.709
34	0.479	0.558	0.603	0.512	0.565	0.591	0.53	0.564	0.569	0.516	0.587	0.567	0.609	0.585	0.618	0.586	0.597	0.62	0.72	0.82	0.798	0.745	0.716	0.74
34.2	0.49	0.57	0.616	0.522	0.576	0.602	0.541	0.576	0.581	0.527	0.6	0.58	0.627	0.602	0.634	0.606	0.617	0.641	0.752	0.852	0.831	0.779	0.75	0.771
34.4	0.5	0.582	0.628	0.532	0.587	0.613	0.551	0.587	0.592	0.538	0.613	0.592	0.645	0.62	0.649	0.626	0.637	0.661	0.783	0.884	0.863	0.812	0.784	0.802
34.6	0.51	0.592	0.64	0.541	0.598	0.624	0.56	0.599	0.604	0.548	0.626	0.604	0.662	0.636	0.664	0.645	0.656	0.68	0.813	0.915	0.895	0.845	0.817	0.832
34.8	0.519	0.602	0.651	0.55	0.608	0.634	0.569	0.61	0.614	0.558	0.638	0.615	0.678	0.652	0.679	0.664	0.675	0.699	0.843	0.946	0.926	0.877	0.849	0.861
35	0.528	0.612	0.661	0.558	0.618	0.643	0.578	0.62	0.625	0.567	0.649	0.625	0.694	0.668	0.694	0.682	0.694	0.718	0.873	0.976	0.957	0.909	0.881	0.89
35.2	0.536	0.622	0.671	0.566	0.627	0.653	0.587	0.63	0.635	0.576	0.66	0.636	0.709	0.683	0.708	0.701	0.712	0.736	0.903	1.006	0.987	0.939	0.913	0.919
35.4	0.544	0.631	0.681	0.574	0.636	0.662	0.595	0.64	0.644	0.584	0.671	0.646	0.724	0.698	0.721	0.719	0.729	0.754	0.932	1.035	1.016	0.97	0.943	0.947
35.6	0.551	0.64	0.69	0.582	0.645	0.67	0.603	0.649	0.653	0.593	0.68	0.655	0.738	0.712	0.734	0.736	0.746	0.772	0.96	1.064	1.045	0.999	0.974	0.975
35.8	0.558	0.648	0.698	0.589	0.653	0.678	0.61	0.658	0.662	0.601	0.69	0.664	0.752	0.725	0.747	0.754	0.763	0.789	0.988	1.092	1.073	1.028	1.004	1.002
36	0.565	0.656	0.706	0.597	0.661	0.685	0.618	0.666	0.67	0.609	0.698	0.673	0.766	0.738	0.76	0.771	0.779	0.806	1.016	1.12	1.101	1.057	1.033	1.03
36.2	0.571	0.664	0.714	0.603	0.668	0.692	0.625	0.674	0.677	0.616	0.707	0.682	0.779	0.751	0.772	0.788	0.795	0.823	1.043	1.147	1.128	1.085	1.062	1.057
36.4	0.578	0.671	0.721	0.61	0.675	0.699	0.632	0.682	0.685	0.623	0.715	0.69	0.792	0.763	0.784	0.804	0.811	0.84	1.069	1.174	1.154	1.113	1.09	1.084
36.6	0.584	0.678	0.727	0.617	0.681	0.705	0.639	0.689	0.691	0.63	0.722	0.698	0.804	0.776	0.795	0.82	0.827	0.856	1.095	1.199	1.18	1.14	1.118	1.11
36.8	0.59	0.685	0.733	0.623	0.687	0.711	0.645	0.696	0.698	0.636	0.73	0.705	0.816	0.787	0.807	0.835	0.842	0.871	1.12	1.225	1.206	1.167	1.145	1.136
37	0.596	0.692	0.739	0.629	0.693	0.717	0.651	0.702	0.704	0.643	0.737	0.713	0.828	0.799	0.818	0.85	0.857	0.887	1.145	1.249	1.231	1.193	1.172	1.161
37.2	0.603	0.698	0.744	0.634	0.699	0.722	0.657	0.708	0.71	0.649	0.743	0.72	0.839	0.81	0.829	0.865	0.872	0.902	1.17	1.274	1.255	1.219	1.198	1.187
37.4	0.609	0.704	0.749	0.64	0.704	0.727	0.662	0.714	0.716	0.655	0.75	0.726	0.85	0.821	0.839	0.879	0.887	0.916	1.195	1.298	1.279	1.245	1.224	1.211
37.6	0.614	0.709	0.754	0.645	0.709	0.732	0.667	0.719	0.721	0.66	0.756	0.733	0.86	0.831	0.849	0.893	0.901	0.931	1.219	1.321	1.303	1.27	1.25	1.235
37.8	0.619	0.715	0.758	0.65	0.714	0.736	0.673	0.723	0.726	0.666	0.761	0.739	0.87	0.842	0.859	0.907	0.915	0.945	1.242	1.345	1.327	1.295	1.275	1.259
38	0.625	0.72	0.762	0.654	0.719	0.741	0.677	0.728	0.73	0.671	0.767	0.745	0.88	0.852	0.869	0.921	0.928	0.959	1.265	1.368	1.35	1.319	1.3	1.282
38.2	0.63	0.724	0.766	0.658	0.724	0.745	0.682	0.733	0.735	0.677	0.772	0.75	0.889	0.861	0.879	0.934	0.941	0.973	1.288	1.39	1.372	1.343	1.325	1.304
38.4	0.635	0.728	0.77	0.662	0.728	0.748	0.686	0.737	0.739	0.682	0.777	0.755	0.898	0.871	0.888	0.947	0.954	0.986	1.311	1.413	1.395	1.367	1.349	1.326
38.6	0.639	0.732	0.774	0.666	0.732	0.752	0.69	0.741	0.743	0.687	0.782	0.759	0.907	0.88	0.897	0.96	0.967	0.999	1.333	1.434	1.417	1.39	1.373	1.348
38.8	0.644	0.736	0.777	0.669	0.736	0.755	0.693	0.745	0.747	0.691	0.786	0.764	0.916	0.889	0.906	0.973	0.979	1.012	1.355	1.455	1.438	1.412	1.396	1.37
39	0.647	0.74	0.78	0.673	0.739	0.758	0.697	0.748	0.751	0.696	0.791	0.768	0.924	0.898	0.914	0.986	0.992	1.025	1.377	1.476	1.459	1.435	1.419	1.392
39.2	0.651	0.743	0.783	0.676	0.742	0.761	0.7	0.752	0.754	0.7	0.795	0.771	0.932	0.906	0.922	0.999	1.004	1.037	1.398	1.497	1.48	1.456	1.442	1.413
39.4	0.654	0.746	0.786	0.679	0.745	0.763	0.703	0.755	0.757	0.704	0.798	0.775	0.94	0.915	0.93	1.011	1.015	1.049	1.419	1.517	1.5	1.477	1.464	1.433
39.6	0.657	0.749	0.789	0.682	0.748	0.766	0.706	0.758	0.761	0.708	0.802	0.778	0.948	0.923	0.938	1.023	1.027	1.061	1.44	1.536	1.52	1.498	1.486	1.454
39.8	0.661	0.752	0.791	0.685	0.751	0.768	0.709	0.761	0.763	0.711	0.805	0.782	0.957	0.931	0.946	1.034	1.038	1.073	1.461	1.556	1.54	1.519	1.507	1.474
40	0.664	0.754	0.794	0.687	0.753	0.77	0.711	0.764	0.766	0.715	0.808	0.785	0.965	0.939	0.953	1.046	1.05	1.084	1.481	1.575	1.56	1.539	1.528	1.494
40.2	0.667	0.757	0.796	0.69	0.756	0.772	0.714	0.767	0.769	0.718	0.811	0.789	0.973	0.947	0.961	1.057	1.061	1.095	1.501	1.593	1.579	1.56	1.549	1.513
40.4	0.67	0.76	0.798	0.693	0.758	0.774	0.716	0.77	0.771	0.721	0.814	0.792	0.981	0.955	0.968	1.069	1.073	1.106	1.52	1.611	1.598	1.579	1.57	1.533
40.6	0.673	0.762	0.8	0.695	0.76	0.775	0.718	0.772	0.773	0.724	0.817	0.795	0.989	0.963	0.975	1.079	1.084	1.117	1.54	1.629	1.616	1.599	1.59	1.552
40.8	0.676	0.764	0.801	0.697	0.762	0.777	0.72	0.774	0.775	0.726	0.82	0.798	0.996	0.971	0.983	1.09	1.095	1.128	1.559	1.647	1.635	1.618	1.61	1.571
41	0.679	0.766	0.803	0.699	0.764	0.778	0.722	0.777	0.777	0.729	0.822	0.8	1.004	0.979	0.99	1.101	1.106	1.139	1.577	1.664	1.653	1.637	1.629	1.59
41.2	0.682	0.768	0.804	0.702	0.765	0.779	0.724	0.779	0.779	0.731	0.825	0.803	1.012	0.987	0.997	1.111	1.117	1.15	1.596	1.681	1.671	1.656	1.648	1.609
41.4	0.684	0.77	0.806	0.704	0.767	0.781	0.726	0.781	0.781	0.733	0.827	0.805	1.02	0.994	1.005	1.121	1.128	1.16	1.614	1.698	1.688	1.674	1.667	1.627
41.6	0.686	0.772	0.807	0.705	0.769	0.782	0.728	0.783	0.783	0.736	0.83	0.807	1.027	1.002	1.012	1.131	1.138	1.171	1.631	1.715	1.706	1.692	1.686	1.645
41.8	0.689	0.774	0.808	0.707	0.771	0.783	0.729	0.785	0.785	0.738	0.832	0.81	1.034	1.009	1.019	1.141	1.148	1.181	1.648	1.732	1.723	1.71	1.705	1.663
42	0.691	0.776	0.81	0.709	0.772	0.784	0.731	0.787	0.786	0.74	0.835	0.811	1.041	1.016	1.026	1.151	1.158	1.191	1.665	1.748	1.739	1.728	1.723	1.681
42.2	0.693	0.777	0.811	0.71	0.774	0.785	0.733	0.788	0.787	0.742	0.837	0.813	1.047	1.023	1.033	1.161	1.167	1.2	1.682	1.764	1.755	1.745	1.741	1.698
42.4	0.694	0.778	0.812	0.712	0.776	0.786	0.735	0.79	0.789	0.745	0.839	0.815	1.054	1.03	1.04	1.17	1.177	1.21	1.698	1.78	1.772	1.762	1.759	1.715
42.6	0.696	0.78	0.813	0.713	0.777	0.787	0.736	0.792	0.79	0.747	0.842	0.816	1.06	1.037	1.047	1.18	1.186	1.219	1.715	1.795	1.787	1.778	1.776	1.732
42.8	0.697	0.781	0.814	0.714	0.778	0.788	0.738	0.793	0.791	0.749	0.844	0.818	1.067	1.043	1.053	1.189	1.195	1.228	1.731	1.81	1.803	1.794	1.794	1.748
43	0.698	0.782	0.815	0.715	0.78	0.79	0.74	0.794	0.793	0.751	0.846	0.82	1.073	1.05	1.059	1.199	1.204	1.236	1.747	1.825	1.819	1.81	1.811	1.765
43.2	0.7	0.783	0.816	0.716	0.781	0.791	0.742	0.795	0.794	0.753	0.848	0.821	1.08	1.056	1.065	1.208	1.213	1.245	1.763	1.84	1.834	1.825	1.828	1.781
43.4	0.701	0.785	0.817	0.717	0.781	0.792	0.743	0.796	0.796	0.755	0.849	0.823	1.086	1.062	1.071	1.217	1.221	1.254	1.779	1.854	1.849	1.84	1.845	1.796
43.6	0.702	0.786	0.818	0.718	0.782	0.793	0.745	0.798	0.797	0.757	0.851	0.824	1.093	1.068	1.077	1.226	1.23	1.263	1.794	1.868	1.864	1.855	1.861	1.812
43.8	0.703	0.787	0.819	0.72	0.782	0.794	0.747	0.799	0.799	0.759	0.853	0.826	1.099	1.074	1.083	1.235	1.239	1.272	1.809	1.882	1.879	1.869	1.878	1.827
44	0.705	0.788	0.82	0.721	0.783	0.795	0.749	0.8	0.8	0.76	0.855	0.827	1.105	1.081	1.089	1.243	1.247	1.28	1.824	1.896	1.893	1.884	1.893	1.842
44.2	0.706	0.789	0.821	0.722	0.783	0.796	0.75	0.801	0.801	0.762	0.856	0.829	1.111	1.087	1.095	1.252	1.256	1.289	1.839	1.91	1.908	1.898	1.909	1.857
44.4	0.708	0.789	0.822	0.722	0.784	0.797	0.752	0.802	0.802	0.764	0.858	0.83	1.118	1.093	1.101	1.26	1.264	1.298	1.854	1.924	1.922	1.913	1.924	1.871
44.6	0.709	0.79	0.823	0.723	0.784	0.798	0.753	0.802	0.803	0.765	0.859	0.831	1.124	1.099	1.107	1.269	1.272	1.307	1.868	1.938	1.935	1.927	1.939	1.886
44.8	0.71	0.79	0.824	0.725	0.784	0.798	0.755	0.803	0.804	0.767	0.86	0.833	1.13	1.104	1.113	1.277	1.28	1.316	1.883	1.951	1.949	1.941	1.954	1.9
45	0.711	0.791	0.825	0.725	0.785	0.799	0.756	0.804	0.805	0.768	0.862	0.834	1.136	1.11	1.119	1.285	1.288	1.324	1.897	1.964	1.963	1.955	1.968	1.914
45.2	0.712	0.792	0.826	0.726	0.785	0.799	0.757	0.805	0.806	0.769	0.863	0.835	1.142	1.116	1.125	1.293	1.296	1.333	1.911	1.977	1.976	1.969	1.983	1.928
45.4	0.712	0.793	0.827	0.727	0.786	0.8	0.758	0.806	0.806	0.77	0.864	0.836	1.149	1.121	1.131	1.3	1.304	1.341	1.924	1.99	1.989	1.982	1.997	1.942
45.6	0.713	0.794	0.828	0.728	0.786	0.801	0.759	0.807	0.807	0.772	0.866	0.837	1.154	1.127	1.136	1.308	1.312	1.35	1.938	2.002	2.002	1.996	2.011	1.956
45.8	0.714	0.794	0.829	0.729	0.786	0.801	0.76	0.808	0.808	0.773	0.867	0.838	1.16	1.133	1.142	1.316	1.32	1.358	1.951	2.015	2.015	2.009	2.025	1.97
46	0.714	0.795	0.83	0.73	0.787	0.802	0.761	0.809	0.808	0.774	0.869	0.839	1.166	1.138	1.147	1.323	1.327	1.365	1.964	2.027	2.027	2.022	2.039	1.984
46.2	0.715	0.795	0.83	0.73	0.787	0.802	0.761	0.81	0.809	0.775	0.871	0.84	1.172	1.144	1.153	1.331	1.335	1.373	1.977	2.039	2.04	2.034	2.052	1.997
46.4	0.715	0.796	0.831	0.73	0.787	0.803	0.762	0.811	0.809	0.776	0.872	0.841	1.177	1.15	1.158	1.338	1.343	1.38	1.99	2.05	2.052	2.046	2.066	2.01
46.6	0.716	0.797	0.831	0.73	0.788	0.803	0.762	0.812	0.81	0.777	0.874	0.843	1.183	1.155	1.163	1.346	1.35	1.388	2.003	2.061	2.064	2.059	2.079	2.023
46.8	0.716	0.798	0.832	0.731	0.789	0.803	0.763	0.813	0.81	0.778	0.875	0.844	1.188	1.161	1.168	1.353	1.358	1.395	2.015	2.073	2.076	2.07	2.092	2.036
47	0.717	0.798	0.832	0.731	0.789	0.803	0.763	0.813	0.811	0.779	0.877	0.846	1.194	1.166	1.173	1.36	1.365	1.401	2.027	2.084	2.088	2.082	2.105	2.048
47.2	0.718	0.799	0.833	0.731	0.79	0.804	0.764	0.814	0.811	0.78	0.878	0.847	1.199	1.171	1.178	1.367	1.373	1.408	2.039	2.095	2.1	2.094	2.118	2.061
47.4	0.718	0.8	0.833	0.732	0.79	0.804	0.765	0.815	0.811	0.781	0.879	0.848	1.204	1.177	1.183	1.374	1.38	1.415	2.051	2.106	2.112	2.105	2.131	2.073
47.6	0.719	0.801	0.834	0.732	0.791	0.804	0.766	0.816	0.812	0.782	0.881	0.849	1.209	1.182	1.188	1.381	1.387	1.422	2.062	2.117	2.123	2.117	2.144	2.085
47.8	0.72	0.801	0.834	0.733	0.791	0.804	0.766	0.817	0.812	0.783	0.882	0.85	1.214	1.187	1.193	1.389	1.394	1.429	2.074	2.128	2.134	2.128	2.157	2.097
48	0.72	0.802	0.834	0.733	0.791	0.804	0.767	0.818	0.813	0.784	0.883	0.852	1.218	1.192	1.199	1.396	1.4	1.436	2.085	2.139	2.145	2.14	2.169	2.109
48.2	0.721	0.802	0.835	0.734	0.791	0.804	0.768	0.818	0.813	0.785	0.885	0.853	1.223	1.196	1.204	1.403	1.407	1.443	2.096	2.15	2.156	2.151	2.181	2.121
48.4	0.721	0.803	0.835	0.734	0.792	0.804	0.769	0.819	0.814	0.785	0.886	0.854	1.228	1.201	1.209	1.409	1.414	1.449	2.107	2.16	2.167	2.162	2.193	2.133
48.6	0.721	0.803	0.835	0.734	0.792	0.805	0.77	0.82	0.815	0.786	0.887	0.855	1.233	1.206	1.214	1.416	1.42	1.456	2.118	2.17	2.177	2.173	2.205	2.144
48.8	0.721	0.803	0.836	0.735	0.792	0.805	0.771	0.821	0.816	0.787	0.888	0.856	1.238	1.211	1.219	1.423	1.427	1.463	2.13	2.18	2.188	2.184	2.217	2.156
49	0.721	0.803	0.836	0.735	0.792	0.805	0.772	0.822	0.816	0.788	0.889	0.857	1.243	1.216	1.223	1.429	1.433	1.47	2.141	2.19	2.198	2.195	2.228	2.167
49.2	0.721	0.803	0.837	0.736	0.792	0.806	0.773	0.823	0.817	0.789	0.89	0.858	1.248	1.221	1.228	1.436	1.44	1.476	2.152	2.2	2.209	2.205	2.24	2.178
49.4	0.722	0.803	0.838	0.736	0.792	0.806	0.773	0.823	0.817	0.79	0.892	0.859	1.253	1.226	1.233	1.443	1.446	1.483	2.162	2.209	2.219	2.216	2.252	2.189
49.6	0.722	0.803	0.838	0.736	0.792	0.806	0.774	0.824	0.817	0.791	0.893	0.859	1.258	1.231	1.237	1.449	1.452	1.49	2.173	2.219	2.229	2.226	2.263	2.2
49.8	0.722	0.803	0.839	0.736	0.793	0.807	0.774	0.825	0.818	0.792	0.894	0.86	1.263	1.236	1.241	1.456	1.458	1.496	2.183	2.228	2.239	2.236	2.274	2.21
50	0.722	0.803	0.84	0.736	0.793	0.807	0.774	0.826	0.818	0.793	0.895	0.861	1.268	1.24	1.246	1.462	1.465	1.503	2.193	2.237	2.249	2.246	2.285	2.221
50.2	0.722	0.803	0.84	0.736	0.793	0.807	0.774	0.826	0.818	0.794	0.896	0.862	1.273	1.245	1.25	1.468	1.471	1.509	2.203	2.246	2.258	2.255	2.295	2.232
50.4	0.722	0.803	0.841	0.737	0.793	0.807	0.775	0.827	0.819	0.795	0.897	0.863	1.277	1.25	1.255	1.474	1.477	1.515	2.214	2.256	2.268	2.265	2.306	2.242
50.6	0.723	0.804	0.841	0.737	0.794	0.807	0.775	0.828	0.819	0.796	0.898	0.864	1.282	1.255	1.259	1.481	1.484	1.521	2.224	2.265	2.278	2.274	2.316	2.252
50.8	0.723	0.804	0.842	0.737	0.794	0.807	0.775	0.828	0.819	0.797	0.899	0.865	1.287	1.26	1.263	1.487	1.49	1.527	2.234	2.274	2.287	2.283	2.327	2.262
51	0.723	0.805	0.842	0.737	0.795	0.807	0.775	0.829	0.819	0.798	0.9	0.865	1.292	1.264	1.268	1.492	1.495	1.533	2.243	2.283	2.297	2.293	2.337	2.272
51.2	0.723	0.805	0.843	0.738	0.795	0.807	0.775	0.829	0.82	0.799	0.901	0.866	1.296	1.269	1.272	1.498	1.501	1.539	2.253	2.292	2.306	2.302	2.347	2.282
51.4	0.723	0.806	0.843	0.738	0.795	0.807	0.775	0.83	0.82	0.8	0.902	0.867	1.301	1.273	1.276	1.504	1.507	1.545	2.262	2.3	2.315	2.311	2.358	2.292
51.6	0.723	0.806	0.843	0.738	0.796	0.807	0.776	0.83	0.821	0.801	0.902	0.868	1.305	1.277	1.281	1.51	1.512	1.551	2.272	2.309	2.324	2.32	2.368	2.302
51.8	0.724	0.807	0.843	0.738	0.796	0.807	0.776	0.83	0.821	0.801	0.903	0.869	1.309	1.281	1.285	1.516	1.518	1.557	2.281	2.318	2.333	2.329	2.377	2.312
52	0.724	0.807	0.844	0.739	0.796	0.807	0.777	0.831	0.822	0.802	0.904	0.87	1.313	1.285	1.289	1.521	1.523	1.563	2.29	2.326	2.342	2.338	2.387	2.322
52.2	0.725	0.807	0.844	0.739	0.796	0.807	0.777	0.831	0.823	0.802	0.905	0.871	1.317	1.29	1.293	1.527	1.529	1.569	2.299	2.335	2.351	2.346	2.397	2.331
52.4	0.725	0.807	0.844	0.739	0.796	0.808	0.778	0.831	0.824	0.803	0.906	0.872	1.322	1.294	1.297	1.532	1.534	1.575	2.308	2.343	2.36	2.355	2.406	2.34
52.6	0.725	0.807	0.844	0.739	0.796	0.808	0.779	0.832	0.824	0.804	0.907	0.873	1.326	1.298	1.301	1.537	1.539	1.58	2.317	2.352	2.369	2.363	2.416	2.35
52.8	0.725	0.808	0.844	0.739	0.796	0.809	0.78	0.832	0.825	0.804	0.908	0.874	1.33	1.303	1.305	1.542	1.545	1.586	2.326	2.36	2.378	2.372	2.425	2.359
53	0.726	0.808	0.844	0.739	0.797	0.809	0.781	0.832	0.825	0.805	0.909	0.875	1.334	1.307	1.309	1.548	1.55	1.591	2.334	2.368	2.387	2.38	2.435	2.368
53.2	0.726	0.808	0.845	0.739	0.797	0.81	0.781	0.833	0.825	0.806	0.91	0.876	1.339	1.311	1.313	1.553	1.555	1.596	2.343	2.376	2.395	2.388	2.444	2.377
53.4	0.727	0.808	0.845	0.739	0.797	0.81	0.781	0.833	0.825	0.807	0.912	0.876	1.343	1.315	1.317	1.558	1.561	1.601	2.352	2.384	2.404	2.396	2.453	2.386
53.6	0.727	0.809	0.846	0.74	0.797	0.811	0.782	0.834	0.825	0.808	0.913	0.877	1.347	1.319	1.321	1.563	1.566	1.606	2.36	2.392	2.412	2.404	2.462	2.395
53.8	0.728	0.809	0.846	0.74	0.797	0.811	0.782	0.835	0.826	0.808	0.914	0.878	1.352	1.323	1.325	1.568	1.571	1.611	2.368	2.4	2.421	2.412	2.471	2.404
54	0.728	0.81	0.847	0.74	0.797	0.812	0.783	0.835	0.826	0.809	0.915	0.879	1.356	1.326	1.329	1.573	1.576	1.616	2.377	2.408	2.429	2.42	2.48	2.412
54.2	0.729	0.81	0.847	0.74	0.797	0.812	0.783	0.836	0.826	0.81	0.917	0.879	1.36	1.33	1.333	1.578	1.581	1.621	2.385	2.415	2.437	2.428	2.489	2.421
54.4	0.729	0.811	0.848	0.74	0.797	0.813	0.784	0.837	0.826	0.811	0.918	0.88	1.365	1.334	1.337	1.584	1.586	1.626	2.393	2.423	2.445	2.436	2.498	2.429
54.6	0.73	0.811	0.848	0.74	0.797	0.813	0.784	0.838	0.826	0.812	0.919	0.881	1.369	1.338	1.341	1.589	1.591	1.631	2.401	2.431	2.453	2.444	2.506	2.438
54.8	0.73	0.812	0.849	0.74	0.797	0.813	0.785	0.838	0.826	0.813	0.92	0.881	1.373	1.342	1.345	1.594	1.596	1.636	2.409	2.438	2.461	2.452	2.515	2.446
55	0.73	0.812	0.85	0.74	0.797	0.813	0.785	0.839	0.826	0.814	0.921	0.882	1.377	1.346	1.349	1.599	1.601	1.641	2.417	2.446	2.469	2.46	2.524	2.454
55.2	0.73	0.812	0.85	0.741	0.796	0.813	0.786	0.839	0.826	0.814	0.922	0.883	1.381	1.35	1.352	1.604	1.606	1.646	2.425	2.453	2.476	2.468	2.532	2.462
55.4	0.73	0.812	0.851	0.741	0.796	0.813	0.786	0.84	0.827	0.815	0.923	0.884	1.385	1.354	1.356	1.609	1.611	1.651	2.433	2.461	2.484	2.476	2.54	2.47
55.6	0.73	0.813	0.851	0.741	0.796	0.813	0.787	0.841	0.828	0.816	0.924	0.885	1.389	1.357	1.359	1.614	1.616	1.656	2.441	2.468	2.491	2.483	2.548	2.478
55.8	0.73	0.813	0.852	0.741	0.796	0.813	0.787	0.841	0.828	0.817	0.925	0.886	1.392	1.361	1.363	1.618	1.62	1.661	2.449	2.475	2.498	2.491	2.556	2.486
56	0.731	0.812	0.852	0.741	0.797	0.812	0.788	0.842	0.829	0.817	0.926	0.887	1.396	1.365	1.367	1.623	1.625	1.666	2.456	2.482	2.506	2.498	2.565	2.493
56.2	0.731	0.812	0.852	0.741	0.797	0.812	0.788	0.842	0.83	0.818	0.927	0.888	1.399	1.369	1.37	1.628	1.63	1.672	2.464	2.489	2.513	2.505	2.573	2.501
56.4	0.731	0.812	0.852	0.741	0.797	0.813	0.789	0.843	0.83	0.819	0.928	0.888	1.403	1.373	1.374	1.632	1.635	1.677	2.471	2.496	2.52	2.512	2.58	2.508
56.6	0.731	0.812	0.852	0.741	0.797	0.812	0.789	0.843	0.831	0.82	0.928	0.889	1.406	1.376	1.377	1.637	1.64	1.682	2.478	2.502	2.527	2.519	2.588	2.516
56.8	0.731	0.812	0.853	0.741	0.797	0.813	0.79	0.843	0.831	0.82	0.929	0.889	1.41	1.379	1.381	1.642	1.645	1.687	2.486	2.509	2.534	2.526	2.596	2.524
57	0.732	0.812	0.853	0.741	0.797	0.813	0.79	0.844	0.831	0.821	0.93	0.89	1.413	1.383	1.384	1.646	1.649	1.691	2.493	2.515	2.541	2.532	2.603	2.531
57.2	0.732	0.813	0.853	0.741	0.798	0.812	0.79	0.844	0.831	0.821	0.931	0.89	1.417	1.386	1.388	1.651	1.654	1.696	2.501	2.521	2.549	2.539	2.611	2.539
57.4	0.732	0.813	0.854	0.741	0.798	0.813	0.79	0.845	0.832	0.822	0.932	0.891	1.42	1.389	1.391	1.655	1.658	1.7	2.508	2.527	2.556	2.546	2.618	2.546
57.6	0.732	0.813	0.854	0.741	0.798	0.813	0.791	0.846	0.832	0.822	0.932	0.892	1.424	1.392	1.394	1.66	1.663	1.705	2.515	2.534	2.563	2.553	2.626	2.553
57.8	0.732	0.814	0.855	0.741	0.799	0.813	0.792	0.846	0.832	0.823	0.933	0.893	1.427	1.396	1.398	1.664	1.667	1.709	2.521	2.54	2.57	2.559	2.633	2.561
58	0.733	0.814	0.855	0.741	0.799	0.814	0.792	0.847	0.833	0.824	0.934	0.893	1.431	1.399	1.401	1.668	1.672	1.714	2.528	2.546	2.576	2.566	2.641	2.568
58.2	0.733	0.815	0.856	0.742	0.799	0.814	0.793	0.847	0.833	0.824	0.934	0.894	1.434	1.402	1.404	1.673	1.676	1.718	2.535	2.553	2.583	2.573	2.648	2.575
58.4	0.733	0.815	0.856	0.742	0.799	0.814	0.794	0.848	0.833	0.825	0.935	0.895	1.437	1.406	1.408	1.677	1.681	1.722	2.541	2.559	2.589	2.579	2.656	2.583
58.6	0.733	0.816	0.856	0.743	0.799	0.814	0.794	0.848	0.833	0.825	0.936	0.896	1.441	1.41	1.411	1.682	1.685	1.726	2.548	2.566	2.596	2.586	2.663	2.59
58.8	0.734	0.816	0.857	0.743	0.799	0.814	0.795	0.849	0.833	0.826	0.936	0.896	1.444	1.413	1.414	1.686	1.689	1.73	2.555	2.573	2.603	2.592	2.67	2.597
59	0.734	0.816	0.857	0.744	0.799	0.814	0.795	0.85	0.834	0.826	0.937	0.897	1.447	1.417	1.418	1.691	1.693	1.735	2.562	2.579	2.609	2.598	2.677	2.604
59.2	0.734	0.817	0.857	0.744	0.799	0.813	0.796	0.85	0.834	0.827	0.938	0.898	1.45	1.421	1.421	1.695	1.698	1.739	2.568	2.586	2.616	2.604	2.684	2.611
59.4	0.734	0.817	0.857	0.744	0.799	0.813	0.796	0.851	0.835	0.828	0.938	0.899	1.453	1.424	1.424	1.699	1.702	1.744	2.575	2.592	2.622	2.609	2.691	2.617
59.6	0.734	0.817	0.857	0.744	0.799	0.813	0.797	0.852	0.835	0.828	0.939	0.9	1.456	1.428	1.427	1.703	1.706	1.748	2.581	2.598	2.628	2.615	2.698	2.624
59.8	0.734	0.817	0.857	0.744	0.799	0.813	0.797	0.852	0.836	0.829	0.939	0.9	1.46	1.431	1.431	1.707	1.71	1.753	2.588	2.604	2.634	2.621	2.704	2.63
60	0.734	0.817	0.857	0.744	0.799	0.813	0.798	0.853	0.836	0.83	0.94	0.901	1.463	1.434	1.434	1.711	1.714	1.757	2.594	2.61	2.64	2.626	2.711	2.636
60.2	0.734	0.816	0.857	0.744	0.799	0.813	0.799	0.853	0.837	0.83	0.941	0.901	1.466	1.438	1.437	1.715	1.718	1.762	2.601	2.616	2.647	2.632	2.718	2.643
60.4	0.735	0.816	0.857	0.744	0.798	0.813	0.799	0.854	0.837	0.831	0.942	0.902	1.469	1.44	1.44	1.719	1.721	1.766	2.607	2.621	2.653	2.638	2.724	2.649
60.6	0.735	0.816	0.857	0.744	0.798	0.813	0.799	0.854	0.837	0.832	0.942	0.902	1.473	1.443	1.443	1.723	1.725	1.77	2.613	2.627	2.659	2.643	2.731	2.655
60.8	0.735	0.816	0.857	0.744	0.798	0.814	0.8	0.855	0.838	0.833	0.943	0.903	1.476	1.446	1.446	1.727	1.729	1.775	2.619	2.632	2.666	2.649	2.737	2.662
61	0.735	0.816	0.858	0.744	0.798	0.814	0.799	0.855	0.838	0.833	0.944	0.904	1.479	1.449	1.449	1.731	1.733	1.779	2.626	2.638	2.672	2.655	2.744	2.668
61.2	0.735	0.816	0.858	0.744	0.798	0.814	0.799	0.856	0.838	0.834	0.945	0.904	1.483	1.452	1.451	1.735	1.737	1.783	2.632	2.643	2.678	2.661	2.75	2.674
61.4	0.735	0.816	0.858	0.744	0.799	0.815	0.799	0.856	0.838	0.835	0.946	0.905	1.486	1.454	1.454	1.739	1.741	1.787	2.638	2.649	2.684	2.667	2.756	2.68
61.6	0.735	0.816	0.858	0.743	0.799	0.815	0.799	0.857	0.838	0.836	0.946	0.906	1.489	1.457	1.457	1.742	1.744	1.792	2.644	2.654	2.69	2.673	2.762	2.686
61.8	0.735	0.817	0.858	0.743	0.799	0.816	0.799	0.857	0.838	0.836	0.947	0.906	1.492	1.46	1.459	1.746	1.748	1.796	2.65	2.659	2.696	2.679	2.768	2.693
62	0.735	0.817	0.858	0.743	0.8	0.816	0.799	0.857	0.838	0.837	0.948	0.907	1.495	1.463	1.462	1.75	1.753	1.8	2.656	2.664	2.702	2.685	2.774	2.699
62.2	0.735	0.817	0.859	0.744	0.8	0.816	0.799	0.858	0.838	0.838	0.949	0.908	1.498	1.466	1.465	1.754	1.757	1.803	2.662	2.67	2.708	2.691	2.781	2.706
62.4	0.736	0.817	0.859	0.744	0.8	0.816	0.799	0.858	0.838	0.839	0.95	0.908	1.502	1.469	1.468	1.758	1.761	1.807	2.668	2.675	2.713	2.696	2.787	2.712
62.6	0.736	0.817	0.859	0.744	0.801	0.816	0.799	0.859	0.838	0.839	0.951	0.908	1.505	1.472	1.47	1.762	1.765	1.811	2.674	2.68	2.719	2.702	2.793	2.718
62.8	0.737	0.818	0.859	0.744	0.801	0.815	0.8	0.859	0.839	0.84	0.952	0.909	1.508	1.476	1.473	1.766	1.768	1.815	2.68	2.685	2.725	2.707	2.799	2.724
63	0.737	0.818	0.86	0.745	0.801	0.815	0.8	0.86	0.839	0.84	0.952	0.91	1.511	1.479	1.476	1.77	1.772	1.819	2.685	2.691	2.73	2.712	2.805	2.73
63.2	0.738	0.819	0.86	0.745	0.801	0.815	0.801	0.86	0.839	0.841	0.953	0.91	1.514	1.482	1.478	1.774	1.776	1.822	2.691	2.696	2.735	2.717	2.811	2.736
63.4	0.738	0.819	0.86	0.745	0.802	0.815	0.802	0.86	0.839	0.841	0.954	0.911	1.517	1.485	1.482	1.778	1.779	1.826	2.697	2.702	2.741	2.722	2.817	2.742
63.6	0.739	0.819	0.861	0.745	0.802	0.814	0.803	0.86	0.84	0.842	0.954	0.912	1.52	1.488	1.484	1.781	1.783	1.83	2.703	2.707	2.746	2.727	2.823	2.748
63.8	0.74	0.819	0.861	0.745	0.802	0.814	0.804	0.86	0.84	0.842	0.955	0.913	1.523	1.491	1.487	1.785	1.786	1.833	2.708	2.713	2.751	2.732	2.829	2.754
64	0.74	0.819	0.862	0.745	0.802	0.814	0.805	0.86	0.84	0.843	0.955	0.913	1.526	1.493	1.49	1.789	1.789	1.837	2.714	2.718	2.757	2.737	2.835	2.76
64.2	0.741	0.819	0.862	0.745	0.802	0.815	0.806	0.861	0.841	0.843	0.956	0.914	1.529	1.496	1.493	1.792	1.793	1.841	2.719	2.724	2.762	2.742	2.841	2.766
64.4	0.741	0.82	0.862	0.745	0.802	0.815	0.807	0.861	0.841	0.844	0.957	0.915	1.532	1.499	1.496	1.796	1.796	1.844	2.725	2.729	2.767	2.747	2.846	2.772
64.6	0.741	0.82	0.862	0.745	0.802	0.815	0.807	0.861	0.842	0.844	0.957	0.915	1.535	1.502	1.499	1.799	1.799	1.848	2.73	2.735	2.773	2.752	2.852	2.777
64.8	0.741	0.821	0.862	0.745	0.802	0.815	0.807	0.862	0.842	0.844	0.958	0.916	1.537	1.505	1.502	1.803	1.802	1.852	2.735	2.74	2.778	2.757	2.857	2.783
65	0.741	0.821	0.862	0.745	0.803	0.816	0.808	0.862	0.842	0.845	0.958	0.916	1.54	1.507	1.505	1.806	1.805	1.855	2.74	2.745	2.783	2.761	2.862	2.788
65.2	0.741	0.821	0.862	0.745	0.803	0.816	0.808	0.863	0.842	0.845	0.959	0.916	1.543	1.51	1.508	1.809	1.808	1.859	2.746	2.75	2.788	2.766	2.868	2.794
65.4	0.741	0.821	0.862	0.744	0.803	0.816	0.808	0.864	0.843	0.846	0.959	0.917	1.546	1.513	1.511	1.812	1.812	1.862	2.751	2.754	2.794	2.771	2.873	2.799
65.6	0.74	0.821	0.863	0.744	0.803	0.817	0.808	0.864	0.843	0.846	0.96	0.917	1.548	1.516	1.513	1.815	1.815	1.866	2.756	2.758	2.799	2.776	2.878	2.804
65.8	0.74	0.821	0.863	0.744	0.803	0.817	0.808	0.865	0.843	0.847	0.961	0.918	1.551	1.518	1.516	1.819	1.819	1.869	2.761	2.762	2.804	2.78	2.883	2.809
66	0.739	0.821	0.863	0.744	0.803	0.817	0.808	0.866	0.843	0.848	0.962	0.918	1.554	1.521	1.518	1.822	1.822	1.873	2.767	2.766	2.81	2.785	2.888	2.814
66.2	0.739	0.821	0.863	0.744	0.803	0.817	0.808	0.866	0.844	0.848	0.962	0.919	1.556	1.524	1.521	1.825	1.825	1.876	2.772	2.77	2.815	2.789	2.894	2.819
66.4	0.739	0.821	0.863	0.744	0.803	0.818	0.808	0.867	0.844	0.849	0.963	0.919	1.559	1.526	1.523	1.828	1.829	1.879	2.777	2.775	2.82	2.794	2.899	2.824
66.6	0.738	0.821	0.863	0.744	0.803	0.818	0.808	0.868	0.844	0.849	0.964	0.919	1.561	1.529	1.526	1.832	1.832	1.883	2.781	2.779	2.825	2.798	2.904	2.829
66.8	0.738	0.821	0.863	0.745	0.803	0.818	0.809	0.868	0.845	0.85	0.965	0.92	1.564	1.531	1.528	1.835	1.836	1.886	2.786	2.783	2.831	2.803	2.909	2.834
67	0.738	0.821	0.863	0.745	0.804	0.818	0.809	0.868	0.845	0.85	0.965	0.921	1.566	1.534	1.531	1.838	1.839	1.89	2.791	2.787	2.836	2.808	2.914	2.838
67.2	0.739	0.822	0.863	0.746	0.804	0.818	0.809	0.869	0.845	0.851	0.966	0.921	1.569	1.536	1.533	1.841	1.842	1.893	2.796	2.791	2.841	2.812	2.919	2.843
67.4	0.739	0.822	0.863	0.746	0.804	0.818	0.81	0.869	0.845	0.852	0.967	0.922	1.572	1.539	1.536	1.844	1.845	1.896	2.8	2.796	2.845	2.817	2.924	2.848
67.6	0.739	0.822	0.864	0.747	0.804	0.818	0.81	0.869	0.846	0.852	0.967	0.923	1.574	1.541	1.538	1.847	1.849	1.899	2.805	2.8	2.85	2.821	2.929	2.853
67.8	0.74	0.823	0.864	0.747	0.804	0.819	0.81	0.869	0.846	0.853	0.968	0.923	1.577	1.544	1.541	1.85	1.852	1.902	2.81	2.805	2.855	2.826	2.934	2.858
68	0.74	0.823	0.865	0.747	0.804	0.818	0.811	0.869	0.846	0.853	0.968	0.924	1.579	1.546	1.543	1.854	1.855	1.906	2.815	2.81	2.86	2.83	2.939	2.863
68.2	0.74	0.823	0.865	0.748	0.804	0.818	0.811	0.869	0.846	0.853	0.969	0.925	1.582	1.549	1.546	1.857	1.858	1.909	2.82	2.814	2.864	2.834	2.944	2.868
68.4	0.74	0.824	0.866	0.748	0.804	0.818	0.811	0.87	0.847	0.854	0.97	0.925	1.584	1.552	1.548	1.86	1.861	1.912	2.825	2.819	2.869	2.839	2.949	2.873
68.6	0.74	0.825	0.866	0.748	0.804	0.818	0.811	0.87	0.847	0.854	0.97	0.926	1.587	1.554	1.551	1.863	1.863	1.915	2.829	2.824	2.874	2.843	2.954	2.878
68.8	0.74	0.825	0.866	0.748	0.804	0.818	0.811	0.87	0.847	0.855	0.972	0.926	1.59	1.556	1.553	1.866	1.866	1.918	2.834	2.828	2.878	2.848	2.96	2.882
69	0.74	0.825	0.867	0.748	0.805	0.818	0.811	0.87	0.847	0.855	0.973	0.927	1.592	1.559	1.555	1.869	1.869	1.921	2.839	2.833	2.883	2.852	2.965	2.887
69.2	0.74	0.825	0.867	0.748	0.805	0.818	0.812	0.871	0.848	0.856	0.973	0.927	1.595	1.561	1.557	1.872	1.872	1.924	2.844	2.837	2.887	2.856	2.97	2.892
69.4	0.74	0.825	0.867	0.748	0.805	0.818	0.812	0.871	0.848	0.856	0.974	0.928	1.598	1.563	1.559	1.875	1.876	1.927	2.849	2.842	2.892	2.86	2.974	2.897
69.6	0.739	0.825	0.867	0.747	0.805	0.818	0.812	0.871	0.849	0.857	0.975	0.928	1.601	1.565	1.561	1.878	1.879	1.93	2.853	2.846	2.896	2.865	2.979	2.902
69.8	0.739	0.825	0.868	0.747	0.806	0.818	0.812	0.872	0.849	0.858	0.976	0.928	1.603	1.568	1.564	1.881	1.882	1.933	2.857	2.85	2.9	2.869	2.984	2.907
70	0.738	0.825	0.868	0.747	0.806	0.818	0.812	0.872	0.849	0.858	0.976	0.929	1.606	1.57	1.566	1.884	1.885	1.936	2.862	2.854	2.905	2.873	2.988	2.912
70.2	0.738	0.824	0.868	0.747	0.807	0.818	0.812	0.873	0.849	0.859	0.977	0.929	1.608	1.572	1.568	1.888	1.889	1.94	2.866	2.858	2.909	2.877	2.993	2.917
70.4	0.737	0.824	0.868	0.747	0.807	0.819	0.812	0.873	0.849	0.859	0.978	0.93	1.61	1.574	1.57	1.891	1.892	1.943	2.871	2.861	2.913	2.881	2.997	2.922
70.6	0.737	0.824	0.867	0.747	0.807	0.819	0.813	0.874	0.849	0.86	0.979	0.93	1.612	1.577	1.572	1.894	1.895	1.946	2.875	2.865	2.918	2.885	3.002	2.927
70.8	0.737	0.824	0.867	0.747	0.807	0.819	0.813	0.875	0.849	0.86	0.979	0.93	1.614	1.579	1.575	1.897	1.897	1.949	2.879	2.869	2.922	2.889	3.007	2.932
71	0.738	0.825	0.867	0.747	0.807	0.82	0.813	0.875	0.85	0.861	0.98	0.931	1.616	1.581	1.577	1.9	1.901	1.952	2.883	2.873	2.926	2.893	3.012	2.936
71.2	0.738	0.825	0.867	0.748	0.807	0.82	0.814	0.876	0.85	0.861	0.98	0.931	1.618	1.583	1.579	1.903	1.904	1.955	2.887	2.877	2.93	2.897	3.016	2.941
71.4	0.739	0.825	0.867	0.748	0.807	0.82	0.814	0.876	0.85	0.862	0.98	0.932	1.62	1.586	1.581	1.905	1.907	1.958	2.892	2.88	2.934	2.901	3.021	2.945
71.6	0.74	0.825	0.867	0.749	0.806	0.821	0.814	0.877	0.85	0.862	0.981	0.932	1.622	1.588	1.583	1.908	1.909	1.961	2.896	2.884	2.938	2.904	3.026	2.949
71.8	0.741	0.825	0.867	0.749	0.806	0.821	0.814	0.877	0.85	0.862	0.981	0.933	1.624	1.591	1.585	1.911	1.912	1.963	2.899	2.888	2.943	2.908	3.031	2.953
72	0.741	0.825	0.868	0.749	0.806	0.821	0.815	0.877	0.85	0.862	0.981	0.934	1.627	1.593	1.587	1.913	1.915	1.966	2.903	2.892	2.947	2.912	3.035	2.957
72.2	0.742	0.826	0.868	0.75	0.805	0.822	0.815	0.877	0.85	0.863	0.982	0.934	1.629	1.596	1.589	1.916	1.918	1.969	2.907	2.896	2.951	2.916	3.04	2.961
72.4	0.743	0.826	0.868	0.75	0.805	0.822	0.816	0.877	0.85	0.863	0.982	0.935	1.631	1.598	1.592	1.919	1.921	1.972	2.91	2.9	2.955	2.92	3.045	2.965
72.6	0.743	0.826	0.869	0.75	0.805	0.822	0.816	0.877	0.851	0.864	0.983	0.936	1.634	1.6	1.594	1.921	1.923	1.974	2.913	2.904	2.959	2.924	3.049	2.969
72.8	0.744	0.827	0.869	0.75	0.805	0.822	0.817	0.877	0.851	0.864	0.984	0.936	1.636	1.602	1.596	1.924	1.926	1.977	2.916	2.908	2.963	2.928	3.054	2.973
73	0.744	0.827	0.87	0.75	0.806	0.822	0.817	0.877	0.851	0.865	0.984	0.937	1.639	1.605	1.598	1.927	1.929	1.98	2.918	2.912	2.967	2.932	3.058	2.977
73.2	0.744	0.827	0.87	0.75	0.806	0.822	0.817	0.877	0.852	0.865	0.984	0.938	1.641	1.607	1.601	1.93	1.932	1.983	2.92	2.916	2.971	2.936	3.062	2.981
73.4	0.744	0.828	0.871	0.75	0.806	0.822	0.817	0.877	0.852	0.866	0.985	0.938	1.644	1.609	1.603	1.932	1.935	1.986	2.922	2.92	2.975	2.94	3.067	2.986
73.6	0.743	0.828	0.871	0.75	0.806	0.822	0.817	0.878	0.852	0.867	0.985	0.939	1.646	1.611	1.605	1.935	1.937	1.989	2.923	2.924	2.979	2.943	3.071	2.99
73.8	0.743	0.828	0.871	0.75	0.807	0.822	0.817	0.878	0.852	0.867	0.986	0.939	1.648	1.613	1.608	1.937	1.94	1.992	2.925	2.927	2.983	2.947	3.075	2.995
74	0.742	0.829	0.872	0.749	0.807	0.822	0.818	0.879	0.853	0.868	0.987	0.94	1.65	1.615	1.61	1.94	1.943	1.994	2.927	2.931	2.987	2.951	3.079	3
74.2	0.741	0.829	0.872	0.749	0.807	0.822	0.818	0.879	0.853	0.869	0.987	0.94	1.652	1.617	1.612	1.943	1.945	1.997	2.929	2.935	2.992	2.955	3.083	3.004
74.4	0.741	0.829	0.872	0.749	0.807	0.822	0.818	0.88	0.853	0.869	0.988	0.941	1.654	1.619	1.614	1.945	1.948	2	2.931	2.939	2.996	2.958	3.087	3.009
74.6	0.74	0.83	0.872	0.748	0.808	0.822	0.818	0.88	0.853	0.87	0.989	0.941	1.656	1.621	1.616	1.948	1.95	2.003	2.933	2.942	3	2.961	3.091	3.013
74.8	0.74	0.83	0.872	0.748	0.808	0.822	0.819	0.881	0.854	0.87	0.989	0.942	1.658	1.624	1.618	1.95	1.953	2.006	2.935	2.946	3.004	2.965	3.095	3.018
75	0.739	0.83	0.872	0.748	0.808	0.822	0.818	0.882	0.855	0.871	0.99	0.942	1.66	1.626	1.62	1.952	1.956	2.009	2.938	2.949	3.008	2.968	3.099	3.022
75.2	0.739	0.83	0.872	0.748	0.808	0.822	0.818	0.882	0.855	0.871	0.991	0.942	1.662	1.628	1.622	1.955	1.958	2.011	2.94	2.953	3.012	2.971	3.103	3.026
75.4	0.739	0.831	0.872	0.748	0.808	0.821	0.819	0.883	0.856	0.872	0.991	0.943	1.663	1.63	1.624	1.957	1.96	2.014	2.943	2.956	3.016	2.974	3.106	3.03
75.6	0.74	0.831	0.872	0.748	0.808	0.821	0.819	0.883	0.856	0.872	0.992	0.943	1.665	1.633	1.626	1.959	1.963	2.017	2.946	2.959	3.02	2.978	3.11	3.034
75.8	0.74	0.831	0.872	0.749	0.808	0.821	0.819	0.883	0.856	0.873	0.992	0.943	1.667	1.635	1.628	1.962	1.965	2.019	2.949	2.962	3.024	2.981	3.114	3.038
76	0.74	0.831	0.872	0.749	0.808	0.821	0.819	0.884	0.857	0.873	0.993	0.943	1.669	1.638	1.629	1.964	1.967	2.022	2.952	2.966	3.028	2.984	3.118	3.042
76.2	0.74	0.831	0.872	0.749	0.808	0.821	0.819	0.884	0.857	0.873	0.994	0.944	1.672	1.64	1.631	1.966	1.97	2.024	2.956	2.969	3.031	2.987	3.122	3.045
76.4	0.741	0.83	0.872	0.75	0.808	0.821	0.82	0.884	0.857	0.874	0.994	0.944	1.674	1.642	1.633	1.969	1.972	2.027	2.959	2.973	3.035	2.991	3.125	3.048
76.6	0.741	0.83	0.872	0.751	0.808	0.821	0.82	0.884	0.857	0.874	0.995	0.944	1.676	1.644	1.636	1.971	1.974	2.029	2.963	2.976	3.039	2.994	3.129	3.052
76.8	0.741	0.83	0.872	0.751	0.809	0.821	0.821	0.884	0.857	0.875	0.996	0.945	1.679	1.645	1.638	1.974	1.976	2.032	2.966	2.98	3.043	2.998	3.133	3.055
77	0.741	0.831	0.872	0.752	0.809	0.821	0.821	0.884	0.857	0.875	0.996	0.945	1.681	1.647	1.639	1.976	1.978	2.035	2.969	2.983	3.047	3.001	3.137	3.058
77.2	0.742	0.831	0.872	0.752	0.809	0.821	0.822	0.885	0.857	0.875	0.997	0.945	1.683	1.649	1.641	1.979	1.981	2.038	2.972	2.987	3.05	3.004	3.141	3.061
77.4	0.742	0.831	0.872	0.752	0.809	0.821	0.822	0.885	0.857	0.876	0.997	0.946	1.686	1.651	1.643	1.981	1.983	2.04	2.976	2.99	3.054	3.008	3.145	3.065
77.6	0.741	0.83	0.872	0.753	0.809	0.822	0.823	0.885	0.857	0.876	0.997	0.946	1.688	1.652	1.644	1.983	1.986	2.043	2.979	2.993	3.058	3.011	3.148	3.068
77.8	0.741	0.83	0.873	0.753	0.809	0.822	0.823	0.885	0.857	0.876	0.998	0.946	1.69	1.654	1.646	1.986	1.988	2.045	2.983	2.996	3.061	3.015	3.152	3.072
78	0.741	0.831	0.873	0.752	0.809	0.822	0.823	0.886	0.857	0.877	0.998	0.946	1.692	1.655	1.648	1.989	1.991	2.048	2.987	2.999	3.065	3.018	3.156	3.076
78.2	0.741	0.831	0.874	0.752	0.809	0.823	0.824	0.886	0.857	0.877	0.999	0.947	1.694	1.657	1.649	1.991	1.994	2.05	2.99	3.002	3.069	3.022	3.16	3.08
78.4	0.741	0.831	0.874	0.752	0.809	0.823	0.824	0.886	0.857	0.877	0.999	0.947	1.697	1.659	1.651	1.994	1.996	2.053	2.994	3.005	3.073	3.025	3.164	3.084
78.6	0.74	0.831	0.875	0.752	0.809	0.824	0.824	0.887	0.857	0.878	0.999	0.948	1.698	1.661	1.652	1.996	1.999	2.055	2.997	3.008	3.077	3.028	3.167	3.087
78.8	0.74	0.832	0.876	0.752	0.809	0.824	0.825	0.887	0.857	0.878	1	0.948	1.7	1.663	1.654	1.999	2.002	2.057	3.001	3.011	3.08	3.031	3.171	3.091
79	0.741	0.832	0.876	0.752	0.809	0.824	0.825	0.888	0.858	0.879	1	0.949	1.702	1.665	1.655	2.001	2.004	2.06	3.004	3.014	3.084	3.034	3.174	3.096
79.2	0.741	0.832	0.877	0.751	0.808	0.824	0.825	0.888	0.858	0.879	1	0.95	1.704	1.667	1.657	2.004	2.007	2.062	3.007	3.016	3.087	3.037	3.178	3.1
79.4	0.742	0.832	0.877	0.751	0.808	0.824	0.825	0.889	0.858	0.879	1	0.95	1.706	1.669	1.659	2.006	2.009	2.064	3.011	3.019	3.09	3.04	3.181	3.104
79.6	0.742	0.832	0.877	0.752	0.808	0.824	0.825	0.889	0.859	0.88	1.001	0.951	1.708	1.672	1.661	2.008	2.012	2.066	3.014	3.023	3.094	3.043	3.185	3.108
79.8	0.743	0.832	0.877	0.752	0.808	0.824	0.825	0.89	0.859	0.88	1.001	0.951	1.71	1.674	1.663	2.01	2.014	2.068	3.017	3.026	3.097	3.046	3.188	3.112
80	0.744	0.832	0.877	0.752	0.808	0.824	0.825	0.89	0.859	0.88	1.002	0.952	1.712	1.675	1.664	2.012	2.016	2.071	3.02	3.029	3.1	3.049	3.192	3.115
80.2	0.744	0.832	0.878	0.753	0.808	0.824	0.825	0.891	0.859	0.88	1.002	0.953	1.714	1.677	1.666	2.014	2.018	2.073	3.023	3.032	3.104	3.052	3.195	3.118
80.4	0.745	0.832	0.877	0.753	0.809	0.824	0.825	0.891	0.859	0.881	1.003	0.953	1.716	1.679	1.668	2.017	2.02	2.076	3.026	3.036	3.107	3.055	3.199	3.122
80.6	0.746	0.833	0.877	0.753	0.809	0.824	0.826	0.891	0.859	0.881	1.003	0.954	1.718	1.681	1.67	2.019	2.022	2.078	3.03	3.039	3.11	3.058	3.202	3.125
80.8	0.747	0.833	0.877	0.754	0.809	0.823	0.827	0.891	0.859	0.881	1.004	0.954	1.72	1.683	1.672	2.021	2.025	2.081	3.033	3.042	3.113	3.061	3.206	3.128
81	0.747	0.833	0.877	0.754	0.809	0.823	0.827	0.891	0.86	0.882	1.004	0.954	1.722	1.685	1.674	2.023	2.027	2.083	3.036	3.046	3.116	3.064	3.209	3.131
81.2	0.748	0.833	0.877	0.754	0.809	0.823	0.828	0.891	0.86	0.882	1.005	0.955	1.723	1.686	1.676	2.026	2.029	2.086	3.04	3.049	3.119	3.067	3.213	3.134
81.4	0.747	0.833	0.877	0.754	0.809	0.823	0.828	0.891	0.86	0.883	1.005	0.955	1.725	1.688	1.677	2.028	2.031	2.088	3.043	3.052	3.122	3.07	3.216	3.137
81.6	0.747	0.833	0.877	0.754	0.809	0.823	0.828	0.891	0.861	0.883	1.006	0.955	1.726	1.69	1.679	2.03	2.033	2.091	3.047	3.055	3.125	3.072	3.22	3.14
81.8	0.747	0.833	0.877	0.753	0.809	0.823	0.828	0.892	0.861	0.884	1.007	0.955	1.728	1.691	1.68	2.032	2.035	2.093	3.05	3.058	3.128	3.075	3.224	3.143
82	0.747	0.834	0.877	0.753	0.809	0.823	0.828	0.892	0.861	0.884	1.008	0.955	1.729	1.693	1.682	2.035	2.037	2.096	3.054	3.061	3.132	3.078	3.227	3.146
82.2	0.746	0.834	0.877	0.753	0.809	0.823	0.828	0.892	0.862	0.885	1.009	0.955	1.731	1.695	1.684	2.037	2.039	2.098	3.057	3.064	3.135	3.08	3.231	3.15
82.4	0.746	0.834	0.877	0.753	0.809	0.823	0.828	0.892	0.862	0.885	1.009	0.956	1.733	1.696	1.685	2.039	2.042	2.1	3.061	3.067	3.139	3.083	3.234	3.153
82.6	0.745	0.834	0.877	0.753	0.809	0.824	0.828	0.892	0.862	0.886	1.01	0.956	1.735	1.698	1.687	2.041	2.044	2.102	3.064	3.07	3.142	3.085	3.237	3.156
82.8	0.745	0.834	0.878	0.753	0.809	0.824	0.828	0.892	0.862	0.886	1.011	0.956	1.736	1.699	1.688	2.043	2.046	2.104	3.067	3.073	3.146	3.088	3.24	3.16
83	0.744	0.834	0.878	0.753	0.809	0.824	0.827	0.892	0.862	0.886	1.011	0.956	1.738	1.701	1.69	2.045	2.048	2.106	3.07	3.076	3.15	3.091	3.243	3.163
83.2	0.744	0.834	0.879	0.753	0.809	0.824	0.827	0.893	0.862	0.886	1.011	0.957	1.74	1.702	1.692	2.047	2.051	2.109	3.073	3.079	3.153	3.094	3.246	3.167
83.4	0.744	0.835	0.879	0.753	0.808	0.825	0.827	0.893	0.862	0.887	1.012	0.957	1.742	1.703	1.693	2.049	2.053	2.111	3.076	3.082	3.157	3.097	3.249	3.17
83.6	0.744	0.835	0.88	0.753	0.808	0.825	0.827	0.894	0.862	0.887	1.012	0.957	1.744	1.705	1.695	2.05	2.055	2.113	3.078	3.085	3.16	3.1	3.252	3.173
83.8	0.744	0.835	0.88	0.754	0.809	0.825	0.827	0.894	0.863	0.887	1.012	0.958	1.746	1.706	1.697	2.052	2.057	2.115	3.081	3.088	3.164	3.103	3.255	3.176
84	0.744	0.836	0.88	0.754	0.809	0.826	0.827	0.895	0.863	0.887	1.012	0.958	1.748	1.708	1.699	2.054	2.059	2.118	3.084	3.091	3.167	3.106	3.258	3.179
84.2	0.744	0.836	0.881	0.754	0.809	0.826	0.827	0.895	0.863	0.887	1.012	0.959	1.749	1.709	1.7	2.056	2.061	2.12	3.086	3.094	3.17	3.109	3.261	3.182
84.4	0.744	0.837	0.881	0.755	0.809	0.826	0.828	0.895	0.863	0.888	1.012	0.96	1.751	1.711	1.702	2.058	2.063	2.122	3.089	3.097	3.173	3.111	3.264	3.185
84.6	0.745	0.837	0.881	0.755	0.809	0.826	0.828	0.895	0.863	0.888	1.013	0.96	1.753	1.713	1.704	2.06	2.065	2.125	3.092	3.1	3.176	3.114	3.267	3.188
84.8	0.745	0.837	0.882	0.755	0.809	0.826	0.829	0.896	0.863	0.888	1.013	0.961	1.754	1.715	1.705	2.062	2.067	2.128	3.095	3.103	3.179	3.117	3.27	3.191
85	0.745	0.837	0.882	0.755	0.809	0.826	0.829	0.896	0.864	0.888	1.013	0.961	1.756	1.717	1.707	2.064	2.069	2.13	3.098	3.106	3.182	3.12	3.274	3.194
85.2	0.745	0.837	0.882	0.755	0.81	0.826	0.83	0.896	0.864	0.889	1.014	0.962	1.757	1.719	1.708	2.066	2.071	2.132	3.101	3.108	3.184	3.123	3.277	3.197
85.4	0.746	0.837	0.882	0.755	0.81	0.826	0.831	0.896	0.864	0.889	1.014	0.962	1.759	1.721	1.71	2.068	2.073	2.135	3.103	3.111	3.187	3.125	3.28	3.199
85.6	0.746	0.837	0.882	0.755	0.81	0.826	0.831	0.896	0.864	0.889	1.015	0.962	1.76	1.724	1.711	2.07	2.074	2.137	3.106	3.113	3.189	3.128	3.283	3.202
85.8	0.746	0.837	0.882	0.754	0.81	0.825	0.831	0.896	0.864	0.89	1.015	0.963	1.762	1.725	1.713	2.072	2.076	2.139	3.109	3.116	3.192	3.131	3.286	3.205
86	0.747	0.837	0.882	0.754	0.811	0.825	0.832	0.896	0.865	0.89	1.016	0.963	1.764	1.727	1.715	2.074	2.078	2.141	3.111	3.118	3.195	3.134	3.289	3.208
86.2	0.747	0.837	0.882	0.754	0.811	0.825	0.832	0.896	0.865	0.891	1.016	0.963	1.766	1.729	1.716	2.076	2.079	2.142	3.114	3.12	3.198	3.136	3.292	3.211
86.4	0.748	0.837	0.882	0.754	0.811	0.825	0.832	0.896	0.865	0.891	1.017	0.964	1.767	1.73	1.718	2.078	2.081	2.144	3.117	3.123	3.201	3.139	3.295	3.214
86.6	0.749	0.837	0.883	0.753	0.811	0.825	0.832	0.897	0.865	0.891	1.018	0.964	1.769	1.732	1.719	2.08	2.083	2.146	3.12	3.125	3.204	3.142	3.298	3.217
86.8	0.749	0.837	0.883	0.754	0.811	0.825	0.832	0.897	0.865	0.892	1.018	0.964	1.771	1.733	1.721	2.082	2.086	2.148	3.122	3.127	3.207	3.144	3.302	3.22
87	0.749	0.837	0.883	0.754	0.811	0.825	0.833	0.897	0.865	0.892	1.018	0.964	1.772	1.735	1.722	2.084	2.088	2.15	3.125	3.13	3.21	3.147	3.305	3.223
87.2	0.749	0.837	0.883	0.754	0.811	0.826	0.833	0.897	0.865	0.893	1.019	0.964	1.774	1.736	1.723	2.086	2.09	2.152	3.128	3.132	3.212	3.15	3.308	3.226
87.4	0.749	0.838	0.883	0.754	0.811	0.826	0.833	0.898	0.865	0.894	1.019	0.965	1.775	1.738	1.725	2.088	2.092	2.154	3.13	3.135	3.215	3.153	3.311	3.229
87.6	0.749	0.838	0.883	0.754	0.811	0.826	0.833	0.898	0.865	0.894	1.02	0.965	1.777	1.74	1.726	2.09	2.094	2.155	3.133	3.137	3.218	3.155	3.314	3.232
87.8	0.749	0.838	0.883	0.755	0.812	0.826	0.834	0.899	0.865	0.895	1.02	0.965	1.779	1.741	1.727	2.092	2.096	2.157	3.136	3.14	3.22	3.158	3.317	3.235
88	0.748	0.838	0.883	0.755	0.812	0.826	0.835	0.9	0.865	0.896	1.02	0.965	1.78	1.743	1.728	2.094	2.098	2.159	3.139	3.142	3.223	3.16	3.32	3.238
88.2	0.748	0.838	0.884	0.755	0.812	0.826	0.835	0.9	0.865	0.896	1.021	0.966	1.782	1.744	1.73	2.096	2.1	2.162	3.142	3.144	3.225	3.163	3.323	3.241
88.4	0.747	0.838	0.884	0.755	0.812	0.826	0.835	0.901	0.864	0.897	1.021	0.966	1.783	1.746	1.731	2.098	2.103	2.164	3.145	3.147	3.228	3.165	3.326	3.244
88.6	0.747	0.839	0.884	0.756	0.812	0.827	0.836	0.902	0.864	0.897	1.021	0.966	1.785	1.747	1.733	2.1	2.105	2.166	3.148	3.149	3.231	3.167	3.329	3.247
88.8	0.746	0.839	0.884	0.756	0.812	0.826	0.836	0.902	0.864	0.897	1.022	0.967	1.786	1.749	1.734	2.102	2.106	2.168	3.15	3.152	3.234	3.169	3.331	3.25
89	0.746	0.839	0.884	0.756	0.813	0.826	0.836	0.902	0.864	0.897	1.022	0.967	1.787	1.75	1.736	2.104	2.108	2.17	3.153	3.154	3.237	3.172	3.334	3.252
89.2	0.745	0.839	0.885	0.756	0.813	0.826	0.836	0.903	0.864	0.897	1.022	0.967	1.789	1.751	1.738	2.106	2.11	2.172	3.155	3.157	3.24	3.174	3.337	3.255
89.4	0.745	0.839	0.885	0.756	0.813	0.826	0.836	0.903	0.865	0.897	1.022	0.968	1.791	1.753	1.74	2.108	2.112	2.174	3.158	3.16	3.243	3.176	3.34	3.258
89.6	0.745	0.839	0.885	0.755	0.813	0.826	0.836	0.902	0.865	0.897	1.022	0.968	1.792	1.754	1.741	2.109	2.113	2.176	3.16	3.163	3.246	3.179	3.343	3.261
89.8	0.745	0.839	0.885	0.755	0.813	0.826	0.836	0.902	0.866	0.897	1.022	0.969	1.794	1.756	1.743	2.111	2.115	2.178	3.163	3.166	3.249	3.181	3.346	3.264
90	0.745	0.839	0.885	0.755	0.813	0.826	0.836	0.902	0.866	0.898	1.023	0.969	1.796	1.757	1.744	2.113	2.117	2.18	3.165	3.168	3.253	3.183	3.349	3.266
90.2	0.746	0.84	0.885	0.755	0.813	0.826	0.836	0.902	0.867	0.898	1.023	0.969	1.798	1.759	1.746	2.114	2.119	2.182	3.168	3.171	3.256	3.186	3.351	3.269
90.4	0.746	0.84	0.885	0.755	0.813	0.825	0.836	0.902	0.867	0.898	1.024	0.969	1.799	1.76	1.747	2.116	2.121	2.184	3.17	3.174	3.259	3.188	3.354	3.272
90.6	0.747	0.84	0.886	0.755	0.813	0.825	0.836	0.902	0.867	0.898	1.025	0.969	1.801	1.761	1.748	2.118	2.123	2.186	3.173	3.176	3.261	3.191	3.357	3.275
90.8	0.747	0.84	0.886	0.755	0.813	0.826	0.836	0.903	0.867	0.898	1.025	0.97	1.802	1.763	1.749	2.12	2.125	2.188	3.175	3.179	3.264	3.193	3.36	3.278
91	0.747	0.84	0.886	0.755	0.813	0.826	0.836	0.903	0.868	0.898	1.026	0.97	1.804	1.765	1.75	2.122	2.127	2.19	3.178	3.182	3.267	3.195	3.363	3.281
91.2	0.748	0.84	0.886	0.756	0.813	0.826	0.837	0.903	0.868	0.898	1.026	0.97	1.805	1.766	1.751	2.123	2.129	2.192	3.18	3.184	3.269	3.198	3.366	3.284
91.4	0.748	0.84	0.886	0.756	0.812	0.826	0.837	0.904	0.868	0.899	1.027	0.97	1.807	1.768	1.752	2.125	2.131	2.194	3.183	3.186	3.272	3.201	3.369	3.286
91.6	0.749	0.84	0.886	0.756	0.812	0.827	0.837	0.904	0.868	0.899	1.027	0.971	1.808	1.769	1.753	2.127	2.133	2.197	3.186	3.189	3.274	3.203	3.371	3.289
91.8	0.749	0.84	0.887	0.755	0.812	0.827	0.838	0.904	0.868	0.899	1.028	0.971	1.809	1.771	1.754	2.129	2.135	2.199	3.188	3.191	3.276	3.206	3.374	3.292
92	0.75	0.84	0.887	0.755	0.812	0.827	0.839	0.904	0.868	0.9	1.028	0.971	1.81	1.772	1.756	2.13	2.137	2.2	3.191	3.193	3.279	3.208	3.376	3.294
92.2	0.75	0.841	0.887	0.755	0.812	0.828	0.839	0.904	0.868	0.9	1.028	0.972	1.811	1.773	1.758	2.132	2.139	2.202	3.194	3.194	3.281	3.21	3.378	3.296
92.4	0.75	0.841	0.888	0.755	0.812	0.828	0.839	0.905	0.868	0.9	1.028	0.973	1.812	1.775	1.759	2.134	2.14	2.204	3.196	3.196	3.283	3.212	3.381	3.298
92.6	0.75	0.842	0.888	0.755	0.812	0.828	0.839	0.905	0.868	0.9	1.028	0.973	1.814	1.776	1.761	2.136	2.142	2.206	3.199	3.198	3.286	3.214	3.383	3.301
92.8	0.75	0.842	0.888	0.755	0.811	0.828	0.839	0.906	0.868	0.901	1.029	0.974	1.815	1.777	1.763	2.137	2.144	2.208	3.201	3.2	3.288	3.216	3.386	3.303
93	0.75	0.842	0.888	0.755	0.811	0.828	0.839	0.906	0.869	0.901	1.029	0.975	1.816	1.778	1.764	2.139	2.145	2.209	3.203	3.203	3.291	3.218	3.388	3.306
93.2	0.749	0.843	0.888	0.755	0.811	0.828	0.839	0.906	0.87	0.901	1.029	0.975	1.818	1.779	1.766	2.141	2.147	2.211	3.205	3.205	3.294	3.22	3.391	3.309
93.4	0.749	0.843	0.889	0.755	0.811	0.828	0.839	0.906	0.87	0.902	1.029	0.976	1.82	1.781	1.767	2.142	2.148	2.212	3.208	3.207	3.296	3.222	3.393	3.311
93.6	0.749	0.842	0.889	0.755	0.812	0.827	0.839	0.906	0.871	0.903	1.03	0.976	1.821	1.782	1.769	2.144	2.15	2.214	3.21	3.21	3.299	3.225	3.395	3.314
93.8	0.749	0.842	0.889	0.755	0.812	0.827	0.839	0.906	0.871	0.903	1.03	0.976	1.823	1.783	1.77	2.145	2.151	2.216	3.212	3.212	3.302	3.227	3.398	3.317
94	0.749	0.842	0.889	0.755	0.812	0.827	0.839	0.906	0.871	0.903	1.031	0.977	1.825	1.784	1.771	2.147	2.153	2.217	3.215	3.215	3.305	3.229	3.4	3.319
94.2	0.75	0.842	0.89	0.755	0.812	0.827	0.839	0.906	0.872	0.903	1.032	0.977	1.827	1.786	1.772	2.148	2.155	2.219	3.217	3.217	3.307	3.231	3.403	3.322
94.4	0.75	0.842	0.889	0.755	0.812	0.826	0.838	0.907	0.872	0.903	1.033	0.977	1.828	1.787	1.773	2.15	2.156	2.221	3.219	3.219	3.31	3.233	3.405	3.325
94.6	0.75	0.842	0.889	0.756	0.812	0.826	0.838	0.907	0.872	0.903	1.033	0.977	1.83	1.789	1.774	2.151	2.158	2.222	3.221	3.221	3.313	3.235	3.408	3.328
94.8	0.75	0.842	0.889	0.756	0.813	0.826	0.838	0.907	0.872	0.904	1.034	0.977	1.831	1.791	1.775	2.152	2.16	2.224	3.222	3.223	3.316	3.237	3.411	3.33
95	0.75	0.842	0.889	0.756	0.813	0.826	0.838	0.908	0.872	0.904	1.034	0.977	1.833	1.792	1.776	2.154	2.162	2.226	3.224	3.226	3.319	3.239	3.413	3.333
95.2	0.75	0.842	0.889	0.756	0.813	0.826	0.838	0.908	0.872	0.904	1.035	0.977	1.834	1.794	1.777	2.156	2.163	2.228	3.226	3.228	3.322	3.241	3.415	3.335
95.4	0.751	0.842	0.889	0.756	0.813	0.827	0.838	0.908	0.871	0.904	1.035	0.977	1.835	1.795	1.778	2.157	2.165	2.229	3.227	3.229	3.325	3.243	3.418	3.337
95.6	0.751	0.842	0.889	0.756	0.813	0.827	0.838	0.909	0.871	0.905	1.035	0.976	1.837	1.797	1.779	2.159	2.167	2.231	3.229	3.232	3.327	3.246	3.42	3.339
95.8	0.751	0.842	0.889	0.756	0.813	0.827	0.838	0.909	0.871	0.905	1.035	0.976	1.838	1.798	1.781	2.161	2.169	2.233	3.23	3.234	3.329	3.248	3.423	3.341
96	0.751	0.843	0.889	0.756	0.814	0.828	0.839	0.909	0.87	0.905	1.035	0.976	1.839	1.8	1.782	2.163	2.17	2.235	3.232	3.236	3.332	3.25	3.425	3.343
96.2	0.751	0.843	0.889	0.756	0.814	0.828	0.84	0.91	0.87	0.905	1.035	0.977	1.841	1.801	1.784	2.164	2.172	2.236	3.233	3.238	3.334	3.252	3.428	3.346
96.4	0.751	0.844	0.89	0.756	0.814	0.828	0.84	0.91	0.87	0.905	1.035	0.977	1.842	1.803	1.785	2.166	2.174	2.238	3.235	3.24	3.336	3.254	3.43	3.349
96.6	0.751	0.844	0.89	0.756	0.815	0.828	0.841	0.91	0.869	0.905	1.035	0.978	1.843	1.804	1.786	2.168	2.176	2.24	3.236	3.243	3.338	3.255	3.433	3.351
96.8	0.751	0.844	0.89	0.756	0.815	0.829	0.841	0.911	0.869	0.906	1.035	0.978	1.845	1.805	1.787	2.17	2.177	2.241	3.238	3.245	3.34	3.257	3.435	3.354
97	0.75	0.844	0.89	0.756	0.815	0.829	0.842	0.911	0.869	0.906	1.035	0.978	1.846	1.806	1.789	2.172	2.179	2.243	3.239	3.247	3.342	3.26	3.437	3.356
97.2	0.75	0.844	0.891	0.756	0.815	0.829	0.842	0.911	0.869	0.906	1.035	0.978	1.848	1.807	1.79	2.173	2.181	2.245	3.241	3.249	3.345	3.262	3.44	3.359
97.4	0.75	0.845	0.891	0.756	0.815	0.829	0.843	0.911	0.87	0.907	1.035	0.979	1.849	1.808	1.792	2.175	2.182	2.247	3.243	3.252	3.347	3.264	3.442	3.361
97.6	0.75	0.845	0.892	0.756	0.816	0.829	0.844	0.911	0.87	0.907	1.035	0.979	1.85	1.809	1.793	2.177	2.184	2.249	3.245	3.254	3.35	3.266	3.445	3.364
97.8	0.751	0.845	0.892	0.757	0.816	0.829	0.844	0.911	0.871	0.907	1.035	0.98	1.851	1.811	1.794	2.178	2.185	2.251	3.247	3.256	3.352	3.268	3.447	3.366
98	0.751	0.845	0.892	0.757	0.816	0.829	0.844	0.911	0.871	0.907	1.036	0.981	1.852	1.812	1.796	2.179	2.186	2.252	3.249	3.258	3.355	3.27	3.449	3.368
98.2	0.751	0.845	0.893	0.757	0.816	0.829	0.844	0.912	0.872	0.907	1.036	0.981	1.853	1.814	1.797	2.18	2.188	2.254	3.251	3.26	3.357	3.272	3.452	3.37
98.4	0.751	0.845	0.893	0.757	0.816	0.829	0.844	0.912	0.872	0.907	1.037	0.982	1.854	1.815	1.798	2.182	2.19	2.256	3.252	3.262	3.359	3.274	3.454	3.372
98.6	0.751	0.845	0.893	0.757	0.816	0.829	0.844	0.912	0.873	0.907	1.038	0.982	1.855	1.816	1.799	2.183	2.191	2.258	3.253	3.264	3.362	3.275	3.456	3.374
98.8	0.751	0.845	0.893	0.757	0.815	0.829	0.844	0.913	0.874	0.908	1.038	0.982	1.856	1.818	1.8	2.184	2.193	2.259	3.255	3.266	3.364	3.277	3.458	3.376
99	0.751	0.845	0.892	0.757	0.815	0.829	0.844	0.913	0.874	0.909	1.039	0.982	1.857	1.819	1.801	2.186	2.194	2.261	3.256	3.268	3.366	3.279	3.461	3.378
99.2	0.751	0.845	0.892	0.757	0.815	0.829	0.844	0.914	0.875	0.909	1.039	0.982	1.859	1.82	1.803	2.187	2.195	2.263	3.258	3.27	3.369	3.281	3.463	3.38
99.4	0.751	0.845	0.892	0.758	0.815	0.829	0.844	0.914	0.875	0.91	1.04	0.982	1.86	1.821	1.804	2.188	2.197	2.265	3.259	3.271	3.371	3.283	3.465	3.382
99.6	0.751	0.845	0.893	0.758	0.814	0.829	0.844	0.914	0.875	0.91	1.041	0.982	1.861	1.822	1.805	2.19	2.198	2.267	3.261	3.273	3.373	3.286	3.467	3.384
99.8	0.751	0.846	0.893	0.758	0.814	0.829	0.844	0.914	0.875	0.911	1.041	0.982	1.863	1.824	1.806	2.191	2.2	2.268	3.263	3.275	3.375	3.288	3.47	3.386
100	0.751	0.846	0.893	0.758	0.814	0.829	0.844	0.914	0.874	0.911	1.042	0.983	1.864	1.825	1.807	2.192	2.201	2.27	3.264	3.277	3.377	3.29	3.472	3.389
100.2	0.751	0.846	0.893	0.758	0.814	0.829	0.844	0.914	0.874	0.911	1.043	0.983	1.866	1.826	1.808	2.194	2.202	2.271	3.266	3.279	3.38	3.292	3.474	3.391
100.4	0.751	0.846	0.893	0.758	0.814	0.829	0.844	0.914	0.874	0.911	1.043	0.984	1.867	1.827	1.809	2.196	2.204	2.273	3.268	3.281	3.382	3.294	3.476	3.393
100.6	0.752	0.847	0.893	0.758	0.814	0.829	0.844	0.915	0.874	0.911	1.044	0.984	1.869	1.828	1.81	2.197	2.206	2.274	3.27	3.283	3.384	3.296	3.479	3.396
100.8	0.752	0.847	0.893	0.759	0.814	0.829	0.845	0.915	0.874	0.912	1.044	0.985	1.87	1.83	1.811	2.199	2.207	2.276	3.271	3.285	3.387	3.298	3.481	3.398
101	0.752	0.847	0.893	0.759	0.815	0.829	0.845	0.914	0.874	0.912	1.045	0.985	1.872	1.831	1.812	2.201	2.209	2.278	3.274	3.287	3.389	3.3	3.483	3.4
101.2	0.752	0.848	0.894	0.759	0.815	0.83	0.845	0.914	0.874	0.912	1.045	0.985	1.873	1.832	1.814	2.202	2.21	2.28	3.276	3.289	3.392	3.302	3.486	3.402
101.4	0.753	0.848	0.894	0.76	0.815	0.83	0.845	0.915	0.874	0.912	1.045	0.986	1.874	1.834	1.815	2.204	2.211	2.281	3.278	3.291	3.394	3.304	3.488	3.404
101.6	0.753	0.848	0.894	0.76	0.815	0.83	0.846	0.915	0.874	0.912	1.045	0.986	1.875	1.835	1.816	2.205	2.213	2.283	3.28	3.293	3.396	3.306	3.49	3.406
101.8	0.753	0.848	0.894	0.76	0.815	0.83	0.846	0.915	0.874	0.912	1.045	0.986	1.876	1.836	1.817	2.207	2.214	2.284	3.281	3.296	3.398	3.308	3.492	3.408
102	0.753	0.848	0.894	0.76	0.815	0.83	0.846	0.915	0.874	0.912	1.045	0.987	1.877	1.838	1.818	2.208	2.215	2.286	3.282	3.297	3.4	3.31	3.495	3.41
102.2	0.754	0.848	0.895	0.76	0.816	0.83	0.846	0.915	0.875	0.912	1.044	0.987	1.878	1.839	1.819	2.21	2.216	2.287	3.284	3.299	3.402	3.312	3.497	3.413
102.4	0.754	0.848	0.894	0.76	0.816	0.83	0.846	0.916	0.875	0.912	1.044	0.987	1.879	1.84	1.82	2.211	2.218	2.289	3.285	3.301	3.404	3.313	3.499	3.415
102.6	0.754	0.848	0.894	0.76	0.816	0.83	0.847	0.917	0.875	0.912	1.044	0.987	1.88	1.841	1.821	2.212	2.219	2.291	3.287	3.303	3.406	3.315	3.501	3.417
102.8	0.754	0.848	0.894	0.759	0.816	0.831	0.847	0.917	0.875	0.913	1.044	0.987	1.881	1.842	1.822	2.213	2.221	2.293	3.288	3.305	3.408	3.316	3.503	3.42
103	0.753	0.848	0.894	0.759	0.816	0.831	0.848	0.918	0.875	0.913	1.044	0.987	1.881	1.843	1.823	2.215	2.222	2.294	3.29	3.307	3.41	3.318	3.505	3.422
103.2	0.753	0.849	0.894	0.759	0.816	0.831	0.848	0.918	0.875	0.913	1.044	0.987	1.883	1.843	1.824	2.216	2.224	2.296	3.291	3.309	3.412	3.32	3.507	3.424
103.4	0.753	0.849	0.895	0.759	0.816	0.831	0.848	0.919	0.875	0.914	1.044	0.987	1.884	1.844	1.825	2.217	2.225	2.298	3.293	3.311	3.414	3.321	3.51	3.426
103.6	0.753	0.849	0.895	0.759	0.816	0.831	0.848	0.919	0.874	0.914	1.045	0.987	1.885	1.846	1.826	2.218	2.227	2.3	3.294	3.313	3.417	3.323	3.512	3.428
103.8	0.753	0.849	0.895	0.759	0.816	0.831	0.848	0.919	0.874	0.914	1.045	0.987	1.886	1.847	1.827	2.219	2.228	2.301	3.295	3.314	3.419	3.325	3.514	3.43
104	0.753	0.849	0.895	0.759	0.816	0.831	0.848	0.92	0.874	0.914	1.045	0.987	1.888	1.848	1.828	2.221	2.23	2.302	3.296	3.316	3.421	3.327	3.516	3.432
104.2	0.753	0.849	0.896	0.759	0.816	0.83	0.848	0.92	0.874	0.914	1.046	0.987	1.889	1.849	1.829	2.222	2.232	2.303	3.298	3.318	3.424	3.328	3.518	3.434
104.4	0.753	0.849	0.896	0.759	0.817	0.83	0.848	0.92	0.874	0.914	1.046	0.988	1.89	1.851	1.83	2.224	2.233	2.305	3.299	3.32	3.426	3.33	3.52	3.436
104.6	0.753	0.849	0.896	0.759	0.817	0.829	0.848	0.921	0.875	0.914	1.047	0.988	1.892	1.852	1.831	2.225	2.235	2.306	3.299	3.322	3.428	3.332	3.522	3.438
104.8	0.754	0.849	0.896	0.759	0.817	0.829	0.848	0.921	0.875	0.915	1.048	0.988	1.893	1.853	1.832	2.227	2.236	2.308	3.3	3.324	3.43	3.333	3.524	3.439
105	0.753	0.849	0.896	0.758	0.817	0.829	0.848	0.921	0.876	0.915	1.048	0.988	1.894	1.855	1.834	2.228	2.238	2.309	3.3	3.326	3.432	3.335	3.526	3.441
105.2	0.753	0.849	0.896	0.758	0.817	0.829	0.848	0.921	0.876	0.915	1.048	0.988	1.896	1.856	1.835	2.23	2.239	2.311	3.3	3.328	3.434	3.337	3.528	3.443
105.4	0.754	0.849	0.896	0.758	0.817	0.829	0.848	0.92	0.876	0.915	1.049	0.988	1.897	1.857	1.836	2.231	2.24	2.312	3.299	3.33	3.436	3.338	3.53	3.444
105.6	0.753	0.85	0.897	0.758	0.818	0.828	0.848	0.92	0.876	0.915	1.049	0.988	1.898	1.858	1.837	2.233	2.241	2.314	3.298	3.332	3.438	3.34	3.532	3.446
105.8	0.753	0.85	0.897	0.758	0.818	0.828	0.848	0.921	0.876	0.916	1.05	0.989	1.899	1.86	1.839	2.234	2.243	2.315	3.297	3.333	3.44	3.341	3.534	3.448
106	0.753	0.85	0.897	0.759	0.818	0.828	0.848	0.921	0.876	0.916	1.051	0.989	1.9	1.861	1.84	2.236	2.244	2.317	3.295	3.335	3.442	3.343	3.536	3.45
106.2	0.753	0.85	0.897	0.759	0.818	0.828	0.848	0.921	0.876	0.916	1.051	0.989	1.902	1.862	1.841	2.237	2.245	2.318	3.294	3.336	3.444	3.344	3.538	3.453
106.4	0.753	0.85	0.897	0.759	0.818	0.829	0.848	0.921	0.876	0.917	1.051	0.99	1.903	1.863	1.842	2.238	2.246	2.32	3.293	3.338	3.446	3.346	3.54	3.455
106.6	0.753	0.85	0.897	0.759	0.818	0.829	0.848	0.921	0.876	0.917	1.052	0.99	1.904	1.864	1.843	2.24	2.247	2.321	3.291	3.34	3.448	3.347	3.542	3.457
106.8	0.754	0.851	0.897	0.759	0.818	0.829	0.848	0.921	0.876	0.918	1.052	0.991	1.905	1.865	1.844	2.241	2.249	2.323	3.291	3.341	3.45	3.349	3.544	3.46
107	0.754	0.851	0.897	0.759	0.818	0.83	0.848	0.921	0.876	0.918	1.052	0.991	1.906	1.866	1.845	2.242	2.25	2.324	3.29	3.343	3.453	3.35	3.546	3.462
107.2	0.754	0.851	0.897	0.759	0.818	0.83	0.848	0.921	0.876	0.918	1.052	0.992	1.908	1.867	1.846	2.243	2.251	2.326	3.29	3.345	3.455	3.352	3.548	3.464
107.4	0.755	0.851	0.897	0.759	0.818	0.831	0.849	0.921	0.876	0.919	1.052	0.992	1.909	1.868	1.846	2.244	2.253	2.327	3.29	3.347	3.457	3.354	3.55	3.466
107.6	0.755	0.851	0.898	0.759	0.818	0.831	0.849	0.921	0.876	0.919	1.051	0.993	1.91	1.869	1.847	2.245	2.255	2.328	3.29	3.349	3.459	3.356	3.552	3.468
107.8	0.756	0.851	0.898	0.759	0.818	0.831	0.849	0.921	0.876	0.919	1.051	0.993	1.911	1.87	1.848	2.246	2.256	2.33	3.291	3.35	3.462	3.357	3.554	3.469
108	0.757	0.851	0.898	0.76	0.818	0.831	0.849	0.921	0.876	0.919	1.051	0.993	1.912	1.871	1.849	2.247	2.258	2.331	3.291	3.352	3.464	3.359	3.556	3.471
108.2	0.757	0.852	0.898	0.76	0.818	0.83	0.849	0.921	0.876	0.919	1.051	0.994	1.913	1.872	1.85	2.248	2.259	2.333	3.292	3.354	3.467	3.361	3.558	3.473
108.4	0.758	0.852	0.898	0.759	0.818	0.83	0.849	0.921	0.877	0.919	1.051	0.993	1.914	1.873	1.851	2.249	2.261	2.334	3.292	3.356	3.469	3.363	3.56	3.475
108.6	0.758	0.852	0.899	0.759	0.818	0.83	0.849	0.922	0.877	0.919	1.051	0.993	1.915	1.874	1.852	2.251	2.263	2.336	3.293	3.358	3.471	3.365	3.562	3.476
108.8	0.758	0.852	0.899	0.759	0.818	0.83	0.849	0.921	0.878	0.919	1.051	0.993	1.916	1.875	1.853	2.252	2.264	2.337	3.294	3.36	3.473	3.367	3.564	3.478
109	0.758	0.852	0.899	0.759	0.817	0.83	0.85	0.922	0.878	0.919	1.051	0.993	1.917	1.876	1.855	2.253	2.265	2.339	3.294	3.362	3.475	3.368	3.566	3.479
109.2	0.758	0.853	0.899	0.759	0.818	0.83	0.85	0.922	0.879	0.919	1.052	0.993	1.918	1.876	1.856	2.255	2.267	2.34	3.295	3.363	3.477	3.37	3.568	3.481
109.4	0.758	0.853	0.899	0.76	0.817	0.83	0.851	0.922	0.879	0.919	1.052	0.994	1.919	1.877	1.857	2.256	2.268	2.341	3.296	3.365	3.479	3.372	3.57	3.483
109.6	0.758	0.853	0.9	0.76	0.817	0.83	0.852	0.923	0.879	0.92	1.052	0.994	1.92	1.878	1.857	2.258	2.269	2.342	3.296	3.367	3.481	3.374	3.572	3.485
109.8	0.757	0.854	0.9	0.76	0.817	0.83	0.852	0.923	0.88	0.92	1.052	0.994	1.921	1.879	1.858	2.259	2.27	2.343	3.297	3.368	3.482	3.375	3.574	3.487
110	0.757	0.854	0.9	0.76	0.817	0.829	0.853	0.924	0.88	0.92	1.053	0.995	1.922	1.88	1.859	2.261	2.271	2.344	3.298	3.37	3.484	3.377	3.576	3.489
110.2	0.757	0.854	0.901	0.761	0.817	0.83	0.853	0.924	0.88	0.921	1.053	0.995	1.924	1.882	1.86	2.262	2.273	2.346	3.298	3.372	3.486	3.379	3.578	3.491
110.4	0.757	0.855	0.901	0.761	0.817	0.83	0.854	0.925	0.88	0.921	1.054	0.995	1.925	1.883	1.861	2.263	2.274	2.347	3.299	3.373	3.488	3.38	3.579	3.493
110.6	0.757	0.855	0.901	0.761	0.816	0.83	0.854	0.925	0.881	0.921	1.054	0.995	1.926	1.884	1.863	2.265	2.275	2.348	3.3	3.375	3.49	3.381	3.581	3.495
110.8	0.757	0.855	0.902	0.762	0.816	0.831	0.855	0.925	0.88	0.921	1.055	0.996	1.927	1.885	1.864	2.266	2.276	2.35	3.301	3.377	3.492	3.383	3.583	3.497
111	0.757	0.855	0.902	0.762	0.817	0.831	0.855	0.925	0.881	0.921	1.055	0.996	1.928	1.886	1.865	2.267	2.278	2.351	3.302	3.379	3.493	3.384	3.584	3.499
111.2	0.757	0.856	0.902	0.762	0.817	0.831	0.856	0.925	0.881	0.921	1.056	0.996	1.929	1.888	1.866	2.268	2.279	2.353	3.304	3.38	3.495	3.385	3.586	3.501
111.4	0.757	0.856	0.902	0.762	0.817	0.832	0.856	0.925	0.881	0.921	1.056	0.996	1.93	1.889	1.867	2.269	2.28	2.354	3.305	3.382	3.497	3.386	3.588	3.502
111.6	0.757	0.856	0.902	0.762	0.817	0.832	0.856	0.925	0.882	0.921	1.057	0.996	1.93	1.89	1.868	2.271	2.281	2.356	3.306	3.383	3.499	3.387	3.589	3.504
111.8	0.757	0.856	0.902	0.762	0.817	0.832	0.856	0.925	0.882	0.921	1.057	0.996	1.931	1.891	1.868	2.272	2.283	2.358	3.308	3.384	3.502	3.389	3.591	3.505
112	0.758	0.856	0.902	0.762	0.817	0.833	0.856	0.925	0.881	0.922	1.058	0.996	1.932	1.892	1.869	2.273	2.284	2.359	3.309	3.385	3.504	3.39	3.593	3.507
112.2	0.758	0.856	0.902	0.762	0.817	0.833	0.856	0.926	0.881	0.922	1.059	0.996	1.933	1.893	1.87	2.274	2.285	2.361	3.311	3.387	3.506	3.392	3.595	3.509
112.4	0.758	0.856	0.902	0.762	0.817	0.833	0.856	0.926	0.881	0.922	1.059	0.995	1.934	1.894	1.871	2.276	2.287	2.362	3.313	3.388	3.508	3.393	3.596	3.51
112.6	0.758	0.856	0.902	0.762	0.817	0.833	0.856	0.926	0.88	0.922	1.06	0.995	1.935	1.895	1.872	2.277	2.288	2.364	3.315	3.39	3.51	3.395	3.598	3.511
112.8	0.758	0.856	0.902	0.761	0.817	0.833	0.855	0.926	0.88	0.922	1.06	0.995	1.935	1.897	1.873	2.278	2.289	2.365	3.317	3.391	3.512	3.396	3.6	3.513
113	0.758	0.856	0.901	0.761	0.817	0.833	0.855	0.926	0.88	0.923	1.061	0.995	1.936	1.898	1.874	2.28	2.29	2.366	3.319	3.393	3.514	3.398	3.601	3.514
113.2	0.758	0.856	0.901	0.761	0.817	0.832	0.855	0.926	0.88	0.923	1.061	0.996	1.937	1.899	1.875	2.281	2.291	2.368	3.321	3.394	3.516	3.399	3.603	3.516
113.4	0.758	0.857	0.901	0.761	0.817	0.832	0.855	0.926	0.88	0.924	1.061	0.996	1.938	1.9	1.875	2.282	2.292	2.369	3.322	3.395	3.517	3.401	3.605	3.518
113.6	0.758	0.857	0.902	0.761	0.817	0.832	0.855	0.927	0.88	0.924	1.061	0.996	1.939	1.901	1.876	2.283	2.293	2.371	3.324	3.397	3.519	3.403	3.608	3.519
113.8	0.758	0.857	0.902	0.761	0.817	0.831	0.855	0.927	0.88	0.924	1.061	0.996	1.94	1.902	1.877	2.284	2.295	2.372	3.326	3.399	3.521	3.405	3.61	3.521
114	0.758	0.857	0.902	0.761	0.817	0.831	0.855	0.927	0.879	0.925	1.061	0.996	1.941	1.903	1.878	2.285	2.296	2.373	3.328	3.4	3.523	3.406	3.612	3.523
114.2	0.757	0.857	0.903	0.761	0.817	0.831	0.855	0.928	0.879	0.925	1.061	0.997	1.942	1.904	1.879	2.286	2.297	2.375	3.329	3.402	3.524	3.408	3.614	3.524
114.4	0.757	0.858	0.903	0.761	0.818	0.831	0.855	0.928	0.879	0.925	1.061	0.997	1.943	1.905	1.88	2.287	2.298	2.376	3.331	3.404	3.526	3.409	3.615	3.526
114.6	0.757	0.858	0.904	0.761	0.818	0.831	0.856	0.928	0.879	0.926	1.061	0.997	1.943	1.906	1.88	2.288	2.299	2.378	3.332	3.405	3.528	3.41	3.617	3.528
114.8	0.757	0.858	0.904	0.761	0.818	0.831	0.856	0.928	0.879	0.926	1.061	0.997	1.944	1.907	1.881	2.289	2.3	2.38	3.334	3.407	3.53	3.411	3.619	3.529
115	0.757	0.859	0.904	0.761	0.819	0.831	0.856	0.928	0.879	0.926	1.061	0.998	1.945	1.908	1.882	2.29	2.302	2.381	3.335	3.409	3.531	3.412	3.62	3.531
115.2	0.757	0.859	0.905	0.761	0.819	0.832	0.856	0.929	0.879	0.926	1.062	0.998	1.946	1.909	1.882	2.291	2.303	2.383	3.337	3.411	3.533	3.414	3.622	3.533
115.4	0.757	0.859	0.905	0.762	0.82	0.832	0.856	0.929	0.88	0.926	1.062	0.998	1.947	1.91	1.883	2.292	2.304	2.384	3.338	3.412	3.535	3.415	3.624	3.534
115.6	0.757	0.859	0.905	0.762	0.82	0.832	0.856	0.929	0.88	0.927	1.062	0.998	1.948	1.911	1.884	2.293	2.305	2.385	3.34	3.414	3.537	3.417	3.626	3.536
115.8	0.757	0.859	0.905	0.762	0.82	0.832	0.857	0.929	0.881	0.927	1.063	0.998	1.949	1.912	1.884	2.294	2.307	2.386	3.341	3.415	3.539	3.418	3.628	3.538
116	0.758	0.859	0.905	0.762	0.82	0.832	0.857	0.93	0.881	0.927	1.063	0.998	1.95	1.913	1.885	2.296	2.308	2.388	3.343	3.417	3.541	3.42	3.63	3.539
116.2	0.758	0.859	0.906	0.762	0.82	0.832	0.857	0.93	0.881	0.927	1.063	0.998	1.951	1.914	1.886	2.297	2.309	2.389	3.344	3.419	3.542	3.421	3.631	3.541
116.4	0.758	0.859	0.906	0.762	0.82	0.832	0.857	0.93	0.881	0.927	1.064	0.998	1.952	1.916	1.887	2.299	2.31	2.39	3.346	3.42	3.544	3.422	3.633	3.543
116.6	0.759	0.858	0.905	0.762	0.819	0.832	0.857	0.93	0.882	0.927	1.064	0.999	1.953	1.917	1.888	2.3	2.311	2.391	3.347	3.422	3.546	3.424	3.635	3.544
116.8	0.759	0.858	0.905	0.762	0.819	0.832	0.857	0.93	0.882	0.928	1.064	0.999	1.954	1.918	1.889	2.302	2.312	2.392	3.349	3.423	3.547	3.425	3.636	3.546
117	0.759	0.858	0.905	0.762	0.819	0.832	0.856	0.93	0.882	0.928	1.065	0.999	1.955	1.918	1.89	2.303	2.313	2.393	3.35	3.425	3.549	3.426	3.638	3.548
117.2	0.759	0.858	0.905	0.762	0.819	0.832	0.856	0.93	0.882	0.929	1.065	1	1.956	1.919	1.891	2.304	2.314	2.394	3.352	3.426	3.551	3.427	3.64	3.55
117.4	0.759	0.858	0.905	0.762	0.819	0.832	0.857	0.93	0.882	0.929	1.065	1	1.958	1.92	1.892	2.305	2.315	2.395	3.353	3.427	3.552	3.428	3.642	3.551
117.6	0.759	0.858	0.905	0.762	0.819	0.833	0.857	0.93	0.883	0.929	1.065	1	1.959	1.921	1.894	2.305	2.316	2.396	3.355	3.428	3.554	3.429	3.643	3.553
117.8	0.759	0.859	0.905	0.762	0.818	0.833	0.857	0.931	0.883	0.93	1.065	1.001	1.96	1.921	1.895	2.306	2.316	2.397	3.356	3.43	3.555	3.43	3.645	3.555
118	0.759	0.859	0.905	0.763	0.818	0.833	0.858	0.931	0.883	0.93	1.065	1.001	1.96	1.922	1.896	2.307	2.318	2.398	3.358	3.431	3.557	3.431	3.647	3.557
118.2	0.759	0.859	0.905	0.763	0.818	0.833	0.858	0.931	0.883	0.93	1.065	1.001	1.961	1.923	1.897	2.307	2.319	2.399	3.359	3.432	3.559	3.433	3.648	3.558
118.4	0.759	0.859	0.905	0.763	0.818	0.833	0.859	0.931	0.883	0.93	1.065	1.002	1.962	1.924	1.898	2.308	2.32	2.4	3.361	3.434	3.561	3.434	3.65	3.56
118.6	0.759	0.859	0.905	0.763	0.818	0.833	0.859	0.931	0.883	0.929	1.066	1.002	1.963	1.925	1.899	2.309	2.322	2.401	3.362	3.436	3.563	3.436	3.651	3.562
118.8	0.759	0.859	0.905	0.763	0.818	0.833	0.859	0.931	0.883	0.929	1.066	1.002	1.964	1.926	1.9	2.31	2.323	2.402	3.364	3.437	3.565	3.438	3.653	3.563
119	0.759	0.859	0.905	0.763	0.818	0.833	0.859	0.931	0.883	0.929	1.066	1.002	1.965	1.927	1.901	2.311	2.324	2.403	3.365	3.439	3.567	3.439	3.654	3.565
119.2	0.759	0.86	0.906	0.764	0.818	0.833	0.859	0.931	0.883	0.929	1.066	1.002	1.966	1.928	1.902	2.312	2.326	2.405	3.366	3.441	3.568	3.441	3.656	3.566
119.4	0.76	0.86	0.906	0.764	0.818	0.833	0.859	0.931	0.883	0.929	1.066	1.002	1.967	1.928	1.902	2.313	2.327	2.406	3.368	3.442	3.57	3.442	3.658	3.567
119.6	0.76	0.86	0.906	0.764	0.818	0.833	0.86	0.931	0.884	0.928	1.066	1.002	1.968	1.929	1.903	2.314	2.328	2.408	3.37	3.443	3.572	3.444	3.659	3.569
119.8	0.76	0.861	0.906	0.764	0.818	0.832	0.86	0.931	0.884	0.928	1.067	1.002	1.969	1.93	1.904	2.316	2.329	2.409	3.371	3.445	3.573	3.445	3.661	3.571
120	0.76	0.861	0.907	0.764	0.818	0.832	0.861	0.931	0.884	0.928	1.067	1.003	1.969	1.931	1.904	2.317	2.33	2.411	3.373	3.446	3.575	3.447	3.663	3.572
120.2	0.761	0.861	0.907	0.764	0.819	0.832	0.861	0.931	0.884	0.928	1.067	1.003	1.97	1.932	1.904	2.318	2.332	2.412	3.375	3.448	3.576	3.449	3.664	3.574
120.4	0.761	0.862	0.907	0.763	0.819	0.832	0.861	0.932	0.884	0.928	1.067	1.003	1.971	1.933	1.905	2.319	2.333	2.413	3.376	3.45	3.578	3.45	3.665	3.576
120.6	0.761	0.862	0.907	0.763	0.819	0.832	0.861	0.931	0.884	0.929	1.067	1.004	1.972	1.934	1.906	2.321	2.334	2.414	3.378	3.451	3.579	3.451	3.667	3.578
120.8	0.761	0.862	0.907	0.763	0.819	0.832	0.861	0.931	0.884	0.929	1.067	1.004	1.973	1.934	1.906	2.322	2.335	2.416	3.379	3.453	3.581	3.453	3.668	3.58
121	0.761	0.862	0.907	0.764	0.819	0.832	0.861	0.931	0.884	0.929	1.067	1.004	1.974	1.935	1.907	2.323	2.336	2.417	3.381	3.454	3.583	3.454	3.669	3.581
121.2	0.761	0.863	0.908	0.764	0.819	0.833	0.861	0.931	0.884	0.93	1.067	1.004	1.975	1.936	1.908	2.324	2.337	2.418	3.382	3.455	3.584	3.455	3.671	3.583
121.4	0.761	0.863	0.908	0.764	0.819	0.833	0.861	0.932	0.884	0.93	1.067	1.005	1.975	1.937	1.909	2.325	2.338	2.419	3.383	3.457	3.586	3.456	3.672	3.584
121.6	0.761	0.863	0.908	0.765	0.819	0.833	0.86	0.932	0.885	0.931	1.067	1.005	1.976	1.938	1.91	2.325	2.339	2.42	3.385	3.458	3.587	3.458	3.674	3.586
121.8	0.761	0.863	0.909	0.765	0.819	0.834	0.86	0.932	0.885	0.931	1.067	1.005	1.977	1.939	1.911	2.326	2.34	2.421	3.386	3.459	3.589	3.459	3.675	3.587
122	0.761	0.863	0.909	0.765	0.819	0.834	0.86	0.933	0.886	0.931	1.067	1.005	1.978	1.94	1.912	2.327	2.341	2.422	3.387	3.461	3.591	3.461	3.677	3.588
122.2	0.761	0.863	0.909	0.765	0.819	0.834	0.859	0.933	0.886	0.932	1.067	1.005	1.978	1.941	1.913	2.328	2.342	2.423	3.389	3.463	3.593	3.463	3.678	3.589
122.4	0.761	0.863	0.909	0.765	0.819	0.833	0.859	0.933	0.886	0.932	1.067	1.006	1.98	1.942	1.913	2.329	2.343	2.424	3.39	3.464	3.595	3.464	3.68	3.59
122.6	0.761	0.863	0.91	0.766	0.819	0.833	0.859	0.934	0.886	0.932	1.068	1.006	1.981	1.943	1.914	2.33	2.344	2.425	3.391	3.466	3.597	3.466	3.681	3.591
122.8	0.761	0.863	0.91	0.766	0.819	0.833	0.859	0.934	0.886	0.932	1.068	1.006	1.982	1.944	1.915	2.331	2.345	2.426	3.392	3.467	3.599	3.467	3.683	3.592
123	0.761	0.863	0.91	0.766	0.819	0.833	0.859	0.934	0.886	0.932	1.068	1.006	1.983	1.944	1.916	2.332	2.346	2.428	3.394	3.468	3.601	3.468	3.685	3.593
123.2	0.761	0.863	0.911	0.766	0.819	0.833	0.859	0.935	0.886	0.932	1.068	1.006	1.984	1.945	1.916	2.333	2.347	2.429	3.395	3.469	3.602	3.47	3.686	3.595
123.4	0.761	0.863	0.911	0.766	0.819	0.833	0.86	0.935	0.886	0.932	1.068	1.006	1.985	1.946	1.917	2.334	2.348	2.43	3.396	3.471	3.604	3.471	3.688	3.596
123.6	0.761	0.864	0.911	0.766	0.82	0.832	0.86	0.935	0.885	0.932	1.068	1.006	1.985	1.946	1.918	2.335	2.349	2.431	3.397	3.472	3.605	3.472	3.689	3.597
123.8	0.761	0.864	0.911	0.766	0.82	0.832	0.861	0.936	0.885	0.932	1.068	1.007	1.986	1.947	1.918	2.336	2.35	2.432	3.399	3.473	3.607	3.474	3.691	3.599
124	0.761	0.864	0.911	0.765	0.82	0.832	0.861	0.936	0.884	0.932	1.069	1.007	1.987	1.948	1.918	2.337	2.351	2.433	3.4	3.475	3.608	3.475	3.692	3.6
124.2	0.761	0.864	0.911	0.765	0.82	0.832	0.862	0.936	0.884	0.932	1.069	1.007	1.988	1.949	1.919	2.338	2.352	2.434	3.402	3.476	3.61	3.476	3.694	3.602
124.4	0.761	0.864	0.911	0.766	0.82	0.832	0.863	0.936	0.884	0.932	1.069	1.007	1.988	1.949	1.919	2.339	2.354	2.435	3.403	3.477	3.611	3.477	3.696	3.604
124.6	0.762	0.865	0.911	0.766	0.82	0.832	0.863	0.936	0.884	0.933	1.069	1.007	1.989	1.95	1.92	2.34	2.355	2.436	3.404	3.479	3.612	3.478	3.697	3.605
124.8	0.762	0.865	0.912	0.766	0.82	0.832	0.864	0.937	0.884	0.933	1.069	1.007	1.99	1.951	1.921	2.342	2.356	2.437	3.406	3.48	3.614	3.479	3.698	3.607
125	0.762	0.865	0.912	0.766	0.82	0.833	0.864	0.937	0.885	0.933	1.069	1.007	1.991	1.952	1.922	2.343	2.357	2.439	3.407	3.481	3.615	3.48	3.7	3.609
125.2	0.763	0.865	0.912	0.766	0.82	0.833	0.864	0.937	0.885	0.933	1.069	1.007	1.992	1.953	1.923	2.344	2.358	2.44	3.409	3.482	3.616	3.481	3.701	3.61
125.4	0.763	0.866	0.911	0.766	0.82	0.833	0.864	0.937	0.885	0.933	1.069	1.008	1.993	1.954	1.924	2.345	2.359	2.441	3.41	3.483	3.618	3.483	3.703	3.612
125.6	0.763	0.866	0.912	0.766	0.82	0.834	0.863	0.937	0.885	0.933	1.069	1.008	1.994	1.955	1.924	2.346	2.36	2.442	3.411	3.484	3.62	3.484	3.704	3.613
125.8	0.763	0.866	0.912	0.765	0.82	0.834	0.863	0.937	0.885	0.934	1.07	1.008	1.995	1.956	1.925	2.347	2.36	2.443	3.412	3.485	3.621	3.485	3.706	3.615
126	0.764	0.866	0.912	0.765	0.82	0.834	0.863	0.937	0.885	0.934	1.07	1.008	1.997	1.957	1.926	2.348	2.361	2.445	3.414	3.487	3.623	3.486	3.707	3.616
126.2	0.764	0.866	0.912	0.765	0.82	0.835	0.862	0.937	0.886	0.934	1.07	1.009	1.997	1.958	1.927	2.349	2.362	2.446	3.415	3.488	3.625	3.487	3.708	3.617
126.4	0.764	0.866	0.913	0.766	0.82	0.835	0.862	0.937	0.886	0.934	1.071	1.009	1.998	1.959	1.927	2.349	2.363	2.448	3.416	3.49	3.627	3.488	3.71	3.618
126.6	0.764	0.866	0.913	0.766	0.82	0.835	0.862	0.937	0.886	0.935	1.071	1.009	1.999	1.96	1.928	2.35	2.364	2.449	3.417	3.491	3.629	3.489	3.711	3.62
126.8	0.764	0.867	0.913	0.766	0.82	0.836	0.862	0.937	0.886	0.935	1.071	1.009	2	1.96	1.929	2.351	2.366	2.45	3.419	3.493	3.63	3.49	3.712	3.621
127	0.764	0.867	0.913	0.766	0.82	0.836	0.862	0.937	0.886	0.935	1.072	1.009	2	1.961	1.93	2.352	2.367	2.451	3.42	3.494	3.631	3.491	3.714	3.622
127.2	0.764	0.867	0.913	0.766	0.82	0.836	0.862	0.937	0.885	0.935	1.072	1.009	2.001	1.961	1.931	2.353	2.367	2.453	3.421	3.496	3.633	3.492	3.715	3.623
127.4	0.764	0.867	0.914	0.767	0.82	0.837	0.862	0.937	0.885	0.935	1.072	1.009	2.001	1.962	1.932	2.354	2.368	2.453	3.423	3.497	3.634	3.494	3.716	3.624
127.6	0.764	0.868	0.914	0.767	0.82	0.836	0.863	0.937	0.885	0.935	1.072	1.009	2.002	1.963	1.933	2.355	2.369	2.454	3.424	3.498	3.635	3.495	3.718	3.625
127.8	0.764	0.868	0.914	0.767	0.82	0.836	0.863	0.936	0.884	0.935	1.073	1.009	2.002	1.963	1.933	2.356	2.37	2.455	3.426	3.499	3.637	3.496	3.719	3.627
128	0.764	0.868	0.914	0.767	0.82	0.836	0.863	0.936	0.884	0.935	1.073	1.01	2.002	1.964	1.934	2.357	2.371	2.456	3.427	3.5	3.638	3.497	3.72	3.628
128.2	0.764	0.868	0.914	0.767	0.819	0.836	0.864	0.937	0.884	0.935	1.074	1.01	2.003	1.964	1.935	2.358	2.372	2.457	3.429	3.501	3.639	3.498	3.721	3.63
128.4	0.764	0.868	0.914	0.767	0.819	0.836	0.864	0.937	0.884	0.935	1.074	1.01	2.003	1.965	1.935	2.359	2.373	2.458	3.431	3.502	3.641	3.499	3.723	3.631
128.6	0.764	0.868	0.914	0.767	0.819	0.836	0.865	0.937	0.885	0.935	1.075	1.01	2.004	1.965	1.936	2.36	2.374	2.46	3.432	3.503	3.642	3.5	3.724	3.633
128.8	0.764	0.868	0.914	0.767	0.82	0.836	0.865	0.937	0.885	0.936	1.075	1.01	2.005	1.966	1.937	2.361	2.374	2.461	3.434	3.504	3.643	3.501	3.725	3.634
129	0.764	0.868	0.914	0.767	0.82	0.835	0.865	0.938	0.885	0.936	1.076	1.01	2.006	1.966	1.937	2.362	2.375	2.462	3.435	3.505	3.645	3.502	3.727	3.636
129.2	0.763	0.868	0.914	0.767	0.82	0.835	0.865	0.938	0.885	0.936	1.076	1.011	2.007	1.967	1.938	2.362	2.376	2.463	3.436	3.506	3.646	3.503	3.728	3.637
129.4	0.763	0.868	0.914	0.766	0.821	0.835	0.865	0.938	0.886	0.936	1.077	1.011	2.008	1.968	1.939	2.363	2.377	2.464	3.438	3.508	3.648	3.504	3.73	3.639
129.6	0.763	0.868	0.915	0.766	0.821	0.835	0.865	0.938	0.886	0.936	1.077	1.011	2.009	1.968	1.94	2.364	2.378	2.466	3.439	3.509	3.65	3.505	3.731	3.64
129.8	0.762	0.868	0.915	0.766	0.822	0.834	0.865	0.938	0.886	0.937	1.078	1.011	2.01	1.969	1.94	2.365	2.38	2.467	3.44	3.51	3.652	3.506	3.733	3.641
130	0.762	0.868	0.916	0.766	0.822	0.834	0.866	0.938	0.887	0.937	1.078	1.011	2.011	1.97	1.941	2.366	2.381	2.468	3.441	3.512	3.653	3.507	3.735	3.643
130.2	0.762	0.868	0.916	0.766	0.823	0.834	0.866	0.939	0.887	0.937	1.078	1.011	2.012	1.971	1.942	2.367	2.382	2.469	3.443	3.513	3.655	3.509	3.737	3.644
130.4	0.762	0.868	0.916	0.766	0.824	0.834	0.866	0.939	0.887	0.937	1.078	1.011	2.012	1.972	1.943	2.368	2.383	2.47	3.444	3.515	3.657	3.51	3.738	3.645
130.6	0.762	0.868	0.916	0.766	0.824	0.834	0.866	0.939	0.887	0.937	1.078	1.011	2.013	1.973	1.943	2.369	2.384	2.471	3.445	3.516	3.658	3.511	3.74	3.646
130.8	0.762	0.868	0.916	0.766	0.824	0.834	0.866	0.94	0.888	0.937	1.078	1.011	2.014	1.973	1.944	2.37	2.384	2.471	3.447	3.518	3.66	3.512	3.741	3.647
131	0.762	0.868	0.917	0.766	0.825	0.834	0.866	0.94	0.887	0.937	1.078	1.012	2.015	1.974	1.945	2.372	2.385	2.472	3.448	3.519	3.661	3.514	3.743	3.649
131.2	0.762	0.868	0.917	0.766	0.825	0.834	0.866	0.939	0.888	0.937	1.078	1.012	2.016	1.975	1.946	2.373	2.386	2.473	3.449	3.52	3.662	3.515	3.745	3.65
131.4	0.763	0.868	0.916	0.766	0.825	0.835	0.866	0.939	0.888	0.937	1.078	1.012	2.016	1.976	1.946	2.374	2.387	2.474	3.45	3.521	3.664	3.516	3.746	3.652
131.6	0.763	0.869	0.916	0.766	0.824	0.835	0.867	0.939	0.888	0.937	1.078	1.012	2.017	1.977	1.947	2.375	2.387	2.475	3.451	3.523	3.665	3.518	3.747	3.653
131.8	0.763	0.869	0.916	0.766	0.824	0.835	0.867	0.939	0.888	0.937	1.078	1.013	2.017	1.978	1.948	2.376	2.388	2.476	3.452	3.524	3.667	3.519	3.748	3.655
132	0.763	0.869	0.916	0.766	0.824	0.835	0.867	0.939	0.888	0.937	1.077	1.013	2.018	1.979	1.949	2.377	2.389	2.477	3.453	3.525	3.668	3.52	3.749	3.656
132.2	0.764	0.869	0.916	0.766	0.823	0.835	0.868	0.939	0.888	0.937	1.077	1.013	2.019	1.98	1.949	2.377	2.389	2.478	3.454	3.526	3.67	3.521	3.75	3.658
132.4	0.764	0.868	0.916	0.766	0.823	0.835	0.868	0.939	0.888	0.937	1.077	1.013	2.02	1.981	1.95	2.378	2.39	2.479	3.455	3.528	3.672	3.522	3.751	3.659
132.6	0.764	0.869	0.916	0.766	0.822	0.835	0.868	0.94	0.888	0.938	1.077	1.014	2.021	1.982	1.951	2.379	2.391	2.481	3.456	3.529	3.673	3.523	3.752	3.661
132.8	0.764	0.869	0.916	0.766	0.822	0.835	0.868	0.94	0.888	0.938	1.078	1.014	2.022	1.983	1.952	2.379	2.392	2.482	3.457	3.53	3.675	3.524	3.753	3.662
133	0.764	0.869	0.916	0.767	0.822	0.835	0.867	0.94	0.888	0.939	1.078	1.014	2.023	1.984	1.953	2.38	2.393	2.482	3.459	3.531	3.676	3.525	3.754	3.663
133.2	0.764	0.869	0.916	0.767	0.821	0.835	0.867	0.94	0.888	0.939	1.078	1.014	2.024	1.985	1.953	2.381	2.394	2.483	3.46	3.532	3.678	3.526	3.756	3.664
133.4	0.763	0.869	0.917	0.766	0.822	0.834	0.867	0.94	0.888	0.939	1.079	1.014	2.025	1.986	1.955	2.382	2.395	2.484	3.462	3.533	3.679	3.527	3.757	3.665
133.6	0.763	0.869	0.917	0.766	0.821	0.834	0.867	0.941	0.888	0.94	1.079	1.014	2.025	1.987	1.956	2.382	2.397	2.485	3.463	3.535	3.681	3.529	3.758	3.667
133.8	0.763	0.869	0.917	0.767	0.822	0.834	0.866	0.941	0.888	0.94	1.079	1.014	2.026	1.988	1.957	2.383	2.398	2.486	3.464	3.536	3.682	3.53	3.76	3.668
134	0.763	0.869	0.918	0.767	0.822	0.834	0.866	0.941	0.888	0.939	1.08	1.014	2.027	1.989	1.957	2.384	2.399	2.487	3.466	3.537	3.683	3.531	3.762	3.669
134.2	0.764	0.87	0.918	0.767	0.822	0.834	0.866	0.942	0.888	0.939	1.08	1.014	2.028	1.99	1.958	2.385	2.4	2.488	3.467	3.538	3.685	3.532	3.763	3.67
134.4	0.764	0.87	0.918	0.767	0.822	0.834	0.866	0.942	0.888	0.939	1.08	1.014	2.029	1.991	1.959	2.386	2.401	2.489	3.469	3.539	3.686	3.533	3.765	3.671
134.6	0.764	0.87	0.918	0.767	0.823	0.834	0.866	0.942	0.888	0.94	1.081	1.015	2.03	1.992	1.959	2.387	2.402	2.489	3.47	3.54	3.687	3.534	3.766	3.672
134.8	0.765	0.871	0.918	0.767	0.823	0.834	0.866	0.942	0.889	0.94	1.081	1.015	2.031	1.992	1.96	2.388	2.403	2.49	3.472	3.541	3.688	3.535	3.768	3.674
135	0.766	0.871	0.918	0.767	0.824	0.834	0.867	0.942	0.889	0.94	1.082	1.015	2.031	1.993	1.96	2.389	2.404	2.491	3.473	3.542	3.69	3.536	3.769	3.675
135.2	0.766	0.872	0.918	0.768	0.824	0.835	0.867	0.942	0.889	0.94	1.082	1.015	2.032	1.994	1.961	2.39	2.405	2.492	3.474	3.543	3.691	3.537	3.771	3.676
135.4	0.766	0.872	0.918	0.768	0.824	0.835	0.868	0.942	0.889	0.94	1.082	1.015	2.033	1.994	1.961	2.391	2.405	2.493	3.476	3.545	3.693	3.538	3.772	3.677
135.6	0.767	0.872	0.918	0.768	0.824	0.835	0.868	0.942	0.889	0.939	1.082	1.015	2.033	1.995	1.961	2.392	2.406	2.495	3.477	3.546	3.694	3.539	3.773	3.679
135.8	0.767	0.872	0.918	0.768	0.824	0.835	0.869	0.942	0.889	0.939	1.083	1.016	2.034	1.996	1.962	2.393	2.406	2.496	3.478	3.547	3.696	3.54	3.774	3.68
136	0.767	0.872	0.918	0.768	0.824	0.835	0.869	0.942	0.889	0.939	1.083	1.016	2.034	1.997	1.962	2.394	2.407	2.497	3.479	3.549	3.698	3.541	3.776	3.681
136.2	0.767	0.872	0.918	0.768	0.824	0.835	0.869	0.942	0.889	0.939	1.083	1.016	2.035	1.997	1.963	2.395	2.408	2.499	3.48	3.55	3.699	3.542	3.777	3.683
136.4	0.767	0.872	0.918	0.768	0.824	0.835	0.87	0.942	0.889	0.939	1.083	1.016	2.036	1.998	1.963	2.396	2.409	2.5	3.481	3.551	3.7	3.543	3.778	3.684
136.6	0.767	0.872	0.918	0.768	0.824	0.835	0.869	0.942	0.889	0.939	1.084	1.016	2.037	1.998	1.963	2.397	2.409	2.501	3.482	3.553	3.702	3.543	3.78	3.685
136.8	0.767	0.872	0.919	0.767	0.823	0.835	0.869	0.942	0.889	0.939	1.084	1.016	2.038	1.999	1.964	2.397	2.41	2.501	3.484	3.554	3.703	3.544	3.781	3.686
137	0.767	0.872	0.919	0.768	0.823	0.836	0.869	0.942	0.889	0.939	1.084	1.016	2.038	2	1.964	2.398	2.412	2.502	3.485	3.555	3.704	3.545	3.782	3.687
137.2	0.767	0.872	0.919	0.767	0.823	0.836	0.869	0.942	0.889	0.939	1.084	1.016	2.039	2	1.965	2.399	2.413	2.503	3.486	3.556	3.705	3.547	3.784	3.688
137.4	0.766	0.871	0.919	0.768	0.823	0.836	0.868	0.942	0.888	0.939	1.084	1.016	2.04	2.001	1.965	2.4	2.414	2.504	3.487	3.557	3.706	3.548	3.785	3.689
137.6	0.766	0.871	0.919	0.768	0.823	0.836	0.868	0.942	0.888	0.939	1.084	1.016	2.041	2.002	1.966	2.401	2.415	2.505	3.488	3.558	3.707	3.549	3.786	3.69
137.8	0.766	0.871	0.92	0.768	0.823	0.837	0.868	0.942	0.888	0.939	1.084	1.016	2.042	2.002	1.966	2.402	2.416	2.505	3.489	3.559	3.708	3.55	3.788	3.691
138	0.766	0.872	0.92	0.768	0.823	0.837	0.868	0.942	0.889	0.94	1.083	1.016	2.043	2.002	1.966	2.402	2.417	2.506	3.49	3.56	3.709	3.552	3.789	3.692
138.2	0.766	0.872	0.92	0.768	0.822	0.837	0.868	0.943	0.889	0.94	1.084	1.016	2.044	2.003	1.967	2.403	2.418	2.507	3.492	3.561	3.71	3.553	3.79	3.693
138.4	0.766	0.873	0.92	0.768	0.822	0.837	0.868	0.943	0.889	0.94	1.084	1.016	2.045	2.003	1.968	2.404	2.419	2.507	3.493	3.562	3.711	3.553	3.791	3.695
138.6	0.766	0.873	0.92	0.768	0.822	0.837	0.868	0.943	0.889	0.941	1.084	1.017	2.045	2.003	1.968	2.405	2.419	2.508	3.494	3.563	3.713	3.554	3.792	3.696
138.8	0.766	0.873	0.92	0.768	0.822	0.837	0.868	0.943	0.889	0.941	1.084	1.017	2.046	2.004	1.969	2.405	2.42	2.509	3.495	3.564	3.714	3.555	3.794	3.697
139	0.766	0.874	0.92	0.768	0.822	0.837	0.869	0.943	0.889	0.942	1.085	1.017	2.047	2.004	1.97	2.406	2.421	2.511	3.496	3.565	3.715	3.556	3.795	3.699
139.2	0.766	0.874	0.92	0.768	0.822	0.837	0.869	0.943	0.889	0.943	1.085	1.018	2.047	2.005	1.97	2.407	2.421	2.512	3.497	3.566	3.716	3.557	3.796	3.7
139.4	0.765	0.874	0.92	0.768	0.822	0.837	0.869	0.943	0.889	0.943	1.085	1.018	2.048	2.006	1.971	2.408	2.422	2.513	3.498	3.567	3.718	3.558	3.797	3.702
139.6	0.765	0.874	0.921	0.769	0.822	0.837	0.869	0.944	0.889	0.944	1.086	1.018	2.049	2.006	1.972	2.409	2.423	2.514	3.499	3.568	3.719	3.559	3.798	3.703
139.8	0.765	0.874	0.921	0.769	0.822	0.837	0.869	0.944	0.889	0.944	1.086	1.018	2.05	2.007	1.972	2.409	2.423	2.515	3.5	3.569	3.72	3.56	3.799	3.704
140	0.764	0.874	0.921	0.769	0.822	0.837	0.87	0.944	0.89	0.944	1.086	1.018	2.05	2.008	1.973	2.41	2.424	2.517	3.501	3.57	3.722	3.562	3.8	3.705
140.2	0.764	0.874	0.921	0.769	0.822	0.837	0.87	0.944	0.89	0.944	1.086	1.018	2.051	2.009	1.974	2.411	2.425	2.518	3.503	3.571	3.723	3.563	3.801	3.706
140.4	0.764	0.875	0.921	0.77	0.822	0.838	0.87	0.945	0.89	0.944	1.086	1.018	2.052	2.01	1.974	2.412	2.426	2.519	3.504	3.572	3.724	3.564	3.802	3.708
140.6	0.764	0.875	0.922	0.77	0.822	0.838	0.87	0.945	0.89	0.944	1.086	1.018	2.052	2.011	1.975	2.413	2.427	2.52	3.505	3.573	3.726	3.565	3.803	3.709
140.8	0.764	0.875	0.922	0.77	0.822	0.838	0.869	0.945	0.89	0.944	1.086	1.018	2.053	2.012	1.976	2.414	2.428	2.521	3.507	3.574	3.727	3.566	3.805	3.71
141	0.764	0.875	0.922	0.77	0.823	0.838	0.869	0.945	0.89	0.944	1.086	1.018	2.053	2.013	1.976	2.415	2.429	2.522	3.508	3.575	3.728	3.567	3.806	3.711
141.2	0.765	0.875	0.922	0.77	0.823	0.839	0.869	0.946	0.89	0.944	1.086	1.017	2.054	2.014	1.977	2.416	2.43	2.523	3.509	3.577	3.73	3.568	3.807	3.712
141.4	0.765	0.875	0.922	0.77	0.823	0.839	0.869	0.946	0.89	0.944	1.086	1.017	2.054	2.015	1.977	2.417	2.431	2.524	3.51	3.578	3.731	3.569	3.809	3.713
141.6	0.765	0.875	0.922	0.77	0.824	0.839	0.869	0.946	0.89	0.944	1.087	1.017	2.054	2.016	1.978	2.418	2.432	2.524	3.512	3.578	3.732	3.57	3.81	3.714
141.8	0.766	0.875	0.922	0.77	0.824	0.839	0.869	0.946	0.89	0.944	1.087	1.017	2.055	2.016	1.978	2.419	2.433	2.525	3.513	3.579	3.734	3.571	3.812	3.715
142	0.766	0.876	0.922	0.77	0.824	0.839	0.869	0.946	0.89	0.944	1.087	1.017	2.055	2.017	1.979	2.419	2.434	2.525	3.514	3.58	3.735	3.572	3.813	3.715
142.2	0.766	0.876	0.922	0.77	0.824	0.839	0.87	0.946	0.89	0.944	1.087	1.017	2.056	2.017	1.98	2.42	2.435	2.526	3.516	3.581	3.736	3.572	3.815	3.716
142.4	0.766	0.876	0.922	0.77	0.824	0.838	0.87	0.946	0.889	0.944	1.087	1.018	2.056	2.018	1.981	2.42	2.436	2.527	3.517	3.582	3.737	3.573	3.816	3.717
142.6	0.766	0.876	0.922	0.77	0.824	0.838	0.871	0.946	0.889	0.944	1.087	1.018	2.057	2.019	1.981	2.421	2.437	2.527	3.518	3.583	3.739	3.574	3.818	3.719
142.8	0.767	0.876	0.922	0.77	0.824	0.838	0.871	0.946	0.889	0.944	1.087	1.019	2.058	2.019	1.982	2.421	2.438	2.528	3.519	3.584	3.74	3.575	3.819	3.72
143	0.767	0.876	0.923	0.77	0.824	0.838	0.872	0.946	0.889	0.944	1.088	1.02	2.059	2.02	1.983	2.422	2.438	2.529	3.52	3.585	3.741	3.575	3.82	3.721
143.2	0.767	0.875	0.923	0.77	0.824	0.837	0.872	0.946	0.889	0.944	1.088	1.02	2.06	2.02	1.983	2.423	2.439	2.529	3.521	3.585	3.742	3.576	3.821	3.722
143.4	0.768	0.875	0.923	0.77	0.824	0.837	0.873	0.946	0.889	0.944	1.088	1.021	2.061	2.021	1.984	2.424	2.44	2.53	3.522	3.586	3.743	3.577	3.822	3.723
143.6	0.768	0.875	0.923	0.77	0.824	0.837	0.873	0.946	0.89	0.944	1.088	1.021	2.062	2.021	1.984	2.425	2.44	2.531	3.523	3.587	3.745	3.579	3.824	3.724
143.8	0.768	0.875	0.924	0.77	0.824	0.837	0.873	0.946	0.89	0.944	1.088	1.021	2.063	2.021	1.985	2.426	2.441	2.532	3.524	3.588	3.746	3.58	3.825	3.725
144	0.768	0.875	0.924	0.77	0.824	0.837	0.873	0.946	0.89	0.945	1.088	1.021	2.064	2.022	1.985	2.426	2.442	2.533	3.525	3.589	3.747	3.581	3.826	3.726
144.2	0.769	0.875	0.924	0.77	0.824	0.837	0.873	0.946	0.891	0.945	1.088	1.021	2.065	2.022	1.986	2.427	2.443	2.534	3.526	3.59	3.749	3.582	3.827	3.727
144.4	0.769	0.875	0.924	0.77	0.824	0.837	0.873	0.946	0.891	0.945	1.088	1.021	2.065	2.022	1.987	2.428	2.443	2.535	3.527	3.592	3.75	3.583	3.828	3.728
144.6	0.769	0.876	0.924	0.77	0.824	0.837	0.874	0.946	0.891	0.945	1.088	1.021	2.066	2.023	1.987	2.429	2.444	2.536	3.528	3.593	3.751	3.584	3.829	3.729
144.8	0.769	0.876	0.924	0.77	0.824	0.837	0.874	0.947	0.891	0.945	1.089	1.021	2.066	2.023	1.988	2.43	2.444	2.537	3.529	3.594	3.752	3.585	3.83	3.73
145	0.769	0.876	0.924	0.77	0.825	0.837	0.874	0.947	0.891	0.946	1.089	1.021	2.067	2.024	1.988	2.431	2.445	2.538	3.53	3.595	3.753	3.586	3.831	3.731
145.2	0.769	0.876	0.925	0.77	0.825	0.837	0.874	0.947	0.891	0.946	1.09	1.021	2.067	2.025	1.989	2.431	2.446	2.539	3.531	3.596	3.754	3.587	3.832	3.732
145.4	0.769	0.876	0.925	0.77	0.825	0.836	0.874	0.948	0.891	0.946	1.09	1.021	2.068	2.025	1.99	2.432	2.447	2.54	3.533	3.597	3.756	3.588	3.833	3.733
145.6	0.769	0.876	0.925	0.769	0.825	0.836	0.874	0.948	0.891	0.946	1.091	1.021	2.068	2.026	1.99	2.433	2.447	2.541	3.534	3.598	3.757	3.589	3.834	3.734
145.8	0.768	0.876	0.925	0.769	0.825	0.836	0.874	0.948	0.891	0.946	1.091	1.021	2.069	2.026	1.991	2.433	2.448	2.542	3.535	3.599	3.758	3.59	3.835	3.736
146	0.768	0.876	0.925	0.769	0.825	0.837	0.875	0.949	0.891	0.946	1.091	1.022	2.069	2.027	1.992	2.434	2.449	2.543	3.535	3.6	3.759	3.591	3.836	3.737
146.2	0.768	0.876	0.925	0.769	0.825	0.837	0.875	0.949	0.891	0.946	1.091	1.022	2.07	2.028	1.992	2.435	2.45	2.543	3.536	3.601	3.761	3.591	3.837	3.738
146.4	0.767	0.876	0.925	0.77	0.825	0.837	0.876	0.949	0.891	0.946	1.091	1.022	2.07	2.029	1.993	2.435	2.451	2.544	3.537	3.602	3.762	3.592	3.838	3.74
146.6	0.768	0.876	0.925	0.77	0.825	0.838	0.876	0.949	0.891	0.946	1.09	1.022	2.07	2.03	1.994	2.436	2.452	2.545	3.538	3.603	3.763	3.593	3.84	3.741
146.8	0.768	0.877	0.925	0.77	0.824	0.838	0.876	0.949	0.891	0.946	1.091	1.023	2.07	2.03	1.994	2.437	2.453	2.546	3.54	3.604	3.765	3.594	3.841	3.743
147	0.768	0.877	0.925	0.77	0.824	0.839	0.876	0.949	0.892	0.947	1.091	1.023	2.071	2.031	1.995	2.438	2.454	2.547	3.541	3.604	3.766	3.595	3.842	3.744
147.2	0.768	0.877	0.925	0.771	0.824	0.839	0.876	0.949	0.892	0.947	1.091	1.023	2.072	2.032	1.995	2.438	2.455	2.547	3.542	3.605	3.768	3.596	3.843	3.745
147.4	0.768	0.878	0.925	0.771	0.824	0.839	0.876	0.949	0.892	0.947	1.091	1.023	2.072	2.033	1.996	2.439	2.456	2.548	3.543	3.606	3.769	3.597	3.844	3.747
147.6	0.768	0.878	0.925	0.771	0.825	0.84	0.876	0.949	0.892	0.947	1.091	1.023	2.073	2.034	1.996	2.44	2.457	2.549	3.544	3.607	3.771	3.598	3.846	3.748
147.8	0.768	0.879	0.925	0.771	0.825	0.84	0.876	0.949	0.892	0.947	1.091	1.023	2.074	2.034	1.997	2.441	2.458	2.55	3.545	3.608	3.772	3.599	3.847	3.749
148	0.768	0.88	0.925	0.771	0.825	0.84	0.876	0.949	0.892	0.948	1.091	1.023	2.075	2.035	1.997	2.441	2.459	2.551	3.547	3.609	3.773	3.6	3.848	3.75
148.2	0.768	0.88	0.925	0.771	0.825	0.84	0.876	0.949	0.892	0.948	1.092	1.023	2.075	2.036	1.998	2.442	2.459	2.553	3.548	3.611	3.775	3.601	3.849	3.751
148.4	0.769	0.88	0.925	0.771	0.825	0.84	0.875	0.949	0.892	0.948	1.092	1.023	2.076	2.037	1.998	2.442	2.46	2.554	3.549	3.612	3.776	3.602	3.85	3.752
148.6	0.769	0.88	0.925	0.771	0.826	0.84	0.875	0.95	0.892	0.948	1.092	1.023	2.077	2.038	1.999	2.443	2.461	2.555	3.551	3.613	3.777	3.603	3.851	3.753
148.8	0.769	0.88	0.925	0.771	0.826	0.84	0.875	0.95	0.892	0.948	1.092	1.023	2.078	2.038	1.999	2.444	2.461	2.556	3.552	3.614	3.778	3.604	3.852	3.754
149	0.769	0.88	0.925	0.771	0.826	0.84	0.875	0.95	0.892	0.948	1.093	1.023	2.079	2.039	2	2.444	2.462	2.557	3.553	3.615	3.779	3.605	3.852	3.755
149.2	0.769	0.88	0.925	0.771	0.826	0.84	0.875	0.95	0.892	0.948	1.093	1.023	2.08	2.039	2	2.445	2.462	2.558	3.554	3.615	3.78	3.605	3.853	3.755
149.4	0.769	0.88	0.925	0.771	0.826	0.84	0.875	0.95	0.892	0.948	1.093	1.023	2.08	2.039	2	2.445	2.463	2.558	3.555	3.616	3.781	3.606	3.854	3.756
149.6	0.769	0.879	0.925	0.771	0.826	0.84	0.876	0.95	0.892	0.948	1.093	1.023	2.081	2.04	2.001	2.446	2.463	2.559	3.556	3.616	3.781	3.606	3.855	3.757
149.8	0.769	0.879	0.924	0.771	0.825	0.84	0.876	0.95	0.892	0.948	1.093	1.023	2.081	2.04	2.001	2.446	2.463	2.559	3.557	3.617	3.782	3.607	3.855	3.757
150	0.769	0.879	0.924	0.771	0.825	0.84	0.876	0.95	0.892	0.948	1.093	1.023	2.081	2.04	2.001	2.446	2.463	2.559	3.557	3.617	3.782	3.607	3.855	3.757
150.2	0.767	0.876	0.922	0.769	0.824	0.837	0.873	0.947	0.889	0.946	1.09	1.021	2.079	2.039	2	2.447	2.463	2.558	3.554	3.614	3.779	3.606	3.854	3.757
150.4	0.765	0.873	0.918	0.766	0.822	0.834	0.869	0.944	0.887	0.944	1.086	1.018	2.077	2.038	1.999	2.447	2.462	2.558	3.551	3.61	3.776	3.605	3.853	3.757
150.6	0.762	0.87	0.914	0.764	0.82	0.831	0.865	0.941	0.884	0.941	1.082	1.016	2.075	2.037	1.998	2.448	2.462	2.557	3.548	3.606	3.773	3.604	3.852	3.756
150.8	0.759	0.866	0.91	0.76	0.817	0.828	0.86	0.938	0.881	0.939	1.078	1.013	2.072	2.035	1.998	2.448	2.461	2.556	3.544	3.602	3.77	3.602	3.85	3.755
151	0.756	0.863	0.905	0.757	0.814	0.824	0.855	0.934	0.877	0.936	1.073	1.01	2.07	2.033	1.996	2.447	2.46	2.554	3.54	3.598	3.766	3.6	3.848	3.754
151.2	0.753	0.859	0.9	0.753	0.812	0.821	0.851	0.93	0.874	0.933	1.068	1.007	2.067	2.031	1.995	2.446	2.459	2.553	3.536	3.594	3.762	3.597	3.845	3.752
151.4	0.749	0.855	0.895	0.75	0.809	0.817	0.846	0.926	0.87	0.929	1.063	1.004	2.064	2.029	1.994	2.445	2.458	2.551	3.531	3.589	3.758	3.593	3.842	3.749
151.6	0.746	0.851	0.89	0.746	0.806	0.814	0.841	0.922	0.867	0.926	1.059	1.001	2.061	2.027	1.993	2.444	2.457	2.549	3.526	3.585	3.754	3.589	3.839	3.746
151.8	0.743	0.847	0.885	0.743	0.803	0.811	0.837	0.918	0.864	0.922	1.054	0.998	2.057	2.025	1.991	2.442	2.455	2.547	3.521	3.58	3.75	3.585	3.835	3.743
152	0.74	0.844	0.881	0.74	0.801	0.808	0.834	0.915	0.861	0.919	1.05	0.996	2.054	2.023	1.989	2.44	2.454	2.545	3.516	3.576	3.746	3.58	3.831	3.739
152.2	0.737	0.841	0.877	0.737	0.798	0.806	0.83	0.912	0.858	0.916	1.047	0.993	2.052	2.021	1.988	2.438	2.452	2.543	3.512	3.573	3.742	3.574	3.826	3.734
152.4	0.736	0.838	0.873	0.736	0.796	0.804	0.828	0.909	0.856	0.913	1.043	0.991	2.049	2.019	1.986	2.436	2.45	2.54	3.507	3.569	3.737	3.569	3.822	3.73
152.6	0.734	0.835	0.87	0.734	0.794	0.802	0.825	0.906	0.853	0.911	1.04	0.989	2.046	2.017	1.984	2.433	2.448	2.538	3.502	3.565	3.733	3.564	3.817	3.724
152.8	0.732	0.832	0.867	0.733	0.792	0.8	0.823	0.903	0.851	0.909	1.037	0.987	2.043	2.015	1.983	2.431	2.446	2.535	3.497	3.561	3.729	3.558	3.812	3.719
153	0.73	0.83	0.864	0.731	0.791	0.799	0.821	0.9	0.849	0.907	1.034	0.985	2.04	2.013	1.981	2.429	2.444	2.533	3.491	3.556	3.725	3.552	3.807	3.714
153.2	0.729	0.827	0.861	0.73	0.789	0.797	0.819	0.898	0.848	0.905	1.031	0.983	2.037	2.011	1.979	2.426	2.442	2.53	3.486	3.551	3.721	3.546	3.801	3.709
153.4	0.727	0.825	0.859	0.729	0.787	0.795	0.817	0.895	0.846	0.903	1.028	0.981	2.034	2.009	1.977	2.424	2.439	2.527	3.48	3.547	3.716	3.541	3.796	3.703
153.6	0.725	0.823	0.857	0.727	0.786	0.794	0.815	0.893	0.844	0.901	1.025	0.979	2.031	2.006	1.975	2.421	2.436	2.524	3.475	3.542	3.712	3.535	3.791	3.697
153.8	0.724	0.821	0.854	0.726	0.785	0.793	0.813	0.89	0.843	0.899	1.022	0.977	2.029	2.004	1.973	2.419	2.434	2.521	3.469	3.537	3.708	3.529	3.785	3.691
154	0.723	0.82	0.852	0.725	0.783	0.791	0.812	0.888	0.841	0.898	1.02	0.975	2.026	2.002	1.971	2.416	2.431	2.518	3.463	3.532	3.703	3.523	3.78	3.685
154.2	0.721	0.818	0.85	0.724	0.782	0.79	0.81	0.885	0.84	0.896	1.017	0.973	2.023	1.999	1.968	2.413	2.428	2.515	3.458	3.527	3.699	3.518	3.774	3.679
154.4	0.72	0.816	0.849	0.723	0.781	0.789	0.808	0.883	0.838	0.895	1.015	0.971	2.02	1.997	1.966	2.411	2.425	2.513	3.452	3.522	3.695	3.512	3.769	3.674
154.6	0.719	0.815	0.847	0.722	0.779	0.788	0.807	0.881	0.837	0.893	1.013	0.97	2.017	1.994	1.964	2.408	2.422	2.51	3.446	3.517	3.69	3.506	3.763	3.668
154.8	0.718	0.813	0.844	0.72	0.778	0.787	0.805	0.879	0.836	0.891	1.01	0.968	2.014	1.992	1.962	2.405	2.419	2.507	3.441	3.512	3.686	3.5	3.758	3.662
155	0.717	0.812	0.843	0.719	0.777	0.786	0.803	0.877	0.835	0.89	1.008	0.967	2.011	1.989	1.959	2.401	2.416	2.504	3.435	3.507	3.681	3.494	3.752	3.656
155.2	0.716	0.81	0.841	0.718	0.775	0.785	0.802	0.875	0.834	0.888	1.006	0.965	2.007	1.986	1.957	2.398	2.413	2.501	3.43	3.502	3.676	3.488	3.747	3.649
155.4	0.715	0.809	0.839	0.716	0.774	0.784	0.8	0.873	0.832	0.887	1.004	0.963	2.004	1.984	1.955	2.394	2.41	2.498	3.424	3.497	3.671	3.483	3.741	3.643
155.6	0.714	0.808	0.837	0.715	0.773	0.783	0.798	0.871	0.831	0.885	1.003	0.962	2	1.981	1.952	2.391	2.407	2.494	3.419	3.492	3.666	3.477	3.735	3.637
155.8	0.713	0.806	0.835	0.714	0.772	0.781	0.797	0.869	0.83	0.884	1.001	0.96	1.996	1.978	1.95	2.387	2.404	2.491	3.413	3.486	3.661	3.471	3.73	3.631
156	0.712	0.805	0.833	0.713	0.771	0.78	0.795	0.868	0.829	0.882	0.998	0.959	1.993	1.975	1.948	2.384	2.401	2.488	3.408	3.481	3.656	3.465	3.724	3.624
156.2	0.711	0.803	0.832	0.712	0.77	0.779	0.793	0.866	0.828	0.88	0.996	0.957	1.989	1.972	1.945	2.38	2.398	2.484	3.402	3.476	3.651	3.459	3.718	3.618
156.4	0.711	0.802	0.83	0.711	0.769	0.778	0.792	0.864	0.827	0.879	0.994	0.956	1.985	1.969	1.943	2.377	2.395	2.481	3.397	3.471	3.646	3.453	3.712	3.611
156.6	0.71	0.801	0.829	0.71	0.768	0.777	0.79	0.863	0.825	0.877	0.991	0.954	1.982	1.966	1.941	2.373	2.392	2.477	3.391	3.466	3.641	3.447	3.707	3.605
156.8	0.709	0.8	0.827	0.709	0.767	0.777	0.789	0.861	0.824	0.876	0.989	0.952	1.978	1.963	1.938	2.37	2.389	2.473	3.385	3.46	3.636	3.441	3.701	3.599
157	0.708	0.798	0.826	0.708	0.766	0.776	0.787	0.86	0.823	0.875	0.987	0.95	1.975	1.959	1.936	2.366	2.385	2.47	3.379	3.455	3.631	3.435	3.695	3.592
157.2	0.707	0.797	0.824	0.707	0.766	0.775	0.786	0.858	0.822	0.873	0.985	0.949	1.972	1.956	1.933	2.363	2.381	2.466	3.374	3.45	3.626	3.428	3.689	3.586
157.4	0.706	0.796	0.823	0.706	0.765	0.774	0.785	0.857	0.821	0.872	0.983	0.947	1.968	1.953	1.93	2.36	2.377	2.462	3.368	3.444	3.621	3.422	3.683	3.58
157.6	0.705	0.795	0.821	0.706	0.764	0.773	0.784	0.856	0.82	0.871	0.981	0.946	1.965	1.949	1.927	2.356	2.373	2.458	3.362	3.439	3.616	3.416	3.677	3.573
157.8	0.703	0.793	0.82	0.705	0.763	0.773	0.783	0.854	0.82	0.87	0.979	0.944	1.962	1.946	1.924	2.353	2.37	2.454	3.356	3.433	3.61	3.409	3.671	3.567
158	0.702	0.792	0.818	0.704	0.762	0.772	0.782	0.853	0.819	0.869	0.977	0.943	1.958	1.942	1.921	2.35	2.366	2.451	3.35	3.428	3.605	3.403	3.665	3.561
158.2	0.701	0.79	0.817	0.703	0.761	0.771	0.781	0.852	0.818	0.867	0.975	0.941	1.955	1.938	1.918	2.346	2.362	2.447	3.344	3.422	3.6	3.397	3.658	3.555
158.4	0.7	0.789	0.816	0.702	0.76	0.77	0.78	0.85	0.817	0.866	0.974	0.94	1.951	1.935	1.915	2.343	2.358	2.443	3.338	3.416	3.594	3.39	3.652	3.548
158.6	0.699	0.788	0.814	0.701	0.759	0.769	0.779	0.849	0.816	0.865	0.972	0.939	1.947	1.932	1.912	2.339	2.354	2.44	3.332	3.41	3.589	3.384	3.646	3.542
158.8	0.698	0.786	0.813	0.7	0.758	0.768	0.778	0.848	0.815	0.864	0.971	0.937	1.943	1.929	1.909	2.335	2.351	2.436	3.326	3.404	3.583	3.377	3.64	3.536
159	0.697	0.785	0.811	0.699	0.757	0.766	0.777	0.846	0.815	0.863	0.969	0.936	1.939	1.925	1.906	2.332	2.347	2.432	3.32	3.398	3.578	3.371	3.634	3.529
159.2	0.697	0.784	0.81	0.698	0.756	0.765	0.777	0.845	0.814	0.861	0.968	0.935	1.935	1.922	1.903	2.328	2.343	2.428	3.314	3.392	3.572	3.364	3.627	3.522
159.4	0.696	0.783	0.809	0.698	0.755	0.764	0.776	0.843	0.813	0.86	0.967	0.934	1.93	1.919	1.9	2.324	2.339	2.424	3.308	3.386	3.567	3.358	3.621	3.516
159.6	0.695	0.782	0.808	0.697	0.754	0.763	0.775	0.842	0.812	0.859	0.965	0.932	1.926	1.916	1.897	2.32	2.335	2.421	3.302	3.38	3.562	3.352	3.615	3.509
159.8	0.695	0.781	0.807	0.696	0.753	0.763	0.774	0.84	0.812	0.857	0.963	0.931	1.922	1.913	1.895	2.316	2.332	2.417	3.296	3.374	3.556	3.345	3.609	3.502
160	0.694	0.78	0.806	0.696	0.752	0.762	0.773	0.838	0.811	0.856	0.961	0.93	1.918	1.909	1.892	2.312	2.328	2.412	3.29	3.368	3.551	3.339	3.602	3.495
160.2	0.694	0.779	0.805	0.695	0.751	0.761	0.772	0.837	0.81	0.855	0.959	0.929	1.914	1.906	1.889	2.308	2.324	2.408	3.283	3.362	3.546	3.332	3.596	3.488
160.4	0.693	0.778	0.804	0.694	0.75	0.76	0.771	0.835	0.808	0.854	0.957	0.928	1.91	1.903	1.886	2.304	2.32	2.404	3.277	3.356	3.54	3.326	3.59	3.481
160.6	0.693	0.777	0.803	0.694	0.749	0.759	0.77	0.834	0.807	0.853	0.956	0.926	1.907	1.9	1.882	2.299	2.315	2.399	3.271	3.35	3.535	3.319	3.583	3.474
160.8	0.693	0.777	0.802	0.693	0.748	0.758	0.769	0.832	0.806	0.852	0.954	0.924	1.903	1.896	1.879	2.295	2.311	2.394	3.264	3.344	3.529	3.312	3.577	3.468
161	0.692	0.776	0.801	0.693	0.748	0.757	0.768	0.831	0.805	0.85	0.952	0.923	1.899	1.893	1.876	2.291	2.307	2.39	3.258	3.338	3.524	3.305	3.57	3.461
161.2	0.692	0.775	0.799	0.692	0.747	0.757	0.767	0.83	0.804	0.849	0.951	0.922	1.895	1.889	1.872	2.287	2.303	2.386	3.251	3.331	3.518	3.299	3.564	3.454
161.4	0.691	0.774	0.798	0.692	0.747	0.756	0.766	0.829	0.804	0.848	0.949	0.92	1.891	1.886	1.869	2.283	2.298	2.381	3.244	3.325	3.513	3.292	3.557	3.448
161.6	0.691	0.773	0.797	0.691	0.747	0.756	0.764	0.828	0.803	0.847	0.948	0.919	1.887	1.882	1.866	2.278	2.294	2.377	3.238	3.319	3.507	3.285	3.55	3.441
161.8	0.69	0.772	0.796	0.69	0.746	0.755	0.763	0.827	0.802	0.846	0.947	0.918	1.883	1.878	1.862	2.274	2.289	2.373	3.231	3.313	3.501	3.278	3.544	3.434
162	0.69	0.772	0.795	0.69	0.746	0.754	0.762	0.826	0.801	0.845	0.945	0.917	1.879	1.875	1.859	2.27	2.285	2.368	3.224	3.306	3.495	3.271	3.537	3.428
162.2	0.689	0.771	0.794	0.689	0.745	0.754	0.761	0.825	0.8	0.844	0.944	0.916	1.875	1.871	1.856	2.265	2.281	2.364	3.218	3.3	3.489	3.264	3.53	3.421
162.4	0.689	0.77	0.793	0.689	0.745	0.753	0.761	0.824	0.799	0.843	0.943	0.915	1.871	1.867	1.852	2.26	2.276	2.359	3.211	3.293	3.483	3.257	3.523	3.414
162.6	0.688	0.77	0.792	0.688	0.744	0.753	0.76	0.823	0.798	0.842	0.942	0.914	1.866	1.864	1.849	2.256	2.272	2.355	3.204	3.286	3.477	3.25	3.517	3.407
162.8	0.688	0.769	0.791	0.687	0.744	0.752	0.759	0.821	0.797	0.841	0.941	0.913	1.862	1.86	1.845	2.251	2.268	2.35	3.197	3.279	3.471	3.244	3.51	3.4
163	0.687	0.768	0.791	0.687	0.743	0.751	0.758	0.82	0.796	0.84	0.939	0.912	1.858	1.856	1.842	2.246	2.263	2.346	3.19	3.272	3.465	3.237	3.503	3.392
163.2	0.686	0.767	0.79	0.686	0.742	0.751	0.758	0.819	0.795	0.839	0.938	0.911	1.853	1.853	1.838	2.242	2.259	2.341	3.184	3.265	3.458	3.23	3.496	3.385
163.4	0.686	0.766	0.789	0.686	0.741	0.75	0.757	0.818	0.795	0.838	0.936	0.91	1.849	1.849	1.835	2.237	2.254	2.336	3.177	3.258	3.452	3.223	3.489	3.378
163.6	0.685	0.766	0.789	0.685	0.741	0.75	0.756	0.817	0.794	0.837	0.935	0.909	1.845	1.845	1.832	2.232	2.249	2.332	3.17	3.252	3.445	3.216	3.482	3.37
163.8	0.684	0.765	0.788	0.685	0.74	0.749	0.756	0.816	0.793	0.836	0.933	0.908	1.84	1.842	1.829	2.227	2.245	2.327	3.163	3.244	3.439	3.209	3.475	3.363
164	0.683	0.765	0.787	0.684	0.739	0.749	0.755	0.815	0.793	0.835	0.932	0.907	1.836	1.838	1.825	2.222	2.24	2.322	3.155	3.237	3.433	3.201	3.468	3.355
164.2	0.683	0.764	0.786	0.684	0.738	0.748	0.754	0.815	0.792	0.833	0.93	0.905	1.832	1.834	1.822	2.217	2.235	2.317	3.148	3.23	3.426	3.194	3.461	3.348
164.4	0.682	0.763	0.785	0.683	0.738	0.748	0.753	0.814	0.791	0.832	0.929	0.904	1.827	1.831	1.818	2.212	2.231	2.313	3.141	3.223	3.42	3.187	3.454	3.34
164.6	0.682	0.763	0.784	0.682	0.737	0.747	0.753	0.813	0.79	0.831	0.927	0.903	1.823	1.827	1.815	2.207	2.226	2.308	3.134	3.216	3.414	3.18	3.447	3.332
164.8	0.681	0.762	0.783	0.682	0.736	0.746	0.752	0.812	0.79	0.83	0.926	0.901	1.819	1.823	1.811	2.202	2.222	2.303	3.127	3.209	3.407	3.172	3.439	3.325
165	0.681	0.761	0.782	0.681	0.735	0.746	0.751	0.811	0.789	0.829	0.924	0.9	1.815	1.819	1.808	2.197	2.217	2.299	3.12	3.202	3.401	3.165	3.432	3.317
165.2	0.681	0.76	0.781	0.681	0.735	0.745	0.75	0.81	0.789	0.829	0.923	0.899	1.81	1.815	1.805	2.192	2.212	2.294	3.113	3.195	3.395	3.157	3.425	3.31
165.4	0.68	0.759	0.78	0.68	0.734	0.745	0.749	0.809	0.788	0.828	0.922	0.898	1.806	1.812	1.801	2.188	2.207	2.289	3.106	3.188	3.388	3.15	3.417	3.302
165.6	0.68	0.759	0.779	0.68	0.734	0.744	0.749	0.808	0.787	0.827	0.921	0.897	1.802	1.808	1.797	2.183	2.203	2.284	3.098	3.181	3.382	3.142	3.41	3.295
165.8	0.68	0.758	0.778	0.679	0.733	0.743	0.748	0.807	0.787	0.827	0.919	0.896	1.798	1.804	1.794	2.178	2.198	2.28	3.091	3.173	3.375	3.135	3.402	3.288
166	0.679	0.757	0.778	0.678	0.733	0.743	0.747	0.806	0.786	0.826	0.918	0.895	1.794	1.8	1.79	2.173	2.193	2.275	3.084	3.165	3.368	3.127	3.394	3.28
166.2	0.679	0.757	0.777	0.678	0.733	0.742	0.746	0.805	0.786	0.825	0.917	0.894	1.79	1.797	1.786	2.168	2.188	2.27	3.076	3.158	3.362	3.12	3.387	3.273
166.4	0.678	0.756	0.776	0.677	0.732	0.742	0.746	0.804	0.785	0.824	0.916	0.893	1.786	1.793	1.782	2.163	2.183	2.265	3.069	3.15	3.355	3.112	3.379	3.265
166.6	0.678	0.755	0.775	0.677	0.732	0.741	0.745	0.803	0.785	0.823	0.915	0.892	1.781	1.789	1.779	2.158	2.178	2.26	3.061	3.142	3.349	3.105	3.372	3.258
166.8	0.677	0.755	0.775	0.676	0.732	0.741	0.744	0.802	0.785	0.822	0.914	0.891	1.777	1.786	1.775	2.153	2.173	2.255	3.053	3.135	3.342	3.097	3.364	3.25
167	0.676	0.754	0.774	0.676	0.732	0.74	0.743	0.801	0.784	0.821	0.912	0.89	1.773	1.782	1.771	2.147	2.168	2.25	3.046	3.128	3.336	3.09	3.356	3.243
167.2	0.676	0.753	0.773	0.675	0.731	0.739	0.743	0.8	0.784	0.82	0.911	0.889	1.768	1.778	1.768	2.142	2.163	2.245	3.038	3.12	3.329	3.082	3.349	3.235
167.4	0.675	0.753	0.772	0.675	0.731	0.739	0.743	0.799	0.783	0.819	0.91	0.888	1.764	1.774	1.764	2.137	2.158	2.24	3.03	3.113	3.322	3.074	3.341	3.227
167.6	0.675	0.752	0.772	0.674	0.73	0.738	0.742	0.799	0.782	0.818	0.909	0.887	1.76	1.77	1.76	2.132	2.152	2.234	3.023	3.105	3.316	3.066	3.333	3.219
167.8	0.674	0.752	0.771	0.674	0.73	0.738	0.742	0.798	0.782	0.817	0.908	0.885	1.755	1.767	1.757	2.126	2.147	2.229	3.015	3.098	3.309	3.058	3.326	3.212
168	0.674	0.751	0.77	0.673	0.729	0.737	0.741	0.797	0.781	0.816	0.907	0.884	1.751	1.763	1.753	2.121	2.142	2.224	3.008	3.091	3.302	3.05	3.318	3.204
168.2	0.673	0.751	0.77	0.673	0.728	0.736	0.74	0.797	0.78	0.815	0.905	0.883	1.746	1.759	1.749	2.116	2.136	2.219	3	3.083	3.296	3.042	3.31	3.196
168.4	0.673	0.75	0.769	0.672	0.727	0.736	0.74	0.796	0.779	0.814	0.904	0.882	1.742	1.755	1.745	2.11	2.131	2.213	2.993	3.076	3.289	3.034	3.302	3.188
168.6	0.672	0.75	0.768	0.672	0.727	0.735	0.739	0.795	0.778	0.814	0.903	0.882	1.738	1.751	1.742	2.105	2.126	2.208	2.985	3.068	3.282	3.026	3.294	3.18
168.8	0.672	0.749	0.768	0.672	0.726	0.735	0.738	0.795	0.777	0.813	0.902	0.881	1.733	1.747	1.738	2.099	2.121	2.203	2.978	3.061	3.275	3.018	3.286	3.172
169	0.672	0.749	0.767	0.672	0.725	0.735	0.738	0.794	0.777	0.812	0.901	0.88	1.729	1.743	1.734	2.094	2.115	2.198	2.97	3.053	3.268	3.01	3.278	3.164
169.2	0.671	0.748	0.767	0.671	0.725	0.734	0.737	0.793	0.776	0.811	0.9	0.879	1.724	1.739	1.731	2.088	2.11	2.192	2.963	3.045	3.261	3.002	3.27	3.156
169.4	0.671	0.748	0.766	0.671	0.724	0.734	0.737	0.792	0.775	0.81	0.898	0.878	1.719	1.735	1.727	2.083	2.105	2.187	2.955	3.037	3.254	2.994	3.263	3.148
169.6	0.67	0.747	0.766	0.671	0.724	0.734	0.736	0.792	0.775	0.81	0.897	0.877	1.715	1.731	1.723	2.078	2.1	2.182	2.947	3.029	3.247	2.986	3.255	3.14
169.8	0.67	0.747	0.765	0.671	0.723	0.733	0.736	0.791	0.774	0.809	0.896	0.876	1.711	1.727	1.719	2.073	2.095	2.177	2.939	3.021	3.24	2.978	3.247	3.132
170	0.669	0.746	0.765	0.67	0.723	0.733	0.735	0.79	0.773	0.807	0.895	0.875	1.706	1.723	1.715	2.067	2.09	2.172	2.931	3.012	3.233	2.97	3.239	3.124
170.2	0.669	0.746	0.764	0.67	0.723	0.733	0.735	0.79	0.772	0.806	0.894	0.874	1.702	1.719	1.711	2.062	2.085	2.166	2.923	3.004	3.225	2.962	3.231	3.116
170.4	0.668	0.745	0.764	0.67	0.723	0.733	0.734	0.789	0.772	0.805	0.893	0.873	1.698	1.715	1.707	2.057	2.079	2.161	2.915	2.996	3.218	2.954	3.223	3.107
170.6	0.668	0.744	0.764	0.67	0.723	0.732	0.734	0.788	0.771	0.804	0.893	0.872	1.693	1.711	1.703	2.052	2.074	2.156	2.907	2.988	3.211	2.946	3.215	3.099
170.8	0.668	0.744	0.763	0.669	0.722	0.732	0.733	0.787	0.771	0.803	0.892	0.871	1.688	1.707	1.7	2.046	2.069	2.15	2.899	2.98	3.204	2.938	3.207	3.091
171	0.667	0.743	0.763	0.669	0.722	0.732	0.733	0.787	0.77	0.802	0.891	0.87	1.684	1.703	1.696	2.041	2.064	2.145	2.89	2.972	3.197	2.93	3.199	3.083
171.2	0.667	0.743	0.762	0.668	0.722	0.731	0.732	0.786	0.77	0.801	0.89	0.869	1.679	1.699	1.692	2.036	2.059	2.139	2.882	2.964	3.19	2.921	3.191	3.074
171.4	0.667	0.742	0.761	0.667	0.721	0.731	0.732	0.785	0.77	0.8	0.889	0.868	1.675	1.696	1.688	2.03	2.054	2.134	2.874	2.956	3.183	2.913	3.182	3.066
171.6	0.666	0.741	0.761	0.667	0.721	0.73	0.731	0.785	0.769	0.8	0.888	0.867	1.671	1.692	1.684	2.025	2.049	2.129	2.866	2.948	3.176	2.905	3.174	3.058
171.8	0.666	0.741	0.76	0.666	0.72	0.73	0.73	0.784	0.769	0.799	0.887	0.866	1.666	1.688	1.68	2.02	2.044	2.123	2.858	2.939	3.169	2.896	3.166	3.049
172	0.665	0.741	0.759	0.665	0.72	0.729	0.73	0.783	0.769	0.798	0.886	0.865	1.662	1.684	1.676	2.014	2.038	2.118	2.85	2.93	3.162	2.888	3.158	3.041
172.2	0.665	0.74	0.759	0.665	0.719	0.729	0.729	0.782	0.768	0.798	0.885	0.864	1.658	1.68	1.672	2.009	2.033	2.112	2.842	2.922	3.155	2.879	3.15	3.032
172.4	0.665	0.74	0.758	0.664	0.719	0.729	0.729	0.782	0.768	0.797	0.884	0.863	1.654	1.677	1.669	2.003	2.028	2.107	2.834	2.913	3.147	2.871	3.141	3.024
172.6	0.664	0.739	0.757	0.663	0.718	0.728	0.728	0.781	0.767	0.796	0.883	0.862	1.649	1.673	1.665	1.997	2.022	2.102	2.826	2.905	3.14	2.863	3.133	3.016
172.8	0.664	0.739	0.757	0.663	0.718	0.728	0.727	0.78	0.767	0.796	0.882	0.861	1.645	1.669	1.662	1.992	2.017	2.096	2.818	2.896	3.132	2.854	3.126	3.007
173	0.664	0.738	0.756	0.662	0.718	0.727	0.727	0.779	0.766	0.795	0.881	0.86	1.64	1.665	1.658	1.986	2.012	2.091	2.81	2.888	3.125	2.846	3.117	2.999
173.2	0.663	0.738	0.755	0.662	0.717	0.727	0.726	0.778	0.766	0.794	0.88	0.86	1.635	1.661	1.654	1.98	2.006	2.085	2.802	2.879	3.117	2.838	3.109	2.991
173.4	0.663	0.738	0.755	0.661	0.717	0.726	0.725	0.777	0.766	0.793	0.879	0.859	1.631	1.657	1.651	1.975	2.001	2.08	2.793	2.871	3.11	2.829	3.101	2.983
173.6	0.662	0.737	0.754	0.661	0.717	0.726	0.725	0.776	0.765	0.793	0.878	0.858	1.627	1.653	1.647	1.969	1.996	2.075	2.785	2.862	3.102	2.821	3.092	2.974
173.8	0.662	0.737	0.754	0.661	0.717	0.726	0.724	0.775	0.764	0.792	0.877	0.857	1.623	1.649	1.642	1.964	1.99	2.069	2.777	2.854	3.094	2.812	3.084	2.966
174	0.661	0.736	0.754	0.661	0.717	0.725	0.724	0.774	0.764	0.791	0.876	0.856	1.619	1.645	1.639	1.958	1.985	2.064	2.769	2.845	3.087	2.804	3.075	2.958
174.2	0.661	0.736	0.754	0.661	0.717	0.725	0.723	0.774	0.763	0.79	0.875	0.855	1.614	1.641	1.635	1.952	1.98	2.059	2.76	2.837	3.079	2.795	3.066	2.95
174.4	0.66	0.735	0.753	0.661	0.716	0.725	0.723	0.773	0.762	0.789	0.874	0.854	1.61	1.637	1.631	1.947	1.974	2.053	2.752	2.828	3.071	2.786	3.058	2.942
174.6	0.66	0.735	0.753	0.661	0.716	0.725	0.722	0.773	0.762	0.788	0.873	0.854	1.606	1.633	1.627	1.941	1.969	2.048	2.743	2.819	3.063	2.778	3.049	2.934
174.8	0.659	0.735	0.753	0.661	0.716	0.724	0.722	0.772	0.761	0.788	0.872	0.853	1.602	1.63	1.623	1.935	1.964	2.042	2.735	2.811	3.056	2.769	3.041	2.925
175	0.659	0.734	0.752	0.66	0.715	0.724	0.721	0.772	0.761	0.787	0.871	0.852	1.598	1.626	1.62	1.93	1.958	2.037	2.726	2.802	3.048	2.761	3.032	2.917
175.2	0.658	0.734	0.752	0.66	0.715	0.724	0.721	0.771	0.761	0.786	0.871	0.851	1.594	1.622	1.616	1.924	1.953	2.031	2.717	2.793	3.04	2.753	3.023	2.908
175.4	0.658	0.733	0.752	0.66	0.714	0.723	0.721	0.771	0.761	0.786	0.87	0.85	1.59	1.619	1.612	1.919	1.948	2.026	2.709	2.784	3.033	2.744	3.014	2.9
175.6	0.657	0.733	0.751	0.66	0.714	0.723	0.72	0.77	0.76	0.785	0.869	0.849	1.586	1.615	1.609	1.913	1.942	2.02	2.7	2.775	3.025	2.736	3.006	2.891
175.8	0.657	0.732	0.75	0.659	0.713	0.723	0.72	0.77	0.76	0.784	0.868	0.848	1.582	1.612	1.605	1.908	1.936	2.015	2.692	2.767	3.018	2.727	2.997	2.882
176	0.657	0.732	0.75	0.659	0.713	0.723	0.72	0.769	0.76	0.783	0.867	0.847	1.578	1.608	1.601	1.902	1.931	2.009	2.684	2.758	3.01	2.719	2.989	2.874
176.2	0.656	0.731	0.749	0.658	0.713	0.722	0.719	0.769	0.759	0.782	0.866	0.847	1.574	1.605	1.598	1.897	1.925	2.004	2.675	2.749	3.002	2.71	2.98	2.865
176.4	0.656	0.731	0.749	0.658	0.712	0.722	0.719	0.768	0.759	0.782	0.865	0.846	1.57	1.601	1.594	1.892	1.92	1.998	2.667	2.741	2.995	2.702	2.971	2.857
176.6	0.656	0.73	0.748	0.657	0.712	0.721	0.718	0.768	0.758	0.781	0.864	0.845	1.566	1.597	1.591	1.886	1.914	1.992	2.658	2.732	2.987	2.693	2.962	2.848
176.8	0.656	0.73	0.747	0.657	0.711	0.721	0.718	0.767	0.758	0.78	0.863	0.844	1.561	1.594	1.587	1.881	1.908	1.987	2.65	2.723	2.98	2.685	2.954	2.839
177	0.656	0.73	0.747	0.656	0.711	0.721	0.717	0.766	0.757	0.779	0.862	0.843	1.557	1.59	1.583	1.876	1.903	1.982	2.642	2.715	2.972	2.676	2.945	2.831
177.2	0.656	0.729	0.746	0.656	0.71	0.721	0.717	0.766	0.757	0.779	0.861	0.842	1.553	1.586	1.58	1.87	1.897	1.976	2.633	2.706	2.965	2.668	2.936	2.822
177.4	0.656	0.729	0.746	0.655	0.71	0.721	0.716	0.765	0.756	0.778	0.86	0.841	1.549	1.582	1.576	1.865	1.892	1.971	2.625	2.697	2.957	2.659	2.927	2.814
177.6	0.656	0.729	0.746	0.655	0.71	0.721	0.716	0.765	0.756	0.777	0.859	0.841	1.545	1.578	1.572	1.86	1.886	1.965	2.616	2.689	2.949	2.651	2.918	2.805
177.8	0.656	0.728	0.746	0.655	0.709	0.721	0.715	0.764	0.755	0.776	0.859	0.84	1.541	1.574	1.568	1.854	1.881	1.96	2.607	2.68	2.942	2.642	2.909	2.797
178	0.656	0.728	0.745	0.655	0.709	0.72	0.715	0.763	0.754	0.776	0.858	0.84	1.537	1.57	1.564	1.849	1.875	1.954	2.599	2.671	2.934	2.633	2.9	2.788
178.2	0.656	0.727	0.745	0.654	0.709	0.72	0.714	0.763	0.754	0.775	0.857	0.839	1.533	1.566	1.561	1.843	1.87	1.949	2.59	2.663	2.926	2.625	2.891	2.78
178.4	0.655	0.727	0.745	0.654	0.709	0.72	0.713	0.762	0.753	0.774	0.856	0.838	1.529	1.563	1.557	1.838	1.865	1.943	2.581	2.654	2.919	2.616	2.882	2.772
178.6	0.655	0.727	0.745	0.654	0.708	0.719	0.713	0.761	0.753	0.774	0.856	0.837	1.524	1.559	1.553	1.832	1.86	1.938	2.573	2.645	2.911	2.607	2.873	2.763
178.8	0.655	0.727	0.744	0.654	0.708	0.719	0.712	0.761	0.752	0.773	0.855	0.837	1.52	1.555	1.549	1.826	1.854	1.933	2.564	2.636	2.903	2.599	2.864	2.755
179	0.654	0.726	0.744	0.654	0.708	0.718	0.712	0.76	0.752	0.772	0.854	0.836	1.516	1.551	1.545	1.821	1.849	1.927	2.556	2.628	2.895	2.59	2.855	2.747
179.2	0.653	0.726	0.744	0.654	0.708	0.718	0.712	0.76	0.751	0.772	0.854	0.836	1.512	1.547	1.541	1.815	1.845	1.922	2.547	2.619	2.887	2.581	2.846	2.738
179.4	0.653	0.726	0.744	0.653	0.708	0.717	0.711	0.759	0.751	0.771	0.853	0.835	1.508	1.543	1.537	1.809	1.839	1.916	2.539	2.61	2.879	2.572	2.837	2.73
179.6	0.652	0.726	0.743	0.653	0.708	0.717	0.711	0.759	0.75	0.77	0.852	0.834	1.504	1.539	1.533	1.804	1.834	1.911	2.531	2.601	2.871	2.564	2.828	2.721
179.8	0.652	0.725	0.743	0.653	0.708	0.716	0.711	0.759	0.75	0.77	0.851	0.834	1.5	1.535	1.529	1.799	1.829	1.906	2.523	2.593	2.863	2.555	2.819	2.713
180	0.651	0.725	0.742	0.652	0.707	0.716	0.711	0.758	0.75	0.769	0.851	0.833	1.496	1.532	1.526	1.793	1.824	1.9	2.514	2.584	2.855	2.546	2.81	2.704
180.2	0.65	0.725	0.742	0.652	0.707	0.716	0.711	0.758	0.749	0.768	0.85	0.832	1.492	1.528	1.522	1.788	1.819	1.895	2.506	2.575	2.848	2.538	2.801	2.696
180.4	0.65	0.724	0.741	0.651	0.707	0.715	0.71	0.757	0.749	0.767	0.849	0.831	1.488	1.524	1.518	1.783	1.813	1.89	2.497	2.566	2.84	2.529	2.793	2.687
180.6	0.65	0.724	0.741	0.651	0.707	0.715	0.71	0.756	0.748	0.766	0.848	0.83	1.484	1.52	1.515	1.778	1.808	1.884	2.489	2.558	2.832	2.521	2.784	2.679
180.8	0.649	0.724	0.74	0.65	0.706	0.715	0.71	0.756	0.748	0.766	0.847	0.829	1.48	1.517	1.511	1.772	1.802	1.879	2.48	2.549	2.825	2.512	2.776	2.67
181	0.649	0.724	0.74	0.65	0.705	0.715	0.71	0.755	0.748	0.765	0.846	0.829	1.476	1.513	1.507	1.767	1.797	1.873	2.472	2.54	2.817	2.504	2.767	2.662
181.2	0.649	0.723	0.739	0.65	0.705	0.715	0.71	0.755	0.747	0.764	0.846	0.828	1.472	1.509	1.504	1.762	1.791	1.868	2.464	2.532	2.809	2.495	2.759	2.653
181.4	0.649	0.723	0.739	0.649	0.704	0.714	0.709	0.754	0.746	0.764	0.845	0.828	1.468	1.506	1.5	1.757	1.786	1.862	2.455	2.523	2.802	2.486	2.75	2.645
181.6	0.649	0.723	0.738	0.649	0.704	0.714	0.709	0.754	0.746	0.763	0.845	0.827	1.465	1.502	1.497	1.752	1.78	1.857	2.447	2.514	2.794	2.478	2.742	2.636
181.8	0.648	0.722	0.738	0.648	0.703	0.714	0.708	0.753	0.745	0.763	0.844	0.826	1.461	1.499	1.494	1.746	1.775	1.852	2.438	2.505	2.786	2.469	2.733	2.628
182	0.648	0.721	0.738	0.648	0.703	0.714	0.708	0.753	0.745	0.762	0.843	0.826	1.458	1.496	1.49	1.741	1.77	1.847	2.43	2.497	2.779	2.461	2.725	2.62
182.2	0.648	0.721	0.738	0.648	0.702	0.714	0.707	0.753	0.745	0.762	0.843	0.825	1.454	1.493	1.487	1.735	1.765	1.842	2.421	2.488	2.771	2.452	2.716	2.612
182.4	0.648	0.72	0.737	0.648	0.702	0.713	0.707	0.752	0.744	0.761	0.842	0.825	1.451	1.489	1.483	1.729	1.76	1.837	2.413	2.479	2.763	2.444	2.707	2.604
182.6	0.648	0.72	0.737	0.648	0.702	0.713	0.706	0.752	0.744	0.761	0.841	0.824	1.447	1.486	1.48	1.724	1.755	1.832	2.405	2.47	2.755	2.435	2.699	2.596
182.8	0.647	0.719	0.737	0.648	0.702	0.712	0.706	0.751	0.743	0.76	0.841	0.823	1.444	1.482	1.476	1.718	1.75	1.826	2.397	2.462	2.747	2.427	2.69	2.587
183	0.647	0.719	0.737	0.647	0.702	0.712	0.705	0.751	0.743	0.76	0.84	0.823	1.44	1.479	1.473	1.713	1.746	1.821	2.389	2.453	2.739	2.418	2.681	2.579
183.2	0.647	0.719	0.736	0.647	0.702	0.711	0.705	0.751	0.742	0.759	0.839	0.822	1.436	1.476	1.47	1.708	1.741	1.816	2.38	2.444	2.732	2.41	2.672	2.571
183.4	0.647	0.718	0.736	0.647	0.701	0.711	0.704	0.751	0.742	0.759	0.838	0.821	1.433	1.472	1.466	1.703	1.736	1.811	2.372	2.436	2.724	2.402	2.664	2.562
183.6	0.646	0.718	0.735	0.647	0.701	0.711	0.704	0.75	0.742	0.758	0.837	0.82	1.429	1.469	1.463	1.698	1.731	1.807	2.363	2.427	2.716	2.394	2.655	2.554
183.8	0.646	0.718	0.735	0.646	0.701	0.711	0.703	0.75	0.742	0.757	0.836	0.82	1.425	1.466	1.46	1.693	1.726	1.802	2.355	2.419	2.708	2.385	2.647	2.545
184	0.646	0.717	0.734	0.646	0.701	0.711	0.703	0.75	0.742	0.756	0.836	0.819	1.421	1.462	1.457	1.688	1.721	1.796	2.346	2.41	2.7	2.377	2.638	2.537
184.2	0.646	0.717	0.734	0.645	0.7	0.711	0.702	0.75	0.741	0.756	0.835	0.818	1.417	1.459	1.453	1.683	1.715	1.791	2.338	2.402	2.693	2.368	2.63	2.528
184.4	0.645	0.717	0.734	0.645	0.7	0.711	0.702	0.749	0.741	0.755	0.834	0.818	1.413	1.456	1.45	1.678	1.71	1.786	2.329	2.393	2.685	2.36	2.621	2.52
184.6	0.645	0.717	0.733	0.645	0.7	0.71	0.701	0.749	0.741	0.754	0.834	0.817	1.409	1.453	1.447	1.673	1.705	1.781	2.321	2.385	2.678	2.351	2.613	2.511
184.8	0.645	0.717	0.733	0.644	0.699	0.71	0.701	0.749	0.74	0.753	0.833	0.816	1.405	1.449	1.443	1.668	1.7	1.776	2.313	2.376	2.67	2.343	2.604	2.503
185	0.645	0.717	0.733	0.644	0.699	0.71	0.701	0.748	0.74	0.753	0.832	0.816	1.401	1.446	1.439	1.663	1.695	1.771	2.305	2.368	2.662	2.334	2.596	2.495
185.2	0.644	0.717	0.732	0.644	0.699	0.71	0.7	0.748	0.74	0.752	0.832	0.815	1.398	1.443	1.436	1.658	1.69	1.766	2.297	2.359	2.654	2.326	2.587	2.487
185.4	0.644	0.716	0.732	0.643	0.698	0.71	0.7	0.747	0.739	0.752	0.831	0.815	1.394	1.44	1.432	1.653	1.685	1.762	2.289	2.351	2.647	2.317	2.579	2.479
185.6	0.644	0.716	0.732	0.643	0.698	0.71	0.7	0.747	0.739	0.752	0.831	0.814	1.391	1.437	1.429	1.649	1.68	1.756	2.281	2.342	2.639	2.309	2.57	2.47
185.8	0.644	0.716	0.731	0.643	0.698	0.71	0.699	0.746	0.739	0.751	0.831	0.814	1.388	1.434	1.425	1.644	1.675	1.751	2.273	2.333	2.631	2.301	2.562	2.462
186	0.643	0.716	0.731	0.643	0.698	0.709	0.699	0.746	0.739	0.751	0.83	0.813	1.384	1.431	1.422	1.639	1.671	1.746	2.265	2.325	2.622	2.292	2.554	2.454
186.2	0.643	0.715	0.731	0.643	0.698	0.709	0.699	0.745	0.739	0.75	0.829	0.813	1.381	1.428	1.418	1.634	1.666	1.742	2.257	2.316	2.614	2.284	2.546	2.446
186.4	0.643	0.715	0.731	0.643	0.698	0.708	0.699	0.744	0.738	0.75	0.828	0.812	1.377	1.425	1.415	1.629	1.661	1.737	2.25	2.308	2.606	2.276	2.537	2.438
186.6	0.643	0.714	0.73	0.643	0.698	0.707	0.698	0.744	0.738	0.749	0.828	0.812	1.374	1.422	1.412	1.625	1.656	1.732	2.242	2.299	2.599	2.268	2.529	2.43
186.8	0.643	0.714	0.73	0.643	0.697	0.707	0.698	0.743	0.737	0.749	0.827	0.811	1.371	1.418	1.408	1.62	1.651	1.727	2.234	2.291	2.591	2.26	2.521	2.422
187	0.643	0.714	0.729	0.642	0.697	0.706	0.698	0.743	0.737	0.748	0.826	0.81	1.367	1.415	1.405	1.615	1.647	1.722	2.226	2.283	2.583	2.252	2.512	2.414
187.2	0.643	0.713	0.729	0.642	0.697	0.706	0.697	0.743	0.736	0.747	0.825	0.809	1.364	1.411	1.402	1.61	1.642	1.717	2.218	2.275	2.576	2.244	2.504	2.406
187.4	0.642	0.713	0.729	0.642	0.697	0.705	0.697	0.743	0.736	0.746	0.825	0.808	1.361	1.408	1.399	1.605	1.637	1.713	2.21	2.267	2.569	2.236	2.496	2.398
187.6	0.642	0.713	0.728	0.641	0.697	0.705	0.697	0.742	0.735	0.746	0.824	0.808	1.357	1.405	1.395	1.6	1.633	1.708	2.202	2.258	2.561	2.227	2.487	2.39
187.8	0.642	0.712	0.728	0.641	0.697	0.705	0.696	0.742	0.734	0.745	0.823	0.807	1.354	1.401	1.392	1.595	1.628	1.703	2.194	2.25	2.554	2.219	2.479	2.382
188	0.642	0.712	0.728	0.641	0.697	0.704	0.696	0.742	0.734	0.744	0.822	0.807	1.351	1.398	1.389	1.59	1.623	1.698	2.186	2.242	2.547	2.211	2.47	2.374
188.2	0.641	0.711	0.728	0.64	0.697	0.704	0.696	0.742	0.733	0.744	0.822	0.806	1.347	1.395	1.386	1.585	1.618	1.694	2.178	2.234	2.54	2.203	2.462	2.367
188.4	0.641	0.711	0.727	0.64	0.696	0.704	0.695	0.742	0.733	0.743	0.821	0.806	1.344	1.392	1.383	1.581	1.614	1.689	2.17	2.226	2.532	2.195	2.454	2.359
188.6	0.641	0.711	0.727	0.64	0.696	0.704	0.695	0.741	0.732	0.742	0.82	0.805	1.341	1.388	1.38	1.576	1.609	1.685	2.162	2.218	2.525	2.187	2.445	2.35
188.8	0.641	0.71	0.727	0.64	0.696	0.703	0.695	0.741	0.732	0.742	0.82	0.805	1.338	1.385	1.377	1.571	1.604	1.68	2.154	2.21	2.518	2.179	2.437	2.343
189	0.641	0.71	0.726	0.64	0.695	0.703	0.694	0.741	0.732	0.742	0.819	0.804	1.334	1.382	1.374	1.566	1.6	1.676	2.146	2.202	2.511	2.171	2.429	2.335
189.2	0.641	0.71	0.726	0.64	0.695	0.703	0.694	0.74	0.732	0.741	0.818	0.804	1.331	1.379	1.371	1.561	1.595	1.671	2.138	2.194	2.503	2.163	2.42	2.327
189.4	0.641	0.71	0.726	0.64	0.694	0.703	0.694	0.74	0.732	0.741	0.818	0.803	1.328	1.376	1.368	1.556	1.591	1.666	2.131	2.186	2.496	2.155	2.412	2.319
189.6	0.64	0.71	0.725	0.64	0.694	0.702	0.694	0.739	0.731	0.741	0.817	0.802	1.325	1.373	1.365	1.551	1.586	1.662	2.123	2.178	2.488	2.148	2.404	2.312
189.8	0.64	0.71	0.725	0.64	0.694	0.702	0.693	0.739	0.731	0.741	0.817	0.801	1.322	1.37	1.362	1.547	1.581	1.657	2.115	2.17	2.481	2.14	2.395	2.304
190	0.64	0.71	0.725	0.64	0.693	0.702	0.693	0.738	0.731	0.74	0.816	0.801	1.319	1.368	1.359	1.542	1.577	1.653	2.107	2.162	2.473	2.132	2.387	2.296
190.2	0.64	0.71	0.725	0.639	0.693	0.702	0.693	0.737	0.731	0.74	0.816	0.8	1.316	1.365	1.356	1.538	1.573	1.648	2.1	2.154	2.465	2.125	2.379	2.289
190.4	0.639	0.709	0.725	0.639	0.692	0.702	0.692	0.737	0.731	0.739	0.816	0.8	1.313	1.362	1.353	1.533	1.568	1.644	2.092	2.146	2.458	2.117	2.371	2.281
190.6	0.639	0.709	0.725	0.639	0.692	0.702	0.692	0.737	0.731	0.739	0.815	0.799	1.31	1.359	1.35	1.529	1.564	1.639	2.085	2.138	2.45	2.109	2.363	2.274
190.8	0.639	0.709	0.724	0.638	0.692	0.701	0.692	0.736	0.73	0.738	0.815	0.798	1.306	1.356	1.346	1.525	1.56	1.634	2.078	2.13	2.443	2.102	2.355	2.266
191	0.638	0.709	0.724	0.638	0.691	0.701	0.692	0.736	0.73	0.738	0.814	0.798	1.303	1.353	1.343	1.521	1.556	1.63	2.07	2.122	2.435	2.094	2.347	2.259
191.2	0.638	0.708	0.724	0.638	0.691	0.701	0.692	0.736	0.729	0.737	0.814	0.798	1.3	1.35	1.34	1.516	1.552	1.625	2.063	2.114	2.428	2.086	2.339	2.251
191.4	0.638	0.708	0.724	0.637	0.691	0.701	0.692	0.736	0.729	0.736	0.813	0.797	1.297	1.347	1.338	1.512	1.547	1.621	2.055	2.106	2.421	2.079	2.332	2.244
191.6	0.637	0.708	0.724	0.637	0.69	0.701	0.691	0.736	0.729	0.735	0.813	0.797	1.294	1.344	1.335	1.508	1.543	1.616	2.048	2.098	2.414	2.071	2.324	2.236
191.8	0.637	0.708	0.724	0.637	0.69	0.701	0.691	0.735	0.728	0.735	0.812	0.797	1.291	1.341	1.332	1.503	1.539	1.612	2.041	2.091	2.407	2.063	2.316	2.229
192	0.637	0.707	0.724	0.636	0.69	0.701	0.691	0.735	0.728	0.734	0.812	0.796	1.289	1.338	1.329	1.499	1.534	1.607	2.034	2.083	2.4	2.056	2.309	2.221
192.2	0.637	0.707	0.723	0.636	0.69	0.701	0.691	0.735	0.727	0.733	0.811	0.796	1.286	1.335	1.326	1.495	1.53	1.603	2.026	2.076	2.393	2.048	2.302	2.214
192.4	0.636	0.707	0.723	0.636	0.69	0.701	0.69	0.734	0.727	0.733	0.81	0.795	1.283	1.332	1.323	1.491	1.526	1.599	2.019	2.069	2.386	2.041	2.294	2.206
192.6	0.636	0.706	0.722	0.636	0.69	0.701	0.69	0.734	0.727	0.732	0.809	0.795	1.28	1.329	1.321	1.486	1.521	1.595	2.012	2.062	2.379	2.034	2.287	2.199
192.8	0.636	0.706	0.722	0.636	0.69	0.701	0.689	0.734	0.726	0.732	0.808	0.794	1.277	1.326	1.318	1.482	1.517	1.59	2.004	2.054	2.372	2.026	2.28	2.191
193	0.636	0.706	0.722	0.636	0.689	0.7	0.689	0.733	0.726	0.732	0.807	0.793	1.274	1.323	1.315	1.478	1.512	1.586	1.997	2.047	2.365	2.019	2.272	2.184
193.2	0.636	0.706	0.721	0.636	0.689	0.7	0.689	0.733	0.725	0.731	0.807	0.792	1.271	1.321	1.312	1.473	1.508	1.582	1.99	2.04	2.358	2.012	2.265	2.177
193.4	0.636	0.706	0.721	0.636	0.689	0.7	0.689	0.733	0.725	0.731	0.806	0.791	1.268	1.318	1.309	1.469	1.503	1.577	1.982	2.033	2.351	2.004	2.257	2.169
193.6	0.636	0.705	0.721	0.636	0.689	0.699	0.688	0.732	0.724	0.731	0.805	0.791	1.266	1.316	1.307	1.465	1.499	1.573	1.975	2.026	2.344	1.997	2.249	2.162
193.8	0.636	0.705	0.721	0.636	0.689	0.699	0.688	0.732	0.724	0.73	0.805	0.79	1.263	1.313	1.304	1.461	1.495	1.569	1.968	2.018	2.337	1.99	2.242	2.155
194	0.636	0.705	0.721	0.636	0.689	0.699	0.688	0.731	0.724	0.73	0.804	0.789	1.26	1.31	1.301	1.457	1.491	1.564	1.961	2.011	2.33	1.983	2.234	2.148
194.2	0.636	0.704	0.721	0.635	0.689	0.698	0.687	0.731	0.723	0.73	0.804	0.789	1.257	1.308	1.298	1.453	1.486	1.56	1.954	2.004	2.323	1.976	2.226	2.141
194.4	0.635	0.704	0.721	0.635	0.688	0.698	0.687	0.73	0.723	0.729	0.804	0.788	1.254	1.305	1.295	1.449	1.482	1.556	1.947	1.997	2.316	1.968	2.218	2.133
194.6	0.635	0.704	0.72	0.635	0.688	0.697	0.687	0.73	0.723	0.729	0.803	0.788	1.251	1.302	1.293	1.444	1.478	1.551	1.94	1.99	2.309	1.961	2.21	2.126
194.8	0.635	0.704	0.72	0.634	0.688	0.697	0.686	0.729	0.723	0.728	0.803	0.787	1.249	1.299	1.29	1.44	1.474	1.547	1.933	1.983	2.302	1.954	2.203	2.119
195	0.635	0.704	0.72	0.634	0.687	0.697	0.686	0.729	0.722	0.727	0.803	0.787	1.246	1.297	1.287	1.436	1.471	1.543	1.927	1.976	2.295	1.947	2.195	2.112
195.2	0.634	0.704	0.72	0.634	0.687	0.696	0.685	0.728	0.722	0.727	0.802	0.787	1.243	1.294	1.285	1.432	1.467	1.539	1.92	1.969	2.288	1.94	2.188	2.105
195.4	0.634	0.704	0.719	0.634	0.687	0.696	0.685	0.728	0.722	0.726	0.802	0.787	1.24	1.292	1.282	1.428	1.463	1.535	1.913	1.962	2.281	1.933	2.18	2.099
195.6	0.634	0.703	0.719	0.633	0.687	0.696	0.685	0.727	0.722	0.725	0.802	0.787	1.237	1.289	1.279	1.424	1.459	1.531	1.906	1.955	2.274	1.926	2.173	2.092
195.8	0.633	0.703	0.718	0.633	0.686	0.696	0.684	0.727	0.722	0.725	0.801	0.787	1.235	1.286	1.277	1.42	1.456	1.528	1.899	1.948	2.267	1.919	2.166	2.085
196	0.633	0.703	0.718	0.634	0.686	0.696	0.684	0.726	0.722	0.724	0.801	0.786	1.232	1.284	1.274	1.416	1.452	1.524	1.892	1.941	2.261	1.912	2.159	2.078
196.2	0.632	0.703	0.717	0.633	0.686	0.696	0.684	0.726	0.722	0.724	0.8	0.786	1.229	1.281	1.271	1.412	1.449	1.521	1.885	1.934	2.254	1.905	2.152	2.071
196.4	0.632	0.703	0.717	0.633	0.686	0.696	0.684	0.726	0.721	0.723	0.8	0.786	1.226	1.279	1.269	1.408	1.445	1.517	1.879	1.927	2.247	1.898	2.145	2.065
196.6	0.632	0.702	0.717	0.633	0.686	0.696	0.684	0.725	0.721	0.722	0.799	0.785	1.224	1.276	1.266	1.405	1.442	1.513	1.872	1.92	2.241	1.891	2.138	2.058
196.8	0.632	0.702	0.717	0.633	0.685	0.696	0.683	0.725	0.721	0.722	0.799	0.785	1.221	1.274	1.263	1.401	1.438	1.51	1.865	1.914	2.234	1.885	2.131	2.051
197	0.632	0.702	0.717	0.633	0.685	0.696	0.683	0.725	0.72	0.721	0.798	0.784	1.218	1.271	1.26	1.397	1.435	1.506	1.858	1.907	2.228	1.878	2.124	2.045
197.2	0.632	0.702	0.717	0.632	0.685	0.696	0.683	0.725	0.72	0.721	0.798	0.784	1.216	1.269	1.257	1.394	1.431	1.502	1.852	1.9	2.221	1.872	2.117	2.038
197.4	0.632	0.701	0.717	0.632	0.685	0.696	0.683	0.725	0.72	0.721	0.797	0.783	1.213	1.266	1.254	1.39	1.428	1.498	1.845	1.893	2.215	1.865	2.11	2.031
197.6	0.632	0.701	0.717	0.632	0.685	0.696	0.683	0.725	0.719	0.72	0.796	0.783	1.21	1.264	1.252	1.386	1.424	1.494	1.839	1.886	2.208	1.859	2.103	2.024
197.8	0.632	0.701	0.717	0.632	0.685	0.695	0.683	0.725	0.719	0.72	0.796	0.782	1.208	1.261	1.249	1.382	1.42	1.491	1.832	1.88	2.202	1.852	2.095	2.018
198	0.631	0.7	0.717	0.631	0.684	0.695	0.683	0.724	0.719	0.72	0.795	0.781	1.205	1.259	1.246	1.378	1.416	1.487	1.826	1.873	2.195	1.846	2.088	2.011
198.2	0.631	0.7	0.717	0.63	0.684	0.695	0.683	0.724	0.718	0.719	0.794	0.781	1.203	1.256	1.244	1.374	1.413	1.483	1.819	1.867	2.189	1.839	2.081	2.004
198.4	0.631	0.7	0.717	0.63	0.684	0.694	0.682	0.724	0.718	0.719	0.794	0.78	1.2	1.254	1.241	1.371	1.409	1.48	1.813	1.86	2.182	1.833	2.074	1.998
198.6	0.631	0.7	0.717	0.63	0.683	0.694	0.682	0.724	0.718	0.718	0.794	0.779	1.198	1.251	1.239	1.367	1.406	1.476	1.806	1.854	2.176	1.827	2.067	1.991
198.8	0.63	0.7	0.716	0.629	0.683	0.694	0.682	0.723	0.717	0.717	0.793	0.779	1.195	1.249	1.236	1.363	1.402	1.472	1.8	1.847	2.169	1.82	2.06	1.985
199	0.63	0.7	0.716	0.629	0.683	0.693	0.682	0.723	0.717	0.717	0.793	0.778	1.192	1.246	1.234	1.359	1.398	1.469	1.794	1.841	2.163	1.814	2.053	1.978
199.2	0.629	0.7	0.715	0.629	0.682	0.693	0.681	0.723	0.717	0.716	0.793	0.778	1.19	1.243	1.232	1.356	1.395	1.465	1.788	1.835	2.157	1.808	2.047	1.972
199.4	0.629	0.699	0.714	0.629	0.682	0.693	0.681	0.722	0.717	0.716	0.792	0.777	1.188	1.241	1.229	1.352	1.391	1.462	1.782	1.828	2.15	1.801	2.04	1.965
199.6	0.629	0.699	0.714	0.629	0.682	0.693	0.681	0.722	0.717	0.716	0.792	0.777	1.185	1.238	1.227	1.349	1.387	1.458	1.775	1.822	2.144	1.795	2.034	1.959
199.8	0.628	0.699	0.713	0.629	0.682	0.693	0.681	0.722	0.717	0.715	0.791	0.776	1.183	1.236	1.225	1.345	1.383	1.455	1.769	1.816	2.138	1.788	2.027	1.953
200	0.628	0.699	0.713	0.628	0.682	0.693	0.68	0.722	0.716	0.715	0.791	0.776	1.18	1.234	1.222	1.342	1.38	1.452	1.763	1.81	2.131	1.782	2.021	1.947
200.2	0.628	0.698	0.712	0.628	0.682	0.693	0.68	0.722	0.716	0.715	0.791	0.775	1.178	1.232	1.22	1.339	1.376	1.448	1.757	1.803	2.125	1.776	2.014	1.941
200.4	0.628	0.698	0.712	0.628	0.682	0.692	0.68	0.721	0.716	0.714	0.79	0.775	1.175	1.229	1.218	1.336	1.373	1.445	1.751	1.797	2.119	1.77	2.008	1.935
200.6	0.628	0.698	0.712	0.628	0.682	0.692	0.679	0.721	0.715	0.714	0.79	0.775	1.173	1.227	1.215	1.332	1.369	1.441	1.745	1.791	2.113	1.764	2.002	1.929
200.8	0.628	0.697	0.711	0.627	0.682	0.692	0.679	0.721	0.715	0.714	0.789	0.774	1.171	1.225	1.213	1.329	1.366	1.438	1.739	1.785	2.107	1.758	1.996	1.923
201	0.628	0.697	0.711	0.627	0.682	0.691	0.678	0.72	0.714	0.714	0.789	0.774	1.168	1.223	1.21	1.326	1.362	1.434	1.733	1.779	2.101	1.752	1.989	1.917
201.2	0.628	0.697	0.712	0.627	0.682	0.691	0.678	0.72	0.714	0.713	0.788	0.773	1.166	1.221	1.208	1.322	1.359	1.431	1.727	1.773	2.095	1.746	1.983	1.911
201.4	0.628	0.696	0.712	0.627	0.682	0.69	0.678	0.72	0.713	0.713	0.787	0.773	1.164	1.219	1.206	1.319	1.355	1.427	1.722	1.768	2.089	1.74	1.977	1.905
201.6	0.628	0.696	0.712	0.627	0.682	0.69	0.678	0.719	0.713	0.713	0.787	0.773	1.162	1.217	1.204	1.316	1.352	1.424	1.716	1.762	2.083	1.734	1.971	1.899
201.8	0.627	0.696	0.712	0.627	0.681	0.69	0.678	0.719	0.712	0.713	0.786	0.772	1.159	1.215	1.202	1.312	1.348	1.42	1.71	1.756	2.077	1.728	1.964	1.894
202	0.627	0.696	0.712	0.627	0.681	0.689	0.678	0.719	0.712	0.712	0.786	0.772	1.157	1.213	1.199	1.309	1.345	1.417	1.704	1.751	2.071	1.722	1.958	1.888
202.2	0.627	0.695	0.712	0.627	0.681	0.689	0.677	0.718	0.711	0.712	0.785	0.772	1.155	1.21	1.197	1.306	1.342	1.414	1.698	1.745	2.065	1.717	1.952	1.882
202.4	0.627	0.695	0.712	0.627	0.681	0.689	0.677	0.718	0.711	0.712	0.785	0.771	1.152	1.208	1.195	1.303	1.339	1.41	1.693	1.739	2.06	1.711	1.945	1.876
202.6	0.627	0.695	0.712	0.627	0.681	0.689	0.677	0.717	0.71	0.711	0.785	0.771	1.15	1.206	1.193	1.3	1.336	1.407	1.687	1.734	2.054	1.705	1.939	1.871
202.8	0.627	0.695	0.711	0.627	0.68	0.69	0.677	0.717	0.71	0.711	0.785	0.77	1.148	1.203	1.191	1.297	1.333	1.404	1.682	1.728	2.048	1.7	1.932	1.865
203	0.627	0.694	0.711	0.626	0.68	0.69	0.677	0.716	0.71	0.711	0.785	0.77	1.146	1.201	1.188	1.294	1.33	1.401	1.677	1.722	2.042	1.694	1.926	1.86
203.2	0.627	0.694	0.711	0.626	0.68	0.69	0.676	0.716	0.709	0.71	0.784	0.77	1.144	1.199	1.186	1.291	1.327	1.397	1.672	1.716	2.036	1.688	1.92	1.854
203.4	0.626	0.694	0.71	0.626	0.68	0.691	0.676	0.716	0.709	0.71	0.784	0.769	1.141	1.197	1.184	1.288	1.324	1.394	1.666	1.71	2.031	1.682	1.913	1.849
203.6	0.626	0.694	0.71	0.626	0.68	0.691	0.676	0.716	0.709	0.71	0.784	0.769	1.139	1.195	1.182	1.285	1.321	1.391	1.661	1.704	2.025	1.676	1.907	1.843
203.8	0.626	0.694	0.709	0.626	0.68	0.691	0.675	0.716	0.709	0.709	0.784	0.769	1.137	1.193	1.179	1.282	1.318	1.388	1.656	1.699	2.019	1.671	1.901	1.838
204	0.626	0.694	0.709	0.626	0.68	0.69	0.675	0.715	0.709	0.709	0.783	0.768	1.135	1.191	1.177	1.279	1.315	1.385	1.65	1.693	2.014	1.665	1.895	1.832
204.2	0.626	0.694	0.709	0.625	0.679	0.69	0.675	0.715	0.709	0.708	0.783	0.768	1.133	1.189	1.175	1.276	1.312	1.382	1.645	1.688	2.008	1.66	1.889	1.826
204.4	0.625	0.694	0.708	0.625	0.679	0.689	0.675	0.715	0.709	0.708	0.782	0.768	1.13	1.187	1.173	1.273	1.308	1.379	1.639	1.683	2.003	1.654	1.883	1.821
204.6	0.625	0.694	0.708	0.625	0.679	0.689	0.674	0.715	0.708	0.707	0.781	0.767	1.129	1.184	1.17	1.27	1.305	1.375	1.634	1.677	1.997	1.649	1.877	1.815
204.8	0.625	0.694	0.707	0.625	0.679	0.689	0.674	0.715	0.709	0.707	0.781	0.767	1.127	1.182	1.168	1.267	1.302	1.372	1.628	1.672	1.992	1.644	1.872	1.809
205	0.625	0.694	0.707	0.625	0.679	0.688	0.674	0.716	0.709	0.706	0.78	0.766	1.125	1.18	1.166	1.264	1.299	1.369	1.623	1.666	1.986	1.638	1.866	1.803
205.2	0.624	0.694	0.707	0.625	0.679	0.688	0.674	0.716	0.708	0.705	0.78	0.766	1.123	1.178	1.164	1.261	1.297	1.366	1.618	1.661	1.981	1.633	1.86	1.798
205.4	0.624	0.694	0.707	0.625	0.678	0.687	0.674	0.716	0.708	0.705	0.779	0.765	1.121	1.176	1.162	1.257	1.294	1.363	1.612	1.656	1.975	1.628	1.854	1.793
205.6	0.624	0.694	0.706	0.624	0.678	0.687	0.674	0.716	0.708	0.704	0.779	0.765	1.119	1.174	1.16	1.254	1.291	1.36	1.607	1.651	1.97	1.623	1.848	1.787
205.8	0.623	0.694	0.706	0.624	0.678	0.687	0.674	0.715	0.708	0.704	0.778	0.764	1.117	1.171	1.158	1.251	1.288	1.356	1.602	1.646	1.964	1.618	1.843	1.782
206	0.623	0.693	0.706	0.624	0.678	0.687	0.674	0.715	0.707	0.703	0.778	0.763	1.115	1.169	1.156	1.248	1.285	1.353	1.596	1.64	1.959	1.613	1.837	1.777
206.2	0.623	0.693	0.706	0.623	0.678	0.687	0.674	0.715	0.707	0.703	0.778	0.762	1.113	1.167	1.153	1.245	1.283	1.35	1.591	1.635	1.953	1.608	1.831	1.771
206.4	0.623	0.693	0.706	0.623	0.678	0.687	0.673	0.714	0.706	0.702	0.777	0.761	1.111	1.165	1.151	1.242	1.28	1.347	1.587	1.63	1.948	1.603	1.826	1.766
206.6	0.623	0.693	0.706	0.623	0.678	0.687	0.673	0.713	0.706	0.702	0.777	0.761	1.109	1.163	1.149	1.24	1.278	1.344	1.582	1.625	1.943	1.598	1.82	1.761
206.8	0.623	0.693	0.706	0.622	0.678	0.687	0.673	0.713	0.705	0.702	0.776	0.76	1.107	1.161	1.147	1.237	1.275	1.342	1.577	1.62	1.937	1.593	1.815	1.756
207	0.623	0.693	0.706	0.622	0.677	0.687	0.672	0.713	0.705	0.701	0.776	0.759	1.105	1.159	1.145	1.234	1.272	1.339	1.572	1.615	1.932	1.588	1.809	1.751
207.2	0.623	0.692	0.706	0.622	0.677	0.687	0.672	0.712	0.705	0.701	0.776	0.759	1.104	1.158	1.143	1.231	1.269	1.336	1.567	1.61	1.926	1.583	1.804	1.746
207.4	0.623	0.692	0.706	0.622	0.677	0.687	0.672	0.712	0.704	0.701	0.776	0.759	1.102	1.156	1.141	1.228	1.267	1.333	1.562	1.605	1.921	1.577	1.799	1.741
207.6	0.623	0.692	0.706	0.622	0.677	0.687	0.671	0.712	0.704	0.7	0.776	0.759	1.099	1.154	1.139	1.225	1.264	1.33	1.557	1.601	1.916	1.572	1.794	1.736
207.8	0.623	0.692	0.706	0.622	0.676	0.687	0.671	0.712	0.703	0.7	0.776	0.758	1.097	1.153	1.137	1.222	1.261	1.327	1.552	1.596	1.91	1.567	1.789	1.73
208	0.622	0.692	0.706	0.622	0.676	0.686	0.671	0.711	0.703	0.7	0.775	0.758	1.095	1.151	1.135	1.219	1.258	1.324	1.547	1.591	1.905	1.563	1.784	1.725
208.2	0.622	0.691	0.706	0.622	0.676	0.686	0.671	0.711	0.702	0.7	0.775	0.758	1.093	1.149	1.133	1.216	1.255	1.321	1.542	1.586	1.9	1.558	1.778	1.72
208.4	0.622	0.691	0.706	0.622	0.675	0.686	0.671	0.711	0.702	0.7	0.775	0.757	1.091	1.148	1.132	1.213	1.252	1.318	1.537	1.581	1.895	1.553	1.773	1.715
208.6	0.622	0.691	0.705	0.622	0.675	0.685	0.671	0.711	0.702	0.699	0.775	0.757	1.09	1.146	1.13	1.21	1.249	1.315	1.532	1.577	1.89	1.548	1.768	1.71
208.8	0.622	0.691	0.705	0.622	0.675	0.685	0.671	0.711	0.702	0.699	0.774	0.756	1.088	1.144	1.128	1.207	1.247	1.312	1.527	1.572	1.885	1.544	1.762	1.706
209	0.622	0.69	0.705	0.622	0.675	0.685	0.671	0.711	0.701	0.699	0.774	0.756	1.086	1.143	1.127	1.205	1.244	1.31	1.523	1.568	1.88	1.539	1.757	1.701
209.2	0.621	0.69	0.705	0.622	0.675	0.684	0.671	0.71	0.701	0.699	0.773	0.756	1.084	1.141	1.125	1.202	1.241	1.307	1.518	1.563	1.875	1.534	1.752	1.696
209.4	0.621	0.69	0.704	0.622	0.675	0.684	0.671	0.71	0.701	0.698	0.773	0.755	1.082	1.139	1.123	1.199	1.238	1.305	1.514	1.559	1.87	1.529	1.746	1.692
209.6	0.621	0.69	0.704	0.622	0.675	0.684	0.67	0.71	0.701	0.698	0.772	0.755	1.08	1.137	1.121	1.197	1.236	1.302	1.509	1.554	1.865	1.525	1.741	1.687
209.8	0.621	0.69	0.704	0.622	0.675	0.684	0.67	0.709	0.701	0.698	0.772	0.754	1.078	1.136	1.119	1.194	1.233	1.3	1.505	1.55	1.861	1.52	1.736	1.683
210	0.621	0.69	0.704	0.622	0.674	0.684	0.67	0.709	0.701	0.698	0.771	0.754	1.076	1.134	1.118	1.192	1.231	1.297	1.5	1.545	1.856	1.516	1.731	1.678
210.2	0.621	0.69	0.703	0.622	0.674	0.684	0.67	0.708	0.701	0.697	0.771	0.754	1.074	1.132	1.116	1.19	1.228	1.295	1.496	1.541	1.851	1.511	1.726	1.674
210.4	0.621	0.69	0.703	0.622	0.674	0.683	0.669	0.708	0.701	0.697	0.77	0.754	1.073	1.13	1.114	1.187	1.225	1.292	1.492	1.536	1.846	1.507	1.721	1.669
210.6	0.621	0.69	0.703	0.621	0.674	0.683	0.669	0.707	0.701	0.697	0.77	0.754	1.071	1.128	1.112	1.185	1.223	1.29	1.488	1.532	1.842	1.502	1.716	1.664
210.8	0.621	0.689	0.703	0.621	0.674	0.683	0.669	0.707	0.701	0.697	0.77	0.754	1.07	1.126	1.111	1.182	1.22	1.287	1.484	1.527	1.837	1.498	1.711	1.66
211	0.621	0.689	0.702	0.62	0.674	0.683	0.668	0.707	0.701	0.696	0.77	0.754	1.068	1.124	1.109	1.18	1.218	1.285	1.479	1.523	1.832	1.493	1.706	1.655
211.2	0.621	0.689	0.702	0.62	0.674	0.683	0.668	0.707	0.701	0.696	0.769	0.754	1.067	1.122	1.107	1.177	1.215	1.282	1.475	1.518	1.827	1.489	1.701	1.65
211.4	0.62	0.688	0.702	0.62	0.673	0.683	0.668	0.707	0.701	0.696	0.769	0.754	1.065	1.12	1.105	1.175	1.213	1.279	1.471	1.514	1.823	1.484	1.696	1.645
211.6	0.62	0.688	0.702	0.619	0.673	0.683	0.668	0.707	0.7	0.696	0.769	0.754	1.063	1.118	1.103	1.172	1.211	1.277	1.466	1.509	1.818	1.48	1.692	1.641
211.8	0.62	0.688	0.701	0.619	0.673	0.683	0.667	0.707	0.7	0.696	0.769	0.753	1.062	1.116	1.101	1.169	1.209	1.274	1.462	1.505	1.813	1.475	1.687	1.636
212	0.62	0.688	0.701	0.619	0.673	0.683	0.667	0.708	0.7	0.695	0.768	0.753	1.06	1.114	1.099	1.167	1.206	1.271	1.457	1.5	1.809	1.471	1.682	1.632
212.2	0.62	0.688	0.701	0.618	0.673	0.682	0.667	0.708	0.7	0.695	0.768	0.752	1.058	1.113	1.098	1.164	1.204	1.268	1.453	1.496	1.804	1.467	1.677	1.627
212.4	0.619	0.688	0.701	0.618	0.673	0.682	0.667	0.708	0.699	0.695	0.768	0.752	1.057	1.111	1.096	1.162	1.201	1.266	1.448	1.492	1.799	1.462	1.673	1.622
212.6	0.619	0.688	0.701	0.618	0.673	0.682	0.666	0.708	0.699	0.695	0.767	0.751	1.055	1.109	1.094	1.16	1.199	1.263	1.444	1.488	1.795	1.458	1.668	1.618
212.8	0.619	0.687	0.7	0.619	0.673	0.682	0.666	0.708	0.699	0.694	0.766	0.751	1.053	1.108	1.092	1.157	1.196	1.261	1.439	1.484	1.79	1.454	1.663	1.613
213	0.619	0.687	0.7	0.619	0.673	0.682	0.666	0.707	0.699	0.694	0.766	0.751	1.051	1.107	1.09	1.155	1.194	1.258	1.435	1.48	1.786	1.449	1.659	1.609
213.2	0.618	0.687	0.7	0.619	0.673	0.682	0.666	0.707	0.699	0.693	0.765	0.75	1.049	1.105	1.088	1.153	1.191	1.256	1.431	1.476	1.782	1.445	1.654	1.605
213.4	0.618	0.687	0.7	0.619	0.672	0.682	0.666	0.707	0.699	0.692	0.765	0.75	1.047	1.104	1.086	1.151	1.189	1.253	1.427	1.472	1.777	1.441	1.649	1.601
213.6	0.618	0.687	0.7	0.619	0.672	0.682	0.666	0.706	0.698	0.691	0.765	0.75	1.045	1.102	1.084	1.149	1.186	1.251	1.422	1.467	1.773	1.437	1.645	1.597
213.8	0.618	0.687	0.699	0.619	0.672	0.682	0.666	0.706	0.698	0.691	0.764	0.75	1.043	1.101	1.083	1.147	1.184	1.248	1.419	1.463	1.769	1.434	1.641	1.593
214	0.618	0.687	0.699	0.618	0.672	0.681	0.665	0.705	0.698	0.69	0.764	0.75	1.042	1.1	1.081	1.144	1.182	1.246	1.415	1.459	1.764	1.43	1.636	1.589
214.2	0.618	0.687	0.699	0.618	0.672	0.681	0.665	0.705	0.697	0.69	0.763	0.75	1.04	1.098	1.079	1.142	1.179	1.243	1.411	1.455	1.76	1.426	1.632	1.585
214.4	0.618	0.687	0.698	0.618	0.672	0.681	0.665	0.704	0.697	0.69	0.763	0.749	1.039	1.097	1.078	1.14	1.177	1.241	1.407	1.452	1.756	1.423	1.628	1.581
214.6	0.618	0.686	0.698	0.618	0.672	0.68	0.665	0.704	0.697	0.689	0.762	0.749	1.037	1.095	1.076	1.137	1.175	1.239	1.404	1.448	1.751	1.419	1.623	1.577
214.8	0.617	0.686	0.698	0.617	0.671	0.68	0.665	0.704	0.696	0.689	0.762	0.748	1.036	1.094	1.075	1.135	1.172	1.237	1.4	1.444	1.747	1.415	1.619	1.573
215	0.617	0.686	0.697	0.617	0.671	0.68	0.665	0.703	0.696	0.689	0.762	0.748	1.034	1.092	1.073	1.133	1.171	1.235	1.396	1.44	1.743	1.411	1.615	1.569
215.2	0.617	0.686	0.697	0.616	0.671	0.68	0.665	0.703	0.696	0.689	0.762	0.747	1.033	1.091	1.072	1.131	1.169	1.233	1.393	1.436	1.739	1.408	1.611	1.565
215.4	0.616	0.686	0.698	0.616	0.671	0.679	0.665	0.703	0.696	0.689	0.762	0.747	1.032	1.089	1.07	1.128	1.167	1.23	1.389	1.433	1.735	1.404	1.606	1.562
215.6	0.616	0.686	0.698	0.616	0.671	0.679	0.664	0.703	0.695	0.689	0.761	0.747	1.03	1.087	1.069	1.126	1.165	1.228	1.385	1.429	1.73	1.4	1.602	1.558
215.8	0.616	0.685	0.698	0.615	0.671	0.679	0.664	0.703	0.695	0.689	0.761	0.746	1.029	1.086	1.067	1.124	1.163	1.226	1.382	1.425	1.726	1.396	1.598	1.554
216	0.616	0.685	0.698	0.615	0.671	0.679	0.664	0.703	0.695	0.688	0.761	0.746	1.027	1.084	1.065	1.122	1.161	1.224	1.378	1.421	1.722	1.392	1.593	1.55
216.2	0.615	0.685	0.698	0.615	0.67	0.679	0.664	0.703	0.694	0.688	0.761	0.746	1.025	1.082	1.064	1.12	1.159	1.222	1.374	1.418	1.718	1.388	1.589	1.546
216.4	0.615	0.685	0.698	0.615	0.67	0.679	0.664	0.703	0.694	0.688	0.76	0.745	1.023	1.081	1.062	1.118	1.156	1.219	1.37	1.414	1.714	1.384	1.585	1.542
216.6	0.615	0.685	0.699	0.615	0.67	0.679	0.664	0.702	0.694	0.688	0.76	0.745	1.022	1.079	1.06	1.116	1.154	1.217	1.366	1.411	1.71	1.38	1.581	1.538
216.8	0.615	0.684	0.699	0.615	0.67	0.679	0.663	0.702	0.694	0.687	0.76	0.745	1.02	1.077	1.059	1.114	1.152	1.215	1.362	1.407	1.706	1.376	1.577	1.535
217	0.616	0.684	0.699	0.614	0.67	0.679	0.663	0.702	0.694	0.687	0.76	0.744	1.018	1.076	1.057	1.112	1.15	1.213	1.358	1.404	1.702	1.372	1.572	1.531
217.2	0.616	0.684	0.699	0.614	0.669	0.679	0.663	0.702	0.694	0.686	0.76	0.744	1.017	1.074	1.056	1.11	1.148	1.21	1.355	1.4	1.698	1.368	1.569	1.527
217.4	0.616	0.683	0.698	0.614	0.669	0.679	0.662	0.702	0.694	0.686	0.76	0.744	1.015	1.073	1.054	1.108	1.146	1.208	1.351	1.396	1.694	1.365	1.565	1.524
217.6	0.616	0.683	0.698	0.614	0.669	0.678	0.662	0.702	0.694	0.686	0.759	0.744	1.014	1.071	1.053	1.105	1.144	1.206	1.347	1.393	1.69	1.361	1.561	1.52
217.8	0.616	0.683	0.698	0.614	0.668	0.678	0.662	0.701	0.693	0.686	0.759	0.744	1.013	1.07	1.051	1.103	1.142	1.203	1.344	1.389	1.686	1.358	1.557	1.516
218	0.616	0.683	0.697	0.613	0.668	0.678	0.662	0.701	0.693	0.685	0.758	0.744	1.011	1.068	1.05	1.101	1.14	1.201	1.341	1.386	1.682	1.354	1.553	1.513
218.2	0.616	0.682	0.697	0.613	0.668	0.678	0.661	0.701	0.693	0.685	0.758	0.743	1.01	1.067	1.049	1.099	1.138	1.199	1.337	1.383	1.679	1.351	1.549	1.509
218.4	0.616	0.682	0.697	0.613	0.668	0.677	0.661	0.701	0.693	0.685	0.757	0.743	1.009	1.065	1.048	1.097	1.136	1.197	1.334	1.379	1.675	1.348	1.545	1.505
218.6	0.616	0.682	0.697	0.613	0.669	0.677	0.661	0.701	0.693	0.685	0.757	0.742	1.007	1.064	1.046	1.095	1.134	1.195	1.331	1.376	1.671	1.344	1.541	1.502
218.8	0.616	0.682	0.696	0.613	0.669	0.677	0.661	0.7	0.693	0.685	0.757	0.742	1.006	1.063	1.045	1.093	1.132	1.193	1.328	1.372	1.667	1.341	1.537	1.498
219	0.616	0.682	0.696	0.613	0.669	0.677	0.661	0.7	0.692	0.685	0.757	0.741	1.005	1.061	1.044	1.091	1.13	1.191	1.324	1.369	1.663	1.338	1.533	1.494
219.2	0.616	0.682	0.696	0.613	0.669	0.677	0.66	0.7	0.692	0.684	0.756	0.741	1.004	1.06	1.043	1.089	1.128	1.189	1.321	1.365	1.66	1.334	1.529	1.491
219.4	0.615	0.682	0.696	0.613	0.669	0.676	0.66	0.7	0.692	0.684	0.756	0.741	1.003	1.058	1.041	1.087	1.126	1.187	1.318	1.362	1.656	1.331	1.525	1.487
219.6	0.615	0.682	0.696	0.613	0.669	0.676	0.66	0.699	0.692	0.684	0.756	0.74	1.001	1.057	1.04	1.085	1.124	1.186	1.314	1.359	1.652	1.328	1.521	1.484
219.8	0.615	0.682	0.697	0.613	0.669	0.676	0.66	0.699	0.691	0.683	0.756	0.74	1	1.056	1.038	1.083	1.122	1.184	1.311	1.355	1.649	1.324	1.518	1.481
220	0.615	0.681	0.696	0.613	0.668	0.676	0.66	0.699	0.691	0.683	0.755	0.74	0.999	1.055	1.037	1.081	1.12	1.182	1.307	1.352	1.645	1.321	1.514	1.477
220.2	0.614	0.681	0.696	0.613	0.668	0.676	0.66	0.698	0.69	0.682	0.755	0.739	0.997	1.053	1.035	1.079	1.118	1.18	1.304	1.349	1.642	1.317	1.511	1.474
220.4	0.614	0.681	0.696	0.613	0.668	0.676	0.66	0.698	0.69	0.682	0.755	0.738	0.996	1.052	1.034	1.077	1.116	1.178	1.3	1.346	1.638	1.314	1.507	1.471
220.6	0.614	0.68	0.696	0.613	0.667	0.676	0.659	0.697	0.69	0.682	0.755	0.738	0.994	1.051	1.032	1.075	1.114	1.175	1.297	1.343	1.634	1.31	1.504	1.467
220.8	0.614	0.68	0.696	0.614	0.667	0.676	0.659	0.697	0.689	0.681	0.754	0.737	0.993	1.05	1.03	1.073	1.112	1.173	1.293	1.339	1.63	1.307	1.5	1.464
221	0.614	0.679	0.695	0.614	0.667	0.676	0.659	0.697	0.689	0.681	0.754	0.737	0.992	1.049	1.029	1.071	1.11	1.171	1.29	1.336	1.627	1.304	1.497	1.461
221.2	0.614	0.679	0.695	0.613	0.666	0.677	0.659	0.697	0.689	0.681	0.753	0.737	0.99	1.047	1.027	1.069	1.108	1.169	1.287	1.333	1.623	1.301	1.493	1.458
221.4	0.613	0.679	0.695	0.613	0.666	0.677	0.659	0.697	0.689	0.68	0.753	0.736	0.989	1.046	1.026	1.068	1.107	1.167	1.284	1.33	1.619	1.297	1.49	1.455
221.6	0.613	0.679	0.694	0.613	0.666	0.677	0.659	0.697	0.689	0.68	0.752	0.736	0.987	1.045	1.024	1.066	1.105	1.165	1.281	1.327	1.615	1.294	1.486	1.452
221.8	0.613	0.679	0.694	0.613	0.666	0.677	0.659	0.697	0.689	0.68	0.752	0.736	0.986	1.043	1.023	1.065	1.103	1.163	1.279	1.325	1.611	1.291	1.483	1.449
222	0.613	0.679	0.693	0.613	0.666	0.677	0.659	0.697	0.688	0.68	0.752	0.736	0.984	1.042	1.021	1.063	1.101	1.161	1.276	1.322	1.607	1.288	1.479	1.446
222.2	0.613	0.679	0.693	0.612	0.666	0.677	0.659	0.697	0.688	0.68	0.751	0.736	0.982	1.04	1.02	1.062	1.099	1.159	1.273	1.319	1.604	1.285	1.475	1.443
222.4	0.613	0.679	0.693	0.612	0.666	0.677	0.658	0.697	0.688	0.679	0.751	0.735	0.981	1.039	1.018	1.06	1.098	1.157	1.271	1.315	1.6	1.282	1.472	1.439
222.6	0.613	0.68	0.693	0.612	0.666	0.677	0.658	0.697	0.688	0.679	0.751	0.735	0.98	1.037	1.017	1.058	1.096	1.156	1.268	1.312	1.596	1.278	1.468	1.436
222.8	0.613	0.68	0.693	0.612	0.667	0.676	0.658	0.697	0.688	0.679	0.751	0.735	0.978	1.035	1.016	1.056	1.094	1.154	1.265	1.309	1.593	1.275	1.464	1.433
223	0.613	0.68	0.693	0.611	0.667	0.676	0.658	0.697	0.687	0.679	0.751	0.734	0.977	1.034	1.015	1.054	1.092	1.152	1.262	1.306	1.59	1.272	1.461	1.43
223.2	0.613	0.68	0.693	0.611	0.667	0.676	0.658	0.697	0.687	0.678	0.751	0.734	0.976	1.033	1.013	1.053	1.09	1.15	1.259	1.303	1.586	1.27	1.458	1.426
223.4	0.613	0.68	0.693	0.611	0.667	0.675	0.658	0.697	0.687	0.678	0.751	0.734	0.975	1.031	1.012	1.051	1.089	1.149	1.255	1.3	1.583	1.267	1.454	1.423
223.6	0.613	0.68	0.693	0.611	0.667	0.675	0.657	0.697	0.687	0.678	0.751	0.734	0.973	1.03	1.011	1.049	1.087	1.147	1.252	1.297	1.58	1.264	1.451	1.42
223.8	0.613	0.68	0.693	0.611	0.667	0.675	0.657	0.697	0.687	0.678	0.751	0.734	0.972	1.029	1.009	1.047	1.085	1.145	1.249	1.294	1.577	1.261	1.448	1.416
224	0.613	0.68	0.693	0.611	0.667	0.674	0.657	0.697	0.687	0.678	0.751	0.734	0.971	1.028	1.008	1.045	1.083	1.143	1.246	1.291	1.573	1.259	1.445	1.413
224.2	0.613	0.68	0.693	0.611	0.667	0.674	0.657	0.697	0.686	0.678	0.751	0.733	0.97	1.027	1.007	1.043	1.082	1.141	1.243	1.288	1.57	1.256	1.442	1.41
224.4	0.612	0.679	0.693	0.611	0.667	0.674	0.656	0.696	0.686	0.678	0.751	0.733	0.969	1.025	1.005	1.041	1.08	1.14	1.24	1.285	1.567	1.253	1.439	1.407
224.6	0.612	0.679	0.693	0.611	0.666	0.674	0.656	0.696	0.686	0.677	0.751	0.733	0.968	1.024	1.004	1.039	1.078	1.138	1.237	1.283	1.564	1.25	1.436	1.404
224.8	0.612	0.678	0.693	0.611	0.666	0.674	0.656	0.695	0.686	0.677	0.75	0.733	0.966	1.023	1.003	1.037	1.077	1.136	1.234	1.28	1.561	1.247	1.433	1.402
225	0.612	0.678	0.693	0.611	0.666	0.674	0.656	0.695	0.686	0.677	0.75	0.733	0.965	1.022	1.002	1.036	1.075	1.135	1.231	1.277	1.557	1.244	1.43	1.399
225.2	0.611	0.678	0.693	0.611	0.666	0.674	0.656	0.694	0.686	0.677	0.75	0.733	0.964	1.021	1	1.034	1.074	1.133	1.228	1.275	1.554	1.241	1.427	1.396
225.4	0.611	0.677	0.692	0.61	0.666	0.673	0.656	0.694	0.686	0.677	0.749	0.733	0.963	1.02	0.999	1.033	1.072	1.131	1.225	1.272	1.551	1.238	1.424	1.393
225.6	0.611	0.677	0.692	0.61	0.665	0.673	0.656	0.693	0.686	0.677	0.749	0.733	0.962	1.018	0.998	1.032	1.071	1.13	1.222	1.27	1.548	1.235	1.42	1.39
225.8	0.61	0.677	0.692	0.61	0.665	0.673	0.656	0.693	0.686	0.677	0.748	0.733	0.961	1.017	0.997	1.03	1.069	1.128	1.22	1.267	1.545	1.232	1.417	1.388
226	0.61	0.677	0.692	0.61	0.665	0.673	0.656	0.693	0.686	0.677	0.748	0.732	0.959	1.016	0.996	1.029	1.068	1.127	1.217	1.264	1.542	1.229	1.414	1.385
226.2	0.61	0.677	0.691	0.61	0.665	0.673	0.656	0.693	0.686	0.677	0.748	0.732	0.958	1.014	0.994	1.027	1.066	1.125	1.215	1.262	1.539	1.227	1.411	1.382
226.4	0.61	0.678	0.691	0.61	0.664	0.673	0.656	0.693	0.685	0.676	0.747	0.732	0.957	1.013	0.993	1.026	1.065	1.123	1.212	1.259	1.536	1.224	1.407	1.379
226.6	0.609	0.678	0.691	0.609	0.664	0.673	0.656	0.693	0.685	0.676	0.747	0.731	0.956	1.012	0.992	1.024	1.063	1.122	1.209	1.256	1.533	1.221	1.404	1.376
226.8	0.609	0.678	0.691	0.609	0.664	0.672	0.656	0.693	0.685	0.675	0.746	0.731	0.955	1.01	0.99	1.023	1.062	1.12	1.206	1.253	1.531	1.219	1.401	1.373
227	0.609	0.679	0.691	0.609	0.663	0.672	0.656	0.693	0.684	0.675	0.746	0.731	0.954	1.009	0.989	1.021	1.06	1.118	1.203	1.251	1.528	1.216	1.398	1.37
227.2	0.609	0.679	0.691	0.609	0.663	0.672	0.656	0.693	0.684	0.675	0.745	0.73	0.953	1.008	0.988	1.02	1.059	1.117	1.201	1.248	1.525	1.214	1.396	1.367
227.4	0.609	0.679	0.691	0.609	0.662	0.672	0.655	0.693	0.684	0.674	0.745	0.73	0.952	1.007	0.987	1.018	1.057	1.115	1.198	1.246	1.522	1.212	1.393	1.365
227.6	0.609	0.678	0.691	0.608	0.662	0.672	0.655	0.693	0.684	0.674	0.744	0.73	0.95	1.006	0.985	1.016	1.056	1.114	1.195	1.243	1.519	1.209	1.39	1.362
227.8	0.609	0.678	0.691	0.608	0.662	0.672	0.655	0.693	0.683	0.674	0.744	0.73	0.949	1.005	0.984	1.014	1.054	1.112	1.193	1.241	1.516	1.207	1.387	1.359
228	0.609	0.678	0.691	0.608	0.662	0.672	0.655	0.693	0.683	0.673	0.744	0.73	0.948	1.005	0.983	1.013	1.052	1.111	1.19	1.238	1.513	1.204	1.385	1.356
228.2	0.609	0.677	0.691	0.608	0.662	0.672	0.655	0.693	0.683	0.673	0.743	0.73	0.946	1.004	0.982	1.011	1.051	1.109	1.188	1.236	1.51	1.202	1.382	1.353
228.4	0.609	0.677	0.691	0.608	0.662	0.672	0.654	0.692	0.683	0.673	0.743	0.729	0.945	1.003	0.981	1.009	1.049	1.108	1.185	1.233	1.507	1.199	1.379	1.351
228.6	0.609	0.677	0.69	0.608	0.662	0.672	0.654	0.692	0.683	0.673	0.743	0.729	0.944	1.002	0.98	1.008	1.048	1.106	1.183	1.231	1.504	1.197	1.376	1.348
228.8	0.61	0.676	0.69	0.607	0.662	0.672	0.654	0.692	0.683	0.672	0.743	0.729	0.943	1.001	0.979	1.006	1.047	1.105	1.18	1.228	1.501	1.194	1.373	1.345
229	0.61	0.676	0.69	0.607	0.663	0.671	0.653	0.691	0.683	0.672	0.743	0.729	0.942	1	0.978	1.005	1.045	1.103	1.178	1.226	1.498	1.192	1.37	1.343
229.2	0.61	0.676	0.69	0.607	0.663	0.671	0.653	0.691	0.683	0.672	0.742	0.728	0.941	0.999	0.976	1.003	1.043	1.102	1.176	1.224	1.495	1.189	1.367	1.34
229.4	0.61	0.676	0.69	0.607	0.663	0.671	0.653	0.691	0.683	0.671	0.742	0.728	0.94	0.998	0.975	1.002	1.042	1.1	1.173	1.221	1.493	1.187	1.364	1.338
229.6	0.61	0.676	0.69	0.607	0.663	0.671	0.653	0.691	0.682	0.671	0.742	0.727	0.939	0.997	0.974	1.001	1.04	1.099	1.171	1.219	1.49	1.184	1.362	1.335
229.8	0.61	0.676	0.689	0.607	0.663	0.671	0.653	0.69	0.682	0.671	0.742	0.727	0.938	0.996	0.973	1	1.038	1.097	1.169	1.217	1.487	1.182	1.359	1.333
230	0.61	0.676	0.689	0.607	0.663	0.671	0.653	0.69	0.682	0.67	0.742	0.726	0.937	0.995	0.972	0.999	1.036	1.095	1.166	1.214	1.484	1.179	1.356	1.33
230.2	0.609	0.676	0.689	0.607	0.663	0.671	0.652	0.69	0.682	0.67	0.742	0.726	0.936	0.994	0.971	0.998	1.035	1.094	1.164	1.212	1.481	1.177	1.353	1.328
230.4	0.609	0.676	0.689	0.607	0.663	0.671	0.652	0.69	0.682	0.67	0.742	0.725	0.935	0.992	0.97	0.997	1.033	1.092	1.162	1.21	1.478	1.174	1.351	1.325
230.6	0.609	0.676	0.689	0.607	0.662	0.67	0.652	0.69	0.681	0.67	0.741	0.725	0.934	0.991	0.969	0.996	1.032	1.09	1.159	1.207	1.475	1.172	1.348	1.323
230.8	0.609	0.676	0.689	0.607	0.662	0.67	0.652	0.69	0.681	0.669	0.741	0.725	0.933	0.99	0.968	0.994	1.03	1.089	1.157	1.205	1.472	1.17	1.346	1.321
231	0.609	0.676	0.689	0.607	0.661	0.67	0.651	0.69	0.681	0.669	0.741	0.726	0.932	0.99	0.967	0.993	1.029	1.087	1.154	1.203	1.469	1.167	1.343	1.318
231.2	0.609	0.675	0.689	0.607	0.661	0.67	0.651	0.69	0.681	0.669	0.741	0.726	0.931	0.989	0.966	0.992	1.028	1.086	1.152	1.201	1.466	1.165	1.341	1.316
231.4	0.609	0.675	0.689	0.607	0.661	0.67	0.651	0.69	0.68	0.669	0.74	0.726	0.93	0.988	0.965	0.99	1.026	1.084	1.15	1.198	1.463	1.163	1.338	1.314
231.6	0.608	0.675	0.688	0.606	0.661	0.67	0.651	0.69	0.68	0.669	0.74	0.726	0.928	0.987	0.964	0.989	1.025	1.083	1.147	1.196	1.461	1.161	1.335	1.311
231.8	0.608	0.674	0.688	0.606	0.66	0.67	0.651	0.689	0.679	0.669	0.74	0.726	0.927	0.987	0.963	0.988	1.024	1.081	1.145	1.194	1.458	1.158	1.332	1.309
232	0.608	0.674	0.688	0.606	0.66	0.67	0.651	0.689	0.679	0.668	0.74	0.726	0.926	0.986	0.961	0.986	1.023	1.08	1.143	1.192	1.456	1.156	1.329	1.307
232.2	0.608	0.674	0.687	0.606	0.66	0.67	0.651	0.689	0.678	0.668	0.74	0.726	0.925	0.985	0.96	0.985	1.021	1.078	1.141	1.19	1.453	1.154	1.326	1.304
232.4	0.607	0.673	0.687	0.606	0.66	0.67	0.651	0.689	0.678	0.668	0.739	0.726	0.924	0.983	0.959	0.983	1.02	1.076	1.139	1.188	1.451	1.152	1.324	1.302
232.6	0.607	0.673	0.687	0.606	0.66	0.67	0.651	0.689	0.678	0.667	0.739	0.726	0.923	0.982	0.958	0.981	1.019	1.075	1.137	1.186	1.448	1.15	1.321	1.3
232.8	0.607	0.673	0.687	0.606	0.659	0.67	0.651	0.689	0.678	0.667	0.738	0.725	0.922	0.981	0.957	0.98	1.017	1.073	1.135	1.183	1.446	1.148	1.318	1.297
233	0.607	0.673	0.687	0.607	0.659	0.67	0.651	0.689	0.678	0.666	0.738	0.725	0.922	0.979	0.956	0.978	1.016	1.072	1.132	1.181	1.443	1.146	1.315	1.295
233.2	0.607	0.673	0.687	0.607	0.66	0.67	0.651	0.689	0.678	0.666	0.738	0.725	0.921	0.978	0.955	0.977	1.014	1.071	1.13	1.179	1.441	1.143	1.312	1.292
233.4	0.606	0.673	0.687	0.607	0.66	0.669	0.651	0.689	0.678	0.666	0.737	0.724	0.92	0.977	0.954	0.975	1.013	1.069	1.128	1.177	1.438	1.141	1.31	1.29
233.6	0.606	0.673	0.687	0.606	0.66	0.669	0.651	0.689	0.678	0.665	0.737	0.723	0.919	0.976	0.953	0.974	1.011	1.068	1.126	1.175	1.435	1.139	1.307	1.288
233.8	0.605	0.673	0.687	0.606	0.66	0.669	0.651	0.689	0.678	0.665	0.737	0.723	0.917	0.975	0.952	0.973	1.01	1.067	1.124	1.173	1.433	1.137	1.304	1.286
234	0.605	0.673	0.687	0.606	0.66	0.669	0.651	0.689	0.678	0.665	0.736	0.722	0.916	0.974	0.951	0.972	1.008	1.065	1.121	1.171	1.43	1.134	1.302	1.284
234.2	0.605	0.673	0.687	0.606	0.66	0.669	0.651	0.69	0.678	0.665	0.736	0.722	0.915	0.973	0.95	0.97	1.007	1.064	1.119	1.169	1.427	1.132	1.3	1.282
234.4	0.604	0.673	0.687	0.605	0.66	0.669	0.65	0.69	0.678	0.665	0.736	0.722	0.915	0.972	0.949	0.969	1.006	1.063	1.117	1.167	1.424	1.13	1.297	1.28
234.6	0.604	0.673	0.687	0.605	0.66	0.669	0.65	0.69	0.678	0.665	0.735	0.722	0.914	0.971	0.948	0.968	1.005	1.061	1.115	1.165	1.421	1.127	1.295	1.277
234.8	0.604	0.673	0.686	0.605	0.66	0.669	0.65	0.69	0.678	0.665	0.735	0.722	0.913	0.971	0.947	0.967	1.004	1.06	1.113	1.163	1.419	1.125	1.293	1.275
235	0.604	0.673	0.686	0.605	0.66	0.669	0.65	0.69	0.677	0.665	0.735	0.722	0.913	0.97	0.946	0.966	1.002	1.059	1.11	1.161	1.416	1.123	1.291	1.273
235.2	0.605	0.673	0.686	0.604	0.66	0.669	0.649	0.689	0.677	0.665	0.735	0.722	0.912	0.969	0.945	0.964	1.001	1.057	1.108	1.159	1.413	1.121	1.289	1.271
235.4	0.605	0.673	0.686	0.604	0.66	0.669	0.649	0.689	0.677	0.665	0.735	0.722	0.911	0.968	0.943	0.963	1	1.056	1.106	1.157	1.411	1.119	1.287	1.269
235.6	0.605	0.673	0.686	0.604	0.66	0.669	0.649	0.689	0.676	0.665	0.735	0.722	0.91	0.967	0.942	0.962	0.999	1.055	1.104	1.155	1.409	1.117	1.285	1.267
235.8	0.605	0.673	0.686	0.604	0.66	0.669	0.648	0.688	0.676	0.665	0.735	0.721	0.909	0.966	0.941	0.96	0.998	1.054	1.103	1.153	1.407	1.115	1.283	1.265
236	0.605	0.673	0.686	0.603	0.66	0.669	0.648	0.688	0.676	0.665	0.735	0.721	0.908	0.965	0.94	0.959	0.997	1.052	1.101	1.151	1.405	1.113	1.28	1.263
236.2	0.605	0.673	0.686	0.603	0.659	0.668	0.648	0.688	0.675	0.665	0.735	0.721	0.907	0.964	0.939	0.958	0.995	1.051	1.099	1.149	1.403	1.111	1.278	1.261
236.4	0.605	0.672	0.687	0.603	0.659	0.668	0.648	0.687	0.675	0.665	0.735	0.721	0.907	0.963	0.939	0.957	0.994	1.05	1.096	1.147	1.4	1.109	1.276	1.259
236.6	0.605	0.672	0.687	0.603	0.659	0.668	0.648	0.687	0.675	0.665	0.735	0.72	0.906	0.962	0.938	0.955	0.993	1.048	1.094	1.145	1.398	1.107	1.274	1.256
236.8	0.605	0.672	0.687	0.603	0.659	0.668	0.648	0.687	0.675	0.665	0.735	0.72	0.905	0.961	0.937	0.954	0.992	1.047	1.092	1.143	1.396	1.105	1.271	1.254
237	0.605	0.672	0.687	0.603	0.659	0.667	0.648	0.687	0.675	0.665	0.734	0.719	0.904	0.961	0.936	0.952	0.99	1.046	1.09	1.141	1.394	1.103	1.269	1.252
237.2	0.605	0.672	0.687	0.603	0.659	0.667	0.647	0.686	0.674	0.664	0.734	0.719	0.903	0.96	0.935	0.951	0.989	1.045	1.088	1.139	1.393	1.102	1.266	1.25
237.4	0.604	0.672	0.687	0.603	0.659	0.667	0.647	0.686	0.674	0.664	0.734	0.718	0.902	0.96	0.934	0.95	0.988	1.044	1.086	1.137	1.391	1.1	1.264	1.248
237.6	0.604	0.672	0.686	0.603	0.659	0.667	0.647	0.686	0.674	0.664	0.733	0.718	0.901	0.959	0.934	0.949	0.987	1.042	1.084	1.136	1.389	1.098	1.262	1.247
237.8	0.604	0.671	0.686	0.603	0.658	0.667	0.647	0.686	0.674	0.663	0.733	0.718	0.9	0.959	0.933	0.948	0.986	1.041	1.082	1.134	1.386	1.096	1.26	1.245
238	0.604	0.671	0.686	0.603	0.658	0.667	0.647	0.686	0.674	0.663	0.732	0.718	0.899	0.958	0.932	0.947	0.984	1.04	1.08	1.132	1.384	1.095	1.257	1.243
238.2	0.603	0.671	0.685	0.603	0.658	0.666	0.648	0.686	0.674	0.662	0.732	0.718	0.898	0.957	0.931	0.946	0.983	1.038	1.078	1.13	1.382	1.093	1.255	1.241
238.4	0.604	0.671	0.685	0.603	0.658	0.666	0.648	0.686	0.674	0.662	0.732	0.718	0.897	0.956	0.93	0.945	0.982	1.037	1.077	1.129	1.379	1.091	1.253	1.239
238.6	0.604	0.67	0.684	0.603	0.657	0.666	0.648	0.685	0.674	0.662	0.732	0.718	0.896	0.955	0.929	0.944	0.981	1.036	1.075	1.127	1.377	1.09	1.251	1.237
238.8	0.604	0.67	0.684	0.603	0.657	0.666	0.648	0.685	0.674	0.662	0.731	0.717	0.896	0.954	0.928	0.943	0.98	1.035	1.073	1.125	1.374	1.088	1.249	1.235
239	0.604	0.67	0.684	0.603	0.657	0.666	0.648	0.685	0.674	0.661	0.731	0.717	0.895	0.953	0.927	0.942	0.979	1.034	1.071	1.123	1.371	1.086	1.247	1.233
239.2	0.604	0.67	0.684	0.602	0.657	0.666	0.648	0.685	0.674	0.661	0.731	0.717	0.894	0.952	0.926	0.941	0.977	1.033	1.07	1.121	1.369	1.085	1.245	1.231
239.4	0.604	0.67	0.684	0.602	0.656	0.665	0.648	0.685	0.674	0.661	0.731	0.717	0.893	0.95	0.925	0.939	0.976	1.032	1.068	1.12	1.366	1.083	1.243	1.229
239.6	0.604	0.67	0.684	0.602	0.656	0.665	0.647	0.685	0.674	0.66	0.73	0.717	0.893	0.949	0.924	0.938	0.975	1.03	1.067	1.118	1.364	1.081	1.241	1.227
239.8	0.604	0.67	0.684	0.602	0.656	0.665	0.647	0.684	0.673	0.66	0.73	0.717	0.892	0.948	0.923	0.937	0.974	1.029	1.065	1.116	1.362	1.079	1.239	1.225
240	0.604	0.67	0.684	0.602	0.656	0.665	0.647	0.684	0.673	0.66	0.73	0.716	0.891	0.947	0.922	0.936	0.973	1.028	1.063	1.114	1.359	1.077	1.237	1.223
240.2	0.604	0.67	0.684	0.602	0.656	0.665	0.647	0.684	0.673	0.659	0.73	0.716	0.89	0.946	0.921	0.935	0.972	1.027	1.061	1.112	1.357	1.075	1.235	1.221
240.4	0.604	0.67	0.684	0.602	0.656	0.665	0.646	0.684	0.673	0.659	0.73	0.716	0.889	0.945	0.92	0.933	0.971	1.026	1.059	1.11	1.355	1.073	1.234	1.219
240.6	0.604	0.67	0.684	0.602	0.656	0.665	0.646	0.684	0.673	0.659	0.73	0.716	0.888	0.944	0.92	0.932	0.97	1.025	1.058	1.108	1.353	1.072	1.232	1.217
240.8	0.603	0.67	0.684	0.602	0.657	0.665	0.646	0.683	0.672	0.659	0.73	0.715	0.887	0.943	0.919	0.93	0.969	1.024	1.056	1.107	1.351	1.07	1.23	1.215
241	0.603	0.67	0.685	0.602	0.657	0.665	0.646	0.683	0.672	0.659	0.73	0.715	0.886	0.943	0.918	0.929	0.968	1.022	1.054	1.105	1.349	1.068	1.228	1.213
241.2	0.603	0.67	0.685	0.602	0.657	0.665	0.645	0.683	0.672	0.658	0.73	0.715	0.886	0.942	0.918	0.928	0.967	1.021	1.052	1.103	1.347	1.066	1.226	1.211
241.4	0.603	0.67	0.685	0.602	0.657	0.666	0.645	0.683	0.672	0.658	0.73	0.714	0.885	0.941	0.917	0.927	0.966	1.02	1.05	1.102	1.346	1.065	1.224	1.209
241.6	0.603	0.67	0.685	0.602	0.657	0.666	0.645	0.683	0.672	0.658	0.73	0.714	0.884	0.94	0.916	0.927	0.965	1.019	1.048	1.1	1.344	1.063	1.222	1.207
241.8	0.603	0.67	0.685	0.602	0.656	0.665	0.645	0.683	0.672	0.658	0.73	0.714	0.883	0.94	0.916	0.926	0.964	1.018	1.046	1.098	1.342	1.061	1.22	1.205
242	0.603	0.67	0.685	0.601	0.656	0.665	0.645	0.683	0.672	0.658	0.73	0.713	0.883	0.939	0.915	0.925	0.963	1.017	1.045	1.097	1.34	1.06	1.218	1.203
242.2	0.602	0.67	0.685	0.601	0.656	0.665	0.645	0.683	0.672	0.658	0.73	0.713	0.882	0.938	0.914	0.924	0.962	1.016	1.043	1.095	1.338	1.058	1.216	1.202
242.4	0.602	0.67	0.684	0.601	0.656	0.665	0.645	0.683	0.672	0.658	0.73	0.713	0.881	0.937	0.913	0.923	0.961	1.015	1.041	1.093	1.336	1.057	1.214	1.2
242.6	0.602	0.67	0.684	0.601	0.656	0.664	0.644	0.683	0.672	0.657	0.73	0.712	0.88	0.936	0.912	0.922	0.96	1.014	1.04	1.092	1.335	1.055	1.212	1.199
242.8	0.602	0.67	0.684	0.601	0.656	0.664	0.644	0.683	0.671	0.657	0.729	0.712	0.88	0.935	0.911	0.921	0.959	1.013	1.038	1.09	1.333	1.053	1.21	1.197
243	0.602	0.67	0.684	0.6	0.656	0.663	0.644	0.683	0.671	0.657	0.729	0.712	0.879	0.935	0.91	0.92	0.958	1.012	1.037	1.089	1.331	1.051	1.207	1.195
243.2	0.601	0.67	0.684	0.6	0.655	0.663	0.644	0.683	0.671	0.657	0.728	0.711	0.878	0.934	0.909	0.92	0.957	1.011	1.035	1.087	1.329	1.049	1.205	1.194
243.4	0.601	0.67	0.683	0.6	0.655	0.663	0.644	0.683	0.67	0.657	0.727	0.711	0.877	0.933	0.909	0.919	0.956	1.01	1.034	1.086	1.327	1.048	1.203	1.192
243.6	0.601	0.67	0.683	0.6	0.655	0.663	0.644	0.682	0.67	0.657	0.727	0.711	0.876	0.932	0.908	0.918	0.955	1.009	1.032	1.085	1.325	1.046	1.201	1.19
243.8	0.601	0.67	0.683	0.599	0.655	0.663	0.644	0.682	0.669	0.657	0.727	0.711	0.875	0.931	0.907	0.917	0.954	1.008	1.031	1.083	1.323	1.044	1.2	1.188
244	0.601	0.669	0.683	0.599	0.655	0.663	0.644	0.682	0.669	0.657	0.726	0.711	0.875	0.93	0.906	0.916	0.953	1.007	1.029	1.082	1.321	1.043	1.198	1.187
244.2	0.601	0.669	0.683	0.599	0.655	0.663	0.644	0.682	0.668	0.657	0.726	0.711	0.874	0.93	0.906	0.915	0.952	1.006	1.028	1.08	1.319	1.041	1.196	1.185
244.4	0.601	0.669	0.683	0.599	0.655	0.663	0.644	0.681	0.668	0.656	0.726	0.711	0.873	0.929	0.905	0.914	0.951	1.004	1.027	1.079	1.317	1.04	1.194	1.184
244.6	0.601	0.669	0.682	0.599	0.655	0.663	0.644	0.681	0.668	0.656	0.726	0.711	0.872	0.928	0.904	0.913	0.95	1.003	1.025	1.077	1.315	1.038	1.192	1.182
244.8	0.601	0.669	0.682	0.599	0.655	0.663	0.644	0.681	0.668	0.656	0.726	0.711	0.872	0.928	0.904	0.912	0.949	1.002	1.024	1.076	1.313	1.037	1.191	1.18
245	0.601	0.669	0.682	0.599	0.655	0.663	0.644	0.681	0.667	0.656	0.726	0.71	0.871	0.927	0.903	0.911	0.948	1.001	1.023	1.074	1.311	1.035	1.189	1.178
245.2	0.601	0.668	0.682	0.599	0.655	0.663	0.644	0.68	0.667	0.655	0.726	0.71	0.87	0.927	0.902	0.91	0.947	1	1.021	1.073	1.309	1.034	1.187	1.177
245.4	0.601	0.668	0.681	0.599	0.655	0.663	0.644	0.68	0.667	0.655	0.726	0.71	0.87	0.926	0.901	0.909	0.946	0.998	1.02	1.071	1.307	1.032	1.185	1.175
245.6	0.601	0.668	0.681	0.599	0.655	0.663	0.644	0.68	0.667	0.655	0.726	0.71	0.869	0.925	0.901	0.908	0.945	0.997	1.018	1.069	1.305	1.031	1.184	1.173
245.8	0.601	0.668	0.681	0.599	0.655	0.662	0.644	0.68	0.667	0.655	0.726	0.709	0.869	0.925	0.9	0.907	0.944	0.996	1.017	1.068	1.303	1.029	1.182	1.172
246	0.601	0.668	0.681	0.599	0.655	0.662	0.644	0.681	0.667	0.655	0.726	0.709	0.868	0.924	0.899	0.906	0.943	0.995	1.015	1.066	1.301	1.028	1.181	1.17
246.2	0.6	0.668	0.68	0.599	0.655	0.662	0.644	0.681	0.667	0.654	0.726	0.709	0.868	0.924	0.898	0.905	0.942	0.994	1.013	1.065	1.299	1.027	1.179	1.168
246.4	0.6	0.668	0.68	0.599	0.655	0.662	0.644	0.681	0.667	0.654	0.726	0.709	0.867	0.923	0.897	0.904	0.941	0.993	1.011	1.063	1.298	1.025	1.178	1.167
246.6	0.6	0.668	0.68	0.599	0.655	0.661	0.644	0.681	0.667	0.654	0.726	0.708	0.866	0.922	0.896	0.904	0.94	0.992	1.01	1.061	1.296	1.023	1.176	1.165
246.8	0.6	0.667	0.68	0.598	0.655	0.661	0.643	0.681	0.667	0.654	0.725	0.708	0.865	0.921	0.895	0.903	0.939	0.991	1.008	1.06	1.294	1.022	1.175	1.163
247	0.599	0.667	0.68	0.598	0.654	0.661	0.643	0.681	0.667	0.654	0.724	0.708	0.864	0.92	0.895	0.902	0.938	0.99	1.006	1.058	1.292	1.02	1.173	1.162
247.2	0.599	0.666	0.679	0.598	0.654	0.661	0.643	0.681	0.667	0.654	0.724	0.707	0.863	0.919	0.894	0.901	0.937	0.99	1.005	1.057	1.291	1.019	1.171	1.16
247.4	0.599	0.666	0.679	0.598	0.654	0.661	0.642	0.681	0.666	0.655	0.723	0.707	0.862	0.919	0.893	0.9	0.936	0.989	1.003	1.055	1.289	1.017	1.17	1.159
247.6	0.598	0.665	0.68	0.597	0.653	0.661	0.642	0.681	0.666	0.655	0.723	0.707	0.861	0.918	0.893	0.899	0.936	0.988	1.002	1.054	1.287	1.016	1.168	1.157
247.8	0.598	0.665	0.68	0.597	0.653	0.661	0.642	0.681	0.666	0.654	0.723	0.707	0.86	0.917	0.892	0.898	0.935	0.987	1	1.052	1.286	1.014	1.167	1.156
248	0.598	0.665	0.68	0.597	0.653	0.661	0.641	0.681	0.666	0.654	0.722	0.707	0.86	0.916	0.891	0.897	0.934	0.986	0.999	1.051	1.284	1.013	1.165	1.154
248.2	0.598	0.665	0.68	0.597	0.653	0.661	0.641	0.681	0.666	0.654	0.722	0.707	0.859	0.915	0.89	0.896	0.933	0.985	0.998	1.05	1.283	1.012	1.164	1.153
248.4	0.598	0.665	0.68	0.597	0.653	0.661	0.641	0.681	0.666	0.653	0.722	0.707	0.858	0.914	0.89	0.895	0.933	0.984	0.996	1.049	1.281	1.01	1.162	1.151
248.6	0.598	0.665	0.68	0.597	0.652	0.66	0.64	0.681	0.666	0.653	0.722	0.707	0.857	0.913	0.889	0.894	0.932	0.984	0.995	1.047	1.279	1.009	1.16	1.15
248.8	0.598	0.665	0.68	0.597	0.652	0.66	0.64	0.681	0.666	0.653	0.721	0.707	0.857	0.913	0.888	0.893	0.931	0.983	0.994	1.047	1.277	1.008	1.159	1.148
249	0.598	0.665	0.679	0.597	0.652	0.66	0.64	0.681	0.665	0.653	0.721	0.707	0.856	0.912	0.888	0.891	0.93	0.981	0.992	1.046	1.276	1.006	1.157	1.147
249.2	0.598	0.665	0.679	0.598	0.652	0.66	0.64	0.68	0.665	0.652	0.721	0.706	0.855	0.912	0.887	0.89	0.929	0.98	0.991	1.045	1.274	1.005	1.155	1.145
249.4	0.598	0.665	0.679	0.598	0.652	0.66	0.64	0.68	0.665	0.652	0.721	0.706	0.855	0.911	0.887	0.889	0.928	0.979	0.989	1.044	1.272	1.003	1.154	1.144
249.6	0.599	0.665	0.679	0.598	0.652	0.66	0.641	0.68	0.665	0.652	0.721	0.706	0.854	0.911	0.886	0.889	0.928	0.978	0.988	1.043	1.27	1.002	1.153	1.143
249.8	0.599	0.665	0.679	0.598	0.652	0.66	0.641	0.68	0.665	0.652	0.721	0.706	0.854	0.91	0.885	0.888	0.927	0.977	0.986	1.041	1.269	1	1.151	1.141
250	0.599	0.665	0.679	0.598	0.652	0.659	0.641	0.68	0.665	0.651	0.721	0.706	0.853	0.91	0.884	0.887	0.926	0.977	0.985	1.04	1.267	0.999	1.15	1.14
250.2	0.599	0.665	0.679	0.598	0.653	0.659	0.641	0.679	0.665	0.651	0.721	0.706	0.853	0.909	0.883	0.887	0.925	0.976	0.984	1.039	1.265	0.997	1.148	1.138
250.4	0.599	0.665	0.679	0.598	0.653	0.659	0.641	0.679	0.664	0.651	0.721	0.706	0.852	0.909	0.883	0.886	0.924	0.975	0.982	1.037	1.264	0.996	1.146	1.137
250.6	0.599	0.665	0.679	0.598	0.653	0.66	0.64	0.678	0.664	0.651	0.721	0.705	0.851	0.908	0.882	0.885	0.923	0.974	0.981	1.036	1.262	0.995	1.145	1.136
250.8	0.599	0.665	0.679	0.598	0.653	0.66	0.64	0.678	0.664	0.651	0.721	0.705	0.851	0.907	0.881	0.885	0.922	0.973	0.98	1.034	1.26	0.993	1.143	1.135
251	0.598	0.665	0.679	0.598	0.653	0.659	0.64	0.678	0.664	0.65	0.721	0.705	0.85	0.906	0.88	0.884	0.922	0.972	0.978	1.033	1.258	0.992	1.141	1.134
251.2	0.598	0.664	0.679	0.598	0.653	0.66	0.64	0.677	0.663	0.65	0.721	0.705	0.85	0.905	0.88	0.883	0.921	0.971	0.977	1.032	1.256	0.991	1.14	1.133
251.4	0.598	0.664	0.679	0.597	0.653	0.66	0.64	0.677	0.663	0.65	0.721	0.705	0.849	0.905	0.879	0.883	0.92	0.97	0.976	1.031	1.255	0.99	1.138	1.131
251.6	0.598	0.664	0.679	0.597	0.653	0.66	0.639	0.677	0.663	0.65	0.72	0.704	0.848	0.904	0.878	0.882	0.919	0.969	0.975	1.029	1.253	0.989	1.136	1.13
251.8	0.598	0.664	0.679	0.597	0.653	0.659	0.639	0.676	0.663	0.65	0.72	0.704	0.847	0.903	0.877	0.881	0.919	0.969	0.973	1.028	1.251	0.988	1.135	1.128
252	0.598	0.664	0.679	0.597	0.653	0.659	0.639	0.676	0.663	0.649	0.72	0.704	0.847	0.902	0.877	0.88	0.918	0.968	0.972	1.027	1.25	0.987	1.133	1.127
252.2	0.598	0.664	0.679	0.597	0.653	0.659	0.639	0.676	0.664	0.649	0.72	0.704	0.846	0.902	0.876	0.879	0.917	0.967	0.971	1.025	1.249	0.986	1.132	1.126
252.4	0.598	0.664	0.678	0.597	0.652	0.659	0.638	0.676	0.664	0.649	0.719	0.704	0.846	0.901	0.875	0.878	0.916	0.966	0.97	1.024	1.247	0.986	1.13	1.124
252.6	0.598	0.664	0.678	0.597	0.652	0.659	0.638	0.676	0.664	0.649	0.719	0.704	0.845	0.901	0.874	0.877	0.915	0.965	0.968	1.023	1.246	0.985	1.129	1.123
252.8	0.598	0.664	0.678	0.596	0.652	0.659	0.638	0.676	0.663	0.649	0.719	0.704	0.845	0.9	0.874	0.876	0.914	0.964	0.967	1.022	1.245	0.984	1.128	1.122
253	0.598	0.664	0.678	0.596	0.651	0.659	0.638	0.676	0.663	0.649	0.719	0.703	0.844	0.9	0.873	0.876	0.913	0.963	0.966	1.021	1.243	0.982	1.127	1.12
253.2	0.598	0.664	0.678	0.596	0.651	0.658	0.638	0.676	0.663	0.649	0.719	0.703	0.844	0.899	0.873	0.875	0.913	0.962	0.965	1.019	1.242	0.981	1.125	1.119
253.4	0.598	0.664	0.678	0.596	0.651	0.658	0.638	0.676	0.663	0.649	0.718	0.703	0.844	0.898	0.872	0.875	0.912	0.961	0.964	1.018	1.241	0.98	1.124	1.118
253.6	0.598	0.664	0.678	0.595	0.65	0.658	0.638	0.676	0.663	0.649	0.718	0.703	0.843	0.898	0.872	0.874	0.912	0.961	0.962	1.017	1.239	0.978	1.123	1.117
253.8	0.598	0.664	0.678	0.595	0.65	0.658	0.638	0.676	0.663	0.649	0.718	0.703	0.843	0.897	0.871	0.873	0.911	0.96	0.961	1.016	1.238	0.977	1.121	1.115
254	0.598	0.664	0.677	0.595	0.65	0.658	0.638	0.677	0.663	0.649	0.718	0.703	0.842	0.897	0.871	0.873	0.911	0.959	0.96	1.014	1.236	0.976	1.12	1.114
254.2	0.597	0.664	0.677	0.595	0.65	0.658	0.638	0.677	0.663	0.648	0.718	0.702	0.841	0.896	0.87	0.872	0.91	0.959	0.959	1.013	1.234	0.975	1.119	1.112
254.4	0.597	0.664	0.677	0.595	0.65	0.658	0.638	0.677	0.663	0.648	0.717	0.702	0.841	0.895	0.87	0.871	0.909	0.958	0.958	1.012	1.232	0.974	1.117	1.111
254.6	0.597	0.664	0.677	0.594	0.651	0.658	0.638	0.677	0.662	0.648	0.717	0.702	0.84	0.895	0.869	0.871	0.908	0.957	0.957	1.011	1.231	0.973	1.116	1.11
254.8	0.597	0.663	0.677	0.594	0.651	0.658	0.638	0.677	0.662	0.648	0.717	0.702	0.839	0.894	0.869	0.87	0.907	0.956	0.956	1.01	1.229	0.972	1.114	1.109
255	0.597	0.663	0.677	0.594	0.651	0.658	0.638	0.677	0.661	0.648	0.716	0.702	0.839	0.893	0.869	0.869	0.907	0.955	0.955	1.008	1.227	0.971	1.113	1.107
255.2	0.597	0.663	0.677	0.594	0.651	0.658	0.638	0.677	0.661	0.648	0.716	0.702	0.838	0.892	0.868	0.869	0.906	0.955	0.954	1.007	1.226	0.969	1.111	1.106
255.4	0.597	0.663	0.677	0.594	0.651	0.658	0.638	0.677	0.661	0.648	0.716	0.702	0.837	0.892	0.868	0.868	0.905	0.954	0.953	1.006	1.224	0.968	1.11	1.105
255.6	0.596	0.663	0.676	0.594	0.651	0.658	0.638	0.676	0.661	0.647	0.716	0.702	0.836	0.891	0.867	0.867	0.904	0.953	0.951	1.005	1.222	0.967	1.109	1.104
255.8	0.596	0.663	0.676	0.594	0.651	0.658	0.638	0.676	0.66	0.647	0.716	0.701	0.835	0.891	0.867	0.866	0.903	0.952	0.95	1.004	1.221	0.966	1.107	1.103
256	0.596	0.663	0.676	0.594	0.651	0.658	0.638	0.676	0.66	0.647	0.716	0.701	0.835	0.89	0.866	0.866	0.901	0.951	0.949	1.003	1.22	0.965	1.106	1.101
256.2	0.596	0.663	0.676	0.594	0.651	0.658	0.638	0.675	0.66	0.647	0.716	0.701	0.834	0.889	0.865	0.865	0.9	0.95	0.947	1.002	1.218	0.964	1.105	1.1
256.4	0.595	0.663	0.676	0.594	0.65	0.657	0.638	0.675	0.66	0.647	0.716	0.701	0.834	0.889	0.865	0.864	0.9	0.949	0.946	1.001	1.217	0.962	1.104	1.099
256.6	0.595	0.663	0.676	0.594	0.65	0.657	0.638	0.674	0.659	0.647	0.716	0.701	0.833	0.888	0.864	0.863	0.899	0.948	0.945	1	1.216	0.961	1.103	1.097
256.8	0.595	0.662	0.676	0.594	0.65	0.657	0.638	0.674	0.659	0.647	0.716	0.7	0.833	0.888	0.863	0.862	0.898	0.947	0.944	0.999	1.214	0.96	1.101	1.096
257	0.595	0.662	0.676	0.594	0.65	0.656	0.638	0.674	0.659	0.647	0.716	0.7	0.832	0.887	0.862	0.862	0.897	0.947	0.942	0.998	1.213	0.958	1.1	1.095
257.2	0.596	0.662	0.676	0.594	0.65	0.656	0.638	0.674	0.659	0.647	0.716	0.7	0.832	0.887	0.862	0.861	0.896	0.946	0.941	0.997	1.212	0.957	1.098	1.094
257.4	0.596	0.662	0.675	0.594	0.65	0.656	0.637	0.674	0.659	0.647	0.716	0.699	0.831	0.886	0.861	0.86	0.896	0.945	0.94	0.996	1.211	0.955	1.097	1.092
257.6	0.596	0.662	0.675	0.594	0.649	0.656	0.637	0.674	0.659	0.647	0.716	0.699	0.831	0.886	0.86	0.859	0.895	0.945	0.939	0.995	1.21	0.954	1.096	1.091
257.8	0.596	0.662	0.675	0.594	0.649	0.656	0.637	0.674	0.659	0.646	0.716	0.699	0.83	0.885	0.859	0.859	0.895	0.944	0.938	0.994	1.209	0.953	1.094	1.09
258	0.595	0.662	0.675	0.594	0.649	0.656	0.637	0.674	0.659	0.646	0.716	0.699	0.83	0.885	0.858	0.858	0.894	0.943	0.937	0.993	1.207	0.952	1.093	1.089
258.2	0.595	0.662	0.675	0.594	0.649	0.656	0.638	0.674	0.659	0.646	0.716	0.699	0.829	0.885	0.857	0.857	0.893	0.943	0.936	0.992	1.206	0.951	1.092	1.088
258.4	0.595	0.662	0.675	0.594	0.649	0.656	0.637	0.674	0.659	0.645	0.715	0.699	0.829	0.884	0.857	0.856	0.893	0.942	0.935	0.991	1.205	0.95	1.091	1.087
258.6	0.595	0.662	0.675	0.594	0.648	0.657	0.637	0.674	0.658	0.645	0.714	0.699	0.828	0.884	0.856	0.856	0.892	0.942	0.934	0.99	1.204	0.949	1.089	1.086
258.8	0.595	0.662	0.675	0.594	0.648	0.657	0.637	0.674	0.658	0.645	0.714	0.699	0.828	0.883	0.855	0.855	0.891	0.941	0.933	0.989	1.202	0.948	1.088	1.085
259	0.595	0.662	0.675	0.594	0.648	0.657	0.637	0.674	0.658	0.644	0.714	0.699	0.827	0.883	0.855	0.854	0.89	0.941	0.932	0.988	1.201	0.947	1.087	1.084
259.2	0.595	0.662	0.675	0.594	0.648	0.657	0.637	0.674	0.658	0.644	0.714	0.698	0.827	0.882	0.854	0.853	0.889	0.94	0.931	0.987	1.2	0.946	1.086	1.083
259.4	0.595	0.662	0.675	0.594	0.648	0.658	0.636	0.674	0.658	0.643	0.714	0.698	0.827	0.882	0.854	0.853	0.889	0.94	0.93	0.986	1.198	0.945	1.085	1.082
259.6	0.595	0.662	0.675	0.594	0.648	0.657	0.636	0.674	0.658	0.643	0.714	0.698	0.826	0.881	0.853	0.852	0.888	0.939	0.929	0.985	1.197	0.944	1.084	1.081
259.8	0.595	0.662	0.675	0.594	0.648	0.657	0.636	0.674	0.658	0.643	0.714	0.698	0.826	0.881	0.853	0.852	0.887	0.939	0.928	0.984	1.195	0.944	1.083	1.08
260	0.595	0.662	0.675	0.594	0.648	0.657	0.636	0.674	0.658	0.643	0.714	0.697	0.825	0.88	0.852	0.851	0.886	0.938	0.927	0.983	1.194	0.943	1.083	1.078
260.2	0.595	0.661	0.675	0.594	0.648	0.657	0.635	0.674	0.658	0.643	0.715	0.697	0.825	0.88	0.852	0.85	0.885	0.937	0.926	0.982	1.192	0.942	1.082	1.077
260.4	0.595	0.661	0.675	0.594	0.648	0.657	0.635	0.673	0.657	0.643	0.715	0.697	0.824	0.879	0.851	0.85	0.885	0.936	0.925	0.981	1.191	0.941	1.08	1.075
260.6	0.595	0.661	0.675	0.594	0.648	0.656	0.635	0.673	0.657	0.643	0.714	0.697	0.824	0.879	0.851	0.849	0.884	0.935	0.924	0.98	1.19	0.94	1.079	1.074
260.8	0.595	0.661	0.675	0.593	0.648	0.656	0.635	0.673	0.657	0.643	0.714	0.697	0.823	0.879	0.851	0.849	0.884	0.934	0.923	0.979	1.189	0.939	1.078	1.073
261	0.595	0.661	0.675	0.593	0.647	0.656	0.635	0.672	0.657	0.643	0.714	0.696	0.823	0.878	0.85	0.848	0.883	0.933	0.922	0.978	1.188	0.938	1.077	1.072
261.2	0.595	0.661	0.674	0.593	0.647	0.655	0.634	0.672	0.657	0.643	0.714	0.696	0.822	0.878	0.85	0.848	0.883	0.932	0.921	0.977	1.187	0.937	1.076	1.07
261.4	0.595	0.661	0.674	0.593	0.647	0.655	0.634	0.672	0.657	0.643	0.713	0.697	0.821	0.878	0.849	0.847	0.882	0.932	0.921	0.976	1.186	0.936	1.074	1.069
261.6	0.595	0.661	0.674	0.592	0.647	0.655	0.634	0.672	0.656	0.643	0.713	0.697	0.821	0.877	0.849	0.847	0.882	0.931	0.92	0.975	1.185	0.935	1.073	1.068
261.8	0.595	0.661	0.675	0.592	0.647	0.655	0.634	0.672	0.656	0.643	0.713	0.697	0.82	0.876	0.849	0.846	0.881	0.93	0.92	0.974	1.184	0.935	1.072	1.067
262	0.594	0.661	0.675	0.592	0.647	0.655	0.634	0.672	0.656	0.642	0.713	0.697	0.82	0.876	0.848	0.846	0.881	0.93	0.919	0.973	1.182	0.934	1.071	1.065
262.2	0.594	0.661	0.675	0.592	0.648	0.655	0.634	0.672	0.656	0.642	0.712	0.697	0.819	0.875	0.848	0.845	0.88	0.929	0.918	0.972	1.181	0.933	1.069	1.064
262.4	0.594	0.661	0.675	0.592	0.648	0.655	0.634	0.672	0.656	0.642	0.712	0.697	0.819	0.875	0.848	0.845	0.879	0.928	0.918	0.971	1.18	0.932	1.068	1.063
262.6	0.593	0.661	0.675	0.592	0.648	0.655	0.634	0.672	0.656	0.642	0.712	0.697	0.818	0.874	0.847	0.844	0.878	0.927	0.916	0.97	1.179	0.931	1.067	1.062
262.8	0.593	0.661	0.675	0.592	0.648	0.655	0.634	0.672	0.656	0.642	0.712	0.696	0.817	0.873	0.847	0.843	0.877	0.927	0.915	0.969	1.178	0.93	1.066	1.061
263	0.593	0.661	0.674	0.592	0.648	0.656	0.634	0.672	0.655	0.642	0.712	0.696	0.817	0.873	0.846	0.842	0.877	0.926	0.914	0.969	1.177	0.929	1.064	1.06
263.2	0.592	0.661	0.674	0.592	0.648	0.656	0.634	0.672	0.655	0.642	0.712	0.696	0.816	0.872	0.846	0.842	0.876	0.926	0.913	0.968	1.176	0.927	1.063	1.059
263.4	0.592	0.661	0.674	0.592	0.648	0.656	0.634	0.672	0.655	0.642	0.712	0.696	0.816	0.871	0.845	0.841	0.875	0.925	0.911	0.967	1.174	0.926	1.062	1.058
263.6	0.592	0.66	0.674	0.593	0.648	0.656	0.634	0.672	0.655	0.642	0.712	0.696	0.815	0.87	0.845	0.84	0.875	0.924	0.91	0.966	1.173	0.925	1.061	1.057
263.8	0.592	0.66	0.673	0.593	0.648	0.656	0.633	0.672	0.655	0.641	0.712	0.696	0.815	0.869	0.844	0.839	0.874	0.924	0.909	0.966	1.171	0.924	1.06	1.056
264	0.591	0.66	0.673	0.593	0.648	0.656	0.633	0.672	0.655	0.641	0.711	0.695	0.815	0.869	0.843	0.838	0.874	0.923	0.907	0.965	1.17	0.923	1.059	1.055
264.2	0.591	0.66	0.672	0.593	0.647	0.656	0.633	0.672	0.655	0.641	0.711	0.695	0.814	0.868	0.843	0.837	0.874	0.922	0.906	0.964	1.169	0.922	1.058	1.054
264.4	0.591	0.66	0.672	0.593	0.647	0.655	0.633	0.671	0.655	0.641	0.711	0.695	0.814	0.868	0.842	0.836	0.873	0.921	0.905	0.963	1.167	0.921	1.057	1.053
264.6	0.591	0.66	0.672	0.593	0.647	0.655	0.633	0.671	0.655	0.641	0.71	0.694	0.813	0.867	0.841	0.836	0.873	0.921	0.904	0.962	1.166	0.92	1.056	1.052
264.8	0.591	0.66	0.672	0.593	0.647	0.655	0.633	0.671	0.655	0.641	0.71	0.694	0.813	0.867	0.841	0.835	0.872	0.92	0.903	0.961	1.165	0.92	1.055	1.051
265	0.591	0.659	0.672	0.592	0.647	0.655	0.634	0.67	0.655	0.641	0.709	0.694	0.812	0.866	0.84	0.834	0.872	0.92	0.902	0.96	1.163	0.919	1.053	1.05
265.2	0.591	0.659	0.672	0.592	0.647	0.655	0.634	0.67	0.655	0.641	0.709	0.693	0.812	0.866	0.839	0.834	0.871	0.919	0.901	0.959	1.162	0.918	1.052	1.049
265.4	0.591	0.659	0.672	0.592	0.647	0.655	0.634	0.67	0.655	0.641	0.709	0.693	0.811	0.865	0.839	0.833	0.87	0.918	0.9	0.958	1.161	0.917	1.051	1.048
265.6	0.592	0.659	0.672	0.592	0.647	0.655	0.634	0.669	0.655	0.64	0.708	0.693	0.811	0.865	0.838	0.833	0.87	0.918	0.899	0.957	1.159	0.917	1.05	1.047
265.8	0.592	0.659	0.672	0.592	0.647	0.655	0.634	0.669	0.654	0.64	0.708	0.692	0.81	0.864	0.838	0.832	0.869	0.917	0.898	0.956	1.158	0.916	1.049	1.046
266	0.592	0.658	0.672	0.591	0.648	0.655	0.634	0.669	0.654	0.64	0.708	0.692	0.81	0.864	0.837	0.832	0.868	0.916	0.897	0.955	1.157	0.916	1.048	1.046
266.2	0.592	0.658	0.672	0.591	0.648	0.655	0.634	0.669	0.654	0.64	0.708	0.692	0.809	0.864	0.837	0.832	0.867	0.916	0.896	0.954	1.156	0.915	1.047	1.045
266.4	0.592	0.658	0.672	0.591	0.648	0.655	0.634	0.669	0.654	0.64	0.708	0.692	0.809	0.864	0.836	0.831	0.866	0.915	0.895	0.953	1.155	0.915	1.046	1.045
266.6	0.592	0.658	0.672	0.591	0.648	0.655	0.634	0.67	0.654	0.64	0.708	0.692	0.809	0.863	0.836	0.831	0.866	0.915	0.895	0.953	1.155	0.914	1.045	1.045
266.8	0.592	0.658	0.672	0.591	0.648	0.655	0.634	0.67	0.653	0.64	0.708	0.692	0.808	0.863	0.836	0.831	0.865	0.914	0.894	0.952	1.154	0.914	1.044	1.044
