# Supplementary material for: A CTP-dependent gating mechanism enables ParB spreading on DNA
Source: eLife. 2021 Aug 16;10:e69676. doi: 10.7554/eLife.69676 (PMC8367383; doi:10.7554/eLife.69676)
Supplement: Figure 6—figure supplement 2—source data 1. [file elife-69676-fig6-figsupp2-data1.zip › Figure6_figure_supplement2/README_data_format.txt]

first column: timepoint (sec)
second columns onwards: wavelength shift (nm) for triplicated BLI experiments with an increasing concentration of CTP
CTP concentration (uM): 0, 1, 5, 10, 50, 100, 500, and 1000 uM 	
