# Supplementary material for: A CTP-dependent gating mechanism enables ParB spreading on DNA
Source: eLife. 2021 Aug 16;10:e69676. doi: 10.7554/eLife.69676 (PMC8367383; doi:10.7554/eLife.69676)
Supplement: Figure 7—source data 1. [file elife-69676-fig7-data1.zip]

Archive with 9 entries (6 files):
- Figure7/panelA/
- Figure7/panelA/BLI_traces_panelA.csv
- Figure7/panelA/README_data_format.txt
- Figure7/panelB/
- Figure7/panelB/BLI_traces_panelB.csv
- Figure7/panelB/README_data_format.txt
- Figure7/panelC/
- Figure7/panelC/BLI_traces_panelC.csv
- Figure7/panelC/README_data_format.txt
