# Supplementary material for: A CTP-dependent gating mechanism enables ParB spreading on DNA
Source: eLife. 2021 Aug 16;10:e69676. doi: 10.7554/eLife.69676 (PMC8367383; doi:10.7554/eLife.69676)
Supplement: Figure 7—source data 1. [file elife-69676-fig7-data1.zip › Figure7/panelA/BLI_traces_panelA.csv]

1	WT CTP low salt dis 2	WT CTP high salt dis 3	E102A CTP low salt 4	E102A CTP high salt 5	WT CTP low salt dis 6	WT CTP high salt dis 7	E102A CTP low salt 8	E102A CTP high salt 9	WT CTP low salt dis 10	WT CTP high salt dis 11	E102A CTP low salt 12	E102A CTP high salt
1 0.000	-0.028 0.000	-0.011 0.000	-0.023 0.000	-0.015 0.000	-0.009 0.000	-0.013 0.000	-0.014 0.000	-0.042 0.000	-0.013 0.000	-0.013 0.000	-0.027 0.000	-0.031
2 0.200	-0.027 0.200	-0.010 0.200	-0.023 0.200	-0.014 0.200	-0.008 0.200	-0.013 0.200	-0.013 0.200	-0.041 0.200	-0.012 0.200	-0.013 0.200	-0.026 0.200	-0.030
3 0.400	-0.025 0.400	-0.010 0.400	-0.022 0.400	-0.014 0.400	-0.008 0.400	-0.012 0.400	-0.013 0.400	-0.040 0.400	-0.011 0.400	-0.012 0.400	-0.025 0.400	-0.028
4 0.600	-0.023 0.600	-0.009 0.600	-0.021 0.600	-0.014 0.600	-0.007 0.600	-0.011 0.600	-0.012 0.600	-0.039 0.600	-0.010 0.600	-0.012 0.600	-0.023 0.600	-0.026
5 0.800	-0.022 0.800	-0.008 0.800	-0.020 0.800	-0.014 0.800	-0.007 0.800	-0.010 0.800	-0.012 0.800	-0.037 0.800	-0.009 0.800	-0.011 0.800	-0.022 0.800	-0.025
6 1.000	-0.020 1.000	-0.008 1.000	-0.019 1.000	-0.013 1.000	-0.006 1.000	-0.009 1.000	-0.011 1.000	-0.036 1.000	-0.007 1.000	-0.011 1.000	-0.020 1.000	-0.023
7 1.200	-0.018 1.200	-0.007 1.200	-0.018 1.200	-0.013 1.200	-0.005 1.200	-0.008 1.200	-0.010 1.200	-0.035 1.200	-0.006 1.200	-0.010 1.200	-0.018 1.200	-0.022
8 1.400	-0.017 1.400	-0.006 1.400	-0.018 1.400	-0.013 1.400	-0.004 1.400	-0.007 1.400	-0.010 1.400	-0.033 1.400	-0.005 1.400	-0.010 1.400	-0.017 1.400	-0.020
9 1.600	-0.015 1.600	-0.006 1.600	-0.017 1.600	-0.013 1.600	-0.003 1.600	-0.006 1.600	-0.009 1.600	-0.032 1.600	-0.004 1.600	-0.009 1.600	-0.016 1.600	-0.019
10 1.800	-0.014 1.800	-0.006 1.800	-0.016 1.800	-0.013 1.800	-0.003 1.800	-0.005 1.800	-0.009 1.800	-0.031 1.800	-0.003 1.800	-0.009 1.800	-0.014 1.800	-0.018
11 2.000	-0.013 2.000	-0.005 2.000	-0.015 2.000	-0.013 2.000	-0.002 2.000	-0.004 2.000	-0.008 2.000	-0.030 2.000	-0.003 2.000	-0.009 2.000	-0.013 2.000	-0.017
12 2.200	-0.012 2.200	-0.005 2.200	-0.015 2.200	-0.013 2.200	-0.002 2.200	-0.003 2.200	-0.008 2.200	-0.029 2.200	-0.003 2.200	-0.008 2.200	-0.013 2.200	-0.016
13 2.400	-0.011 2.400	-0.005 2.400	-0.015 2.400	-0.013 2.400	-0.001 2.400	-0.003 2.400	-0.008 2.400	-0.028 2.400	-0.002 2.400	-0.008 2.400	-0.012 2.400	-0.016
14 2.600	-0.011 2.600	-0.005 2.600	-0.014 2.600	-0.013 2.600	-0.001 2.600	-0.003 2.600	-0.008 2.600	-0.028 2.600	-0.002 2.600	-0.008 2.600	-0.011 2.600	-0.015
15 2.800	-0.011 2.800	-0.005 2.800	-0.014 2.800	-0.013 2.800	-0.000 2.800	-0.002 2.800	-0.008 2.800	-0.027 2.800	-0.002 2.800	-0.008 2.800	-0.011 2.800	-0.014
16 3.000	-0.010 3.000	-0.005 3.000	-0.013 3.000	-0.012 3.000	0.000 3.000	-0.002 3.000	-0.008 3.000	-0.026 3.000	-0.002 3.000	-0.008 3.000	-0.010 3.000	-0.014
17 3.200	-0.010 3.200	-0.005 3.200	-0.013 3.200	-0.012 3.200	0.001 3.200	-0.002 3.200	-0.008 3.200	-0.025 3.200	-0.002 3.200	-0.008 3.200	-0.010 3.200	-0.013
18 3.400	-0.010 3.400	-0.005 3.400	-0.013 3.400	-0.012 3.400	0.001 3.400	-0.002 3.400	-0.008 3.400	-0.025 3.400	-0.001 3.400	-0.007 3.400	-0.010 3.400	-0.013
19 3.600	-0.009 3.600	-0.004 3.600	-0.013 3.600	-0.012 3.600	0.002 3.600	-0.001 3.600	-0.008 3.600	-0.024 3.600	-0.001 3.600	-0.007 3.600	-0.009 3.600	-0.012
20 3.800	-0.009 3.800	-0.004 3.800	-0.012 3.800	-0.011 3.800	0.002 3.800	-0.001 3.800	-0.008 3.800	-0.024 3.800	-0.001 3.800	-0.007 3.800	-0.009 3.800	-0.012
21 4.000	-0.008 4.000	-0.004 4.000	-0.012 4.000	-0.011 4.000	0.003 4.000	-0.001 4.000	-0.008 4.000	-0.024 4.000	-0.001 4.000	-0.006 4.000	-0.008 4.000	-0.011
22 4.200	-0.008 4.200	-0.003 4.200	-0.012 4.200	-0.011 4.200	0.003 4.200	-0.001 4.200	-0.008 4.200	-0.025 4.200	-0.001 4.200	-0.006 4.200	-0.008 4.200	-0.011
23 4.400	-0.008 4.400	-0.003 4.400	-0.012 4.400	-0.010 4.400	0.003 4.400	-0.001 4.400	-0.008 4.400	-0.026 4.400	-0.001 4.400	-0.005 4.400	-0.008 4.400	-0.010
24 4.600	-0.007 4.600	-0.002 4.600	-0.011 4.600	-0.010 4.600	0.003 4.600	-0.001 4.600	-0.008 4.600	-0.028 4.600	-0.000 4.600	-0.005 4.600	-0.007 4.600	-0.010
25 4.800	-0.007 4.800	-0.001 4.800	-0.011 4.800	-0.010 4.800	0.004 4.800	-0.001 4.800	-0.007 4.800	-0.030 4.800	-0.000 4.800	-0.005 4.800	-0.007 4.800	-0.010
26 5.000	-0.007 5.000	-0.001 5.000	-0.011 5.000	-0.010 5.000	0.004 5.000	-0.000 5.000	-0.007 5.000	-0.032 5.000	0.000 5.000	-0.005 5.000	-0.006 5.000	-0.010
27 5.200	-0.007 5.200	-0.001 5.200	-0.011 5.200	-0.009 5.200	0.004 5.200	0.000 5.200	-0.007 5.200	-0.034 5.200	0.001 5.200	-0.005 5.200	-0.006 5.200	-0.010
28 5.400	-0.007 5.400	-0.000 5.400	-0.010 5.400	-0.009 5.400	0.003 5.400	0.001 5.400	-0.006 5.400	-0.036 5.400	0.001 5.400	-0.006 5.400	-0.005 5.400	-0.009
29 5.600	-0.007 5.600	-0.000 5.600	-0.010 5.600	-0.009 5.600	0.003 5.600	0.001 5.600	-0.006 5.600	-0.037 5.600	0.001 5.600	-0.006 5.600	-0.005 5.600	-0.009
30 5.800	-0.007 5.800	-0.000 5.800	-0.010 5.800	-0.009 5.800	0.003 5.800	0.002 5.800	-0.006 5.800	-0.039 5.800	0.001 5.800	-0.006 5.800	-0.004 5.800	-0.009
31 6.000	-0.007 6.000	-0.000 6.000	-0.010 6.000	-0.008 6.000	0.003 6.000	0.002 6.000	-0.006 6.000	-0.040 6.000	0.001 6.000	-0.006 6.000	-0.004 6.000	-0.008
32 6.200	-0.006 6.200	-0.000 6.200	-0.010 6.200	-0.008 6.200	0.003 6.200	0.002 6.200	-0.006 6.200	-0.041 6.200	0.001 6.200	-0.006 6.200	-0.003 6.200	-0.008
33 6.400	-0.006 6.400	-0.000 6.400	-0.010 6.400	-0.008 6.400	0.003 6.400	0.002 6.400	-0.006 6.400	-0.042 6.400	0.001 6.400	-0.006 6.400	-0.003 6.400	-0.008
34 6.600	-0.006 6.600	-0.000 6.600	-0.010 6.600	-0.008 6.600	0.003 6.600	0.002 6.600	-0.006 6.600	-0.042 6.600	0.001 6.600	-0.006 6.600	-0.003 6.600	-0.007
35 6.800	-0.006 6.800	-0.000 6.800	-0.010 6.800	-0.008 6.800	0.003 6.800	0.002 6.800	-0.007 6.800	-0.042 6.800	0.001 6.800	-0.006 6.800	-0.004 6.800	-0.007
36 7.000	-0.006 7.000	-0.000 7.000	-0.010 7.000	-0.008 7.000	0.004 7.000	0.002 7.000	-0.007 7.000	-0.042 7.000	0.001 7.000	-0.006 7.000	-0.004 7.000	-0.007
37 7.200	-0.006 7.200	-0.000 7.200	-0.010 7.200	-0.008 7.200	0.004 7.200	0.002 7.200	-0.007 7.200	-0.041 7.200	0.001 7.200	-0.005 7.200	-0.004 7.200	-0.006
38 7.400	-0.005 7.400	-0.000 7.400	-0.009 7.400	-0.008 7.400	0.004 7.400	0.002 7.400	-0.008 7.400	-0.040 7.400	0.001 7.400	-0.005 7.400	-0.004 7.400	-0.006
39 7.600	-0.005 7.600	-0.000 7.600	-0.009 7.600	-0.008 7.600	0.004 7.600	0.002 7.600	-0.008 7.600	-0.040 7.600	0.002 7.600	-0.004 7.600	-0.004 7.600	-0.006
40 7.800	-0.004 7.800	0.000 7.800	-0.009 7.800	-0.007 7.800	0.005 7.800	0.002 7.800	-0.008 7.800	-0.039 7.800	0.002 7.800	-0.004 7.800	-0.004 7.800	-0.006
41 8.000	-0.004 8.000	0.000 8.000	-0.009 8.000	-0.007 8.000	0.005 8.000	0.001 8.000	-0.008 8.000	-0.039 8.000	0.002 8.000	-0.003 8.000	-0.004 8.000	-0.006
42 8.200	-0.004 8.200	0.001 8.200	-0.009 8.200	-0.007 8.200	0.005 8.200	0.001 8.200	-0.007 8.200	-0.039 8.200	0.002 8.200	-0.003 8.200	-0.004 8.200	-0.006
43 8.400	-0.003 8.400	0.001 8.400	-0.009 8.400	-0.007 8.400	0.005 8.400	0.001 8.400	-0.007 8.400	-0.038 8.400	0.002 8.400	-0.003 8.400	-0.003 8.400	-0.006
44 8.600	-0.003 8.600	0.001 8.600	-0.009 8.600	-0.007 8.600	0.005 8.600	0.002 8.600	-0.007 8.600	-0.038 8.600	0.002 8.600	-0.002 8.600	-0.003 8.600	-0.006
45 8.800	-0.003 8.800	0.002 8.800	-0.009 8.800	-0.007 8.800	0.005 8.800	0.002 8.800	-0.006 8.800	-0.038 8.800	0.003 8.800	-0.002 8.800	-0.003 8.800	-0.006
46 9.000	-0.002 9.000	0.002 9.000	-0.009 9.000	-0.007 9.000	0.005 9.000	0.002 9.000	-0.006 9.000	-0.037 9.000	0.003 9.000	-0.002 9.000	-0.003 9.000	-0.005
47 9.200	-0.002 9.200	0.002 9.200	-0.009 9.200	-0.007 9.200	0.005 9.200	0.002 9.200	-0.006 9.200	-0.037 9.200	0.003 9.200	-0.002 9.200	-0.003 9.200	-0.005
48 9.400	-0.002 9.400	0.002 9.400	-0.009 9.400	-0.007 9.400	0.005 9.400	0.002 9.400	-0.005 9.400	-0.037 9.400	0.003 9.400	-0.002 9.400	-0.002 9.400	-0.005
49 9.600	-0.002 9.600	0.001 9.600	-0.009 9.600	-0.007 9.600	0.004 9.600	0.002 9.600	-0.005 9.600	-0.036 9.600	0.003 9.600	-0.002 9.600	-0.002 9.600	-0.005
50 9.800	-0.002 9.800	0.001 9.800	-0.009 9.800	-0.007 9.800	0.004 9.800	0.002 9.800	-0.005 9.800	-0.036 9.800	0.003 9.800	-0.002 9.800	-0.002 9.800	-0.005
51 10.000	-0.002 10.000	0.001 10.000	-0.009 10.000	-0.007 10.000	0.004 10.000	0.002 10.000	-0.004 10.000	-0.036 10.000	0.003 10.000	-0.002 10.000	-0.001 10.000	-0.004
52 10.200	-0.002 10.200	0.001 10.200	-0.008 10.200	-0.007 10.200	0.004 10.200	0.002 10.200	-0.004 10.200	-0.035 10.200	0.003 10.200	-0.001 10.200	-0.001 10.200	-0.004
53 10.400	-0.002 10.400	0.001 10.400	-0.008 10.400	-0.007 10.400	0.004 10.400	0.002 10.400	-0.004 10.400	-0.035 10.400	0.003 10.400	-0.001 10.400	-0.001 10.400	-0.004
54 10.600	-0.002 10.600	0.001 10.600	-0.008 10.600	-0.007 10.600	0.004 10.600	0.002 10.600	-0.004 10.600	-0.035 10.600	0.003 10.600	-0.001 10.600	-0.001 10.600	-0.004
55 10.800	-0.002 10.800	0.001 10.800	-0.008 10.800	-0.007 10.800	0.003 10.800	0.002 10.800	-0.004 10.800	-0.035 10.800	0.003 10.800	-0.001 10.800	-0.001 10.800	-0.004
56 11.000	-0.002 11.000	0.001 11.000	-0.008 11.000	-0.007 11.000	0.003 11.000	0.002 11.000	-0.004 11.000	-0.034 11.000	0.003 11.000	-0.001 11.000	-0.001 11.000	-0.004
57 11.200	-0.002 11.200	0.001 11.200	-0.008 11.200	-0.007 11.200	0.003 11.200	0.002 11.200	-0.004 11.200	-0.034 11.200	0.003 11.200	-0.001 11.200	-0.000 11.200	-0.004
58 11.400	-0.002 11.400	0.001 11.400	-0.008 11.400	-0.006 11.400	0.003 11.400	0.003 11.400	-0.004 11.400	-0.034 11.400	0.003 11.400	-0.001 11.400	-0.000 11.400	-0.004
59 11.600	-0.002 11.600	0.001 11.600	-0.008 11.600	-0.006 11.600	0.003 11.600	0.003 11.600	-0.004 11.600	-0.034 11.600	0.003 11.600	-0.001 11.600	0.000 11.600	-0.004
60 11.800	-0.002 11.800	0.002 11.800	-0.008 11.800	-0.006 11.800	0.003 11.800	0.003 11.800	-0.004 11.800	-0.034 11.800	0.003 11.800	-0.001 11.800	0.000 11.800	-0.004
61 12.000	-0.002 12.000	0.002 12.000	-0.008 12.000	-0.006 12.000	0.003 12.000	0.003 12.000	-0.004 12.000	-0.034 12.000	0.003 12.000	-0.001 12.000	0.001 12.000	-0.004
62 12.200	-0.001 12.200	0.002 12.200	-0.008 12.200	-0.006 12.200	0.003 12.200	0.003 12.200	-0.004 12.200	-0.034 12.200	0.003 12.200	-0.001 12.200	0.001 12.200	-0.004
63 12.400	-0.001 12.400	0.002 12.400	-0.008 12.400	-0.006 12.400	0.003 12.400	0.003 12.400	-0.004 12.400	-0.034 12.400	0.003 12.400	-0.001 12.400	0.001 12.400	-0.004
64 12.600	-0.001 12.600	0.003 12.600	-0.008 12.600	-0.005 12.600	0.004 12.600	0.003 12.600	-0.005 12.600	-0.034 12.600	0.003 12.600	-0.001 12.600	0.001 12.600	-0.003
65 12.800	-0.000 12.800	0.002 12.800	-0.008 12.800	-0.005 12.800	0.004 12.800	0.003 12.800	-0.005 12.800	-0.033 12.800	0.003 12.800	-0.001 12.800	0.001 12.800	-0.003
66 13.000	-0.000 13.000	0.002 13.000	-0.008 13.000	-0.005 13.000	0.004 13.000	0.003 13.000	-0.005 13.000	-0.033 13.000	0.003 13.000	-0.001 13.000	0.001 13.000	-0.003
67 13.200	-0.000 13.200	0.002 13.200	-0.007 13.200	-0.005 13.200	0.004 13.200	0.003 13.200	-0.005 13.200	-0.033 13.200	0.003 13.200	-0.001 13.200	0.001 13.200	-0.003
68 13.400	-0.000 13.400	0.002 13.400	-0.007 13.400	-0.006 13.400	0.004 13.400	0.003 13.400	-0.005 13.400	-0.033 13.400	0.003 13.400	-0.001 13.400	0.001 13.400	-0.003
69 13.600	-0.000 13.600	0.001 13.600	-0.007 13.600	-0.006 13.600	0.004 13.600	0.003 13.600	-0.005 13.600	-0.032 13.600	0.003 13.600	-0.001 13.600	0.001 13.600	-0.002
70 13.800	-0.000 13.800	0.001 13.800	-0.007 13.800	-0.006 13.800	0.004 13.800	0.002 13.800	-0.005 13.800	-0.032 13.800	0.003 13.800	-0.001 13.800	0.002 13.800	-0.002
71 14.000	-0.000 14.000	0.001 14.000	-0.007 14.000	-0.006 14.000	0.004 14.000	0.002 14.000	-0.005 14.000	-0.032 14.000	0.003 14.000	-0.001 14.000	0.002 14.000	-0.002
72 14.200	-0.000 14.200	0.001 14.200	-0.007 14.200	-0.006 14.200	0.004 14.200	0.002 14.200	-0.005 14.200	-0.031 14.200	0.003 14.200	-0.001 14.200	0.002 14.200	-0.002
73 14.400	-0.000 14.400	0.001 14.400	-0.007 14.400	-0.006 14.400	0.004 14.400	0.002 14.400	-0.005 14.400	-0.031 14.400	0.002 14.400	-0.001 14.400	0.002 14.400	-0.002
74 14.600	-0.000 14.600	0.001 14.600	-0.007 14.600	-0.006 14.600	0.004 14.600	0.002 14.600	-0.004 14.600	-0.030 14.600	0.002 14.600	-0.001 14.600	0.002 14.600	-0.002
75 14.800	-0.000 14.800	0.000 14.800	-0.007 14.800	-0.006 14.800	0.004 14.800	0.002 14.800	-0.004 14.800	-0.030 14.800	0.002 14.800	-0.001 14.800	0.001 14.800	-0.001
76 15.000	-0.000 15.000	0.000 15.000	-0.007 15.000	-0.006 15.000	0.004 15.000	0.002 15.000	-0.004 15.000	-0.029 15.000	0.002 15.000	-0.001 15.000	0.001 15.000	-0.001
77 15.200	-0.000 15.200	0.000 15.200	-0.007 15.200	-0.005 15.200	0.004 15.200	0.002 15.200	-0.004 15.200	-0.029 15.200	0.002 15.200	-0.001 15.200	0.001 15.200	-0.001
78 15.400	-0.000 15.400	0.001 15.400	-0.007 15.400	-0.005 15.400	0.004 15.400	0.002 15.400	-0.004 15.400	-0.029 15.400	0.001 15.400	-0.001 15.400	0.001 15.400	-0.001
79 15.600	-0.000 15.600	0.001 15.600	-0.007 15.600	-0.005 15.600	0.005 15.600	0.002 15.600	-0.004 15.600	-0.030 15.600	0.001 15.600	-0.001 15.600	0.001 15.600	-0.001
80 15.800	-0.000 15.800	0.001 15.800	-0.007 15.800	-0.005 15.800	0.005 15.800	0.002 15.800	-0.004 15.800	-0.030 15.800	0.001 15.800	-0.000 15.800	0.001 15.800	-0.001
81 16.000	0.000 16.000	0.001 16.000	-0.007 16.000	-0.005 16.000	0.005 16.000	0.003 16.000	-0.004 16.000	-0.031 16.000	0.001 16.000	-0.000 16.000	0.001 16.000	-0.001
82 16.200	0.000 16.200	0.001 16.200	-0.007 16.200	-0.005 16.200	0.004 16.200	0.003 16.200	-0.004 16.200	-0.031 16.200	0.001 16.200	0.000 16.200	0.001 16.200	-0.000
83 16.400	0.000 16.400	0.001 16.400	-0.006 16.400	-0.004 16.400	0.004 16.400	0.003 16.400	-0.004 16.400	-0.031 16.400	0.000 16.400	0.001 16.400	0.001 16.400	-0.000
84 16.600	0.001 16.600	0.001 16.600	-0.006 16.600	-0.004 16.600	0.004 16.600	0.003 16.600	-0.004 16.600	-0.030 16.600	0.000 16.600	0.001 16.600	0.001 16.600	-0.000
85 16.800	0.001 16.800	0.001 16.800	-0.006 16.800	-0.004 16.800	0.004 16.800	0.004 16.800	-0.003 16.800	-0.028 16.800	0.000 16.800	0.001 16.800	0.001 16.800	-0.000
86 17.000	0.001 17.000	0.001 17.000	-0.006 17.000	-0.004 17.000	0.004 17.000	0.004 17.000	-0.003 17.000	-0.026 17.000	0.001 17.000	0.001 17.000	0.001 17.000	-0.000
87 17.200	0.001 17.200	0.001 17.200	-0.005 17.200	-0.003 17.200	0.003 17.200	0.003 17.200	-0.003 17.200	-0.024 17.200	0.001 17.200	0.001 17.200	0.001 17.200	-0.000
88 17.400	0.001 17.400	0.001 17.400	-0.005 17.400	-0.003 17.400	0.003 17.400	0.003 17.400	-0.003 17.400	-0.021 17.400	0.001 17.400	0.001 17.400	0.001 17.400	-0.000
89 17.600	0.002 17.600	0.001 17.600	-0.005 17.600	-0.003 17.600	0.003 17.600	0.003 17.600	-0.003 17.600	-0.019 17.600	0.001 17.600	0.001 17.600	0.001 17.600	-0.000
90 17.800	0.002 17.800	0.001 17.800	-0.004 17.800	-0.003 17.800	0.002 17.800	0.003 17.800	-0.002 17.800	-0.016 17.800	0.001 17.800	0.001 17.800	0.001 17.800	-0.000
91 18.000	0.002 18.000	0.001 18.000	-0.004 18.000	-0.003 18.000	0.002 18.000	0.003 18.000	-0.002 18.000	-0.013 18.000	0.001 18.000	0.001 18.000	0.001 18.000	-0.001
92 18.200	0.002 18.200	0.001 18.200	-0.004 18.200	-0.002 18.200	0.002 18.200	0.002 18.200	-0.002 18.200	-0.010 18.200	0.001 18.200	0.001 18.200	0.001 18.200	-0.001
93 18.400	0.002 18.400	0.001 18.400	-0.004 18.400	-0.002 18.400	0.001 18.400	0.002 18.400	-0.002 18.400	-0.007 18.400	0.001 18.400	0.001 18.400	0.001 18.400	-0.001
94 18.600	0.002 18.600	0.001 18.600	-0.003 18.600	-0.002 18.600	0.001 18.600	0.002 18.600	-0.002 18.600	-0.005 18.600	0.001 18.600	0.000 18.600	0.001 18.600	-0.001
95 18.800	0.002 18.800	0.000 18.800	-0.003 18.800	-0.002 18.800	0.002 18.800	0.002 18.800	-0.002 18.800	-0.003 18.800	0.001 18.800	-0.000 18.800	0.001 18.800	-0.001
96 19.000	0.002 19.000	0.000 19.000	-0.003 19.000	-0.002 19.000	0.002 19.000	0.002 19.000	-0.001 19.000	-0.001 19.000	0.001 19.000	-0.000 19.000	0.002 19.000	-0.001
97 19.200	0.002 19.200	0.000 19.200	-0.003 19.200	-0.002 19.200	0.002 19.200	0.001 19.200	-0.001 19.200	-0.000 19.200	0.000 19.200	-0.001 19.200	0.002 19.200	-0.001
98 19.400	0.002 19.400	0.001 19.400	-0.003 19.400	-0.002 19.400	0.002 19.400	0.001 19.400	-0.002 19.400	0.000 19.400	0.000 19.400	-0.001 19.400	0.002 19.400	-0.001
99 19.600	0.002 19.600	0.001 19.600	-0.003 19.600	-0.002 19.600	0.002 19.600	0.001 19.600	-0.002 19.600	-0.000 19.600	0.000 19.600	-0.001 19.600	0.002 19.600	-0.001
100 19.800	0.002 19.800	0.001 19.800	-0.003 19.800	-0.002 19.800	0.002 19.800	0.001 19.800	-0.002 19.800	-0.000 19.800	0.000 19.800	-0.001 19.800	0.002 19.800	-0.001
101 20.000	0.002 20.000	0.001 20.000	-0.003 20.000	-0.002 20.000	0.002 20.000	0.001 20.000	-0.002 20.000	-0.001 20.000	0.000 20.000	-0.001 20.000	0.002 20.000	-0.001
102 20.200	0.002 20.200	0.001 20.200	-0.003 20.200	-0.002 20.200	0.003 20.200	0.001 20.200	-0.002 20.200	-0.001 20.200	0.000 20.200	-0.001 20.200	0.002 20.200	-0.001
103 20.400	0.002 20.400	0.001 20.400	-0.003 20.400	-0.002 20.400	0.003 20.400	0.001 20.400	-0.002 20.400	-0.001 20.400	0.000 20.400	-0.000 20.400	0.002 20.400	-0.001
104 20.600	0.002 20.600	0.001 20.600	-0.003 20.600	-0.002 20.600	0.003 20.600	0.001 20.600	-0.003 20.600	-0.001 20.600	0.000 20.600	0.000 20.600	0.002 20.600	-0.001
105 20.800	0.002 20.800	0.001 20.800	-0.003 20.800	-0.002 20.800	0.003 20.800	0.001 20.800	-0.003 20.800	-0.001 20.800	0.001 20.800	0.000 20.800	0.002 20.800	-0.001
106 21.000	0.002 21.000	0.001 21.000	-0.003 21.000	-0.003 21.000	0.003 21.000	0.001 21.000	-0.003 21.000	-0.002 21.000	0.001 21.000	0.000 21.000	0.002 21.000	-0.001
107 21.200	0.002 21.200	0.000 21.200	-0.004 21.200	-0.003 21.200	0.003 21.200	0.001 21.200	-0.003 21.200	-0.002 21.200	0.001 21.200	0.001 21.200	0.002 21.200	-0.001
108 21.400	0.002 21.400	0.000 21.400	-0.004 21.400	-0.003 21.400	0.003 21.400	0.001 21.400	-0.002 21.400	-0.002 21.400	0.001 21.400	0.001 21.400	0.001 21.400	-0.001
109 21.600	0.002 21.600	0.000 21.600	-0.004 21.600	-0.003 21.600	0.002 21.600	0.001 21.600	-0.002 21.600	-0.002 21.600	0.001 21.600	0.001 21.600	0.001 21.600	-0.001
110 21.800	0.002 21.800	0.000 21.800	-0.004 21.800	-0.003 21.800	0.002 21.800	0.001 21.800	-0.002 21.800	-0.002 21.800	0.001 21.800	0.000 21.800	0.001 21.800	-0.001
111 22.000	0.002 22.000	0.000 22.000	-0.004 22.000	-0.003 22.000	0.002 22.000	0.001 22.000	-0.002 22.000	-0.001 22.000	0.001 22.000	0.000 22.000	0.001 22.000	-0.001
112 22.200	0.002 22.200	0.000 22.200	-0.004 22.200	-0.003 22.200	0.002 22.200	0.002 22.200	-0.002 22.200	-0.001 22.200	0.001 22.200	0.000 22.200	0.001 22.200	-0.001
113 22.400	0.002 22.400	0.000 22.400	-0.004 22.400	-0.003 22.400	0.002 22.400	0.002 22.400	-0.001 22.400	-0.001 22.400	0.002 22.400	0.000 22.400	0.001 22.400	-0.001
114 22.600	0.002 22.600	0.000 22.600	-0.004 22.600	-0.003 22.600	0.002 22.600	0.002 22.600	-0.001 22.600	-0.000 22.600	0.002 22.600	-0.000 22.600	0.001 22.600	-0.001
115 22.800	0.002 22.800	0.000 22.800	-0.004 22.800	-0.002 22.800	0.002 22.800	0.003 22.800	-0.001 22.800	-0.000 22.800	0.002 22.800	-0.000 22.800	0.001 22.800	-0.001
116 23.000	0.002 23.000	0.000 23.000	-0.004 23.000	-0.002 23.000	0.002 23.000	0.003 23.000	-0.001 23.000	0.000 23.000	0.002 23.000	-0.000 23.000	0.000 23.000	-0.001
117 23.200	0.001 23.200	0.000 23.200	-0.004 23.200	-0.002 23.200	0.002 23.200	0.003 23.200	-0.001 23.200	0.000 23.200	0.002 23.200	-0.000 23.200	0.000 23.200	-0.001
118 23.400	0.001 23.400	0.000 23.400	-0.004 23.400	-0.002 23.400	0.001 23.400	0.003 23.400	-0.000 23.400	0.001 23.400	0.002 23.400	-0.000 23.400	-0.000 23.400	-0.000
119 23.600	0.001 23.600	0.000 23.600	-0.004 23.600	-0.002 23.600	0.001 23.600	0.003 23.600	-0.000 23.600	0.001 23.600	0.002 23.600	-0.001 23.600	-0.000 23.600	-0.000
120 23.800	0.001 23.800	0.000 23.800	-0.004 23.800	-0.002 23.800	0.001 23.800	0.003 23.800	-0.001 23.800	0.001 23.800	0.002 23.800	-0.001 23.800	-0.001 23.800	-0.000
121 24.000	0.001 24.000	0.000 24.000	-0.004 24.000	-0.002 24.000	0.001 24.000	0.003 24.000	-0.001 24.000	0.001 24.000	0.001 24.000	-0.001 24.000	-0.001 24.000	-0.000
122 24.200	0.001 24.200	-0.000 24.200	-0.004 24.200	-0.001 24.200	0.001 24.200	0.002 24.200	-0.001 24.200	0.001 24.200	0.001 24.200	-0.001 24.200	-0.001 24.200	-0.001
123 24.400	0.001 24.400	-0.000 24.400	-0.003 24.400	-0.001 24.400	0.001 24.400	0.002 24.400	-0.001 24.400	0.001 24.400	0.001 24.400	-0.001 24.400	-0.001 24.400	-0.001
124 24.600	0.000 24.600	-0.000 24.600	-0.003 24.600	-0.001 24.600	0.001 24.600	0.002 24.600	-0.002 24.600	0.001 24.600	0.001 24.600	-0.001 24.600	-0.001 24.600	-0.001
125 24.800	0.000 24.800	-0.001 24.800	-0.003 24.800	-0.001 24.800	0.001 24.800	0.002 24.800	-0.002 24.800	0.000 24.800	0.001 24.800	-0.001 24.800	-0.001 24.800	-0.001
126 25.000	0.000 25.000	-0.001 25.000	-0.003 25.000	-0.001 25.000	0.001 25.000	0.002 25.000	-0.002 25.000	0.000 25.000	0.000 25.000	-0.001 25.000	-0.001 25.000	-0.001
127 25.200	0.001 25.200	-0.001 25.200	-0.002 25.200	-0.001 25.200	0.001 25.200	0.002 25.200	-0.002 25.200	0.000 25.200	0.000 25.200	-0.001 25.200	-0.001 25.200	-0.001
128 25.400	0.001 25.400	-0.001 25.400	-0.002 25.400	-0.001 25.400	0.001 25.400	0.002 25.400	-0.002 25.400	0.001 25.400	-0.000 25.400	-0.001 25.400	-0.001 25.400	-0.001
129 25.600	0.001 25.600	-0.000 25.600	-0.002 25.600	-0.001 25.600	0.001 25.600	0.002 25.600	-0.002 25.600	0.001 25.600	-0.001 25.600	-0.001 25.600	-0.000 25.600	-0.001
130 25.800	0.001 25.800	-0.000 25.800	-0.002 25.800	-0.001 25.800	0.001 25.800	0.002 25.800	-0.002 25.800	0.001 25.800	-0.001 25.800	-0.001 25.800	-0.000 25.800	-0.000
131 26.000	0.001 26.000	0.000 26.000	-0.001 26.000	-0.001 26.000	0.001 26.000	0.002 26.000	-0.002 26.000	0.001 26.000	-0.001 26.000	-0.001 26.000	-0.000 26.000	-0.000
132 26.200	0.001 26.200	0.000 26.200	-0.001 26.200	-0.001 26.200	0.001 26.200	0.002 26.200	-0.002 26.200	0.001 26.200	-0.001 26.200	-0.000 26.200	-0.000 26.200	-0.000
133 26.400	0.000 26.400	0.001 26.400	-0.001 26.400	-0.001 26.400	0.001 26.400	0.001 26.400	-0.002 26.400	0.001 26.400	-0.001 26.400	-0.000 26.400	-0.000 26.400	0.000
134 26.600	0.000 26.600	0.001 26.600	-0.001 26.600	-0.000 26.600	0.001 26.600	0.001 26.600	-0.001 26.600	0.001 26.600	-0.002 26.600	-0.000 26.600	-0.000 26.600	0.000
135 26.800	0.000 26.800	0.001 26.800	-0.001 26.800	-0.000 26.800	0.001 26.800	0.001 26.800	-0.001 26.800	0.001 26.800	-0.002 26.800	0.000 26.800	-0.000 26.800	0.000
136 27.000	0.000 27.000	0.001 27.000	-0.001 27.000	-0.000 27.000	0.001 27.000	0.001 27.000	-0.001 27.000	0.001 27.000	-0.001 27.000	0.000 27.000	-0.000 27.000	0.000
137 27.200	0.000 27.200	0.001 27.200	-0.000 27.200	-0.000 27.200	0.001 27.200	0.001 27.200	-0.001 27.200	0.001 27.200	-0.001 27.200	0.000 27.200	-0.001 27.200	0.000
138 27.400	0.000 27.400	0.001 27.400	-0.000 27.400	-0.000 27.400	0.000 27.400	0.000 27.400	-0.000 27.400	0.000 27.400	-0.001 27.400	0.000 27.400	-0.001 27.400	0.000
139 27.600	0.000 27.600	0.001 27.600	-0.000 27.600	-0.000 27.600	0.000 27.600	0.000 27.600	-0.000 27.600	0.000 27.600	-0.001 27.600	0.000 27.600	-0.001 27.600	0.000
140 27.800	0.000 27.800	0.001 27.800	-0.000 27.800	-0.000 27.800	0.000 27.800	-0.000 27.800	0.000 27.800	0.000 27.800	-0.000 27.800	0.000 27.800	-0.000 27.800	-0.000
141 28.000	0.000 28.000	0.000 28.000	0.000 28.000	0.000 28.000	0.000 28.000	-0.000 28.000	0.000 28.000	-0.000 28.000	-0.000 28.000	0.000 28.000	-0.000 28.000	-0.000
142 28.200	-0.000 28.200	0.000 28.200	0.000 28.200	0.000 28.200	-0.000 28.200	-0.000 28.200	0.000 28.200	-0.000 28.200	0.000 28.200	0.000 28.200	0.000 28.200	-0.000
143 28.400	-0.000 28.400	-0.000 28.400	0.000 28.400	0.000 28.400	-0.000 28.400	-0.000 28.400	0.000 28.400	-0.000 28.400	0.001 28.400	0.000 28.400	0.000 28.400	-0.000
144 28.600	-0.000 28.600	-0.000 28.600	0.000 28.600	0.000 28.600	-0.000 28.600	-0.000 28.600	0.000 28.600	-0.000 28.600	0.001 28.600	0.000 28.600	0.000 28.600	-0.000
145 28.800	-0.000 28.800	-0.000 28.800	0.000 28.800	0.000 28.800	-0.000 28.800	-0.000 28.800	0.000 28.800	-0.000 28.800	0.001 28.800	-0.000 28.800	0.000 28.800	-0.000
146 29.000	-0.000 29.000	-0.001 29.000	0.000 29.000	0.000 29.000	-0.000 29.000	-0.000 29.000	0.000 29.000	-0.000 29.000	0.001 29.000	-0.000 29.000	0.000 29.000	-0.000
147 29.200	-0.000 29.200	-0.001 29.200	0.000 29.200	0.000 29.200	-0.000 29.200	-0.000 29.200	0.000 29.200	-0.000 29.200	0.001 29.200	-0.000 29.200	0.000 29.200	0.000
148 29.400	-0.000 29.400	-0.001 29.400	0.000 29.400	-0.000 29.400	-0.000 29.400	-0.000 29.400	0.000 29.400	-0.000 29.400	0.000 29.400	-0.001 29.400	0.000 29.400	0.000
149 29.600	-0.000 29.600	-0.001 29.600	0.000 29.600	-0.000 29.600	-0.000 29.600	0.000 29.600	0.000 29.600	0.000 29.600	0.000 29.600	-0.001 29.600	0.000 29.600	0.000
150 29.800	-0.000 29.800	-0.001 29.800	0.000 29.800	-0.000 29.800	-0.000 29.800	0.000 29.800	-0.000 29.800	0.000 29.800	-0.000 29.800	-0.001 29.800	0.000 29.800	0.000
151 30.000	0.000 30.000	0.000 30.000	0.000 30.000	0.000 30.000	0.000 30.000	0.000 30.000	0.000 30.000	0.000 30.000	0.000 30.000	0.000 30.000	0.000 30.000	0.000
152 30.200	0.024 30.200	0.032 30.200	0.024 30.200	0.025 30.200	0.026 30.200	0.029 30.200	0.025 30.200	0.022 30.200	0.030 30.200	0.027 30.200	0.025 30.200	0.019
153 30.400	0.053 30.400	0.069 30.400	0.053 30.400	0.054 30.400	0.056 30.400	0.063 30.400	0.055 30.400	0.047 30.400	0.065 30.400	0.059 30.400	0.055 30.400	0.041
154 30.600	0.086 30.600	0.111 30.600	0.086 30.600	0.088 30.600	0.090 30.600	0.102 30.600	0.089 30.600	0.076 30.600	0.104 30.600	0.095 30.600	0.090 30.600	0.066
155 30.800	0.123 30.800	0.157 30.800	0.123 30.800	0.126 30.800	0.128 30.800	0.145 30.800	0.127 30.800	0.109 30.800	0.147 30.800	0.135 30.800	0.128 30.800	0.095
156 31.000	0.163 31.000	0.207 31.000	0.163 31.000	0.166 31.000	0.170 31.000	0.191 31.000	0.168 31.000	0.144 31.000	0.193 31.000	0.177 31.000	0.170 31.000	0.127
157 31.200	0.206 31.200	0.258 31.200	0.206 31.200	0.209 31.200	0.213 31.200	0.240 31.200	0.212 31.200	0.181 31.200	0.241 31.200	0.223 31.200	0.214 31.200	0.160
158 31.400	0.250 31.400	0.311 31.400	0.251 31.400	0.253 31.400	0.258 31.400	0.290 31.400	0.257 31.400	0.219 31.400	0.289 31.400	0.269 31.400	0.260 31.400	0.195
159 31.600	0.295 31.600	0.364 31.600	0.296 31.600	0.297 31.600	0.304 31.600	0.341 31.600	0.303 31.600	0.258 31.600	0.338 31.600	0.316 31.600	0.306 31.600	0.231
160 31.800	0.339 31.800	0.415 31.800	0.341 31.800	0.340 31.800	0.348 31.800	0.390 31.800	0.348 31.800	0.296 31.800	0.384 31.800	0.362 31.800	0.351 31.800	0.266
161 32.000	0.382 32.000	0.463 32.000	0.384 32.000	0.381 32.000	0.391 32.000	0.436 32.000	0.391 32.000	0.333 32.000	0.428 32.000	0.405 32.000	0.394 32.000	0.300
162 32.200	0.421 32.200	0.505 32.200	0.425 32.200	0.418 32.200	0.430 32.200	0.478 32.200	0.430 32.200	0.366 32.200	0.467 32.200	0.445 32.200	0.434 32.200	0.332
163 32.400	0.458 32.400	0.546 32.400	0.462 32.400	0.453 32.400	0.466 32.400	0.518 32.400	0.468 32.400	0.398 32.400	0.505 32.400	0.483 32.400	0.472 32.400	0.362
164 32.600	0.493 32.600	0.585 32.600	0.499 32.600	0.487 32.600	0.502 32.600	0.558 32.600	0.504 32.600	0.429 32.600	0.541 32.600	0.520 32.600	0.508 32.600	0.391
165 32.800	0.528 32.800	0.623 32.800	0.535 32.800	0.521 32.800	0.537 32.800	0.596 32.800	0.540 32.800	0.460 32.800	0.577 32.800	0.556 32.800	0.544 32.800	0.419
166 33.000	0.562 33.000	0.660 33.000	0.570 33.000	0.553 33.000	0.571 33.000	0.634 33.000	0.575 33.000	0.490 33.000	0.611 33.000	0.591 33.000	0.578 33.000	0.447
167 33.200	0.595 33.200	0.697 33.200	0.603 33.200	0.584 33.200	0.605 33.200	0.671 33.200	0.609 33.200	0.520 33.200	0.646 33.200	0.626 33.200	0.612 33.200	0.474
168 33.400	0.627 33.400	0.733 33.400	0.637 33.400	0.614 33.400	0.638 33.400	0.707 33.400	0.643 33.400	0.550 33.400	0.680 33.400	0.660 33.400	0.644 33.400	0.501
169 33.600	0.659 33.600	0.768 33.600	0.669 33.600	0.644 33.600	0.671 33.600	0.743 33.600	0.676 33.600	0.579 33.600	0.713 33.600	0.693 33.600	0.677 33.600	0.528
170 33.800	0.691 33.800	0.803 33.800	0.701 33.800	0.673 33.800	0.703 33.800	0.777 33.800	0.708 33.800	0.607 33.800	0.746 33.800	0.726 33.800	0.708 33.800	0.554
171 34.000	0.722 34.000	0.837 34.000	0.732 34.000	0.701 34.000	0.735 34.000	0.811 34.000	0.740 34.000	0.635 34.000	0.778 34.000	0.758 34.000	0.739 34.000	0.580
172 34.200	0.752 34.200	0.871 34.200	0.763 34.200	0.729 34.200	0.766 34.200	0.845 34.200	0.771 34.200	0.662 34.200	0.809 34.200	0.789 34.200	0.769 34.200	0.605
173 34.400	0.782 34.400	0.904 34.400	0.793 34.400	0.757 34.400	0.797 34.400	0.877 34.400	0.802 34.400	0.689 34.400	0.840 34.400	0.820 34.400	0.799 34.400	0.630
174 34.600	0.812 34.600	0.936 34.600	0.822 34.600	0.784 34.600	0.827 34.600	0.909 34.600	0.831 34.600	0.716 34.600	0.870 34.600	0.850 34.600	0.828 34.600	0.654
175 34.800	0.841 34.800	0.968 34.800	0.851 34.800	0.811 34.800	0.857 34.800	0.941 34.800	0.860 34.800	0.742 34.800	0.900 34.800	0.879 34.800	0.856 34.800	0.678
176 35.000	0.869 35.000	0.999 35.000	0.879 35.000	0.837 35.000	0.886 35.000	0.972 35.000	0.889 35.000	0.768 35.000	0.929 35.000	0.908 35.000	0.884 35.000	0.702
177 35.200	0.897 35.200	1.030 35.200	0.907 35.200	0.864 35.200	0.914 35.200	1.002 35.200	0.917 35.200	0.793 35.200	0.958 35.200	0.936 35.200	0.912 35.200	0.725
178 35.400	0.924 35.400	1.059 35.400	0.934 35.400	0.889 35.400	0.942 35.400	1.032 35.400	0.944 35.400	0.817 35.400	0.986 35.400	0.964 35.400	0.938 35.400	0.748
179 35.600	0.951 35.600	1.089 35.600	0.961 35.600	0.914 35.600	0.969 35.600	1.060 35.600	0.971 35.600	0.841 35.600	1.014 35.600	0.991 35.600	0.964 35.600	0.770
180 35.800	0.977 35.800	1.117 35.800	0.987 35.800	0.939 35.800	0.996 35.800	1.089 35.800	0.997 35.800	0.864 35.800	1.041 35.800	1.018 35.800	0.990 35.800	0.792
181 36.000	1.003 36.000	1.145 36.000	1.013 36.000	0.963 36.000	1.022 36.000	1.117 36.000	1.022 36.000	0.887 36.000	1.068 36.000	1.045 36.000	1.015 36.000	0.814
182 36.200	1.028 36.200	1.173 36.200	1.038 36.200	0.988 36.200	1.047 36.200	1.145 36.200	1.047 36.200	0.910 36.200	1.094 36.200	1.071 36.200	1.039 36.200	0.835
183 36.400	1.053 36.400	1.200 36.400	1.063 36.400	1.011 36.400	1.072 36.400	1.172 36.400	1.072 36.400	0.932 36.400	1.120 36.400	1.096 36.400	1.063 36.400	0.856
184 36.600	1.078 36.600	1.226 36.600	1.087 36.600	1.035 36.600	1.096 36.600	1.199 36.600	1.096 36.600	0.954 36.600	1.145 36.600	1.121 36.600	1.087 36.600	0.876
185 36.800	1.102 36.800	1.252 36.800	1.111 36.800	1.058 36.800	1.120 36.800	1.225 36.800	1.119 36.800	0.976 36.800	1.170 36.800	1.145 36.800	1.110 36.800	0.897
186 37.000	1.125 37.000	1.278 37.000	1.134 37.000	1.080 37.000	1.144 37.000	1.252 37.000	1.142 37.000	0.997 37.000	1.195 37.000	1.169 37.000	1.132 37.000	0.917
187 37.200	1.149 37.200	1.303 37.200	1.157 37.200	1.102 37.200	1.168 37.200	1.277 37.200	1.164 37.200	1.018 37.200	1.219 37.200	1.192 37.200	1.154 37.200	0.937
188 37.400	1.172 37.400	1.328 37.400	1.179 37.400	1.123 37.400	1.191 37.400	1.303 37.400	1.186 37.400	1.039 37.400	1.242 37.400	1.215 37.400	1.176 37.400	0.956
189 37.600	1.195 37.600	1.352 37.600	1.202 37.600	1.144 37.600	1.214 37.600	1.328 37.600	1.208 37.600	1.060 37.600	1.266 37.600	1.238 37.600	1.197 37.600	0.975
190 37.800	1.217 37.800	1.376 37.800	1.223 37.800	1.164 37.800	1.237 37.800	1.352 37.800	1.229 37.800	1.080 37.800	1.288 37.800	1.260 37.800	1.218 37.800	0.994
191 38.000	1.240 38.000	1.399 38.000	1.245 38.000	1.184 38.000	1.259 38.000	1.376 38.000	1.250 38.000	1.100 38.000	1.311 38.000	1.282 38.000	1.239 38.000	1.013
192 38.200	1.262 38.200	1.422 38.200	1.265 38.200	1.204 38.200	1.281 38.200	1.400 38.200	1.270 38.200	1.120 38.200	1.333 38.200	1.303 38.200	1.259 38.200	1.031
193 38.400	1.283 38.400	1.445 38.400	1.286 38.400	1.224 38.400	1.303 38.400	1.423 38.400	1.290 38.400	1.139 38.400	1.355 38.400	1.324 38.400	1.279 38.400	1.049
194 38.600	1.304 38.600	1.467 38.600	1.306 38.600	1.243 38.600	1.324 38.600	1.445 38.600	1.310 38.600	1.159 38.600	1.376 38.600	1.345 38.600	1.298 38.600	1.067
195 38.800	1.324 38.800	1.489 38.800	1.326 38.800	1.262 38.800	1.345 38.800	1.468 38.800	1.329 38.800	1.177 38.800	1.397 38.800	1.365 38.800	1.317 38.800	1.084
196 39.000	1.344 39.000	1.510 39.000	1.345 39.000	1.280 39.000	1.365 39.000	1.489 39.000	1.348 39.000	1.196 39.000	1.418 39.000	1.385 39.000	1.336 39.000	1.101
197 39.200	1.364 39.200	1.531 39.200	1.364 39.200	1.298 39.200	1.385 39.200	1.510 39.200	1.367 39.200	1.214 39.200	1.438 39.200	1.405 39.200	1.355 39.200	1.118
198 39.400	1.384 39.400	1.551 39.400	1.383 39.400	1.316 39.400	1.405 39.400	1.531 39.400	1.385 39.400	1.232 39.400	1.458 39.400	1.424 39.400	1.373 39.400	1.135
199 39.600	1.403 39.600	1.572 39.600	1.401 39.600	1.333 39.600	1.424 39.600	1.551 39.600	1.403 39.600	1.250 39.600	1.478 39.600	1.443 39.600	1.391 39.600	1.152
200 39.800	1.421 39.800	1.591 39.800	1.419 39.800	1.350 39.800	1.443 39.800	1.571 39.800	1.420 39.800	1.267 39.800	1.497 39.800	1.461 39.800	1.409 39.800	1.168
201 40.000	1.440 40.000	1.611 40.000	1.437 40.000	1.368 40.000	1.462 40.000	1.591 40.000	1.438 40.000	1.284 40.000	1.516 40.000	1.480 40.000	1.426 40.000	1.184
202 40.200	1.457 40.200	1.630 40.200	1.454 40.200	1.384 40.200	1.480 40.200	1.610 40.200	1.455 40.200	1.301 40.200	1.535 40.200	1.498 40.200	1.443 40.200	1.199
203 40.400	1.475 40.400	1.649 40.400	1.470 40.400	1.401 40.400	1.498 40.400	1.629 40.400	1.472 40.400	1.317 40.400	1.553 40.400	1.516 40.400	1.460 40.400	1.215
204 40.600	1.492 40.600	1.668 40.600	1.487 40.600	1.417 40.600	1.516 40.600	1.648 40.600	1.489 40.600	1.334 40.600	1.571 40.600	1.533 40.600	1.476 40.600	1.230
205 40.800	1.510 40.800	1.686 40.800	1.503 40.800	1.433 40.800	1.534 40.800	1.666 40.800	1.505 40.800	1.350 40.800	1.589 40.800	1.550 40.800	1.493 40.800	1.245
206 41.000	1.526 41.000	1.704 41.000	1.520 41.000	1.449 41.000	1.551 41.000	1.685 41.000	1.521 41.000	1.365 41.000	1.606 41.000	1.567 41.000	1.509 41.000	1.260
207 41.200	1.543 41.200	1.722 41.200	1.536 41.200	1.465 41.200	1.568 41.200	1.703 41.200	1.537 41.200	1.381 41.200	1.623 41.200	1.584 41.200	1.524 41.200	1.274
208 41.400	1.560 41.400	1.740 41.400	1.552 41.400	1.480 41.400	1.585 41.400	1.721 41.400	1.553 41.400	1.396 41.400	1.640 41.400	1.600 41.400	1.540 41.400	1.289
209 41.600	1.576 41.600	1.757 41.600	1.567 41.600	1.495 41.600	1.602 41.600	1.739 41.600	1.568 41.600	1.411 41.600	1.656 41.600	1.616 41.600	1.555 41.600	1.303
210 41.800	1.593 41.800	1.774 41.800	1.583 41.800	1.510 41.800	1.619 41.800	1.756 41.800	1.583 41.800	1.426 41.800	1.673 41.800	1.632 41.800	1.570 41.800	1.317
211 42.000	1.609 42.000	1.790 42.000	1.598 42.000	1.525 42.000	1.635 42.000	1.773 42.000	1.598 42.000	1.441 42.000	1.689 42.000	1.648 42.000	1.584 42.000	1.331
212 42.200	1.625 42.200	1.806 42.200	1.614 42.200	1.539 42.200	1.650 42.200	1.790 42.200	1.613 42.200	1.455 42.200	1.704 42.200	1.663 42.200	1.599 42.200	1.345
213 42.400	1.640 42.400	1.822 42.400	1.629 42.400	1.554 42.400	1.666 42.400	1.806 42.400	1.627 42.400	1.469 42.400	1.720 42.400	1.679 42.400	1.613 42.400	1.359
214 42.600	1.656 42.600	1.838 42.600	1.643 42.600	1.568 42.600	1.681 42.600	1.823 42.600	1.641 42.600	1.484 42.600	1.735 42.600	1.693 42.600	1.627 42.600	1.372
215 42.800	1.671 42.800	1.853 42.800	1.658 42.800	1.581 42.800	1.696 42.800	1.838 42.800	1.654 42.800	1.498 42.800	1.750 42.800	1.708 42.800	1.640 42.800	1.385
216 43.000	1.686 43.000	1.868 43.000	1.672 43.000	1.595 43.000	1.711 43.000	1.854 43.000	1.668 43.000	1.512 43.000	1.765 43.000	1.722 43.000	1.654 43.000	1.398
217 43.200	1.700 43.200	1.883 43.200	1.686 43.200	1.608 43.200	1.725 43.200	1.869 43.200	1.681 43.200	1.525 43.200	1.779 43.200	1.735 43.200	1.667 43.200	1.411
218 43.400	1.715 43.400	1.897 43.400	1.700 43.400	1.621 43.400	1.740 43.400	1.884 43.400	1.694 43.400	1.539 43.400	1.794 43.400	1.749 43.400	1.680 43.400	1.423
219 43.600	1.729 43.600	1.912 43.600	1.714 43.600	1.634 43.600	1.754 43.600	1.899 43.600	1.707 43.600	1.552 43.600	1.808 43.600	1.762 43.600	1.693 43.600	1.435
220 43.800	1.743 43.800	1.926 43.800	1.727 43.800	1.647 43.800	1.768 43.800	1.914 43.800	1.720 43.800	1.566 43.800	1.821 43.800	1.775 43.800	1.706 43.800	1.447
221 44.000	1.757 44.000	1.940 44.000	1.740 44.000	1.660 44.000	1.782 44.000	1.929 44.000	1.732 44.000	1.579 44.000	1.835 44.000	1.788 44.000	1.719 44.000	1.458
222 44.200	1.770 44.200	1.954 44.200	1.753 44.200	1.672 44.200	1.795 44.200	1.943 44.200	1.745 44.200	1.591 44.200	1.849 44.200	1.801 44.200	1.731 44.200	1.470
223 44.400	1.783 44.400	1.969 44.400	1.765 44.400	1.685 44.400	1.809 44.400	1.957 44.400	1.757 44.400	1.604 44.400	1.862 44.400	1.814 44.400	1.743 44.400	1.481
224 44.600	1.796 44.600	1.983 44.600	1.777 44.600	1.697 44.600	1.822 44.600	1.971 44.600	1.769 44.600	1.616 44.600	1.875 44.600	1.826 44.600	1.756 44.600	1.493
225 44.800	1.809 44.800	1.996 44.800	1.790 44.800	1.709 44.800	1.835 44.800	1.985 44.800	1.782 44.800	1.628 44.800	1.889 44.800	1.838 44.800	1.768 44.800	1.504
226 45.000	1.821 45.000	2.010 45.000	1.802 45.000	1.721 45.000	1.848 45.000	1.998 45.000	1.794 45.000	1.640 45.000	1.902 45.000	1.850 45.000	1.780 45.000	1.515
227 45.200	1.834 45.200	2.023 45.200	1.814 45.200	1.733 45.200	1.861 45.200	2.012 45.200	1.806 45.200	1.651 45.200	1.914 45.200	1.862 45.200	1.791 45.200	1.526
228 45.400	1.846 45.400	2.036 45.400	1.826 45.400	1.745 45.400	1.873 45.400	2.025 45.400	1.817 45.400	1.662 45.400	1.927 45.400	1.874 45.400	1.803 45.400	1.537
229 45.600	1.859 45.600	2.048 45.600	1.837 45.600	1.756 45.600	1.885 45.600	2.038 45.600	1.829 45.600	1.674 45.600	1.939 45.600	1.886 45.600	1.814 45.600	1.548
230 45.800	1.871 45.800	2.061 45.800	1.849 45.800	1.768 45.800	1.897 45.800	2.051 45.800	1.840 45.800	1.685 45.800	1.951 45.800	1.898 45.800	1.825 45.800	1.558
231 46.000	1.882 46.000	2.073 46.000	1.860 46.000	1.779 46.000	1.909 46.000	2.063 46.000	1.852 46.000	1.696 46.000	1.963 46.000	1.909 46.000	1.836 46.000	1.569
232 46.200	1.894 46.200	2.085 46.200	1.871 46.200	1.790 46.200	1.920 46.200	2.076 46.200	1.862 46.200	1.707 46.200	1.975 46.200	1.921 46.200	1.847 46.200	1.579
233 46.400	1.906 46.400	2.097 46.400	1.882 46.400	1.801 46.400	1.932 46.400	2.088 46.400	1.873 46.400	1.718 46.400	1.986 46.400	1.933 46.400	1.858 46.400	1.590
234 46.600	1.917 46.600	2.109 46.600	1.892 46.600	1.811 46.600	1.943 46.600	2.100 46.600	1.884 46.600	1.729 46.600	1.998 46.600	1.944 46.600	1.869 46.600	1.600
235 46.800	1.929 46.800	2.120 46.800	1.903 46.800	1.822 46.800	1.955 46.800	2.112 46.800	1.894 46.800	1.740 46.800	2.009 46.800	1.955 46.800	1.879 46.800	1.611
236 47.000	1.940 47.000	2.132 47.000	1.913 47.000	1.833 47.000	1.966 47.000	2.124 47.000	1.905 47.000	1.751 47.000	2.020 47.000	1.966 47.000	1.890 47.000	1.621
237 47.200	1.951 47.200	2.143 47.200	1.924 47.200	1.843 47.200	1.977 47.200	2.135 47.200	1.915 47.200	1.762 47.200	2.031 47.200	1.976 47.200	1.900 47.200	1.631
238 47.400	1.963 47.400	2.154 47.400	1.934 47.400	1.853 47.400	1.988 47.400	2.147 47.400	1.925 47.400	1.772 47.400	2.041 47.400	1.986 47.400	1.910 47.400	1.641
239 47.600	1.973 47.600	2.165 47.600	1.944 47.600	1.863 47.600	1.999 47.600	2.159 47.600	1.934 47.600	1.783 47.600	2.052 47.600	1.997 47.600	1.920 47.600	1.651
240 47.800	1.984 47.800	2.176 47.800	1.954 47.800	1.873 47.800	2.009 47.800	2.170 47.800	1.944 47.800	1.794 47.800	2.062 47.800	2.007 47.800	1.930 47.800	1.660
241 48.000	1.994 48.000	2.187 48.000	1.964 48.000	1.883 48.000	2.019 48.000	2.182 48.000	1.954 48.000	1.804 48.000	2.072 48.000	2.017 48.000	1.939 48.000	1.670
242 48.200	2.005 48.200	2.197 48.200	1.974 48.200	1.893 48.200	2.030 48.200	2.193 48.200	1.963 48.200	1.814 48.200	2.082 48.200	2.027 48.200	1.949 48.200	1.680
243 48.400	2.015 48.400	2.208 48.400	1.984 48.400	1.903 48.400	2.040 48.400	2.204 48.400	1.973 48.400	1.824 48.400	2.092 48.400	2.037 48.400	1.959 48.400	1.689
244 48.600	2.026 48.600	2.218 48.600	1.994 48.600	1.912 48.600	2.050 48.600	2.214 48.600	1.982 48.600	1.833 48.600	2.103 48.600	2.046 48.600	1.968 48.600	1.698
245 48.800	2.036 48.800	2.228 48.800	2.004 48.800	1.922 48.800	2.061 48.800	2.225 48.800	1.991 48.800	1.843 48.800	2.113 48.800	2.056 48.800	1.977 48.800	1.707
246 49.000	2.046 49.000	2.238 49.000	2.014 49.000	1.931 49.000	2.071 49.000	2.235 49.000	2.001 49.000	1.852 49.000	2.122 49.000	2.065 49.000	1.986 49.000	1.716
247 49.200	2.056 49.200	2.248 49.200	2.024 49.200	1.940 49.200	2.080 49.200	2.245 49.200	2.010 49.200	1.861 49.200	2.132 49.200	2.074 49.200	1.995 49.200	1.725
248 49.400	2.066 49.400	2.257 49.400	2.033 49.400	1.950 49.400	2.090 49.400	2.255 49.400	2.019 49.400	1.871 49.400	2.142 49.400	2.083 49.400	2.004 49.400	1.733
249 49.600	2.075 49.600	2.267 49.600	2.043 49.600	1.959 49.600	2.100 49.600	2.265 49.600	2.028 49.600	1.880 49.600	2.151 49.600	2.092 49.600	2.013 49.600	1.742
250 49.800	2.084 49.800	2.276 49.800	2.052 49.800	1.967 49.800	2.109 49.800	2.274 49.800	2.037 49.800	1.889 49.800	2.160 49.800	2.101 49.800	2.021 49.800	1.750
251 50.000	2.094 50.000	2.286 50.000	2.061 50.000	1.976 50.000	2.119 50.000	2.284 50.000	2.046 50.000	1.898 50.000	2.170 50.000	2.110 50.000	2.030 50.000	1.758
252 50.200	2.103 50.200	2.295 50.200	2.070 50.200	1.985 50.200	2.128 50.200	2.293 50.200	2.054 50.200	1.908 50.200	2.179 50.200	2.119 50.200	2.039 50.200	1.767
253 50.400	2.112 50.400	2.304 50.400	2.078 50.400	1.994 50.400	2.138 50.400	2.302 50.400	2.063 50.400	1.917 50.400	2.188 50.400	2.127 50.400	2.048 50.400	1.775
254 50.600	2.121 50.600	2.313 50.600	2.087 50.600	2.003 50.600	2.147 50.600	2.312 50.600	2.072 50.600	1.926 50.600	2.197 50.600	2.136 50.600	2.056 50.600	1.783
255 50.800	2.131 50.800	2.323 50.800	2.095 50.800	2.012 50.800	2.156 50.800	2.321 50.800	2.080 50.800	1.935 50.800	2.206 50.800	2.144 50.800	2.065 50.800	1.791
256 51.000	2.140 51.000	2.332 51.000	2.104 51.000	2.021 51.000	2.164 51.000	2.330 51.000	2.088 51.000	1.943 51.000	2.214 51.000	2.152 51.000	2.073 51.000	1.800
257 51.200	2.149 51.200	2.341 51.200	2.112 51.200	2.029 51.200	2.173 51.200	2.340 51.200	2.097 51.200	1.952 51.200	2.222 51.200	2.160 51.200	2.081 51.200	1.807
258 51.400	2.158 51.400	2.350 51.400	2.120 51.400	2.038 51.400	2.181 51.400	2.349 51.400	2.105 51.400	1.961 51.400	2.231 51.400	2.169 51.400	2.089 51.400	1.815
259 51.600	2.166 51.600	2.359 51.600	2.128 51.600	2.046 51.600	2.189 51.600	2.358 51.600	2.113 51.600	1.969 51.600	2.239 51.600	2.177 51.600	2.097 51.600	1.823
260 51.800	2.175 51.800	2.367 51.800	2.136 51.800	2.054 51.800	2.197 51.800	2.367 51.800	2.121 51.800	1.977 51.800	2.247 51.800	2.185 51.800	2.105 51.800	1.831
261 52.000	2.183 52.000	2.376 52.000	2.144 52.000	2.063 52.000	2.205 52.000	2.376 52.000	2.129 52.000	1.985 52.000	2.255 52.000	2.193 52.000	2.113 52.000	1.838
262 52.200	2.192 52.200	2.384 52.200	2.152 52.200	2.071 52.200	2.213 52.200	2.384 52.200	2.137 52.200	1.993 52.200	2.263 52.200	2.201 52.200	2.121 52.200	1.846
263 52.400	2.200 52.400	2.393 52.400	2.160 52.400	2.079 52.400	2.221 52.400	2.393 52.400	2.145 52.400	2.001 52.400	2.271 52.400	2.209 52.400	2.128 52.400	1.853
264 52.600	2.208 52.600	2.401 52.600	2.168 52.600	2.087 52.600	2.229 52.600	2.401 52.600	2.153 52.600	2.009 52.600	2.278 52.600	2.217 52.600	2.135 52.600	1.861
265 52.800	2.216 52.800	2.409 52.800	2.176 52.800	2.094 52.800	2.237 52.800	2.409 52.800	2.161 52.800	2.016 52.800	2.286 52.800	2.224 52.800	2.143 52.800	1.868
266 53.000	2.224 53.000	2.417 53.000	2.183 53.000	2.102 53.000	2.245 53.000	2.417 53.000	2.168 53.000	2.024 53.000	2.293 53.000	2.232 53.000	2.150 53.000	1.875
267 53.200	2.232 53.200	2.425 53.200	2.191 53.200	2.110 53.200	2.253 53.200	2.425 53.200	2.176 53.200	2.032 53.200	2.301 53.200	2.240 53.200	2.157 53.200	1.883
268 53.400	2.239 53.400	2.433 53.400	2.198 53.400	2.117 53.400	2.261 53.400	2.433 53.400	2.183 53.400	2.039 53.400	2.308 53.400	2.247 53.400	2.164 53.400	1.890
269 53.600	2.246 53.600	2.441 53.600	2.206 53.600	2.124 53.600	2.269 53.600	2.441 53.600	2.190 53.600	2.047 53.600	2.316 53.600	2.255 53.600	2.171 53.600	1.897
270 53.800	2.254 53.800	2.448 53.800	2.213 53.800	2.132 53.800	2.276 53.800	2.449 53.800	2.197 53.800	2.054 53.800	2.323 53.800	2.262 53.800	2.178 53.800	1.903
271 54.000	2.261 54.000	2.456 54.000	2.220 54.000	2.139 54.000	2.284 54.000	2.457 54.000	2.204 54.000	2.062 54.000	2.331 54.000	2.269 54.000	2.185 54.000	1.910
272 54.200	2.269 54.200	2.464 54.200	2.227 54.200	2.147 54.200	2.291 54.200	2.465 54.200	2.211 54.200	2.069 54.200	2.338 54.200	2.276 54.200	2.192 54.200	1.917
273 54.400	2.277 54.400	2.471 54.400	2.234 54.400	2.154 54.400	2.298 54.400	2.473 54.400	2.218 54.400	2.077 54.400	2.345 54.400	2.283 54.400	2.199 54.400	1.924
274 54.600	2.285 54.600	2.479 54.600	2.241 54.600	2.161 54.600	2.305 54.600	2.480 54.600	2.224 54.600	2.084 54.600	2.352 54.600	2.290 54.600	2.206 54.600	1.930
275 54.800	2.293 54.800	2.486 54.800	2.248 54.800	2.168 54.800	2.312 54.800	2.488 54.800	2.231 54.800	2.091 54.800	2.359 54.800	2.297 54.800	2.213 54.800	1.937
276 55.000	2.300 55.000	2.493 55.000	2.255 55.000	2.176 55.000	2.319 55.000	2.495 55.000	2.238 55.000	2.098 55.000	2.365 55.000	2.303 55.000	2.220 55.000	1.944
277 55.200	2.308 55.200	2.500 55.200	2.262 55.200	2.182 55.200	2.326 55.200	2.502 55.200	2.245 55.200	2.105 55.200	2.372 55.200	2.310 55.200	2.227 55.200	1.950
278 55.400	2.315 55.400	2.507 55.400	2.269 55.400	2.189 55.400	2.333 55.400	2.509 55.400	2.251 55.400	2.112 55.400	2.379 55.400	2.316 55.400	2.234 55.400	1.956
279 55.600	2.322 55.600	2.514 55.600	2.276 55.600	2.196 55.600	2.339 55.600	2.516 55.600	2.258 55.600	2.119 55.600	2.385 55.600	2.322 55.600	2.240 55.600	1.963
280 55.800	2.329 55.800	2.521 55.800	2.283 55.800	2.203 55.800	2.346 55.800	2.524 55.800	2.265 55.800	2.126 55.800	2.392 55.800	2.328 55.800	2.247 55.800	1.969
281 56.000	2.336 56.000	2.528 56.000	2.290 56.000	2.209 56.000	2.353 56.000	2.531 56.000	2.272 56.000	2.133 56.000	2.398 56.000	2.335 56.000	2.254 56.000	1.976
282 56.200	2.343 56.200	2.534 56.200	2.297 56.200	2.216 56.200	2.360 56.200	2.538 56.200	2.278 56.200	2.139 56.200	2.404 56.200	2.341 56.200	2.260 56.200	1.982
283 56.400	2.349 56.400	2.541 56.400	2.304 56.400	2.222 56.400	2.367 56.400	2.545 56.400	2.285 56.400	2.146 56.400	2.411 56.400	2.347 56.400	2.267 56.400	1.988
284 56.600	2.356 56.600	2.547 56.600	2.311 56.600	2.229 56.600	2.374 56.600	2.552 56.600	2.291 56.600	2.153 56.600	2.417 56.600	2.353 56.600	2.273 56.600	1.994
285 56.800	2.362 56.800	2.553 56.800	2.317 56.800	2.235 56.800	2.381 56.800	2.558 56.800	2.298 56.800	2.159 56.800	2.423 56.800	2.360 56.800	2.280 56.800	2.001
286 57.000	2.369 57.000	2.559 57.000	2.324 57.000	2.242 57.000	2.387 57.000	2.565 57.000	2.304 57.000	2.165 57.000	2.430 57.000	2.365 57.000	2.286 57.000	2.007
287 57.200	2.375 57.200	2.566 57.200	2.331 57.200	2.248 57.200	2.394 57.200	2.572 57.200	2.310 57.200	2.172 57.200	2.436 57.200	2.372 57.200	2.292 57.200	2.013
288 57.400	2.382 57.400	2.572 57.400	2.337 57.400	2.254 57.400	2.400 57.400	2.578 57.400	2.316 57.400	2.178 57.400	2.442 57.400	2.378 57.400	2.298 57.400	2.019
289 57.600	2.388 57.600	2.578 57.600	2.344 57.600	2.261 57.600	2.407 57.600	2.585 57.600	2.322 57.600	2.184 57.600	2.448 57.600	2.384 57.600	2.304 57.600	2.025
290 57.800	2.395 57.800	2.584 57.800	2.350 57.800	2.267 57.800	2.413 57.800	2.591 57.800	2.328 57.800	2.191 57.800	2.454 57.800	2.390 57.800	2.310 57.800	2.031
291 58.000	2.402 58.000	2.591 58.000	2.356 58.000	2.274 58.000	2.419 58.000	2.597 58.000	2.334 58.000	2.197 58.000	2.460 58.000	2.396 58.000	2.316 58.000	2.037
292 58.200	2.409 58.200	2.597 58.200	2.362 58.200	2.280 58.200	2.424 58.200	2.603 58.200	2.340 58.200	2.203 58.200	2.466 58.200	2.401 58.200	2.322 58.200	2.043
293 58.400	2.415 58.400	2.603 58.400	2.368 58.400	2.286 58.400	2.430 58.400	2.609 58.400	2.346 58.400	2.209 58.400	2.472 58.400	2.407 58.400	2.328 58.400	2.049
294 58.600	2.422 58.600	2.609 58.600	2.373 58.600	2.292 58.600	2.436 58.600	2.615 58.600	2.352 58.600	2.215 58.600	2.478 58.600	2.413 58.600	2.334 58.600	2.054
295 58.800	2.428 58.800	2.616 58.800	2.379 58.800	2.299 58.800	2.442 58.800	2.621 58.800	2.357 58.800	2.222 58.800	2.484 58.800	2.419 58.800	2.340 58.800	2.060
296 59.000	2.434 59.000	2.622 59.000	2.385 59.000	2.305 59.000	2.448 59.000	2.627 59.000	2.363 59.000	2.228 59.000	2.490 59.000	2.424 59.000	2.345 59.000	2.065
297 59.200	2.440 59.200	2.628 59.200	2.390 59.200	2.310 59.200	2.453 59.200	2.633 59.200	2.369 59.200	2.234 59.200	2.495 59.200	2.430 59.200	2.351 59.200	2.071
298 59.400	2.446 59.400	2.634 59.400	2.396 59.400	2.316 59.400	2.459 59.400	2.639 59.400	2.375 59.400	2.241 59.400	2.500 59.400	2.435 59.400	2.357 59.400	2.076
299 59.600	2.451 59.600	2.639 59.600	2.401 59.600	2.322 59.600	2.465 59.600	2.645 59.600	2.381 59.600	2.247 59.600	2.506 59.600	2.441 59.600	2.362 59.600	2.082
300 59.800	2.457 59.800	2.645 59.800	2.406 59.800	2.328 59.800	2.471 59.800	2.651 59.800	2.386 59.800	2.253 59.800	2.511 59.800	2.446 59.800	2.368 59.800	2.087
301 60.000	2.463 60.000	2.651 60.000	2.412 60.000	2.333 60.000	2.476 60.000	2.657 60.000	2.391 60.000	2.259 60.000	2.517 60.000	2.451 60.000	2.374 60.000	2.092
302 60.200	2.469 60.200	2.656 60.200	2.417 60.200	2.338 60.200	2.482 60.200	2.663 60.200	2.397 60.200	2.265 60.200	2.522 60.200	2.456 60.200	2.379 60.200	2.098
303 60.400	2.474 60.400	2.662 60.400	2.422 60.400	2.344 60.400	2.488 60.400	2.669 60.400	2.402 60.400	2.270 60.400	2.527 60.400	2.461 60.400	2.385 60.400	2.103
304 60.600	2.480 60.600	2.667 60.600	2.427 60.600	2.349 60.600	2.493 60.600	2.674 60.600	2.407 60.600	2.276 60.600	2.532 60.600	2.466 60.600	2.390 60.600	2.108
305 60.800	2.485 60.800	2.673 60.800	2.433 60.800	2.355 60.800	2.498 60.800	2.680 60.800	2.412 60.800	2.281 60.800	2.538 60.800	2.470 60.800	2.395 60.800	2.113
306 61.000	2.491 61.000	2.678 61.000	2.438 61.000	2.360 61.000	2.504 61.000	2.685 61.000	2.417 61.000	2.287 61.000	2.543 61.000	2.475 61.000	2.400 61.000	2.117
307 61.200	2.497 61.200	2.684 61.200	2.444 61.200	2.366 61.200	2.509 61.200	2.691 61.200	2.422 61.200	2.292 61.200	2.548 61.200	2.480 61.200	2.405 61.200	2.122
308 61.400	2.502 61.400	2.689 61.400	2.449 61.400	2.372 61.400	2.514 61.400	2.696 61.400	2.428 61.400	2.297 61.400	2.553 61.400	2.485 61.400	2.410 61.400	2.127
309 61.600	2.508 61.600	2.694 61.600	2.455 61.600	2.378 61.600	2.519 61.600	2.701 61.600	2.433 61.600	2.303 61.600	2.558 61.600	2.489 61.600	2.415 61.600	2.132
310 61.800	2.513 61.800	2.699 61.800	2.460 61.800	2.384 61.800	2.524 61.800	2.706 61.800	2.438 61.800	2.308 61.800	2.563 61.800	2.494 61.800	2.420 61.800	2.137
311 62.000	2.518 62.000	2.705 62.000	2.465 62.000	2.389 62.000	2.529 62.000	2.712 62.000	2.443 62.000	2.313 62.000	2.568 62.000	2.499 62.000	2.425 62.000	2.142
312 62.200	2.523 62.200	2.710 62.200	2.471 62.200	2.395 62.200	2.534 62.200	2.717 62.200	2.449 62.200	2.319 62.200	2.573 62.200	2.503 62.200	2.430 62.200	2.147
313 62.400	2.528 62.400	2.715 62.400	2.476 62.400	2.400 62.400	2.540 62.400	2.722 62.400	2.454 62.400	2.324 62.400	2.578 62.400	2.508 62.400	2.434 62.400	2.152
314 62.600	2.534 62.600	2.720 62.600	2.480 62.600	2.406 62.600	2.545 62.600	2.727 62.600	2.459 62.600	2.329 62.600	2.583 62.600	2.513 62.600	2.439 62.600	2.157
315 62.800	2.539 62.800	2.725 62.800	2.485 62.800	2.412 62.800	2.550 62.800	2.733 62.800	2.465 62.800	2.335 62.800	2.588 62.800	2.517 62.800	2.444 62.800	2.162
316 63.000	2.544 63.000	2.730 63.000	2.490 63.000	2.417 63.000	2.555 63.000	2.738 63.000	2.470 63.000	2.340 63.000	2.593 63.000	2.522 63.000	2.448 63.000	2.166
317 63.200	2.549 63.200	2.734 63.200	2.495 63.200	2.423 63.200	2.560 63.200	2.743 63.200	2.475 63.200	2.346 63.200	2.598 63.200	2.527 63.200	2.453 63.200	2.171
318 63.400	2.555 63.400	2.739 63.400	2.500 63.400	2.428 63.400	2.565 63.400	2.748 63.400	2.480 63.400	2.351 63.400	2.602 63.400	2.531 63.400	2.458 63.400	2.176
319 63.600	2.560 63.600	2.743 63.600	2.505 63.600	2.433 63.600	2.570 63.600	2.753 63.600	2.485 63.600	2.356 63.600	2.607 63.600	2.536 63.600	2.463 63.600	2.181
320 63.800	2.565 63.800	2.748 63.800	2.510 63.800	2.439 63.800	2.575 63.800	2.759 63.800	2.490 63.800	2.361 63.800	2.612 63.800	2.540 63.800	2.468 63.800	2.185
321 64.000	2.569 64.000	2.753 64.000	2.515 64.000	2.444 64.000	2.580 64.000	2.763 64.000	2.494 64.000	2.366 64.000	2.617 64.000	2.545 64.000	2.473 64.000	2.190
322 64.200	2.574 64.200	2.757 64.200	2.520 64.200	2.449 64.200	2.584 64.200	2.768 64.200	2.499 64.200	2.371 64.200	2.622 64.200	2.549 64.200	2.478 64.200	2.195
323 64.400	2.579 64.400	2.762 64.400	2.525 64.400	2.454 64.400	2.589 64.400	2.773 64.400	2.504 64.400	2.375 64.400	2.626 64.400	2.553 64.400	2.483 64.400	2.199
324 64.600	2.584 64.600	2.766 64.600	2.530 64.600	2.458 64.600	2.593 64.600	2.778 64.600	2.509 64.600	2.380 64.600	2.630 64.600	2.558 64.600	2.488 64.600	2.203
325 64.800	2.589 64.800	2.771 64.800	2.535 64.800	2.463 64.800	2.598 64.800	2.783 64.800	2.513 64.800	2.385 64.800	2.635 64.800	2.562 64.800	2.492 64.800	2.207
326 65.000	2.593 65.000	2.775 65.000	2.540 65.000	2.468 65.000	2.602 65.000	2.787 65.000	2.518 65.000	2.390 65.000	2.639 65.000	2.566 65.000	2.497 65.000	2.211
327 65.200	2.598 65.200	2.780 65.200	2.544 65.200	2.473 65.200	2.606 65.200	2.792 65.200	2.523 65.200	2.395 65.200	2.643 65.200	2.570 65.200	2.501 65.200	2.215
328 65.400	2.602 65.400	2.785 65.400	2.549 65.400	2.478 65.400	2.611 65.400	2.796 65.400	2.528 65.400	2.400 65.400	2.647 65.400	2.574 65.400	2.506 65.400	2.219
329 65.600	2.607 65.600	2.789 65.600	2.553 65.600	2.483 65.600	2.615 65.600	2.800 65.600	2.532 65.600	2.405 65.600	2.651 65.600	2.578 65.600	2.510 65.600	2.223
330 65.800	2.611 65.800	2.794 65.800	2.558 65.800	2.487 65.800	2.619 65.800	2.804 65.800	2.537 65.800	2.410 65.800	2.656 65.800	2.582 65.800	2.515 65.800	2.228
331 66.000	2.616 66.000	2.799 66.000	2.562 66.000	2.491 66.000	2.623 66.000	2.809 66.000	2.542 66.000	2.415 66.000	2.660 66.000	2.586 66.000	2.519 66.000	2.232
332 66.200	2.620 66.200	2.803 66.200	2.566 66.200	2.495 66.200	2.628 66.200	2.813 66.200	2.546 66.200	2.419 66.200	2.664 66.200	2.590 66.200	2.523 66.200	2.236
333 66.400	2.625 66.400	2.808 66.400	2.570 66.400	2.500 66.400	2.632 66.400	2.817 66.400	2.550 66.400	2.424 66.400	2.668 66.400	2.594 66.400	2.528 66.400	2.241
334 66.600	2.630 66.600	2.812 66.600	2.574 66.600	2.504 66.600	2.636 66.600	2.821 66.600	2.555 66.600	2.429 66.600	2.672 66.600	2.598 66.600	2.532 66.600	2.246
335 66.800	2.635 66.800	2.816 66.800	2.579 66.800	2.509 66.800	2.640 66.800	2.825 66.800	2.559 66.800	2.433 66.800	2.676 66.800	2.602 66.800	2.536 66.800	2.250
336 67.000	2.639 67.000	2.820 67.000	2.583 67.000	2.513 67.000	2.645 67.000	2.830 67.000	2.563 67.000	2.438 67.000	2.680 67.000	2.606 67.000	2.541 67.000	2.255
337 67.200	2.644 67.200	2.824 67.200	2.588 67.200	2.518 67.200	2.649 67.200	2.834 67.200	2.567 67.200	2.442 67.200	2.684 67.200	2.610 67.200	2.545 67.200	2.259
338 67.400	2.648 67.400	2.828 67.400	2.592 67.400	2.522 67.400	2.653 67.400	2.838 67.400	2.571 67.400	2.447 67.400	2.689 67.400	2.614 67.400	2.550 67.400	2.264
339 67.600	2.653 67.600	2.832 67.600	2.597 67.600	2.527 67.600	2.657 67.600	2.843 67.600	2.575 67.600	2.451 67.600	2.693 67.600	2.618 67.600	2.554 67.600	2.269
340 67.800	2.657 67.800	2.836 67.800	2.602 67.800	2.532 67.800	2.661 67.800	2.847 67.800	2.579 67.800	2.455 67.800	2.697 67.800	2.622 67.800	2.558 67.800	2.273
341 68.000	2.661 68.000	2.839 68.000	2.606 68.000	2.536 68.000	2.665 68.000	2.851 68.000	2.583 68.000	2.460 68.000	2.701 68.000	2.626 68.000	2.563 68.000	2.278
342 68.200	2.666 68.200	2.843 68.200	2.611 68.200	2.541 68.200	2.669 68.200	2.856 68.200	2.588 68.200	2.464 68.200	2.705 68.200	2.629 68.200	2.567 68.200	2.283
343 68.400	2.670 68.400	2.847 68.400	2.615 68.400	2.545 68.400	2.673 68.400	2.860 68.400	2.592 68.400	2.468 68.400	2.709 68.400	2.632 68.400	2.571 68.400	2.287
344 68.600	2.673 68.600	2.851 68.600	2.620 68.600	2.550 68.600	2.677 68.600	2.864 68.600	2.597 68.600	2.473 68.600	2.712 68.600	2.636 68.600	2.575 68.600	2.291
345 68.800	2.677 68.800	2.855 68.800	2.624 68.800	2.555 68.800	2.681 68.800	2.869 68.800	2.601 68.800	2.477 68.800	2.716 68.800	2.639 68.800	2.579 68.800	2.295
346 69.000	2.681 69.000	2.859 69.000	2.628 69.000	2.559 69.000	2.685 69.000	2.873 69.000	2.606 69.000	2.482 69.000	2.720 69.000	2.643 69.000	2.583 69.000	2.299
347 69.200	2.685 69.200	2.863 69.200	2.632 69.200	2.564 69.200	2.689 69.200	2.877 69.200	2.610 69.200	2.486 69.200	2.723 69.200	2.647 69.200	2.587 69.200	2.303
348 69.400	2.689 69.400	2.867 69.400	2.636 69.400	2.569 69.400	2.693 69.400	2.881 69.400	2.615 69.400	2.490 69.400	2.727 69.400	2.650 69.400	2.591 69.400	2.307
349 69.600	2.693 69.600	2.871 69.600	2.640 69.600	2.573 69.600	2.697 69.600	2.885 69.600	2.619 69.600	2.495 69.600	2.731 69.600	2.654 69.600	2.595 69.600	2.310
350 69.800	2.697 69.800	2.874 69.800	2.643 69.800	2.577 69.800	2.701 69.800	2.889 69.800	2.623 69.800	2.499 69.800	2.735 69.800	2.658 69.800	2.599 69.800	2.314
351 70.000	2.701 70.000	2.878 70.000	2.647 70.000	2.581 70.000	2.705 70.000	2.893 70.000	2.627 70.000	2.503 70.000	2.739 70.000	2.661 70.000	2.603 70.000	2.318
352 70.200	2.706 70.200	2.882 70.200	2.651 70.200	2.586 70.200	2.709 70.200	2.897 70.200	2.630 70.200	2.508 70.200	2.742 70.200	2.665 70.200	2.607 70.200	2.321
353 70.400	2.710 70.400	2.885 70.400	2.654 70.400	2.590 70.400	2.713 70.400	2.901 70.400	2.634 70.400	2.512 70.400	2.746 70.400	2.669 70.400	2.611 70.400	2.324
354 70.600	2.714 70.600	2.889 70.600	2.658 70.600	2.594 70.600	2.717 70.600	2.905 70.600	2.638 70.600	2.516 70.600	2.750 70.600	2.672 70.600	2.615 70.600	2.328
355 70.800	2.718 70.800	2.893 70.800	2.662 70.800	2.598 70.800	2.721 70.800	2.909 70.800	2.641 70.800	2.519 70.800	2.753 70.800	2.675 70.800	2.619 70.800	2.331
356 71.000	2.722 71.000	2.896 71.000	2.666 71.000	2.603 71.000	2.725 71.000	2.913 71.000	2.645 71.000	2.523 71.000	2.757 71.000	2.679 71.000	2.623 71.000	2.334
357 71.200	2.726 71.200	2.900 71.200	2.670 71.200	2.607 71.200	2.729 71.200	2.916 71.200	2.649 71.200	2.527 71.200	2.760 71.200	2.682 71.200	2.627 71.200	2.338
358 71.400	2.730 71.400	2.904 71.400	2.674 71.400	2.610 71.400	2.732 71.400	2.920 71.400	2.652 71.400	2.531 71.400	2.764 71.400	2.685 71.400	2.630 71.400	2.342
359 71.600	2.734 71.600	2.908 71.600	2.678 71.600	2.614 71.600	2.736 71.600	2.923 71.600	2.656 71.600	2.535 71.600	2.767 71.600	2.689 71.600	2.634 71.600	2.345
360 71.800	2.738 71.800	2.911 71.800	2.682 71.800	2.618 71.800	2.740 71.800	2.927 71.800	2.660 71.800	2.539 71.800	2.770 71.800	2.692 71.800	2.638 71.800	2.349
361 72.000	2.742 72.000	2.915 72.000	2.686 72.000	2.622 72.000	2.743 72.000	2.930 72.000	2.663 72.000	2.543 72.000	2.774 72.000	2.695 72.000	2.641 72.000	2.353
362 72.200	2.745 72.200	2.919 72.200	2.690 72.200	2.625 72.200	2.747 72.200	2.934 72.200	2.667 72.200	2.547 72.200	2.777 72.200	2.698 72.200	2.645 72.200	2.356
363 72.400	2.749 72.400	2.922 72.400	2.693 72.400	2.629 72.400	2.750 72.400	2.937 72.400	2.671 72.400	2.551 72.400	2.780 72.400	2.701 72.400	2.648 72.400	2.360
364 72.600	2.753 72.600	2.926 72.600	2.697 72.600	2.633 72.600	2.754 72.600	2.940 72.600	2.675 72.600	2.555 72.600	2.784 72.600	2.705 72.600	2.652 72.600	2.364
365 72.800	2.757 72.800	2.929 72.800	2.701 72.800	2.637 72.800	2.757 72.800	2.943 72.800	2.679 72.800	2.558 72.800	2.787 72.800	2.708 72.800	2.655 72.800	2.368
366 73.000	2.760 73.000	2.933 73.000	2.704 73.000	2.641 73.000	2.760 73.000	2.947 73.000	2.683 73.000	2.562 73.000	2.790 73.000	2.712 73.000	2.659 73.000	2.372
367 73.200	2.764 73.200	2.936 73.200	2.708 73.200	2.644 73.200	2.764 73.200	2.950 73.200	2.686 73.200	2.566 73.200	2.794 73.200	2.715 73.200	2.662 73.200	2.375
368 73.400	2.768 73.400	2.939 73.400	2.712 73.400	2.648 73.400	2.767 73.400	2.954 73.400	2.690 73.400	2.570 73.400	2.797 73.400	2.719 73.400	2.665 73.400	2.379
369 73.600	2.771 73.600	2.942 73.600	2.715 73.600	2.652 73.600	2.770 73.600	2.957 73.600	2.694 73.600	2.574 73.600	2.800 73.600	2.722 73.600	2.669 73.600	2.382
370 73.800	2.775 73.800	2.945 73.800	2.719 73.800	2.656 73.800	2.773 73.800	2.960 73.800	2.697 73.800	2.578 73.800	2.804 73.800	2.725 73.800	2.672 73.800	2.386
371 74.000	2.778 74.000	2.948 74.000	2.722 74.000	2.660 74.000	2.777 74.000	2.964 74.000	2.701 74.000	2.582 74.000	2.807 74.000	2.728 74.000	2.676 74.000	2.389
372 74.200	2.782 74.200	2.951 74.200	2.725 74.200	2.664 74.200	2.780 74.200	2.967 74.200	2.705 74.200	2.586 74.200	2.810 74.200	2.732 74.200	2.680 74.200	2.392
373 74.400	2.785 74.400	2.954 74.400	2.729 74.400	2.668 74.400	2.783 74.400	2.970 74.400	2.708 74.400	2.589 74.400	2.814 74.400	2.735 74.400	2.684 74.400	2.395
374 74.600	2.788 74.600	2.957 74.600	2.732 74.600	2.672 74.600	2.787 74.600	2.974 74.600	2.712 74.600	2.593 74.600	2.817 74.600	2.738 74.600	2.687 74.600	2.399
375 74.800	2.792 74.800	2.960 74.800	2.736 74.800	2.676 74.800	2.790 74.800	2.977 74.800	2.716 74.800	2.597 74.800	2.821 74.800	2.741 74.800	2.691 74.800	2.402
376 75.000	2.795 75.000	2.964 75.000	2.739 75.000	2.679 75.000	2.793 75.000	2.980 75.000	2.719 75.000	2.600 75.000	2.824 75.000	2.744 75.000	2.695 75.000	2.405
377 75.200	2.798 75.200	2.967 75.200	2.743 75.200	2.683 75.200	2.796 75.200	2.984 75.200	2.723 75.200	2.604 75.200	2.827 75.200	2.746 75.200	2.698 75.200	2.409
378 75.400	2.802 75.400	2.971 75.400	2.746 75.400	2.687 75.400	2.799 75.400	2.987 75.400	2.726 75.400	2.608 75.400	2.830 75.400	2.749 75.400	2.702 75.400	2.412
379 75.600	2.805 75.600	2.974 75.600	2.749 75.600	2.691 75.600	2.803 75.600	2.990 75.600	2.730 75.600	2.611 75.600	2.833 75.600	2.752 75.600	2.705 75.600	2.416
380 75.800	2.808 75.800	2.978 75.800	2.752 75.800	2.695 75.800	2.806 75.800	2.993 75.800	2.733 75.800	2.615 75.800	2.836 75.800	2.754 75.800	2.708 75.800	2.419
381 76.000	2.812 76.000	2.981 76.000	2.756 76.000	2.698 76.000	2.809 76.000	2.996 76.000	2.736 76.000	2.619 76.000	2.839 76.000	2.757 76.000	2.712 76.000	2.422
382 76.200	2.815 76.200	2.984 76.200	2.759 76.200	2.702 76.200	2.813 76.200	3.000 76.200	2.740 76.200	2.622 76.200	2.842 76.200	2.759 76.200	2.715 76.200	2.426
383 76.400	2.818 76.400	2.987 76.400	2.762 76.400	2.706 76.400	2.816 76.400	3.003 76.400	2.743 76.400	2.625 76.400	2.845 76.400	2.762 76.400	2.718 76.400	2.429
384 76.600	2.822 76.600	2.990 76.600	2.765 76.600	2.709 76.600	2.819 76.600	3.006 76.600	2.746 76.600	2.629 76.600	2.847 76.600	2.765 76.600	2.722 76.600	2.433
385 76.800	2.825 76.800	2.993 76.800	2.769 76.800	2.713 76.800	2.822 76.800	3.009 76.800	2.750 76.800	2.632 76.800	2.850 76.800	2.768 76.800	2.725 76.800	2.436
386 77.000	2.829 77.000	2.996 77.000	2.773 77.000	2.716 77.000	2.825 77.000	3.012 77.000	2.753 77.000	2.635 77.000	2.853 77.000	2.770 77.000	2.728 77.000	2.440
387 77.200	2.832 77.200	2.999 77.200	2.776 77.200	2.720 77.200	2.828 77.200	3.015 77.200	2.756 77.200	2.639 77.200	2.855 77.200	2.773 77.200	2.732 77.200	2.443
388 77.400	2.835 77.400	3.001 77.400	2.780 77.400	2.723 77.400	2.831 77.400	3.018 77.400	2.760 77.400	2.643 77.400	2.858 77.400	2.776 77.400	2.735 77.400	2.446
389 77.600	2.838 77.600	3.004 77.600	2.784 77.600	2.727 77.600	2.834 77.600	3.021 77.600	2.763 77.600	2.646 77.600	2.861 77.600	2.778 77.600	2.738 77.600	2.449
390 77.800	2.841 77.800	3.007 77.800	2.787 77.800	2.730 77.800	2.837 77.800	3.024 77.800	2.767 77.800	2.650 77.800	2.863 77.800	2.781 77.800	2.742 77.800	2.452
391 78.000	2.844 78.000	3.010 78.000	2.790 78.000	2.733 78.000	2.840 78.000	3.027 78.000	2.770 78.000	2.654 78.000	2.866 78.000	2.784 78.000	2.745 78.000	2.455
392 78.200	2.847 78.200	3.013 78.200	2.793 78.200	2.737 78.200	2.843 78.200	3.030 78.200	2.773 78.200	2.657 78.200	2.869 78.200	2.786 78.200	2.748 78.200	2.458
393 78.400	2.850 78.400	3.016 78.400	2.796 78.400	2.740 78.400	2.846 78.400	3.034 78.400	2.777 78.400	2.660 78.400	2.871 78.400	2.789 78.400	2.752 78.400	2.461
394 78.600	2.854 78.600	3.019 78.600	2.799 78.600	2.744 78.600	2.849 78.600	3.037 78.600	2.780 78.600	2.664 78.600	2.874 78.600	2.792 78.600	2.755 78.600	2.464
395 78.800	2.857 78.800	3.022 78.800	2.802 78.800	2.747 78.800	2.852 78.800	3.040 78.800	2.784 78.800	2.667 78.800	2.877 78.800	2.794 78.800	2.758 78.800	2.467
396 79.000	2.860 79.000	3.025 79.000	2.806 79.000	2.750 79.000	2.855 79.000	3.043 79.000	2.787 79.000	2.671 79.000	2.880 79.000	2.797 79.000	2.761 79.000	2.470
397 79.200	2.863 79.200	3.028 79.200	2.809 79.200	2.754 79.200	2.858 79.200	3.046 79.200	2.790 79.200	2.674 79.200	2.883 79.200	2.799 79.200	2.763 79.200	2.473
398 79.400	2.866 79.400	3.031 79.400	2.812 79.400	2.757 79.400	2.860 79.400	3.049 79.400	2.793 79.400	2.678 79.400	2.885 79.400	2.802 79.400	2.766 79.400	2.476
399 79.600	2.869 79.600	3.033 79.600	2.815 79.600	2.760 79.600	2.863 79.600	3.052 79.600	2.796 79.600	2.681 79.600	2.888 79.600	2.804 79.600	2.769 79.600	2.479
400 79.800	2.872 79.800	3.036 79.800	2.817 79.800	2.764 79.800	2.866 79.800	3.055 79.800	2.799 79.800	2.684 79.800	2.891 79.800	2.807 79.800	2.772 79.800	2.482
401 80.000	2.875 80.000	3.038 80.000	2.820 80.000	2.767 80.000	2.869 80.000	3.057 80.000	2.802 80.000	2.687 80.000	2.893 80.000	2.810 80.000	2.775 80.000	2.485
402 80.200	2.878 80.200	3.040 80.200	2.823 80.200	2.770 80.200	2.872 80.200	3.060 80.200	2.805 80.200	2.689 80.200	2.896 80.200	2.813 80.200	2.778 80.200	2.488
403 80.400	2.881 80.400	3.043 80.400	2.825 80.400	2.773 80.400	2.875 80.400	3.063 80.400	2.808 80.400	2.692 80.400	2.899 80.400	2.815 80.400	2.782 80.400	2.491
404 80.600	2.884 80.600	3.046 80.600	2.828 80.600	2.776 80.600	2.877 80.600	3.066 80.600	2.811 80.600	2.695 80.600	2.901 80.600	2.818 80.600	2.785 80.600	2.494
405 80.800	2.887 80.800	3.048 80.800	2.831 80.800	2.780 80.800	2.880 80.800	3.069 80.800	2.813 80.800	2.697 80.800	2.904 80.800	2.820 80.800	2.788 80.800	2.497
406 81.000	2.890 81.000	3.051 81.000	2.834 81.000	2.783 81.000	2.883 81.000	3.072 81.000	2.816 81.000	2.700 81.000	2.907 81.000	2.823 81.000	2.791 81.000	2.500
407 81.200	2.892 81.200	3.053 81.200	2.837 81.200	2.786 81.200	2.885 81.200	3.074 81.200	2.819 81.200	2.703 81.200	2.909 81.200	2.825 81.200	2.794 81.200	2.503
408 81.400	2.895 81.400	3.056 81.400	2.840 81.400	2.789 81.400	2.888 81.400	3.077 81.400	2.822 81.400	2.707 81.400	2.912 81.400	2.828 81.400	2.797 81.400	2.506
409 81.600	2.898 81.600	3.059 81.600	2.843 81.600	2.792 81.600	2.891 81.600	3.080 81.600	2.825 81.600	2.710 81.600	2.914 81.600	2.830 81.600	2.799 81.600	2.509
410 81.800	2.900 81.800	3.061 81.800	2.846 81.800	2.796 81.800	2.893 81.800	3.083 81.800	2.827 81.800	2.713 81.800	2.916 81.800	2.832 81.800	2.802 81.800	2.512
411 82.000	2.903 82.000	3.064 82.000	2.850 82.000	2.799 82.000	2.896 82.000	3.086 82.000	2.830 82.000	2.716 82.000	2.919 82.000	2.834 82.000	2.805 82.000	2.515
412 82.200	2.906 82.200	3.067 82.200	2.853 82.200	2.802 82.200	2.899 82.200	3.088 82.200	2.833 82.200	2.720 82.200	2.921 82.200	2.836 82.200	2.808 82.200	2.517
413 82.400	2.909 82.400	3.069 82.400	2.856 82.400	2.805 82.400	2.901 82.400	3.090 82.400	2.836 82.400	2.723 82.400	2.923 82.400	2.838 82.400	2.811 82.400	2.520
414 82.600	2.911 82.600	3.072 82.600	2.859 82.600	2.808 82.600	2.904 82.600	3.093 82.600	2.839 82.600	2.726 82.600	2.925 82.600	2.841 82.600	2.814 82.600	2.523
415 82.800	2.914 82.800	3.074 82.800	2.863 82.800	2.811 82.800	2.906 82.800	3.095 82.800	2.842 82.800	2.729 82.800	2.927 82.800	2.843 82.800	2.817 82.800	2.526
416 83.000	2.917 83.000	3.077 83.000	2.866 83.000	2.814 83.000	2.909 83.000	3.097 83.000	2.845 83.000	2.732 83.000	2.930 83.000	2.845 83.000	2.820 83.000	2.529
417 83.200	2.919 83.200	3.079 83.200	2.869 83.200	2.817 83.200	2.911 83.200	3.100 83.200	2.848 83.200	2.735 83.200	2.932 83.200	2.848 83.200	2.823 83.200	2.532
418 83.400	2.922 83.400	3.081 83.400	2.872 83.400	2.820 83.400	2.913 83.400	3.102 83.400	2.851 83.400	2.739 83.400	2.934 83.400	2.850 83.400	2.826 83.400	2.535
419 83.600	2.925 83.600	3.083 83.600	2.875 83.600	2.823 83.600	2.915 83.600	3.104 83.600	2.853 83.600	2.741 83.600	2.936 83.600	2.852 83.600	2.829 83.600	2.537
420 83.800	2.927 83.800	3.085 83.800	2.877 83.800	2.826 83.800	2.918 83.800	3.106 83.800	2.856 83.800	2.744 83.800	2.939 83.800	2.855 83.800	2.832 83.800	2.539
421 84.000	2.930 84.000	3.088 84.000	2.880 84.000	2.828 84.000	2.921 84.000	3.109 84.000	2.859 84.000	2.747 84.000	2.941 84.000	2.857 84.000	2.835 84.000	2.542
422 84.200	2.933 84.200	3.090 84.200	2.883 84.200	2.831 84.200	2.923 84.200	3.111 84.200	2.862 84.200	2.750 84.200	2.944 84.200	2.859 84.200	2.837 84.200	2.544
423 84.400	2.935 84.400	3.093 84.400	2.885 84.400	2.834 84.400	2.926 84.400	3.114 84.400	2.865 84.400	2.753 84.400	2.946 84.400	2.861 84.400	2.840 84.400	2.547
424 84.600	2.938 84.600	3.095 84.600	2.888 84.600	2.837 84.600	2.929 84.600	3.117 84.600	2.868 84.600	2.755 84.600	2.948 84.600	2.863 84.600	2.843 84.600	2.549
425 84.800	2.941 84.800	3.098 84.800	2.890 84.800	2.840 84.800	2.931 84.800	3.119 84.800	2.871 84.800	2.758 84.800	2.950 84.800	2.866 84.800	2.846 84.800	2.552
426 85.000	2.943 85.000	3.100 85.000	2.893 85.000	2.843 85.000	2.934 85.000	3.122 85.000	2.873 85.000	2.761 85.000	2.953 85.000	2.868 85.000	2.848 85.000	2.554
427 85.200	2.946 85.200	3.102 85.200	2.895 85.200	2.846 85.200	2.936 85.200	3.125 85.200	2.876 85.200	2.763 85.200	2.955 85.200	2.870 85.200	2.851 85.200	2.557
428 85.400	2.949 85.400	3.105 85.400	2.897 85.400	2.849 85.400	2.939 85.400	3.128 85.400	2.879 85.400	2.766 85.400	2.958 85.400	2.872 85.400	2.854 85.400	2.560
429 85.600	2.952 85.600	3.107 85.600	2.900 85.600	2.852 85.600	2.941 85.600	3.130 85.600	2.881 85.600	2.769 85.600	2.960 85.600	2.874 85.600	2.856 85.600	2.562
430 85.800	2.955 85.800	3.109 85.800	2.903 85.800	2.855 85.800	2.944 85.800	3.133 85.800	2.884 85.800	2.772 85.800	2.963 85.800	2.876 85.800	2.859 85.800	2.565
431 86.000	2.957 86.000	3.111 86.000	2.906 86.000	2.859 86.000	2.946 86.000	3.135 86.000	2.886 86.000	2.775 86.000	2.965 86.000	2.878 86.000	2.861 86.000	2.567
432 86.200	2.960 86.200	3.113 86.200	2.908 86.200	2.862 86.200	2.949 86.200	3.137 86.200	2.889 86.200	2.777 86.200	2.968 86.200	2.881 86.200	2.864 86.200	2.570
433 86.400	2.962 86.400	3.116 86.400	2.911 86.400	2.865 86.400	2.951 86.400	3.139 86.400	2.892 86.400	2.780 86.400	2.970 86.400	2.883 86.400	2.867 86.400	2.573
434 86.600	2.965 86.600	3.118 86.600	2.914 86.600	2.868 86.600	2.953 86.600	3.142 86.600	2.894 86.600	2.783 86.600	2.973 86.600	2.886 86.600	2.869 86.600	2.575
435 86.800	2.967 86.800	3.120 86.800	2.916 86.800	2.871 86.800	2.956 86.800	3.144 86.800	2.897 86.800	2.786 86.800	2.975 86.800	2.888 86.800	2.872 86.800	2.578
436 87.000	2.969 87.000	3.122 87.000	2.919 87.000	2.874 87.000	2.958 87.000	3.146 87.000	2.899 87.000	2.789 87.000	2.977 87.000	2.890 87.000	2.875 87.000	2.580
437 87.200	2.972 87.200	3.124 87.200	2.922 87.200	2.877 87.200	2.960 87.200	3.148 87.200	2.902 87.200	2.792 87.200	2.980 87.200	2.893 87.200	2.877 87.200	2.582
438 87.400	2.974 87.400	3.126 87.400	2.925 87.400	2.880 87.400	2.962 87.400	3.150 87.400	2.904 87.400	2.794 87.400	2.982 87.400	2.895 87.400	2.879 87.400	2.585
439 87.600	2.976 87.600	3.129 87.600	2.927 87.600	2.883 87.600	2.964 87.600	3.153 87.600	2.907 87.600	2.797 87.600	2.984 87.600	2.897 87.600	2.882 87.600	2.587
440 87.800	2.978 87.800	3.131 87.800	2.930 87.800	2.886 87.800	2.966 87.800	3.155 87.800	2.909 87.800	2.800 87.800	2.986 87.800	2.899 87.800	2.884 87.800	2.589
441 88.000	2.981 88.000	3.133 88.000	2.933 88.000	2.889 88.000	2.969 88.000	3.157 88.000	2.912 88.000	2.803 88.000	2.988 88.000	2.901 88.000	2.886 88.000	2.592
442 88.200	2.983 88.200	3.136 88.200	2.935 88.200	2.891 88.200	2.971 88.200	3.160 88.200	2.914 88.200	2.805 88.200	2.990 88.200	2.903 88.200	2.889 88.200	2.595
443 88.400	2.986 88.400	3.138 88.400	2.937 88.400	2.894 88.400	2.973 88.400	3.162 88.400	2.917 88.400	2.808 88.400	2.992 88.400	2.905 88.400	2.891 88.400	2.597
444 88.600	2.988 88.600	3.140 88.600	2.940 88.600	2.897 88.600	2.975 88.600	3.164 88.600	2.919 88.600	2.811 88.600	2.994 88.600	2.906 88.600	2.894 88.600	2.600
445 88.800	2.991 88.800	3.142 88.800	2.942 88.800	2.899 88.800	2.977 88.800	3.166 88.800	2.922 88.800	2.813 88.800	2.996 88.800	2.908 88.800	2.897 88.800	2.602
446 89.000	2.993 89.000	3.144 89.000	2.944 89.000	2.902 89.000	2.979 89.000	3.168 89.000	2.925 89.000	2.816 89.000	2.997 89.000	2.910 89.000	2.899 89.000	2.605
447 89.200	2.996 89.200	3.146 89.200	2.946 89.200	2.904 89.200	2.981 89.200	3.170 89.200	2.928 89.200	2.818 89.200	2.999 89.200	2.912 89.200	2.902 89.200	2.608
448 89.400	2.999 89.400	3.149 89.400	2.948 89.400	2.907 89.400	2.984 89.400	3.172 89.400	2.930 89.400	2.821 89.400	3.001 89.400	2.914 89.400	2.905 89.400	2.610
449 89.600	3.002 89.600	3.151 89.600	2.951 89.600	2.910 89.600	2.986 89.600	3.175 89.600	2.933 89.600	2.824 89.600	3.003 89.600	2.916 89.600	2.907 89.600	2.613
450 89.800	3.004 89.800	3.153 89.800	2.953 89.800	2.912 89.800	2.988 89.800	3.177 89.800	2.936 89.800	2.826 89.800	3.005 89.800	2.918 89.800	2.910 89.800	2.615
451 90.000	3.006 90.000	3.155 90.000	2.955 90.000	2.915 90.000	2.990 90.000	3.179 90.000	2.938 90.000	2.829 90.000	3.007 90.000	2.920 90.000	2.912 90.000	2.617
452 90.200	3.009 90.200	3.157 90.200	2.958 90.200	2.918 90.200	2.992 90.200	3.181 90.200	2.941 90.200	2.832 90.200	3.009 90.200	2.922 90.200	2.914 90.200	2.619
453 90.400	3.011 90.400	3.159 90.400	2.960 90.400	2.921 90.400	2.995 90.400	3.183 90.400	2.944 90.400	2.834 90.400	3.011 90.400	2.924 90.400	2.917 90.400	2.622
454 90.600	3.012 90.600	3.162 90.600	2.963 90.600	2.924 90.600	2.997 90.600	3.184 90.600	2.947 90.600	2.837 90.600	3.013 90.600	2.926 90.600	2.919 90.600	2.624
455 90.800	3.014 90.800	3.164 90.800	2.965 90.800	2.926 90.800	2.999 90.800	3.187 90.800	2.949 90.800	2.840 90.800	3.015 90.800	2.927 90.800	2.921 90.800	2.626
456 91.000	3.016 91.000	3.166 91.000	2.968 91.000	2.929 91.000	3.002 91.000	3.189 91.000	2.952 91.000	2.842 91.000	3.016 91.000	2.929 91.000	2.924 91.000	2.628
457 91.200	3.018 91.200	3.168 91.200	2.970 91.200	2.932 91.200	3.004 91.200	3.191 91.200	2.954 91.200	2.845 91.200	3.018 91.200	2.931 91.200	2.926 91.200	2.631
458 91.400	3.020 91.400	3.170 91.400	2.973 91.400	2.935 91.400	3.006 91.400	3.193 91.400	2.957 91.400	2.847 91.400	3.020 91.400	2.932 91.400	2.928 91.400	2.633
459 91.600	3.022 91.600	3.172 91.600	2.975 91.600	2.938 91.600	3.008 91.600	3.196 91.600	2.959 91.600	2.850 91.600	3.022 91.600	2.934 91.600	2.931 91.600	2.636
460 91.800	3.024 91.800	3.174 91.800	2.978 91.800	2.940 91.800	3.010 91.800	3.197 91.800	2.961 91.800	2.852 91.800	3.024 91.800	2.936 91.800	2.933 91.800	2.638
461 92.000	3.026 92.000	3.176 92.000	2.980 92.000	2.943 92.000	3.012 92.000	3.199 92.000	2.964 92.000	2.855 92.000	3.026 92.000	2.937 92.000	2.936 92.000	2.640
462 92.200	3.028 92.200	3.178 92.200	2.983 92.200	2.945 92.200	3.014 92.200	3.201 92.200	2.966 92.200	2.857 92.200	3.028 92.200	2.939 92.200	2.938 92.200	2.643
463 92.400	3.030 92.400	3.180 92.400	2.985 92.400	2.948 92.400	3.016 92.400	3.203 92.400	2.968 92.400	2.860 92.400	3.030 92.400	2.941 92.400	2.941 92.400	2.645
464 92.600	3.032 92.600	3.182 92.600	2.988 92.600	2.950 92.600	3.018 92.600	3.205 92.600	2.971 92.600	2.862 92.600	3.032 92.600	2.943 92.600	2.943 92.600	2.648
465 92.800	3.034 92.800	3.184 92.800	2.990 92.800	2.952 92.800	3.020 92.800	3.207 92.800	2.973 92.800	2.864 92.800	3.034 92.800	2.945 92.800	2.946 92.800	2.650
466 93.000	3.037 93.000	3.186 93.000	2.993 93.000	2.955 93.000	3.022 93.000	3.209 93.000	2.975 93.000	2.867 93.000	3.035 93.000	2.947 93.000	2.948 93.000	2.653
467 93.200	3.039 93.200	3.187 93.200	2.995 93.200	2.957 93.200	3.024 93.200	3.211 93.200	2.977 93.200	2.869 93.200	3.037 93.200	2.949 93.200	2.951 93.200	2.655
468 93.400	3.041 93.400	3.190 93.400	2.997 93.400	2.959 93.400	3.026 93.400	3.213 93.400	2.979 93.400	2.871 93.400	3.039 93.400	2.951 93.400	2.953 93.400	2.657
469 93.600	3.044 93.600	3.192 93.600	3.000 93.600	2.962 93.600	3.028 93.600	3.215 93.600	2.981 93.600	2.874 93.600	3.040 93.600	2.953 93.600	2.955 93.600	2.660
470 93.800	3.046 93.800	3.194 93.800	3.002 93.800	2.964 93.800	3.030 93.800	3.217 93.800	2.984 93.800	2.876 93.800	3.042 93.800	2.955 93.800	2.958 93.800	2.662
471 94.000	3.048 94.000	3.196 94.000	3.004 94.000	2.967 94.000	3.032 94.000	3.218 94.000	2.986 94.000	2.878 94.000	3.043 94.000	2.956 94.000	2.960 94.000	2.664
472 94.200	3.050 94.200	3.198 94.200	3.006 94.200	2.969 94.200	3.035 94.200	3.220 94.200	2.988 94.200	2.881 94.200	3.045 94.200	2.958 94.200	2.962 94.200	2.666
473 94.400	3.053 94.400	3.200 94.400	3.009 94.400	2.972 94.400	3.037 94.400	3.222 94.400	2.990 94.400	2.883 94.400	3.047 94.400	2.960 94.400	2.965 94.400	2.668
474 94.600	3.055 94.600	3.202 94.600	3.011 94.600	2.974 94.600	3.039 94.600	3.224 94.600	2.992 94.600	2.885 94.600	3.049 94.600	2.961 94.600	2.967 94.600	2.670
475 94.800	3.058 94.800	3.203 94.800	3.013 94.800	2.977 94.800	3.041 94.800	3.227 94.800	2.995 94.800	2.887 94.800	3.050 94.800	2.963 94.800	2.970 94.800	2.672
476 95.000	3.060 95.000	3.205 95.000	3.015 95.000	2.980 95.000	3.043 95.000	3.229 95.000	2.997 95.000	2.890 95.000	3.052 95.000	2.964 95.000	2.972 95.000	2.674
477 95.200	3.063 95.200	3.207 95.200	3.017 95.200	2.983 95.200	3.045 95.200	3.231 95.200	2.999 95.200	2.892 95.200	3.054 95.200	2.966 95.200	2.975 95.200	2.676
478 95.400	3.065 95.400	3.209 95.400	3.019 95.400	2.985 95.400	3.046 95.400	3.232 95.400	3.001 95.400	2.894 95.400	3.056 95.400	2.967 95.400	2.977 95.400	2.678
479 95.600	3.068 95.600	3.211 95.600	3.021 95.600	2.988 95.600	3.048 95.600	3.234 95.600	3.004 95.600	2.896 95.600	3.058 95.600	2.969 95.600	2.979 95.600	2.680
480 95.800	3.070 95.800	3.213 95.800	3.023 95.800	2.991 95.800	3.050 95.800	3.236 95.800	3.006 95.800	2.898 95.800	3.059 95.800	2.971 95.800	2.981 95.800	2.683
481 96.000	3.072 96.000	3.215 96.000	3.025 96.000	2.993 96.000	3.051 96.000	3.237 96.000	3.009 96.000	2.900 96.000	3.061 96.000	2.973 96.000	2.983 96.000	2.685
482 96.200	3.075 96.200	3.217 96.200	3.027 96.200	2.996 96.200	3.053 96.200	3.239 96.200	3.011 96.200	2.902 96.200	3.063 96.200	2.975 96.200	2.985 96.200	2.687
483 96.400	3.076 96.400	3.219 96.400	3.029 96.400	2.998 96.400	3.055 96.400	3.240 96.400	3.014 96.400	2.904 96.400	3.065 96.400	2.977 96.400	2.987 96.400	2.689
484 96.600	3.078 96.600	3.221 96.600	3.031 96.600	3.000 96.600	3.056 96.600	3.242 96.600	3.016 96.600	2.907 96.600	3.066 96.600	2.978 96.600	2.990 96.600	2.691
485 96.800	3.080 96.800	3.223 96.800	3.032 96.800	3.002 96.800	3.058 96.800	3.243 96.800	3.018 96.800	2.909 96.800	3.068 96.800	2.980 96.800	2.992 96.800	2.694
486 97.000	3.082 97.000	3.225 97.000	3.034 97.000	3.004 97.000	3.060 97.000	3.245 97.000	3.020 97.000	2.911 97.000	3.070 97.000	2.981 97.000	2.994 97.000	2.696
487 97.200	3.084 97.200	3.227 97.200	3.036 97.200	3.007 97.200	3.062 97.200	3.247 97.200	3.022 97.200	2.913 97.200	3.071 97.200	2.983 97.200	2.996 97.200	2.698
488 97.400	3.086 97.400	3.228 97.400	3.038 97.400	3.009 97.400	3.063 97.400	3.249 97.400	3.024 97.400	2.915 97.400	3.073 97.400	2.984 97.400	2.998 97.400	2.700
489 97.600	3.088 97.600	3.230 97.600	3.040 97.600	3.011 97.600	3.065 97.600	3.251 97.600	3.026 97.600	2.917 97.600	3.074 97.600	2.986 97.600	3.000 97.600	2.702
490 97.800	3.089 97.800	3.232 97.800	3.042 97.800	3.013 97.800	3.067 97.800	3.253 97.800	3.028 97.800	2.919 97.800	3.076 97.800	2.987 97.800	3.002 97.800	2.704
491 98.000	3.091 98.000	3.233 98.000	3.044 98.000	3.015 98.000	3.069 98.000	3.255 98.000	3.031 98.000	2.922 98.000	3.078 98.000	2.989 98.000	3.004 98.000	2.705
492 98.200	3.093 98.200	3.235 98.200	3.046 98.200	3.018 98.200	3.070 98.200	3.256 98.200	3.033 98.200	2.924 98.200	3.080 98.200	2.990 98.200	3.007 98.200	2.707
493 98.400	3.094 98.400	3.236 98.400	3.048 98.400	3.020 98.400	3.072 98.400	3.258 98.400	3.035 98.400	2.926 98.400	3.081 98.400	2.992 98.400	3.009 98.400	2.709
494 98.600	3.096 98.600	3.238 98.600	3.051 98.600	3.022 98.600	3.074 98.600	3.260 98.600	3.037 98.600	2.929 98.600	3.083 98.600	2.993 98.600	3.011 98.600	2.711
495 98.800	3.097 98.800	3.240 98.800	3.053 98.800	3.025 98.800	3.075 98.800	3.262 98.800	3.039 98.800	2.931 98.800	3.085 98.800	2.995 98.800	3.014 98.800	2.713
496 99.000	3.099 99.000	3.241 99.000	3.055 99.000	3.027 99.000	3.077 99.000	3.264 99.000	3.042 99.000	2.933 99.000	3.087 99.000	2.996 99.000	3.016 99.000	2.715
497 99.200	3.100 99.200	3.243 99.200	3.058 99.200	3.030 99.200	3.079 99.200	3.265 99.200	3.044 99.200	2.935 99.200	3.089 99.200	2.997 99.200	3.018 99.200	2.717
498 99.400	3.102 99.400	3.244 99.400	3.060 99.400	3.032 99.400	3.080 99.400	3.267 99.400	3.046 99.400	2.938 99.400	3.090 99.400	2.999 99.400	3.020 99.400	2.719
499 99.600	3.104 99.600	3.246 99.600	3.062 99.600	3.035 99.600	3.082 99.600	3.268 99.600	3.048 99.600	2.940 99.600	3.092 99.600	3.000 99.600	3.022 99.600	2.722
500 99.800	3.106 99.800	3.247 99.800	3.064 99.800	3.037 99.800	3.084 99.800	3.269 99.800	3.051 99.800	2.942 99.800	3.093 99.800	3.002 99.800	3.024 99.800	2.724
501 100.000	3.108 100.000	3.249 100.000	3.067 100.000	3.040 100.000	3.086 100.000	3.271 100.000	3.053 100.000	2.945 100.000	3.095 100.000	3.004 100.000	3.027 100.000	2.726
502 100.200	3.110 100.200	3.250 100.200	3.069 100.200	3.042 100.200	3.087 100.200	3.272 100.200	3.055 100.200	2.947 100.200	3.096 100.200	3.005 100.200	3.029 100.200	2.728
503 100.400	3.112 100.400	3.252 100.400	3.071 100.400	3.045 100.400	3.089 100.400	3.273 100.400	3.057 100.400	2.949 100.400	3.097 100.400	3.007 100.400	3.031 100.400	2.729
504 100.600	3.114 100.600	3.253 100.600	3.074 100.600	3.047 100.600	3.091 100.600	3.275 100.600	3.059 100.600	2.952 100.600	3.099 100.600	3.008 100.600	3.032 100.600	2.731
505 100.800	3.116 100.800	3.255 100.800	3.076 100.800	3.050 100.800	3.093 100.800	3.277 100.800	3.061 100.800	2.954 100.800	3.100 100.800	3.010 100.800	3.034 100.800	2.733
506 101.000	3.118 101.000	3.256 101.000	3.078 101.000	3.052 101.000	3.095 101.000	3.278 101.000	3.063 101.000	2.956 101.000	3.102 101.000	3.011 101.000	3.036 101.000	2.735
507 101.200	3.120 101.200	3.258 101.200	3.079 101.200	3.054 101.200	3.096 101.200	3.280 101.200	3.064 101.200	2.959 101.200	3.104 101.200	3.013 101.200	3.038 101.200	2.737
508 101.400	3.121 101.400	3.259 101.400	3.081 101.400	3.057 101.400	3.098 101.400	3.282 101.400	3.066 101.400	2.961 101.400	3.105 101.400	3.014 101.400	3.040 101.400	2.739
509 101.600	3.123 101.600	3.261 101.600	3.083 101.600	3.059 101.600	3.100 101.600	3.284 101.600	3.068 101.600	2.963 101.600	3.107 101.600	3.016 101.600	3.042 101.600	2.741
510 101.800	3.125 101.800	3.263 101.800	3.084 101.800	3.061 101.800	3.101 101.800	3.286 101.800	3.070 101.800	2.965 101.800	3.108 101.800	3.017 101.800	3.044 101.800	2.743
511 102.000	3.126 102.000	3.264 102.000	3.085 102.000	3.063 102.000	3.103 102.000	3.288 102.000	3.072 102.000	2.967 102.000	3.110 102.000	3.019 102.000	3.046 102.000	2.745
512 102.200	3.128 102.200	3.266 102.200	3.087 102.200	3.065 102.200	3.105 102.200	3.289 102.200	3.073 102.200	2.969 102.200	3.112 102.200	3.020 102.200	3.048 102.200	2.746
513 102.400	3.130 102.400	3.268 102.400	3.088 102.400	3.067 102.400	3.106 102.400	3.291 102.400	3.075 102.400	2.971 102.400	3.113 102.400	3.021 102.400	3.050 102.400	2.748
514 102.600	3.131 102.600	3.269 102.600	3.090 102.600	3.069 102.600	3.108 102.600	3.293 102.600	3.077 102.600	2.973 102.600	3.115 102.600	3.023 102.600	3.052 102.600	2.750
515 102.800	3.133 102.800	3.271 102.800	3.092 102.800	3.071 102.800	3.110 102.800	3.295 102.800	3.079 102.800	2.975 102.800	3.116 102.800	3.024 102.800	3.054 102.800	2.752
516 103.000	3.134 103.000	3.272 103.000	3.094 103.000	3.073 103.000	3.112 103.000	3.296 103.000	3.081 103.000	2.977 103.000	3.118 103.000	3.025 103.000	3.056 103.000	2.754
517 103.200	3.136 103.200	3.273 103.200	3.096 103.200	3.075 103.200	3.114 103.200	3.298 103.200	3.083 103.200	2.979 103.200	3.119 103.200	3.026 103.200	3.058 103.200	2.756
518 103.400	3.138 103.400	3.275 103.400	3.098 103.400	3.077 103.400	3.115 103.400	3.299 103.400	3.086 103.400	2.981 103.400	3.120 103.400	3.027 103.400	3.060 103.400	2.758
519 103.600	3.140 103.600	3.276 103.600	3.100 103.600	3.079 103.600	3.117 103.600	3.301 103.600	3.088 103.600	2.983 103.600	3.122 103.600	3.029 103.600	3.062 103.600	2.760
520 103.800	3.142 103.800	3.278 103.800	3.102 103.800	3.081 103.800	3.119 103.800	3.303 103.800	3.090 103.800	2.986 103.800	3.123 103.800	3.030 103.800	3.063 103.800	2.762
521 104.000	3.145 104.000	3.279 104.000	3.105 104.000	3.083 104.000	3.120 104.000	3.304 104.000	3.092 104.000	2.988 104.000	3.124 104.000	3.032 104.000	3.065 104.000	2.764
522 104.200	3.147 104.200	3.280 104.200	3.107 104.200	3.085 104.200	3.122 104.200	3.306 104.200	3.094 104.200	2.990 104.200	3.126 104.200	3.033 104.200	3.067 104.200	2.765
523 104.400	3.148 104.400	3.282 104.400	3.109 104.400	3.087 104.400	3.123 104.400	3.307 104.400	3.096 104.400	2.992 104.400	3.127 104.400	3.035 104.400	3.069 104.400	2.767
524 104.600	3.150 104.600	3.283 104.600	3.111 104.600	3.089 104.600	3.124 104.600	3.309 104.600	3.098 104.600	2.994 104.600	3.128 104.600	3.036 104.600	3.071 104.600	2.769
525 104.800	3.151 104.800	3.285 104.800	3.113 104.800	3.091 104.800	3.126 104.800	3.311 104.800	3.100 104.800	2.996 104.800	3.130 104.800	3.038 104.800	3.073 104.800	2.771
526 105.000	3.153 105.000	3.286 105.000	3.115 105.000	3.094 105.000	3.127 105.000	3.313 105.000	3.102 105.000	2.998 105.000	3.131 105.000	3.039 105.000	3.075 105.000	2.773
527 105.200	3.155 105.200	3.287 105.200	3.117 105.200	3.096 105.200	3.128 105.200	3.314 105.200	3.104 105.200	2.999 105.200	3.132 105.200	3.041 105.200	3.077 105.200	2.774
528 105.400	3.156 105.400	3.289 105.400	3.119 105.400	3.098 105.400	3.130 105.400	3.315 105.400	3.106 105.400	3.001 105.400	3.133 105.400	3.043 105.400	3.078 105.400	2.776
529 105.600	3.158 105.600	3.290 105.600	3.120 105.600	3.100 105.600	3.131 105.600	3.317 105.600	3.108 105.600	3.002 105.600	3.135 105.600	3.044 105.600	3.080 105.600	2.778
530 105.800	3.160 105.800	3.292 105.800	3.122 105.800	3.102 105.800	3.133 105.800	3.318 105.800	3.110 105.800	3.004 105.800	3.136 105.800	3.045 105.800	3.082 105.800	2.779
531 106.000	3.162 106.000	3.293 106.000	3.124 106.000	3.105 106.000	3.134 106.000	3.319 106.000	3.111 106.000	3.006 106.000	3.137 106.000	3.047 106.000	3.084 106.000	2.781
532 106.200	3.163 106.200	3.294 106.200	3.125 106.200	3.107 106.200	3.136 106.200	3.321 106.200	3.113 106.200	3.007 106.200	3.138 106.200	3.048 106.200	3.087 106.200	2.782
533 106.400	3.165 106.400	3.295 106.400	3.127 106.400	3.109 106.400	3.137 106.400	3.322 106.400	3.115 106.400	3.009 106.400	3.139 106.400	3.049 106.400	3.089 106.400	2.783
534 106.600	3.166 106.600	3.297 106.600	3.129 106.600	3.111 106.600	3.139 106.600	3.323 106.600	3.117 106.600	3.011 106.600	3.140 106.600	3.051 106.600	3.091 106.600	2.785
535 106.800	3.168 106.800	3.298 106.800	3.131 106.800	3.113 106.800	3.140 106.800	3.324 106.800	3.119 106.800	3.013 106.800	3.142 106.800	3.052 106.800	3.093 106.800	2.786
536 107.000	3.169 107.000	3.300 107.000	3.133 107.000	3.115 107.000	3.142 107.000	3.326 107.000	3.121 107.000	3.015 107.000	3.143 107.000	3.053 107.000	3.094 107.000	2.788
537 107.200	3.171 107.200	3.302 107.200	3.135 107.200	3.117 107.200	3.143 107.200	3.327 107.200	3.123 107.200	3.017 107.200	3.145 107.200	3.055 107.200	3.096 107.200	2.790
538 107.400	3.173 107.400	3.304 107.400	3.137 107.400	3.119 107.400	3.145 107.400	3.328 107.400	3.124 107.400	3.020 107.400	3.146 107.400	3.056 107.400	3.098 107.400	2.792
539 107.600	3.174 107.600	3.305 107.600	3.139 107.600	3.121 107.600	3.146 107.600	3.330 107.600	3.126 107.600	3.022 107.600	3.148 107.600	3.057 107.600	3.100 107.600	2.794
540 107.800	3.175 107.800	3.307 107.800	3.141 107.800	3.123 107.800	3.148 107.800	3.331 107.800	3.128 107.800	3.024 107.800	3.150 107.800	3.058 107.800	3.102 107.800	2.796
541 108.000	3.177 108.000	3.309 108.000	3.143 108.000	3.125 108.000	3.149 108.000	3.333 108.000	3.129 108.000	3.026 108.000	3.152 108.000	3.059 108.000	3.103 108.000	2.798
542 108.200	3.178 108.200	3.310 108.200	3.145 108.200	3.127 108.200	3.151 108.200	3.334 108.200	3.131 108.200	3.028 108.200	3.154 108.200	3.060 108.200	3.105 108.200	2.800
543 108.400	3.179 108.400	3.312 108.400	3.147 108.400	3.129 108.400	3.152 108.400	3.336 108.400	3.132 108.400	3.030 108.400	3.155 108.400	3.062 108.400	3.107 108.400	2.802
544 108.600	3.181 108.600	3.313 108.600	3.149 108.600	3.131 108.600	3.153 108.600	3.337 108.600	3.134 108.600	3.032 108.600	3.157 108.600	3.063 108.600	3.108 108.600	2.804
545 108.800	3.183 108.800	3.315 108.800	3.151 108.800	3.133 108.800	3.154 108.800	3.339 108.800	3.136 108.800	3.034 108.800	3.158 108.800	3.064 108.800	3.110 108.800	2.806
546 109.000	3.184 109.000	3.316 109.000	3.152 109.000	3.134 109.000	3.156 109.000	3.340 109.000	3.138 109.000	3.035 109.000	3.160 109.000	3.065 109.000	3.112 109.000	2.807
547 109.200	3.186 109.200	3.318 109.200	3.154 109.200	3.136 109.200	3.157 109.200	3.342 109.200	3.140 109.200	3.037 109.200	3.161 109.200	3.067 109.200	3.113 109.200	2.809
548 109.400	3.188 109.400	3.319 109.400	3.155 109.400	3.138 109.400	3.158 109.400	3.343 109.400	3.142 109.400	3.039 109.400	3.162 109.400	3.068 109.400	3.115 109.400	2.811
549 109.600	3.190 109.600	3.320 109.600	3.156 109.600	3.140 109.600	3.160 109.600	3.344 109.600	3.145 109.600	3.040 109.600	3.164 109.600	3.069 109.600	3.117 109.600	2.813
550 109.800	3.191 109.800	3.321 109.800	3.158 109.800	3.142 109.800	3.161 109.800	3.346 109.800	3.147 109.800	3.042 109.800	3.165 109.800	3.070 109.800	3.119 109.800	2.814
551 110.000	3.193 110.000	3.323 110.000	3.159 110.000	3.144 110.000	3.162 110.000	3.347 110.000	3.149 110.000	3.044 110.000	3.166 110.000	3.071 110.000	3.121 110.000	2.816
552 110.200	3.195 110.200	3.324 110.200	3.160 110.200	3.146 110.200	3.164 110.200	3.349 110.200	3.151 110.200	3.045 110.200	3.168 110.200	3.073 110.200	3.123 110.200	2.817
553 110.400	3.197 110.400	3.325 110.400	3.162 110.400	3.148 110.400	3.165 110.400	3.350 110.400	3.152 110.400	3.047 110.400	3.169 110.400	3.074 110.400	3.125 110.400	2.819
554 110.600	3.198 110.600	3.326 110.600	3.164 110.600	3.150 110.600	3.167 110.600	3.351 110.600	3.154 110.600	3.049 110.600	3.170 110.600	3.076 110.600	3.127 110.600	2.821
555 110.800	3.200 110.800	3.328 110.800	3.166 110.800	3.152 110.800	3.168 110.800	3.352 110.800	3.156 110.800	3.051 110.800	3.171 110.800	3.077 110.800	3.129 110.800	2.822
556 111.000	3.202 111.000	3.329 111.000	3.167 111.000	3.154 111.000	3.169 111.000	3.354 111.000	3.157 111.000	3.053 111.000	3.172 111.000	3.078 111.000	3.131 111.000	2.824
557 111.200	3.203 111.200	3.331 111.200	3.169 111.200	3.156 111.200	3.171 111.200	3.355 111.200	3.159 111.200	3.054 111.200	3.174 111.200	3.079 111.200	3.133 111.200	2.825
558 111.400	3.205 111.400	3.333 111.400	3.171 111.400	3.158 111.400	3.173 111.400	3.356 111.400	3.160 111.400	3.056 111.400	3.175 111.400	3.081 111.400	3.135 111.400	2.827
559 111.600	3.206 111.600	3.334 111.600	3.173 111.600	3.160 111.600	3.175 111.600	3.358 111.600	3.162 111.600	3.058 111.600	3.176 111.600	3.082 111.600	3.137 111.600	2.828
560 111.800	3.208 111.800	3.335 111.800	3.175 111.800	3.162 111.800	3.177 111.800	3.359 111.800	3.163 111.800	3.060 111.800	3.177 111.800	3.083 111.800	3.138 111.800	2.830
561 112.000	3.209 112.000	3.337 112.000	3.177 112.000	3.164 112.000	3.179 112.000	3.361 112.000	3.165 112.000	3.061 112.000	3.178 112.000	3.084 112.000	3.139 112.000	2.831
562 112.200	3.211 112.200	3.338 112.200	3.179 112.200	3.165 112.200	3.181 112.200	3.362 112.200	3.166 112.200	3.063 112.200	3.179 112.200	3.085 112.200	3.141 112.200	2.833
563 112.400	3.212 112.400	3.340 112.400	3.181 112.400	3.167 112.400	3.183 112.400	3.364 112.400	3.168 112.400	3.065 112.400	3.180 112.400	3.086 112.400	3.142 112.400	2.834
564 112.600	3.213 112.600	3.341 112.600	3.183 112.600	3.169 112.600	3.184 112.600	3.365 112.600	3.170 112.600	3.067 112.600	3.181 112.600	3.087 112.600	3.143 112.600	2.836
565 112.800	3.215 112.800	3.342 112.800	3.185 112.800	3.171 112.800	3.185 112.800	3.366 112.800	3.171 112.800	3.068 112.800	3.182 112.800	3.088 112.800	3.144 112.800	2.837
566 113.000	3.216 113.000	3.343 113.000	3.187 113.000	3.173 113.000	3.187 113.000	3.368 113.000	3.173 113.000	3.070 113.000	3.183 113.000	3.090 113.000	3.146 113.000	2.839
567 113.200	3.218 113.200	3.345 113.200	3.188 113.200	3.175 113.200	3.188 113.200	3.369 113.200	3.175 113.200	3.072 113.200	3.185 113.200	3.091 113.200	3.147 113.200	2.840
568 113.400	3.219 113.400	3.346 113.400	3.190 113.400	3.177 113.400	3.189 113.400	3.370 113.400	3.177 113.400	3.073 113.400	3.186 113.400	3.092 113.400	3.149 113.400	2.842
569 113.600	3.220 113.600	3.347 113.600	3.191 113.600	3.179 113.600	3.190 113.600	3.371 113.600	3.179 113.600	3.075 113.600	3.187 113.600	3.093 113.600	3.150 113.600	2.844
570 113.800	3.222 113.800	3.347 113.800	3.193 113.800	3.180 113.800	3.190 113.800	3.373 113.800	3.181 113.800	3.077 113.800	3.188 113.800	3.095 113.800	3.152 113.800	2.846
571 114.000	3.223 114.000	3.348 114.000	3.194 114.000	3.182 114.000	3.191 114.000	3.374 114.000	3.183 114.000	3.079 114.000	3.190 114.000	3.096 114.000	3.154 114.000	2.848
572 114.200	3.225 114.200	3.350 114.200	3.196 114.200	3.184 114.200	3.192 114.200	3.375 114.200	3.185 114.200	3.080 114.200	3.191 114.200	3.097 114.200	3.156 114.200	2.849
573 114.400	3.226 114.400	3.351 114.400	3.197 114.400	3.186 114.400	3.192 114.400	3.375 114.400	3.186 114.400	3.082 114.400	3.192 114.400	3.098 114.400	3.157 114.400	2.851
574 114.600	3.227 114.600	3.352 114.600	3.199 114.600	3.189 114.600	3.193 114.600	3.377 114.600	3.188 114.600	3.084 114.600	3.193 114.600	3.099 114.600	3.159 114.600	2.853
575 114.800	3.229 114.800	3.353 114.800	3.200 114.800	3.190 114.800	3.194 114.800	3.378 114.800	3.189 114.800	3.086 114.800	3.195 114.800	3.100 114.800	3.161 114.800	2.854
576 115.000	3.230 115.000	3.354 115.000	3.202 115.000	3.192 115.000	3.195 115.000	3.379 115.000	3.191 115.000	3.087 115.000	3.196 115.000	3.101 115.000	3.162 115.000	2.856
577 115.200	3.232 115.200	3.355 115.200	3.203 115.200	3.194 115.200	3.196 115.200	3.380 115.200	3.192 115.200	3.089 115.200	3.197 115.200	3.102 115.200	3.164 115.200	2.857
578 115.400	3.234 115.400	3.356 115.400	3.205 115.400	3.196 115.400	3.197 115.400	3.382 115.400	3.193 115.400	3.090 115.400	3.198 115.400	3.103 115.400	3.166 115.400	2.858
579 115.600	3.235 115.600	3.358 115.600	3.206 115.600	3.198 115.600	3.198 115.600	3.383 115.600	3.195 115.600	3.092 115.600	3.199 115.600	3.103 115.600	3.167 115.600	2.860
580 115.800	3.237 115.800	3.359 115.800	3.208 115.800	3.199 115.800	3.200 115.800	3.384 115.800	3.196 115.800	3.094 115.800	3.201 115.800	3.104 115.800	3.169 115.800	2.861
581 116.000	3.238 116.000	3.361 116.000	3.209 116.000	3.201 116.000	3.201 116.000	3.385 116.000	3.197 116.000	3.095 116.000	3.202 116.000	3.105 116.000	3.170 116.000	2.863
582 116.200	3.239 116.200	3.363 116.200	3.210 116.200	3.203 116.200	3.203 116.200	3.387 116.200	3.199 116.200	3.097 116.200	3.203 116.200	3.106 116.200	3.172 116.200	2.864
583 116.400	3.241 116.400	3.364 116.400	3.212 116.400	3.205 116.400	3.204 116.400	3.388 116.400	3.201 116.400	3.099 116.400	3.205 116.400	3.106 116.400	3.174 116.400	2.865
584 116.600	3.242 116.600	3.366 116.600	3.213 116.600	3.206 116.600	3.206 116.600	3.389 116.600	3.202 116.600	3.100 116.600	3.206 116.600	3.107 116.600	3.175 116.600	2.867
585 116.800	3.243 116.800	3.367 116.800	3.215 116.800	3.208 116.800	3.207 116.800	3.391 116.800	3.204 116.800	3.102 116.800	3.207 116.800	3.108 116.800	3.177 116.800	2.868
586 117.000	3.245 117.000	3.368 117.000	3.216 117.000	3.210 117.000	3.209 117.000	3.392 117.000	3.205 117.000	3.103 117.000	3.208 117.000	3.110 117.000	3.179 117.000	2.870
587 117.200	3.246 117.200	3.369 117.200	3.218 117.200	3.212 117.200	3.210 117.200	3.393 117.200	3.207 117.200	3.105 117.200	3.209 117.200	3.111 117.200	3.181 117.200	2.872
588 117.400	3.247 117.400	3.370 117.400	3.219 117.400	3.214 117.400	3.211 117.400	3.394 117.400	3.209 117.400	3.107 117.400	3.210 117.400	3.112 117.400	3.183 117.400	2.873
589 117.600	3.248 117.600	3.371 117.600	3.221 117.600	3.216 117.600	3.213 117.600	3.395 117.600	3.211 117.600	3.108 117.600	3.210 117.600	3.113 117.600	3.184 117.600	2.875
590 117.800	3.249 117.800	3.372 117.800	3.223 117.800	3.217 117.800	3.214 117.800	3.396 117.800	3.213 117.800	3.110 117.800	3.211 117.800	3.115 117.800	3.186 117.800	2.877
591 118.000	3.250 118.000	3.373 118.000	3.224 118.000	3.219 118.000	3.215 118.000	3.397 118.000	3.215 118.000	3.112 118.000	3.212 118.000	3.116 118.000	3.188 118.000	2.879
592 118.200	3.251 118.200	3.374 118.200	3.226 118.200	3.221 118.200	3.217 118.200	3.398 118.200	3.217 118.200	3.114 118.200	3.213 118.200	3.117 118.200	3.189 118.200	2.880
593 118.400	3.253 118.400	3.375 118.400	3.228 118.400	3.223 118.400	3.218 118.400	3.399 118.400	3.218 118.400	3.115 118.400	3.213 118.400	3.118 118.400	3.191 118.400	2.882
594 118.600	3.254 118.600	3.375 118.600	3.229 118.600	3.225 118.600	3.219 118.600	3.400 118.600	3.220 118.600	3.117 118.600	3.214 118.600	3.119 118.600	3.192 118.600	2.883
595 118.800	3.255 118.800	3.376 118.800	3.231 118.800	3.227 118.800	3.220 118.800	3.401 118.800	3.222 118.800	3.119 118.800	3.215 118.800	3.120 118.800	3.194 118.800	2.885
596 119.000	3.257 119.000	3.378 119.000	3.233 119.000	3.228 119.000	3.221 119.000	3.402 119.000	3.223 119.000	3.120 119.000	3.216 119.000	3.121 119.000	3.196 119.000	2.887
597 119.200	3.258 119.200	3.379 119.200	3.235 119.200	3.230 119.200	3.222 119.200	3.403 119.200	3.225 119.200	3.122 119.200	3.217 119.200	3.122 119.200	3.197 119.200	2.888
598 119.400	3.259 119.400	3.380 119.400	3.236 119.400	3.231 119.400	3.224 119.400	3.404 119.400	3.226 119.400	3.124 119.400	3.218 119.400	3.123 119.400	3.199 119.400	2.890
599 119.600	3.261 119.600	3.381 119.600	3.238 119.600	3.233 119.600	3.225 119.600	3.405 119.600	3.228 119.600	3.126 119.600	3.220 119.600	3.123 119.600	3.200 119.600	2.891
600 119.800	3.262 119.800	3.382 119.800	3.239 119.800	3.235 119.800	3.226 119.800	3.407 119.800	3.230 119.800	3.127 119.800	3.221 119.800	3.124 119.800	3.202 119.800	2.892
601 120.000	3.264 120.000	3.383 120.000	3.241 120.000	3.236 120.000	3.227 120.000	3.408 120.000	3.231 120.000	3.129 120.000	3.222 120.000	3.125 120.000	3.203 120.000	2.893
602 120.200	3.265 120.200	3.385 120.200	3.242 120.200	3.238 120.200	3.228 120.200	3.409 120.200	3.233 120.200	3.130 120.200	3.223 120.200	3.125 120.200	3.205 120.200	2.895
603 120.400	3.267 120.400	3.386 120.400	3.244 120.400	3.239 120.400	3.229 120.400	3.410 120.400	3.234 120.400	3.132 120.400	3.225 120.400	3.126 120.400	3.206 120.400	2.896
604 120.600	3.268 120.600	3.387 120.600	3.245 120.600	3.241 120.600	3.230 120.600	3.412 120.600	3.235 120.600	3.133 120.600	3.226 120.600	3.128 120.600	3.208 120.600	2.898
605 120.800	3.269 120.800	3.388 120.800	3.246 120.800	3.242 120.800	3.231 120.800	3.413 120.800	3.237 120.800	3.135 120.800	3.227 120.800	3.129 120.800	3.209 120.800	2.899
606 121.000	3.270 121.000	3.389 121.000	3.248 121.000	3.244 121.000	3.233 121.000	3.414 121.000	3.238 121.000	3.136 121.000	3.228 121.000	3.130 121.000	3.211 121.000	2.901
607 121.200	3.271 121.200	3.391 121.200	3.249 121.200	3.245 121.200	3.234 121.200	3.416 121.200	3.240 121.200	3.138 121.200	3.230 121.200	3.131 121.200	3.212 121.200	2.902
608 121.400	3.272 121.400	3.392 121.400	3.251 121.400	3.247 121.400	3.235 121.400	3.417 121.400	3.241 121.400	3.139 121.400	3.231 121.400	3.132 121.400	3.214 121.400	2.903
609 121.600	3.274 121.600	3.393 121.600	3.252 121.600	3.248 121.600	3.236 121.600	3.418 121.600	3.242 121.600	3.140 121.600	3.232 121.600	3.133 121.600	3.215 121.600	2.904
610 121.800	3.275 121.800	3.394 121.800	3.254 121.800	3.250 121.800	3.237 121.800	3.419 121.800	3.244 121.800	3.142 121.800	3.233 121.800	3.135 121.800	3.217 121.800	2.906
611 122.000	3.276 122.000	3.395 122.000	3.255 122.000	3.252 122.000	3.239 122.000	3.419 122.000	3.245 122.000	3.143 122.000	3.234 122.000	3.136 122.000	3.218 122.000	2.907
612 122.200	3.278 122.200	3.396 122.200	3.256 122.200	3.253 122.200	3.240 122.200	3.420 122.200	3.246 122.200	3.145 122.200	3.235 122.200	3.137 122.200	3.220 122.200	2.908
613 122.400	3.279 122.400	3.397 122.400	3.258 122.400	3.255 122.400	3.241 122.400	3.421 122.400	3.247 122.400	3.146 122.400	3.235 122.400	3.138 122.400	3.221 122.400	2.909
614 122.600	3.280 122.600	3.398 122.600	3.259 122.600	3.256 122.600	3.242 122.600	3.422 122.600	3.248 122.600	3.148 122.600	3.236 122.600	3.139 122.600	3.222 122.600	2.910
615 122.800	3.281 122.800	3.399 122.800	3.260 122.800	3.258 122.800	3.243 122.800	3.423 122.800	3.250 122.800	3.149 122.800	3.237 122.800	3.140 122.800	3.224 122.800	2.912
616 123.000	3.283 123.000	3.400 123.000	3.262 123.000	3.260 123.000	3.244 123.000	3.424 123.000	3.251 123.000	3.151 123.000	3.238 123.000	3.141 123.000	3.225 123.000	2.913
617 123.200	3.284 123.200	3.401 123.200	3.263 123.200	3.261 123.200	3.245 123.200	3.425 123.200	3.252 123.200	3.152 123.200	3.238 123.200	3.141 123.200	3.227 123.200	2.914
618 123.400	3.285 123.400	3.401 123.400	3.264 123.400	3.263 123.400	3.247 123.400	3.426 123.400	3.253 123.400	3.154 123.400	3.239 123.400	3.142 123.400	3.228 123.400	2.915
619 123.600	3.287 123.600	3.402 123.600	3.266 123.600	3.265 123.600	3.248 123.600	3.427 123.600	3.254 123.600	3.155 123.600	3.240 123.600	3.142 123.600	3.229 123.600	2.917
620 123.800	3.288 123.800	3.404 123.800	3.267 123.800	3.267 123.800	3.249 123.800	3.427 123.800	3.256 123.800	3.157 123.800	3.241 123.800	3.143 123.800	3.231 123.800	2.918
621 124.000	3.289 124.000	3.405 124.000	3.268 124.000	3.269 124.000	3.251 124.000	3.428 124.000	3.258 124.000	3.158 124.000	3.242 124.000	3.144 124.000	3.232 124.000	2.919
622 124.200	3.290 124.200	3.406 124.200	3.270 124.200	3.270 124.200	3.252 124.200	3.429 124.200	3.259 124.200	3.159 124.200	3.243 124.200	3.145 124.200	3.234 124.200	2.921
623 124.400	3.291 124.400	3.407 124.400	3.271 124.400	3.272 124.400	3.254 124.400	3.430 124.400	3.261 124.400	3.161 124.400	3.244 124.400	3.146 124.400	3.235 124.400	2.922
624 124.600	3.292 124.600	3.408 124.600	3.272 124.600	3.273 124.600	3.255 124.600	3.431 124.600	3.263 124.600	3.162 124.600	3.245 124.600	3.147 124.600	3.237 124.600	2.923
625 124.800	3.293 124.800	3.409 124.800	3.274 124.800	3.275 124.800	3.256 124.800	3.432 124.800	3.265 124.800	3.164 124.800	3.246 124.800	3.148 124.800	3.239 124.800	2.925
626 125.000	3.294 125.000	3.410 125.000	3.275 125.000	3.277 125.000	3.257 125.000	3.433 125.000	3.266 125.000	3.166 125.000	3.247 125.000	3.149 125.000	3.240 125.000	2.926
627 125.200	3.295 125.200	3.412 125.200	3.276 125.200	3.278 125.200	3.258 125.200	3.434 125.200	3.268 125.200	3.167 125.200	3.248 125.200	3.150 125.200	3.242 125.200	2.928
628 125.400	3.296 125.400	3.413 125.400	3.278 125.400	3.280 125.400	3.259 125.400	3.435 125.400	3.270 125.400	3.169 125.400	3.249 125.400	3.151 125.400	3.244 125.400	2.929
629 125.600	3.298 125.600	3.415 125.600	3.279 125.600	3.282 125.600	3.260 125.600	3.436 125.600	3.271 125.600	3.170 125.600	3.250 125.600	3.153 125.600	3.245 125.600	2.930
630 125.800	3.299 125.800	3.416 125.800	3.280 125.800	3.283 125.800	3.260 125.800	3.438 125.800	3.273 125.800	3.172 125.800	3.251 125.800	3.154 125.800	3.247 125.800	2.931
631 126.000	3.300 126.000	3.417 126.000	3.281 126.000	3.285 126.000	3.261 126.000	3.439 126.000	3.275 126.000	3.173 126.000	3.253 126.000	3.155 126.000	3.248 126.000	2.933
632 126.200	3.302 126.200	3.418 126.200	3.283 126.200	3.286 126.200	3.262 126.200	3.440 126.200	3.276 126.200	3.175 126.200	3.254 126.200	3.157 126.200	3.249 126.200	2.934
633 126.400	3.303 126.400	3.419 126.400	3.284 126.400	3.288 126.400	3.262 126.400	3.441 126.400	3.278 126.400	3.176 126.400	3.255 126.400	3.158 126.400	3.250 126.400	2.936
634 126.600	3.304 126.600	3.421 126.600	3.285 126.600	3.290 126.600	3.263 126.600	3.442 126.600	3.279 126.600	3.178 126.600	3.257 126.600	3.159 126.600	3.252 126.600	2.937
635 126.800	3.305 126.800	3.422 126.800	3.287 126.800	3.292 126.800	3.264 126.800	3.443 126.800	3.281 126.800	3.179 126.800	3.258 126.800	3.159 126.800	3.253 126.800	2.939
636 127.000	3.307 127.000	3.423 127.000	3.288 127.000	3.293 127.000	3.265 127.000	3.444 127.000	3.282 127.000	3.180 127.000	3.259 127.000	3.160 127.000	3.254 127.000	2.940
637 127.200	3.308 127.200	3.424 127.200	3.289 127.200	3.295 127.200	3.266 127.200	3.444 127.200	3.284 127.200	3.182 127.200	3.260 127.200	3.161 127.200	3.256 127.200	2.942
638 127.400	3.309 127.400	3.425 127.400	3.291 127.400	3.297 127.400	3.267 127.400	3.445 127.400	3.285 127.400	3.184 127.400	3.261 127.400	3.161 127.400	3.257 127.400	2.943
639 127.600	3.310 127.600	3.426 127.600	3.292 127.600	3.298 127.600	3.268 127.600	3.446 127.600	3.286 127.600	3.185 127.600	3.263 127.600	3.162 127.600	3.258 127.600	2.944
640 127.800	3.312 127.800	3.427 127.800	3.294 127.800	3.300 127.800	3.269 127.800	3.447 127.800	3.288 127.800	3.186 127.800	3.264 127.800	3.163 127.800	3.260 127.800	2.945
641 128.000	3.313 128.000	3.427 128.000	3.296 128.000	3.301 128.000	3.270 128.000	3.448 128.000	3.289 128.000	3.188 128.000	3.265 128.000	3.164 128.000	3.261 128.000	2.946
642 128.200	3.314 128.200	3.428 128.200	3.297 128.200	3.302 128.200	3.272 128.200	3.449 128.200	3.290 128.200	3.189 128.200	3.266 128.200	3.165 128.200	3.263 128.200	2.947
643 128.400	3.315 128.400	3.429 128.400	3.298 128.400	3.304 128.400	3.273 128.400	3.450 128.400	3.292 128.400	3.190 128.400	3.267 128.400	3.166 128.400	3.264 128.400	2.948
644 128.600	3.316 128.600	3.430 128.600	3.300 128.600	3.305 128.600	3.274 128.600	3.451 128.600	3.293 128.600	3.192 128.600	3.267 128.600	3.166 128.600	3.266 128.600	2.949
645 128.800	3.317 128.800	3.430 128.800	3.301 128.800	3.307 128.800	3.275 128.800	3.452 128.800	3.295 128.800	3.193 128.800	3.268 128.800	3.167 128.800	3.267 128.800	2.951
646 129.000	3.318 129.000	3.431 129.000	3.303 129.000	3.308 129.000	3.276 129.000	3.453 129.000	3.296 129.000	3.194 129.000	3.269 129.000	3.168 129.000	3.269 129.000	2.952
647 129.200	3.319 129.200	3.433 129.200	3.304 129.200	3.310 129.200	3.277 129.200	3.454 129.200	3.297 129.200	3.196 129.200	3.269 129.200	3.169 129.200	3.270 129.200	2.953
648 129.400	3.319 129.400	3.434 129.400	3.305 129.400	3.311 129.400	3.278 129.400	3.455 129.400	3.299 129.400	3.197 129.400	3.270 129.400	3.170 129.400	3.271 129.400	2.955
649 129.600	3.320 129.600	3.435 129.600	3.307 129.600	3.313 129.600	3.278 129.600	3.457 129.600	3.300 129.600	3.198 129.600	3.271 129.600	3.171 129.600	3.272 129.600	2.956
650 129.800	3.321 129.800	3.436 129.800	3.308 129.800	3.315 129.800	3.279 129.800	3.458 129.800	3.301 129.800	3.200 129.800	3.272 129.800	3.172 129.800	3.274 129.800	2.958
651 130.000	3.322 130.000	3.437 130.000	3.309 130.000	3.316 130.000	3.280 130.000	3.459 130.000	3.303 130.000	3.201 130.000	3.273 130.000	3.173 130.000	3.275 130.000	2.959
652 130.200	3.323 130.200	3.437 130.200	3.310 130.200	3.318 130.200	3.282 130.200	3.460 130.200	3.304 130.200	3.203 130.200	3.273 130.200	3.174 130.200	3.276 130.200	2.961
653 130.400	3.324 130.400	3.438 130.400	3.312 130.400	3.319 130.400	3.283 130.400	3.460 130.400	3.306 130.400	3.204 130.400	3.274 130.400	3.174 130.400	3.278 130.400	2.962
654 130.600	3.325 130.600	3.439 130.600	3.313 130.600	3.321 130.600	3.283 130.600	3.461 130.600	3.307 130.600	3.206 130.600	3.275 130.600	3.175 130.600	3.279 130.600	2.963
655 130.800	3.326 130.800	3.440 130.800	3.314 130.800	3.323 130.800	3.284 130.800	3.462 130.800	3.308 130.800	3.207 130.800	3.276 130.800	3.175 130.800	3.280 130.800	2.965
656 131.000	3.327 131.000	3.441 131.000	3.315 131.000	3.324 131.000	3.285 131.000	3.463 131.000	3.310 131.000	3.209 131.000	3.277 131.000	3.176 131.000	3.282 131.000	2.966
657 131.200	3.328 131.200	3.442 131.200	3.316 131.200	3.326 131.200	3.286 131.200	3.464 131.200	3.311 131.200	3.210 131.200	3.278 131.200	3.177 131.200	3.283 131.200	2.967
658 131.400	3.329 131.400	3.442 131.400	3.318 131.400	3.328 131.400	3.287 131.400	3.465 131.400	3.312 131.400	3.212 131.400	3.279 131.400	3.178 131.400	3.284 131.400	2.968
659 131.600	3.331 131.600	3.443 131.600	3.319 131.600	3.329 131.600	3.287 131.600	3.466 131.600	3.314 131.600	3.213 131.600	3.280 131.600	3.179 131.600	3.286 131.600	2.969
660 131.800	3.332 131.800	3.444 131.800	3.321 131.800	3.331 131.800	3.288 131.800	3.467 131.800	3.315 131.800	3.214 131.800	3.281 131.800	3.180 131.800	3.288 131.800	2.970
661 132.000	3.334 132.000	3.445 132.000	3.322 132.000	3.332 132.000	3.289 132.000	3.468 132.000	3.316 132.000	3.215 132.000	3.281 132.000	3.181 132.000	3.289 132.000	2.971
662 132.200	3.335 132.200	3.446 132.200	3.324 132.200	3.334 132.200	3.290 132.200	3.469 132.200	3.317 132.200	3.216 132.200	3.282 132.200	3.182 132.200	3.290 132.200	2.972
663 132.400	3.337 132.400	3.447 132.400	3.325 132.400	3.335 132.400	3.291 132.400	3.470 132.400	3.319 132.400	3.217 132.400	3.283 132.400	3.183 132.400	3.292 132.400	2.974
664 132.600	3.338 132.600	3.448 132.600	3.327 132.600	3.336 132.600	3.292 132.600	3.471 132.600	3.320 132.600	3.218 132.600	3.284 132.600	3.184 132.600	3.293 132.600	2.975
665 132.800	3.339 132.800	3.449 132.800	3.328 132.800	3.338 132.800	3.293 132.800	3.472 132.800	3.322 132.800	3.219 132.800	3.284 132.800	3.185 132.800	3.294 132.800	2.976
666 133.000	3.340 133.000	3.450 133.000	3.329 133.000	3.339 133.000	3.294 133.000	3.473 133.000	3.323 133.000	3.221 133.000	3.285 133.000	3.186 133.000	3.295 133.000	2.977
667 133.200	3.341 133.200	3.452 133.200	3.331 133.200	3.341 133.200	3.295 133.200	3.474 133.200	3.324 133.200	3.222 133.200	3.286 133.200	3.187 133.200	3.296 133.200	2.978
668 133.400	3.343 133.400	3.453 133.400	3.332 133.400	3.342 133.400	3.296 133.400	3.475 133.400	3.326 133.400	3.223 133.400	3.287 133.400	3.187 133.400	3.297 133.400	2.979
669 133.600	3.344 133.600	3.454 133.600	3.333 133.600	3.344 133.600	3.297 133.600	3.476 133.600	3.327 133.600	3.225 133.600	3.288 133.600	3.188 133.600	3.298 133.600	2.981
670 133.800	3.345 133.800	3.455 133.800	3.334 133.800	3.345 133.800	3.298 133.800	3.477 133.800	3.328 133.800	3.226 133.800	3.289 133.800	3.189 133.800	3.299 133.800	2.982
671 134.000	3.346 134.000	3.456 134.000	3.335 134.000	3.347 134.000	3.300 134.000	3.477 134.000	3.329 134.000	3.227 134.000	3.290 134.000	3.189 134.000	3.300 134.000	2.983
672 134.200	3.347 134.200	3.457 134.200	3.336 134.200	3.348 134.200	3.301 134.200	3.478 134.200	3.330 134.200	3.229 134.200	3.291 134.200	3.190 134.200	3.301 134.200	2.984
673 134.400	3.349 134.400	3.458 134.400	3.336 134.400	3.349 134.400	3.302 134.400	3.479 134.400	3.331 134.400	3.230 134.400	3.292 134.400	3.191 134.400	3.302 134.400	2.985
674 134.600	3.350 134.600	3.459 134.600	3.337 134.600	3.351 134.600	3.303 134.600	3.479 134.600	3.332 134.600	3.232 134.600	3.292 134.600	3.191 134.600	3.303 134.600	2.986
675 134.800	3.351 134.800	3.459 134.800	3.338 134.800	3.352 134.800	3.304 134.800	3.480 134.800	3.333 134.800	3.233 134.800	3.293 134.800	3.192 134.800	3.305 134.800	2.988
676 135.000	3.352 135.000	3.460 135.000	3.339 135.000	3.353 135.000	3.305 135.000	3.481 135.000	3.335 135.000	3.234 135.000	3.294 135.000	3.193 135.000	3.306 135.000	2.989
677 135.200	3.353 135.200	3.461 135.200	3.341 135.200	3.355 135.200	3.305 135.200	3.481 135.200	3.336 135.200	3.236 135.200	3.294 135.200	3.193 135.200	3.307 135.200	2.990
678 135.400	3.354 135.400	3.462 135.400	3.342 135.400	3.356 135.400	3.306 135.400	3.482 135.400	3.337 135.400	3.237 135.400	3.295 135.400	3.194 135.400	3.309 135.400	2.992
679 135.600	3.355 135.600	3.463 135.600	3.344 135.600	3.358 135.600	3.307 135.600	3.483 135.600	3.338 135.600	3.238 135.600	3.296 135.600	3.195 135.600	3.311 135.600	2.993
680 135.800	3.356 135.800	3.463 135.800	3.345 135.800	3.359 135.800	3.308 135.800	3.484 135.800	3.340 135.800	3.239 135.800	3.296 135.800	3.196 135.800	3.312 135.800	2.994
681 136.000	3.357 136.000	3.464 136.000	3.346 136.000	3.360 136.000	3.309 136.000	3.484 136.000	3.341 136.000	3.241 136.000	3.297 136.000	3.196 136.000	3.314 136.000	2.995
682 136.200	3.358 136.200	3.465 136.200	3.348 136.200	3.361 136.200	3.310 136.200	3.485 136.200	3.342 136.200	3.242 136.200	3.298 136.200	3.197 136.200	3.315 136.200	2.996
683 136.400	3.359 136.400	3.465 136.400	3.349 136.400	3.363 136.400	3.311 136.400	3.486 136.400	3.344 136.400	3.243 136.400	3.299 136.400	3.198 136.400	3.317 136.400	2.998
684 136.600	3.360 136.600	3.466 136.600	3.351 136.600	3.364 136.600	3.312 136.600	3.487 136.600	3.345 136.600	3.245 136.600	3.300 136.600	3.199 136.600	3.318 136.600	2.999
685 136.800	3.360 136.800	3.467 136.800	3.352 136.800	3.365 136.800	3.313 136.800	3.488 136.800	3.347 136.800	3.246 136.800	3.301 136.800	3.199 136.800	3.319 136.800	3.000
686 137.000	3.361 137.000	3.468 137.000	3.353 137.000	3.367 137.000	3.314 137.000	3.489 137.000	3.348 137.000	3.247 137.000	3.302 137.000	3.200 137.000	3.321 137.000	3.001
687 137.200	3.362 137.200	3.469 137.200	3.355 137.200	3.368 137.200	3.315 137.200	3.490 137.200	3.349 137.200	3.248 137.200	3.303 137.200	3.201 137.200	3.322 137.200	3.002
688 137.400	3.362 137.400	3.470 137.400	3.356 137.400	3.370 137.400	3.315 137.400	3.491 137.400	3.350 137.400	3.250 137.400	3.304 137.400	3.202 137.400	3.323 137.400	3.003
689 137.600	3.363 137.600	3.471 137.600	3.357 137.600	3.371 137.600	3.316 137.600	3.492 137.600	3.351 137.600	3.251 137.600	3.305 137.600	3.203 137.600	3.324 137.600	3.004
690 137.800	3.364 137.800	3.473 137.800	3.358 137.800	3.373 137.800	3.317 137.800	3.493 137.800	3.352 137.800	3.252 137.800	3.306 137.800	3.203 137.800	3.325 137.800	3.005
691 138.000	3.364 138.000	3.474 138.000	3.359 138.000	3.374 138.000	3.318 138.000	3.493 138.000	3.353 138.000	3.253 138.000	3.306 138.000	3.204 138.000	3.327 138.000	3.006
692 138.200	3.365 138.200	3.475 138.200	3.359 138.200	3.375 138.200	3.319 138.200	3.494 138.200	3.354 138.200	3.255 138.200	3.307 138.200	3.205 138.200	3.328 138.200	3.007
693 138.400	3.366 138.400	3.475 138.400	3.361 138.400	3.377 138.400	3.320 138.400	3.495 138.400	3.355 138.400	3.256 138.400	3.308 138.400	3.206 138.400	3.329 138.400	3.008
694 138.600	3.367 138.600	3.476 138.600	3.362 138.600	3.378 138.600	3.321 138.600	3.496 138.600	3.356 138.600	3.257 138.600	3.308 138.600	3.207 138.600	3.330 138.600	3.009
695 138.800	3.368 138.800	3.477 138.800	3.363 138.800	3.379 138.800	3.321 138.800	3.497 138.800	3.357 138.800	3.258 138.800	3.310 138.800	3.208 138.800	3.331 138.800	3.010
696 139.000	3.370 139.000	3.478 139.000	3.364 139.000	3.381 139.000	3.322 139.000	3.498 139.000	3.358 139.000	3.259 139.000	3.311 139.000	3.208 139.000	3.332 139.000	3.011
697 139.200	3.371 139.200	3.479 139.200	3.365 139.200	3.382 139.200	3.322 139.200	3.499 139.200	3.359 139.200	3.260 139.200	3.312 139.200	3.209 139.200	3.333 139.200	3.012
698 139.400	3.372 139.400	3.480 139.400	3.366 139.400	3.384 139.400	3.323 139.400	3.500 139.400	3.361 139.400	3.261 139.400	3.313 139.400	3.210 139.400	3.334 139.400	3.013
699 139.600	3.373 139.600	3.480 139.600	3.367 139.600	3.385 139.600	3.324 139.600	3.501 139.600	3.362 139.600	3.262 139.600	3.314 139.600	3.211 139.600	3.336 139.600	3.014
700 139.800	3.375 139.800	3.481 139.800	3.368 139.800	3.386 139.800	3.324 139.800	3.502 139.800	3.363 139.800	3.263 139.800	3.315 139.800	3.211 139.800	3.337 139.800	3.016
701 140.000	3.376 140.000	3.482 140.000	3.370 140.000	3.387 140.000	3.325 140.000	3.503 140.000	3.365 140.000	3.265 140.000	3.316 140.000	3.212 140.000	3.338 140.000	3.017
702 140.200	3.377 140.200	3.483 140.200	3.371 140.200	3.388 140.200	3.326 140.200	3.504 140.200	3.366 140.200	3.266 140.200	3.317 140.200	3.213 140.200	3.339 140.200	3.018
703 140.400	3.378 140.400	3.484 140.400	3.372 140.400	3.389 140.400	3.327 140.400	3.505 140.400	3.367 140.400	3.267 140.400	3.318 140.400	3.214 140.400	3.340 140.400	3.019
704 140.600	3.379 140.600	3.485 140.600	3.373 140.600	3.390 140.600	3.328 140.600	3.505 140.600	3.369 140.600	3.268 140.600	3.319 140.600	3.215 140.600	3.341 140.600	3.021
705 140.800	3.380 140.800	3.486 140.800	3.375 140.800	3.391 140.800	3.329 140.800	3.506 140.800	3.370 140.800	3.270 140.800	3.320 140.800	3.216 140.800	3.342 140.800	3.022
706 141.000	3.381 141.000	3.487 141.000	3.376 141.000	3.392 141.000	3.330 141.000	3.507 141.000	3.371 141.000	3.271 141.000	3.320 141.000	3.217 141.000	3.344 141.000	3.023
707 141.200	3.382 141.200	3.489 141.200	3.378 141.200	3.393 141.200	3.331 141.200	3.507 141.200	3.372 141.200	3.272 141.200	3.321 141.200	3.217 141.200	3.345 141.200	3.025
708 141.400	3.383 141.400	3.490 141.400	3.379 141.400	3.394 141.400	3.332 141.400	3.508 141.400	3.373 141.400	3.274 141.400	3.321 141.400	3.218 141.400	3.346 141.400	3.026
709 141.600	3.384 141.600	3.491 141.600	3.380 141.600	3.395 141.600	3.333 141.600	3.509 141.600	3.374 141.600	3.275 141.600	3.322 141.600	3.219 141.600	3.347 141.600	3.027
710 141.800	3.386 141.800	3.492 141.800	3.382 141.800	3.396 141.800	3.334 141.800	3.509 141.800	3.375 141.800	3.276 141.800	3.322 141.800	3.219 141.800	3.349 141.800	3.028
711 142.000	3.387 142.000	3.492 142.000	3.383 142.000	3.397 142.000	3.335 142.000	3.510 142.000	3.376 142.000	3.278 142.000	3.323 142.000	3.220 142.000	3.350 142.000	3.029
712 142.200	3.388 142.200	3.493 142.200	3.385 142.200	3.399 142.200	3.336 142.200	3.511 142.200	3.378 142.200	3.279 142.200	3.323 142.200	3.220 142.200	3.351 142.200	3.029
713 142.400	3.389 142.400	3.493 142.400	3.386 142.400	3.400 142.400	3.338 142.400	3.512 142.400	3.379 142.400	3.280 142.400	3.324 142.400	3.221 142.400	3.352 142.400	3.030
714 142.600	3.390 142.600	3.494 142.600	3.388 142.600	3.402 142.600	3.338 142.600	3.513 142.600	3.380 142.600	3.281 142.600	3.325 142.600	3.222 142.600	3.353 142.600	3.031
715 142.800	3.391 142.800	3.494 142.800	3.389 142.800	3.404 142.800	3.339 142.800	3.513 142.800	3.381 142.800	3.282 142.800	3.325 142.800	3.222 142.800	3.354 142.800	3.032
716 143.000	3.392 143.000	3.495 143.000	3.390 143.000	3.405 143.000	3.340 143.000	3.514 143.000	3.383 143.000	3.283 143.000	3.326 143.000	3.223 143.000	3.355 143.000	3.033
717 143.200	3.392 143.200	3.495 143.200	3.391 143.200	3.407 143.200	3.341 143.200	3.515 143.200	3.384 143.200	3.284 143.200	3.327 143.200	3.224 143.200	3.357 143.200	3.034
718 143.400	3.393 143.400	3.496 143.400	3.392 143.400	3.408 143.400	3.342 143.400	3.516 143.400	3.385 143.400	3.285 143.400	3.327 143.400	3.224 143.400	3.358 143.400	3.035
719 143.600	3.394 143.600	3.496 143.600	3.393 143.600	3.410 143.600	3.343 143.600	3.517 143.600	3.386 143.600	3.286 143.600	3.328 143.600	3.225 143.600	3.359 143.600	3.035
720 143.800	3.395 143.800	3.497 143.800	3.394 143.800	3.411 143.800	3.344 143.800	3.518 143.800	3.388 143.800	3.287 143.800	3.328 143.800	3.226 143.800	3.360 143.800	3.036
721 144.000	3.395 144.000	3.498 144.000	3.395 144.000	3.413 144.000	3.345 144.000	3.519 144.000	3.389 144.000	3.289 144.000	3.329 144.000	3.227 144.000	3.361 144.000	3.038
722 144.200	3.396 144.200	3.498 144.200	3.397 144.200	3.414 144.200	3.346 144.200	3.520 144.200	3.391 144.200	3.290 144.200	3.329 144.200	3.227 144.200	3.362 144.200	3.039
723 144.400	3.397 144.400	3.499 144.400	3.398 144.400	3.416 144.400	3.346 144.400	3.520 144.400	3.392 144.400	3.291 144.400	3.330 144.400	3.228 144.400	3.363 144.400	3.040
724 144.600	3.397 144.600	3.499 144.600	3.398 144.600	3.417 144.600	3.347 144.600	3.521 144.600	3.393 144.600	3.292 144.600	3.331 144.600	3.229 144.600	3.364 144.600	3.041
725 144.800	3.398 144.800	3.500 144.800	3.399 144.800	3.418 144.800	3.348 144.800	3.522 144.800	3.395 144.800	3.293 144.800	3.332 144.800	3.229 144.800	3.365 144.800	3.042
726 145.000	3.399 145.000	3.500 145.000	3.400 145.000	3.419 145.000	3.349 145.000	3.522 145.000	3.396 145.000	3.294 145.000	3.332 145.000	3.230 145.000	3.367 145.000	3.043
727 145.200	3.400 145.200	3.501 145.200	3.401 145.200	3.420 145.200	3.349 145.200	3.523 145.200	3.397 145.200	3.295 145.200	3.333 145.200	3.230 145.200	3.368 145.200	3.045
728 145.400	3.401 145.400	3.502 145.400	3.401 145.400	3.422 145.400	3.350 145.400	3.523 145.400	3.398 145.400	3.296 145.400	3.334 145.400	3.231 145.400	3.369 145.400	3.046
729 145.600	3.403 145.600	3.503 145.600	3.402 145.600	3.423 145.600	3.351 145.600	3.524 145.600	3.400 145.600	3.297 145.600	3.335 145.600	3.231 145.600	3.371 145.600	3.047
730 145.800	3.404 145.800	3.504 145.800	3.403 145.800	3.424 145.800	3.351 145.800	3.525 145.800	3.401 145.800	3.298 145.800	3.336 145.800	3.231 145.800	3.372 145.800	3.048
731 146.000	3.405 146.000	3.504 146.000	3.404 146.000	3.425 146.000	3.352 146.000	3.526 146.000	3.402 146.000	3.300 146.000	3.337 146.000	3.232 146.000	3.373 146.000	3.049
732 146.200	3.406 146.200	3.505 146.200	3.405 146.200	3.427 146.200	3.352 146.200	3.526 146.200	3.403 146.200	3.301 146.200	3.338 146.200	3.233 146.200	3.374 146.200	3.050
733 146.400	3.407 146.400	3.506 146.400	3.406 146.400	3.428 146.400	3.353 146.400	3.527 146.400	3.404 146.400	3.302 146.400	3.339 146.400	3.234 146.400	3.375 146.400	3.051
734 146.600	3.408 146.600	3.507 146.600	3.407 146.600	3.429 146.600	3.353 146.600	3.528 146.600	3.405 146.600	3.303 146.600	3.340 146.600	3.234 146.600	3.377 146.600	3.052
735 146.800	3.409 146.800	3.508 146.800	3.408 146.800	3.431 146.800	3.354 146.800	3.529 146.800	3.406 146.800	3.305 146.800	3.341 146.800	3.235 146.800	3.378 146.800	3.053
736 147.000	3.410 147.000	3.509 147.000	3.409 147.000	3.432 147.000	3.355 147.000	3.530 147.000	3.407 147.000	3.306 147.000	3.341 147.000	3.236 147.000	3.379 147.000	3.055
737 147.200	3.410 147.200	3.509 147.200	3.411 147.200	3.433 147.200	3.355 147.200	3.531 147.200	3.408 147.200	3.307 147.200	3.342 147.200	3.236 147.200	3.380 147.200	3.056
738 147.400	3.411 147.400	3.510 147.400	3.412 147.400	3.434 147.400	3.356 147.400	3.532 147.400	3.409 147.400	3.309 147.400	3.343 147.400	3.237 147.400	3.381 147.400	3.056
739 147.600	3.412 147.600	3.511 147.600	3.413 147.600	3.436 147.600	3.357 147.600	3.532 147.600	3.410 147.600	3.310 147.600	3.344 147.600	3.237 147.600	3.382 147.600	3.057
740 147.800	3.412 147.800	3.512 147.800	3.415 147.800	3.437 147.800	3.358 147.800	3.533 147.800	3.411 147.800	3.311 147.800	3.344 147.800	3.238 147.800	3.383 147.800	3.058
741 148.000	3.413 148.000	3.512 148.000	3.416 148.000	3.438 148.000	3.359 148.000	3.534 148.000	3.412 148.000	3.313 148.000	3.345 148.000	3.239 148.000	3.384 148.000	3.059
742 148.200	3.414 148.200	3.513 148.200	3.417 148.200	3.440 148.200	3.360 148.200	3.534 148.200	3.412 148.200	3.314 148.200	3.345 148.200	3.239 148.200	3.385 148.200	3.060
743 148.400	3.414 148.400	3.514 148.400	3.419 148.400	3.441 148.400	3.360 148.400	3.535 148.400	3.413 148.400	3.315 148.400	3.346 148.400	3.240 148.400	3.386 148.400	3.061
744 148.600	3.415 148.600	3.515 148.600	3.420 148.600	3.442 148.600	3.361 148.600	3.536 148.600	3.414 148.600	3.316 148.600	3.347 148.600	3.241 148.600	3.387 148.600	3.062
745 148.800	3.416 148.800	3.516 148.800	3.421 148.800	3.443 148.800	3.362 148.800	3.536 148.800	3.415 148.800	3.317 148.800	3.348 148.800	3.241 148.800	3.388 148.800	3.062
746 149.000	3.416 149.000	3.517 149.000	3.422 149.000	3.445 149.000	3.362 149.000	3.536 149.000	3.416 149.000	3.318 149.000	3.348 149.000	3.242 149.000	3.390 149.000	3.063
747 149.200	3.417 149.200	3.517 149.200	3.424 149.200	3.446 149.200	3.363 149.200	3.537 149.200	3.417 149.200	3.318 149.200	3.349 149.200	3.242 149.200	3.390 149.200	3.063
748 149.400	3.417 149.400	3.518 149.400	3.424 149.400	3.447 149.400	3.363 149.400	3.537 149.400	3.418 149.400	3.319 149.400	3.349 149.400	3.243 149.400	3.391 149.400	3.064
749 149.600	3.418 149.600	3.519 149.600	3.425 149.600	3.447 149.600	3.363 149.600	3.538 149.600	3.419 149.600	3.319 149.600	3.350 149.600	3.244 149.600	3.392 149.600	3.064
750 149.800	3.418 149.800	3.519 149.800	3.426 149.800	3.448 149.800	3.363 149.800	3.538 149.800	3.419 149.800	3.320 149.800	3.350 149.800	3.244 149.800	3.393 149.800	3.064
751 150.000	3.418 150.000	3.519 150.000	3.426 150.000	3.448 150.000	3.363 150.000	3.538 150.000	3.419 150.000	3.320 150.000	3.350 150.000	3.244 150.000	3.393 150.000	3.064
752 150.200	3.414 150.200	3.519 150.200	3.425 150.200	3.451 150.200	3.360 150.200	3.539 150.200	3.418 150.200	3.323 150.200	3.346 150.200	3.245 150.200	3.392 150.200	3.066
753 150.400	3.408 150.400	3.518 150.400	3.425 150.400	3.454 150.400	3.356 150.400	3.539 150.400	3.418 150.400	3.326 150.400	3.341 150.400	3.244 150.400	3.392 150.400	3.069
754 150.600	3.402 150.600	3.516 150.600	3.424 150.600	3.457 150.600	3.352 150.600	3.537 150.600	3.417 150.600	3.330 150.600	3.335 150.600	3.243 150.600	3.391 150.600	3.071
755 150.800	3.396 150.800	3.513 150.800	3.423 150.800	3.460 150.800	3.347 150.800	3.535 150.800	3.415 150.800	3.333 150.800	3.329 150.800	3.241 150.800	3.391 150.800	3.073
756 151.000	3.389 151.000	3.509 151.000	3.422 151.000	3.462 151.000	3.341 151.000	3.531 151.000	3.414 151.000	3.335 151.000	3.321 151.000	3.238 151.000	3.390 151.000	3.074
757 151.200	3.382 151.200	3.503 151.200	3.421 151.200	3.464 151.200	3.335 151.200	3.526 151.200	3.413 151.200	3.338 151.200	3.314 151.200	3.233 151.200	3.390 151.200	3.076
758 151.400	3.375 151.400	3.496 151.400	3.420 151.400	3.466 151.400	3.329 151.400	3.519 151.400	3.412 151.400	3.339 151.400	3.305 151.400	3.227 151.400	3.389 151.400	3.077
759 151.600	3.368 151.600	3.488 151.600	3.419 151.600	3.467 151.600	3.322 151.600	3.511 151.600	3.411 151.600	3.340 151.600	3.297 151.600	3.220 151.600	3.388 151.600	3.077
760 151.800	3.361 151.800	3.478 151.800	3.418 151.800	3.467 151.800	3.315 151.800	3.502 151.800	3.410 151.800	3.340 151.800	3.289 151.800	3.211 151.800	3.387 151.800	3.077
761 152.000	3.354 152.000	3.468 152.000	3.417 152.000	3.466 152.000	3.309 152.000	3.491 152.000	3.409 152.000	3.339 152.000	3.280 152.000	3.201 152.000	3.387 152.000	3.076
762 152.200	3.348 152.200	3.456 152.200	3.416 152.200	3.464 152.200	3.302 152.200	3.478 152.200	3.408 152.200	3.337 152.200	3.273 152.200	3.190 152.200	3.386 152.200	3.074
763 152.400	3.342 152.400	3.443 152.400	3.415 152.400	3.462 152.400	3.296 152.400	3.465 152.400	3.407 152.400	3.335 152.400	3.266 152.400	3.178 152.400	3.385 152.400	3.072
764 152.600	3.335 152.600	3.431 152.600	3.414 152.600	3.460 152.600	3.289 152.600	3.453 152.600	3.407 152.600	3.333 152.600	3.258 152.600	3.166 152.600	3.384 152.600	3.070
765 152.800	3.328 152.800	3.417 152.800	3.413 152.800	3.458 152.800	3.282 152.800	3.440 152.800	3.406 152.800	3.331 152.800	3.251 152.800	3.153 152.800	3.383 152.800	3.068
766 153.000	3.322 153.000	3.404 153.000	3.412 153.000	3.456 153.000	3.276 153.000	3.426 153.000	3.406 153.000	3.329 153.000	3.244 153.000	3.140 153.000	3.383 153.000	3.066
767 153.200	3.315 153.200	3.390 153.200	3.411 153.200	3.453 153.200	3.269 153.200	3.413 153.200	3.405 153.200	3.327 153.200	3.237 153.200	3.127 153.200	3.382 153.200	3.064
768 153.400	3.308 153.400	3.376 153.400	3.410 153.400	3.451 153.400	3.263 153.400	3.399 153.400	3.405 153.400	3.325 153.400	3.231 153.400	3.114 153.400	3.381 153.400	3.062
769 153.600	3.301 153.600	3.362 153.600	3.409 153.600	3.449 153.600	3.256 153.600	3.385 153.600	3.404 153.600	3.324 153.600	3.224 153.600	3.101 153.600	3.380 153.600	3.061
770 153.800	3.294 153.800	3.348 153.800	3.408 153.800	3.446 153.800	3.249 153.800	3.372 153.800	3.403 153.800	3.322 153.800	3.217 153.800	3.087 153.800	3.380 153.800	3.059
771 154.000	3.287 154.000	3.334 154.000	3.408 154.000	3.444 154.000	3.242 154.000	3.357 154.000	3.402 154.000	3.320 154.000	3.210 154.000	3.074 154.000	3.379 154.000	3.057
772 154.200	3.281 154.200	3.320 154.200	3.407 154.200	3.442 154.200	3.235 154.200	3.343 154.200	3.402 154.200	3.319 154.200	3.203 154.200	3.060 154.200	3.378 154.200	3.056
773 154.400	3.274 154.400	3.305 154.400	3.406 154.400	3.440 154.400	3.228 154.400	3.329 154.400	3.401 154.400	3.317 154.400	3.196 154.400	3.047 154.400	3.378 154.400	3.054
774 154.600	3.267 154.600	3.291 154.600	3.405 154.600	3.437 154.600	3.221 154.600	3.314 154.600	3.400 154.600	3.316 154.600	3.189 154.600	3.033 154.600	3.377 154.600	3.052
775 154.800	3.260 154.800	3.277 154.800	3.404 154.800	3.435 154.800	3.214 154.800	3.299 154.800	3.399 154.800	3.314 154.800	3.182 154.800	3.019 154.800	3.376 154.800	3.051
776 155.000	3.253 155.000	3.262 155.000	3.404 155.000	3.433 155.000	3.207 155.000	3.284 155.000	3.398 155.000	3.313 155.000	3.174 155.000	3.005 155.000	3.375 155.000	3.049
777 155.200	3.246 155.200	3.247 155.200	3.403 155.200	3.431 155.200	3.200 155.200	3.269 155.200	3.397 155.200	3.311 155.200	3.167 155.200	2.991 155.200	3.375 155.200	3.047
778 155.400	3.239 155.400	3.232 155.400	3.402 155.400	3.429 155.400	3.192 155.400	3.254 155.400	3.396 155.400	3.309 155.400	3.159 155.400	2.978 155.400	3.374 155.400	3.046
779 155.600	3.233 155.600	3.217 155.600	3.401 155.600	3.427 155.600	3.185 155.600	3.238 155.600	3.395 155.600	3.307 155.600	3.151 155.600	2.963 155.600	3.373 155.600	3.044
780 155.800	3.226 155.800	3.202 155.800	3.401 155.800	3.425 155.800	3.178 155.800	3.222 155.800	3.394 155.800	3.305 155.800	3.144 155.800	2.949 155.800	3.372 155.800	3.042
781 156.000	3.220 156.000	3.187 156.000	3.400 156.000	3.423 156.000	3.171 156.000	3.207 156.000	3.394 156.000	3.303 156.000	3.136 156.000	2.934 156.000	3.371 156.000	3.040
782 156.200	3.213 156.200	3.172 156.200	3.399 156.200	3.421 156.200	3.163 156.200	3.191 156.200	3.393 156.200	3.302 156.200	3.129 156.200	2.920 156.200	3.370 156.200	3.039
783 156.400	3.207 156.400	3.156 156.400	3.399 156.400	3.419 156.400	3.156 156.400	3.175 156.400	3.392 156.400	3.300 156.400	3.121 156.400	2.905 156.400	3.369 156.400	3.036
784 156.600	3.200 156.600	3.141 156.600	3.398 156.600	3.417 156.600	3.149 156.600	3.159 156.600	3.392 156.600	3.298 156.600	3.114 156.600	2.890 156.600	3.368 156.600	3.034
785 156.800	3.194 156.800	3.125 156.800	3.398 156.800	3.415 156.800	3.141 156.800	3.142 156.800	3.391 156.800	3.296 156.800	3.107 156.800	2.875 156.800	3.367 156.800	3.032
786 157.000	3.187 157.000	3.110 157.000	3.397 157.000	3.413 157.000	3.134 157.000	3.126 157.000	3.391 157.000	3.294 157.000	3.099 157.000	2.859 157.000	3.366 157.000	3.030
787 157.200	3.180 157.200	3.094 157.200	3.396 157.200	3.410 157.200	3.127 157.200	3.110 157.200	3.390 157.200	3.292 157.200	3.092 157.200	2.844 157.200	3.365 157.200	3.028
788 157.400	3.174 157.400	3.079 157.400	3.396 157.400	3.408 157.400	3.120 157.400	3.094 157.400	3.390 157.400	3.290 157.400	3.084 157.400	2.829 157.400	3.364 157.400	3.026
789 157.600	3.167 157.600	3.064 157.600	3.395 157.600	3.406 157.600	3.112 157.600	3.077 157.600	3.389 157.600	3.289 157.600	3.077 157.600	2.813 157.600	3.364 157.600	3.024
790 157.800	3.160 157.800	3.048 157.800	3.395 157.800	3.404 157.800	3.105 157.800	3.061 157.800	3.389 157.800	3.287 157.800	3.070 157.800	2.798 157.800	3.363 157.800	3.022
791 158.000	3.153 158.000	3.032 158.000	3.394 158.000	3.403 158.000	3.098 158.000	3.044 158.000	3.389 158.000	3.285 158.000	3.062 158.000	2.783 158.000	3.362 158.000	3.021
792 158.200	3.147 158.200	3.017 158.200	3.394 158.200	3.401 158.200	3.090 158.200	3.028 158.200	3.388 158.200	3.283 158.200	3.055 158.200	2.767 158.200	3.362 158.200	3.019
793 158.400	3.140 158.400	3.001 158.400	3.393 158.400	3.399 158.400	3.083 158.400	3.011 158.400	3.388 158.400	3.281 158.400	3.047 158.400	2.752 158.400	3.361 158.400	3.017
794 158.600	3.132 158.600	2.985 158.600	3.392 158.600	3.397 158.600	3.076 158.600	2.994 158.600	3.388 158.600	3.279 158.600	3.040 158.600	2.736 158.600	3.361 158.600	3.016
795 158.800	3.125 158.800	2.969 158.800	3.391 158.800	3.395 158.800	3.069 158.800	2.977 158.800	3.387 158.800	3.277 158.800	3.033 158.800	2.721 158.800	3.360 158.800	3.014
796 159.000	3.118 159.000	2.953 159.000	3.390 159.000	3.393 159.000	3.061 159.000	2.961 159.000	3.387 159.000	3.275 159.000	3.025 159.000	2.705 159.000	3.360 159.000	3.012
797 159.200	3.111 159.200	2.936 159.200	3.390 159.200	3.392 159.200	3.054 159.200	2.944 159.200	3.387 159.200	3.273 159.200	3.018 159.200	2.689 159.200	3.359 159.200	3.011
798 159.400	3.105 159.400	2.920 159.400	3.389 159.400	3.390 159.400	3.047 159.400	2.927 159.400	3.386 159.400	3.272 159.400	3.010 159.400	2.673 159.400	3.359 159.400	3.009
799 159.600	3.098 159.600	2.903 159.600	3.388 159.600	3.388 159.600	3.039 159.600	2.910 159.600	3.386 159.600	3.270 159.600	3.003 159.600	2.657 159.600	3.359 159.600	3.007
800 159.800	3.091 159.800	2.887 159.800	3.388 159.800	3.386 159.800	3.032 159.800	2.893 159.800	3.385 159.800	3.268 159.800	2.995 159.800	2.641 159.800	3.358 159.800	3.006
801 160.000	3.085 160.000	2.870 160.000	3.387 160.000	3.384 160.000	3.024 160.000	2.876 160.000	3.384 160.000	3.266 160.000	2.987 160.000	2.625 160.000	3.357 160.000	3.004
802 160.200	3.078 160.200	2.854 160.200	3.386 160.200	3.382 160.200	3.016 160.200	2.859 160.200	3.384 160.200	3.264 160.200	2.980 160.200	2.610 160.200	3.357 160.200	3.003
803 160.400	3.071 160.400	2.837 160.400	3.386 160.400	3.380 160.400	3.009 160.400	2.842 160.400	3.383 160.400	3.263 160.400	2.972 160.400	2.594 160.400	3.356 160.400	3.001
804 160.600	3.064 160.600	2.821 160.600	3.385 160.600	3.379 160.600	3.001 160.600	2.825 160.600	3.382 160.600	3.261 160.600	2.965 160.600	2.578 160.600	3.355 160.600	3.000
805 160.800	3.058 160.800	2.804 160.800	3.385 160.800	3.377 160.800	2.993 160.800	2.808 160.800	3.381 160.800	3.259 160.800	2.957 160.800	2.562 160.800	3.355 160.800	2.998
806 161.000	3.051 161.000	2.787 161.000	3.384 161.000	3.375 161.000	2.985 161.000	2.791 161.000	3.380 161.000	3.258 161.000	2.949 161.000	2.546 161.000	3.354 161.000	2.996
807 161.200	3.044 161.200	2.771 161.200	3.383 161.200	3.373 161.200	2.977 161.200	2.774 161.200	3.379 161.200	3.256 161.200	2.941 161.200	2.530 161.200	3.353 161.200	2.995
808 161.400	3.037 161.400	2.755 161.400	3.383 161.400	3.371 161.400	2.970 161.400	2.756 161.400	3.379 161.400	3.255 161.400	2.933 161.400	2.514 161.400	3.352 161.400	2.993
809 161.600	3.030 161.600	2.738 161.600	3.382 161.600	3.369 161.600	2.962 161.600	2.739 161.600	3.378 161.600	3.253 161.600	2.926 161.600	2.498 161.600	3.351 161.600	2.992
810 161.800	3.022 161.800	2.722 161.800	3.382 161.800	3.366 161.800	2.954 161.800	2.722 161.800	3.377 161.800	3.251 161.800	2.918 161.800	2.482 161.800	3.350 161.800	2.990
811 162.000	3.015 162.000	2.705 162.000	3.381 162.000	3.364 162.000	2.946 162.000	2.704 162.000	3.376 162.000	3.249 162.000	2.910 162.000	2.466 162.000	3.349 162.000	2.989
812 162.200	3.008 162.200	2.689 162.200	3.381 162.200	3.362 162.200	2.938 162.200	2.687 162.200	3.375 162.200	3.248 162.200	2.902 162.200	2.450 162.200	3.349 162.200	2.987
813 162.400	3.001 162.400	2.673 162.400	3.380 162.400	3.360 162.400	2.930 162.400	2.670 162.400	3.375 162.400	3.246 162.400	2.895 162.400	2.433 162.400	3.348 162.400	2.986
814 162.600	2.993 162.600	2.656 162.600	3.379 162.600	3.358 162.600	2.923 162.600	2.652 162.600	3.374 162.600	3.244 162.600	2.887 162.600	2.417 162.600	3.348 162.600	2.984
815 162.800	2.986 162.800	2.640 162.800	3.379 162.800	3.356 162.800	2.915 162.800	2.635 162.800	3.374 162.800	3.243 162.800	2.879 162.800	2.400 162.800	3.347 162.800	2.983
816 163.000	2.979 163.000	2.623 163.000	3.378 163.000	3.354 163.000	2.907 163.000	2.618 163.000	3.373 163.000	3.241 163.000	2.871 163.000	2.384 163.000	3.347 163.000	2.981
817 163.200	2.972 163.200	2.606 163.200	3.377 163.200	3.353 163.200	2.899 163.200	2.600 163.200	3.373 163.200	3.239 163.200	2.863 163.200	2.367 163.200	3.347 163.200	2.979
818 163.400	2.965 163.400	2.589 163.400	3.377 163.400	3.351 163.400	2.892 163.400	2.583 163.400	3.372 163.400	3.237 163.400	2.855 163.400	2.351 163.400	3.346 163.400	2.978
819 163.600	2.958 163.600	2.572 163.600	3.376 163.600	3.349 163.600	2.884 163.600	2.566 163.600	3.372 163.600	3.235 163.600	2.847 163.600	2.334 163.600	3.346 163.600	2.976
820 163.800	2.951 163.800	2.555 163.800	3.375 163.800	3.347 163.800	2.876 163.800	2.548 163.800	3.372 163.800	3.233 163.800	2.840 163.800	2.318 163.800	3.345 163.800	2.975
821 164.000	2.944 164.000	2.538 164.000	3.375 164.000	3.345 164.000	2.868 164.000	2.531 164.000	3.371 164.000	3.231 164.000	2.832 164.000	2.302 164.000	3.345 164.000	2.973
822 164.200	2.937 164.200	2.521 164.200	3.374 164.200	3.343 164.200	2.860 164.200	2.514 164.200	3.371 164.200	3.229 164.200	2.824 164.200	2.286 164.200	3.344 164.200	2.972
823 164.400	2.930 164.400	2.504 164.400	3.374 164.400	3.341 164.400	2.852 164.400	2.496 164.400	3.371 164.400	3.228 164.400	2.816 164.400	2.270 164.400	3.343 164.400	2.970
824 164.600	2.923 164.600	2.487 164.600	3.373 164.600	3.339 164.600	2.844 164.600	2.479 164.600	3.370 164.600	3.226 164.600	2.808 164.600	2.253 164.600	3.343 164.600	2.969
825 164.800	2.916 164.800	2.470 164.800	3.373 164.800	3.338 164.800	2.836 164.800	2.461 164.800	3.370 164.800	3.224 164.800	2.800 164.800	2.237 164.800	3.342 164.800	2.968
826 165.000	2.909 165.000	2.454 165.000	3.372 165.000	3.336 165.000	2.828 165.000	2.444 165.000	3.370 165.000	3.222 165.000	2.792 165.000	2.221 165.000	3.341 165.000	2.966
827 165.200	2.902 165.200	2.437 165.200	3.372 165.200	3.334 165.200	2.820 165.200	2.426 165.200	3.370 165.200	3.221 165.200	2.784 165.200	2.205 165.200	3.341 165.200	2.965
828 165.400	2.895 165.400	2.420 165.400	3.371 165.400	3.332 165.400	2.812 165.400	2.409 165.400	3.369 165.400	3.219 165.400	2.776 165.400	2.188 165.400	3.340 165.400	2.963
829 165.600	2.887 165.600	2.403 165.600	3.371 165.600	3.330 165.600	2.804 165.600	2.391 165.600	3.368 165.600	3.217 165.600	2.768 165.600	2.171 165.600	3.339 165.600	2.961
830 165.800	2.880 165.800	2.387 165.800	3.370 165.800	3.328 165.800	2.796 165.800	2.374 165.800	3.368 165.800	3.216 165.800	2.760 165.800	2.155 165.800	3.338 165.800	2.960
831 166.000	2.872 166.000	2.370 166.000	3.370 166.000	3.326 166.000	2.788 166.000	2.356 166.000	3.367 166.000	3.214 166.000	2.751 166.000	2.138 166.000	3.338 166.000	2.958
832 166.200	2.865 166.200	2.354 166.200	3.369 166.200	3.324 166.200	2.780 166.200	2.339 166.200	3.366 166.200	3.213 166.200	2.743 166.200	2.122 166.200	3.337 166.200	2.956
833 166.400	2.857 166.400	2.337 166.400	3.368 166.400	3.322 166.400	2.772 166.400	2.322 166.400	3.365 166.400	3.212 166.400	2.735 166.400	2.105 166.400	3.336 166.400	2.955
834 166.600	2.850 166.600	2.320 166.600	3.368 166.600	3.320 166.600	2.764 166.600	2.304 166.600	3.365 166.600	3.210 166.600	2.727 166.600	2.089 166.600	3.336 166.600	2.953
835 166.800	2.842 166.800	2.304 166.800	3.367 166.800	3.318 166.800	2.755 166.800	2.287 166.800	3.364 166.800	3.209 166.800	2.719 166.800	2.073 166.800	3.335 166.800	2.951
836 167.000	2.835 167.000	2.287 167.000	3.366 167.000	3.316 167.000	2.747 167.000	2.270 167.000	3.363 167.000	3.208 167.000	2.711 167.000	2.057 167.000	3.334 167.000	2.950
837 167.200	2.828 167.200	2.270 167.200	3.366 167.200	3.314 167.200	2.739 167.200	2.252 167.200	3.363 167.200	3.206 167.200	2.703 167.200	2.040 167.200	3.334 167.200	2.948
838 167.400	2.821 167.400	2.254 167.400	3.365 167.400	3.313 167.400	2.731 167.400	2.235 167.400	3.362 167.400	3.204 167.400	2.694 167.400	2.024 167.400	3.333 167.400	2.946
839 167.600	2.814 167.600	2.237 167.600	3.365 167.600	3.311 167.600	2.722 167.600	2.218 167.600	3.362 167.600	3.203 167.600	2.686 167.600	2.008 167.600	3.333 167.600	2.945
840 167.800	2.807 167.800	2.221 167.800	3.364 167.800	3.309 167.800	2.714 167.800	2.201 167.800	3.361 167.800	3.201 167.800	2.678 167.800	1.993 167.800	3.332 167.800	2.943
841 168.000	2.800 168.000	2.205 168.000	3.364 168.000	3.308 168.000	2.705 168.000	2.184 168.000	3.361 168.000	3.200 168.000	2.670 168.000	1.977 168.000	3.332 168.000	2.942
842 168.200	2.793 168.200	2.188 168.200	3.364 168.200	3.306 168.200	2.697 168.200	2.168 168.200	3.360 168.200	3.198 168.200	2.662 168.200	1.961 168.200	3.331 168.200	2.941
843 168.400	2.785 168.400	2.172 168.400	3.363 168.400	3.304 168.400	2.689 168.400	2.151 168.400	3.360 168.400	3.196 168.400	2.654 168.400	1.946 168.400	3.331 168.400	2.939
844 168.600	2.778 168.600	2.156 168.600	3.363 168.600	3.303 168.600	2.680 168.600	2.134 168.600	3.359 168.600	3.194 168.600	2.645 168.600	1.930 168.600	3.330 168.600	2.938
845 168.800	2.771 168.800	2.140 168.800	3.363 168.800	3.301 168.800	2.672 168.800	2.117 168.800	3.359 168.800	3.192 168.800	2.637 168.800	1.915 168.800	3.330 168.800	2.936
846 169.000	2.763 169.000	2.123 169.000	3.363 169.000	3.299 169.000	2.664 169.000	2.100 169.000	3.358 169.000	3.190 169.000	2.629 169.000	1.899 169.000	3.329 169.000	2.934
847 169.200	2.756 169.200	2.107 169.200	3.363 169.200	3.298 169.200	2.656 169.200	2.083 169.200	3.358 169.200	3.189 169.200	2.620 169.200	1.883 169.200	3.329 169.200	2.933
848 169.400	2.748 169.400	2.091 169.400	3.363 169.400	3.296 169.400	2.647 169.400	2.066 169.400	3.357 169.400	3.187 169.400	2.612 169.400	1.867 169.400	3.329 169.400	2.931
849 169.600	2.740 169.600	2.074 169.600	3.362 169.600	3.294 169.600	2.639 169.600	2.049 169.600	3.357 169.600	3.185 169.600	2.603 169.600	1.851 169.600	3.328 169.600	2.930
850 169.800	2.732 169.800	2.058 169.800	3.362 169.800	3.292 169.800	2.631 169.800	2.032 169.800	3.356 169.800	3.183 169.800	2.594 169.800	1.835 169.800	3.328 169.800	2.929
851 170.000	2.724 170.000	2.042 170.000	3.361 170.000	3.290 170.000	2.623 170.000	2.015 170.000	3.356 170.000	3.182 170.000	2.586 170.000	1.820 170.000	3.327 170.000	2.927
852 170.200	2.716 170.200	2.027 170.200	3.361 170.200	3.288 170.200	2.615 170.200	1.999 170.200	3.355 170.200	3.180 170.200	2.578 170.200	1.804 170.200	3.327 170.200	2.926
853 170.400	2.708 170.400	2.011 170.400	3.360 170.400	3.286 170.400	2.606 170.400	1.982 170.400	3.355 170.400	3.178 170.400	2.569 170.400	1.789 170.400	3.326 170.400	2.924
854 170.600	2.700 170.600	1.995 170.600	3.359 170.600	3.285 170.600	2.598 170.600	1.966 170.600	3.354 170.600	3.177 170.600	2.561 170.600	1.774 170.600	3.325 170.600	2.922
855 170.800	2.693 170.800	1.980 170.800	3.359 170.800	3.283 170.800	2.590 170.800	1.950 170.800	3.354 170.800	3.176 170.800	2.552 170.800	1.759 170.800	3.325 170.800	2.921
856 171.000	2.685 171.000	1.964 171.000	3.358 171.000	3.281 171.000	2.581 171.000	1.933 171.000	3.354 171.000	3.174 171.000	2.544 171.000	1.743 171.000	3.324 171.000	2.919
857 171.200	2.678 171.200	1.948 171.200	3.357 171.200	3.279 171.200	2.573 171.200	1.917 171.200	3.353 171.200	3.172 171.200	2.536 171.200	1.728 171.200	3.323 171.200	2.917
858 171.400	2.670 171.400	1.933 171.400	3.357 171.400	3.278 171.400	2.564 171.400	1.901 171.400	3.353 171.400	3.171 171.400	2.528 171.400	1.714 171.400	3.322 171.400	2.916
859 171.600	2.663 171.600	1.917 171.600	3.356 171.600	3.275 171.600	2.556 171.600	1.885 171.600	3.353 171.600	3.170 171.600	2.519 171.600	1.699 171.600	3.322 171.600	2.915
860 171.800	2.656 171.800	1.901 171.800	3.356 171.800	3.273 171.800	2.547 171.800	1.870 171.800	3.352 171.800	3.168 171.800	2.511 171.800	1.684 171.800	3.321 171.800	2.914
861 172.000	2.648 172.000	1.886 172.000	3.355 172.000	3.271 172.000	2.539 172.000	1.854 172.000	3.352 172.000	3.167 172.000	2.502 172.000	1.669 172.000	3.320 172.000	2.912
862 172.200	2.641 172.200	1.870 172.200	3.355 172.200	3.269 172.200	2.531 172.200	1.838 172.200	3.351 172.200	3.165 172.200	2.494 172.200	1.654 172.200	3.320 172.200	2.911
863 172.400	2.633 172.400	1.855 172.400	3.354 172.400	3.266 172.400	2.522 172.400	1.823 172.400	3.350 172.400	3.164 172.400	2.485 172.400	1.640 172.400	3.320 172.400	2.910
864 172.600	2.625 172.600	1.839 172.600	3.354 172.600	3.264 172.600	2.514 172.600	1.807 172.600	3.350 172.600	3.162 172.600	2.477 172.600	1.625 172.600	3.319 172.600	2.908
865 172.800	2.618 172.800	1.824 172.800	3.353 172.800	3.262 172.800	2.505 172.800	1.792 172.800	3.349 172.800	3.160 172.800	2.468 172.800	1.610 172.800	3.319 172.800	2.907
866 173.000	2.610 173.000	1.809 173.000	3.353 173.000	3.260 173.000	2.497 173.000	1.776 173.000	3.349 173.000	3.159 173.000	2.460 173.000	1.595 173.000	3.319 173.000	2.906
867 173.200	2.602 173.200	1.794 173.200	3.352 173.200	3.258 173.200	2.488 173.200	1.761 173.200	3.349 173.200	3.157 173.200	2.451 173.200	1.580 173.200	3.319 173.200	2.904
868 173.400	2.595 173.400	1.779 173.400	3.351 173.400	3.257 173.400	2.479 173.400	1.745 173.400	3.348 173.400	3.155 173.400	2.443 173.400	1.565 173.400	3.318 173.400	2.903
869 173.600	2.587 173.600	1.764 173.600	3.351 173.600	3.255 173.600	2.471 173.600	1.730 173.600	3.348 173.600	3.154 173.600	2.434 173.600	1.551 173.600	3.318 173.600	2.902
870 173.800	2.579 173.800	1.749 173.800	3.350 173.800	3.253 173.800	2.462 173.800	1.715 173.800	3.348 173.800	3.152 173.800	2.425 173.800	1.537 173.800	3.318 173.800	2.900
871 174.000	2.572 174.000	1.735 174.000	3.350 174.000	3.252 174.000	2.454 174.000	1.699 174.000	3.347 174.000	3.150 174.000	2.417 174.000	1.523 174.000	3.317 174.000	2.899
872 174.200	2.564 174.200	1.720 174.200	3.349 174.200	3.250 174.200	2.446 174.200	1.684 174.200	3.347 174.200	3.149 174.200	2.409 174.200	1.509 174.200	3.317 174.200	2.897
873 174.400	2.557 174.400	1.706 174.400	3.348 174.400	3.249 174.400	2.437 174.400	1.669 174.400	3.346 174.400	3.147 174.400	2.400 174.400	1.495 174.400	3.317 174.400	2.895
874 174.600	2.549 174.600	1.692 174.600	3.348 174.600	3.248 174.600	2.429 174.600	1.654 174.600	3.346 174.600	3.146 174.600	2.392 174.600	1.482 174.600	3.316 174.600	2.894
875 174.800	2.542 174.800	1.678 174.800	3.347 174.800	3.247 174.800	2.421 174.800	1.639 174.800	3.345 174.800	3.144 174.800	2.384 174.800	1.468 174.800	3.316 174.800	2.892
876 175.000	2.535 175.000	1.663 175.000	3.347 175.000	3.245 175.000	2.412 175.000	1.624 175.000	3.345 175.000	3.142 175.000	2.376 175.000	1.454 175.000	3.316 175.000	2.891
877 175.200	2.527 175.200	1.649 175.200	3.346 175.200	3.244 175.200	2.404 175.200	1.609 175.200	3.344 175.200	3.141 175.200	2.367 175.200	1.441 175.200	3.315 175.200	2.889
878 175.400	2.520 175.400	1.634 175.400	3.346 175.400	3.242 175.400	2.396 175.400	1.595 175.400	3.344 175.400	3.139 175.400	2.359 175.400	1.428 175.400	3.314 175.400	2.888
879 175.600	2.512 175.600	1.620 175.600	3.345 175.600	3.240 175.600	2.387 175.600	1.580 175.600	3.343 175.600	3.138 175.600	2.351 175.600	1.415 175.600	3.314 175.600	2.887
880 175.800	2.504 175.800	1.606 175.800	3.345 175.800	3.239 175.800	2.379 175.800	1.565 175.800	3.343 175.800	3.136 175.800	2.343 175.800	1.402 175.800	3.313 175.800	2.885
881 176.000	2.497 176.000	1.591 176.000	3.344 176.000	3.237 176.000	2.371 176.000	1.551 176.000	3.342 176.000	3.134 176.000	2.335 176.000	1.388 176.000	3.313 176.000	2.884
882 176.200	2.489 176.200	1.577 176.200	3.344 176.200	3.235 176.200	2.362 176.200	1.536 176.200	3.341 176.200	3.133 176.200	2.327 176.200	1.375 176.200	3.313 176.200	2.883
883 176.400	2.481 176.400	1.563 176.400	3.343 176.400	3.233 176.400	2.354 176.400	1.522 176.400	3.341 176.400	3.131 176.400	2.318 176.400	1.362 176.400	3.312 176.400	2.881
884 176.600	2.474 176.600	1.549 176.600	3.343 176.600	3.231 176.600	2.345 176.600	1.508 176.600	3.340 176.600	3.129 176.600	2.310 176.600	1.349 176.600	3.312 176.600	2.880
885 176.800	2.466 176.800	1.535 176.800	3.342 176.800	3.230 176.800	2.337 176.800	1.494 176.800	3.340 176.800	3.127 176.800	2.302 176.800	1.336 176.800	3.311 176.800	2.879
886 177.000	2.459 177.000	1.522 177.000	3.342 177.000	3.228 177.000	2.329 177.000	1.480 177.000	3.340 177.000	3.126 177.000	2.294 177.000	1.323 177.000	3.310 177.000	2.878
887 177.200	2.451 177.200	1.508 177.200	3.341 177.200	3.226 177.200	2.320 177.200	1.466 177.200	3.340 177.200	3.124 177.200	2.285 177.200	1.310 177.200	3.310 177.200	2.876
888 177.400	2.443 177.400	1.495 177.400	3.341 177.400	3.224 177.400	2.312 177.400	1.453 177.400	3.339 177.400	3.123 177.400	2.277 177.400	1.297 177.400	3.309 177.400	2.875
889 177.600	2.435 177.600	1.481 177.600	3.341 177.600	3.222 177.600	2.303 177.600	1.440 177.600	3.339 177.600	3.121 177.600	2.268 177.600	1.285 177.600	3.309 177.600	2.874
890 177.800	2.428 177.800	1.468 177.800	3.340 177.800	3.220 177.800	2.295 177.800	1.426 177.800	3.339 177.800	3.120 177.800	2.260 177.800	1.272 177.800	3.308 177.800	2.872
891 178.000	2.420 178.000	1.456 178.000	3.340 178.000	3.218 178.000	2.287 178.000	1.413 178.000	3.339 178.000	3.118 178.000	2.252 178.000	1.260 178.000	3.308 178.000	2.871
892 178.200	2.413 178.200	1.443 178.200	3.340 178.200	3.216 178.200	2.278 178.200	1.400 178.200	3.339 178.200	3.117 178.200	2.243 178.200	1.248 178.200	3.307 178.200	2.869
893 178.400	2.405 178.400	1.431 178.400	3.339 178.400	3.214 178.400	2.270 178.400	1.387 178.400	3.338 178.400	3.115 178.400	2.235 178.400	1.236 178.400	3.307 178.400	2.868
894 178.600	2.398 178.600	1.418 178.600	3.339 178.600	3.212 178.600	2.261 178.600	1.375 178.600	3.338 178.600	3.114 178.600	2.226 178.600	1.224 178.600	3.307 178.600	2.866
895 178.800	2.390 178.800	1.405 178.800	3.339 178.800	3.211 178.800	2.253 178.800	1.362 178.800	3.337 178.800	3.112 178.800	2.218 178.800	1.212 178.800	3.306 178.800	2.865
896 179.000	2.382 179.000	1.393 179.000	3.338 179.000	3.209 179.000	2.245 179.000	1.349 179.000	3.337 179.000	3.110 179.000	2.209 179.000	1.200 179.000	3.306 179.000	2.864
897 179.200	2.374 179.200	1.381 179.200	3.338 179.200	3.207 179.200	2.236 179.200	1.337 179.200	3.336 179.200	3.109 179.200	2.201 179.200	1.188 179.200	3.306 179.200	2.862
898 179.400	2.367 179.400	1.368 179.400	3.337 179.400	3.206 179.400	2.228 179.400	1.324 179.400	3.336 179.400	3.107 179.400	2.192 179.400	1.177 179.400	3.305 179.400	2.861
899 179.600	2.359 179.600	1.356 179.600	3.337 179.600	3.204 179.600	2.219 179.600	1.311 179.600	3.335 179.600	3.106 179.600	2.184 179.600	1.165 179.600	3.305 179.600	2.859
900 179.800	2.351 179.800	1.344 179.800	3.336 179.800	3.203 179.800	2.211 179.800	1.299 179.800	3.335 179.800	3.104 179.800	2.176 179.800	1.154 179.800	3.305 179.800	2.858
901 180.000	2.344 180.000	1.332 180.000	3.336 180.000	3.201 180.000	2.202 180.000	1.286 180.000	3.334 180.000	3.103 180.000	2.167 180.000	1.143 180.000	3.304 180.000	2.857
902 180.200	2.336 180.200	1.320 180.200	3.335 180.200	3.200 180.200	2.194 180.200	1.274 180.200	3.334 180.200	3.101 180.200	2.159 180.200	1.132 180.200	3.304 180.200	2.855
903 180.400	2.329 180.400	1.308 180.400	3.335 180.400	3.198 180.400	2.186 180.400	1.261 180.400	3.333 180.400	3.099 180.400	2.151 180.400	1.121 180.400	3.304 180.400	2.853
904 180.600	2.321 180.600	1.296 180.600	3.334 180.600	3.196 180.600	2.178 180.600	1.249 180.600	3.333 180.600	3.098 180.600	2.143 180.600	1.110 180.600	3.303 180.600	2.852
905 180.800	2.314 180.800	1.284 180.800	3.334 180.800	3.195 180.800	2.170 180.800	1.237 180.800	3.332 180.800	3.096 180.800	2.135 180.800	1.099 180.800	3.302 180.800	2.850
906 181.000	2.306 181.000	1.273 181.000	3.334 181.000	3.193 181.000	2.161 181.000	1.225 181.000	3.332 181.000	3.094 181.000	2.127 181.000	1.088 181.000	3.302 181.000	2.849
907 181.200	2.299 181.200	1.261 181.200	3.333 181.200	3.191 181.200	2.153 181.200	1.213 181.200	3.332 181.200	3.093 181.200	2.119 181.200	1.077 181.200	3.301 181.200	2.847
908 181.400	2.291 181.400	1.250 181.400	3.333 181.400	3.190 181.400	2.145 181.400	1.202 181.400	3.331 181.400	3.092 181.400	2.111 181.400	1.067 181.400	3.301 181.400	2.846
909 181.600	2.284 181.600	1.238 181.600	3.333 181.600	3.188 181.600	2.137 181.600	1.190 181.600	3.331 181.600	3.090 181.600	2.103 181.600	1.056 181.600	3.300 181.600	2.845
910 181.800	2.276 181.800	1.227 181.800	3.332 181.800	3.186 181.800	2.129 181.800	1.178 181.800	3.330 181.800	3.089 181.800	2.095 181.800	1.046 181.800	3.300 181.800	2.843
911 182.000	2.269 182.000	1.216 182.000	3.332 182.000	3.184 182.000	2.122 182.000	1.167 182.000	3.330 182.000	3.087 182.000	2.087 182.000	1.036 182.000	3.299 182.000	2.842
912 182.200	2.262 182.200	1.205 182.200	3.332 182.200	3.183 182.200	2.114 182.200	1.156 182.200	3.329 182.200	3.085 182.200	2.079 182.200	1.025 182.200	3.299 182.200	2.840
913 182.400	2.254 182.400	1.194 182.400	3.331 182.400	3.181 182.400	2.105 182.400	1.145 182.400	3.329 182.400	3.083 182.400	2.071 182.400	1.015 182.400	3.298 182.400	2.839
914 182.600	2.247 182.600	1.183 182.600	3.331 182.600	3.179 182.600	2.097 182.600	1.134 182.600	3.328 182.600	3.082 182.600	2.063 182.600	1.005 182.600	3.298 182.600	2.838
915 182.800	2.240 182.800	1.172 182.800	3.330 182.800	3.178 182.800	2.089 182.800	1.123 182.800	3.328 182.800	3.080 182.800	2.055 182.800	0.995 182.800	3.297 182.800	2.837
916 183.000	2.232 183.000	1.161 183.000	3.330 183.000	3.176 183.000	2.081 183.000	1.112 183.000	3.327 183.000	3.078 183.000	2.047 183.000	0.985 183.000	3.297 183.000	2.835
917 183.200	2.225 183.200	1.150 183.200	3.329 183.200	3.174 183.200	2.073 183.200	1.102 183.200	3.327 183.200	3.076 183.200	2.039 183.200	0.976 183.200	3.296 183.200	2.834
918 183.400	2.217 183.400	1.140 183.400	3.329 183.400	3.173 183.400	2.065 183.400	1.091 183.400	3.326 183.400	3.074 183.400	2.031 183.400	0.966 183.400	3.296 183.400	2.833
919 183.600	2.210 183.600	1.129 183.600	3.328 183.600	3.171 183.600	2.057 183.600	1.081 183.600	3.326 183.600	3.073 183.600	2.023 183.600	0.956 183.600	3.295 183.600	2.831
920 183.800	2.202 183.800	1.118 183.800	3.328 183.800	3.170 183.800	2.049 183.800	1.070 183.800	3.326 183.800	3.071 183.800	2.015 183.800	0.946 183.800	3.295 183.800	2.830
921 184.000	2.195 184.000	1.108 184.000	3.327 184.000	3.168 184.000	2.041 184.000	1.060 184.000	3.325 184.000	3.069 184.000	2.007 184.000	0.936 184.000	3.295 184.000	2.829
922 184.200	2.187 184.200	1.097 184.200	3.327 184.200	3.167 184.200	2.033 184.200	1.050 184.200	3.325 184.200	3.068 184.200	1.999 184.200	0.927 184.200	3.294 184.200	2.827
923 184.400	2.180 184.400	1.087 184.400	3.326 184.400	3.165 184.400	2.025 184.400	1.040 184.400	3.324 184.400	3.066 184.400	1.992 184.400	0.917 184.400	3.294 184.400	2.825
924 184.600	2.172 184.600	1.077 184.600	3.326 184.600	3.164 184.600	2.018 184.600	1.029 184.600	3.324 184.600	3.065 184.600	1.984 184.600	0.908 184.600	3.294 184.600	2.824
925 184.800	2.165 184.800	1.067 184.800	3.325 184.800	3.162 184.800	2.010 184.800	1.020 184.800	3.324 184.800	3.064 184.800	1.976 184.800	0.899 184.800	3.294 184.800	2.822
926 185.000	2.157 185.000	1.057 185.000	3.325 185.000	3.161 185.000	2.002 185.000	1.010 185.000	3.323 185.000	3.063 185.000	1.968 185.000	0.890 185.000	3.293 185.000	2.821
927 185.200	2.150 185.200	1.047 185.200	3.325 185.200	3.159 185.200	1.994 185.200	1.000 185.200	3.323 185.200	3.062 185.200	1.960 185.200	0.881 185.200	3.293 185.200	2.819
928 185.400	2.142 185.400	1.038 185.400	3.325 185.400	3.158 185.400	1.986 185.400	0.990 185.400	3.322 185.400	3.060 185.400	1.952 185.400	0.872 185.400	3.293 185.400	2.817
929 185.600	2.135 185.600	1.028 185.600	3.325 185.600	3.156 185.600	1.978 185.600	0.981 185.600	3.322 185.600	3.059 185.600	1.944 185.600	0.864 185.600	3.292 185.600	2.816
930 185.800	2.128 185.800	1.019 185.800	3.324 185.800	3.155 185.800	1.971 185.800	0.971 185.800	3.321 185.800	3.058 185.800	1.937 185.800	0.855 185.800	3.292 185.800	2.814
931 186.000	2.122 186.000	1.009 186.000	3.324 186.000	3.153 186.000	1.963 186.000	0.961 186.000	3.321 186.000	3.056 186.000	1.929 186.000	0.846 186.000	3.291 186.000	2.813
932 186.200	2.115 186.200	1.000 186.200	3.324 186.200	3.152 186.200	1.956 186.200	0.952 186.200	3.321 186.200	3.055 186.200	1.921 186.200	0.838 186.200	3.291 186.200	2.811
933 186.400	2.108 186.400	0.991 186.400	3.324 186.400	3.150 186.400	1.948 186.400	0.943 186.400	3.321 186.400	3.053 186.400	1.914 186.400	0.830 186.400	3.290 186.400	2.810
934 186.600	2.101 186.600	0.982 186.600	3.324 186.600	3.148 186.600	1.940 186.600	0.934 186.600	3.320 186.600	3.052 186.600	1.906 186.600	0.822 186.600	3.290 186.600	2.808
935 186.800	2.094 186.800	0.973 186.800	3.323 186.800	3.146 186.800	1.933 186.800	0.925 186.800	3.320 186.800	3.050 186.800	1.899 186.800	0.814 186.800	3.289 186.800	2.806
936 187.000	2.087 187.000	0.965 187.000	3.323 187.000	3.144 187.000	1.925 187.000	0.917 187.000	3.320 187.000	3.049 187.000	1.891 187.000	0.806 187.000	3.288 187.000	2.805
937 187.200	2.080 187.200	0.956 187.200	3.323 187.200	3.143 187.200	1.918 187.200	0.908 187.200	3.319 187.200	3.047 187.200	1.884 187.200	0.798 187.200	3.288 187.200	2.803
938 187.400	2.073 187.400	0.947 187.400	3.322 187.400	3.141 187.400	1.911 187.400	0.900 187.400	3.319 187.400	3.045 187.400	1.876 187.400	0.790 187.400	3.287 187.400	2.802
939 187.600	2.066 187.600	0.939 187.600	3.322 187.600	3.139 187.600	1.904 187.600	0.892 187.600	3.319 187.600	3.044 187.600	1.869 187.600	0.782 187.600	3.286 187.600	2.800
940 187.800	2.059 187.800	0.930 187.800	3.322 187.800	3.138 187.800	1.896 187.800	0.883 187.800	3.318 187.800	3.042 187.800	1.862 187.800	0.775 187.800	3.286 187.800	2.799
941 188.000	2.052 188.000	0.922 188.000	3.321 188.000	3.136 188.000	1.889 188.000	0.875 188.000	3.318 188.000	3.041 188.000	1.854 188.000	0.767 188.000	3.286 188.000	2.797
942 188.200	2.045 188.200	0.914 188.200	3.321 188.200	3.134 188.200	1.882 188.200	0.867 188.200	3.317 188.200	3.040 188.200	1.847 188.200	0.759 188.200	3.285 188.200	2.796
943 188.400	2.038 188.400	0.906 188.400	3.320 188.400	3.132 188.400	1.874 188.400	0.858 188.400	3.317 188.400	3.038 188.400	1.840 188.400	0.752 188.400	3.285 188.400	2.795
944 188.600	2.031 188.600	0.898 188.600	3.320 188.600	3.130 188.600	1.867 188.600	0.850 188.600	3.317 188.600	3.037 188.600	1.833 188.600	0.744 188.600	3.285 188.600	2.794
945 188.800	2.024 188.800	0.890 188.800	3.319 188.800	3.128 188.800	1.859 188.800	0.842 188.800	3.316 188.800	3.035 188.800	1.825 188.800	0.737 188.800	3.284 188.800	2.793
946 189.000	2.017 189.000	0.882 189.000	3.319 189.000	3.126 189.000	1.852 189.000	0.834 189.000	3.316 189.000	3.034 189.000	1.818 189.000	0.729 189.000	3.284 189.000	2.792
947 189.200	2.010 189.200	0.874 189.200	3.318 189.200	3.125 189.200	1.844 189.200	0.826 189.200	3.315 189.200	3.032 189.200	1.811 189.200	0.722 189.200	3.284 189.200	2.791
948 189.400	2.003 189.400	0.866 189.400	3.318 189.400	3.124 189.400	1.837 189.400	0.818 189.400	3.315 189.400	3.030 189.400	1.804 189.400	0.715 189.400	3.284 189.400	2.790
949 189.600	1.996 189.600	0.859 189.600	3.317 189.600	3.122 189.600	1.829 189.600	0.810 189.600	3.315 189.600	3.029 189.600	1.797 189.600	0.707 189.600	3.284 189.600	2.789
950 189.800	1.990 189.800	0.851 189.800	3.317 189.800	3.121 189.800	1.822 189.800	0.802 189.800	3.315 189.800	3.027 189.800	1.790 189.800	0.700 189.800	3.283 189.800	2.788
951 190.000	1.983 190.000	0.843 190.000	3.316 190.000	3.119 190.000	1.815 190.000	0.795 190.000	3.314 190.000	3.026 190.000	1.784 190.000	0.693 190.000	3.283 190.000	2.787
952 190.200	1.976 190.200	0.836 190.200	3.316 190.200	3.118 190.200	1.808 190.200	0.787 190.200	3.314 190.200	3.024 190.200	1.777 190.200	0.686 190.200	3.283 190.200	2.786
953 190.400	1.970 190.400	0.828 190.400	3.315 190.400	3.116 190.400	1.801 190.400	0.780 190.400	3.314 190.400	3.022 190.400	1.770 190.400	0.680 190.400	3.283 190.400	2.785
954 190.600	1.963 190.600	0.821 190.600	3.314 190.600	3.115 190.600	1.794 190.600	0.772 190.600	3.313 190.600	3.021 190.600	1.763 190.600	0.673 190.600	3.283 190.600	2.783
955 190.800	1.956 190.800	0.813 190.800	3.314 190.800	3.114 190.800	1.787 190.800	0.765 190.800	3.313 190.800	3.020 190.800	1.756 190.800	0.667 190.800	3.282 190.800	2.782
956 191.000	1.949 191.000	0.806 191.000	3.313 191.000	3.112 191.000	1.781 191.000	0.758 191.000	3.312 191.000	3.018 191.000	1.749 191.000	0.661 191.000	3.282 191.000	2.780
957 191.200	1.942 191.200	0.798 191.200	3.313 191.200	3.111 191.200	1.774 191.200	0.751 191.200	3.312 191.200	3.016 191.200	1.742 191.200	0.654 191.200	3.281 191.200	2.778
958 191.400	1.935 191.400	0.791 191.400	3.313 191.400	3.110 191.400	1.767 191.400	0.744 191.400	3.312 191.400	3.015 191.400	1.734 191.400	0.648 191.400	3.281 191.400	2.777
959 191.600	1.928 191.600	0.784 191.600	3.313 191.600	3.108 191.600	1.760 191.600	0.737 191.600	3.311 191.600	3.013 191.600	1.727 191.600	0.641 191.600	3.280 191.600	2.775
960 191.800	1.921 191.800	0.777 191.800	3.312 191.800	3.107 191.800	1.753 191.800	0.730 191.800	3.311 191.800	3.012 191.800	1.720 191.800	0.635 191.800	3.280 191.800	2.774
961 192.000	1.915 192.000	0.770 192.000	3.312 192.000	3.105 192.000	1.746 192.000	0.723 192.000	3.310 192.000	3.010 192.000	1.713 192.000	0.629 192.000	3.279 192.000	2.773
962 192.200	1.908 192.200	0.763 192.200	3.312 192.200	3.103 192.200	1.739 192.200	0.716 192.200	3.310 192.200	3.009 192.200	1.706 192.200	0.623 192.200	3.279 192.200	2.772
963 192.400	1.902 192.400	0.756 192.400	3.312 192.400	3.101 192.400	1.732 192.400	0.709 192.400	3.309 192.400	3.007 192.400	1.699 192.400	0.617 192.400	3.279 192.400	2.770
964 192.600	1.895 192.600	0.749 192.600	3.311 192.600	3.100 192.600	1.726 192.600	0.703 192.600	3.309 192.600	3.006 192.600	1.693 192.600	0.611 192.600	3.278 192.600	2.769
965 192.800	1.889 192.800	0.743 192.800	3.311 192.800	3.098 192.800	1.719 192.800	0.697 192.800	3.308 192.800	3.004 192.800	1.686 192.800	0.605 192.800	3.278 192.800	2.768
966 193.000	1.883 193.000	0.736 193.000	3.310 193.000	3.096 193.000	1.712 193.000	0.690 193.000	3.308 193.000	3.003 193.000	1.679 193.000	0.600 193.000	3.278 193.000	2.766
967 193.200	1.876 193.200	0.729 193.200	3.310 193.200	3.095 193.200	1.705 193.200	0.684 193.200	3.308 193.200	3.002 193.200	1.673 193.200	0.594 193.200	3.278 193.200	2.765
968 193.400	1.870 193.400	0.723 193.400	3.309 193.400	3.093 193.400	1.698 193.400	0.677 193.400	3.307 193.400	3.000 193.400	1.667 193.400	0.588 193.400	3.277 193.400	2.764
969 193.600	1.864 193.600	0.716 193.600	3.309 193.600	3.091 193.600	1.691 193.600	0.670 193.600	3.307 193.600	2.999 193.600	1.660 193.600	0.582 193.600	3.277 193.600	2.762
970 193.800	1.858 193.800	0.710 193.800	3.309 193.800	3.089 193.800	1.685 193.800	0.664 193.800	3.307 193.800	2.998 193.800	1.654 193.800	0.577 193.800	3.277 193.800	2.761
971 194.000	1.851 194.000	0.704 194.000	3.309 194.000	3.088 194.000	1.678 194.000	0.658 194.000	3.307 194.000	2.997 194.000	1.647 194.000	0.571 194.000	3.276 194.000	2.759
972 194.200	1.845 194.200	0.697 194.200	3.308 194.200	3.086 194.200	1.672 194.200	0.651 194.200	3.307 194.200	2.995 194.200	1.641 194.200	0.566 194.200	3.276 194.200	2.758
973 194.400	1.838 194.400	0.691 194.400	3.308 194.400	3.084 194.400	1.666 194.400	0.645 194.400	3.306 194.400	2.994 194.400	1.635 194.400	0.561 194.400	3.276 194.400	2.756
974 194.600	1.832 194.600	0.685 194.600	3.308 194.600	3.083 194.600	1.659 194.600	0.640 194.600	3.306 194.600	2.993 194.600	1.628 194.600	0.556 194.600	3.275 194.600	2.755
975 194.800	1.825 194.800	0.679 194.800	3.308 194.800	3.082 194.800	1.653 194.800	0.634 194.800	3.306 194.800	2.991 194.800	1.622 194.800	0.551 194.800	3.275 194.800	2.753
976 195.000	1.819 195.000	0.674 195.000	3.307 195.000	3.080 195.000	1.647 195.000	0.628 195.000	3.306 195.000	2.989 195.000	1.615 195.000	0.546 195.000	3.274 195.000	2.752
977 195.200	1.813 195.200	0.668 195.200	3.307 195.200	3.079 195.200	1.641 195.200	0.622 195.200	3.305 195.200	2.988 195.200	1.609 195.200	0.541 195.200	3.274 195.200	2.750
978 195.400	1.806 195.400	0.663 195.400	3.307 195.400	3.077 195.400	1.635 195.400	0.616 195.400	3.305 195.400	2.986 195.400	1.603 195.400	0.536 195.400	3.273 195.400	2.749
979 195.600	1.800 195.600	0.658 195.600	3.307 195.600	3.076 195.600	1.629 195.600	0.611 195.600	3.305 195.600	2.984 195.600	1.596 195.600	0.532 195.600	3.273 195.600	2.748
980 195.800	1.793 195.800	0.652 195.800	3.307 195.800	3.074 195.800	1.623 195.800	0.605 195.800	3.304 195.800	2.983 195.800	1.590 195.800	0.527 195.800	3.272 195.800	2.747
981 196.000	1.787 196.000	0.647 196.000	3.306 196.000	3.073 196.000	1.617 196.000	0.600 196.000	3.304 196.000	2.981 196.000	1.584 196.000	0.522 196.000	3.271 196.000	2.746
982 196.200	1.780 196.200	0.642 196.200	3.306 196.200	3.071 196.200	1.611 196.200	0.595 196.200	3.303 196.200	2.980 196.200	1.578 196.200	0.518 196.200	3.271 196.200	2.745
983 196.400	1.774 196.400	0.637 196.400	3.306 196.400	3.070 196.400	1.605 196.400	0.590 196.400	3.303 196.400	2.978 196.400	1.572 196.400	0.513 196.400	3.270 196.400	2.744
984 196.600	1.768 196.600	0.632 196.600	3.305 196.600	3.068 196.600	1.599 196.600	0.585 196.600	3.302 196.600	2.976 196.600	1.566 196.600	0.509 196.600	3.270 196.600	2.743
985 196.800	1.762 196.800	0.626 196.800	3.305 196.800	3.067 196.800	1.593 196.800	0.581 196.800	3.302 196.800	2.975 196.800	1.560 196.800	0.504 196.800	3.270 196.800	2.741
986 197.000	1.756 197.000	0.621 197.000	3.305 197.000	3.065 197.000	1.587 197.000	0.576 197.000	3.302 197.000	2.973 197.000	1.554 197.000	0.500 197.000	3.269 197.000	2.740
987 197.200	1.750 197.200	0.616 197.200	3.304 197.200	3.064 197.200	1.580 197.200	0.571 197.200	3.301 197.200	2.972 197.200	1.548 197.200	0.495 197.200	3.269 197.200	2.739
988 197.400	1.744 197.400	0.610 197.400	3.304 197.400	3.062 197.400	1.574 197.400	0.566 197.400	3.301 197.400	2.971 197.400	1.542 197.400	0.490 197.400	3.269 197.400	2.737
989 197.600	1.738 197.600	0.605 197.600	3.304 197.600	3.060 197.600	1.568 197.600	0.561 197.600	3.300 197.600	2.969 197.600	1.536 197.600	0.486 197.600	3.269 197.600	2.736
990 197.800	1.732 197.800	0.600 197.800	3.303 197.800	3.059 197.800	1.562 197.800	0.557 197.800	3.300 197.800	2.968 197.800	1.530 197.800	0.481 197.800	3.269 197.800	2.735
991 198.000	1.726 198.000	0.595 198.000	3.303 198.000	3.057 198.000	1.556 198.000	0.552 198.000	3.300 198.000	2.966 198.000	1.524 198.000	0.477 198.000	3.268 198.000	2.733
992 198.200	1.720 198.200	0.590 198.200	3.303 198.200	3.056 198.200	1.550 198.200	0.547 198.200	3.299 198.200	2.965 198.200	1.518 198.200	0.472 198.200	3.268 198.200	2.732
993 198.400	1.715 198.400	0.585 198.400	3.302 198.400	3.054 198.400	1.544 198.400	0.543 198.400	3.299 198.400	2.964 198.400	1.513 198.400	0.468 198.400	3.268 198.400	2.730
994 198.600	1.709 198.600	0.580 198.600	3.302 198.600	3.053 198.600	1.538 198.600	0.538 198.600	3.298 198.600	2.962 198.600	1.507 198.600	0.464 198.600	3.268 198.600	2.728
995 198.800	1.703 198.800	0.576 198.800	3.301 198.800	3.051 198.800	1.533 198.800	0.533 198.800	3.298 198.800	2.961 198.800	1.501 198.800	0.460 198.800	3.268 198.800	2.726
996 199.000	1.698 199.000	0.571 199.000	3.301 199.000	3.050 199.000	1.527 199.000	0.529 199.000	3.297 199.000	2.960 199.000	1.495 199.000	0.455 199.000	3.267 199.000	2.725
997 199.200	1.692 199.200	0.567 199.200	3.300 199.200	3.048 199.200	1.521 199.200	0.524 199.200	3.297 199.200	2.958 199.200	1.489 199.200	0.451 199.200	3.267 199.200	2.723
998 199.400	1.686 199.400	0.562 199.400	3.300 199.400	3.046 199.400	1.516 199.400	0.520 199.400	3.297 199.400	2.957 199.400	1.484 199.400	0.447 199.400	3.267 199.400	2.722
999 199.600	1.681 199.600	0.558 199.600	3.299 199.600	3.044 199.600	1.510 199.600	0.515 199.600	3.296 199.600	2.955 199.600	1.478 199.600	0.443 199.600	3.266 199.600	2.721
1000 199.800	1.675 199.800	0.554 199.800	3.299 199.800	3.043 199.800	1.505 199.800	0.511 199.800	3.296 199.800	2.954 199.800	1.473 199.800	0.440 199.800	3.266 199.800	2.720
1001 200.000	1.669 200.000	0.549 200.000	3.299 200.000	3.041 200.000	1.499 200.000	0.507 200.000	3.296 200.000	2.952 200.000	1.467 200.000	0.436 200.000	3.265 200.000	2.718
1002 200.200	1.664 200.200	0.545 200.200	3.299 200.200	3.039 200.200	1.494 200.200	0.502 200.200	3.295 200.200	2.951 200.200	1.462 200.200	0.432 200.200	3.265 200.200	2.717
1003 200.400	1.658 200.400	0.541 200.400	3.298 200.400	3.038 200.400	1.489 200.400	0.498 200.400	3.295 200.400	2.949 200.400	1.456 200.400	0.429 200.400	3.264 200.400	2.716
1004 200.600	1.653 200.600	0.536 200.600	3.298 200.600	3.036 200.600	1.483 200.600	0.494 200.600	3.295 200.600	2.948 200.600	1.451 200.600	0.425 200.600	3.264 200.600	2.715
1005 200.800	1.647 200.800	0.532 200.800	3.298 200.800	3.035 200.800	1.478 200.800	0.490 200.800	3.294 200.800	2.946 200.800	1.445 200.800	0.421 200.800	3.263 200.800	2.714
1006 201.000	1.642 201.000	0.528 201.000	3.298 201.000	3.033 201.000	1.472 201.000	0.486 201.000	3.294 201.000	2.944 201.000	1.440 201.000	0.418 201.000	3.262 201.000	2.713
1007 201.200	1.636 201.200	0.524 201.200	3.298 201.200	3.032 201.200	1.467 201.200	0.482 201.200	3.294 201.200	2.943 201.200	1.435 201.200	0.414 201.200	3.262 201.200	2.711
1008 201.400	1.631 201.400	0.519 201.400	3.298 201.400	3.030 201.400	1.462 201.400	0.478 201.400	3.294 201.400	2.941 201.400	1.429 201.400	0.410 201.400	3.261 201.400	2.710
1009 201.600	1.625 201.600	0.515 201.600	3.298 201.600	3.029 201.600	1.456 201.600	0.474 201.600	3.294 201.600	2.939 201.600	1.424 201.600	0.406 201.600	3.261 201.600	2.709
1010 201.800	1.620 201.800	0.512 201.800	3.297 201.800	3.027 201.800	1.451 201.800	0.470 201.800	3.294 201.800	2.938 201.800	1.419 201.800	0.403 201.800	3.261 201.800	2.708
1011 202.000	1.614 202.000	0.508 202.000	3.297 202.000	3.026 202.000	1.446 202.000	0.466 202.000	3.294 202.000	2.936 202.000	1.414 202.000	0.400 202.000	3.260 202.000	2.706
1012 202.200	1.609 202.200	0.504 202.200	3.297 202.200	3.025 202.200	1.441 202.200	0.463 202.200	3.293 202.200	2.935 202.200	1.409 202.200	0.396 202.200	3.260 202.200	2.705
1013 202.400	1.604 202.400	0.500 202.400	3.296 202.400	3.024 202.400	1.435 202.400	0.459 202.400	3.293 202.400	2.934 202.400	1.404 202.400	0.393 202.400	3.260 202.400	2.703
1014 202.600	1.598 202.600	0.497 202.600	3.296 202.600	3.022 202.600	1.430 202.600	0.456 202.600	3.293 202.600	2.932 202.600	1.399 202.600	0.389 202.600	3.260 202.600	2.702
1015 202.800	1.593 202.800	0.493 202.800	3.295 202.800	3.021 202.800	1.425 202.800	0.452 202.800	3.293 202.800	2.931 202.800	1.394 202.800	0.386 202.800	3.260 202.800	2.700
1016 203.000	1.588 203.000	0.489 203.000	3.295 203.000	3.020 203.000	1.420 203.000	0.449 203.000	3.292 203.000	2.930 203.000	1.389 203.000	0.383 203.000	3.260 203.000	2.699
1017 203.200	1.582 203.200	0.486 203.200	3.294 203.200	3.018 203.200	1.415 203.200	0.445 203.200	3.292 203.200	2.929 203.200	1.384 203.200	0.380 203.200	3.259 203.200	2.697
1018 203.400	1.577 203.400	0.482 203.400	3.294 203.400	3.017 203.400	1.410 203.400	0.442 203.400	3.292 203.400	2.928 203.400	1.379 203.400	0.377 203.400	3.259 203.400	2.696
1019 203.600	1.572 203.600	0.479 203.600	3.293 203.600	3.015 203.600	1.405 203.600	0.438 203.600	3.292 203.600	2.926 203.600	1.375 203.600	0.374 203.600	3.259 203.600	2.695
1020 203.800	1.566 203.800	0.475 203.800	3.292 203.800	3.013 203.800	1.400 203.800	0.435 203.800	3.291 203.800	2.925 203.800	1.370 203.800	0.371 203.800	3.259 203.800	2.693
1021 204.000	1.561 204.000	0.472 204.000	3.292 204.000	3.012 204.000	1.395 204.000	0.432 204.000	3.291 204.000	2.923 204.000	1.365 204.000	0.368 204.000	3.258 204.000	2.692
1022 204.200	1.556 204.200	0.469 204.200	3.291 204.200	3.010 204.200	1.391 204.200	0.428 204.200	3.290 204.200	2.922 204.200	1.360 204.200	0.365 204.200	3.258 204.200	2.691
1023 204.400	1.552 204.400	0.465 204.400	3.291 204.400	3.009 204.400	1.386 204.400	0.425 204.400	3.290 204.400	2.920 204.400	1.355 204.400	0.362 204.400	3.257 204.400	2.690
1024 204.600	1.547 204.600	0.462 204.600	3.291 204.600	3.007 204.600	1.381 204.600	0.422 204.600	3.289 204.600	2.919 204.600	1.350 204.600	0.358 204.600	3.257 204.600	2.688
1025 204.800	1.542 204.800	0.459 204.800	3.290 204.800	3.006 204.800	1.376 204.800	0.419 204.800	3.289 204.800	2.918 204.800	1.345 204.800	0.355 204.800	3.256 204.800	2.687
1026 205.000	1.538 205.000	0.456 205.000	3.290 205.000	3.004 205.000	1.372 205.000	0.416 205.000	3.288 205.000	2.916 205.000	1.341 205.000	0.353 205.000	3.256 205.000	2.686
1027 205.200	1.533 205.200	0.452 205.200	3.290 205.200	3.003 205.200	1.367 205.200	0.413 205.200	3.288 205.200	2.915 205.200	1.336 205.200	0.350 205.200	3.256 205.200	2.685
1028 205.400	1.528 205.400	0.449 205.400	3.290 205.400	3.001 205.400	1.362 205.400	0.410 205.400	3.287 205.400	2.913 205.400	1.331 205.400	0.347 205.400	3.255 205.400	2.684
1029 205.600	1.523 205.600	0.446 205.600	3.289 205.600	3.000 205.600	1.357 205.600	0.407 205.600	3.287 205.600	2.911 205.600	1.326 205.600	0.345 205.600	3.255 205.600	2.683
1030 205.800	1.518 205.800	0.443 205.800	3.289 205.800	2.998 205.800	1.353 205.800	0.404 205.800	3.287 205.800	2.910 205.800	1.322 205.800	0.342 205.800	3.255 205.800	2.682
1031 206.000	1.514 206.000	0.440 206.000	3.289 206.000	2.997 206.000	1.348 206.000	0.401 206.000	3.286 206.000	2.908 206.000	1.317 206.000	0.340 206.000	3.255 206.000	2.680
1032 206.200	1.509 206.200	0.437 206.200	3.289 206.200	2.996 206.200	1.343 206.200	0.398 206.200	3.286 206.200	2.907 206.200	1.312 206.200	0.338 206.200	3.255 206.200	2.679
1033 206.400	1.504 206.400	0.434 206.400	3.289 206.400	2.994 206.400	1.339 206.400	0.395 206.400	3.286 206.400	2.905 206.400	1.308 206.400	0.335 206.400	3.255 206.400	2.677
1034 206.600	1.500 206.600	0.431 206.600	3.289 206.600	2.993 206.600	1.334 206.600	0.392 206.600	3.286 206.600	2.904 206.600	1.303 206.600	0.333 206.600	3.255 206.600	2.676
1035 206.800	1.495 206.800	0.428 206.800	3.289 206.800	2.991 206.800	1.329 206.800	0.389 206.800	3.286 206.800	2.903 206.800	1.299 206.800	0.331 206.800	3.254 206.800	2.674
1036 207.000	1.490 207.000	0.425 207.000	3.288 207.000	2.990 207.000	1.325 207.000	0.386 207.000	3.286 207.000	2.901 207.000	1.294 207.000	0.328 207.000	3.254 207.000	2.673
1037 207.200	1.485 207.200	0.423 207.200	3.288 207.200	2.989 207.200	1.320 207.200	0.383 207.200	3.286 207.200	2.899 207.200	1.290 207.200	0.326 207.200	3.254 207.200	2.671
1038 207.400	1.480 207.400	0.420 207.400	3.288 207.400	2.987 207.400	1.316 207.400	0.381 207.400	3.286 207.400	2.898 207.400	1.286 207.400	0.323 207.400	3.254 207.400	2.669
1039 207.600	1.476 207.600	0.417 207.600	3.287 207.600	2.985 207.600	1.311 207.600	0.378 207.600	3.285 207.600	2.896 207.600	1.282 207.600	0.321 207.600	3.254 207.600	2.668
1040 207.800	1.471 207.800	0.414 207.800	3.287 207.800	2.984 207.800	1.307 207.800	0.375 207.800	3.285 207.800	2.894 207.800	1.277 207.800	0.318 207.800	3.253 207.800	2.666
1041 208.000	1.467 208.000	0.412 208.000	3.287 208.000	2.983 208.000	1.302 208.000	0.373 208.000	3.284 208.000	2.893 208.000	1.273 208.000	0.316 208.000	3.253 208.000	2.665
1042 208.200	1.462 208.200	0.409 208.200	3.287 208.200	2.981 208.200	1.298 208.200	0.370 208.200	3.284 208.200	2.892 208.200	1.269 208.200	0.313 208.200	3.253 208.200	2.664
1043 208.400	1.458 208.400	0.406 208.400	3.286 208.400	2.980 208.400	1.294 208.400	0.367 208.400	3.283 208.400	2.890 208.400	1.264 208.400	0.311 208.400	3.252 208.400	2.663
1044 208.600	1.454 208.600	0.403 208.600	3.286 208.600	2.979 208.600	1.290 208.600	0.365 208.600	3.282 208.600	2.889 208.600	1.260 208.600	0.309 208.600	3.252 208.600	2.662
1045 208.800	1.450 208.800	0.400 208.800	3.286 208.800	2.977 208.800	1.286 208.800	0.362 208.800	3.282 208.800	2.888 208.800	1.256 208.800	0.306 208.800	3.252 208.800	2.661
1046 209.000	1.445 209.000	0.397 209.000	3.285 209.000	2.976 209.000	1.282 209.000	0.360 209.000	3.281 209.000	2.887 209.000	1.252 209.000	0.304 209.000	3.251 209.000	2.659
1047 209.200	1.441 209.200	0.395 209.200	3.285 209.200	2.974 209.200	1.278 209.200	0.357 209.200	3.281 209.200	2.885 209.200	1.248 209.200	0.302 209.200	3.251 209.200	2.658
1048 209.400	1.436 209.400	0.392 209.400	3.285 209.400	2.973 209.400	1.274 209.400	0.355 209.400	3.280 209.400	2.884 209.400	1.244 209.400	0.300 209.400	3.251 209.400	2.657
1049 209.600	1.432 209.600	0.389 209.600	3.284 209.600	2.972 209.600	1.270 209.600	0.352 209.600	3.280 209.600	2.883 209.600	1.239 209.600	0.298 209.600	3.250 209.600	2.656
1050 209.800	1.427 209.800	0.387 209.800	3.284 209.800	2.970 209.800	1.266 209.800	0.350 209.800	3.280 209.800	2.882 209.800	1.235 209.800	0.296 209.800	3.250 209.800	2.655
1051 210.000	1.423 210.000	0.384 210.000	3.283 210.000	2.969 210.000	1.262 210.000	0.347 210.000	3.280 210.000	2.881 210.000	1.231 210.000	0.294 210.000	3.250 210.000	2.654
1052 210.200	1.418 210.200	0.382 210.200	3.283 210.200	2.967 210.200	1.258 210.200	0.345 210.200	3.280 210.200	2.879 210.200	1.228 210.200	0.292 210.200	3.250 210.200	2.653
1053 210.400	1.414 210.400	0.379 210.400	3.282 210.400	2.966 210.400	1.254 210.400	0.342 210.400	3.280 210.400	2.878 210.400	1.224 210.400	0.290 210.400	3.249 210.400	2.652
1054 210.600	1.409 210.600	0.377 210.600	3.282 210.600	2.964 210.600	1.250 210.600	0.340 210.600	3.279 210.600	2.876 210.600	1.220 210.600	0.288 210.600	3.249 210.600	2.651
1055 210.800	1.405 210.800	0.375 210.800	3.282 210.800	2.963 210.800	1.246 210.800	0.338 210.800	3.279 210.800	2.875 210.800	1.216 210.800	0.286 210.800	3.249 210.800	2.650
1056 211.000	1.400 211.000	0.374 211.000	3.281 211.000	2.961 211.000	1.243 211.000	0.336 211.000	3.279 211.000	2.873 211.000	1.213 211.000	0.284 211.000	3.248 211.000	2.649
1057 211.200	1.396 211.200	0.372 211.200	3.281 211.200	2.960 211.200	1.239 211.200	0.334 211.200	3.279 211.200	2.871 211.200	1.209 211.200	0.282 211.200	3.247 211.200	2.647
1058 211.400	1.391 211.400	0.370 211.400	3.281 211.400	2.958 211.400	1.235 211.400	0.332 211.400	3.278 211.400	2.870 211.400	1.206 211.400	0.280 211.400	3.247 211.400	2.646
1059 211.600	1.387 211.600	0.368 211.600	3.281 211.600	2.957 211.600	1.231 211.600	0.330 211.600	3.278 211.600	2.868 211.600	1.202 211.600	0.279 211.600	3.246 211.600	2.645
1060 211.800	1.383 211.800	0.366 211.800	3.281 211.800	2.955 211.800	1.227 211.800	0.328 211.800	3.278 211.800	2.866 211.800	1.198 211.800	0.277 211.800	3.246 211.800	2.644
1061 212.000	1.378 212.000	0.364 212.000	3.280 212.000	2.954 212.000	1.224 212.000	0.326 212.000	3.277 212.000	2.864 212.000	1.194 212.000	0.275 212.000	3.245 212.000	2.642
1062 212.200	1.374 212.200	0.362 212.200	3.280 212.200	2.953 212.200	1.220 212.200	0.324 212.200	3.277 212.200	2.863 212.200	1.190 212.200	0.273 212.200	3.245 212.200	2.641
1063 212.400	1.370 212.400	0.359 212.400	3.280 212.400	2.951 212.400	1.216 212.400	0.322 212.400	3.277 212.400	2.861 212.400	1.186 212.400	0.271 212.400	3.244 212.400	2.640
1064 212.600	1.367 212.600	0.357 212.600	3.280 212.600	2.950 212.600	1.212 212.600	0.320 212.600	3.276 212.600	2.860 212.600	1.182 212.600	0.269 212.600	3.244 212.600	2.638
1065 212.800	1.363 212.800	0.355 212.800	3.280 212.800	2.948 212.800	1.208 212.800	0.318 212.800	3.276 212.800	2.858 212.800	1.179 212.800	0.267 212.800	3.244 212.800	2.637
1066 213.000	1.359 213.000	0.352 213.000	3.280 213.000	2.947 213.000	1.204 213.000	0.317 213.000	3.276 213.000	2.857 213.000	1.175 213.000	0.265 213.000	3.243 213.000	2.635
1067 213.200	1.355 213.200	0.350 213.200	3.279 213.200	2.945 213.200	1.200 213.200	0.315 213.200	3.276 213.200	2.856 213.200	1.171 213.200	0.264 213.200	3.243 213.200	2.634
1068 213.400	1.351 213.400	0.348 213.400	3.279 213.400	2.944 213.400	1.196 213.400	0.313 213.400	3.276 213.400	2.855 213.400	1.167 213.400	0.262 213.400	3.243 213.400	2.633
1069 213.600	1.348 213.600	0.346 213.600	3.279 213.600	2.942 213.600	1.192 213.600	0.311 213.600	3.276 213.600	2.854 213.600	1.163 213.600	0.260 213.600	3.243 213.600	2.631
1070 213.800	1.344 213.800	0.344 213.800	3.279 213.800	2.940 213.800	1.188 213.800	0.309 213.800	3.275 213.800	2.852 213.800	1.160 213.800	0.259 213.800	3.242 213.800	2.630
1071 214.000	1.340 214.000	0.342 214.000	3.278 214.000	2.939 214.000	1.185 214.000	0.307 214.000	3.275 214.000	2.851 214.000	1.156 214.000	0.257 214.000	3.243 214.000	2.629
1072 214.200	1.336 214.200	0.340 214.200	3.278 214.200	2.937 214.200	1.181 214.200	0.306 214.200	3.275 214.200	2.850 214.200	1.153 214.200	0.256 214.200	3.242 214.200	2.628
1073 214.400	1.332 214.400	0.338 214.400	3.277 214.400	2.936 214.400	1.178 214.400	0.304 214.400	3.275 214.400	2.849 214.400	1.150 214.400	0.254 214.400	3.242 214.400	2.627
1074 214.600	1.328 214.600	0.337 214.600	3.277 214.600	2.935 214.600	1.175 214.600	0.302 214.600	3.275 214.600	2.847 214.600	1.146 214.600	0.253 214.600	3.242 214.600	2.625
1075 214.800	1.324 214.800	0.335 214.800	3.277 214.800	2.933 214.800	1.171 214.800	0.300 214.800	3.275 214.800	2.846 214.800	1.143 214.800	0.252 214.800	3.242 214.800	2.624
1076 215.000	1.320 215.000	0.333 215.000	3.277 215.000	2.932 215.000	1.168 215.000	0.299 215.000	3.275 215.000	2.845 215.000	1.140 215.000	0.250 215.000	3.241 215.000	2.623
1077 215.200	1.316 215.200	0.331 215.200	3.277 215.200	2.931 215.200	1.165 215.200	0.297 215.200	3.275 215.200	2.843 215.200	1.137 215.200	0.249 215.200	3.241 215.200	2.621
1078 215.400	1.313 215.400	0.330 215.400	3.277 215.400	2.929 215.400	1.162 215.400	0.295 215.400	3.274 215.400	2.842 215.400	1.134 215.400	0.247 215.400	3.241 215.400	2.620
1079 215.600	1.309 215.600	0.328 215.600	3.277 215.600	2.928 215.600	1.159 215.600	0.294 215.600	3.274 215.600	2.840 215.600	1.130 215.600	0.246 215.600	3.240 215.600	2.618
1080 215.800	1.305 215.800	0.326 215.800	3.277 215.800	2.926 215.800	1.156 215.800	0.292 215.800	3.273 215.800	2.838 215.800	1.127 215.800	0.244 215.800	3.240 215.800	2.617
1081 216.000	1.301 216.000	0.324 216.000	3.276 216.000	2.925 216.000	1.152 216.000	0.290 216.000	3.273 216.000	2.837 216.000	1.124 216.000	0.243 216.000	3.240 216.000	2.616
1082 216.200	1.298 216.200	0.322 216.200	3.276 216.200	2.923 216.200	1.149 216.200	0.288 216.200	3.272 216.200	2.835 216.200	1.120 216.200	0.241 216.200	3.240 216.200	2.614
1083 216.400	1.294 216.400	0.321 216.400	3.276 216.400	2.922 216.400	1.146 216.400	0.287 216.400	3.272 216.400	2.833 216.400	1.117 216.400	0.240 216.400	3.240 216.400	2.613
1084 216.600	1.291 216.600	0.319 216.600	3.275 216.600	2.920 216.600	1.143 216.600	0.285 216.600	3.271 216.600	2.832 216.600	1.114 216.600	0.239 216.600	3.240 216.600	2.612
1085 216.800	1.287 216.800	0.317 216.800	3.275 216.800	2.919 216.800	1.140 216.800	0.283 216.800	3.271 216.800	2.830 216.800	1.111 216.800	0.237 216.800	3.239 216.800	2.610
1086 217.000	1.284 217.000	0.316 217.000	3.275 217.000	2.917 217.000	1.136 217.000	0.282 217.000	3.271 217.000	2.829 217.000	1.107 217.000	0.236 217.000	3.239 217.000	2.609
1087 217.200	1.280 217.200	0.314 217.200	3.274 217.200	2.916 217.200	1.133 217.200	0.280 217.200	3.270 217.200	2.828 217.200	1.104 217.200	0.235 217.200	3.239 217.200	2.607
1088 217.400	1.276 217.400	0.313 217.400	3.274 217.400	2.914 217.400	1.130 217.400	0.279 217.400	3.270 217.400	2.826 217.400	1.100 217.400	0.234 217.400	3.239 217.400	2.606
1089 217.600	1.273 217.600	0.311 217.600	3.274 217.600	2.913 217.600	1.127 217.600	0.277 217.600	3.269 217.600	2.825 217.600	1.097 217.600	0.232 217.600	3.239 217.600	2.605
1090 217.800	1.269 217.800	0.310 217.800	3.273 217.800	2.911 217.800	1.123 217.800	0.276 217.800	3.269 217.800	2.824 217.800	1.094 217.800	0.231 217.800	3.239 217.800	2.604
1091 218.000	1.266 218.000	0.308 218.000	3.273 218.000	2.910 218.000	1.120 218.000	0.275 218.000	3.269 218.000	2.822 218.000	1.091 218.000	0.230 218.000	3.239 218.000	2.603
1092 218.200	1.262 218.200	0.307 218.200	3.273 218.200	2.908 218.200	1.117 218.200	0.273 218.200	3.269 218.200	2.821 218.200	1.088 218.200	0.229 218.200	3.238 218.200	2.602
1093 218.400	1.259 218.400	0.305 218.400	3.273 218.400	2.907 218.400	1.114 218.400	0.272 218.400	3.269 218.400	2.820 218.400	1.084 218.400	0.228 218.400	3.238 218.400	2.601
1094 218.600	1.256 218.600	0.304 218.600	3.273 218.600	2.906 218.600	1.111 218.600	0.271 218.600	3.269 218.600	2.819 218.600	1.082 218.600	0.227 218.600	3.237 218.600	2.600
1095 218.800	1.252 218.800	0.302 218.800	3.272 218.800	2.905 218.800	1.108 218.800	0.270 218.800	3.268 218.800	2.817 218.800	1.079 218.800	0.226 218.800	3.237 218.800	2.598
1096 219.000	1.249 219.000	0.301 219.000	3.273 219.000	2.904 219.000	1.105 219.000	0.269 219.000	3.268 219.000	2.816 219.000	1.076 219.000	0.224 219.000	3.237 219.000	2.597
1097 219.200	1.246 219.200	0.299 219.200	3.272 219.200	2.902 219.200	1.102 219.200	0.267 219.200	3.268 219.200	2.815 219.200	1.073 219.200	0.223 219.200	3.237 219.200	2.596
1098 219.400	1.243 219.400	0.298 219.400	3.272 219.400	2.901 219.400	1.099 219.400	0.266 219.400	3.268 219.400	2.813 219.400	1.070 219.400	0.222 219.400	3.237 219.400	2.595
1099 219.600	1.239 219.600	0.297 219.600	3.272 219.600	2.900 219.600	1.097 219.600	0.265 219.600	3.268 219.600	2.812 219.600	1.068 219.600	0.221 219.600	3.237 219.600	2.594
1100 219.800	1.236 219.800	0.295 219.800	3.272 219.800	2.898 219.800	1.094 219.800	0.263 219.800	3.268 219.800	2.811 219.800	1.065 219.800	0.220 219.800	3.236 219.800	2.593
1101 220.000	1.233 220.000	0.294 220.000	3.272 220.000	2.897 220.000	1.091 220.000	0.262 220.000	3.268 220.000	2.809 220.000	1.062 220.000	0.219 220.000	3.236 220.000	2.592
1102 220.200	1.230 220.200	0.293 220.200	3.271 220.200	2.895 220.200	1.088 220.200	0.261 220.200	3.267 220.200	2.808 220.200	1.060 220.200	0.217 220.200	3.236 220.200	2.590
1103 220.400	1.227 220.400	0.291 220.400	3.271 220.400	2.894 220.400	1.085 220.400	0.260 220.400	3.267 220.400	2.806 220.400	1.057 220.400	0.216 220.400	3.236 220.400	2.589
1104 220.600	1.224 220.600	0.290 220.600	3.270 220.600	2.893 220.600	1.083 220.600	0.258 220.600	3.267 220.600	2.805 220.600	1.054 220.600	0.215 220.600	3.235 220.600	2.588
1105 220.800	1.221 220.800	0.289 220.800	3.269 220.800	2.891 220.800	1.080 220.800	0.257 220.800	3.267 220.800	2.803 220.800	1.052 220.800	0.214 220.800	3.235 220.800	2.586
1106 221.000	1.217 221.000	0.288 221.000	3.269 221.000	2.890 221.000	1.077 221.000	0.256 221.000	3.266 221.000	2.802 221.000	1.049 221.000	0.213 221.000	3.235 221.000	2.585
1107 221.200	1.214 221.200	0.287 221.200	3.268 221.200	2.889 221.200	1.075 221.200	0.255 221.200	3.266 221.200	2.801 221.200	1.046 221.200	0.212 221.200	3.234 221.200	2.584
1108 221.400	1.211 221.400	0.286 221.400	3.267 221.400	2.887 221.400	1.072 221.400	0.254 221.400	3.266 221.400	2.799 221.400	1.043 221.400	0.210 221.400	3.234 221.400	2.583
1109 221.600	1.208 221.600	0.285 221.600	3.267 221.600	2.886 221.600	1.069 221.600	0.252 221.600	3.265 221.600	2.798 221.600	1.041 221.600	0.209 221.600	3.233 221.600	2.582
1110 221.800	1.205 221.800	0.284 221.800	3.267 221.800	2.884 221.800	1.067 221.800	0.251 221.800	3.265 221.800	2.796 221.800	1.038 221.800	0.208 221.800	3.233 221.800	2.580
1111 222.000	1.202 222.000	0.282 222.000	3.266 222.000	2.883 222.000	1.064 222.000	0.250 222.000	3.265 222.000	2.795 222.000	1.035 222.000	0.207 222.000	3.232 222.000	2.579
1112 222.200	1.199 222.200	0.281 222.200	3.266 222.200	2.882 222.200	1.061 222.200	0.249 222.200	3.265 222.200	2.793 222.200	1.032 222.200	0.206 222.200	3.232 222.200	2.578
1113 222.400	1.197 222.400	0.280 222.400	3.265 222.400	2.880 222.400	1.059 222.400	0.248 222.400	3.264 222.400	2.792 222.400	1.030 222.400	0.205 222.400	3.232 222.400	2.577
1114 222.600	1.194 222.600	0.279 222.600	3.265 222.600	2.879 222.600	1.056 222.600	0.247 222.600	3.264 222.600	2.791 222.600	1.027 222.600	0.204 222.600	3.231 222.600	2.575
1115 222.800	1.191 222.800	0.277 222.800	3.265 222.800	2.878 222.800	1.054 222.800	0.246 222.800	3.264 222.800	2.789 222.800	1.024 222.800	0.204 222.800	3.231 222.800	2.574
1116 223.000	1.188 223.000	0.276 223.000	3.265 223.000	2.877 223.000	1.051 223.000	0.245 223.000	3.263 223.000	2.788 223.000	1.021 223.000	0.203 223.000	3.231 223.000	2.573
1117 223.200	1.185 223.200	0.275 223.200	3.265 223.200	2.875 223.200	1.048 223.200	0.244 223.200	3.263 223.200	2.787 223.200	1.019 223.200	0.202 223.200	3.230 223.200	2.571
1118 223.400	1.182 223.400	0.274 223.400	3.265 223.400	2.874 223.400	1.046 223.400	0.243 223.400	3.262 223.400	2.786 223.400	1.016 223.400	0.201 223.400	3.230 223.400	2.570
1119 223.600	1.179 223.600	0.273 223.600	3.264 223.600	2.873 223.600	1.043 223.600	0.242 223.600	3.262 223.600	2.784 223.600	1.013 223.600	0.200 223.600	3.230 223.600	2.568
1120 223.800	1.176 223.800	0.272 223.800	3.264 223.800	2.872 223.800	1.040 223.800	0.241 223.800	3.262 223.800	2.783 223.800	1.011 223.800	0.199 223.800	3.229 223.800	2.567
1121 224.000	1.173 224.000	0.271 224.000	3.264 224.000	2.871 224.000	1.037 224.000	0.240 224.000	3.261 224.000	2.781 224.000	1.008 224.000	0.198 224.000	3.229 224.000	2.566
1122 224.200	1.170 224.200	0.269 224.200	3.264 224.200	2.869 224.200	1.034 224.200	0.239 224.200	3.261 224.200	2.780 224.200	1.006 224.200	0.197 224.200	3.229 224.200	2.565
1123 224.400	1.167 224.400	0.268 224.400	3.264 224.400	2.868 224.400	1.032 224.400	0.238 224.400	3.261 224.400	2.779 224.400	1.004 224.400	0.196 224.400	3.228 224.400	2.564
1124 224.600	1.164 224.600	0.267 224.600	3.264 224.600	2.866 224.600	1.029 224.600	0.237 224.600	3.261 224.600	2.777 224.600	1.002 224.600	0.195 224.600	3.228 224.600	2.563
1125 224.800	1.161 224.800	0.267 224.800	3.263 224.800	2.865 224.800	1.027 224.800	0.236 224.800	3.261 224.800	2.776 224.800	1.000 224.800	0.194 224.800	3.228 224.800	2.561
1126 225.000	1.158 225.000	0.266 225.000	3.263 225.000	2.863 225.000	1.024 225.000	0.235 225.000	3.260 225.000	2.775 225.000	0.998 225.000	0.193 225.000	3.228 225.000	2.560
1127 225.200	1.155 225.200	0.265 225.200	3.263 225.200	2.862 225.200	1.022 225.200	0.234 225.200	3.260 225.200	2.773 225.200	0.995 225.200	0.192 225.200	3.227 225.200	2.559
1128 225.400	1.152 225.400	0.264 225.400	3.263 225.400	2.860 225.400	1.019 225.400	0.233 225.400	3.260 225.400	2.772 225.400	0.993 225.400	0.191 225.400	3.227 225.400	2.558
1129 225.600	1.150 225.600	0.262 225.600	3.263 225.600	2.858 225.600	1.017 225.600	0.232 225.600	3.259 225.600	2.771 225.600	0.991 225.600	0.191 225.600	3.227 225.600	2.557
1130 225.800	1.147 225.800	0.261 225.800	3.262 225.800	2.857 225.800	1.014 225.800	0.231 225.800	3.259 225.800	2.770 225.800	0.988 225.800	0.190 225.800	3.226 225.800	2.556
1131 226.000	1.144 226.000	0.260 226.000	3.262 226.000	2.855 226.000	1.012 226.000	0.230 226.000	3.259 226.000	2.768 226.000	0.986 226.000	0.189 226.000	3.226 226.000	2.555
1132 226.200	1.142 226.200	0.259 226.200	3.262 226.200	2.854 226.200	1.010 226.200	0.229 226.200	3.258 226.200	2.767 226.200	0.984 226.200	0.188 226.200	3.226 226.200	2.553
1133 226.400	1.139 226.400	0.257 226.400	3.262 226.400	2.852 226.400	1.008 226.400	0.228 226.400	3.258 226.400	2.765 226.400	0.982 226.400	0.187 226.400	3.226 226.400	2.552
1134 226.600	1.137 226.600	0.256 226.600	3.261 226.600	2.851 226.600	1.006 226.600	0.227 226.600	3.257 226.600	2.764 226.600	0.979 226.600	0.187 226.600	3.226 226.600	2.550
1135 226.800	1.134 226.800	0.255 226.800	3.261 226.800	2.849 226.800	1.004 226.800	0.227 226.800	3.257 226.800	2.762 226.800	0.977 226.800	0.186 226.800	3.225 226.800	2.549
1136 227.000	1.131 227.000	0.255 227.000	3.261 227.000	2.848 227.000	1.002 227.000	0.226 227.000	3.257 227.000	2.761 227.000	0.974 227.000	0.185 227.000	3.225 227.000	2.547
1137 227.200	1.129 227.200	0.254 227.200	3.260 227.200	2.847 227.200	1.000 227.200	0.225 227.200	3.256 227.200	2.759 227.200	0.972 227.200	0.184 227.200	3.225 227.200	2.546
1138 227.400	1.126 227.400	0.253 227.400	3.260 227.400	2.846 227.400	0.998 227.400	0.224 227.400	3.256 227.400	2.758 227.400	0.970 227.400	0.184 227.400	3.225 227.400	2.544
1139 227.600	1.124 227.600	0.253 227.600	3.260 227.600	2.845 227.600	0.995 227.600	0.224 227.600	3.255 227.600	2.757 227.600	0.968 227.600	0.183 227.600	3.225 227.600	2.543
1140 227.800	1.121 227.800	0.252 227.800	3.259 227.800	2.844 227.800	0.993 227.800	0.223 227.800	3.255 227.800	2.756 227.800	0.966 227.800	0.182 227.800	3.224 227.800	2.542
1141 228.000	1.119 228.000	0.251 228.000	3.259 228.000	2.842 228.000	0.991 228.000	0.222 228.000	3.255 228.000	2.755 228.000	0.963 228.000	0.182 228.000	3.224 228.000	2.540
1142 228.200	1.117 228.200	0.251 228.200	3.259 228.200	2.841 228.200	0.989 228.200	0.222 228.200	3.255 228.200	2.753 228.200	0.961 228.200	0.181 228.200	3.224 228.200	2.539
1143 228.400	1.114 228.400	0.250 228.400	3.258 228.400	2.839 228.400	0.987 228.400	0.221 228.400	3.255 228.400	2.752 228.400	0.959 228.400	0.181 228.400	3.224 228.400	2.538
1144 228.600	1.112 228.600	0.249 228.600	3.258 228.600	2.838 228.600	0.985 228.600	0.220 228.600	3.255 228.600	2.751 228.600	0.957 228.600	0.180 228.600	3.223 228.600	2.537
1145 228.800	1.110 228.800	0.249 228.800	3.258 228.800	2.836 228.800	0.983 228.800	0.219 228.800	3.255 228.800	2.750 228.800	0.955 228.800	0.179 228.800	3.223 228.800	2.535
1146 229.000	1.108 229.000	0.248 229.000	3.258 229.000	2.835 229.000	0.981 229.000	0.218 229.000	3.254 229.000	2.749 229.000	0.953 229.000	0.179 229.000	3.223 229.000	2.534
1147 229.200	1.105 229.200	0.247 229.200	3.258 229.200	2.834 229.200	0.978 229.200	0.218 229.200	3.254 229.200	2.748 229.200	0.950 229.200	0.178 229.200	3.223 229.200	2.533
1148 229.400	1.103 229.400	0.246 229.400	3.258 229.400	2.832 229.400	0.976 229.400	0.217 229.400	3.254 229.400	2.747 229.400	0.948 229.400	0.178 229.400	3.223 229.400	2.532
1149 229.600	1.100 229.600	0.245 229.600	3.258 229.600	2.831 229.600	0.974 229.600	0.216 229.600	3.254 229.600	2.745 229.600	0.946 229.600	0.177 229.600	3.222 229.600	2.531
1150 229.800	1.098 229.800	0.244 229.800	3.258 229.800	2.829 229.800	0.971 229.800	0.216 229.800	3.254 229.800	2.744 229.800	0.944 229.800	0.177 229.800	3.222 229.800	2.530
1151 230.000	1.095 230.000	0.243 230.000	3.257 230.000	2.828 230.000	0.969 230.000	0.215 230.000	3.254 230.000	2.742 230.000	0.942 230.000	0.176 230.000	3.222 230.000	2.529
1152 230.200	1.093 230.200	0.242 230.200	3.257 230.200	2.826 230.200	0.967 230.200	0.215 230.200	3.254 230.200	2.741 230.200	0.940 230.200	0.175 230.200	3.222 230.200	2.528
1153 230.400	1.090 230.400	0.241 230.400	3.257 230.400	2.825 230.400	0.965 230.400	0.214 230.400	3.253 230.400	2.739 230.400	0.938 230.400	0.175 230.400	3.221 230.400	2.526
1154 230.600	1.088 230.600	0.240 230.600	3.257 230.600	2.823 230.600	0.963 230.600	0.213 230.600	3.253 230.600	2.738 230.600	0.936 230.600	0.174 230.600	3.221 230.600	2.525
1155 230.800	1.085 230.800	0.240 230.800	3.256 230.800	2.822 230.800	0.961 230.800	0.213 230.800	3.253 230.800	2.736 230.800	0.934 230.800	0.173 230.800	3.221 230.800	2.524
1156 231.000	1.083 231.000	0.239 231.000	3.256 231.000	2.821 231.000	0.959 231.000	0.212 231.000	3.252 231.000	2.735 231.000	0.932 231.000	0.172 231.000	3.221 231.000	2.524
1157 231.200	1.080 231.200	0.239 231.200	3.255 231.200	2.820 231.200	0.958 231.200	0.211 231.200	3.252 231.200	2.734 231.200	0.929 231.200	0.171 231.200	3.220 231.200	2.523
1158 231.400	1.078 231.400	0.238 231.400	3.255 231.400	2.819 231.400	0.956 231.400	0.211 231.400	3.251 231.400	2.733 231.400	0.927 231.400	0.170 231.400	3.220 231.400	2.522
1159 231.600	1.076 231.600	0.238 231.600	3.255 231.600	2.817 231.600	0.954 231.600	0.210 231.600	3.251 231.600	2.732 231.600	0.925 231.600	0.169 231.600	3.220 231.600	2.521
1160 231.800	1.073 231.800	0.237 231.800	3.255 231.800	2.816 231.800	0.953 231.800	0.209 231.800	3.251 231.800	2.731 231.800	0.924 231.800	0.168 231.800	3.219 231.800	2.520
1161 232.000	1.071 232.000	0.237 232.000	3.255 232.000	2.814 232.000	0.951 232.000	0.208 232.000	3.250 232.000	2.729 232.000	0.922 232.000	0.167 232.000	3.219 232.000	2.519
1162 232.200	1.069 232.200	0.236 232.200	3.254 232.200	2.813 232.200	0.949 232.200	0.207 232.200	3.250 232.200	2.728 232.200	0.920 232.200	0.167 232.200	3.219 232.200	2.518
1163 232.400	1.066 232.400	0.236 232.400	3.254 232.400	2.812 232.400	0.947 232.400	0.206 232.400	3.250 232.400	2.726 232.400	0.918 232.400	0.166 232.400	3.218 232.400	2.517
1164 232.600	1.064 232.600	0.235 232.600	3.254 232.600	2.810 232.600	0.945 232.600	0.205 232.600	3.250 232.600	2.725 232.600	0.917 232.600	0.165 232.600	3.218 232.600	2.515
1165 232.800	1.061 232.800	0.235 232.800	3.254 232.800	2.809 232.800	0.943 232.800	0.204 232.800	3.250 232.800	2.723 232.800	0.915 232.800	0.165 232.800	3.218 232.800	2.514
1166 233.000	1.059 233.000	0.235 233.000	3.254 233.000	2.807 233.000	0.941 233.000	0.203 233.000	3.250 233.000	2.722 233.000	0.913 233.000	0.165 233.000	3.218 233.000	2.512
1167 233.200	1.057 233.200	0.234 233.200	3.254 233.200	2.806 233.200	0.939 233.200	0.202 233.200	3.250 233.200	2.720 233.200	0.911 233.200	0.164 233.200	3.217 233.200	2.511
1168 233.400	1.055 233.400	0.233 233.400	3.254 233.400	2.805 233.400	0.937 233.400	0.202 233.400	3.249 233.400	2.719 233.400	0.909 233.400	0.164 233.400	3.217 233.400	2.509
1169 233.600	1.053 233.600	0.233 233.600	3.254 233.600	2.804 233.600	0.935 233.600	0.201 233.600	3.249 233.600	2.718 233.600	0.907 233.600	0.164 233.600	3.217 233.600	2.508
1170 233.800	1.051 233.800	0.232 233.800	3.253 233.800	2.802 233.800	0.933 233.800	0.201 233.800	3.249 233.800	2.716 233.800	0.906 233.800	0.163 233.800	3.217 233.800	2.506
1171 234.000	1.049 234.000	0.232 234.000	3.253 234.000	2.801 234.000	0.932 234.000	0.200 234.000	3.249 234.000	2.715 234.000	0.904 234.000	0.163 234.000	3.217 234.000	2.504
1172 234.200	1.047 234.200	0.231 234.200	3.253 234.200	2.800 234.200	0.930 234.200	0.200 234.200	3.249 234.200	2.713 234.200	0.902 234.200	0.163 234.200	3.217 234.200	2.503
1173 234.400	1.045 234.400	0.230 234.400	3.252 234.400	2.799 234.400	0.928 234.400	0.199 234.400	3.249 234.400	2.712 234.400	0.900 234.400	0.162 234.400	3.217 234.400	2.502
1174 234.600	1.043 234.600	0.229 234.600	3.252 234.600	2.798 234.600	0.926 234.600	0.199 234.600	3.249 234.600	2.711 234.600	0.898 234.600	0.162 234.600	3.217 234.600	2.500
1175 234.800	1.041 234.800	0.229 234.800	3.252 234.800	2.796 234.800	0.925 234.800	0.199 234.800	3.248 234.800	2.710 234.800	0.896 234.800	0.162 234.800	3.216 234.800	2.499
1176 235.000	1.039 235.000	0.228 235.000	3.251 235.000	2.795 235.000	0.923 235.000	0.198 235.000	3.248 235.000	2.708 235.000	0.895 235.000	0.161 235.000	3.216 235.000	2.498
1177 235.200	1.038 235.200	0.227 235.200	3.251 235.200	2.794 235.200	0.922 235.200	0.198 235.200	3.248 235.200	2.707 235.200	0.893 235.200	0.161 235.200	3.216 235.200	2.497
1178 235.400	1.036 235.400	0.226 235.400	3.251 235.400	2.792 235.400	0.920 235.400	0.198 235.400	3.247 235.400	2.706 235.400	0.891 235.400	0.161 235.400	3.215 235.400	2.496
1179 235.600	1.034 235.600	0.226 235.600	3.251 235.600	2.790 235.600	0.919 235.600	0.197 235.600	3.247 235.600	2.704 235.600	0.890 235.600	0.160 235.600	3.215 235.600	2.495
1180 235.800	1.032 235.800	0.225 235.800	3.251 235.800	2.789 235.800	0.917 235.800	0.196 235.800	3.246 235.800	2.703 235.800	0.888 235.800	0.160 235.800	3.215 235.800	2.494
1181 236.000	1.030 236.000	0.224 236.000	3.251 236.000	2.787 236.000	0.916 236.000	0.196 236.000	3.246 236.000	2.701 236.000	0.887 236.000	0.160 236.000	3.214 236.000	2.493
1182 236.200	1.028 236.200	0.224 236.200	3.250 236.200	2.786 236.200	0.914 236.200	0.195 236.200	3.245 236.200	2.700 236.200	0.885 236.200	0.159 236.200	3.214 236.200	2.492
1183 236.400	1.026 236.400	0.223 236.400	3.250 236.400	2.784 236.400	0.912 236.400	0.194 236.400	3.245 236.400	2.698 236.400	0.884 236.400	0.159 236.400	3.214 236.400	2.491
1184 236.600	1.024 236.600	0.223 236.600	3.250 236.600	2.782 236.600	0.910 236.600	0.193 236.600	3.244 236.600	2.697 236.600	0.882 236.600	0.159 236.600	3.213 236.600	2.490
1185 236.800	1.022 236.800	0.222 236.800	3.249 236.800	2.781 236.800	0.909 236.800	0.193 236.800	3.244 236.800	2.696 236.800	0.880 236.800	0.158 236.800	3.213 236.800	2.489
1186 237.000	1.020 237.000	0.222 237.000	3.249 237.000	2.779 237.000	0.907 237.000	0.192 237.000	3.243 237.000	2.695 237.000	0.879 237.000	0.158 237.000	3.213 237.000	2.488
1187 237.200	1.018 237.200	0.221 237.200	3.248 237.200	2.778 237.200	0.905 237.200	0.192 237.200	3.243 237.200	2.693 237.200	0.877 237.200	0.157 237.200	3.213 237.200	2.487
1188 237.400	1.016 237.400	0.221 237.400	3.248 237.400	2.777 237.400	0.904 237.400	0.192 237.400	3.243 237.400	2.692 237.400	0.876 237.400	0.157 237.400	3.213 237.400	2.486
1189 237.600	1.014 237.600	0.220 237.600	3.247 237.600	2.776 237.600	0.902 237.600	0.191 237.600	3.242 237.600	2.691 237.600	0.874 237.600	0.156 237.600	3.212 237.600	2.484
1190 237.800	1.012 237.800	0.220 237.800	3.247 237.800	2.774 237.800	0.901 237.800	0.191 237.800	3.242 237.800	2.690 237.800	0.873 237.800	0.156 237.800	3.212 237.800	2.483
1191 238.000	1.010 238.000	0.219 238.000	3.247 238.000	2.773 238.000	0.899 238.000	0.191 238.000	3.243 238.000	2.689 238.000	0.871 238.000	0.155 238.000	3.212 238.000	2.482
1192 238.200	1.008 238.200	0.219 238.200	3.246 238.200	2.772 238.200	0.897 238.200	0.190 238.200	3.243 238.200	2.688 238.200	0.870 238.200	0.155 238.200	3.211 238.200	2.481
1193 238.400	1.006 238.400	0.219 238.400	3.246 238.400	2.771 238.400	0.896 238.400	0.190 238.400	3.243 238.400	2.687 238.400	0.868 238.400	0.155 238.400	3.211 238.400	2.480
1194 238.600	1.004 238.600	0.218 238.600	3.246 238.600	2.769 238.600	0.894 238.600	0.190 238.600	3.243 238.600	2.686 238.600	0.867 238.600	0.154 238.600	3.210 238.600	2.479
1195 238.800	1.002 238.800	0.218 238.800	3.246 238.800	2.768 238.800	0.893 238.800	0.190 238.800	3.242 238.800	2.685 238.800	0.865 238.800	0.154 238.800	3.210 238.800	2.478
1196 239.000	1.000 239.000	0.217 239.000	3.246 239.000	2.767 239.000	0.891 239.000	0.190 239.000	3.242 239.000	2.683 239.000	0.864 239.000	0.153 239.000	3.210 239.000	2.477
1197 239.200	0.999 239.200	0.217 239.200	3.246 239.200	2.766 239.200	0.890 239.200	0.190 239.200	3.242 239.200	2.682 239.200	0.862 239.200	0.153 239.200	3.210 239.200	2.476
1198 239.400	0.997 239.400	0.217 239.400	3.246 239.400	2.764 239.400	0.889 239.400	0.189 239.400	3.242 239.400	2.681 239.400	0.860 239.400	0.152 239.400	3.209 239.400	2.475
1199 239.600	0.995 239.600	0.217 239.600	3.246 239.600	2.763 239.600	0.888 239.600	0.189 239.600	3.242 239.600	2.680 239.600	0.859 239.600	0.152 239.600	3.209 239.600	2.473
1200 239.800	0.994 239.800	0.216 239.800	3.246 239.800	2.762 239.800	0.886 239.800	0.188 239.800	3.242 239.800	2.679 239.800	0.857 239.800	0.151 239.800	3.209 239.800	2.472
1201 240.000	0.992 240.000	0.216 240.000	3.246 240.000	2.761 240.000	0.885 240.000	0.188 240.000	3.242 240.000	2.677 240.000	0.856 240.000	0.151 240.000	3.209 240.000	2.471
1202 240.200	0.991 240.200	0.215 240.200	3.246 240.200	2.760 240.200	0.883 240.200	0.187 240.200	3.242 240.200	2.676 240.200	0.854 240.200	0.151 240.200	3.209 240.200	2.469
1203 240.400	0.989 240.400	0.215 240.400	3.246 240.400	2.758 240.400	0.881 240.400	0.186 240.400	3.242 240.400	2.674 240.400	0.853 240.400	0.151 240.400	3.209 240.400	2.468
1204 240.600	0.987 240.600	0.214 240.600	3.246 240.600	2.757 240.600	0.880 240.600	0.186 240.600	3.241 240.600	2.673 240.600	0.851 240.600	0.150 240.600	3.209 240.600	2.467
1205 240.800	0.985 240.800	0.214 240.800	3.245 240.800	2.756 240.800	0.878 240.800	0.185 240.800	3.241 240.800	2.671 240.800	0.850 240.800	0.150 240.800	3.209 240.800	2.465
1206 241.000	0.984 241.000	0.213 241.000	3.245 241.000	2.754 241.000	0.877 241.000	0.185 241.000	3.240 241.000	2.669 241.000	0.849 241.000	0.150 241.000	3.209 241.000	2.463
1207 241.200	0.982 241.200	0.213 241.200	3.245 241.200	2.753 241.200	0.875 241.200	0.184 241.200	3.240 241.200	2.668 241.200	0.847 241.200	0.149 241.200	3.208 241.200	2.462
1208 241.400	0.980 241.400	0.212 241.400	3.245 241.400	2.752 241.400	0.873 241.400	0.184 241.400	3.240 241.400	2.666 241.400	0.846 241.400	0.149 241.400	3.208 241.400	2.460
1209 241.600	0.978 241.600	0.212 241.600	3.244 241.600	2.750 241.600	0.872 241.600	0.183 241.600	3.240 241.600	2.664 241.600	0.845 241.600	0.149 241.600	3.207 241.600	2.459
1210 241.800	0.976 241.800	0.211 241.800	3.244 241.800	2.749 241.800	0.870 241.800	0.182 241.800	3.240 241.800	2.663 241.800	0.844 241.800	0.149 241.800	3.207 241.800	2.458
1211 242.000	0.974 242.000	0.210 242.000	3.244 242.000	2.748 242.000	0.869 242.000	0.182 242.000	3.239 242.000	2.661 242.000	0.842 242.000	0.149 242.000	3.207 242.000	2.457
1212 242.200	0.973 242.200	0.210 242.200	3.243 242.200	2.746 242.200	0.867 242.200	0.182 242.200	3.239 242.200	2.660 242.200	0.841 242.200	0.149 242.200	3.206 242.200	2.456
1213 242.400	0.971 242.400	0.210 242.400	3.243 242.400	2.745 242.400	0.866 242.400	0.182 242.400	3.239 242.400	2.658 242.400	0.840 242.400	0.149 242.400	3.206 242.400	2.455
1214 242.600	0.969 242.600	0.209 242.600	3.243 242.600	2.744 242.600	0.864 242.600	0.181 242.600	3.239 242.600	2.657 242.600	0.838 242.600	0.148 242.600	3.206 242.600	2.454
1215 242.800	0.967 242.800	0.209 242.800	3.242 242.800	2.742 242.800	0.863 242.800	0.181 242.800	3.238 242.800	2.656 242.800	0.837 242.800	0.148 242.800	3.205 242.800	2.453
1216 243.000	0.966 243.000	0.209 243.000	3.242 243.000	2.741 243.000	0.862 243.000	0.181 243.000	3.238 243.000	2.655 243.000	0.836 243.000	0.148 243.000	3.205 243.000	2.452
1217 243.200	0.964 243.200	0.209 243.200	3.242 243.200	2.740 243.200	0.861 243.200	0.180 243.200	3.238 243.200	2.654 243.200	0.835 243.200	0.147 243.200	3.205 243.200	2.451
1218 243.400	0.963 243.400	0.208 243.400	3.241 243.400	2.739 243.400	0.860 243.400	0.180 243.400	3.238 243.400	2.653 243.400	0.833 243.400	0.147 243.400	3.204 243.400	2.449
1219 243.600	0.962 243.600	0.208 243.600	3.241 243.600	2.737 243.600	0.858 243.600	0.180 243.600	3.237 243.600	2.651 243.600	0.832 243.600	0.147 243.600	3.204 243.600	2.448
1220 243.800	0.960 243.800	0.208 243.800	3.240 243.800	2.736 243.800	0.857 243.800	0.179 243.800	3.237 243.800	2.650 243.800	0.831 243.800	0.147 243.800	3.204 243.800	2.447
1221 244.000	0.959 244.000	0.207 244.000	3.240 244.000	2.735 244.000	0.856 244.000	0.179 244.000	3.236 244.000	2.649 244.000	0.829 244.000	0.146 244.000	3.204 244.000	2.446
1222 244.200	0.957 244.200	0.207 244.200	3.240 244.200	2.733 244.200	0.855 244.200	0.179 244.200	3.236 244.200	2.648 244.200	0.828 244.200	0.146 244.200	3.203 244.200	2.445
1223 244.400	0.956 244.400	0.207 244.400	3.239 244.400	2.732 244.400	0.854 244.400	0.178 244.400	3.236 244.400	2.647 244.400	0.827 244.400	0.145 244.400	3.203 244.400	2.444
1224 244.600	0.954 244.600	0.206 244.600	3.239 244.600	2.731 244.600	0.852 244.600	0.178 244.600	3.236 244.600	2.646 244.600	0.826 244.600	0.145 244.600	3.203 244.600	2.443
1225 244.800	0.953 244.800	0.206 244.800	3.239 244.800	2.729 244.800	0.851 244.800	0.178 244.800	3.235 244.800	2.645 244.800	0.824 244.800	0.144 244.800	3.203 244.800	2.441
1226 245.000	0.951 245.000	0.206 245.000	3.239 245.000	2.728 245.000	0.850 245.000	0.178 245.000	3.235 245.000	2.644 245.000	0.823 245.000	0.144 245.000	3.203 245.000	2.440
1227 245.200	0.950 245.200	0.205 245.200	3.238 245.200	2.727 245.200	0.848 245.200	0.177 245.200	3.235 245.200	2.642 245.200	0.822 245.200	0.144 245.200	3.203 245.200	2.439
1228 245.400	0.948 245.400	0.205 245.400	3.238 245.400	2.726 245.400	0.847 245.400	0.177 245.400	3.235 245.400	2.641 245.400	0.820 245.400	0.143 245.400	3.203 245.400	2.437
1229 245.600	0.947 245.600	0.205 245.600	3.238 245.600	2.724 245.600	0.846 245.600	0.177 245.600	3.235 245.600	2.640 245.600	0.819 245.600	0.143 245.600	3.202 245.600	2.436
1230 245.800	0.945 245.800	0.204 245.800	3.238 245.800	2.723 245.800	0.845 245.800	0.177 245.800	3.235 245.800	2.639 245.800	0.818 245.800	0.142 245.800	3.202 245.800	2.435
1231 246.000	0.944 246.000	0.204 246.000	3.238 246.000	2.722 246.000	0.844 246.000	0.176 246.000	3.235 246.000	2.638 246.000	0.816 246.000	0.142 246.000	3.202 246.000	2.434
1232 246.200	0.942 246.200	0.203 246.200	3.238 246.200	2.721 246.200	0.843 246.200	0.176 246.200	3.234 246.200	2.637 246.200	0.815 246.200	0.141 246.200	3.202 246.200	2.432
1233 246.400	0.941 246.400	0.203 246.400	3.238 246.400	2.719 246.400	0.841 246.400	0.175 246.400	3.234 246.400	2.635 246.400	0.813 246.400	0.141 246.400	3.202 246.400	2.431
1234 246.600	0.940 246.600	0.203 246.600	3.238 246.600	2.718 246.600	0.840 246.600	0.175 246.600	3.234 246.600	2.634 246.600	0.812 246.600	0.141 246.600	3.202 246.600	2.430
1235 246.800	0.938 246.800	0.202 246.800	3.238 246.800	2.716 246.800	0.839 246.800	0.175 246.800	3.234 246.800	2.633 246.800	0.811 246.800	0.140 246.800	3.202 246.800	2.429
1236 247.000	0.937 247.000	0.202 247.000	3.237 247.000	2.715 247.000	0.838 247.000	0.174 247.000	3.234 247.000	2.631 247.000	0.809 247.000	0.140 247.000	3.202 247.000	2.428
1237 247.200	0.935 247.200	0.201 247.200	3.237 247.200	2.714 247.200	0.837 247.200	0.174 247.200	3.233 247.200	2.629 247.200	0.808 247.200	0.140 247.200	3.201 247.200	2.427
1238 247.400	0.934 247.400	0.201 247.400	3.237 247.400	2.713 247.400	0.836 247.400	0.174 247.400	3.232 247.400	2.628 247.400	0.806 247.400	0.140 247.400	3.201 247.400	2.426
1239 247.600	0.932 247.600	0.201 247.600	3.237 247.600	2.711 247.600	0.835 247.600	0.173 247.600	3.232 247.600	2.626 247.600	0.805 247.600	0.139 247.600	3.201 247.600	2.425
1240 247.800	0.931 247.800	0.200 247.800	3.237 247.800	2.710 247.800	0.834 247.800	0.173 247.800	3.231 247.800	2.625 247.800	0.804 247.800	0.139 247.800	3.200 247.800	2.424
1241 248.000	0.929 248.000	0.200 248.000	3.237 248.000	2.709 248.000	0.832 248.000	0.173 248.000	3.231 248.000	2.623 248.000	0.803 248.000	0.139 248.000	3.200 248.000	2.423
1242 248.200	0.927 248.200	0.200 248.200	3.236 248.200	2.707 248.200	0.831 248.200	0.172 248.200	3.231 248.200	2.622 248.200	0.802 248.200	0.139 248.200	3.200 248.200	2.422
1243 248.400	0.926 248.400	0.200 248.400	3.236 248.400	2.706 248.400	0.830 248.400	0.172 248.400	3.231 248.400	2.621 248.400	0.801 248.400	0.139 248.400	3.199 248.400	2.420
1244 248.600	0.924 248.600	0.199 248.600	3.236 248.600	2.705 248.600	0.829 248.600	0.172 248.600	3.231 248.600	2.620 248.600	0.800 248.600	0.139 248.600	3.199 248.600	2.419
1245 248.800	0.923 248.800	0.199 248.800	3.236 248.800	2.704 248.800	0.827 248.800	0.172 248.800	3.231 248.800	2.618 248.800	0.800 248.800	0.139 248.800	3.198 248.800	2.418
1246 249.000	0.921 249.000	0.199 249.000	3.235 249.000	2.703 249.000	0.826 249.000	0.172 249.000	3.231 249.000	2.617 249.000	0.799 249.000	0.139 249.000	3.198 249.000	2.417
1247 249.200	0.920 249.200	0.198 249.200	3.235 249.200	2.701 249.200	0.825 249.200	0.172 249.200	3.231 249.200	2.616 249.200	0.798 249.200	0.139 249.200	3.198 249.200	2.416
1248 249.400	0.919 249.400	0.198 249.400	3.235 249.400	2.700 249.400	0.823 249.400	0.171 249.400	3.231 249.400	2.615 249.400	0.797 249.400	0.138 249.400	3.197 249.400	2.415
1249 249.600	0.918 249.600	0.198 249.600	3.235 249.600	2.699 249.600	0.822 249.600	0.171 249.600	3.231 249.600	2.614 249.600	0.796 249.600	0.138 249.600	3.197 249.600	2.413
1250 249.800	0.916 249.800	0.198 249.800	3.235 249.800	2.697 249.800	0.821 249.800	0.171 249.800	3.231 249.800	2.613 249.800	0.795 249.800	0.138 249.800	3.197 249.800	2.412
1251 250.000	0.915 250.000	0.197 250.000	3.234 250.000	2.696 250.000	0.820 250.000	0.170 250.000	3.231 250.000	2.611 250.000	0.794 250.000	0.138 250.000	3.197 250.000	2.411
1252 250.200	0.914 250.200	0.197 250.200	3.234 250.200	2.695 250.200	0.819 250.200	0.170 250.200	3.231 250.200	2.610 250.200	0.793 250.200	0.138 250.200	3.197 250.200	2.410
1253 250.400	0.913 250.400	0.197 250.400	3.233 250.400	2.693 250.400	0.818 250.400	0.170 250.400	3.231 250.400	2.609 250.400	0.791 250.400	0.138 250.400	3.197 250.400	2.408
1254 250.600	0.911 250.600	0.197 250.600	3.233 250.600	2.692 250.600	0.817 250.600	0.170 250.600	3.230 250.600	2.607 250.600	0.790 250.600	0.137 250.600	3.197 250.600	2.407
1255 250.800	0.910 250.800	0.197 250.800	3.232 250.800	2.691 250.800	0.815 250.800	0.170 250.800	3.230 250.800	2.606 250.800	0.789 250.800	0.137 250.800	3.197 250.800	2.406
1256 251.000	0.909 251.000	0.197 251.000	3.232 251.000	2.690 251.000	0.815 251.000	0.169 251.000	3.230 251.000	2.604 251.000	0.788 251.000	0.137 251.000	3.197 251.000	2.404
1257 251.200	0.908 251.200	0.197 251.200	3.232 251.200	2.688 251.200	0.814 251.200	0.169 251.200	3.229 251.200	2.603 251.200	0.786 251.200	0.137 251.200	3.197 251.200	2.403
1258 251.400	0.907 251.400	0.197 251.400	3.231 251.400	2.687 251.400	0.813 251.400	0.169 251.400	3.229 251.400	2.602 251.400	0.785 251.400	0.136 251.400	3.197 251.400	2.402
1259 251.600	0.905 251.600	0.197 251.600	3.231 251.600	2.686 251.600	0.812 251.600	0.168 251.600	3.229 251.600	2.601 251.600	0.784 251.600	0.136 251.600	3.197 251.600	2.400
1260 251.800	0.904 251.800	0.197 251.800	3.231 251.800	2.684 251.800	0.811 251.800	0.168 251.800	3.228 251.800	2.600 251.800	0.783 251.800	0.136 251.800	3.197 251.800	2.399
1261 252.000	0.903 252.000	0.197 252.000	3.231 252.000	2.683 252.000	0.810 252.000	0.168 252.000	3.228 252.000	2.599 252.000	0.782 252.000	0.136 252.000	3.197 252.000	2.398
1262 252.200	0.901 252.200	0.197 252.200	3.231 252.200	2.682 252.200	0.809 252.200	0.167 252.200	3.228 252.200	2.598 252.200	0.781 252.200	0.136 252.200	3.197 252.200	2.397
1263 252.400	0.900 252.400	0.196 252.400	3.231 252.400	2.681 252.400	0.809 252.400	0.167 252.400	3.227 252.400	2.597 252.400	0.780 252.400	0.136 252.400	3.196 252.400	2.396
1264 252.600	0.899 252.600	0.196 252.600	3.230 252.600	2.680 252.600	0.808 252.600	0.167 252.600	3.227 252.600	2.595 252.600	0.779 252.600	0.136 252.600	3.196 252.600	2.395
1265 252.800	0.898 252.800	0.196 252.800	3.230 252.800	2.678 252.800	0.807 252.800	0.167 252.800	3.227 252.800	2.594 252.800	0.777 252.800	0.135 252.800	3.196 252.800	2.394
1266 253.000	0.897 253.000	0.195 253.000	3.230 253.000	2.677 253.000	0.806 253.000	0.167 253.000	3.226 253.000	2.593 253.000	0.776 253.000	0.135 253.000	3.196 253.000	2.393
1267 253.200	0.895 253.200	0.195 253.200	3.231 253.200	2.676 253.200	0.805 253.200	0.167 253.200	3.226 253.200	2.592 253.200	0.775 253.200	0.135 253.200	3.196 253.200	2.393
1268 253.400	0.894 253.400	0.194 253.400	3.231 253.400	2.675 253.400	0.804 253.400	0.167 253.400	3.226 253.400	2.590 253.400	0.774 253.400	0.135 253.400	3.196 253.400	2.392
1269 253.600	0.893 253.600	0.194 253.600	3.231 253.600	2.673 253.600	0.803 253.600	0.166 253.600	3.225 253.600	2.589 253.600	0.773 253.600	0.134 253.600	3.195 253.600	2.391
1270 253.800	0.892 253.800	0.193 253.800	3.231 253.800	2.672 253.800	0.802 253.800	0.166 253.800	3.225 253.800	2.588 253.800	0.772 253.800	0.134 253.800	3.195 253.800	2.390
1271 254.000	0.890 254.000	0.193 254.000	3.231 254.000	2.671 254.000	0.801 254.000	0.166 254.000	3.225 254.000	2.586 254.000	0.771 254.000	0.134 254.000	3.195 254.000	2.389
1272 254.200	0.889 254.200	0.193 254.200	3.231 254.200	2.670 254.200	0.800 254.200	0.166 254.200	3.224 254.200	2.585 254.200	0.770 254.200	0.134 254.200	3.194 254.200	2.388
1273 254.400	0.888 254.400	0.192 254.400	3.230 254.400	2.668 254.400	0.799 254.400	0.165 254.400	3.224 254.400	2.583 254.400	0.770 254.400	0.134 254.400	3.194 254.400	2.387
1274 254.600	0.886 254.600	0.192 254.600	3.230 254.600	2.667 254.600	0.798 254.600	0.165 254.600	3.223 254.600	2.582 254.600	0.769 254.600	0.134 254.600	3.194 254.600	2.385
1275 254.800	0.885 254.800	0.191 254.800	3.230 254.800	2.666 254.800	0.797 254.800	0.165 254.800	3.223 254.800	2.580 254.800	0.768 254.800	0.134 254.800	3.193 254.800	2.384
1276 255.000	0.884 255.000	0.191 255.000	3.230 255.000	2.664 255.000	0.796 255.000	0.165 255.000	3.223 255.000	2.579 255.000	0.768 255.000	0.133 255.000	3.193 255.000	2.383
1277 255.200	0.882 255.200	0.191 255.200	3.230 255.200	2.663 255.200	0.795 255.200	0.165 255.200	3.223 255.200	2.578 255.200	0.767 255.200	0.133 255.200	3.192 255.200	2.382
1278 255.400	0.881 255.400	0.191 255.400	3.229 255.400	2.662 255.400	0.794 255.400	0.164 255.400	3.223 255.400	2.577 255.400	0.766 255.400	0.133 255.400	3.192 255.400	2.380
1279 255.600	0.880 255.600	0.191 255.600	3.229 255.600	2.661 255.600	0.793 255.600	0.164 255.600	3.223 255.600	2.575 255.600	0.765 255.600	0.133 255.600	3.191 255.600	2.379
1280 255.800	0.879 255.800	0.191 255.800	3.229 255.800	2.659 255.800	0.792 255.800	0.164 255.800	3.223 255.800	2.574 255.800	0.764 255.800	0.132 255.800	3.191 255.800	2.377
1281 256.000	0.878 256.000	0.191 256.000	3.228 256.000	2.658 256.000	0.791 256.000	0.164 256.000	3.223 256.000	2.573 256.000	0.763 256.000	0.132 256.000	3.191 256.000	2.376
1282 256.200	0.876 256.200	0.191 256.200	3.228 256.200	2.657 256.200	0.791 256.200	0.163 256.200	3.222 256.200	2.572 256.200	0.762 256.200	0.132 256.200	3.190 256.200	2.375
1283 256.400	0.875 256.400	0.191 256.400	3.228 256.400	2.656 256.400	0.790 256.400	0.163 256.400	3.222 256.400	2.571 256.400	0.761 256.400	0.132 256.400	3.190 256.400	2.373
1284 256.600	0.874 256.600	0.191 256.600	3.227 256.600	2.655 256.600	0.789 256.600	0.163 256.600	3.222 256.600	2.570 256.600	0.760 256.600	0.131 256.600	3.190 256.600	2.372
1285 256.800	0.873 256.800	0.191 256.800	3.227 256.800	2.654 256.800	0.788 256.800	0.163 256.800	3.222 256.800	2.569 256.800	0.759 256.800	0.131 256.800	3.190 256.800	2.371
1286 257.000	0.872 257.000	0.191 257.000	3.227 257.000	2.653 257.000	0.787 257.000	0.162 257.000	3.222 257.000	2.568 257.000	0.758 257.000	0.131 257.000	3.190 257.000	2.369
1287 257.200	0.871 257.200	0.190 257.200	3.226 257.200	2.652 257.200	0.786 257.200	0.162 257.200	3.222 257.200	2.567 257.200	0.758 257.200	0.131 257.200	3.190 257.200	2.368
1288 257.400	0.871 257.400	0.190 257.400	3.226 257.400	2.651 257.400	0.785 257.400	0.162 257.400	3.222 257.400	2.565 257.400	0.757 257.400	0.131 257.400	3.190 257.400	2.367
1289 257.600	0.870 257.600	0.190 257.600	3.226 257.600	2.649 257.600	0.784 257.600	0.162 257.600	3.222 257.600	2.564 257.600	0.756 257.600	0.131 257.600	3.190 257.600	2.367
1290 257.800	0.869 257.800	0.190 257.800	3.226 257.800	2.648 257.800	0.783 257.800	0.162 257.800	3.222 257.800	2.563 257.800	0.756 257.800	0.131 257.800	3.190 257.800	2.366
1291 258.000	0.868 258.000	0.189 258.000	3.226 258.000	2.647 258.000	0.782 258.000	0.162 258.000	3.222 258.000	2.561 258.000	0.755 258.000	0.131 258.000	3.190 258.000	2.365
1292 258.200	0.867 258.200	0.189 258.200	3.226 258.200	2.645 258.200	0.781 258.200	0.162 258.200	3.222 258.200	2.560 258.200	0.755 258.200	0.130 258.200	3.190 258.200	2.364
1293 258.400	0.866 258.400	0.189 258.400	3.226 258.400	2.644 258.400	0.780 258.400	0.162 258.400	3.221 258.400	2.558 258.400	0.754 258.400	0.130 258.400	3.190 258.400	2.363
1294 258.600	0.865 258.600	0.188 258.600	3.225 258.600	2.643 258.600	0.780 258.600	0.162 258.600	3.221 258.600	2.557 258.600	0.754 258.600	0.130 258.600	3.189 258.600	2.362
1295 258.800	0.864 258.800	0.188 258.800	3.225 258.800	2.642 258.800	0.779 258.800	0.162 258.800	3.221 258.800	2.556 258.800	0.753 258.800	0.130 258.800	3.189 258.800	2.361
1296 259.000	0.863 259.000	0.188 259.000	3.225 259.000	2.641 259.000	0.778 259.000	0.162 259.000	3.221 259.000	2.554 259.000	0.752 259.000	0.129 259.000	3.189 259.000	2.360
1297 259.200	0.862 259.200	0.188 259.200	3.225 259.200	2.639 259.200	0.777 259.200	0.162 259.200	3.221 259.200	2.553 259.200	0.751 259.200	0.129 259.200	3.188 259.200	2.359
1298 259.400	0.861 259.400	0.187 259.400	3.224 259.400	2.638 259.400	0.777 259.400	0.162 259.400	3.221 259.400	2.552 259.400	0.749 259.400	0.129 259.400	3.188 259.400	2.358
1299 259.600	0.860 259.600	0.187 259.600	3.224 259.600	2.637 259.600	0.776 259.600	0.162 259.600	3.221 259.600	2.551 259.600	0.748 259.600	0.129 259.600	3.188 259.600	2.357
1300 259.800	0.859 259.800	0.187 259.800	3.224 259.800	2.635 259.800	0.775 259.800	0.162 259.800	3.221 259.800	2.549 259.800	0.747 259.800	0.129 259.800	3.188 259.800	2.356
1301 260.000	0.857 260.000	0.187 260.000	3.224 260.000	2.634 260.000	0.774 260.000	0.161 260.000	3.220 260.000	2.548 260.000	0.746 260.000	0.129 260.000	3.188 260.000	2.354
1302 260.200	0.856 260.200	0.187 260.200	3.224 260.200	2.633 260.200	0.773 260.200	0.161 260.200	3.220 260.200	2.547 260.200	0.745 260.200	0.129 260.200	3.188 260.200	2.353
1303 260.400	0.855 260.400	0.188 260.400	3.223 260.400	2.632 260.400	0.772 260.400	0.161 260.400	3.220 260.400	2.546 260.400	0.743 260.400	0.129 260.400	3.187 260.400	2.352
1304 260.600	0.854 260.600	0.188 260.600	3.223 260.600	2.630 260.600	0.772 260.600	0.161 260.600	3.220 260.600	2.544 260.600	0.742 260.600	0.129 260.600	3.187 260.600	2.351
1305 260.800	0.853 260.800	0.187 260.800	3.223 260.800	2.629 260.800	0.771 260.800	0.160 260.800	3.219 260.800	2.543 260.800	0.741 260.800	0.129 260.800	3.187 260.800	2.350
1306 261.000	0.852 261.000	0.187 261.000	3.222 261.000	2.628 261.000	0.770 261.000	0.160 261.000	3.219 261.000	2.541 261.000	0.741 261.000	0.129 261.000	3.187 261.000	2.349
1307 261.200	0.851 261.200	0.187 261.200	3.222 261.200	2.626 261.200	0.769 261.200	0.160 261.200	3.219 261.200	2.540 261.200	0.740 261.200	0.129 261.200	3.186 261.200	2.348
1308 261.400	0.850 261.400	0.187 261.400	3.222 261.400	2.625 261.400	0.768 261.400	0.159 261.400	3.219 261.400	2.538 261.400	0.739 261.400	0.129 261.400	3.186 261.400	2.346
1309 261.600	0.849 261.600	0.187 261.600	3.222 261.600	2.623 261.600	0.767 261.600	0.159 261.600	3.218 261.600	2.537 261.600	0.739 261.600	0.129 261.600	3.186 261.600	2.345
1310 261.800	0.847 261.800	0.186 261.800	3.222 261.800	2.622 261.800	0.767 261.800	0.159 261.800	3.218 261.800	2.536 261.800	0.739 261.800	0.129 261.800	3.185 261.800	2.344
1311 262.000	0.846 262.000	0.186 262.000	3.222 262.000	2.621 262.000	0.766 262.000	0.158 262.000	3.217 262.000	2.534 262.000	0.738 262.000	0.129 262.000	3.185 262.000	2.343
1312 262.200	0.845 262.200	0.186 262.200	3.222 262.200	2.620 262.200	0.766 262.200	0.158 262.200	3.217 262.200	2.533 262.200	0.738 262.200	0.128 262.200	3.185 262.200	2.342
1313 262.400	0.845 262.400	0.185 262.400	3.222 262.400	2.619 262.400	0.765 262.400	0.158 262.400	3.216 262.400	2.532 262.400	0.737 262.400	0.128 262.400	3.184 262.400	2.340
1314 262.600	0.844 262.600	0.185 262.600	3.222 262.600	2.618 262.600	0.764 262.600	0.158 262.600	3.216 262.600	2.531 262.600	0.737 262.600	0.128 262.600	3.184 262.600	2.339
1315 262.800	0.843 262.800	0.185 262.800	3.222 262.800	2.617 262.800	0.764 262.800	0.158 262.800	3.216 262.800	2.530 262.800	0.736 262.800	0.128 262.800	3.183 262.800	2.338
1316 263.000	0.842 263.000	0.185 263.000	3.222 263.000	2.616 263.000	0.763 263.000	0.158 263.000	3.216 263.000	2.529 263.000	0.735 263.000	0.128 263.000	3.183 263.000	2.337
1317 263.200	0.841 263.200	0.184 263.200	3.222 263.200	2.614 263.200	0.762 263.200	0.158 263.200	3.216 263.200	2.528 263.200	0.734 263.200	0.128 263.200	3.183 263.200	2.336
1318 263.400	0.840 263.400	0.184 263.400	3.222 263.400	2.613 263.400	0.761 263.400	0.158 263.400	3.216 263.400	2.526 263.400	0.734 263.400	0.128 263.400	3.183 263.400	2.335
1319 263.600	0.839 263.600	0.184 263.600	3.222 263.600	2.612 263.600	0.761 263.600	0.159 263.600	3.216 263.600	2.525 263.600	0.733 263.600	0.127 263.600	3.183 263.600	2.333
1320 263.800	0.839 263.800	0.184 263.800	3.222 263.800	2.611 263.800	0.760 263.800	0.159 263.800	3.215 263.800	2.524 263.800	0.732 263.800	0.127 263.800	3.183 263.800	2.332
1321 264.000	0.838 264.000	0.184 264.000	3.221 264.000	2.610 264.000	0.759 264.000	0.159 264.000	3.215 264.000	2.523 264.000	0.732 264.000	0.127 264.000	3.183 264.000	2.331
1322 264.200	0.837 264.200	0.184 264.200	3.221 264.200	2.609 264.200	0.758 264.200	0.159 264.200	3.215 264.200	2.521 264.200	0.731 264.200	0.127 264.200	3.183 264.200	2.330
1323 264.400	0.836 264.400	0.184 264.400	3.221 264.400	2.607 264.400	0.758 264.400	0.159 264.400	3.215 264.400	2.520 264.400	0.730 264.400	0.126 264.400	3.183 264.400	2.329
1324 264.600	0.836 264.600	0.184 264.600	3.221 264.600	2.606 264.600	0.757 264.600	0.159 264.600	3.215 264.600	2.519 264.600	0.729 264.600	0.126 264.600	3.183 264.600	2.328
1325 264.800	0.835 264.800	0.184 264.800	3.220 264.800	2.604 264.800	0.756 264.800	0.159 264.800	3.214 264.800	2.517 264.800	0.728 264.800	0.126 264.800	3.183 264.800	2.327
1326 265.000	0.834 265.000	0.184 265.000	3.220 265.000	2.603 265.000	0.755 265.000	0.158 265.000	3.214 265.000	2.516 265.000	0.728 265.000	0.126 265.000	3.183 265.000	2.325
1327 265.200	0.833 265.200	0.183 265.200	3.219 265.200	2.602 265.200	0.755 265.200	0.158 265.200	3.214 265.200	2.515 265.200	0.727 265.200	0.125 265.200	3.183 265.200	2.324
1328 265.400	0.832 265.400	0.183 265.400	3.219 265.400	2.601 265.400	0.754 265.400	0.157 265.400	3.214 265.400	2.513 265.400	0.727 265.400	0.125 265.400	3.182 265.400	2.323
1329 265.600	0.831 265.600	0.183 265.600	3.219 265.600	2.599 265.600	0.753 265.600	0.157 265.600	3.214 265.600	2.512 265.600	0.726 265.600	0.125 265.600	3.182 265.600	2.321
1330 265.800	0.831 265.800	0.183 265.800	3.219 265.800	2.598 265.800	0.753 265.800	0.157 265.800	3.214 265.800	2.511 265.800	0.725 265.800	0.125 265.800	3.182 265.800	2.320
1331 266.000	0.830 266.000	0.183 266.000	3.219 266.000	2.597 266.000	0.752 266.000	0.157 266.000	3.214 266.000	2.510 266.000	0.725 266.000	0.125 266.000	3.181 266.000	2.319
1332 266.200	0.829 266.200	0.182 266.200	3.218 266.200	2.596 266.200	0.752 266.200	0.156 266.200	3.213 266.200	2.509 266.200	0.724 266.200	0.125 266.200	3.181 266.200	2.318
1333 266.400	0.828 266.400	0.182 266.400	3.218 266.400	2.595 266.400	0.751 266.400	0.156 266.400	3.213 266.400	2.508 266.400	0.723 266.400	0.125 266.400	3.180 266.400	2.317
1334 266.600	0.827 266.600	0.182 266.600	3.218 266.600	2.594 266.600	0.750 266.600	0.156 266.600	3.213 266.600	2.507 266.600	0.722 266.600	0.125 266.600	3.180 266.600	2.316
1335 266.800	0.826 266.800	0.182 266.800	3.218 266.800	2.593 266.800	0.749 266.800	0.156 266.800	3.213 266.800	2.505 266.800	0.721 266.800	0.125 266.800	3.180 266.800	2.314
1336 267.000	0.825 267.000	0.182 267.000	3.218 267.000	2.592 267.000	0.749 267.000	0.156 267.000	3.213 267.000	2.504 267.000	0.721 267.000	0.125 267.000	3.180 267.000	2.313
1337 267.200	0.823 267.200	0.182 267.200	3.218 267.200	2.591 267.200	0.748 267.200	0.156 267.200	3.213 267.200	2.503 267.200	0.720 267.200	0.125 267.200	3.180 267.200	2.312
1338 267.400	0.823 267.400	0.181 267.400	3.218 267.400	2.589 267.400	0.747 267.400	0.156 267.400	3.212 267.400	2.502 267.400	0.719 267.400	0.125 267.400	3.180 267.400	2.311
1339 267.600	0.822 267.600	0.181 267.600	3.218 267.600	2.588 267.600	0.747 267.600	0.156 267.600	3.212 267.600	2.501 267.600	0.719 267.600	0.125 267.600	3.180 267.600	2.310
1340 267.800	0.821 267.800	0.181 267.800	3.218 267.800	2.587 267.800	0.746 267.800	0.156 267.800	3.211 267.800	2.500 267.800	0.718 267.800	0.125 267.800	3.179 267.800	2.309
1341 268.000	0.820 268.000	0.181 268.000	3.218 268.000	2.585 268.000	0.746 268.000	0.156 268.000	3.211 268.000	2.498 268.000	0.718 268.000	0.124 268.000	3.179 268.000	2.308
1342 268.200	0.819 268.200	0.181 268.200	3.218 268.200	2.584 268.200	0.745 268.200	0.155 268.200	3.211 268.200	2.497 268.200	0.717 268.200	0.124 268.200	3.179 268.200	2.307
1343 268.400	0.818 268.400	0.181 268.400	3.217 268.400	2.582 268.400	0.744 268.400	0.155 268.400	3.210 268.400	2.496 268.400	0.716 268.400	0.124 268.400	3.179 268.400	2.306
1344 268.600	0.818 268.600	0.181 268.600	3.217 268.600	2.581 268.600	0.744 268.600	0.155 268.600	3.210 268.600	2.495 268.600	0.716 268.600	0.124 268.600	3.179 268.600	2.305
1345 268.800	0.817 268.800	0.181 268.800	3.216 268.800	2.579 268.800	0.743 268.800	0.155 268.800	3.210 268.800	2.493 268.800	0.715 268.800	0.124 268.800	3.179 268.800	2.304
1346 269.000	0.817 269.000	0.181 269.000	3.216 269.000	2.578 269.000	0.742 269.000	0.154 269.000	3.210 269.000	2.492 269.000	0.715 269.000	0.124 269.000	3.179 269.000	2.303
1347 269.200	0.816 269.200	0.181 269.200	3.216 269.200	2.577 269.200	0.742 269.200	0.154 269.200	3.210 269.200	2.492 269.200	0.714 269.200	0.123 269.200	3.178 269.200	2.302
1348 269.400	0.816 269.400	0.181 269.400	3.215 269.400	2.576 269.400	0.741 269.400	0.154 269.400	3.210 269.400	2.491 269.400	0.714 269.400	0.123 269.400	3.178 269.400	2.302
1349 269.600	0.815 269.600	0.181 269.600	3.215 269.600	2.575 269.600	0.740 269.600	0.154 269.600	3.210 269.600	2.490 269.600	0.713 269.600	0.123 269.600	3.178 269.600	2.301
1350 269.800	0.815 269.800	0.181 269.800	3.215 269.800	2.575 269.800	0.740 269.800	0.154 269.800	3.210 269.800	2.489 269.800	0.713 269.800	0.123 269.800	3.178 269.800	2.300
1351
1352
1353
1354
1355
1356
1357
1358
1359
1360
1361
1362
1363
1364
1365
1366
1367
1368
1369
1370
1371
1372
1373
1374
1375
1376
1377
1378
1379
1380
1381
1382
1383
1384
1385
1386
1387
1388
1389
1390
1391
1392
1393
1394
1395
1396
1397
1398
1399
1400
1401
1402
1403
1404
1405
1406
1407
1408
1409
1410
1411
1412
1413
1414
1415
1416
1417
1418
1419
1420
1421
1422
1423
1424
1425
1426
1427
1428
1429
1430
1431
1432
1433
1434
1435
1436
1437
1438
1439
1440
1441
1442
1443
1444
1445
1446
1447
1448
1449
1450
1451
1452
1453
1454
1455
1456
1457
1458
1459
1460
1461
1462
1463
1464
1465
1466
1467
1468
1469
1470
1471
1472
1473
1474
1475
1476
1477
1478
1479
1480
1481
1482
1483
1484
1485
1486
1487
1488
1489
1490
1491
1492
1493
1494
1495
1496
1497
1498
1499
1500
1501
1502
1503
1504
1505
1506
1507
1508
1509
1510
1511
1512
1513
1514
1515
1516
1517
1518
1519
1520
1521
1522
1523
1524
1525
1526
1527
1528
1529
1530
1531
1532
1533
1534
1535
1536
1537
1538
1539
1540
1541
1542
1543
1544
1545
1546
1547
1548
1549
1550
1551
1552
1553
1554
1555
1556
1557
1558
1559
1560
1561
1562
1563
1564
1565
1566
1567
1568
1569
1570
1571
1572
1573
1574
1575
1576
1577
1578
1579
1580
1581
1582
1583
1584
1585
1586
1587
1588
1589
1590
1591
1592
1593
1594
1595
1596
1597
1598
1599
1600
1601
1602
1603
1604
1605
1606
1607
1608
1609
1610
1611
1612
1613
1614
1615
1616
1617
1618
1619
1620
1621
1622
1623
1624
1625
1626
1627
1628
1629
1630
1631
1632
1633
1634
1635
1636
1637
1638
1639
1640
1641
1642
1643
1644
1645
1646
1647
1648
1649
1650
1651
1652
1653
1654
1655
1656
1657
1658
1659
1660
1661
1662
1663
1664
1665
1666
1667
1668
1669
1670
1671
1672
1673
1674
1675
1676
1677
1678
1679
1680
1681
1682
1683
1684
1685
1686
1687
1688
1689
1690
1691
1692
1693
1694
1695
1696
1697
1698
1699
1700
1701
1702
1703
1704
1705
1706
1707
1708
1709
1710
1711
1712
1713
1714
1715
1716
1717
1718
1719
1720
1721
1722
1723
1724
1725
1726
1727
1728
1729
1730
1731
1732
1733
1734
1735
1736
1737
1738
1739
1740
1741
1742
1743
1744
1745
1746
1747
1748
1749
1750
1751
1752
1753
1754
1755
1756
1757
1758
1759
1760
1761
1762
1763
1764
1765
1766
1767
1768
1769
1770
1771
1772
1773
1774
1775
1776
1777
1778
1779
1780
1781
1782
1783
1784
1785
1786
1787
1788
1789
1790
1791
1792
1793
1794
1795
1796
1797
1798
1799
1800
1801
1802
1803
1804
1805
1806
1807
1808
1809
1810
1811
1812
1813
1814
1815
1816
1817
1818
1819
1820
1821
1822
1823
1824
1825
1826
1827
1828
1829
1830
1831
1832
1833
1834
1835
1836
1837
1838
1839
1840
1841
1842
1843
1844
1845
1846
1847
1848
1849
1850
1851
1852
1853
1854
1855
1856
1857
1858
1859
1860
1861
1862
1863
1864
1865
1866
1867
1868
1869
1870
1871
1872
1873
1874
1875
1876
1877
1878
1879
1880
1881
1882
1883
1884
1885
1886
1887
1888
1889
1890
1891
1892
1893
1894
1895
1896
1897
1898
1899
1900
1901
1902
1903
1904
1905
1906
1907
1908
1909
1910
1911
1912
1913
1914
1915
1916
1917
1918
1919
1920
1921
1922
1923
1924
1925
1926
1927
1928
1929
1930
1931
1932
1933
1934
1935
1936
1937
1938
1939
1940
1941
1942
1943
1944
1945
1946
1947
1948
1949
1950
1951
1952
1953
1954
1955
1956
1957
1958
1959
1960
1961
1962
1963
1964
1965
1966
1967
1968
1969
1970
1971
1972
1973
1974
1975
1976
1977
1978
1979
1980
1981
1982
1983
1984
1985
1986
1987
1988
1989
1990
1991
1992
1993
1994
1995
1996
1997
1998
1999
[truncated: 13,001 more rows]
