# Supplementary material for: A CTP-dependent gating mechanism enables ParB spreading on DNA
Source: eLife. 2021 Aug 16;10:e69676. doi: 10.7554/eLife.69676 (PMC8367383; doi:10.7554/eLife.69676)
Supplement: Figure 7—source data 1. [file elife-69676-fig7-data1.zip › Figure7/panelB/BLI_traces_panelB.csv]

	1, WT no CTP no pre-BamHI	2, WT no CTP no pre-BamHI	3, WT no CTP no pre-BamHI	4, WT CTP no pre-BamHI	5, WT CTP no pre-BamHI	6, WT CTP no pre-BamHI	7, E102A no CTP no pre-BamHI	8, E102A no CTP no pre-BamHI	9, E102A no CTP no pre-BamHI	10, E102A CTP no pre-BamHI	11, E102A CTP no pre-BamHI	12, E102A CTP no pre-BamHI	13, E102A CTP no pre-BamHI	14, E102A CTP no pre-BamHI
1	0.000, -0.018	0.000, -0.008	0.000, -0.010	0.000, -0.002	0.000, -0.017	0.000, -0.006	0.000, -0.000	0.000, -0.006	0.000, -0.014	0.000, -0.007	0.000, -0.036	0.000, -0.029	0.000, -0.009	0.000, 0.007
2	0.200, -0.017	0.200, -0.008	0.200, -0.010	0.200, -0.002	0.200, -0.016	0.200, -0.005	0.200, -0.001	0.200, -0.006	0.200, -0.014	0.200, -0.007	0.200, -0.035	0.200, -0.029	0.200, -0.009	0.200, 0.007
3	0.400, -0.016	0.400, -0.009	0.400, -0.009	0.400, -0.002	0.400, -0.015	0.400, -0.005	0.400, -0.002	0.400, -0.005	0.400, -0.014	0.400, -0.007	0.400, -0.033	0.400, -0.028	0.400, -0.009	0.400, 0.007
4	0.600, -0.015	0.600, -0.009	0.600, -0.008	0.600, -0.002	0.600, -0.015	0.600, -0.004	0.600, -0.003	0.600, -0.005	0.600, -0.014	0.600, -0.007	0.600, -0.032	0.600, -0.027	0.600, -0.008	0.600, 0.006
5	0.800, -0.013	0.800, -0.009	0.800, -0.008	0.800, -0.002	0.800, -0.014	0.800, -0.003	0.800, -0.003	0.800, -0.005	0.800, -0.014	0.800, -0.006	0.800, -0.030	0.800, -0.026	0.800, -0.008	0.800, 0.006
6	1.000, -0.012	1.000, -0.010	1.000, -0.007	1.000, -0.001	1.000, -0.014	1.000, -0.003	1.000, -0.004	1.000, -0.005	1.000, -0.014	1.000, -0.006	1.000, -0.028	1.000, -0.025	1.000, -0.008	1.000, 0.006
7	1.200, -0.010	1.200, -0.010	1.200, -0.007	1.200, -0.001	1.200, -0.013	1.200, -0.002	1.200, -0.005	1.200, -0.005	1.200, -0.014	1.200, -0.006	1.200, -0.026	1.200, -0.024	1.200, -0.008	1.200, 0.005
8	1.400, -0.009	1.400, -0.010	1.400, -0.006	1.400, -0.001	1.400, -0.012	1.400, -0.002	1.400, -0.005	1.400, -0.005	1.400, -0.013	1.400, -0.006	1.400, -0.024	1.400, -0.023	1.400, -0.008	1.400, 0.005
9	1.600, -0.007	1.600, -0.010	1.600, -0.006	1.600, -0.000	1.600, -0.012	1.600, -0.002	1.600, -0.005	1.600, -0.005	1.600, -0.013	1.600, -0.005	1.600, -0.022	1.600, -0.022	1.600, -0.008	1.600, 0.005
10	1.800, -0.006	1.800, -0.010	1.800, -0.006	1.800, 0.000	1.800, -0.011	1.800, -0.001	1.800, -0.005	1.800, -0.005	1.800, -0.013	1.800, -0.005	1.800, -0.021	1.800, -0.021	1.800, -0.008	1.800, 0.005
11	2.000, -0.005	2.000, -0.010	2.000, -0.006	2.000, 0.001	2.000, -0.011	2.000, -0.001	2.000, -0.005	2.000, -0.004	2.000, -0.012	2.000, -0.005	2.000, -0.019	2.000, -0.020	2.000, -0.008	2.000, 0.004
12	2.200, -0.005	2.200, -0.009	2.200, -0.006	2.200, 0.001	2.200, -0.011	2.200, -0.002	2.200, -0.005	2.200, -0.004	2.200, -0.012	2.200, -0.004	2.200, -0.018	2.200, -0.019	2.200, -0.008	2.200, 0.004
13	2.400, -0.005	2.400, -0.009	2.400, -0.006	2.400, 0.002	2.400, -0.010	2.400, -0.001	2.400, -0.005	2.400, -0.004	2.400, -0.011	2.400, -0.004	2.400, -0.016	2.400, -0.018	2.400, -0.007	2.400, 0.004
14	2.600, -0.005	2.600, -0.009	2.600, -0.007	2.600, 0.002	2.600, -0.010	2.600, -0.001	2.600, -0.005	2.600, -0.004	2.600, -0.011	2.600, -0.003	2.600, -0.015	2.600, -0.017	2.600, -0.007	2.600, 0.004
15	2.800, -0.004	2.800, -0.008	2.800, -0.007	2.800, 0.003	2.800, -0.010	2.800, -0.001	2.800, -0.004	2.800, -0.004	2.800, -0.010	2.800, -0.003	2.800, -0.014	2.800, -0.017	2.800, -0.008	2.800, 0.003
16	3.000, -0.004	3.000, -0.008	3.000, -0.007	3.000, 0.003	3.000, -0.009	3.000, -0.001	3.000, -0.004	3.000, -0.004	3.000, -0.010	3.000, -0.003	3.000, -0.013	3.000, -0.016	3.000, -0.008	3.000, 0.003
17	3.200, -0.004	3.200, -0.008	3.200, -0.006	3.200, 0.003	3.200, -0.009	3.200, -0.000	3.200, -0.004	3.200, -0.005	3.200, -0.010	3.200, -0.003	3.200, -0.012	3.200, -0.015	3.200, -0.007	3.200, 0.003
18	3.400, -0.003	3.400, -0.008	3.400, -0.006	3.400, 0.003	3.400, -0.009	3.400, -0.000	3.400, -0.004	3.400, -0.005	3.400, -0.009	3.400, -0.003	3.400, -0.011	3.400, -0.014	3.400, -0.007	3.400, 0.003
19	3.600, -0.003	3.600, -0.008	3.600, -0.006	3.600, 0.003	3.600, -0.008	3.600, -0.000	3.600, -0.004	3.600, -0.005	3.600, -0.009	3.600, -0.003	3.600, -0.010	3.600, -0.013	3.600, -0.007	3.600, 0.003
20	3.800, -0.003	3.800, -0.008	3.800, -0.006	3.800, 0.004	3.800, -0.008	3.800, -0.000	3.800, -0.004	3.800, -0.005	3.800, -0.009	3.800, -0.003	3.800, -0.009	3.800, -0.013	3.800, -0.007	3.800, 0.003
21	4.000, -0.003	4.000, -0.008	4.000, -0.005	4.000, 0.004	4.000, -0.007	4.000, -0.000	4.000, -0.004	4.000, -0.005	4.000, -0.009	4.000, -0.003	4.000, -0.009	4.000, -0.012	4.000, -0.007	4.000, 0.003
22	4.200, -0.003	4.200, -0.008	4.200, -0.005	4.200, 0.004	4.200, -0.007	4.200, -0.000	4.200, -0.004	4.200, -0.005	4.200, -0.009	4.200, -0.003	4.200, -0.008	4.200, -0.011	4.200, -0.007	4.200, 0.003
23	4.400, -0.003	4.400, -0.008	4.400, -0.005	4.400, 0.003	4.400, -0.007	4.400, -0.001	4.400, -0.004	4.400, -0.006	4.400, -0.008	4.400, -0.003	4.400, -0.007	4.400, -0.011	4.400, -0.008	4.400, 0.003
24	4.600, -0.002	4.600, -0.008	4.600, -0.005	4.600, 0.003	4.600, -0.006	4.600, -0.001	4.600, -0.004	4.600, -0.006	4.600, -0.008	4.600, -0.003	4.600, -0.007	4.600, -0.010	4.600, -0.008	4.600, 0.002
25	4.800, -0.002	4.800, -0.007	4.800, -0.005	4.800, 0.003	4.800, -0.006	4.800, -0.001	4.800, -0.004	4.800, -0.006	4.800, -0.008	4.800, -0.003	4.800, -0.006	4.800, -0.010	4.800, -0.008	4.800, 0.002
26	5.000, -0.002	5.000, -0.007	5.000, -0.005	5.000, 0.003	5.000, -0.006	5.000, -0.001	5.000, -0.004	5.000, -0.006	5.000, -0.008	5.000, -0.003	5.000, -0.006	5.000, -0.010	5.000, -0.008	5.000, 0.002
27	5.200, -0.001	5.200, -0.007	5.200, -0.005	5.200, 0.002	5.200, -0.006	5.200, -0.001	5.200, -0.004	5.200, -0.006	5.200, -0.008	5.200, -0.003	5.200, -0.006	5.200, -0.010	5.200, -0.008	5.200, 0.002
28	5.400, -0.001	5.400, -0.007	5.400, -0.005	5.400, 0.002	5.400, -0.005	5.400, -0.001	5.400, -0.004	5.400, -0.006	5.400, -0.008	5.400, -0.003	5.400, -0.005	5.400, -0.010	5.400, -0.008	5.400, 0.002
29	5.600, -0.001	5.600, -0.007	5.600, -0.005	5.600, 0.002	5.600, -0.005	5.600, -0.001	5.600, -0.004	5.600, -0.006	5.600, -0.007	5.600, -0.003	5.600, -0.005	5.600, -0.009	5.600, -0.008	5.600, 0.002
30	5.800, -0.001	5.800, -0.007	5.800, -0.005	5.800, 0.002	5.800, -0.005	5.800, -0.001	5.800, -0.004	5.800, -0.006	5.800, -0.007	5.800, -0.002	5.800, -0.005	5.800, -0.009	5.800, -0.007	5.800, 0.002
31	6.000, -0.001	6.000, -0.008	6.000, -0.005	6.000, 0.001	6.000, -0.005	6.000, -0.001	6.000, -0.004	6.000, -0.006	6.000, -0.007	6.000, -0.002	6.000, -0.005	6.000, -0.009	6.000, -0.007	6.000, 0.002
32	6.200, -0.001	6.200, -0.008	6.200, -0.005	6.200, 0.001	6.200, -0.005	6.200, -0.001	6.200, -0.004	6.200, -0.005	6.200, -0.007	6.200, -0.002	6.200, -0.005	6.200, -0.009	6.200, -0.007	6.200, 0.002
33	6.400, -0.002	6.400, -0.008	6.400, -0.005	6.400, 0.001	6.400, -0.004	6.400, -0.001	6.400, -0.004	6.400, -0.005	6.400, -0.006	6.400, -0.001	6.400, -0.005	6.400, -0.009	6.400, -0.007	6.400, 0.002
34	6.600, -0.002	6.600, -0.008	6.600, -0.005	6.600, 0.001	6.600, -0.004	6.600, -0.001	6.600, -0.004	6.600, -0.005	6.600, -0.006	6.600, -0.001	6.600, -0.004	6.600, -0.009	6.600, -0.007	6.600, 0.002
35	6.800, -0.002	6.800, -0.008	6.800, -0.005	6.800, 0.001	6.800, -0.004	6.800, -0.001	6.800, -0.004	6.800, -0.005	6.800, -0.006	6.800, -0.001	6.800, -0.004	6.800, -0.009	6.800, -0.006	6.800, 0.002
36	7.000, -0.002	7.000, -0.008	7.000, -0.005	7.000, 0.001	7.000, -0.004	7.000, -0.000	7.000, -0.003	7.000, -0.005	7.000, -0.006	7.000, -0.001	7.000, -0.004	7.000, -0.009	7.000, -0.006	7.000, 0.002
37	7.200, -0.002	7.200, -0.008	7.200, -0.005	7.200, 0.001	7.200, -0.004	7.200, -0.000	7.200, -0.003	7.200, -0.005	7.200, -0.006	7.200, -0.001	7.200, -0.004	7.200, -0.008	7.200, -0.006	7.200, 0.002
38	7.400, -0.002	7.400, -0.008	7.400, -0.005	7.400, 0.001	7.400, -0.004	7.400, -0.000	7.400, -0.003	7.400, -0.005	7.400, -0.006	7.400, -0.000	7.400, -0.004	7.400, -0.008	7.400, -0.006	7.400, 0.002
39	7.600, -0.002	7.600, -0.008	7.600, -0.004	7.600, 0.002	7.600, -0.004	7.600, -0.000	7.600, -0.003	7.600, -0.005	7.600, -0.006	7.600, -0.000	7.600, -0.003	7.600, -0.008	7.600, -0.006	7.600, 0.002
40	7.800, -0.002	7.800, -0.007	7.800, -0.004	7.800, 0.002	7.800, -0.004	7.800, -0.001	7.800, -0.003	7.800, -0.005	7.800, -0.006	7.800, -0.000	7.800, -0.003	7.800, -0.008	7.800, -0.006	7.800, 0.001
41	8.000, -0.001	8.000, -0.007	8.000, -0.004	8.000, 0.002	8.000, -0.004	8.000, -0.001	8.000, -0.003	8.000, -0.005	8.000, -0.006	8.000, -0.000	8.000, -0.003	8.000, -0.008	8.000, -0.007	8.000, 0.001
42	8.200, -0.001	8.200, -0.007	8.200, -0.004	8.200, 0.002	8.200, -0.003	8.200, -0.001	8.200, -0.003	8.200, -0.005	8.200, -0.007	8.200, -0.000	8.200, -0.003	8.200, -0.008	8.200, -0.007	8.200, 0.001
43	8.400, -0.001	8.400, -0.006	8.400, -0.003	8.400, 0.002	8.400, -0.003	8.400, -0.001	8.400, -0.003	8.400, -0.005	8.400, -0.007	8.400, -0.000	8.400, -0.003	8.400, -0.008	8.400, -0.007	8.400, 0.001
44	8.600, -0.001	8.600, -0.006	8.600, -0.003	8.600, 0.001	8.600, -0.003	8.600, -0.001	8.600, -0.003	8.600, -0.005	8.600, -0.007	8.600, -0.000	8.600, -0.002	8.600, -0.008	8.600, -0.007	8.600, 0.001
45	8.800, -0.001	8.800, -0.006	8.800, -0.003	8.800, 0.001	8.800, -0.003	8.800, -0.001	8.800, -0.003	8.800, -0.005	8.800, -0.007	8.800, 0.000	8.800, -0.002	8.800, -0.008	8.800, -0.007	8.800, 0.001
46	9.000, -0.000	9.000, -0.006	9.000, -0.003	9.000, 0.001	9.000, -0.003	9.000, -0.001	9.000, -0.003	9.000, -0.005	9.000, -0.007	9.000, 0.000	9.000, -0.002	9.000, -0.008	9.000, -0.007	9.000, 0.001
47	9.200, -0.000	9.200, -0.006	9.200, -0.003	9.200, 0.001	9.200, -0.003	9.200, -0.001	9.200, -0.002	9.200, -0.006	9.200, -0.007	9.200, 0.000	9.200, -0.002	9.200, -0.008	9.200, -0.006	9.200, 0.001
48	9.400, 0.000	9.400, -0.006	9.400, -0.003	9.400, 0.001	9.400, -0.003	9.400, -0.001	9.400, -0.002	9.400, -0.006	9.400, -0.007	9.400, 0.000	9.400, -0.002	9.400, -0.007	9.400, -0.006	9.400, 0.001
49	9.600, 0.000	9.600, -0.006	9.600, -0.003	9.600, 0.001	9.600, -0.003	9.600, -0.001	9.600, -0.002	9.600, -0.006	9.600, -0.007	9.600, 0.000	9.600, -0.002	9.600, -0.007	9.600, -0.006	9.600, 0.001
50	9.800, 0.000	9.800, -0.006	9.800, -0.003	9.800, 0.001	9.800, -0.003	9.800, -0.001	9.800, -0.002	9.800, -0.006	9.800, -0.007	9.800, 0.000	9.800, -0.002	9.800, -0.007	9.800, -0.006	9.800, 0.001
51	10.000, -0.000	10.000, -0.006	10.000, -0.003	10.000, 0.001	10.000, -0.002	10.000, -0.001	10.000, -0.002	10.000, -0.006	10.000, -0.006	10.000, 0.000	10.000, -0.002	10.000, -0.007	10.000, -0.005	10.000, 0.001
52	10.200, -0.000	10.200, -0.006	10.200, -0.003	10.200, 0.001	10.200, -0.002	10.200, -0.000	10.200, -0.002	10.200, -0.005	10.200, -0.006	10.200, 0.000	10.200, -0.002	10.200, -0.007	10.200, -0.005	10.200, 0.001
53	10.400, -0.000	10.400, -0.006	10.400, -0.003	10.400, 0.002	10.400, -0.002	10.400, -0.000	10.400, -0.002	10.400, -0.005	10.400, -0.006	10.400, 0.000	10.400, -0.001	10.400, -0.006	10.400, -0.005	10.400, 0.001
54	10.600, -0.001	10.600, -0.005	10.600, -0.003	10.600, 0.002	10.600, -0.002	10.600, 0.000	10.600, -0.002	10.600, -0.005	10.600, -0.006	10.600, 0.000	10.600, -0.001	10.600, -0.006	10.600, -0.005	10.600, 0.000
55	10.800, -0.001	10.800, -0.005	10.800, -0.003	10.800, 0.002	10.800, -0.001	10.800, 0.000	10.800, -0.002	10.800, -0.005	10.800, -0.005	10.800, 0.000	10.800, -0.001	10.800, -0.006	10.800, -0.005	10.800, 0.000
56	11.000, -0.001	11.000, -0.005	11.000, -0.003	11.000, 0.002	11.000, -0.001	11.000, 0.001	11.000, -0.001	11.000, -0.005	11.000, -0.005	11.000, 0.000	11.000, -0.001	11.000, -0.006	11.000, -0.004	11.000, 0.000
57	11.200, -0.001	11.200, -0.005	11.200, -0.003	11.200, 0.002	11.200, -0.001	11.200, 0.001	11.200, -0.001	11.200, -0.004	11.200, -0.005	11.200, 0.001	11.200, -0.001	11.200, -0.005	11.200, -0.004	11.200, -0.000
58	11.400, -0.002	11.400, -0.005	11.400, -0.003	11.400, 0.002	11.400, -0.001	11.400, 0.001	11.400, -0.001	11.400, -0.004	11.400, -0.005	11.400, 0.001	11.400, -0.001	11.400, -0.005	11.400, -0.004	11.400, -0.000
59	11.600, -0.002	11.600, -0.005	11.600, -0.003	11.600, 0.002	11.600, -0.001	11.600, 0.001	11.600, -0.001	11.600, -0.004	11.600, -0.005	11.600, 0.001	11.600, -0.001	11.600, -0.005	11.600, -0.004	11.600, -0.000
60	11.800, -0.002	11.800, -0.005	11.800, -0.003	11.800, 0.002	11.800, -0.000	11.800, 0.002	11.800, -0.001	11.800, -0.004	11.800, -0.005	11.800, 0.001	11.800, -0.001	11.800, -0.005	11.800, -0.004	11.800, -0.000
61	12.000, -0.002	12.000, -0.005	12.000, -0.003	12.000, 0.001	12.000, -0.000	12.000, 0.002	12.000, -0.002	12.000, -0.003	12.000, -0.005	12.000, 0.001	12.000, -0.001	12.000, -0.005	12.000, -0.004	12.000, -0.000
62	12.200, -0.002	12.200, -0.005	12.200, -0.003	12.200, 0.001	12.200, 0.000	12.200, 0.002	12.200, -0.002	12.200, -0.003	12.200, -0.005	12.200, 0.001	12.200, -0.001	12.200, -0.005	12.200, -0.004	12.200, -0.000
63	12.400, -0.001	12.400, -0.005	12.400, -0.003	12.400, 0.001	12.400, 0.000	12.400, 0.002	12.400, -0.002	12.400, -0.003	12.400, -0.005	12.400, 0.002	12.400, -0.001	12.400, -0.005	12.400, -0.004	12.400, -0.000
64	12.600, -0.001	12.600, -0.005	12.600, -0.003	12.600, 0.001	12.600, 0.000	12.600, 0.002	12.600, -0.002	12.600, -0.003	12.600, -0.005	12.600, 0.002	12.600, -0.001	12.600, -0.005	12.600, -0.004	12.600, -0.000
65	12.800, -0.001	12.800, -0.005	12.800, -0.004	12.800, 0.001	12.800, 0.000	12.800, 0.002	12.800, -0.002	12.800, -0.003	12.800, -0.005	12.800, 0.002	12.800, -0.001	12.800, -0.005	12.800, -0.004	12.800, -0.000
66	13.000, -0.001	13.000, -0.005	13.000, -0.004	13.000, 0.001	13.000, 0.000	13.000, 0.002	13.000, -0.002	13.000, -0.003	13.000, -0.005	13.000, 0.002	13.000, -0.001	13.000, -0.005	13.000, -0.004	13.000, -0.000
67	13.200, -0.001	13.200, -0.005	13.200, -0.004	13.200, 0.000	13.200, 0.000	13.200, 0.002	13.200, -0.002	13.200, -0.003	13.200, -0.005	13.200, 0.002	13.200, -0.001	13.200, -0.005	13.200, -0.004	13.200, -0.000
68	13.400, -0.000	13.400, -0.006	13.400, -0.004	13.400, 0.000	13.400, 0.001	13.400, 0.002	13.400, -0.002	13.400, -0.003	13.400, -0.005	13.400, 0.002	13.400, -0.001	13.400, -0.005	13.400, -0.004	13.400, -0.000
69	13.600, -0.000	13.600, -0.006	13.600, -0.003	13.600, -0.000	13.600, 0.001	13.600, 0.002	13.600, -0.002	13.600, -0.003	13.600, -0.005	13.600, 0.002	13.600, -0.002	13.600, -0.005	13.600, -0.004	13.600, -0.000
70	13.800, -0.000	13.800, -0.006	13.800, -0.003	13.800, -0.000	13.800, 0.001	13.800, 0.002	13.800, -0.002	13.800, -0.003	13.800, -0.004	13.800, 0.002	13.800, -0.002	13.800, -0.005	13.800, -0.004	13.800, -0.000
71	14.000, 0.000	14.000, -0.006	14.000, -0.003	14.000, -0.000	14.000, 0.001	14.000, 0.002	14.000, -0.002	14.000, -0.003	14.000, -0.004	14.000, 0.002	14.000, -0.002	14.000, -0.005	14.000, -0.005	14.000, -0.000
72	14.200, 0.000	14.200, -0.006	14.200, -0.003	14.200, -0.001	14.200, 0.001	14.200, 0.002	14.200, -0.002	14.200, -0.003	14.200, -0.004	14.200, 0.002	14.200, -0.002	14.200, -0.004	14.200, -0.005	14.200, -0.000
73	14.400, 0.000	14.400, -0.006	14.400, -0.002	14.400, -0.001	14.400, 0.001	14.400, 0.002	14.400, -0.002	14.400, -0.003	14.400, -0.004	14.400, 0.002	14.400, -0.001	14.400, -0.004	14.400, -0.005	14.400, -0.001
74	14.600, 0.000	14.600, -0.005	14.600, -0.002	14.600, -0.001	14.600, 0.001	14.600, 0.002	14.600, -0.002	14.600, -0.003	14.600, -0.004	14.600, 0.001	14.600, -0.001	14.600, -0.004	14.600, -0.005	14.600, -0.001
75	14.800, 0.000	14.800, -0.005	14.800, -0.002	14.800, -0.001	14.800, 0.001	14.800, 0.001	14.800, -0.002	14.800, -0.003	14.800, -0.004	14.800, 0.002	14.800, -0.001	14.800, -0.004	14.800, -0.005	14.800, -0.001
76	15.000, 0.000	15.000, -0.005	15.000, -0.002	15.000, -0.001	15.000, 0.001	15.000, 0.001	15.000, -0.002	15.000, -0.003	15.000, -0.004	15.000, 0.002	15.000, -0.001	15.000, -0.003	15.000, -0.005	15.000, -0.001
77	15.200, -0.000	15.200, -0.005	15.200, -0.002	15.200, -0.001	15.200, 0.000	15.200, 0.001	15.200, -0.002	15.200, -0.003	15.200, -0.003	15.200, 0.001	15.200, -0.001	15.200, -0.003	15.200, -0.004	15.200, -0.001
78	15.400, -0.000	15.400, -0.005	15.400, -0.001	15.400, -0.001	15.400, 0.000	15.400, 0.001	15.400, -0.002	15.400, -0.003	15.400, -0.003	15.400, 0.001	15.400, -0.001	15.400, -0.003	15.400, -0.004	15.400, -0.001
79	15.600, -0.000	15.600, -0.005	15.600, -0.001	15.600, -0.001	15.600, 0.000	15.600, 0.002	15.600, -0.002	15.600, -0.003	15.600, -0.003	15.600, 0.001	15.600, -0.000	15.600, -0.003	15.600, -0.004	15.600, -0.001
80	15.800, -0.000	15.800, -0.005	15.800, -0.001	15.800, -0.001	15.800, 0.001	15.800, 0.002	15.800, -0.003	15.800, -0.003	15.800, -0.002	15.800, 0.001	15.800, -0.000	15.800, -0.003	15.800, -0.004	15.800, -0.001
81	16.000, 0.000	16.000, -0.005	16.000, -0.001	16.000, -0.001	16.000, 0.001	16.000, 0.002	16.000, -0.003	16.000, -0.003	16.000, -0.002	16.000, 0.001	16.000, 0.000	16.000, -0.003	16.000, -0.004	16.000, -0.001
82	16.200, 0.000	16.200, -0.005	16.200, -0.001	16.200, -0.000	16.200, 0.001	16.200, 0.002	16.200, -0.003	16.200, -0.003	16.200, -0.002	16.200, 0.001	16.200, 0.000	16.200, -0.003	16.200, -0.004	16.200, -0.001
83	16.400, 0.000	16.400, -0.005	16.400, -0.001	16.400, -0.000	16.400, 0.001	16.400, 0.002	16.400, -0.003	16.400, -0.003	16.400, -0.001	16.400, 0.001	16.400, 0.000	16.400, -0.003	16.400, -0.004	16.400, -0.001
84	16.600, 0.000	16.600, -0.004	16.600, -0.001	16.600, 0.000	16.600, 0.001	16.600, 0.002	16.600, -0.002	16.600, -0.003	16.600, -0.001	16.600, 0.001	16.600, 0.000	16.600, -0.003	16.600, -0.004	16.600, -0.001
85	16.800, 0.000	16.800, -0.004	16.800, -0.001	16.800, 0.000	16.800, 0.001	16.800, 0.002	16.800, -0.002	16.800, -0.003	16.800, -0.001	16.800, 0.001	16.800, 0.000	16.800, -0.003	16.800, -0.004	16.800, -0.001
86	17.000, 0.000	17.000, -0.004	17.000, -0.001	17.000, 0.000	17.000, 0.001	17.000, 0.002	17.000, -0.002	17.000, -0.003	17.000, -0.001	17.000, 0.001	17.000, 0.000	17.000, -0.003	17.000, -0.004	17.000, -0.001
87	17.200, 0.000	17.200, -0.004	17.200, -0.001	17.200, 0.000	17.200, 0.001	17.200, 0.002	17.200, -0.002	17.200, -0.002	17.200, -0.001	17.200, 0.000	17.200, 0.000	17.200, -0.003	17.200, -0.004	17.200, -0.001
88	17.400, -0.000	17.400, -0.004	17.400, -0.001	17.400, 0.000	17.400, 0.001	17.400, 0.002	17.400, -0.002	17.400, -0.002	17.400, -0.001	17.400, 0.000	17.400, -0.000	17.400, -0.003	17.400, -0.004	17.400, -0.001
89	17.600, -0.000	17.600, -0.004	17.600, -0.001	17.600, 0.000	17.600, 0.001	17.600, 0.002	17.600, -0.002	17.600, -0.002	17.600, -0.001	17.600, 0.000	17.600, 0.000	17.600, -0.003	17.600, -0.003	17.600, -0.001
90	17.800, -0.000	17.800, -0.004	17.800, -0.001	17.800, 0.000	17.800, 0.001	17.800, 0.002	17.800, -0.002	17.800, -0.002	17.800, -0.002	17.800, 0.000	17.800, 0.000	17.800, -0.003	17.800, -0.003	17.800, -0.000
91	18.000, -0.000	18.000, -0.004	18.000, -0.001	18.000, -0.000	18.000, 0.001	18.000, 0.002	18.000, -0.002	18.000, -0.002	18.000, -0.002	18.000, 0.000	18.000, 0.000	18.000, -0.003	18.000, -0.003	18.000, -0.000
92	18.200, -0.000	18.200, -0.004	18.200, -0.002	18.200, -0.000	18.200, 0.001	18.200, 0.001	18.200, -0.002	18.200, -0.002	18.200, -0.002	18.200, 0.000	18.200, 0.000	18.200, -0.003	18.200, -0.003	18.200, 0.000
93	18.400, -0.000	18.400, -0.004	18.400, -0.002	18.400, -0.000	18.400, 0.001	18.400, 0.001	18.400, -0.002	18.400, -0.002	18.400, -0.003	18.400, 0.000	18.400, 0.000	18.400, -0.003	18.400, -0.002	18.400, 0.000
94	18.600, -0.001	18.600, -0.003	18.600, -0.002	18.600, -0.000	18.600, 0.001	18.600, 0.001	18.600, -0.001	18.600, -0.002	18.600, -0.003	18.600, 0.000	18.600, 0.000	18.600, -0.003	18.600, -0.002	18.600, 0.001
95	18.800, -0.001	18.800, -0.003	18.800, -0.002	18.800, -0.000	18.800, 0.001	18.800, 0.001	18.800, -0.001	18.800, -0.002	18.800, -0.003	18.800, 0.000	18.800, 0.001	18.800, -0.002	18.800, -0.002	18.800, 0.001
96	19.000, -0.001	19.000, -0.003	19.000, -0.002	19.000, -0.000	19.000, 0.000	19.000, 0.001	19.000, -0.001	19.000, -0.002	19.000, -0.003	19.000, 0.000	19.000, 0.001	19.000, -0.002	19.000, -0.001	19.000, 0.001
97	19.200, -0.001	19.200, -0.003	19.200, -0.001	19.200, -0.000	19.200, 0.000	19.200, 0.001	19.200, -0.001	19.200, -0.002	19.200, -0.003	19.200, 0.000	19.200, 0.001	19.200, -0.002	19.200, -0.001	19.200, 0.001
98	19.400, -0.000	19.400, -0.003	19.400, -0.001	19.400, -0.000	19.400, -0.000	19.400, 0.001	19.400, -0.001	19.400, -0.002	19.400, -0.003	19.400, 0.000	19.400, 0.001	19.400, -0.002	19.400, -0.001	19.400, 0.001
99	19.600, -0.000	19.600, -0.002	19.600, -0.001	19.600, -0.000	19.600, -0.000	19.600, 0.002	19.600, -0.001	19.600, -0.002	19.600, -0.003	19.600, 0.000	19.600, 0.001	19.600, -0.002	19.600, -0.001	19.600, 0.000
100	19.800, -0.000	19.800, -0.002	19.800, -0.001	19.800, -0.000	19.800, -0.001	19.800, 0.002	19.800, -0.001	19.800, -0.002	19.800, -0.003	19.800, 0.001	19.800, 0.001	19.800, -0.002	19.800, -0.001	19.800, 0.000
101	20.000, -0.000	20.000, -0.002	20.000, -0.001	20.000, -0.000	20.000, -0.001	20.000, 0.002	20.000, -0.001	20.000, -0.002	20.000, -0.002	20.000, 0.001	20.000, 0.001	20.000, -0.002	20.000, -0.001	20.000, 0.000
102	20.200, -0.000	20.200, -0.001	20.200, -0.001	20.200, -0.000	20.200, -0.001	20.200, 0.002	20.200, -0.001	20.200, -0.002	20.200, -0.003	20.200, 0.001	20.200, 0.001	20.200, -0.002	20.200, -0.001	20.200, 0.000
103	20.400, -0.000	20.400, -0.001	20.400, -0.001	20.400, -0.000	20.400, -0.001	20.400, 0.002	20.400, -0.000	20.400, -0.002	20.400, -0.003	20.400, 0.001	20.400, 0.001	20.400, -0.001	20.400, -0.001	20.400, 0.000
104	20.600, -0.000	20.600, -0.001	20.600, -0.001	20.600, -0.000	20.600, -0.001	20.600, 0.002	20.600, -0.000	20.600, -0.002	20.600, -0.002	20.600, 0.001	20.600, 0.000	20.600, -0.001	20.600, -0.002	20.600, 0.000
105	20.800, 0.000	20.800, -0.001	20.800, -0.001	20.800, -0.001	20.800, -0.001	20.800, 0.002	20.800, 0.000	20.800, -0.002	20.800, -0.002	20.800, 0.001	20.800, -0.000	20.800, -0.001	20.800, -0.002	20.800, 0.000
106	21.000, 0.000	21.000, -0.001	21.000, -0.000	21.000, -0.001	21.000, -0.001	21.000, 0.002	21.000, 0.000	21.000, -0.002	21.000, -0.002	21.000, 0.001	21.000, -0.000	21.000, -0.001	21.000, -0.002	21.000, 0.000
107	21.200, 0.000	21.200, -0.001	21.200, -0.000	21.200, -0.001	21.200, -0.001	21.200, 0.002	21.200, 0.000	21.200, -0.002	21.200, -0.002	21.200, 0.001	21.200, -0.000	21.200, -0.001	21.200, -0.002	21.200, 0.000
108	21.400, 0.000	21.400, -0.001	21.400, -0.000	21.400, -0.001	21.400, -0.001	21.400, 0.002	21.400, 0.000	21.400, -0.002	21.400, -0.002	21.400, 0.001	21.400, -0.001	21.400, -0.002	21.400, -0.003	21.400, 0.000
109	21.600, 0.000	21.600, -0.002	21.600, -0.000	21.600, -0.001	21.600, -0.001	21.600, 0.001	21.600, 0.000	21.600, -0.002	21.600, -0.002	21.600, 0.001	21.600, -0.001	21.600, -0.002	21.600, -0.003	21.600, 0.000
110	21.800, 0.001	21.800, -0.002	21.800, -0.000	21.800, -0.001	21.800, -0.000	21.800, 0.001	21.800, 0.000	21.800, -0.002	21.800, -0.002	21.800, 0.001	21.800, -0.000	21.800, -0.002	21.800, -0.003	21.800, 0.000
111	22.000, 0.001	22.000, -0.002	22.000, 0.000	22.000, -0.001	22.000, -0.000	22.000, 0.001	22.000, 0.000	22.000, -0.002	22.000, -0.002	22.000, 0.001	22.000, -0.000	22.000, -0.002	22.000, -0.003	22.000, 0.000
112	22.200, 0.001	22.200, -0.002	22.200, 0.000	22.200, -0.001	22.200, -0.000	22.200, 0.001	22.200, 0.000	22.200, -0.002	22.200, -0.002	22.200, 0.001	22.200, -0.000	22.200, -0.002	22.200, -0.003	22.200, 0.000
113	22.400, 0.001	22.400, -0.003	22.400, 0.000	22.400, -0.001	22.400, 0.000	22.400, 0.001	22.400, 0.000	22.400, -0.002	22.400, -0.002	22.400, 0.000	22.400, -0.000	22.400, -0.002	22.400, -0.003	22.400, 0.000
114	22.600, 0.001	22.600, -0.003	22.600, 0.001	22.600, -0.001	22.600, 0.000	22.600, 0.001	22.600, 0.000	22.600, -0.002	22.600, -0.002	22.600, 0.000	22.600, 0.000	22.600, -0.002	22.600, -0.003	22.600, 0.000
115	22.800, 0.001	22.800, -0.003	22.800, 0.001	22.800, -0.000	22.800, 0.000	22.800, 0.001	22.800, 0.000	22.800, -0.002	22.800, -0.001	22.800, 0.000	22.800, 0.000	22.800, -0.002	22.800, -0.003	22.800, 0.000
116	23.000, 0.001	23.000, -0.003	23.000, 0.001	23.000, -0.000	23.000, -0.000	23.000, 0.001	23.000, 0.000	23.000, -0.002	23.000, -0.001	23.000, 0.000	23.000, 0.000	23.000, -0.002	23.000, -0.002	23.000, 0.000
117	23.200, 0.001	23.200, -0.004	23.200, 0.001	23.200, -0.000	23.200, -0.000	23.200, 0.001	23.200, 0.000	23.200, -0.002	23.200, -0.001	23.200, 0.000	23.200, 0.000	23.200, -0.002	23.200, -0.002	23.200, 0.000
118	23.400, 0.002	23.400, -0.003	23.400, 0.001	23.400, -0.000	23.400, -0.000	23.400, 0.001	23.400, 0.000	23.400, -0.002	23.400, -0.001	23.400, 0.000	23.400, 0.000	23.400, -0.002	23.400, -0.002	23.400, -0.000
119	23.600, 0.002	23.600, -0.003	23.600, 0.001	23.600, -0.000	23.600, -0.000	23.600, 0.001	23.600, 0.000	23.600, -0.002	23.600, -0.001	23.600, 0.000	23.600, 0.000	23.600, -0.002	23.600, -0.002	23.600, -0.000
120	23.800, 0.002	23.800, -0.003	23.800, 0.001	23.800, -0.000	23.800, 0.000	23.800, 0.001	23.800, 0.000	23.800, -0.002	23.800, -0.001	23.800, 0.000	23.800, 0.000	23.800, -0.001	23.800, -0.002	23.800, -0.001
121	24.000, 0.002	24.000, -0.003	24.000, 0.001	24.000, -0.001	24.000, 0.000	24.000, 0.001	24.000, 0.001	24.000, -0.001	24.000, -0.001	24.000, 0.000	24.000, -0.000	24.000, -0.001	24.000, -0.001	24.000, -0.001
122	24.200, 0.002	24.200, -0.003	24.200, 0.001	24.200, -0.001	24.200, 0.000	24.200, 0.001	24.200, 0.001	24.200, -0.001	24.200, -0.001	24.200, 0.000	24.200, -0.000	24.200, -0.001	24.200, -0.001	24.200, -0.001
123	24.400, 0.002	24.400, -0.003	24.400, 0.001	24.400, -0.001	24.400, 0.000	24.400, 0.001	24.400, 0.001	24.400, -0.001	24.400, -0.001	24.400, -0.000	24.400, -0.000	24.400, -0.000	24.400, -0.001	24.400, -0.001
124	24.600, 0.002	24.600, -0.003	24.600, 0.001	24.600, -0.001	24.600, 0.001	24.600, 0.001	24.600, 0.001	24.600, -0.001	24.600, -0.001	24.600, -0.000	24.600, -0.001	24.600, -0.000	24.600, -0.001	24.600, -0.001
125	24.800, 0.003	24.800, -0.002	24.800, 0.000	24.800, -0.001	24.800, 0.001	24.800, 0.001	24.800, 0.001	24.800, -0.001	24.800, -0.001	24.800, -0.001	24.800, -0.001	24.800, 0.000	24.800, -0.001	24.800, -0.001
126	25.000, 0.002	25.000, -0.002	25.000, 0.000	25.000, -0.001	25.000, 0.001	25.000, 0.001	25.000, 0.001	25.000, -0.001	25.000, -0.001	25.000, -0.001	25.000, -0.001	25.000, 0.000	25.000, -0.001	25.000, -0.001
127	25.200, 0.002	25.200, -0.002	25.200, 0.000	25.200, -0.001	25.200, 0.001	25.200, 0.001	25.200, 0.001	25.200, -0.001	25.200, -0.001	25.200, -0.001	25.200, -0.001	25.200, 0.000	25.200, -0.001	25.200, -0.001
128	25.400, 0.002	25.400, -0.002	25.400, 0.000	25.400, -0.002	25.400, 0.001	25.400, 0.001	25.400, 0.001	25.400, -0.001	25.400, -0.001	25.400, -0.001	25.400, -0.001	25.400, -0.000	25.400, -0.001	25.400, -0.001
129	25.600, 0.002	25.600, -0.001	25.600, 0.000	25.600, -0.001	25.600, 0.001	25.600, 0.001	25.600, 0.001	25.600, -0.001	25.600, -0.001	25.600, -0.001	25.600, -0.000	25.600, -0.000	25.600, -0.001	25.600, -0.001
130	25.800, 0.001	25.800, -0.001	25.800, 0.000	25.800, -0.001	25.800, 0.001	25.800, 0.001	25.800, 0.001	25.800, -0.001	25.800, -0.001	25.800, -0.001	25.800, -0.000	25.800, -0.000	25.800, -0.001	25.800, -0.001
131	26.000, 0.001	26.000, -0.000	26.000, 0.000	26.000, -0.001	26.000, 0.001	26.000, 0.001	26.000, 0.000	26.000, -0.001	26.000, -0.000	26.000, -0.001	26.000, -0.000	26.000, -0.000	26.000, -0.001	26.000, -0.001
132	26.200, 0.001	26.200, -0.000	26.200, 0.000	26.200, -0.001	26.200, 0.001	26.200, 0.001	26.200, 0.000	26.200, -0.001	26.200, -0.000	26.200, -0.001	26.200, 0.000	26.200, -0.000	26.200, -0.001	26.200, -0.001
133	26.400, 0.000	26.400, -0.000	26.400, 0.000	26.400, -0.001	26.400, 0.001	26.400, 0.001	26.400, 0.000	26.400, -0.001	26.400, -0.000	26.400, -0.001	26.400, 0.000	26.400, -0.000	26.400, -0.001	26.400, -0.001
134	26.600, -0.000	26.600, -0.000	26.600, 0.000	26.600, -0.000	26.600, 0.001	26.600, 0.001	26.600, 0.000	26.600, -0.001	26.600, -0.000	26.600, -0.001	26.600, 0.000	26.600, -0.000	26.600, -0.000	26.600, -0.001
135	26.800, -0.000	26.800, 0.000	26.800, 0.000	26.800, -0.000	26.800, 0.000	26.800, 0.001	26.800, 0.000	26.800, -0.001	26.800, 0.000	26.800, -0.001	26.800, 0.001	26.800, -0.000	26.800, 0.000	26.800, -0.000
136	27.000, -0.001	27.000, 0.000	27.000, 0.000	27.000, -0.000	27.000, -0.000	27.000, 0.000	27.000, 0.000	27.000, -0.000	27.000, 0.000	27.000, -0.001	27.000, 0.001	27.000, -0.000	27.000, 0.000	27.000, 0.000
137	27.200, -0.001	27.200, 0.000	27.200, 0.000	27.200, 0.000	27.200, -0.000	27.200, 0.000	27.200, -0.000	27.200, -0.000	27.200, 0.000	27.200, -0.001	27.200, 0.001	27.200, -0.001	27.200, 0.000	27.200, 0.000
138	27.400, -0.001	27.400, 0.000	27.400, 0.000	27.400, 0.000	27.400, -0.000	27.400, -0.000	27.400, -0.000	27.400, 0.000	27.400, 0.000	27.400, -0.000	27.400, 0.001	27.400, -0.001	27.400, 0.000	27.400, 0.000
139	27.600, -0.000	27.600, 0.000	27.600, 0.000	27.600, 0.000	27.600, -0.001	27.600, -0.000	27.600, -0.000	27.600, 0.000	27.600, 0.000	27.600, -0.000	27.600, 0.001	27.600, -0.001	27.600, 0.000	27.600, 0.000
140	27.800, -0.000	27.800, 0.000	27.800, 0.000	27.800, 0.000	27.800, -0.001	27.800, -0.000	27.800, -0.000	27.800, 0.000	27.800, 0.000	27.800, -0.000	27.800, 0.000	27.800, -0.001	27.800, 0.000	27.800, 0.000
141	28.000, -0.000	28.000, 0.000	28.000, -0.000	28.000, 0.000	28.000, -0.001	28.000, -0.000	28.000, -0.000	28.000, 0.000	28.000, 0.000	28.000, -0.000	28.000, 0.000	28.000, -0.000	28.000, 0.000	28.000, 0.000
142	28.200, 0.000	28.200, 0.000	28.200, -0.000	28.200, 0.000	28.200, -0.001	28.200, -0.000	28.200, -0.000	28.200, 0.000	28.200, 0.000	28.200, 0.000	28.200, 0.000	28.200, -0.000	28.200, -0.000	28.200, 0.000
143	28.400, 0.000	28.400, 0.000	28.400, -0.000	28.400, -0.000	28.400, -0.000	28.400, -0.000	28.400, -0.000	28.400, -0.000	28.400, -0.000	28.400, 0.000	28.400, -0.000	28.400, 0.000	28.400, -0.000	28.400, 0.000
144	28.600, 0.000	28.600, 0.000	28.600, -0.000	28.600, -0.000	28.600, -0.000	28.600, -0.000	28.600, 0.000	28.600, -0.000	28.600, -0.000	28.600, 0.000	28.600, -0.000	28.600, 0.000	28.600, -0.000	28.600, 0.000
145	28.800, 0.001	28.800, -0.000	28.800, -0.000	28.800, -0.000	28.800, 0.000	28.800, -0.000	28.800, 0.000	28.800, -0.000	28.800, -0.000	28.800, 0.000	28.800, -0.000	28.800, 0.000	28.800, -0.000	28.800, 0.000
146	29.000, 0.000	29.000, -0.000	29.000, -0.000	29.000, -0.000	29.000, 0.000	29.000, 0.000	29.000, 0.000	29.000, 0.000	29.000, -0.000	29.000, 0.000	29.000, -0.000	29.000, 0.000	29.000, -0.000	29.000, -0.000
147	29.200, 0.000	29.200, -0.000	29.200, -0.000	29.200, -0.000	29.200, 0.001	29.200, 0.000	29.200, 0.000	29.200, -0.000	29.200, -0.000	29.200, 0.000	29.200, -0.001	29.200, 0.000	29.200, -0.000	29.200, -0.000
148	29.400, 0.000	29.400, -0.001	29.400, -0.000	29.400, -0.000	29.400, 0.001	29.400, 0.000	29.400, 0.000	29.400, -0.000	29.400, -0.000	29.400, 0.000	29.400, -0.001	29.400, 0.001	29.400, -0.000	29.400, -0.000
149	29.600, 0.000	29.600, -0.000	29.600, -0.000	29.600, -0.000	29.600, 0.001	29.600, 0.001	29.600, 0.000	29.600, -0.000	29.600, -0.000	29.600, 0.000	29.600, -0.001	29.600, 0.001	29.600, -0.000	29.600, -0.001
150	29.800, -0.000	29.800, -0.000	29.800, 0.000	29.800, -0.000	29.800, 0.001	29.800, 0.001	29.800, 0.000	29.800, -0.000	29.800, -0.000	29.800, 0.000	29.800, -0.001	29.800, 0.001	29.800, -0.000	29.800, -0.001
151	30.000, 0.000	30.000, 0.000	30.000, 0.000	30.000, 0.000	30.000, 0.000	30.000, 0.000	30.000, 0.000	30.000, 0.000	30.000, 0.000	30.000, 0.000	30.000, 0.000	30.000, 0.000	30.000, 0.000	30.000, 0.000
152	30.200, 0.024	30.200, 0.024	30.200, 0.024	30.200, 0.022	30.200, 0.022	30.200, 0.023	30.200, 0.028	30.200, 0.030	30.200, 0.029	30.200, 0.020	30.200, 0.016	30.200, 0.026	30.200, 0.020	30.200, 0.024
153	30.400, 0.052	30.400, 0.052	30.400, 0.052	30.400, 0.050	30.400, 0.048	30.400, 0.051	30.400, 0.061	30.400, 0.065	30.400, 0.063	30.400, 0.043	30.400, 0.034	30.400, 0.058	30.400, 0.044	30.400, 0.052
154	30.600, 0.083	30.600, 0.083	30.600, 0.083	30.600, 0.081	30.600, 0.079	30.600, 0.083	30.600, 0.099	30.600, 0.104	30.600, 0.102	30.600, 0.070	30.600, 0.055	30.600, 0.093	30.600, 0.071	30.600, 0.085
155	30.800, 0.115	30.800, 0.116	30.800, 0.116	30.800, 0.117	30.800, 0.114	30.800, 0.118	30.800, 0.139	30.800, 0.146	30.800, 0.143	30.800, 0.100	30.800, 0.079	30.800, 0.133	30.800, 0.101	30.800, 0.122
156	31.000, 0.149	31.000, 0.151	31.000, 0.150	31.000, 0.156	31.000, 0.151	31.000, 0.157	31.000, 0.181	31.000, 0.190	31.000, 0.187	31.000, 0.134	31.000, 0.104	31.000, 0.177	31.000, 0.133	31.000, 0.162
157	31.200, 0.182	31.200, 0.186	31.200, 0.185	31.200, 0.198	31.200, 0.191	31.200, 0.198	31.200, 0.224	31.200, 0.235	31.200, 0.232	31.200, 0.170	31.200, 0.130	31.200, 0.223	31.200, 0.167	31.200, 0.204
158	31.400, 0.215	31.400, 0.220	31.400, 0.219	31.400, 0.242	31.400, 0.233	31.400, 0.240	31.400, 0.266	31.400, 0.278	31.400, 0.276	31.400, 0.207	31.400, 0.158	31.400, 0.271	31.400, 0.202	31.400, 0.248
159	31.600, 0.245	31.600, 0.252	31.600, 0.252	31.600, 0.287	31.600, 0.276	31.600, 0.283	31.600, 0.306	31.600, 0.320	31.600, 0.318	31.600, 0.245	31.600, 0.186	31.600, 0.319	31.600, 0.238	31.600, 0.293
160	31.800, 0.273	31.800, 0.282	31.800, 0.282	31.800, 0.332	31.800, 0.319	31.800, 0.325	31.800, 0.343	31.800, 0.358	31.800, 0.356	31.800, 0.282	31.800, 0.213	31.800, 0.367	31.800, 0.272	31.800, 0.337
161	32.000, 0.297	32.000, 0.307	32.000, 0.308	32.000, 0.375	32.000, 0.360	32.000, 0.365	32.000, 0.374	32.000, 0.390	32.000, 0.390	32.000, 0.319	32.000, 0.239	32.000, 0.412	32.000, 0.306	32.000, 0.379
162	32.200, 0.314	32.200, 0.328	32.200, 0.328	32.200, 0.416	32.200, 0.399	32.200, 0.402	32.200, 0.399	32.200, 0.416	32.200, 0.417	32.200, 0.353	32.200, 0.263	32.200, 0.454	32.200, 0.336	32.200, 0.418
163	32.400, 0.328	32.400, 0.344	32.400, 0.346	32.400, 0.454	32.400, 0.435	32.400, 0.438	32.400, 0.419	32.400, 0.436	32.400, 0.438	32.400, 0.384	32.400, 0.285	32.400, 0.493	32.400, 0.365	32.400, 0.455
164	32.600, 0.340	32.600, 0.359	32.600, 0.361	32.600, 0.491	32.600, 0.470	32.600, 0.472	32.600, 0.435	32.600, 0.452	32.600, 0.456	32.600, 0.414	32.600, 0.307	32.600, 0.530	32.600, 0.393	32.600, 0.491
165	32.800, 0.351	32.800, 0.371	32.800, 0.374	32.800, 0.527	32.800, 0.505	32.800, 0.506	32.800, 0.448	32.800, 0.466	32.800, 0.471	32.800, 0.444	32.800, 0.328	32.800, 0.567	32.800, 0.420	32.800, 0.526
166	33.000, 0.359	33.000, 0.382	33.000, 0.387	33.000, 0.562	33.000, 0.539	33.000, 0.539	33.000, 0.458	33.000, 0.477	33.000, 0.483	33.000, 0.473	33.000, 0.349	33.000, 0.602	33.000, 0.447	33.000, 0.560
167	33.200, 0.367	33.200, 0.392	33.200, 0.398	33.200, 0.596	33.200, 0.572	33.200, 0.572	33.200, 0.466	33.200, 0.486	33.200, 0.493	33.200, 0.501	33.200, 0.370	33.200, 0.636	33.200, 0.474	33.200, 0.593
168	33.400, 0.375	33.400, 0.402	33.400, 0.409	33.400, 0.630	33.400, 0.604	33.400, 0.604	33.400, 0.472	33.400, 0.493	33.400, 0.502	33.400, 0.529	33.400, 0.390	33.400, 0.670	33.400, 0.500	33.400, 0.626
169	33.600, 0.383	33.600, 0.411	33.600, 0.420	33.600, 0.663	33.600, 0.636	33.600, 0.636	33.600, 0.478	33.600, 0.499	33.600, 0.510	33.600, 0.556	33.600, 0.410	33.600, 0.703	33.600, 0.526	33.600, 0.657
170	33.800, 0.390	33.800, 0.420	33.800, 0.430	33.800, 0.696	33.800, 0.668	33.800, 0.667	33.800, 0.483	33.800, 0.505	33.800, 0.517	33.800, 0.583	33.800, 0.430	33.800, 0.735	33.800, 0.551	33.800, 0.689
171	34.000, 0.397	34.000, 0.428	34.000, 0.440	34.000, 0.729	34.000, 0.699	34.000, 0.698	34.000, 0.487	34.000, 0.510	34.000, 0.523	34.000, 0.609	34.000, 0.450	34.000, 0.766	34.000, 0.575	34.000, 0.719
172	34.200, 0.404	34.200, 0.437	34.200, 0.450	34.200, 0.760	34.200, 0.729	34.200, 0.729	34.200, 0.491	34.200, 0.515	34.200, 0.529	34.200, 0.634	34.200, 0.469	34.200, 0.797	34.200, 0.600	34.200, 0.749
173	34.400, 0.411	34.400, 0.445	34.400, 0.459	34.400, 0.792	34.400, 0.759	34.400, 0.759	34.400, 0.495	34.400, 0.520	34.400, 0.535	34.400, 0.659	34.400, 0.488	34.400, 0.827	34.400, 0.623	34.400, 0.779
174	34.600, 0.418	34.600, 0.452	34.600, 0.468	34.600, 0.823	34.600, 0.788	34.600, 0.789	34.600, 0.499	34.600, 0.525	34.600, 0.540	34.600, 0.683	34.600, 0.506	34.600, 0.856	34.600, 0.646	34.600, 0.808
175	34.800, 0.424	34.800, 0.460	34.800, 0.477	34.800, 0.853	34.800, 0.816	34.800, 0.818	34.800, 0.503	34.800, 0.530	34.800, 0.545	34.800, 0.707	34.800, 0.525	34.800, 0.885	34.800, 0.668	34.800, 0.836
176	35.000, 0.431	35.000, 0.466	35.000, 0.486	35.000, 0.883	35.000, 0.844	35.000, 0.846	35.000, 0.506	35.000, 0.534	35.000, 0.550	35.000, 0.731	35.000, 0.543	35.000, 0.913	35.000, 0.691	35.000, 0.863
177	35.200, 0.436	35.200, 0.472	35.200, 0.494	35.200, 0.912	35.200, 0.872	35.200, 0.874	35.200, 0.510	35.200, 0.539	35.200, 0.554	35.200, 0.755	35.200, 0.561	35.200, 0.941	35.200, 0.712	35.200, 0.890
178	35.400, 0.442	35.400, 0.479	35.400, 0.501	35.400, 0.941	35.400, 0.899	35.400, 0.902	35.400, 0.513	35.400, 0.543	35.400, 0.558	35.400, 0.778	35.400, 0.579	35.400, 0.968	35.400, 0.734	35.400, 0.917
179	35.600, 0.448	35.600, 0.484	35.600, 0.508	35.600, 0.969	35.600, 0.925	35.600, 0.929	35.600, 0.517	35.600, 0.547	35.600, 0.562	35.600, 0.800	35.600, 0.596	35.600, 0.995	35.600, 0.754	35.600, 0.942
180	35.800, 0.453	35.800, 0.490	35.800, 0.515	35.800, 0.997	35.800, 0.951	35.800, 0.955	35.800, 0.520	35.800, 0.551	35.800, 0.566	35.800, 0.823	35.800, 0.613	35.800, 1.022	35.800, 0.775	35.800, 0.968
181	36.000, 0.458	36.000, 0.495	36.000, 0.521	36.000, 1.024	36.000, 0.977	36.000, 0.981	36.000, 0.524	36.000, 0.554	36.000, 0.569	36.000, 0.845	36.000, 0.631	36.000, 1.047	36.000, 0.795	36.000, 0.993
182	36.200, 0.463	36.200, 0.499	36.200, 0.527	36.200, 1.050	36.200, 1.002	36.200, 1.007	36.200, 0.527	36.200, 0.557	36.200, 0.573	36.200, 0.866	36.200, 0.647	36.200, 1.073	36.200, 0.815	36.200, 1.017
183	36.400, 0.467	36.400, 0.503	36.400, 0.532	36.400, 1.076	36.400, 1.027	36.400, 1.032	36.400, 0.531	36.400, 0.561	36.400, 0.576	36.400, 0.888	36.400, 0.664	36.400, 1.097	36.400, 0.835	36.400, 1.041
184	36.600, 0.471	36.600, 0.507	36.600, 0.537	36.600, 1.102	36.600, 1.051	36.600, 1.057	36.600, 0.534	36.600, 0.564	36.600, 0.580	36.600, 0.909	36.600, 0.680	36.600, 1.121	36.600, 0.854	36.600, 1.065
185	36.800, 0.475	36.800, 0.511	36.800, 0.542	36.800, 1.127	36.800, 1.075	36.800, 1.082	36.800, 0.537	36.800, 0.567	36.800, 0.583	36.800, 0.930	36.800, 0.696	36.800, 1.145	36.800, 0.874	36.800, 1.088
186	37.000, 0.479	37.000, 0.514	37.000, 0.547	37.000, 1.152	37.000, 1.099	37.000, 1.106	37.000, 0.540	37.000, 0.570	37.000, 0.586	37.000, 0.950	37.000, 0.712	37.000, 1.168	37.000, 0.893	37.000, 1.110
187	37.200, 0.482	37.200, 0.517	37.200, 0.550	37.200, 1.176	37.200, 1.123	37.200, 1.130	37.200, 0.543	37.200, 0.572	37.200, 0.589	37.200, 0.970	37.200, 0.728	37.200, 1.191	37.200, 0.911	37.200, 1.132
188	37.400, 0.486	37.400, 0.520	37.400, 0.554	37.400, 1.200	37.400, 1.145	37.400, 1.154	37.400, 0.545	37.400, 0.575	37.400, 0.592	37.400, 0.990	37.400, 0.744	37.400, 1.214	37.400, 0.930	37.400, 1.154
189	37.600, 0.490	37.600, 0.522	37.600, 0.557	37.600, 1.224	37.600, 1.168	37.600, 1.178	37.600, 0.548	37.600, 0.577	37.600, 0.595	37.600, 1.010	37.600, 0.759	37.600, 1.236	37.600, 0.948	37.600, 1.175
190	37.800, 0.493	37.800, 0.525	37.800, 0.561	37.800, 1.247	37.800, 1.189	37.800, 1.201	37.800, 0.550	37.800, 0.579	37.800, 0.598	37.800, 1.029	37.800, 0.774	37.800, 1.257	37.800, 0.965	37.800, 1.196
191	38.000, 0.497	38.000, 0.527	38.000, 0.563	38.000, 1.270	38.000, 1.211	38.000, 1.223	38.000, 0.552	38.000, 0.581	38.000, 0.601	38.000, 1.048	38.000, 0.790	38.000, 1.278	38.000, 0.983	38.000, 1.217
192	38.200, 0.500	38.200, 0.530	38.200, 0.566	38.200, 1.293	38.200, 1.232	38.200, 1.245	38.200, 0.554	38.200, 0.584	38.200, 0.604	38.200, 1.067	38.200, 0.805	38.200, 1.299	38.200, 1.000	38.200, 1.237
193	38.400, 0.503	38.400, 0.531	38.400, 0.568	38.400, 1.315	38.400, 1.252	38.400, 1.266	38.400, 0.556	38.400, 0.586	38.400, 0.606	38.400, 1.085	38.400, 0.820	38.400, 1.319	38.400, 1.016	38.400, 1.256
194	38.600, 0.506	38.600, 0.533	38.600, 0.570	38.600, 1.336	38.600, 1.272	38.600, 1.288	38.600, 0.558	38.600, 0.588	38.600, 0.608	38.600, 1.103	38.600, 0.835	38.600, 1.339	38.600, 1.033	38.600, 1.276
195	38.800, 0.509	38.800, 0.535	38.800, 0.572	38.800, 1.358	38.800, 1.292	38.800, 1.308	38.800, 0.560	38.800, 0.590	38.800, 0.610	38.800, 1.120	38.800, 0.850	38.800, 1.359	38.800, 1.049	38.800, 1.295
196	39.000, 0.511	39.000, 0.537	39.000, 0.574	39.000, 1.379	39.000, 1.312	39.000, 1.329	39.000, 0.561	39.000, 0.593	39.000, 0.612	39.000, 1.137	39.000, 0.865	39.000, 1.378	39.000, 1.065	39.000, 1.313
197	39.200, 0.514	39.200, 0.538	39.200, 0.575	39.200, 1.399	39.200, 1.331	39.200, 1.349	39.200, 0.563	39.200, 0.594	39.200, 0.614	39.200, 1.154	39.200, 0.879	39.200, 1.397	39.200, 1.081	39.200, 1.332
198	39.400, 0.516	39.400, 0.540	39.400, 0.577	39.400, 1.420	39.400, 1.350	39.400, 1.370	39.400, 0.565	39.400, 0.596	39.400, 0.616	39.400, 1.171	39.400, 0.893	39.400, 1.415	39.400, 1.096	39.400, 1.350
199	39.600, 0.518	39.600, 0.541	39.600, 0.578	39.600, 1.440	39.600, 1.369	39.600, 1.389	39.600, 0.567	39.600, 0.598	39.600, 0.618	39.600, 1.187	39.600, 0.907	39.600, 1.433	39.600, 1.111	39.600, 1.368
200	39.800, 0.519	39.800, 0.543	39.800, 0.579	39.800, 1.459	39.800, 1.388	39.800, 1.409	39.800, 0.568	39.800, 0.599	39.800, 0.620	39.800, 1.203	39.800, 0.921	39.800, 1.450	39.800, 1.126	39.800, 1.386
201	40.000, 0.521	40.000, 0.544	40.000, 0.580	40.000, 1.479	40.000, 1.406	40.000, 1.428	40.000, 0.570	40.000, 0.601	40.000, 0.622	40.000, 1.219	40.000, 0.935	40.000, 1.467	40.000, 1.141	40.000, 1.403
202	40.200, 0.523	40.200, 0.545	40.200, 0.581	40.200, 1.497	40.200, 1.424	40.200, 1.447	40.200, 0.571	40.200, 0.603	40.200, 0.624	40.200, 1.235	40.200, 0.948	40.200, 1.484	40.200, 1.155	40.200, 1.420
203	40.400, 0.524	40.400, 0.546	40.400, 0.581	40.400, 1.516	40.400, 1.442	40.400, 1.466	40.400, 0.573	40.400, 0.604	40.400, 0.626	40.400, 1.251	40.400, 0.962	40.400, 1.500	40.400, 1.170	40.400, 1.436
204	40.600, 0.526	40.600, 0.547	40.600, 0.582	40.600, 1.534	40.600, 1.459	40.600, 1.484	40.600, 0.574	40.600, 0.606	40.600, 0.628	40.600, 1.267	40.600, 0.975	40.600, 1.516	40.600, 1.184	40.600, 1.453
205	40.800, 0.527	40.800, 0.548	40.800, 0.583	40.800, 1.552	40.800, 1.477	40.800, 1.502	40.800, 0.576	40.800, 0.607	40.800, 0.629	40.800, 1.282	40.800, 0.988	40.800, 1.532	40.800, 1.197	40.800, 1.469
206	41.000, 0.528	41.000, 0.549	41.000, 0.584	41.000, 1.569	41.000, 1.494	41.000, 1.520	41.000, 0.577	41.000, 0.609	41.000, 0.630	41.000, 1.297	41.000, 1.000	41.000, 1.547	41.000, 1.211	41.000, 1.484
207	41.200, 0.530	41.200, 0.550	41.200, 0.585	41.200, 1.587	41.200, 1.510	41.200, 1.537	41.200, 0.578	41.200, 0.611	41.200, 0.632	41.200, 1.312	41.200, 1.013	41.200, 1.562	41.200, 1.224	41.200, 1.500
208	41.400, 0.531	41.400, 0.551	41.400, 0.586	41.400, 1.604	41.400, 1.526	41.400, 1.555	41.400, 0.580	41.400, 0.612	41.400, 0.633	41.400, 1.327	41.400, 1.025	41.400, 1.577	41.400, 1.238	41.400, 1.515
209	41.600, 0.533	41.600, 0.552	41.600, 0.587	41.600, 1.621	41.600, 1.543	41.600, 1.571	41.600, 0.581	41.600, 0.613	41.600, 0.635	41.600, 1.341	41.600, 1.037	41.600, 1.592	41.600, 1.251	41.600, 1.530
210	41.800, 0.534	41.800, 0.553	41.800, 0.588	41.800, 1.638	41.800, 1.558	41.800, 1.588	41.800, 0.582	41.800, 0.615	41.800, 0.636	41.800, 1.355	41.800, 1.049	41.800, 1.607	41.800, 1.264	41.800, 1.545
211	42.000, 0.535	42.000, 0.554	42.000, 0.589	42.000, 1.654	42.000, 1.574	42.000, 1.604	42.000, 0.584	42.000, 0.616	42.000, 0.638	42.000, 1.369	42.000, 1.062	42.000, 1.621	42.000, 1.277	42.000, 1.560
212	42.200, 0.536	42.200, 0.554	42.200, 0.590	42.200, 1.670	42.200, 1.589	42.200, 1.620	42.200, 0.585	42.200, 0.618	42.200, 0.639	42.200, 1.382	42.200, 1.074	42.200, 1.636	42.200, 1.290	42.200, 1.574
213	42.400, 0.537	42.400, 0.555	42.400, 0.591	42.400, 1.686	42.400, 1.604	42.400, 1.635	42.400, 0.587	42.400, 0.619	42.400, 0.640	42.400, 1.395	42.400, 1.086	42.400, 1.650	42.400, 1.303	42.400, 1.588
214	42.600, 0.538	42.600, 0.556	42.600, 0.592	42.600, 1.702	42.600, 1.619	42.600, 1.651	42.600, 0.588	42.600, 0.620	42.600, 0.641	42.600, 1.408	42.600, 1.097	42.600, 1.664	42.600, 1.315	42.600, 1.602
215	42.800, 0.540	42.800, 0.556	42.800, 0.592	42.800, 1.718	42.800, 1.633	42.800, 1.666	42.800, 0.589	42.800, 0.621	42.800, 0.642	42.800, 1.421	42.800, 1.109	42.800, 1.678	42.800, 1.327	42.800, 1.616
216	43.000, 0.541	43.000, 0.557	43.000, 0.593	43.000, 1.733	43.000, 1.648	43.000, 1.681	43.000, 0.591	43.000, 0.622	43.000, 0.643	43.000, 1.434	43.000, 1.120	43.000, 1.691	43.000, 1.339	43.000, 1.629
217	43.200, 0.541	43.200, 0.557	43.200, 0.594	43.200, 1.748	43.200, 1.662	43.200, 1.696	43.200, 0.592	43.200, 0.623	43.200, 0.644	43.200, 1.447	43.200, 1.131	43.200, 1.704	43.200, 1.351	43.200, 1.643
218	43.400, 0.542	43.400, 0.558	43.400, 0.594	43.400, 1.763	43.400, 1.675	43.400, 1.711	43.400, 0.593	43.400, 0.624	43.400, 0.645	43.400, 1.459	43.400, 1.142	43.400, 1.717	43.400, 1.362	43.400, 1.656
219	43.600, 0.543	43.600, 0.558	43.600, 0.595	43.600, 1.777	43.600, 1.689	43.600, 1.725	43.600, 0.594	43.600, 0.625	43.600, 0.646	43.600, 1.472	43.600, 1.153	43.600, 1.730	43.600, 1.374	43.600, 1.669
220	43.800, 0.544	43.800, 0.558	43.800, 0.595	43.800, 1.791	43.800, 1.703	43.800, 1.740	43.800, 0.594	43.800, 0.626	43.800, 0.647	43.800, 1.485	43.800, 1.164	43.800, 1.743	43.800, 1.385	43.800, 1.682
221	44.000, 0.545	44.000, 0.558	44.000, 0.595	44.000, 1.805	44.000, 1.716	44.000, 1.754	44.000, 0.595	44.000, 0.627	44.000, 0.648	44.000, 1.497	44.000, 1.175	44.000, 1.756	44.000, 1.397	44.000, 1.695
222	44.200, 0.545	44.200, 0.559	44.200, 0.596	44.200, 1.819	44.200, 1.729	44.200, 1.768	44.200, 0.596	44.200, 0.628	44.200, 0.648	44.200, 1.510	44.200, 1.186	44.200, 1.769	44.200, 1.408	44.200, 1.707
223	44.400, 0.546	44.400, 0.559	44.400, 0.596	44.400, 1.832	44.400, 1.742	44.400, 1.782	44.400, 0.596	44.400, 0.629	44.400, 0.649	44.400, 1.522	44.400, 1.197	44.400, 1.781	44.400, 1.418	44.400, 1.720
224	44.600, 0.546	44.600, 0.559	44.600, 0.596	44.600, 1.846	44.600, 1.754	44.600, 1.796	44.600, 0.597	44.600, 0.630	44.600, 0.650	44.600, 1.535	44.600, 1.208	44.600, 1.793	44.600, 1.429	44.600, 1.732
225	44.800, 0.547	44.800, 0.559	44.800, 0.596	44.800, 1.859	44.800, 1.767	44.800, 1.809	44.800, 0.597	44.800, 0.631	44.800, 0.651	44.800, 1.547	44.800, 1.218	44.800, 1.805	44.800, 1.439	44.800, 1.744
226	45.000, 0.547	45.000, 0.560	45.000, 0.596	45.000, 1.872	45.000, 1.779	45.000, 1.822	45.000, 0.598	45.000, 0.632	45.000, 0.652	45.000, 1.559	45.000, 1.229	45.000, 1.817	45.000, 1.449	45.000, 1.755
227	45.200, 0.548	45.200, 0.560	45.200, 0.597	45.200, 1.885	45.200, 1.791	45.200, 1.835	45.200, 0.599	45.200, 0.632	45.200, 0.652	45.200, 1.570	45.200, 1.239	45.200, 1.828	45.200, 1.460	45.200, 1.767
228	45.400, 0.548	45.400, 0.560	45.400, 0.597	45.400, 1.897	45.400, 1.803	45.400, 1.848	45.400, 0.599	45.400, 0.633	45.400, 0.653	45.400, 1.582	45.400, 1.249	45.400, 1.840	45.400, 1.470	45.400, 1.779
229	45.600, 0.549	45.600, 0.561	45.600, 0.597	45.600, 1.910	45.600, 1.815	45.600, 1.861	45.600, 0.600	45.600, 0.633	45.600, 0.654	45.600, 1.592	45.600, 1.259	45.600, 1.851	45.600, 1.480	45.600, 1.790
230	45.800, 0.549	45.800, 0.561	45.800, 0.597	45.800, 1.922	45.800, 1.826	45.800, 1.874	45.800, 0.601	45.800, 0.634	45.800, 0.655	45.800, 1.603	45.800, 1.269	45.800, 1.862	45.800, 1.490	45.800, 1.801
231	46.000, 0.550	46.000, 0.561	46.000, 0.598	46.000, 1.935	46.000, 1.838	46.000, 1.886	46.000, 0.602	46.000, 0.635	46.000, 0.656	46.000, 1.614	46.000, 1.279	46.000, 1.872	46.000, 1.500	46.000, 1.812
232	46.200, 0.550	46.200, 0.562	46.200, 0.598	46.200, 1.947	46.200, 1.849	46.200, 1.898	46.200, 0.603	46.200, 0.635	46.200, 0.657	46.200, 1.624	46.200, 1.289	46.200, 1.883	46.200, 1.509	46.200, 1.822
233	46.400, 0.551	46.400, 0.562	46.400, 0.599	46.400, 1.959	46.400, 1.860	46.400, 1.910	46.400, 0.604	46.400, 0.636	46.400, 0.658	46.400, 1.635	46.400, 1.298	46.400, 1.894	46.400, 1.519	46.400, 1.833
234	46.600, 0.551	46.600, 0.562	46.600, 0.599	46.600, 1.971	46.600, 1.871	46.600, 1.922	46.600, 0.605	46.600, 0.636	46.600, 0.658	46.600, 1.645	46.600, 1.308	46.600, 1.904	46.600, 1.528	46.600, 1.844
235	46.800, 0.551	46.800, 0.562	46.800, 0.599	46.800, 1.983	46.800, 1.882	46.800, 1.934	46.800, 0.606	46.800, 0.637	46.800, 0.659	46.800, 1.655	46.800, 1.317	46.800, 1.914	46.800, 1.537	46.800, 1.855
236	47.000, 0.552	47.000, 0.563	47.000, 0.599	47.000, 1.994	47.000, 1.893	47.000, 1.946	47.000, 0.607	47.000, 0.637	47.000, 0.659	47.000, 1.665	47.000, 1.326	47.000, 1.924	47.000, 1.546	47.000, 1.865
237	47.200, 0.552	47.200, 0.563	47.200, 0.600	47.200, 2.005	47.200, 1.903	47.200, 1.958	47.200, 0.607	47.200, 0.638	47.200, 0.659	47.200, 1.675	47.200, 1.335	47.200, 1.934	47.200, 1.555	47.200, 1.876
238	47.400, 0.552	47.400, 0.563	47.400, 0.600	47.400, 2.016	47.400, 1.914	47.400, 1.969	47.400, 0.608	47.400, 0.638	47.400, 0.659	47.400, 1.685	47.400, 1.344	47.400, 1.944	47.400, 1.564	47.400, 1.886
239	47.600, 0.553	47.600, 0.563	47.600, 0.600	47.600, 2.026	47.600, 1.924	47.600, 1.981	47.600, 0.609	47.600, 0.639	47.600, 0.659	47.600, 1.694	47.600, 1.353	47.600, 1.954	47.600, 1.573	47.600, 1.896
240	47.800, 0.553	47.800, 0.564	47.800, 0.601	47.800, 2.036	47.800, 1.935	47.800, 1.992	47.800, 0.609	47.800, 0.640	47.800, 0.659	47.800, 1.704	47.800, 1.362	47.800, 1.963	47.800, 1.583	47.800, 1.906
241	48.000, 0.553	48.000, 0.564	48.000, 0.601	48.000, 2.047	48.000, 1.945	48.000, 2.003	48.000, 0.610	48.000, 0.641	48.000, 0.659	48.000, 1.713	48.000, 1.371	48.000, 1.973	48.000, 1.592	48.000, 1.916
242	48.200, 0.554	48.200, 0.564	48.200, 0.601	48.200, 2.057	48.200, 1.955	48.200, 2.014	48.200, 0.611	48.200, 0.641	48.200, 0.660	48.200, 1.723	48.200, 1.380	48.200, 1.982	48.200, 1.601	48.200, 1.925
243	48.400, 0.554	48.400, 0.565	48.400, 0.602	48.400, 2.067	48.400, 1.965	48.400, 2.025	48.400, 0.612	48.400, 0.642	48.400, 0.660	48.400, 1.732	48.400, 1.389	48.400, 1.991	48.400, 1.610	48.400, 1.935
244	48.600, 0.554	48.600, 0.565	48.600, 0.602	48.600, 2.077	48.600, 1.975	48.600, 2.035	48.600, 0.613	48.600, 0.643	48.600, 0.661	48.600, 1.741	48.600, 1.398	48.600, 2.000	48.600, 1.619	48.600, 1.944
245	48.800, 0.554	48.800, 0.565	48.800, 0.603	48.800, 2.087	48.800, 1.985	48.800, 2.046	48.800, 0.614	48.800, 0.644	48.800, 0.661	48.800, 1.751	48.800, 1.407	48.800, 2.009	48.800, 1.627	48.800, 1.953
246	49.000, 0.555	49.000, 0.565	49.000, 0.603	49.000, 2.097	49.000, 1.994	49.000, 2.056	49.000, 0.614	49.000, 0.644	49.000, 0.662	49.000, 1.760	49.000, 1.416	49.000, 2.018	49.000, 1.636	49.000, 1.962
247	49.200, 0.555	49.200, 0.566	49.200, 0.604	49.200, 2.107	49.200, 2.004	49.200, 2.066	49.200, 0.615	49.200, 0.644	49.200, 0.663	49.200, 1.769	49.200, 1.424	49.200, 2.027	49.200, 1.645	49.200, 1.971
248	49.400, 0.556	49.400, 0.566	49.400, 0.604	49.400, 2.116	49.400, 2.013	49.400, 2.076	49.400, 0.616	49.400, 0.645	49.400, 0.663	49.400, 1.778	49.400, 1.433	49.400, 2.036	49.400, 1.653	49.400, 1.980
249	49.600, 0.556	49.600, 0.566	49.600, 0.605	49.600, 2.126	49.600, 2.022	49.600, 2.086	49.600, 0.616	49.600, 0.645	49.600, 0.664	49.600, 1.787	49.600, 1.441	49.600, 2.044	49.600, 1.661	49.600, 1.989
250	49.800, 0.557	49.800, 0.567	49.800, 0.605	49.800, 2.136	49.800, 2.031	49.800, 2.096	49.800, 0.617	49.800, 0.646	49.800, 0.665	49.800, 1.795	49.800, 1.450	49.800, 2.053	49.800, 1.669	49.800, 1.997
251	50.000, 0.557	50.000, 0.567	50.000, 0.606	50.000, 2.146	50.000, 2.039	50.000, 2.105	50.000, 0.617	50.000, 0.646	50.000, 0.666	50.000, 1.804	50.000, 1.458	50.000, 2.061	50.000, 1.677	50.000, 2.006
252	50.200, 0.557	50.200, 0.567	50.200, 0.606	50.200, 2.155	50.200, 2.048	50.200, 2.115	50.200, 0.618	50.200, 0.646	50.200, 0.666	50.200, 1.813	50.200, 1.466	50.200, 2.070	50.200, 1.684	50.200, 2.014
253	50.400, 0.557	50.400, 0.567	50.400, 0.606	50.400, 2.165	50.400, 2.056	50.400, 2.124	50.400, 0.618	50.400, 0.647	50.400, 0.666	50.400, 1.822	50.400, 1.474	50.400, 2.078	50.400, 1.691	50.400, 2.023
254	50.600, 0.557	50.600, 0.567	50.600, 0.606	50.600, 2.174	50.600, 2.065	50.600, 2.133	50.600, 0.618	50.600, 0.647	50.600, 0.667	50.600, 1.831	50.600, 1.482	50.600, 2.087	50.600, 1.699	50.600, 2.032
255	50.800, 0.557	50.800, 0.567	50.800, 0.606	50.800, 2.183	50.800, 2.073	50.800, 2.142	50.800, 0.618	50.800, 0.647	50.800, 0.667	50.800, 1.839	50.800, 1.490	50.800, 2.095	50.800, 1.706	50.800, 2.040
256	51.000, 0.558	51.000, 0.567	51.000, 0.607	51.000, 2.192	51.000, 2.082	51.000, 2.151	51.000, 0.618	51.000, 0.647	51.000, 0.667	51.000, 1.847	51.000, 1.497	51.000, 2.103	51.000, 1.713	51.000, 2.049
257	51.200, 0.558	51.200, 0.567	51.200, 0.607	51.200, 2.201	51.200, 2.090	51.200, 2.160	51.200, 0.618	51.200, 0.648	51.200, 0.667	51.200, 1.855	51.200, 1.505	51.200, 2.111	51.200, 1.720	51.200, 2.057
258	51.400, 0.559	51.400, 0.567	51.400, 0.607	51.400, 2.210	51.400, 2.099	51.400, 2.169	51.400, 0.619	51.400, 0.648	51.400, 0.667	51.400, 1.863	51.400, 1.512	51.400, 2.118	51.400, 1.727	51.400, 2.065
259	51.600, 0.559	51.600, 0.567	51.600, 0.606	51.600, 2.219	51.600, 2.107	51.600, 2.178	51.600, 0.619	51.600, 0.648	51.600, 0.667	51.600, 1.871	51.600, 1.520	51.600, 2.126	51.600, 1.734	51.600, 2.073
260	51.800, 0.560	51.800, 0.567	51.800, 0.606	51.800, 2.228	51.800, 2.115	51.800, 2.187	51.800, 0.620	51.800, 0.649	51.800, 0.667	51.800, 1.879	51.800, 1.527	51.800, 2.133	51.800, 1.741	51.800, 2.081
261	52.000, 0.561	52.000, 0.567	52.000, 0.606	52.000, 2.237	52.000, 2.123	52.000, 2.195	52.000, 0.620	52.000, 0.649	52.000, 0.668	52.000, 1.886	52.000, 1.534	52.000, 2.140	52.000, 1.748	52.000, 2.088
262	52.200, 0.561	52.200, 0.567	52.200, 0.606	52.200, 2.245	52.200, 2.131	52.200, 2.204	52.200, 0.621	52.200, 0.650	52.200, 0.668	52.200, 1.894	52.200, 1.542	52.200, 2.148	52.200, 1.755	52.200, 2.096
263	52.400, 0.562	52.400, 0.567	52.400, 0.606	52.400, 2.253	52.400, 2.139	52.400, 2.212	52.400, 0.622	52.400, 0.650	52.400, 0.669	52.400, 1.902	52.400, 1.549	52.400, 2.155	52.400, 1.762	52.400, 2.104
264	52.600, 0.562	52.600, 0.567	52.600, 0.606	52.600, 2.261	52.600, 2.147	52.600, 2.220	52.600, 0.622	52.600, 0.650	52.600, 0.669	52.600, 1.909	52.600, 1.556	52.600, 2.162	52.600, 1.769	52.600, 2.111
265	52.800, 0.562	52.800, 0.567	52.800, 0.606	52.800, 2.269	52.800, 2.155	52.800, 2.229	52.800, 0.623	52.800, 0.650	52.800, 0.669	52.800, 1.916	52.800, 1.563	52.800, 2.169	52.800, 1.777	52.800, 2.119
266	53.000, 0.563	53.000, 0.568	53.000, 0.607	53.000, 2.277	53.000, 2.163	53.000, 2.237	53.000, 0.623	53.000, 0.651	53.000, 0.670	53.000, 1.924	53.000, 1.571	53.000, 2.176	53.000, 1.784	53.000, 2.126
267	53.200, 0.563	53.200, 0.568	53.200, 0.607	53.200, 2.285	53.200, 2.170	53.200, 2.245	53.200, 0.624	53.200, 0.651	53.200, 0.670	53.200, 1.931	53.200, 1.578	53.200, 2.183	53.200, 1.791	53.200, 2.134
268	53.400, 0.563	53.400, 0.568	53.400, 0.607	53.400, 2.293	53.400, 2.177	53.400, 2.254	53.400, 0.625	53.400, 0.651	53.400, 0.671	53.400, 1.939	53.400, 1.585	53.400, 2.191	53.400, 1.798	53.400, 2.141
269	53.600, 0.563	53.600, 0.569	53.600, 0.607	53.600, 2.300	53.600, 2.184	53.600, 2.262	53.600, 0.625	53.600, 0.652	53.600, 0.671	53.600, 1.946	53.600, 1.592	53.600, 2.198	53.600, 1.804	53.600, 2.148
270	53.800, 0.564	53.800, 0.569	53.800, 0.608	53.800, 2.308	53.800, 2.190	53.800, 2.270	53.800, 0.626	53.800, 0.652	53.800, 0.671	53.800, 1.953	53.800, 1.599	53.800, 2.205	53.800, 1.811	53.800, 2.155
271	54.000, 0.564	54.000, 0.569	54.000, 0.608	54.000, 2.315	54.000, 2.197	54.000, 2.277	54.000, 0.626	54.000, 0.653	54.000, 0.672	54.000, 1.961	54.000, 1.606	54.000, 2.213	54.000, 1.818	54.000, 2.163
272	54.200, 0.564	54.200, 0.570	54.200, 0.608	54.200, 2.322	54.200, 2.204	54.200, 2.285	54.200, 0.626	54.200, 0.653	54.200, 0.672	54.200, 1.968	54.200, 1.613	54.200, 2.220	54.200, 1.824	54.200, 2.170
273	54.400, 0.564	54.400, 0.570	54.400, 0.608	54.400, 2.329	54.400, 2.210	54.400, 2.292	54.400, 0.627	54.400, 0.654	54.400, 0.672	54.400, 1.976	54.400, 1.620	54.400, 2.227	54.400, 1.830	54.400, 2.177
274	54.600, 0.565	54.600, 0.571	54.600, 0.608	54.600, 2.336	54.600, 2.217	54.600, 2.300	54.600, 0.627	54.600, 0.654	54.600, 0.673	54.600, 1.983	54.600, 1.627	54.600, 2.235	54.600, 1.837	54.600, 2.184
275	54.800, 0.565	54.800, 0.571	54.800, 0.609	54.800, 2.343	54.800, 2.224	54.800, 2.307	54.800, 0.627	54.800, 0.654	54.800, 0.673	54.800, 1.990	54.800, 1.633	54.800, 2.241	54.800, 1.843	54.800, 2.190
276	55.000, 0.565	55.000, 0.571	55.000, 0.609	55.000, 2.350	55.000, 2.230	55.000, 2.314	55.000, 0.627	55.000, 0.655	55.000, 0.673	55.000, 1.997	55.000, 1.640	55.000, 2.248	55.000, 1.849	55.000, 2.197
277	55.200, 0.565	55.200, 0.572	55.200, 0.609	55.200, 2.357	55.200, 2.237	55.200, 2.321	55.200, 0.627	55.200, 0.655	55.200, 0.674	55.200, 2.004	55.200, 1.646	55.200, 2.254	55.200, 1.854	55.200, 2.204
278	55.400, 0.566	55.400, 0.572	55.400, 0.609	55.400, 2.364	55.400, 2.244	55.400, 2.328	55.400, 0.627	55.400, 0.656	55.400, 0.674	55.400, 2.011	55.400, 1.653	55.400, 2.261	55.400, 1.860	55.400, 2.211
279	55.600, 0.566	55.600, 0.572	55.600, 0.609	55.600, 2.371	55.600, 2.250	55.600, 2.336	55.600, 0.628	55.600, 0.656	55.600, 0.674	55.600, 2.018	55.600, 1.659	55.600, 2.267	55.600, 1.866	55.600, 2.217
280	55.800, 0.566	55.800, 0.572	55.800, 0.610	55.800, 2.377	55.800, 2.257	55.800, 2.343	55.800, 0.628	55.800, 0.657	55.800, 0.674	55.800, 2.025	55.800, 1.665	55.800, 2.273	55.800, 1.871	55.800, 2.224
281	56.000, 0.566	56.000, 0.572	56.000, 0.610	56.000, 2.384	56.000, 2.264	56.000, 2.350	56.000, 0.629	56.000, 0.657	56.000, 0.674	56.000, 2.032	56.000, 1.671	56.000, 2.279	56.000, 1.877	56.000, 2.230
282	56.200, 0.566	56.200, 0.572	56.200, 0.610	56.200, 2.390	56.200, 2.271	56.200, 2.357	56.200, 0.629	56.200, 0.657	56.200, 0.674	56.200, 2.038	56.200, 1.678	56.200, 2.285	56.200, 1.882	56.200, 2.237
283	56.400, 0.565	56.400, 0.572	56.400, 0.610	56.400, 2.396	56.400, 2.277	56.400, 2.364	56.400, 0.629	56.400, 0.657	56.400, 0.675	56.400, 2.045	56.400, 1.684	56.400, 2.291	56.400, 1.888	56.400, 2.243
284	56.600, 0.565	56.600, 0.572	56.600, 0.611	56.600, 2.403	56.600, 2.284	56.600, 2.371	56.600, 0.630	56.600, 0.658	56.600, 0.675	56.600, 2.052	56.600, 1.690	56.600, 2.297	56.600, 1.893	56.600, 2.249
285	56.800, 0.565	56.800, 0.572	56.800, 0.611	56.800, 2.410	56.800, 2.290	56.800, 2.377	56.800, 0.630	56.800, 0.658	56.800, 0.675	56.800, 2.058	56.800, 1.695	56.800, 2.302	56.800, 1.899	56.800, 2.256
286	57.000, 0.565	57.000, 0.572	57.000, 0.612	57.000, 2.416	57.000, 2.296	57.000, 2.384	57.000, 0.631	57.000, 0.659	57.000, 0.675	57.000, 2.064	57.000, 1.701	57.000, 2.308	57.000, 1.905	57.000, 2.262
287	57.200, 0.565	57.200, 0.572	57.200, 0.613	57.200, 2.423	57.200, 2.302	57.200, 2.391	57.200, 0.631	57.200, 0.659	57.200, 0.675	57.200, 2.070	57.200, 1.707	57.200, 2.314	57.200, 1.911	57.200, 2.268
288	57.400, 0.565	57.400, 0.572	57.400, 0.613	57.400, 2.429	57.400, 2.308	57.400, 2.398	57.400, 0.632	57.400, 0.660	57.400, 0.675	57.400, 2.076	57.400, 1.713	57.400, 2.320	57.400, 1.917	57.400, 2.275
289	57.600, 0.565	57.600, 0.573	57.600, 0.613	57.600, 2.435	57.600, 2.314	57.600, 2.404	57.600, 0.632	57.600, 0.660	57.600, 0.676	57.600, 2.082	57.600, 1.719	57.600, 2.326	57.600, 1.922	57.600, 2.281
290	57.800, 0.566	57.800, 0.573	57.800, 0.613	57.800, 2.441	57.800, 2.320	57.800, 2.411	57.800, 0.632	57.800, 0.661	57.800, 0.676	57.800, 2.088	57.800, 1.725	57.800, 2.332	57.800, 1.928	57.800, 2.287
291	58.000, 0.566	58.000, 0.573	58.000, 0.613	58.000, 2.447	58.000, 2.326	58.000, 2.417	58.000, 0.632	58.000, 0.661	58.000, 0.677	58.000, 2.094	58.000, 1.731	58.000, 2.337	58.000, 1.934	58.000, 2.293
292	58.200, 0.566	58.200, 0.573	58.200, 0.613	58.200, 2.454	58.200, 2.332	58.200, 2.423	58.200, 0.632	58.200, 0.661	58.200, 0.677	58.200, 2.099	58.200, 1.737	58.200, 2.343	58.200, 1.940	58.200, 2.299
293	58.400, 0.567	58.400, 0.573	58.400, 0.614	58.400, 2.460	58.400, 2.338	58.400, 2.429	58.400, 0.632	58.400, 0.662	58.400, 0.678	58.400, 2.104	58.400, 1.743	58.400, 2.349	58.400, 1.945	58.400, 2.305
294	58.600, 0.567	58.600, 0.574	58.600, 0.614	58.600, 2.466	58.600, 2.343	58.600, 2.435	58.600, 0.632	58.600, 0.662	58.600, 0.678	58.600, 2.109	58.600, 1.749	58.600, 2.355	58.600, 1.951	58.600, 2.311
295	58.800, 0.568	58.800, 0.574	58.800, 0.614	58.800, 2.472	58.800, 2.349	58.800, 2.441	58.800, 0.632	58.800, 0.662	58.800, 0.678	58.800, 2.114	58.800, 1.755	58.800, 2.361	58.800, 1.956	58.800, 2.317
296	59.000, 0.568	59.000, 0.574	59.000, 0.614	59.000, 2.478	59.000, 2.355	59.000, 2.447	59.000, 0.632	59.000, 0.662	59.000, 0.678	59.000, 2.119	59.000, 1.761	59.000, 2.367	59.000, 1.961	59.000, 2.323
297	59.200, 0.569	59.200, 0.574	59.200, 0.614	59.200, 2.485	59.200, 2.360	59.200, 2.453	59.200, 0.632	59.200, 0.663	59.200, 0.678	59.200, 2.125	59.200, 1.767	59.200, 2.372	59.200, 1.966	59.200, 2.328
298	59.400, 0.570	59.400, 0.574	59.400, 0.614	59.400, 2.491	59.400, 2.366	59.400, 2.459	59.400, 0.632	59.400, 0.663	59.400, 0.679	59.400, 2.130	59.400, 1.773	59.400, 2.377	59.400, 1.971	59.400, 2.334
299	59.600, 0.570	59.600, 0.575	59.600, 0.613	59.600, 2.497	59.600, 2.371	59.600, 2.464	59.600, 0.632	59.600, 0.663	59.600, 0.678	59.600, 2.136	59.600, 1.779	59.600, 2.382	59.600, 1.976	59.600, 2.339
300	59.800, 0.570	59.800, 0.575	59.800, 0.613	59.800, 2.502	59.800, 2.376	59.800, 2.470	59.800, 0.632	59.800, 0.664	59.800, 0.679	59.800, 2.142	59.800, 1.784	59.800, 2.387	59.800, 1.982	59.800, 2.344
301	60.000, 0.571	60.000, 0.575	60.000, 0.613	60.000, 2.508	60.000, 2.381	60.000, 2.475	60.000, 0.632	60.000, 0.663	60.000, 0.678	60.000, 2.148	60.000, 1.790	60.000, 2.392	60.000, 1.987	60.000, 2.349
302	60.200, 0.571	60.200, 0.576	60.200, 0.613	60.200, 2.513	60.200, 2.386	60.200, 2.481	60.200, 0.633	60.200, 0.664	60.200, 0.679	60.200, 2.154	60.200, 1.796	60.200, 2.397	60.200, 1.992	60.200, 2.355
303	60.400, 0.571	60.400, 0.576	60.400, 0.614	60.400, 2.518	60.400, 2.391	60.400, 2.486	60.400, 0.633	60.400, 0.664	60.400, 0.678	60.400, 2.160	60.400, 1.801	60.400, 2.402	60.400, 1.997	60.400, 2.360
304	60.600, 0.571	60.600, 0.576	60.600, 0.614	60.600, 2.524	60.600, 2.396	60.600, 2.492	60.600, 0.633	60.600, 0.664	60.600, 0.678	60.600, 2.166	60.600, 1.806	60.600, 2.407	60.600, 2.002	60.600, 2.365
305	60.800, 0.571	60.800, 0.576	60.800, 0.614	60.800, 2.529	60.800, 2.401	60.800, 2.498	60.800, 0.633	60.800, 0.664	60.800, 0.678	60.800, 2.172	60.800, 1.811	60.800, 2.411	60.800, 2.007	60.800, 2.370
306	61.000, 0.571	61.000, 0.576	61.000, 0.615	61.000, 2.534	61.000, 2.407	61.000, 2.503	61.000, 0.634	61.000, 0.664	61.000, 0.678	61.000, 2.178	61.000, 1.817	61.000, 2.416	61.000, 2.012	61.000, 2.375
307	61.200, 0.572	61.200, 0.576	61.200, 0.615	61.200, 2.540	61.200, 2.412	61.200, 2.509	61.200, 0.634	61.200, 0.664	61.200, 0.679	61.200, 2.184	61.200, 1.822	61.200, 2.421	61.200, 2.017	61.200, 2.380
308	61.400, 0.572	61.400, 0.576	61.400, 0.615	61.400, 2.545	61.400, 2.417	61.400, 2.515	61.400, 0.634	61.400, 0.664	61.400, 0.679	61.400, 2.189	61.400, 1.827	61.400, 2.425	61.400, 2.022	61.400, 2.386
309	61.600, 0.572	61.600, 0.576	61.600, 0.615	61.600, 2.550	61.600, 2.421	61.600, 2.520	61.600, 0.635	61.600, 0.664	61.600, 0.679	61.600, 2.194	61.600, 1.832	61.600, 2.430	61.600, 2.027	61.600, 2.391
310	61.800, 0.572	61.800, 0.576	61.800, 0.615	61.800, 2.555	61.800, 2.426	61.800, 2.526	61.800, 0.635	61.800, 0.665	61.800, 0.680	61.800, 2.199	61.800, 1.836	61.800, 2.435	61.800, 2.031	61.800, 2.396
311	62.000, 0.572	62.000, 0.576	62.000, 0.615	62.000, 2.559	62.000, 2.431	62.000, 2.531	62.000, 0.636	62.000, 0.665	62.000, 0.680	62.000, 2.204	62.000, 1.841	62.000, 2.440	62.000, 2.036	62.000, 2.401
312	62.200, 0.573	62.200, 0.576	62.200, 0.616	62.200, 2.564	62.200, 2.436	62.200, 2.537	62.200, 0.636	62.200, 0.665	62.200, 0.680	62.200, 2.209	62.200, 1.846	62.200, 2.445	62.200, 2.041	62.200, 2.406
313	62.400, 0.573	62.400, 0.577	62.400, 0.616	62.400, 2.569	62.400, 2.441	62.400, 2.542	62.400, 0.637	62.400, 0.665	62.400, 0.680	62.400, 2.214	62.400, 1.851	62.400, 2.451	62.400, 2.045	62.400, 2.411
314	62.600, 0.573	62.600, 0.577	62.600, 0.616	62.600, 2.574	62.600, 2.445	62.600, 2.547	62.600, 0.637	62.600, 0.665	62.600, 0.681	62.600, 2.219	62.600, 1.856	62.600, 2.456	62.600, 2.050	62.600, 2.416
315	62.800, 0.573	62.800, 0.577	62.800, 0.616	62.800, 2.579	62.800, 2.450	62.800, 2.552	62.800, 0.638	62.800, 0.666	62.800, 0.681	62.800, 2.224	62.800, 1.861	62.800, 2.461	62.800, 2.054	62.800, 2.422
316	63.000, 0.574	63.000, 0.577	63.000, 0.616	63.000, 2.584	63.000, 2.454	63.000, 2.557	63.000, 0.638	63.000, 0.666	63.000, 0.682	63.000, 2.229	63.000, 1.866	63.000, 2.465	63.000, 2.059	63.000, 2.427
317	63.200, 0.574	63.200, 0.577	63.200, 0.616	63.200, 2.590	63.200, 2.459	63.200, 2.562	63.200, 0.638	63.200, 0.666	63.200, 0.682	63.200, 2.234	63.200, 1.871	63.200, 2.470	63.200, 2.064	63.200, 2.432
318	63.400, 0.574	63.400, 0.577	63.400, 0.616	63.400, 2.595	63.400, 2.463	63.400, 2.567	63.400, 0.639	63.400, 0.667	63.400, 0.682	63.400, 2.239	63.400, 1.876	63.400, 2.475	63.400, 2.068	63.400, 2.436
319	63.600, 0.574	63.600, 0.577	63.600, 0.616	63.600, 2.599	63.600, 2.468	63.600, 2.572	63.600, 0.639	63.600, 0.667	63.600, 0.682	63.600, 2.244	63.600, 1.881	63.600, 2.479	63.600, 2.073	63.600, 2.441
320	63.800, 0.574	63.800, 0.577	63.800, 0.617	63.800, 2.604	63.800, 2.473	63.800, 2.576	63.800, 0.639	63.800, 0.667	63.800, 0.683	63.800, 2.248	63.800, 1.886	63.800, 2.484	63.800, 2.077	63.800, 2.446
321	64.000, 0.575	64.000, 0.577	64.000, 0.617	64.000, 2.609	64.000, 2.477	64.000, 2.581	64.000, 0.639	64.000, 0.667	64.000, 0.683	64.000, 2.253	64.000, 1.891	64.000, 2.489	64.000, 2.082	64.000, 2.451
322	64.200, 0.575	64.200, 0.577	64.200, 0.617	64.200, 2.614	64.200, 2.481	64.200, 2.586	64.200, 0.639	64.200, 0.667	64.200, 0.683	64.200, 2.258	64.200, 1.896	64.200, 2.493	64.200, 2.086	64.200, 2.455
323	64.400, 0.575	64.400, 0.577	64.400, 0.618	64.400, 2.618	64.400, 2.486	64.400, 2.591	64.400, 0.639	64.400, 0.667	64.400, 0.683	64.400, 2.263	64.400, 1.901	64.400, 2.498	64.400, 2.091	64.400, 2.460
324	64.600, 0.576	64.600, 0.576	64.600, 0.618	64.600, 2.623	64.600, 2.490	64.600, 2.596	64.600, 0.639	64.600, 0.667	64.600, 0.684	64.600, 2.267	64.600, 1.906	64.600, 2.502	64.600, 2.095	64.600, 2.465
325	64.800, 0.576	64.800, 0.576	64.800, 0.618	64.800, 2.628	64.800, 2.494	64.800, 2.601	64.800, 0.639	64.800, 0.666	64.800, 0.684	64.800, 2.272	64.800, 1.911	64.800, 2.507	64.800, 2.099	64.800, 2.469
326	65.000, 0.576	65.000, 0.576	65.000, 0.619	65.000, 2.633	65.000, 2.499	65.000, 2.605	65.000, 0.639	65.000, 0.666	65.000, 0.684	65.000, 2.276	65.000, 1.915	65.000, 2.511	65.000, 2.103	65.000, 2.474
327	65.200, 0.577	65.200, 0.576	65.200, 0.619	65.200, 2.638	65.200, 2.503	65.200, 2.610	65.200, 0.640	65.200, 0.666	65.200, 0.684	65.200, 2.281	65.200, 1.920	65.200, 2.515	65.200, 2.108	65.200, 2.478
328	65.400, 0.577	65.400, 0.576	65.400, 0.619	65.400, 2.643	65.400, 2.507	65.400, 2.615	65.400, 0.640	65.400, 0.666	65.400, 0.684	65.400, 2.284	65.400, 1.925	65.400, 2.519	65.400, 2.111	65.400, 2.483
329	65.600, 0.577	65.600, 0.577	65.600, 0.619	65.600, 2.647	65.600, 2.511	65.600, 2.619	65.600, 0.640	65.600, 0.666	65.600, 0.684	65.600, 2.289	65.600, 1.929	65.600, 2.524	65.600, 2.115	65.600, 2.487
330	65.800, 0.576	65.800, 0.577	65.800, 0.619	65.800, 2.652	65.800, 2.514	65.800, 2.624	65.800, 0.641	65.800, 0.666	65.800, 0.684	65.800, 2.293	65.800, 1.934	65.800, 2.528	65.800, 2.119	65.800, 2.492
331	66.000, 0.576	66.000, 0.577	66.000, 0.619	66.000, 2.656	66.000, 2.518	66.000, 2.629	66.000, 0.641	66.000, 0.666	66.000, 0.685	66.000, 2.298	66.000, 1.938	66.000, 2.532	66.000, 2.123	66.000, 2.496
332	66.200, 0.576	66.200, 0.578	66.200, 0.619	66.200, 2.661	66.200, 2.522	66.200, 2.633	66.200, 0.641	66.200, 0.666	66.200, 0.685	66.200, 2.302	66.200, 1.943	66.200, 2.537	66.200, 2.127	66.200, 2.501
333	66.400, 0.576	66.400, 0.578	66.400, 0.619	66.400, 2.665	66.400, 2.526	66.400, 2.638	66.400, 0.641	66.400, 0.666	66.400, 0.685	66.400, 2.307	66.400, 1.947	66.400, 2.541	66.400, 2.131	66.400, 2.505
334	66.600, 0.576	66.600, 0.578	66.600, 0.619	66.600, 2.669	66.600, 2.530	66.600, 2.642	66.600, 0.641	66.600, 0.667	66.600, 0.685	66.600, 2.312	66.600, 1.952	66.600, 2.546	66.600, 2.134	66.600, 2.510
335	66.800, 0.576	66.800, 0.578	66.800, 0.619	66.800, 2.673	66.800, 2.534	66.800, 2.646	66.800, 0.641	66.800, 0.667	66.800, 0.685	66.800, 2.316	66.800, 1.956	66.800, 2.550	66.800, 2.138	66.800, 2.514
336	67.000, 0.576	67.000, 0.578	67.000, 0.619	67.000, 2.676	67.000, 2.539	67.000, 2.651	67.000, 0.641	67.000, 0.667	67.000, 0.685	67.000, 2.321	67.000, 1.961	67.000, 2.554	67.000, 2.142	67.000, 2.518
337	67.200, 0.577	67.200, 0.579	67.200, 0.619	67.200, 2.680	67.200, 2.543	67.200, 2.655	67.200, 0.641	67.200, 0.667	67.200, 0.684	67.200, 2.325	67.200, 1.965	67.200, 2.558	67.200, 2.146	67.200, 2.523
338	67.400, 0.577	67.400, 0.579	67.400, 0.619	67.400, 2.684	67.400, 2.547	67.400, 2.659	67.400, 0.641	67.400, 0.668	67.400, 0.684	67.400, 2.329	67.400, 1.970	67.400, 2.562	67.400, 2.150	67.400, 2.527
339	67.600, 0.578	67.600, 0.579	67.600, 0.619	67.600, 2.688	67.600, 2.551	67.600, 2.663	67.600, 0.641	67.600, 0.668	67.600, 0.684	67.600, 2.334	67.600, 1.974	67.600, 2.566	67.600, 2.154	67.600, 2.531
340	67.800, 0.578	67.800, 0.579	67.800, 0.619	67.800, 2.692	67.800, 2.555	67.800, 2.667	67.800, 0.641	67.800, 0.668	67.800, 0.684	67.800, 2.338	67.800, 1.979	67.800, 2.570	67.800, 2.158	67.800, 2.535
341	68.000, 0.578	68.000, 0.579	68.000, 0.620	68.000, 2.697	68.000, 2.559	68.000, 2.671	68.000, 0.641	68.000, 0.668	68.000, 0.684	68.000, 2.343	68.000, 1.983	68.000, 2.574	68.000, 2.162	68.000, 2.539
342	68.200, 0.579	68.200, 0.579	68.200, 0.620	68.200, 2.701	68.200, 2.563	68.200, 2.675	68.200, 0.641	68.200, 0.669	68.200, 0.684	68.200, 2.347	68.200, 1.987	68.200, 2.578	68.200, 2.166	68.200, 2.543
343	68.400, 0.579	68.400, 0.579	68.400, 0.620	68.400, 2.705	68.400, 2.567	68.400, 2.679	68.400, 0.641	68.400, 0.669	68.400, 0.683	68.400, 2.351	68.400, 1.991	68.400, 2.582	68.400, 2.170	68.400, 2.547
344	68.600, 0.579	68.600, 0.579	68.600, 0.620	68.600, 2.709	68.600, 2.571	68.600, 2.684	68.600, 0.641	68.600, 0.669	68.600, 0.683	68.600, 2.356	68.600, 1.995	68.600, 2.586	68.600, 2.174	68.600, 2.551
345	68.800, 0.580	68.800, 0.579	68.800, 0.620	68.800, 2.714	68.800, 2.574	68.800, 2.688	68.800, 0.642	68.800, 0.669	68.800, 0.682	68.800, 2.359	68.800, 1.999	68.800, 2.590	68.800, 2.178	68.800, 2.555
346	69.000, 0.580	69.000, 0.579	69.000, 0.620	69.000, 2.718	69.000, 2.578	69.000, 2.691	69.000, 0.642	69.000, 0.669	69.000, 0.682	69.000, 2.363	69.000, 2.003	69.000, 2.593	69.000, 2.182	69.000, 2.559
347	69.200, 0.579	69.200, 0.579	69.200, 0.620	69.200, 2.722	69.200, 2.582	69.200, 2.695	69.200, 0.643	69.200, 0.669	69.200, 0.682	69.200, 2.367	69.200, 2.007	69.200, 2.597	69.200, 2.186	69.200, 2.563
348	69.400, 0.579	69.400, 0.579	69.400, 0.620	69.400, 2.726	69.400, 2.586	69.400, 2.699	69.400, 0.643	69.400, 0.669	69.400, 0.682	69.400, 2.371	69.400, 2.010	69.400, 2.601	69.400, 2.189	69.400, 2.568
349	69.600, 0.579	69.600, 0.579	69.600, 0.620	69.600, 2.730	69.600, 2.589	69.600, 2.703	69.600, 0.643	69.600, 0.669	69.600, 0.682	69.600, 2.375	69.600, 2.014	69.600, 2.605	69.600, 2.193	69.600, 2.572
350	69.800, 0.579	69.800, 0.580	69.800, 0.620	69.800, 2.734	69.800, 2.593	69.800, 2.707	69.800, 0.643	69.800, 0.669	69.800, 0.682	69.800, 2.379	69.800, 2.017	69.800, 2.609	69.800, 2.197	69.800, 2.576
351	70.000, 0.578	70.000, 0.580	70.000, 0.621	70.000, 2.738	70.000, 2.596	70.000, 2.711	70.000, 0.643	70.000, 0.669	70.000, 0.683	70.000, 2.383	70.000, 2.021	70.000, 2.613	70.000, 2.200	70.000, 2.580
352	70.200, 0.578	70.200, 0.580	70.200, 0.621	70.200, 2.741	70.200, 2.600	70.200, 2.715	70.200, 0.643	70.200, 0.670	70.200, 0.683	70.200, 2.387	70.200, 2.025	70.200, 2.617	70.200, 2.204	70.200, 2.584
353	70.400, 0.578	70.400, 0.580	70.400, 0.621	70.400, 2.745	70.400, 2.604	70.400, 2.719	70.400, 0.643	70.400, 0.670	70.400, 0.683	70.400, 2.391	70.400, 2.029	70.400, 2.621	70.400, 2.207	70.400, 2.588
354	70.600, 0.579	70.600, 0.580	70.600, 0.621	70.600, 2.748	70.600, 2.608	70.600, 2.723	70.600, 0.643	70.600, 0.670	70.600, 0.684	70.600, 2.395	70.600, 2.033	70.600, 2.625	70.600, 2.211	70.600, 2.592
355	70.800, 0.579	70.800, 0.581	70.800, 0.621	70.800, 2.751	70.800, 2.611	70.800, 2.727	70.800, 0.643	70.800, 0.670	70.800, 0.684	70.800, 2.399	70.800, 2.036	70.800, 2.629	70.800, 2.214	70.800, 2.596
356	71.000, 0.579	71.000, 0.581	71.000, 0.621	71.000, 2.755	71.000, 2.615	71.000, 2.731	71.000, 0.644	71.000, 0.670	71.000, 0.684	71.000, 2.403	71.000, 2.041	71.000, 2.632	71.000, 2.218	71.000, 2.600
357	71.200, 0.579	71.200, 0.581	71.200, 0.621	71.200, 2.758	71.200, 2.618	71.200, 2.735	71.200, 0.644	71.200, 0.670	71.200, 0.685	71.200, 2.408	71.200, 2.045	71.200, 2.636	71.200, 2.221	71.200, 2.603
358	71.400, 0.579	71.400, 0.581	71.400, 0.621	71.400, 2.762	71.400, 2.622	71.400, 2.739	71.400, 0.644	71.400, 0.670	71.400, 0.686	71.400, 2.412	71.400, 2.049	71.400, 2.639	71.400, 2.225	71.400, 2.607
359	71.600, 0.579	71.600, 0.581	71.600, 0.621	71.600, 2.765	71.600, 2.625	71.600, 2.742	71.600, 0.644	71.600, 0.671	71.600, 0.687	71.600, 2.416	71.600, 2.053	71.600, 2.642	71.600, 2.229	71.600, 2.611
360	71.800, 0.579	71.800, 0.581	71.800, 0.620	71.800, 2.769	71.800, 2.628	71.800, 2.746	71.800, 0.644	71.800, 0.671	71.800, 0.688	71.800, 2.420	71.800, 2.057	71.800, 2.646	71.800, 2.233	71.800, 2.614
361	72.000, 0.578	72.000, 0.581	72.000, 0.620	72.000, 2.772	72.000, 2.631	72.000, 2.750	72.000, 0.644	72.000, 0.671	72.000, 0.689	72.000, 2.424	72.000, 2.061	72.000, 2.649	72.000, 2.236	72.000, 2.618
362	72.200, 0.578	72.200, 0.581	72.200, 0.620	72.200, 2.776	72.200, 2.635	72.200, 2.754	72.200, 0.644	72.200, 0.671	72.200, 0.689	72.200, 2.427	72.200, 2.065	72.200, 2.652	72.200, 2.240	72.200, 2.622
363	72.400, 0.578	72.400, 0.581	72.400, 0.620	72.400, 2.780	72.400, 2.638	72.400, 2.757	72.400, 0.645	72.400, 0.671	72.400, 0.689	72.400, 2.431	72.400, 2.069	72.400, 2.655	72.400, 2.243	72.400, 2.625
364	72.600, 0.579	72.600, 0.581	72.600, 0.621	72.600, 2.783	72.600, 2.641	72.600, 2.761	72.600, 0.645	72.600, 0.671	72.600, 0.690	72.600, 2.435	72.600, 2.072	72.600, 2.658	72.600, 2.247	72.600, 2.629
365	72.800, 0.579	72.800, 0.581	72.800, 0.621	72.800, 2.787	72.800, 2.644	72.800, 2.764	72.800, 0.646	72.800, 0.671	72.800, 0.689	72.800, 2.438	72.800, 2.076	72.800, 2.662	72.800, 2.250	72.800, 2.633
366	73.000, 0.579	73.000, 0.582	73.000, 0.621	73.000, 2.790	73.000, 2.647	73.000, 2.767	73.000, 0.646	73.000, 0.671	73.000, 0.689	73.000, 2.442	73.000, 2.080	73.000, 2.665	73.000, 2.253	73.000, 2.636
367	73.200, 0.579	73.200, 0.582	73.200, 0.621	73.200, 2.794	73.200, 2.650	73.200, 2.771	73.200, 0.646	73.200, 0.671	73.200, 0.689	73.200, 2.445	73.200, 2.084	73.200, 2.669	73.200, 2.257	73.200, 2.640
368	73.400, 0.580	73.400, 0.582	73.400, 0.621	73.400, 2.797	73.400, 2.653	73.400, 2.774	73.400, 0.647	73.400, 0.671	73.400, 0.689	73.400, 2.449	73.400, 2.088	73.400, 2.673	73.400, 2.260	73.400, 2.644
369	73.600, 0.580	73.600, 0.582	73.600, 0.622	73.600, 2.800	73.600, 2.656	73.600, 2.777	73.600, 0.647	73.600, 0.671	73.600, 0.688	73.600, 2.452	73.600, 2.092	73.600, 2.676	73.600, 2.263	73.600, 2.647
370	73.800, 0.581	73.800, 0.582	73.800, 0.622	73.800, 2.803	73.800, 2.659	73.800, 2.780	73.800, 0.647	73.800, 0.672	73.800, 0.688	73.800, 2.456	73.800, 2.096	73.800, 2.680	73.800, 2.266	73.800, 2.651
371	74.000, 0.581	74.000, 0.582	74.000, 0.622	74.000, 2.806	74.000, 2.662	74.000, 2.783	74.000, 0.647	74.000, 0.672	74.000, 0.688	74.000, 2.459	74.000, 2.099	74.000, 2.684	74.000, 2.269	74.000, 2.655
372	74.200, 0.582	74.200, 0.582	74.200, 0.622	74.200, 2.809	74.200, 2.665	74.200, 2.786	74.200, 0.647	74.200, 0.672	74.200, 0.688	74.200, 2.463	74.200, 2.103	74.200, 2.687	74.200, 2.272	74.200, 2.658
373	74.400, 0.582	74.400, 0.582	74.400, 0.622	74.400, 2.812	74.400, 2.667	74.400, 2.789	74.400, 0.648	74.400, 0.672	74.400, 0.688	74.400, 2.466	74.400, 2.107	74.400, 2.691	74.400, 2.275	74.400, 2.662
374	74.600, 0.583	74.600, 0.582	74.600, 0.622	74.600, 2.815	74.600, 2.670	74.600, 2.792	74.600, 0.648	74.600, 0.672	74.600, 0.688	74.600, 2.470	74.600, 2.111	74.600, 2.694	74.600, 2.278	74.600, 2.665
375	74.800, 0.583	74.800, 0.582	74.800, 0.622	74.800, 2.818	74.800, 2.673	74.800, 2.795	74.800, 0.648	74.800, 0.672	74.800, 0.688	74.800, 2.473	74.800, 2.115	74.800, 2.697	74.800, 2.281	74.800, 2.669
376	75.000, 0.583	75.000, 0.582	75.000, 0.622	75.000, 2.821	75.000, 2.676	75.000, 2.799	75.000, 0.648	75.000, 0.672	75.000, 0.688	75.000, 2.476	75.000, 2.120	75.000, 2.701	75.000, 2.284	75.000, 2.672
377	75.200, 0.583	75.200, 0.582	75.200, 0.622	75.200, 2.824	75.200, 2.679	75.200, 2.802	75.200, 0.648	75.200, 0.673	75.200, 0.688	75.200, 2.480	75.200, 2.124	75.200, 2.704	75.200, 2.287	75.200, 2.676
378	75.400, 0.583	75.400, 0.582	75.400, 0.622	75.400, 2.827	75.400, 2.682	75.400, 2.805	75.400, 0.648	75.400, 0.673	75.400, 0.688	75.400, 2.483	75.400, 2.127	75.400, 2.707	75.400, 2.291	75.400, 2.679
379	75.600, 0.583	75.600, 0.582	75.600, 0.622	75.600, 2.830	75.600, 2.685	75.600, 2.809	75.600, 0.648	75.600, 0.673	75.600, 0.689	75.600, 2.486	75.600, 2.131	75.600, 2.710	75.600, 2.294	75.600, 2.682
380	75.800, 0.583	75.800, 0.582	75.800, 0.622	75.800, 2.833	75.800, 2.688	75.800, 2.812	75.800, 0.648	75.800, 0.674	75.800, 0.689	75.800, 2.490	75.800, 2.134	75.800, 2.713	75.800, 2.298	75.800, 2.686
381	76.000, 0.583	76.000, 0.582	76.000, 0.622	76.000, 2.837	76.000, 2.690	76.000, 2.815	76.000, 0.648	76.000, 0.674	76.000, 0.690	76.000, 2.493	76.000, 2.137	76.000, 2.716	76.000, 2.301	76.000, 2.689
382	76.200, 0.582	76.200, 0.582	76.200, 0.622	76.200, 2.840	76.200, 2.693	76.200, 2.819	76.200, 0.649	76.200, 0.674	76.200, 0.690	76.200, 2.497	76.200, 2.141	76.200, 2.719	76.200, 2.305	76.200, 2.692
383	76.400, 0.583	76.400, 0.582	76.400, 0.622	76.400, 2.843	76.400, 2.696	76.400, 2.822	76.400, 0.649	76.400, 0.674	76.400, 0.690	76.400, 2.500	76.400, 2.144	76.400, 2.722	76.400, 2.308	76.400, 2.695
384	76.600, 0.583	76.600, 0.582	76.600, 0.622	76.600, 2.847	76.600, 2.698	76.600, 2.825	76.600, 0.649	76.600, 0.674	76.600, 0.690	76.600, 2.503	76.600, 2.147	76.600, 2.724	76.600, 2.311	76.600, 2.699
385	76.800, 0.583	76.800, 0.582	76.800, 0.623	76.800, 2.850	76.800, 2.701	76.800, 2.829	76.800, 0.649	76.800, 0.674	76.800, 0.689	76.800, 2.506	76.800, 2.150	76.800, 2.727	76.800, 2.315	76.800, 2.702
386	77.000, 0.583	77.000, 0.582	77.000, 0.623	77.000, 2.853	77.000, 2.704	77.000, 2.831	77.000, 0.649	77.000, 0.673	77.000, 0.689	77.000, 2.509	77.000, 2.153	77.000, 2.730	77.000, 2.318	77.000, 2.705
387	77.200, 0.583	77.200, 0.582	77.200, 0.624	77.200, 2.856	77.200, 2.707	77.200, 2.835	77.200, 0.649	77.200, 0.673	77.200, 0.688	77.200, 2.513	77.200, 2.157	77.200, 2.733	77.200, 2.321	77.200, 2.708
388	77.400, 0.584	77.400, 0.582	77.400, 0.624	77.400, 2.858	77.400, 2.709	77.400, 2.838	77.400, 0.650	77.400, 0.673	77.400, 0.688	77.400, 2.516	77.400, 2.160	77.400, 2.736	77.400, 2.324	77.400, 2.711
389	77.600, 0.584	77.600, 0.582	77.600, 0.625	77.600, 2.861	77.600, 2.712	77.600, 2.841	77.600, 0.650	77.600, 0.674	77.600, 0.688	77.600, 2.519	77.600, 2.163	77.600, 2.738	77.600, 2.327	77.600, 2.714
390	77.800, 0.584	77.800, 0.582	77.800, 0.625	77.800, 2.864	77.800, 2.715	77.800, 2.844	77.800, 0.650	77.800, 0.674	77.800, 0.688	77.800, 2.523	77.800, 2.167	77.800, 2.741	77.800, 2.330	77.800, 2.717
391	78.000, 0.584	78.000, 0.582	78.000, 0.625	78.000, 2.866	78.000, 2.717	78.000, 2.846	78.000, 0.650	78.000, 0.674	78.000, 0.688	78.000, 2.526	78.000, 2.170	78.000, 2.745	78.000, 2.332	78.000, 2.720
392	78.200, 0.584	78.200, 0.582	78.200, 0.626	78.200, 2.869	78.200, 2.720	78.200, 2.849	78.200, 0.650	78.200, 0.675	78.200, 0.688	78.200, 2.529	78.200, 2.173	78.200, 2.748	78.200, 2.335	78.200, 2.724
393	78.400, 0.584	78.400, 0.582	78.400, 0.626	78.400, 2.872	78.400, 2.722	78.400, 2.852	78.400, 0.650	78.400, 0.675	78.400, 0.688	78.400, 2.532	78.400, 2.177	78.400, 2.751	78.400, 2.338	78.400, 2.727
394	78.600, 0.584	78.600, 0.582	78.600, 0.626	78.600, 2.875	78.600, 2.725	78.600, 2.855	78.600, 0.650	78.600, 0.675	78.600, 0.688	78.600, 2.535	78.600, 2.180	78.600, 2.754	78.600, 2.340	78.600, 2.730
395	78.800, 0.585	78.800, 0.582	78.800, 0.626	78.800, 2.878	78.800, 2.728	78.800, 2.858	78.800, 0.650	78.800, 0.676	78.800, 0.687	78.800, 2.538	78.800, 2.183	78.800, 2.757	78.800, 2.343	78.800, 2.734
396	79.000, 0.585	79.000, 0.583	79.000, 0.626	79.000, 2.881	79.000, 2.730	79.000, 2.861	79.000, 0.650	79.000, 0.676	79.000, 0.688	79.000, 2.541	79.000, 2.186	79.000, 2.761	79.000, 2.346	79.000, 2.737
397	79.200, 0.585	79.200, 0.583	79.200, 0.626	79.200, 2.884	79.200, 2.733	79.200, 2.863	79.200, 0.650	79.200, 0.676	79.200, 0.688	79.200, 2.545	79.200, 2.189	79.200, 2.764	79.200, 2.348	79.200, 2.740
398	79.400, 0.585	79.400, 0.583	79.400, 0.625	79.400, 2.887	79.400, 2.736	79.400, 2.866	79.400, 0.650	79.400, 0.676	79.400, 0.688	79.400, 2.548	79.400, 2.191	79.400, 2.767	79.400, 2.351	79.400, 2.743
399	79.600, 0.585	79.600, 0.583	79.600, 0.625	79.600, 2.890	79.600, 2.738	79.600, 2.869	79.600, 0.650	79.600, 0.676	79.600, 0.688	79.600, 2.551	79.600, 2.194	79.600, 2.770	79.600, 2.354	79.600, 2.747
400	79.800, 0.585	79.800, 0.583	79.800, 0.625	79.800, 2.893	79.800, 2.741	79.800, 2.871	79.800, 0.650	79.800, 0.677	79.800, 0.689	79.800, 2.554	79.800, 2.197	79.800, 2.773	79.800, 2.357	79.800, 2.750
401	80.000, 0.586	80.000, 0.583	80.000, 0.625	80.000, 2.895	80.000, 2.743	80.000, 2.874	80.000, 0.650	80.000, 0.676	80.000, 0.689	80.000, 2.557	80.000, 2.200	80.000, 2.776	80.000, 2.360	80.000, 2.752
402	80.200, 0.585	80.200, 0.584	80.200, 0.625	80.200, 2.898	80.200, 2.745	80.200, 2.877	80.200, 0.651	80.200, 0.676	80.200, 0.690	80.200, 2.560	80.200, 2.203	80.200, 2.779	80.200, 2.362	80.200, 2.755
403	80.400, 0.586	80.400, 0.584	80.400, 0.625	80.400, 2.901	80.400, 2.748	80.400, 2.879	80.400, 0.651	80.400, 0.676	80.400, 0.690	80.400, 2.563	80.400, 2.206	80.400, 2.782	80.400, 2.365	80.400, 2.758
404	80.600, 0.586	80.600, 0.584	80.600, 0.625	80.600, 2.904	80.600, 2.750	80.600, 2.882	80.600, 0.651	80.600, 0.676	80.600, 0.690	80.600, 2.566	80.600, 2.209	80.600, 2.784	80.600, 2.368	80.600, 2.761
405	80.800, 0.586	80.800, 0.584	80.800, 0.625	80.800, 2.906	80.800, 2.753	80.800, 2.885	80.800, 0.651	80.800, 0.675	80.800, 0.690	80.800, 2.569	80.800, 2.212	80.800, 2.787	80.800, 2.370	80.800, 2.764
406	81.000, 0.586	81.000, 0.585	81.000, 0.625	81.000, 2.909	81.000, 2.755	81.000, 2.887	81.000, 0.651	81.000, 0.675	81.000, 0.690	81.000, 2.572	81.000, 2.216	81.000, 2.790	81.000, 2.373	81.000, 2.767
407	81.200, 0.586	81.200, 0.585	81.200, 0.625	81.200, 2.911	81.200, 2.758	81.200, 2.890	81.200, 0.652	81.200, 0.675	81.200, 0.691	81.200, 2.575	81.200, 2.219	81.200, 2.793	81.200, 2.376	81.200, 2.770
408	81.400, 0.587	81.400, 0.585	81.400, 0.625	81.400, 2.913	81.400, 2.760	81.400, 2.892	81.400, 0.652	81.400, 0.675	81.400, 0.691	81.400, 2.578	81.400, 2.223	81.400, 2.796	81.400, 2.379	81.400, 2.772
409	81.600, 0.587	81.600, 0.585	81.600, 0.625	81.600, 2.916	81.600, 2.763	81.600, 2.895	81.600, 0.652	81.600, 0.675	81.600, 0.691	81.600, 2.581	81.600, 2.226	81.600, 2.799	81.600, 2.382	81.600, 2.775
410	81.800, 0.587	81.800, 0.586	81.800, 0.625	81.800, 2.918	81.800, 2.765	81.800, 2.897	81.800, 0.652	81.800, 0.674	81.800, 0.692	81.800, 2.585	81.800, 2.230	81.800, 2.801	81.800, 2.384	81.800, 2.778
411	82.000, 0.587	82.000, 0.586	82.000, 0.625	82.000, 2.921	82.000, 2.768	82.000, 2.900	82.000, 0.652	82.000, 0.674	82.000, 0.692	82.000, 2.588	82.000, 2.233	82.000, 2.804	82.000, 2.387	82.000, 2.781
412	82.200, 0.587	82.200, 0.586	82.200, 0.625	82.200, 2.923	82.200, 2.770	82.200, 2.902	82.200, 0.652	82.200, 0.674	82.200, 0.692	82.200, 2.591	82.200, 2.237	82.200, 2.806	82.200, 2.390	82.200, 2.784
413	82.400, 0.587	82.400, 0.586	82.400, 0.625	82.400, 2.926	82.400, 2.773	82.400, 2.905	82.400, 0.653	82.400, 0.674	82.400, 0.692	82.400, 2.594	82.400, 2.240	82.400, 2.809	82.400, 2.393	82.400, 2.787
414	82.600, 0.587	82.600, 0.587	82.600, 0.625	82.600, 2.928	82.600, 2.775	82.600, 2.908	82.600, 0.653	82.600, 0.674	82.600, 0.692	82.600, 2.597	82.600, 2.243	82.600, 2.812	82.600, 2.395	82.600, 2.790
415	82.800, 0.587	82.800, 0.587	82.800, 0.625	82.800, 2.931	82.800, 2.777	82.800, 2.910	82.800, 0.653	82.800, 0.675	82.800, 0.692	82.800, 2.600	82.800, 2.246	82.800, 2.814	82.800, 2.398	82.800, 2.793
416	83.000, 0.587	83.000, 0.587	83.000, 0.625	83.000, 2.933	83.000, 2.780	83.000, 2.913	83.000, 0.653	83.000, 0.675	83.000, 0.692	83.000, 2.603	83.000, 2.249	83.000, 2.817	83.000, 2.400	83.000, 2.796
417	83.200, 0.588	83.200, 0.587	83.200, 0.625	83.200, 2.936	83.200, 2.782	83.200, 2.915	83.200, 0.653	83.200, 0.675	83.200, 0.692	83.200, 2.606	83.200, 2.252	83.200, 2.819	83.200, 2.403	83.200, 2.799
418	83.400, 0.588	83.400, 0.587	83.400, 0.626	83.400, 2.938	83.400, 2.784	83.400, 2.918	83.400, 0.653	83.400, 0.675	83.400, 0.692	83.400, 2.609	83.400, 2.254	83.400, 2.822	83.400, 2.405	83.400, 2.802
419	83.600, 0.588	83.600, 0.587	83.600, 0.626	83.600, 2.941	83.600, 2.787	83.600, 2.921	83.600, 0.653	83.600, 0.676	83.600, 0.691	83.600, 2.612	83.600, 2.257	83.600, 2.824	83.600, 2.407	83.600, 2.804
420	83.800, 0.588	83.800, 0.587	83.800, 0.626	83.800, 2.943	83.800, 2.789	83.800, 2.923	83.800, 0.653	83.800, 0.676	83.800, 0.691	83.800, 2.615	83.800, 2.260	83.800, 2.827	83.800, 2.409	83.800, 2.807
421	84.000, 0.588	84.000, 0.587	84.000, 0.626	84.000, 2.946	84.000, 2.791	84.000, 2.926	84.000, 0.653	84.000, 0.676	84.000, 0.691	84.000, 2.618	84.000, 2.262	84.000, 2.829	84.000, 2.412	84.000, 2.810
422	84.200, 0.588	84.200, 0.587	84.200, 0.626	84.200, 2.948	84.200, 2.793	84.200, 2.929	84.200, 0.653	84.200, 0.676	84.200, 0.691	84.200, 2.621	84.200, 2.265	84.200, 2.832	84.200, 2.414	84.200, 2.813
423	84.400, 0.589	84.400, 0.587	84.400, 0.627	84.400, 2.951	84.400, 2.795	84.400, 2.931	84.400, 0.653	84.400, 0.677	84.400, 0.691	84.400, 2.624	84.400, 2.268	84.400, 2.834	84.400, 2.416	84.400, 2.816
424	84.600, 0.589	84.600, 0.587	84.600, 0.627	84.600, 2.954	84.600, 2.797	84.600, 2.934	84.600, 0.653	84.600, 0.677	84.600, 0.691	84.600, 2.627	84.600, 2.271	84.600, 2.837	84.600, 2.418	84.600, 2.819
425	84.800, 0.589	84.800, 0.587	84.800, 0.627	84.800, 2.956	84.800, 2.800	84.800, 2.936	84.800, 0.653	84.800, 0.677	84.800, 0.692	84.800, 2.629	84.800, 2.274	84.800, 2.840	84.800, 2.421	84.800, 2.821
426	85.000, 0.589	85.000, 0.587	85.000, 0.627	85.000, 2.959	85.000, 2.802	85.000, 2.938	85.000, 0.653	85.000, 0.677	85.000, 0.692	85.000, 2.632	85.000, 2.276	85.000, 2.842	85.000, 2.423	85.000, 2.824
427	85.200, 0.589	85.200, 0.587	85.200, 0.627	85.200, 2.961	85.200, 2.804	85.200, 2.941	85.200, 0.653	85.200, 0.677	85.200, 0.693	85.200, 2.635	85.200, 2.279	85.200, 2.845	85.200, 2.425	85.200, 2.827
428	85.400, 0.589	85.400, 0.586	85.400, 0.627	85.400, 2.963	85.400, 2.806	85.400, 2.943	85.400, 0.654	85.400, 0.678	85.400, 0.693	85.400, 2.637	85.400, 2.282	85.400, 2.848	85.400, 2.428	85.400, 2.830
429	85.600, 0.589	85.600, 0.586	85.600, 0.628	85.600, 2.965	85.600, 2.808	85.600, 2.945	85.600, 0.654	85.600, 0.677	85.600, 0.693	85.600, 2.639	85.600, 2.285	85.600, 2.851	85.600, 2.430	85.600, 2.832
430	85.800, 0.589	85.800, 0.586	85.800, 0.628	85.800, 2.968	85.800, 2.811	85.800, 2.947	85.800, 0.655	85.800, 0.677	85.800, 0.694	85.800, 2.642	85.800, 2.287	85.800, 2.853	85.800, 2.433	85.800, 2.835
431	86.000, 0.589	86.000, 0.587	86.000, 0.628	86.000, 2.970	86.000, 2.813	86.000, 2.950	86.000, 0.655	86.000, 0.677	86.000, 0.694	86.000, 2.644	86.000, 2.290	86.000, 2.856	86.000, 2.436	86.000, 2.838
432	86.200, 0.589	86.200, 0.587	86.200, 0.629	86.200, 2.973	86.200, 2.815	86.200, 2.952	86.200, 0.655	86.200, 0.677	86.200, 0.694	86.200, 2.647	86.200, 2.293	86.200, 2.859	86.200, 2.439	86.200, 2.840
433	86.400, 0.589	86.400, 0.587	86.400, 0.629	86.400, 2.975	86.400, 2.817	86.400, 2.954	86.400, 0.656	86.400, 0.677	86.400, 0.694	86.400, 2.649	86.400, 2.295	86.400, 2.862	86.400, 2.441	86.400, 2.843
434	86.600, 0.589	86.600, 0.587	86.600, 0.629	86.600, 2.977	86.600, 2.819	86.600, 2.956	86.600, 0.656	86.600, 0.678	86.600, 0.693	86.600, 2.652	86.600, 2.298	86.600, 2.865	86.600, 2.444	86.600, 2.845
435	86.800, 0.589	86.800, 0.587	86.800, 0.630	86.800, 2.979	86.800, 2.821	86.800, 2.959	86.800, 0.656	86.800, 0.678	86.800, 0.693	86.800, 2.654	86.800, 2.301	86.800, 2.868	86.800, 2.446	86.800, 2.848
436	87.000, 0.589	87.000, 0.587	87.000, 0.630	87.000, 2.982	87.000, 2.823	87.000, 2.961	87.000, 0.656	87.000, 0.678	87.000, 0.692	87.000, 2.657	87.000, 2.303	87.000, 2.870	87.000, 2.449	87.000, 2.850
437	87.200, 0.589	87.200, 0.588	87.200, 0.630	87.200, 2.983	87.200, 2.825	87.200, 2.963	87.200, 0.656	87.200, 0.677	87.200, 0.692	87.200, 2.659	87.200, 2.306	87.200, 2.873	87.200, 2.452	87.200, 2.853
438	87.400, 0.588	87.400, 0.588	87.400, 0.630	87.400, 2.985	87.400, 2.828	87.400, 2.966	87.400, 0.656	87.400, 0.677	87.400, 0.691	87.400, 2.661	87.400, 2.309	87.400, 2.876	87.400, 2.454	87.400, 2.855
439	87.600, 0.588	87.600, 0.588	87.600, 0.630	87.600, 2.987	87.600, 2.830	87.600, 2.968	87.600, 0.656	87.600, 0.677	87.600, 0.691	87.600, 2.664	87.600, 2.311	87.600, 2.878	87.600, 2.457	87.600, 2.858
440	87.800, 0.589	87.800, 0.588	87.800, 0.630	87.800, 2.989	87.800, 2.832	87.800, 2.970	87.800, 0.656	87.800, 0.676	87.800, 0.691	87.800, 2.667	87.800, 2.314	87.800, 2.880	87.800, 2.460	87.800, 2.860
441	88.000, 0.589	88.000, 0.588	88.000, 0.630	88.000, 2.991	88.000, 2.834	88.000, 2.972	88.000, 0.656	88.000, 0.677	88.000, 0.690	88.000, 2.669	88.000, 2.317	88.000, 2.883	88.000, 2.462	88.000, 2.863
442	88.200, 0.589	88.200, 0.588	88.200, 0.629	88.200, 2.993	88.200, 2.835	88.200, 2.974	88.200, 0.656	88.200, 0.677	88.200, 0.690	88.200, 2.673	88.200, 2.320	88.200, 2.885	88.200, 2.464	88.200, 2.866
443	88.400, 0.590	88.400, 0.588	88.400, 0.629	88.400, 2.994	88.400, 2.837	88.400, 2.976	88.400, 0.656	88.400, 0.677	88.400, 0.690	88.400, 2.676	88.400, 2.322	88.400, 2.887	88.400, 2.467	88.400, 2.868
444	88.600, 0.590	88.600, 0.588	88.600, 0.629	88.600, 2.996	88.600, 2.839	88.600, 2.978	88.600, 0.656	88.600, 0.678	88.600, 0.691	88.600, 2.679	88.600, 2.325	88.600, 2.890	88.600, 2.469	88.600, 2.871
445	88.800, 0.590	88.800, 0.588	88.800, 0.629	88.800, 2.997	88.800, 2.841	88.800, 2.980	88.800, 0.656	88.800, 0.678	88.800, 0.691	88.800, 2.683	88.800, 2.328	88.800, 2.892	88.800, 2.471	88.800, 2.874
446	89.000, 0.590	89.000, 0.588	89.000, 0.630	89.000, 2.999	89.000, 2.843	89.000, 2.982	89.000, 0.656	89.000, 0.678	89.000, 0.691	89.000, 2.686	89.000, 2.330	89.000, 2.894	89.000, 2.473	89.000, 2.876
447	89.200, 0.590	89.200, 0.588	89.200, 0.630	89.200, 3.001	89.200, 2.845	89.200, 2.984	89.200, 0.656	89.200, 0.678	89.200, 0.692	89.200, 2.689	89.200, 2.333	89.200, 2.896	89.200, 2.475	89.200, 2.879
448	89.400, 0.590	89.400, 0.588	89.400, 0.630	89.400, 3.002	89.400, 2.847	89.400, 2.986	89.400, 0.657	89.400, 0.678	89.400, 0.693	89.400, 2.692	89.400, 2.336	89.400, 2.898	89.400, 2.478	89.400, 2.882
449	89.600, 0.591	89.600, 0.588	89.600, 0.630	89.600, 3.004	89.600, 2.849	89.600, 2.988	89.600, 0.657	89.600, 0.678	89.600, 0.693	89.600, 2.694	89.600, 2.339	89.600, 2.900	89.600, 2.480	89.600, 2.884
450	89.800, 0.591	89.800, 0.587	89.800, 0.630	89.800, 3.006	89.800, 2.851	89.800, 2.990	89.800, 0.657	89.800, 0.678	89.800, 0.693	89.800, 2.697	89.800, 2.342	89.800, 2.902	89.800, 2.482	89.800, 2.887
451	90.000, 0.591	90.000, 0.588	90.000, 0.630	90.000, 3.009	90.000, 2.853	90.000, 2.992	90.000, 0.658	90.000, 0.678	90.000, 0.694	90.000, 2.700	90.000, 2.344	90.000, 2.904	90.000, 2.485	90.000, 2.889
452	90.200, 0.592	90.200, 0.588	90.200, 0.630	90.200, 3.011	90.200, 2.855	90.200, 2.994	90.200, 0.658	90.200, 0.679	90.200, 0.694	90.200, 2.702	90.200, 2.347	90.200, 2.906	90.200, 2.487	90.200, 2.891
453	90.400, 0.592	90.400, 0.588	90.400, 0.631	90.400, 3.014	90.400, 2.857	90.400, 2.996	90.400, 0.658	90.400, 0.679	90.400, 0.694	90.400, 2.704	90.400, 2.350	90.400, 2.908	90.400, 2.489	90.400, 2.894
454	90.600, 0.592	90.600, 0.589	90.600, 0.631	90.600, 3.016	90.600, 2.859	90.600, 2.998	90.600, 0.658	90.600, 0.679	90.600, 0.695	90.600, 2.705	90.600, 2.352	90.600, 2.910	90.600, 2.492	90.600, 2.896
455	90.800, 0.593	90.800, 0.589	90.800, 0.631	90.800, 3.019	90.800, 2.861	90.800, 3.000	90.800, 0.658	90.800, 0.678	90.800, 0.695	90.800, 2.707	90.800, 2.354	90.800, 2.912	90.800, 2.494	90.800, 2.899
456	91.000, 0.593	91.000, 0.590	91.000, 0.632	91.000, 3.022	91.000, 2.863	91.000, 3.002	91.000, 0.658	91.000, 0.678	91.000, 0.695	91.000, 2.708	91.000, 2.357	91.000, 2.914	91.000, 2.497	91.000, 2.901
457	91.200, 0.593	91.200, 0.590	91.200, 0.632	91.200, 3.024	91.200, 2.865	91.200, 3.004	91.200, 0.658	91.200, 0.678	91.200, 0.695	91.200, 2.710	91.200, 2.359	91.200, 2.916	91.200, 2.499	91.200, 2.903
458	91.400, 0.593	91.400, 0.590	91.400, 0.632	91.400, 3.026	91.400, 2.867	91.400, 3.006	91.400, 0.658	91.400, 0.678	91.400, 0.695	91.400, 2.711	91.400, 2.361	91.400, 2.918	91.400, 2.501	91.400, 2.906
459	91.600, 0.593	91.600, 0.590	91.600, 0.631	91.600, 3.028	91.600, 2.869	91.600, 3.008	91.600, 0.657	91.600, 0.678	91.600, 0.695	91.600, 2.713	91.600, 2.364	91.600, 2.920	91.600, 2.503	91.600, 2.908
460	91.800, 0.593	91.800, 0.590	91.800, 0.631	91.800, 3.030	91.800, 2.871	91.800, 3.011	91.800, 0.657	91.800, 0.679	91.800, 0.695	91.800, 2.715	91.800, 2.366	91.800, 2.922	91.800, 2.505	91.800, 2.910
461	92.000, 0.594	92.000, 0.590	92.000, 0.631	92.000, 3.032	92.000, 2.872	92.000, 3.013	92.000, 0.656	92.000, 0.679	92.000, 0.695	92.000, 2.718	92.000, 2.368	92.000, 2.924	92.000, 2.507	92.000, 2.913
462	92.200, 0.594	92.200, 0.589	92.200, 0.631	92.200, 3.033	92.200, 2.874	92.200, 3.015	92.200, 0.656	92.200, 0.680	92.200, 0.695	92.200, 2.721	92.200, 2.370	92.200, 2.927	92.200, 2.509	92.200, 2.915
463	92.400, 0.594	92.400, 0.589	92.400, 0.631	92.400, 3.035	92.400, 2.875	92.400, 3.017	92.400, 0.655	92.400, 0.680	92.400, 0.695	92.400, 2.724	92.400, 2.372	92.400, 2.929	92.400, 2.511	92.400, 2.918
464	92.600, 0.594	92.600, 0.589	92.600, 0.631	92.600, 3.037	92.600, 2.877	92.600, 3.019	92.600, 0.655	92.600, 0.681	92.600, 0.696	92.600, 2.726	92.600, 2.375	92.600, 2.931	92.600, 2.513	92.600, 2.921
465	92.800, 0.594	92.800, 0.589	92.800, 0.631	92.800, 3.038	92.800, 2.878	92.800, 3.021	92.800, 0.655	92.800, 0.681	92.800, 0.696	92.800, 2.729	92.800, 2.377	92.800, 2.933	92.800, 2.515	92.800, 2.923
466	93.000, 0.595	93.000, 0.589	93.000, 0.631	93.000, 3.040	93.000, 2.880	93.000, 3.023	93.000, 0.655	93.000, 0.681	93.000, 0.696	93.000, 2.732	93.000, 2.380	93.000, 2.936	93.000, 2.517	93.000, 2.926
467	93.200, 0.595	93.200, 0.589	93.200, 0.631	93.200, 3.042	93.200, 2.881	93.200, 3.025	93.200, 0.655	93.200, 0.681	93.200, 0.696	93.200, 2.734	93.200, 2.382	93.200, 2.938	93.200, 2.519	93.200, 2.929
468	93.400, 0.595	93.400, 0.589	93.400, 0.631	93.400, 3.044	93.400, 2.883	93.400, 3.027	93.400, 0.656	93.400, 0.681	93.400, 0.697	93.400, 2.736	93.400, 2.384	93.400, 2.941	93.400, 2.521	93.400, 2.931
469	93.600, 0.596	93.600, 0.589	93.600, 0.631	93.600, 3.045	93.600, 2.884	93.600, 3.028	93.600, 0.656	93.600, 0.681	93.600, 0.697	93.600, 2.738	93.600, 2.387	93.600, 2.943	93.600, 2.523	93.600, 2.933
470	93.800, 0.596	93.800, 0.589	93.800, 0.630	93.800, 3.047	93.800, 2.886	93.800, 3.030	93.800, 0.657	93.800, 0.681	93.800, 0.697	93.800, 2.740	93.800, 2.389	93.800, 2.946	93.800, 2.526	93.800, 2.935
471	94.000, 0.596	94.000, 0.590	94.000, 0.630	94.000, 3.049	94.000, 2.887	94.000, 3.032	94.000, 0.658	94.000, 0.681	94.000, 0.697	94.000, 2.742	94.000, 2.391	94.000, 2.948	94.000, 2.528	94.000, 2.938
472	94.200, 0.596	94.200, 0.590	94.200, 0.630	94.200, 3.051	94.200, 2.888	94.200, 3.034	94.200, 0.658	94.200, 0.681	94.200, 0.697	94.200, 2.745	94.200, 2.394	94.200, 2.951	94.200, 2.530	94.200, 2.940
473	94.400, 0.596	94.400, 0.590	94.400, 0.630	94.400, 3.053	94.400, 2.890	94.400, 3.035	94.400, 0.658	94.400, 0.681	94.400, 0.697	94.400, 2.747	94.400, 2.396	94.400, 2.953	94.400, 2.533	94.400, 2.942
474	94.600, 0.596	94.600, 0.590	94.600, 0.630	94.600, 3.055	94.600, 2.891	94.600, 3.037	94.600, 0.659	94.600, 0.680	94.600, 0.697	94.600, 2.750	94.600, 2.398	94.600, 2.955	94.600, 2.535	94.600, 2.944
475	94.800, 0.595	94.800, 0.590	94.800, 0.630	94.800, 3.057	94.800, 2.893	94.800, 3.039	94.800, 0.659	94.800, 0.680	94.800, 0.697	94.800, 2.752	94.800, 2.400	94.800, 2.957	94.800, 2.537	94.800, 2.946
476	95.000, 0.595	95.000, 0.591	95.000, 0.631	95.000, 3.059	95.000, 2.895	95.000, 3.040	95.000, 0.659	95.000, 0.679	95.000, 0.697	95.000, 2.755	95.000, 2.402	95.000, 2.960	95.000, 2.539	95.000, 2.948
477	95.200, 0.595	95.200, 0.591	95.200, 0.631	95.200, 3.061	95.200, 2.897	95.200, 3.042	95.200, 0.659	95.200, 0.679	95.200, 0.696	95.200, 2.757	95.200, 2.405	95.200, 2.962	95.200, 2.541	95.200, 2.950
478	95.400, 0.595	95.400, 0.591	95.400, 0.631	95.400, 3.063	95.400, 2.899	95.400, 3.044	95.400, 0.659	95.400, 0.679	95.400, 0.696	95.400, 2.759	95.400, 2.407	95.400, 2.964	95.400, 2.543	95.400, 2.952
479	95.600, 0.595	95.600, 0.591	95.600, 0.631	95.600, 3.065	95.600, 2.901	95.600, 3.046	95.600, 0.658	95.600, 0.679	95.600, 0.696	95.600, 2.762	95.600, 2.409	95.600, 2.966	95.600, 2.545	95.600, 2.954
480	95.800, 0.595	95.800, 0.591	95.800, 0.632	95.800, 3.066	95.800, 2.903	95.800, 3.048	95.800, 0.658	95.800, 0.679	95.800, 0.696	95.800, 2.764	95.800, 2.411	95.800, 2.968	95.800, 2.547	95.800, 2.956
481	96.000, 0.595	96.000, 0.590	96.000, 0.632	96.000, 3.068	96.000, 2.905	96.000, 3.049	96.000, 0.658	96.000, 0.680	96.000, 0.696	96.000, 2.766	96.000, 2.414	96.000, 2.970	96.000, 2.549	96.000, 2.958
482	96.200, 0.596	96.200, 0.590	96.200, 0.632	96.200, 3.070	96.200, 2.907	96.200, 3.051	96.200, 0.658	96.200, 0.680	96.200, 0.696	96.200, 2.768	96.200, 2.416	96.200, 2.972	96.200, 2.551	96.200, 2.960
483	96.400, 0.596	96.400, 0.590	96.400, 0.632	96.400, 3.071	96.400, 2.908	96.400, 3.053	96.400, 0.658	96.400, 0.680	96.400, 0.696	96.400, 2.770	96.400, 2.418	96.400, 2.975	96.400, 2.553	96.400, 2.963
484	96.600, 0.596	96.600, 0.590	96.600, 0.633	96.600, 3.073	96.600, 2.910	96.600, 3.055	96.600, 0.658	96.600, 0.680	96.600, 0.696	96.600, 2.772	96.600, 2.420	96.600, 2.977	96.600, 2.555	96.600, 2.965
485	96.800, 0.597	96.800, 0.590	96.800, 0.633	96.800, 3.075	96.800, 2.911	96.800, 3.057	96.800, 0.659	96.800, 0.680	96.800, 0.696	96.800, 2.773	96.800, 2.423	96.800, 2.979	96.800, 2.557	96.800, 2.967
486	97.000, 0.597	97.000, 0.590	97.000, 0.633	97.000, 3.076	97.000, 2.913	97.000, 3.058	97.000, 0.659	97.000, 0.681	97.000, 0.696	97.000, 2.775	97.000, 2.425	97.000, 2.981	97.000, 2.559	97.000, 2.970
487	97.200, 0.597	97.200, 0.590	97.200, 0.633	97.200, 3.078	97.200, 2.914	97.200, 3.060	97.200, 0.659	97.200, 0.681	97.200, 0.696	97.200, 2.777	97.200, 2.428	97.200, 2.983	97.200, 2.561	97.200, 2.972
488	97.400, 0.597	97.400, 0.590	97.400, 0.632	97.400, 3.080	97.400, 2.916	97.400, 3.062	97.400, 0.660	97.400, 0.680	97.400, 0.696	97.400, 2.779	97.400, 2.430	97.400, 2.985	97.400, 2.563	97.400, 2.974
489	97.600, 0.597	97.600, 0.590	97.600, 0.632	97.600, 3.081	97.600, 2.918	97.600, 3.064	97.600, 0.660	97.600, 0.680	97.600, 0.696	97.600, 2.781	97.600, 2.433	97.600, 2.986	97.600, 2.565	97.600, 2.976
490	97.800, 0.597	97.800, 0.590	97.800, 0.632	97.800, 3.083	97.800, 2.920	97.800, 3.065	97.800, 0.660	97.800, 0.680	97.800, 0.696	97.800, 2.783	97.800, 2.435	97.800, 2.988	97.800, 2.567	97.800, 2.979
491	98.000, 0.597	98.000, 0.590	98.000, 0.632	98.000, 3.084	98.000, 2.921	98.000, 3.067	98.000, 0.661	98.000, 0.680	98.000, 0.696	98.000, 2.785	98.000, 2.437	98.000, 2.990	98.000, 2.568	98.000, 2.981
492	98.200, 0.596	98.200, 0.590	98.200, 0.632	98.200, 3.086	98.200, 2.923	98.200, 3.069	98.200, 0.661	98.200, 0.680	98.200, 0.696	98.200, 2.787	98.200, 2.440	98.200, 2.992	98.200, 2.570	98.200, 2.983
493	98.400, 0.596	98.400, 0.590	98.400, 0.632	98.400, 3.088	98.400, 2.925	98.400, 3.071	98.400, 0.661	98.400, 0.680	98.400, 0.696	98.400, 2.789	98.400, 2.442	98.400, 2.993	98.400, 2.572	98.400, 2.985
494	98.600, 0.596	98.600, 0.591	98.600, 0.633	98.600, 3.089	98.600, 2.927	98.600, 3.072	98.600, 0.661	98.600, 0.680	98.600, 0.696	98.600, 2.791	98.600, 2.444	98.600, 2.995	98.600, 2.574	98.600, 2.987
495	98.800, 0.596	98.800, 0.591	98.800, 0.633	98.800, 3.091	98.800, 2.928	98.800, 3.073	98.800, 0.661	98.800, 0.680	98.800, 0.696	98.800, 2.794	98.800, 2.447	98.800, 2.997	98.800, 2.576	98.800, 2.988
496	99.000, 0.596	99.000, 0.591	99.000, 0.633	99.000, 3.093	99.000, 2.930	99.000, 3.075	99.000, 0.661	99.000, 0.680	99.000, 0.696	99.000, 2.796	99.000, 2.449	99.000, 2.998	99.000, 2.578	99.000, 2.990
497	99.200, 0.597	99.200, 0.591	99.200, 0.633	99.200, 3.095	99.200, 2.932	99.200, 3.076	99.200, 0.661	99.200, 0.680	99.200, 0.697	99.200, 2.798	99.200, 2.451	99.200, 3.000	99.200, 2.580	99.200, 2.992
498	99.400, 0.597	99.400, 0.591	99.400, 0.633	99.400, 3.097	99.400, 2.934	99.400, 3.078	99.400, 0.661	99.400, 0.681	99.400, 0.697	99.400, 2.800	99.400, 2.453	99.400, 3.002	99.400, 2.582	99.400, 2.994
499	99.600, 0.597	99.600, 0.591	99.600, 0.634	99.600, 3.099	99.600, 2.935	99.600, 3.080	99.600, 0.661	99.600, 0.681	99.600, 0.698	99.600, 2.802	99.600, 2.455	99.600, 3.004	99.600, 2.584	99.600, 2.995
500	99.800, 0.597	99.800, 0.591	99.800, 0.634	99.800, 3.101	99.800, 2.937	99.800, 3.081	99.800, 0.661	99.800, 0.682	99.800, 0.698	99.800, 2.804	99.800, 2.457	99.800, 3.006	99.800, 2.586	99.800, 2.997
501	100.000, 0.597	100.000, 0.591	100.000, 0.634	100.000, 3.102	100.000, 2.938	100.000, 3.083	100.000, 0.661	100.000, 0.682	100.000, 0.698	100.000, 2.806	100.000, 2.459	100.000, 3.008	100.000, 2.588	100.000, 2.999
502	100.200, 0.598	100.200, 0.591	100.200, 0.634	100.200, 3.104	100.200, 2.939	100.200, 3.085	100.200, 0.661	100.200, 0.683	100.200, 0.698	100.200, 2.808	100.200, 2.461	100.200, 3.010	100.200, 2.590	100.200, 3.001
503	100.400, 0.598	100.400, 0.591	100.400, 0.634	100.400, 3.105	100.400, 2.941	100.400, 3.087	100.400, 0.661	100.400, 0.683	100.400, 0.698	100.400, 2.810	100.400, 2.463	100.400, 3.012	100.400, 2.591	100.400, 3.003
504	100.600, 0.598	100.600, 0.591	100.600, 0.634	100.600, 3.106	100.600, 2.942	100.600, 3.088	100.600, 0.661	100.600, 0.683	100.600, 0.698	100.600, 2.812	100.600, 2.465	100.600, 3.014	100.600, 2.593	100.600, 3.005
505	100.800, 0.598	100.800, 0.591	100.800, 0.634	100.800, 3.108	100.800, 2.943	100.800, 3.090	100.800, 0.661	100.800, 0.683	100.800, 0.698	100.800, 2.815	100.800, 2.467	100.800, 3.016	100.800, 2.595	100.800, 3.008
506	101.000, 0.598	101.000, 0.591	101.000, 0.634	101.000, 3.109	101.000, 2.944	101.000, 3.091	101.000, 0.661	101.000, 0.684	101.000, 0.698	101.000, 2.817	101.000, 2.469	101.000, 3.018	101.000, 2.597	101.000, 3.010
507	101.200, 0.598	101.200, 0.591	101.200, 0.634	101.200, 3.111	101.200, 2.946	101.200, 3.093	101.200, 0.661	101.200, 0.683	101.200, 0.698	101.200, 2.819	101.200, 2.471	101.200, 3.020	101.200, 2.598	101.200, 3.012
508	101.400, 0.598	101.400, 0.591	101.400, 0.633	101.400, 3.112	101.400, 2.947	101.400, 3.094	101.400, 0.661	101.400, 0.683	101.400, 0.698	101.400, 2.821	101.400, 2.473	101.400, 3.022	101.400, 2.600	101.400, 3.014
509	101.600, 0.598	101.600, 0.591	101.600, 0.633	101.600, 3.114	101.600, 2.949	101.600, 3.095	101.600, 0.661	101.600, 0.683	101.600, 0.698	101.600, 2.823	101.600, 2.475	101.600, 3.024	101.600, 2.601	101.600, 3.017
510	101.800, 0.598	101.800, 0.591	101.800, 0.633	101.800, 3.115	101.800, 2.950	101.800, 3.097	101.800, 0.661	101.800, 0.683	101.800, 0.698	101.800, 2.824	101.800, 2.477	101.800, 3.026	101.800, 2.603	101.800, 3.019
511	102.000, 0.598	102.000, 0.591	102.000, 0.633	102.000, 3.117	102.000, 2.951	102.000, 3.098	102.000, 0.661	102.000, 0.683	102.000, 0.698	102.000, 2.826	102.000, 2.479	102.000, 3.028	102.000, 2.604	102.000, 3.021
512	102.200, 0.598	102.200, 0.591	102.200, 0.633	102.200, 3.118	102.200, 2.953	102.200, 3.100	102.200, 0.661	102.200, 0.682	102.200, 0.698	102.200, 2.828	102.200, 2.481	102.200, 3.030	102.200, 2.606	102.200, 3.023
513	102.400, 0.599	102.400, 0.592	102.400, 0.633	102.400, 3.120	102.400, 2.954	102.400, 3.101	102.400, 0.661	102.400, 0.682	102.400, 0.698	102.400, 2.830	102.400, 2.483	102.400, 3.032	102.400, 2.608	102.400, 3.025
514	102.600, 0.599	102.600, 0.592	102.600, 0.633	102.600, 3.121	102.600, 2.956	102.600, 3.103	102.600, 0.661	102.600, 0.682	102.600, 0.699	102.600, 2.832	102.600, 2.485	102.600, 3.033	102.600, 2.610	102.600, 3.027
515	102.800, 0.600	102.800, 0.592	102.800, 0.634	102.800, 3.122	102.800, 2.958	102.800, 3.104	102.800, 0.661	102.800, 0.682	102.800, 0.699	102.800, 2.834	102.800, 2.487	102.800, 3.035	102.800, 2.612	102.800, 3.029
516	103.000, 0.600	103.000, 0.592	103.000, 0.634	103.000, 3.124	103.000, 2.959	103.000, 3.106	103.000, 0.661	103.000, 0.682	103.000, 0.699	103.000, 2.836	103.000, 2.489	103.000, 3.037	103.000, 2.614	103.000, 3.031
517	103.200, 0.600	103.200, 0.592	103.200, 0.634	103.200, 3.125	103.200, 2.961	103.200, 3.107	103.200, 0.661	103.200, 0.682	103.200, 0.699	103.200, 2.838	103.200, 2.491	103.200, 3.038	103.200, 2.616	103.200, 3.033
518	103.400, 0.601	103.400, 0.592	103.400, 0.634	103.400, 3.127	103.400, 2.962	103.400, 3.109	103.400, 0.662	103.400, 0.682	103.400, 0.699	103.400, 2.840	103.400, 2.493	103.400, 3.040	103.400, 2.618	103.400, 3.035
519	103.600, 0.601	103.600, 0.592	103.600, 0.635	103.600, 3.129	103.600, 2.964	103.600, 3.111	103.600, 0.662	103.600, 0.682	103.600, 0.698	103.600, 2.841	103.600, 2.495	103.600, 3.042	103.600, 2.620	103.600, 3.037
520	103.800, 0.601	103.800, 0.593	103.800, 0.635	103.800, 3.130	103.800, 2.965	103.800, 3.112	103.800, 0.662	103.800, 0.682	103.800, 0.698	103.800, 2.843	103.800, 2.497	103.800, 3.044	103.800, 2.622	103.800, 3.039
521	104.000, 0.601	104.000, 0.593	104.000, 0.636	104.000, 3.132	104.000, 2.966	104.000, 3.114	104.000, 0.662	104.000, 0.682	104.000, 0.698	104.000, 2.845	104.000, 2.499	104.000, 3.046	104.000, 2.624	104.000, 3.041
522	104.200, 0.601	104.200, 0.593	104.200, 0.636	104.200, 3.133	104.200, 2.968	104.200, 3.115	104.200, 0.662	104.200, 0.683	104.200, 0.697	104.200, 2.847	104.200, 2.501	104.200, 3.047	104.200, 2.625	104.200, 3.042
523	104.400, 0.601	104.400, 0.593	104.400, 0.636	104.400, 3.134	104.400, 2.969	104.400, 3.116	104.400, 0.662	104.400, 0.683	104.400, 0.697	104.400, 2.849	104.400, 2.503	104.400, 3.049	104.400, 2.627	104.400, 3.044
524	104.600, 0.601	104.600, 0.593	104.600, 0.637	104.600, 3.135	104.600, 2.971	104.600, 3.118	104.600, 0.662	104.600, 0.683	104.600, 0.697	104.600, 2.851	104.600, 2.505	104.600, 3.051	104.600, 2.629	104.600, 3.046
525	104.800, 0.601	104.800, 0.593	104.800, 0.637	104.800, 3.137	104.800, 2.972	104.800, 3.119	104.800, 0.663	104.800, 0.683	104.800, 0.697	104.800, 2.853	104.800, 2.507	104.800, 3.053	104.800, 2.631	104.800, 3.048
526	105.000, 0.601	105.000, 0.593	105.000, 0.637	105.000, 3.138	105.000, 2.973	105.000, 3.120	105.000, 0.663	105.000, 0.684	105.000, 0.697	105.000, 2.855	105.000, 2.508	105.000, 3.055	105.000, 2.633	105.000, 3.050
527	105.200, 0.601	105.200, 0.593	105.200, 0.637	105.200, 3.140	105.200, 2.974	105.200, 3.121	105.200, 0.663	105.200, 0.684	105.200, 0.697	105.200, 2.857	105.200, 2.510	105.200, 3.057	105.200, 2.634	105.200, 3.052
528	105.400, 0.601	105.400, 0.593	105.400, 0.637	105.400, 3.141	105.400, 2.976	105.400, 3.122	105.400, 0.663	105.400, 0.684	105.400, 0.697	105.400, 2.859	105.400, 2.512	105.400, 3.059	105.400, 2.636	105.400, 3.054
529	105.600, 0.600	105.600, 0.593	105.600, 0.637	105.600, 3.143	105.600, 2.977	105.600, 3.123	105.600, 0.663	105.600, 0.684	105.600, 0.697	105.600, 2.861	105.600, 2.514	105.600, 3.061	105.600, 2.638	105.600, 3.056
530	105.800, 0.600	105.800, 0.593	105.800, 0.637	105.800, 3.144	105.800, 2.978	105.800, 3.124	105.800, 0.663	105.800, 0.685	105.800, 0.697	105.800, 2.863	105.800, 2.516	105.800, 3.063	105.800, 2.639	105.800, 3.058
531	106.000, 0.601	106.000, 0.593	106.000, 0.637	106.000, 3.145	106.000, 2.979	106.000, 3.126	106.000, 0.664	106.000, 0.685	106.000, 0.697	106.000, 2.865	106.000, 2.518	106.000, 3.065	106.000, 2.641	106.000, 3.060
532	106.200, 0.601	106.200, 0.593	106.200, 0.637	106.200, 3.147	106.200, 2.981	106.200, 3.127	106.200, 0.664	106.200, 0.685	106.200, 0.698	106.200, 2.867	106.200, 2.519	106.200, 3.066	106.200, 2.643	106.200, 3.062
533	106.400, 0.601	106.400, 0.594	106.400, 0.637	106.400, 3.148	106.400, 2.982	106.400, 3.129	106.400, 0.664	106.400, 0.685	106.400, 0.698	106.400, 2.869	106.400, 2.521	106.400, 3.068	106.400, 2.644	106.400, 3.063
534	106.600, 0.601	106.600, 0.594	106.600, 0.637	106.600, 3.149	106.600, 2.983	106.600, 3.130	106.600, 0.664	106.600, 0.686	106.600, 0.698	106.600, 2.871	106.600, 2.523	106.600, 3.069	106.600, 2.646	106.600, 3.065
535	106.800, 0.601	106.800, 0.594	106.800, 0.637	106.800, 3.151	106.800, 2.985	106.800, 3.132	106.800, 0.664	106.800, 0.686	106.800, 0.698	106.800, 2.873	106.800, 2.524	106.800, 3.071	106.800, 2.647	106.800, 3.067
536	107.000, 0.601	107.000, 0.594	107.000, 0.637	107.000, 3.153	107.000, 2.986	107.000, 3.133	107.000, 0.665	107.000, 0.686	107.000, 0.699	107.000, 2.875	107.000, 2.526	107.000, 3.073	107.000, 2.649	107.000, 3.069
537	107.200, 0.601	107.200, 0.594	107.200, 0.637	107.200, 3.155	107.200, 2.987	107.200, 3.135	107.200, 0.665	107.200, 0.686	107.200, 0.699	107.200, 2.876	107.200, 2.528	107.200, 3.074	107.200, 2.651	107.200, 3.070
538	107.400, 0.602	107.400, 0.594	107.400, 0.637	107.400, 3.157	107.400, 2.989	107.400, 3.136	107.400, 0.665	107.400, 0.686	107.400, 0.699	107.400, 2.878	107.400, 2.530	107.400, 3.076	107.400, 2.652	107.400, 3.072
539	107.600, 0.602	107.600, 0.594	107.600, 0.637	107.600, 3.159	107.600, 2.990	107.600, 3.138	107.600, 0.665	107.600, 0.686	107.600, 0.699	107.600, 2.880	107.600, 2.532	107.600, 3.077	107.600, 2.654	107.600, 3.074
540	107.800, 0.602	107.800, 0.594	107.800, 0.637	107.800, 3.160	107.800, 2.991	107.800, 3.139	107.800, 0.665	107.800, 0.686	107.800, 0.699	107.800, 2.882	107.800, 2.534	107.800, 3.079	107.800, 2.656	107.800, 3.076
541	108.000, 0.603	108.000, 0.594	108.000, 0.637	108.000, 3.161	108.000, 2.993	108.000, 3.140	108.000, 0.665	108.000, 0.686	108.000, 0.699	108.000, 2.884	108.000, 2.536	108.000, 3.080	108.000, 2.658	108.000, 3.077
542	108.200, 0.603	108.200, 0.594	108.200, 0.637	108.200, 3.163	108.200, 2.994	108.200, 3.142	108.200, 0.665	108.200, 0.686	108.200, 0.699	108.200, 2.886	108.200, 2.538	108.200, 3.081	108.200, 2.659	108.200, 3.079
543	108.400, 0.603	108.400, 0.595	108.400, 0.637	108.400, 3.164	108.400, 2.995	108.400, 3.143	108.400, 0.665	108.400, 0.685	108.400, 0.699	108.400, 2.888	108.400, 2.540	108.400, 3.083	108.400, 2.661	108.400, 3.081
544	108.600, 0.603	108.600, 0.595	108.600, 0.637	108.600, 3.165	108.600, 2.996	108.600, 3.144	108.600, 0.665	108.600, 0.685	108.600, 0.700	108.600, 2.889	108.600, 2.542	108.600, 3.084	108.600, 2.663	108.600, 3.083
545	108.800, 0.603	108.800, 0.595	108.800, 0.637	108.800, 3.166	108.800, 2.997	108.800, 3.146	108.800, 0.665	108.800, 0.686	108.800, 0.700	108.800, 2.891	108.800, 2.544	108.800, 3.085	108.800, 2.664	108.800, 3.085
546	109.000, 0.603	109.000, 0.594	109.000, 0.637	109.000, 3.168	109.000, 2.998	109.000, 3.147	109.000, 0.665	109.000, 0.686	109.000, 0.700	109.000, 2.892	109.000, 2.546	109.000, 3.087	109.000, 2.666	109.000, 3.087
547	109.200, 0.604	109.200, 0.595	109.200, 0.637	109.200, 3.169	109.200, 3.000	109.200, 3.148	109.200, 0.665	109.200, 0.686	109.200, 0.700	109.200, 2.894	109.200, 2.547	109.200, 3.089	109.200, 2.667	109.200, 3.089
548	109.400, 0.604	109.400, 0.594	109.400, 0.638	109.400, 3.170	109.400, 3.001	109.400, 3.150	109.400, 0.665	109.400, 0.686	109.400, 0.700	109.400, 2.896	109.400, 2.549	109.400, 3.090	109.400, 2.669	109.400, 3.091
549	109.600, 0.604	109.600, 0.595	109.600, 0.637	109.600, 3.171	109.600, 3.002	109.600, 3.151	109.600, 0.666	109.600, 0.685	109.600, 0.700	109.600, 2.897	109.600, 2.551	109.600, 3.092	109.600, 2.670	109.600, 3.093
550	109.800, 0.604	109.800, 0.595	109.800, 0.637	109.800, 3.172	109.800, 3.003	109.800, 3.152	109.800, 0.666	109.800, 0.685	109.800, 0.700	109.800, 2.899	109.800, 2.553	109.800, 3.093	109.800, 2.672	109.800, 3.095
551	110.000, 0.604	110.000, 0.595	110.000, 0.637	110.000, 3.173	110.000, 3.004	110.000, 3.153	110.000, 0.666	110.000, 0.685	110.000, 0.700	110.000, 2.901	110.000, 2.554	110.000, 3.095	110.000, 2.673	110.000, 3.097
552	110.200, 0.604	110.200, 0.596	110.200, 0.637	110.200, 3.174	110.200, 3.005	110.200, 3.155	110.200, 0.667	110.200, 0.685	110.200, 0.700	110.200, 2.902	110.200, 2.556	110.200, 3.097	110.200, 2.674	110.200, 3.098
553	110.400, 0.604	110.400, 0.596	110.400, 0.637	110.400, 3.174	110.400, 3.006	110.400, 3.156	110.400, 0.667	110.400, 0.685	110.400, 0.701	110.400, 2.903	110.400, 2.558	110.400, 3.099	110.400, 2.675	110.400, 3.100
554	110.600, 0.604	110.600, 0.596	110.600, 0.636	110.600, 3.175	110.600, 3.007	110.600, 3.157	110.600, 0.667	110.600, 0.685	110.600, 0.701	110.600, 2.905	110.600, 2.560	110.600, 3.101	110.600, 2.676	110.600, 3.102
555	110.800, 0.605	110.800, 0.596	110.800, 0.636	110.800, 3.177	110.800, 3.008	110.800, 3.158	110.800, 0.667	110.800, 0.685	110.800, 0.701	110.800, 2.906	110.800, 2.562	110.800, 3.103	110.800, 2.678	110.800, 3.104
556	111.000, 0.605	111.000, 0.596	111.000, 0.636	111.000, 3.178	111.000, 3.010	111.000, 3.159	111.000, 0.668	111.000, 0.685	111.000, 0.701	111.000, 2.908	111.000, 2.564	111.000, 3.105	111.000, 2.679	111.000, 3.105
557	111.200, 0.605	111.200, 0.596	111.200, 0.636	111.200, 3.180	111.200, 3.011	111.200, 3.161	111.200, 0.668	111.200, 0.684	111.200, 0.702	111.200, 2.910	111.200, 2.565	111.200, 3.107	111.200, 2.680	111.200, 3.107
558	111.400, 0.605	111.400, 0.596	111.400, 0.635	111.400, 3.181	111.400, 3.012	111.400, 3.162	111.400, 0.668	111.400, 0.684	111.400, 0.702	111.400, 2.911	111.400, 2.567	111.400, 3.109	111.400, 2.682	111.400, 3.109
559	111.600, 0.605	111.600, 0.596	111.600, 0.635	111.600, 3.183	111.600, 3.013	111.600, 3.164	111.600, 0.667	111.600, 0.684	111.600, 0.702	111.600, 2.913	111.600, 2.569	111.600, 3.111	111.600, 2.684	111.600, 3.110
560	111.800, 0.605	111.800, 0.596	111.800, 0.635	111.800, 3.184	111.800, 3.014	111.800, 3.165	111.800, 0.667	111.800, 0.683	111.800, 0.702	111.800, 2.915	111.800, 2.570	111.800, 3.112	111.800, 2.686	111.800, 3.112
561	112.000, 0.604	112.000, 0.595	112.000, 0.635	112.000, 3.185	112.000, 3.016	112.000, 3.167	112.000, 0.667	112.000, 0.683	112.000, 0.702	112.000, 2.917	112.000, 2.572	112.000, 3.114	112.000, 2.687	112.000, 3.113
562	112.200, 0.604	112.200, 0.595	112.200, 0.636	112.200, 3.186	112.200, 3.017	112.200, 3.168	112.200, 0.667	112.200, 0.684	112.200, 0.703	112.200, 2.919	112.200, 2.573	112.200, 3.115	112.200, 2.689	112.200, 3.115
563	112.400, 0.604	112.400, 0.595	112.400, 0.636	112.400, 3.188	112.400, 3.018	112.400, 3.169	112.400, 0.666	112.400, 0.684	112.400, 0.703	112.400, 2.920	112.400, 2.575	112.400, 3.117	112.400, 2.691	112.400, 3.117
564	112.600, 0.604	112.600, 0.595	112.600, 0.636	112.600, 3.189	112.600, 3.020	112.600, 3.170	112.600, 0.666	112.600, 0.684	112.600, 0.703	112.600, 2.922	112.600, 2.576	112.600, 3.118	112.600, 2.693	112.600, 3.118
565	112.800, 0.604	112.800, 0.595	112.800, 0.637	112.800, 3.191	112.800, 3.021	112.800, 3.172	112.800, 0.666	112.800, 0.684	112.800, 0.703	112.800, 2.924	112.800, 2.577	112.800, 3.119	112.800, 2.694	112.800, 3.120
566	113.000, 0.604	113.000, 0.595	113.000, 0.637	113.000, 3.192	113.000, 3.022	113.000, 3.173	113.000, 0.666	113.000, 0.684	113.000, 0.703	113.000, 2.926	113.000, 2.579	113.000, 3.121	113.000, 2.696	113.000, 3.122
567	113.200, 0.604	113.200, 0.596	113.200, 0.637	113.200, 3.193	113.200, 3.023	113.200, 3.174	113.200, 0.666	113.200, 0.684	113.200, 0.703	113.200, 2.929	113.200, 2.581	113.200, 3.122	113.200, 2.698	113.200, 3.123
568	113.400, 0.604	113.400, 0.596	113.400, 0.638	113.400, 3.194	113.400, 3.025	113.400, 3.175	113.400, 0.666	113.400, 0.685	113.400, 0.702	113.400, 2.931	113.400, 2.583	113.400, 3.124	113.400, 2.700	113.400, 3.125
569	113.600, 0.604	113.600, 0.596	113.600, 0.638	113.600, 3.195	113.600, 3.026	113.600, 3.176	113.600, 0.666	113.600, 0.685	113.600, 0.702	113.600, 2.932	113.600, 2.585	113.600, 3.125	113.600, 2.701	113.600, 3.127
570	113.800, 0.604	113.800, 0.596	113.800, 0.638	113.800, 3.196	113.800, 3.027	113.800, 3.177	113.800, 0.666	113.800, 0.686	113.800, 0.702	113.800, 2.934	113.800, 2.587	113.800, 3.127	113.800, 2.703	113.800, 3.129
571	114.000, 0.605	114.000, 0.596	114.000, 0.638	114.000, 3.197	114.000, 3.028	114.000, 3.178	114.000, 0.666	114.000, 0.686	114.000, 0.702	114.000, 2.936	114.000, 2.589	114.000, 3.128	114.000, 2.704	114.000, 3.131
572	114.200, 0.605	114.200, 0.595	114.200, 0.638	114.200, 3.198	114.200, 3.029	114.200, 3.179	114.200, 0.667	114.200, 0.687	114.200, 0.702	114.200, 2.937	114.200, 2.592	114.200, 3.130	114.200, 2.706	114.200, 3.132
573	114.400, 0.605	114.400, 0.595	114.400, 0.638	114.400, 3.199	114.400, 3.030	114.400, 3.180	114.400, 0.667	114.400, 0.687	114.400, 0.702	114.400, 2.938	114.400, 2.594	114.400, 3.132	114.400, 2.707	114.400, 3.134
574	114.600, 0.605	114.600, 0.595	114.600, 0.637	114.600, 3.200	114.600, 3.031	114.600, 3.181	114.600, 0.668	114.600, 0.688	114.600, 0.702	114.600, 2.940	114.600, 2.596	114.600, 3.133	114.600, 2.709	114.600, 3.136
575	114.800, 0.605	114.800, 0.595	114.800, 0.637	114.800, 3.201	114.800, 3.032	114.800, 3.182	114.800, 0.668	114.800, 0.688	114.800, 0.702	114.800, 2.942	114.800, 2.598	114.800, 3.135	114.800, 2.710	114.800, 3.138
576	115.000, 0.605	115.000, 0.595	115.000, 0.637	115.000, 3.203	115.000, 3.033	115.000, 3.184	115.000, 0.668	115.000, 0.689	115.000, 0.702	115.000, 2.943	115.000, 2.599	115.000, 3.136	115.000, 2.712	115.000, 3.140
577	115.200, 0.604	115.200, 0.595	115.200, 0.637	115.200, 3.204	115.200, 3.034	115.200, 3.185	115.200, 0.668	115.200, 0.689	115.200, 0.702	115.200, 2.945	115.200, 2.601	115.200, 3.138	115.200, 2.714	115.200, 3.141
578	115.400, 0.604	115.400, 0.596	115.400, 0.637	115.400, 3.205	115.400, 3.035	115.400, 3.187	115.400, 0.668	115.400, 0.688	115.400, 0.702	115.400, 2.946	115.400, 2.602	115.400, 3.139	115.400, 2.715	115.400, 3.143
579	115.600, 0.604	115.600, 0.596	115.600, 0.637	115.600, 3.206	115.600, 3.036	115.600, 3.188	115.600, 0.668	115.600, 0.688	115.600, 0.702	115.600, 2.948	115.600, 2.604	115.600, 3.141	115.600, 2.717	115.600, 3.144
580	115.800, 0.604	115.800, 0.596	115.800, 0.638	115.800, 3.207	115.800, 3.036	115.800, 3.189	115.800, 0.668	115.800, 0.688	115.800, 0.702	115.800, 2.950	115.800, 2.605	115.800, 3.142	115.800, 2.718	115.800, 3.145
581	116.000, 0.604	116.000, 0.596	116.000, 0.638	116.000, 3.208	116.000, 3.037	116.000, 3.190	116.000, 0.668	116.000, 0.688	116.000, 0.702	116.000, 2.951	116.000, 2.606	116.000, 3.144	116.000, 2.720	116.000, 3.146
582	116.200, 0.604	116.200, 0.597	116.200, 0.639	116.200, 3.209	116.200, 3.038	116.200, 3.191	116.200, 0.668	116.200, 0.688	116.200, 0.701	116.200, 2.952	116.200, 2.607	116.200, 3.145	116.200, 2.722	116.200, 3.148
583	116.400, 0.604	116.400, 0.597	116.400, 0.639	116.400, 3.210	116.400, 3.039	116.400, 3.192	116.400, 0.668	116.400, 0.687	116.400, 0.701	116.400, 2.954	116.400, 2.609	116.400, 3.147	116.400, 2.723	116.400, 3.149
584	116.600, 0.604	116.600, 0.598	116.600, 0.640	116.600, 3.212	116.600, 3.041	116.600, 3.194	116.600, 0.668	116.600, 0.687	116.600, 0.701	116.600, 2.955	116.600, 2.610	116.600, 3.149	116.600, 2.724	116.600, 3.150
585	116.800, 0.604	116.800, 0.598	116.800, 0.640	116.800, 3.213	116.800, 3.042	116.800, 3.195	116.800, 0.668	116.800, 0.687	116.800, 0.701	116.800, 2.957	116.800, 2.611	116.800, 3.150	116.800, 2.726	116.800, 3.152
586	117.000, 0.604	117.000, 0.598	117.000, 0.641	117.000, 3.214	117.000, 3.043	117.000, 3.196	117.000, 0.668	117.000, 0.687	117.000, 0.700	117.000, 2.958	117.000, 2.613	117.000, 3.152	117.000, 2.727	117.000, 3.153
587	117.200, 0.605	117.200, 0.598	117.200, 0.641	117.200, 3.215	117.200, 3.044	117.200, 3.197	117.200, 0.668	117.200, 0.687	117.200, 0.700	117.200, 2.960	117.200, 2.615	117.200, 3.153	117.200, 2.728	117.200, 3.155
588	117.400, 0.605	117.400, 0.598	117.400, 0.641	117.400, 3.216	117.400, 3.045	117.400, 3.198	117.400, 0.668	117.400, 0.687	117.400, 0.700	117.400, 2.961	117.400, 2.616	117.400, 3.154	117.400, 2.729	117.400, 3.156
589	117.600, 0.606	117.600, 0.598	117.600, 0.641	117.600, 3.218	117.600, 3.046	117.600, 3.199	117.600, 0.669	117.600, 0.687	117.600, 0.700	117.600, 2.962	117.600, 2.618	117.600, 3.155	117.600, 2.730	117.600, 3.158
590	117.800, 0.606	117.800, 0.598	117.800, 0.641	117.800, 3.219	117.800, 3.048	117.800, 3.200	117.800, 0.669	117.800, 0.687	117.800, 0.701	117.800, 2.964	117.800, 2.620	117.800, 3.156	117.800, 2.731	117.800, 3.159
591	118.000, 0.607	118.000, 0.598	118.000, 0.641	118.000, 3.219	118.000, 3.049	118.000, 3.201	118.000, 0.669	118.000, 0.687	118.000, 0.701	118.000, 2.965	118.000, 2.621	118.000, 3.158	118.000, 2.733	118.000, 3.161
592	118.200, 0.607	118.200, 0.597	118.200, 0.641	118.200, 3.220	118.200, 3.050	118.200, 3.201	118.200, 0.669	118.200, 0.687	118.200, 0.702	118.200, 2.967	118.200, 2.623	118.200, 3.159	118.200, 2.734	118.200, 3.163
593	118.400, 0.607	118.400, 0.598	118.400, 0.641	118.400, 3.221	118.400, 3.051	118.400, 3.202	118.400, 0.669	118.400, 0.687	118.400, 0.702	118.400, 2.968	118.400, 2.625	118.400, 3.161	118.400, 2.736	118.400, 3.164
594	118.600, 0.607	118.600, 0.598	118.600, 0.641	118.600, 3.222	118.600, 3.052	118.600, 3.203	118.600, 0.669	118.600, 0.687	118.600, 0.703	118.600, 2.970	118.600, 2.626	118.600, 3.162	118.600, 2.737	118.600, 3.166
595	118.800, 0.607	118.800, 0.598	118.800, 0.640	118.800, 3.223	118.800, 3.053	118.800, 3.204	118.800, 0.669	118.800, 0.687	118.800, 0.703	118.800, 2.971	118.800, 2.628	118.800, 3.164	118.800, 2.738	118.800, 3.168
596	119.000, 0.607	119.000, 0.598	119.000, 0.640	119.000, 3.224	119.000, 3.054	119.000, 3.205	119.000, 0.669	119.000, 0.687	119.000, 0.704	119.000, 2.973	119.000, 2.630	119.000, 3.165	119.000, 2.740	119.000, 3.170
597	119.200, 0.607	119.200, 0.598	119.200, 0.640	119.200, 3.224	119.200, 3.054	119.200, 3.206	119.200, 0.669	119.200, 0.687	119.200, 0.704	119.200, 2.974	119.200, 2.631	119.200, 3.167	119.200, 2.742	119.200, 3.171
598	119.400, 0.606	119.400, 0.598	119.400, 0.640	119.400, 3.225	119.400, 3.055	119.400, 3.208	119.400, 0.669	119.400, 0.687	119.400, 0.704	119.400, 2.976	119.400, 2.633	119.400, 3.169	119.400, 2.743	119.400, 3.173
599	119.600, 0.606	119.600, 0.598	119.600, 0.639	119.600, 3.225	119.600, 3.056	119.600, 3.209	119.600, 0.669	119.600, 0.687	119.600, 0.704	119.600, 2.978	119.600, 2.634	119.600, 3.171	119.600, 2.745	119.600, 3.174
600	119.800, 0.607	119.800, 0.598	119.800, 0.639	119.800, 3.226	119.800, 3.057	119.800, 3.210	119.800, 0.669	119.800, 0.688	119.800, 0.704	119.800, 2.979	119.800, 2.636	119.800, 3.172	119.800, 2.747	119.800, 3.176
601	120.000, 0.607	120.000, 0.598	120.000, 0.639	120.000, 3.227	120.000, 3.057	120.000, 3.211	120.000, 0.669	120.000, 0.688	120.000, 0.704	120.000, 2.981	120.000, 2.637	120.000, 3.174	120.000, 2.748	120.000, 3.178
602	120.200, 0.607	120.200, 0.598	120.200, 0.639	120.200, 3.229	120.200, 3.058	120.200, 3.212	120.200, 0.669	120.200, 0.688	120.200, 0.704	120.200, 2.982	120.200, 2.639	120.200, 3.176	120.200, 2.750	120.200, 3.179
603	120.400, 0.607	120.400, 0.598	120.400, 0.640	120.400, 3.230	120.400, 3.059	120.400, 3.213	120.400, 0.670	120.400, 0.689	120.400, 0.704	120.400, 2.984	120.400, 2.640	120.400, 3.177	120.400, 2.751	120.400, 3.181
604	120.600, 0.607	120.600, 0.598	120.600, 0.640	120.600, 3.231	120.600, 3.060	120.600, 3.214	120.600, 0.670	120.600, 0.689	120.600, 0.704	120.600, 2.985	120.600, 2.641	120.600, 3.178	120.600, 2.752	120.600, 3.183
605	120.800, 0.607	120.800, 0.598	120.800, 0.640	120.800, 3.232	120.800, 3.061	120.800, 3.216	120.800, 0.670	120.800, 0.689	120.800, 0.703	120.800, 2.988	120.800, 2.643	120.800, 3.179	120.800, 2.754	120.800, 3.185
606	121.000, 0.608	121.000, 0.598	121.000, 0.640	121.000, 3.234	121.000, 3.062	121.000, 3.217	121.000, 0.670	121.000, 0.689	121.000, 0.703	121.000, 2.990	121.000, 2.644	121.000, 3.180	121.000, 2.755	121.000, 3.186
607	121.200, 0.608	121.200, 0.598	121.200, 0.640	121.200, 3.235	121.200, 3.063	121.200, 3.218	121.200, 0.670	121.200, 0.689	121.200, 0.703	121.200, 2.992	121.200, 2.646	121.200, 3.181	121.200, 2.756	121.200, 3.187
608	121.400, 0.608	121.400, 0.598	121.400, 0.640	121.400, 3.237	121.400, 3.063	121.400, 3.219	121.400, 0.671	121.400, 0.689	121.400, 0.702	121.400, 2.994	121.400, 2.647	121.400, 3.182	121.400, 2.757	121.400, 3.189
609	121.600, 0.609	121.600, 0.598	121.600, 0.641	121.600, 3.238	121.600, 3.064	121.600, 3.220	121.600, 0.670	121.600, 0.689	121.600, 0.702	121.600, 2.996	121.600, 2.649	121.600, 3.183	121.600, 2.758	121.600, 3.190
610	121.800, 0.609	121.800, 0.599	121.800, 0.641	121.800, 3.239	121.800, 3.065	121.800, 3.221	121.800, 0.670	121.800, 0.689	121.800, 0.702	121.800, 2.998	121.800, 2.650	121.800, 3.184	121.800, 2.759	121.800, 3.191
611	122.000, 0.609	122.000, 0.599	122.000, 0.641	122.000, 3.241	122.000, 3.066	122.000, 3.222	122.000, 0.670	122.000, 0.689	122.000, 0.702	122.000, 2.999	122.000, 2.652	122.000, 3.185	122.000, 2.761	122.000, 3.192
612	122.200, 0.609	122.200, 0.600	122.200, 0.641	122.200, 3.242	122.200, 3.067	122.200, 3.223	122.200, 0.670	122.200, 0.688	122.200, 0.703	122.200, 3.001	122.200, 2.653	122.200, 3.187	122.200, 2.762	122.200, 3.194
613	122.400, 0.609	122.400, 0.600	122.400, 0.641	122.400, 3.243	122.400, 3.067	122.400, 3.225	122.400, 0.670	122.400, 0.688	122.400, 0.703	122.400, 3.002	122.400, 2.654	122.400, 3.188	122.400, 2.763	122.400, 3.195
614	122.600, 0.609	122.600, 0.600	122.600, 0.641	122.600, 3.243	122.600, 3.068	122.600, 3.226	122.600, 0.670	122.600, 0.688	122.600, 0.703	122.600, 3.003	122.600, 2.655	122.600, 3.190	122.600, 2.765	122.600, 3.197
615	122.800, 0.609	122.800, 0.601	122.800, 0.641	122.800, 3.244	122.800, 3.069	122.800, 3.227	122.800, 0.670	122.800, 0.688	122.800, 0.703	122.800, 3.005	122.800, 2.657	122.800, 3.191	122.800, 2.766	122.800, 3.198
616	123.000, 0.609	123.000, 0.601	123.000, 0.641	123.000, 3.245	123.000, 3.070	123.000, 3.228	123.000, 0.670	123.000, 0.688	123.000, 0.703	123.000, 3.006	123.000, 2.658	123.000, 3.193	123.000, 2.767	123.000, 3.199
617	123.200, 0.609	123.200, 0.601	123.200, 0.641	123.200, 3.246	123.200, 3.071	123.200, 3.229	123.200, 0.670	123.200, 0.688	123.200, 0.703	123.200, 3.007	123.200, 2.659	123.200, 3.194	123.200, 2.768	123.200, 3.201
618	123.400, 0.609	123.400, 0.600	123.400, 0.641	123.400, 3.246	123.400, 3.072	123.400, 3.230	123.400, 0.670	123.400, 0.688	123.400, 0.703	123.400, 3.008	123.400, 2.661	123.400, 3.195	123.400, 2.770	123.400, 3.202
619	123.600, 0.609	123.600, 0.600	123.600, 0.641	123.600, 3.247	123.600, 3.073	123.600, 3.231	123.600, 0.670	123.600, 0.688	123.600, 0.704	123.600, 3.008	123.600, 2.662	123.600, 3.196	123.600, 2.771	123.600, 3.203
620	123.800, 0.609	123.800, 0.600	123.800, 0.641	123.800, 3.248	123.800, 3.074	123.800, 3.232	123.800, 0.670	123.800, 0.689	123.800, 0.704	123.800, 3.009	123.800, 2.664	123.800, 3.197	123.800, 2.772	123.800, 3.205
621	124.000, 0.609	124.000, 0.599	124.000, 0.640	124.000, 3.248	124.000, 3.074	124.000, 3.233	124.000, 0.671	124.000, 0.689	124.000, 0.704	124.000, 3.010	124.000, 2.665	124.000, 3.199	124.000, 2.773	124.000, 3.206
622	124.200, 0.609	124.200, 0.599	124.200, 0.641	124.200, 3.249	124.200, 3.075	124.200, 3.234	124.200, 0.671	124.200, 0.689	124.200, 0.704	124.200, 3.011	124.200, 2.666	124.200, 3.200	124.200, 2.775	124.200, 3.208
623	124.400, 0.610	124.400, 0.598	124.400, 0.641	124.400, 3.250	124.400, 3.076	124.400, 3.234	124.400, 0.671	124.400, 0.689	124.400, 0.704	124.400, 3.012	124.400, 2.668	124.400, 3.201	124.400, 2.776	124.400, 3.209
624	124.600, 0.610	124.600, 0.598	124.600, 0.641	124.600, 3.251	124.600, 3.076	124.600, 3.235	124.600, 0.671	124.600, 0.690	124.600, 0.704	124.600, 3.013	124.600, 2.669	124.600, 3.201	124.600, 2.777	124.600, 3.210
625	124.800, 0.610	124.800, 0.598	124.800, 0.641	124.800, 3.252	124.800, 3.077	124.800, 3.236	124.800, 0.671	124.800, 0.690	124.800, 0.704	124.800, 3.014	124.800, 2.671	124.800, 3.202	124.800, 2.779	124.800, 3.212
626	125.000, 0.610	125.000, 0.597	125.000, 0.641	125.000, 3.253	125.000, 3.078	125.000, 3.237	125.000, 0.672	125.000, 0.690	125.000, 0.704	125.000, 3.016	125.000, 2.672	125.000, 3.204	125.000, 2.780	125.000, 3.213
627	125.200, 0.611	125.200, 0.597	125.200, 0.642	125.200, 3.255	125.200, 3.079	125.200, 3.238	125.200, 0.672	125.200, 0.690	125.200, 0.704	125.200, 3.017	125.200, 2.674	125.200, 3.205	125.200, 2.782	125.200, 3.214
628	125.400, 0.611	125.400, 0.597	125.400, 0.642	125.400, 3.256	125.400, 3.080	125.400, 3.239	125.400, 0.672	125.400, 0.690	125.400, 0.704	125.400, 3.018	125.400, 2.675	125.400, 3.206	125.400, 2.783	125.400, 3.216
629	125.600, 0.611	125.600, 0.598	125.600, 0.642	125.600, 3.257	125.600, 3.081	125.600, 3.240	125.600, 0.672	125.600, 0.689	125.600, 0.705	125.600, 3.019	125.600, 2.677	125.600, 3.207	125.600, 2.784	125.600, 3.217
630	125.800, 0.610	125.800, 0.598	125.800, 0.641	125.800, 3.258	125.800, 3.082	125.800, 3.242	125.800, 0.673	125.800, 0.689	125.800, 0.705	125.800, 3.021	125.800, 2.678	125.800, 3.209	125.800, 2.786	125.800, 3.219
631	126.000, 0.610	126.000, 0.599	126.000, 0.641	126.000, 3.259	126.000, 3.083	126.000, 3.243	126.000, 0.673	126.000, 0.688	126.000, 0.705	126.000, 3.022	126.000, 2.679	126.000, 3.210	126.000, 2.787	126.000, 3.220
632	126.200, 0.611	126.200, 0.599	126.200, 0.641	126.200, 3.261	126.200, 3.084	126.200, 3.244	126.200, 0.673	126.200, 0.688	126.200, 0.705	126.200, 3.023	126.200, 2.680	126.200, 3.212	126.200, 2.789	126.200, 3.222
633	126.400, 0.611	126.400, 0.599	126.400, 0.640	126.400, 3.262	126.400, 3.085	126.400, 3.245	126.400, 0.673	126.400, 0.688	126.400, 0.705	126.400, 3.025	126.400, 2.682	126.400, 3.213	126.400, 2.790	126.400, 3.223
634	126.600, 0.611	126.600, 0.600	126.600, 0.640	126.600, 3.263	126.600, 3.087	126.600, 3.246	126.600, 0.673	126.600, 0.688	126.600, 0.705	126.600, 3.026	126.600, 2.683	126.600, 3.215	126.600, 2.791	126.600, 3.225
635	126.800, 0.611	126.800, 0.600	126.800, 0.640	126.800, 3.264	126.800, 3.088	126.800, 3.247	126.800, 0.674	126.800, 0.688	126.800, 0.705	126.800, 3.028	126.800, 2.684	126.800, 3.216	126.800, 2.792	126.800, 3.226
636	127.000, 0.611	127.000, 0.600	127.000, 0.641	127.000, 3.265	127.000, 3.089	127.000, 3.248	127.000, 0.673	127.000, 0.689	127.000, 0.705	127.000, 3.029	127.000, 2.685	127.000, 3.217	127.000, 2.793	127.000, 3.228
637	127.200, 0.611	127.200, 0.600	127.200, 0.641	127.200, 3.266	127.200, 3.090	127.200, 3.248	127.200, 0.673	127.200, 0.689	127.200, 0.705	127.200, 3.031	127.200, 2.686	127.200, 3.219	127.200, 2.794	127.200, 3.229
638	127.400, 0.611	127.400, 0.600	127.400, 0.641	127.400, 3.267	127.400, 3.091	127.400, 3.249	127.400, 0.673	127.400, 0.689	127.400, 0.705	127.400, 3.032	127.400, 2.688	127.400, 3.220	127.400, 2.795	127.400, 3.231
639	127.600, 0.611	127.600, 0.600	127.600, 0.642	127.600, 3.268	127.600, 3.092	127.600, 3.250	127.600, 0.673	127.600, 0.690	127.600, 0.705	127.600, 3.033	127.600, 2.689	127.600, 3.222	127.600, 2.797	127.600, 3.232
640	127.800, 0.611	127.800, 0.600	127.800, 0.642	127.800, 3.269	127.800, 3.093	127.800, 3.251	127.800, 0.673	127.800, 0.690	127.800, 0.706	127.800, 3.034	127.800, 2.691	127.800, 3.223	127.800, 2.798	127.800, 3.234
641	128.000, 0.611	128.000, 0.599	128.000, 0.642	128.000, 3.270	128.000, 3.094	128.000, 3.251	128.000, 0.673	128.000, 0.690	128.000, 0.706	128.000, 3.035	128.000, 2.693	128.000, 3.224	128.000, 2.800	128.000, 3.235
642	128.200, 0.611	128.200, 0.599	128.200, 0.643	128.200, 3.271	128.200, 3.095	128.200, 3.251	128.200, 0.673	128.200, 0.690	128.200, 0.706	128.200, 3.036	128.200, 2.694	128.200, 3.225	128.200, 2.801	128.200, 3.236
643	128.400, 0.611	128.400, 0.599	128.400, 0.643	128.400, 3.272	128.400, 3.095	128.400, 3.252	128.400, 0.673	128.400, 0.690	128.400, 0.706	128.400, 3.037	128.400, 2.696	128.400, 3.227	128.400, 2.803	128.400, 3.237
644	128.600, 0.612	128.600, 0.599	128.600, 0.644	128.600, 3.273	128.600, 3.096	128.600, 3.253	128.600, 0.672	128.600, 0.690	128.600, 0.706	128.600, 3.039	128.600, 2.698	128.600, 3.228	128.600, 2.804	128.600, 3.239
645	128.800, 0.612	128.800, 0.599	128.800, 0.644	128.800, 3.273	128.800, 3.097	128.800, 3.253	128.800, 0.672	128.800, 0.690	128.800, 0.707	128.800, 3.040	128.800, 2.699	128.800, 3.229	128.800, 2.805	128.800, 3.240
646	129.000, 0.612	129.000, 0.599	129.000, 0.644	129.000, 3.274	129.000, 3.097	129.000, 3.254	129.000, 0.672	129.000, 0.690	129.000, 0.707	129.000, 3.041	129.000, 2.701	129.000, 3.230	129.000, 2.806	129.000, 3.241
647	129.200, 0.612	129.200, 0.600	129.200, 0.644	129.200, 3.274	129.200, 3.098	129.200, 3.255	129.200, 0.672	129.200, 0.690	129.200, 0.708	129.200, 3.043	129.200, 2.702	129.200, 3.231	129.200, 2.807	129.200, 3.242
648	129.400, 0.612	129.400, 0.600	129.400, 0.644	129.400, 3.275	129.400, 3.098	129.400, 3.256	129.400, 0.671	129.400, 0.690	129.400, 0.708	129.400, 3.044	129.400, 2.704	129.400, 3.232	129.400, 2.809	129.400, 3.243
649	129.600, 0.612	129.600, 0.600	129.600, 0.643	129.600, 3.276	129.600, 3.099	129.600, 3.258	129.600, 0.671	129.600, 0.690	129.600, 0.708	129.600, 3.046	129.600, 2.705	129.600, 3.233	129.600, 2.810	129.600, 3.245
650	129.800, 0.612	129.800, 0.601	129.800, 0.643	129.800, 3.277	129.800, 3.099	129.800, 3.259	129.800, 0.671	129.800, 0.690	129.800, 0.708	129.800, 3.048	129.800, 2.706	129.800, 3.235	129.800, 2.811	129.800, 3.246
651	130.000, 0.612	130.000, 0.601	130.000, 0.643	130.000, 3.278	130.000, 3.100	130.000, 3.260	130.000, 0.672	130.000, 0.690	130.000, 0.708	130.000, 3.050	130.000, 2.707	130.000, 3.236	130.000, 2.812	130.000, 3.247
652	130.200, 0.612	130.200, 0.601	130.200, 0.642	130.200, 3.279	130.200, 3.101	130.200, 3.261	130.200, 0.672	130.200, 0.690	130.200, 0.708	130.200, 3.052	130.200, 2.708	130.200, 3.237	130.200, 2.813	130.200, 3.249
653	130.400, 0.612	130.400, 0.601	130.400, 0.642	130.400, 3.280	130.400, 3.101	130.400, 3.261	130.400, 0.672	130.400, 0.690	130.400, 0.707	130.400, 3.053	130.400, 2.709	130.400, 3.238	130.400, 2.814	130.400, 3.250
654	130.600, 0.612	130.600, 0.601	130.600, 0.642	130.600, 3.281	130.600, 3.102	130.600, 3.262	130.600, 0.672	130.600, 0.690	130.600, 0.707	130.600, 3.055	130.600, 2.709	130.600, 3.240	130.600, 2.815	130.600, 3.251
655	130.800, 0.612	130.800, 0.601	130.800, 0.642	130.800, 3.282	130.800, 3.103	130.800, 3.263	130.800, 0.673	130.800, 0.690	130.800, 0.707	130.800, 3.057	130.800, 2.710	130.800, 3.241	130.800, 2.816	130.800, 3.253
656	131.000, 0.613	131.000, 0.601	131.000, 0.642	131.000, 3.283	131.000, 3.104	131.000, 3.264	131.000, 0.673	131.000, 0.690	131.000, 0.706	131.000, 3.059	131.000, 2.711	131.000, 3.243	131.000, 2.817	131.000, 3.254
657	131.200, 0.613	131.200, 0.601	131.200, 0.642	131.200, 3.284	131.200, 3.105	131.200, 3.264	131.200, 0.673	131.200, 0.690	131.200, 0.706	131.200, 3.060	131.200, 2.713	131.200, 3.244	131.200, 2.818	131.200, 3.256
658	131.400, 0.613	131.400, 0.601	131.400, 0.642	131.400, 3.285	131.400, 3.106	131.400, 3.265	131.400, 0.673	131.400, 0.690	131.400, 0.706	131.400, 3.061	131.400, 2.714	131.400, 3.246	131.400, 2.819	131.400, 3.257
659	131.600, 0.613	131.600, 0.601	131.600, 0.643	131.600, 3.286	131.600, 3.107	131.600, 3.266	131.600, 0.673	131.600, 0.690	131.600, 0.706	131.600, 3.063	131.600, 2.715	131.600, 3.247	131.600, 2.820	131.600, 3.258
660	131.800, 0.613	131.800, 0.601	131.800, 0.643	131.800, 3.287	131.800, 3.108	131.800, 3.267	131.800, 0.673	131.800, 0.690	131.800, 0.705	131.800, 3.064	131.800, 2.717	131.800, 3.248	131.800, 2.822	131.800, 3.259
661	132.000, 0.613	132.000, 0.601	132.000, 0.643	132.000, 3.288	132.000, 3.109	132.000, 3.267	132.000, 0.674	132.000, 0.690	132.000, 0.705	132.000, 3.065	132.000, 2.718	132.000, 3.249	132.000, 2.823	132.000, 3.261
662	132.200, 0.613	132.200, 0.601	132.200, 0.643	132.200, 3.288	132.200, 3.110	132.200, 3.268	132.200, 0.674	132.200, 0.690	132.200, 0.706	132.200, 3.066	132.200, 2.720	132.200, 3.250	132.200, 2.824	132.200, 3.262
663	132.400, 0.613	132.400, 0.601	132.400, 0.643	132.400, 3.289	132.400, 3.111	132.400, 3.269	132.400, 0.674	132.400, 0.690	132.400, 0.706	132.400, 3.067	132.400, 2.721	132.400, 3.251	132.400, 2.825	132.400, 3.263
664	132.600, 0.613	132.600, 0.600	132.600, 0.644	132.600, 3.290	132.600, 3.112	132.600, 3.270	132.600, 0.674	132.600, 0.690	132.600, 0.706	132.600, 3.069	132.600, 2.723	132.600, 3.252	132.600, 2.826	132.600, 3.264
665	132.800, 0.613	132.800, 0.600	132.800, 0.644	132.800, 3.291	132.800, 3.113	132.800, 3.270	132.800, 0.674	132.800, 0.690	132.800, 0.707	132.800, 3.070	132.800, 2.725	132.800, 3.253	132.800, 2.828	132.800, 3.265
666	133.000, 0.613	133.000, 0.600	133.000, 0.644	133.000, 3.291	133.000, 3.115	133.000, 3.271	133.000, 0.674	133.000, 0.691	133.000, 0.708	133.000, 3.071	133.000, 2.726	133.000, 3.254	133.000, 2.829	133.000, 3.266
667	133.200, 0.614	133.200, 0.600	133.200, 0.644	133.200, 3.292	133.200, 3.116	133.200, 3.272	133.200, 0.674	133.200, 0.691	133.200, 0.708	133.200, 3.072	133.200, 2.728	133.200, 3.255	133.200, 2.830	133.200, 3.268
668	133.400, 0.614	133.400, 0.599	133.400, 0.644	133.400, 3.293	133.400, 3.117	133.400, 3.273	133.400, 0.674	133.400, 0.691	133.400, 0.709	133.400, 3.073	133.400, 2.729	133.400, 3.256	133.400, 2.831	133.400, 3.269
669	133.600, 0.614	133.600, 0.599	133.600, 0.644	133.600, 3.294	133.600, 3.118	133.600, 3.274	133.600, 0.674	133.600, 0.691	133.600, 0.709	133.600, 3.074	133.600, 2.731	133.600, 3.257	133.600, 2.832	133.600, 3.270
670	133.800, 0.614	133.800, 0.599	133.800, 0.644	133.800, 3.295	133.800, 3.119	133.800, 3.275	133.800, 0.674	133.800, 0.691	133.800, 0.709	133.800, 3.074	133.800, 2.732	133.800, 3.259	133.800, 2.834	133.800, 3.272
671	134.000, 0.614	134.000, 0.599	134.000, 0.644	134.000, 3.296	134.000, 3.120	134.000, 3.276	134.000, 0.674	134.000, 0.691	134.000, 0.710	134.000, 3.075	134.000, 2.733	134.000, 3.260	134.000, 2.835	134.000, 3.273
672	134.200, 0.614	134.200, 0.599	134.200, 0.644	134.200, 3.297	134.200, 3.121	134.200, 3.277	134.200, 0.675	134.200, 0.691	134.200, 0.710	134.200, 3.076	134.200, 2.735	134.200, 3.261	134.200, 2.836	134.200, 3.275
673	134.400, 0.614	134.400, 0.599	134.400, 0.644	134.400, 3.297	134.400, 3.122	134.400, 3.278	134.400, 0.675	134.400, 0.691	134.400, 0.710	134.400, 3.077	134.400, 2.736	134.400, 3.262	134.400, 2.837	134.400, 3.276
674	134.600, 0.614	134.600, 0.599	134.600, 0.644	134.600, 3.298	134.600, 3.123	134.600, 3.279	134.600, 0.675	134.600, 0.691	134.600, 0.709	134.600, 3.078	134.600, 2.737	134.600, 3.263	134.600, 2.838	134.600, 3.278
675	134.800, 0.614	134.800, 0.599	134.800, 0.644	134.800, 3.299	134.800, 3.123	134.800, 3.280	134.800, 0.675	134.800, 0.690	134.800, 0.709	134.800, 3.079	134.800, 2.738	134.800, 3.265	134.800, 2.838	134.800, 3.279
676	135.000, 0.614	135.000, 0.599	135.000, 0.644	135.000, 3.299	135.000, 3.124	135.000, 3.281	135.000, 0.675	135.000, 0.690	135.000, 0.709	135.000, 3.080	135.000, 2.739	135.000, 3.266	135.000, 2.839	135.000, 3.280
677	135.200, 0.613	135.200, 0.599	135.200, 0.644	135.200, 3.300	135.200, 3.124	135.200, 3.282	135.200, 0.675	135.200, 0.690	135.200, 0.709	135.200, 3.081	135.200, 2.740	135.200, 3.267	135.200, 2.840	135.200, 3.281
678	135.400, 0.613	135.400, 0.599	135.400, 0.644	135.400, 3.300	135.400, 3.125	135.400, 3.283	135.400, 0.675	135.400, 0.690	135.400, 0.708	135.400, 3.082	135.400, 2.742	135.400, 3.269	135.400, 2.841	135.400, 3.282
679	135.600, 0.613	135.600, 0.599	135.600, 0.644	135.600, 3.301	135.600, 3.125	135.600, 3.284	135.600, 0.675	135.600, 0.690	135.600, 0.708	135.600, 3.083	135.600, 2.743	135.600, 3.270	135.600, 2.842	135.600, 3.283
680	135.800, 0.613	135.800, 0.600	135.800, 0.644	135.800, 3.302	135.800, 3.125	135.800, 3.285	135.800, 0.675	135.800, 0.690	135.800, 0.708	135.800, 3.084	135.800, 2.744	135.800, 3.272	135.800, 2.843	135.800, 3.285
681	136.000, 0.613	136.000, 0.600	136.000, 0.644	136.000, 3.302	136.000, 3.126	136.000, 3.286	136.000, 0.675	136.000, 0.690	136.000, 0.708	136.000, 3.086	136.000, 2.745	136.000, 3.273	136.000, 2.844	136.000, 3.286
682	136.200, 0.613	136.200, 0.600	136.200, 0.644	136.200, 3.303	136.200, 3.126	136.200, 3.287	136.200, 0.675	136.200, 0.691	136.200, 0.707	136.200, 3.087	136.200, 2.746	136.200, 3.274	136.200, 2.846	136.200, 3.287
683	136.400, 0.613	136.400, 0.601	136.400, 0.644	136.400, 3.303	136.400, 3.127	136.400, 3.287	136.400, 0.675	136.400, 0.691	136.400, 0.707	136.400, 3.089	136.400, 2.748	136.400, 3.276	136.400, 2.847	136.400, 3.288
684	136.600, 0.613	136.600, 0.601	136.600, 0.644	136.600, 3.304	136.600, 3.127	136.600, 3.288	136.600, 0.675	136.600, 0.692	136.600, 0.707	136.600, 3.090	136.600, 2.749	136.600, 3.277	136.600, 2.848	136.600, 3.289
685	136.800, 0.613	136.800, 0.601	136.800, 0.644	136.800, 3.305	136.800, 3.128	136.800, 3.288	136.800, 0.675	136.800, 0.693	136.800, 0.707	136.800, 3.091	136.800, 2.750	136.800, 3.278	136.800, 2.850	136.800, 3.291
686	137.000, 0.613	137.000, 0.602	137.000, 0.645	137.000, 3.306	137.000, 3.128	137.000, 3.289	137.000, 0.675	137.000, 0.693	137.000, 0.707	137.000, 3.092	137.000, 2.751	137.000, 3.279	137.000, 2.851	137.000, 3.292
687	137.200, 0.614	137.200, 0.602	137.200, 0.645	137.200, 3.307	137.200, 3.129	137.200, 3.289	137.200, 0.675	137.200, 0.693	137.200, 0.707	137.200, 3.094	137.200, 2.753	137.200, 3.279	137.200, 2.853	137.200, 3.294
688	137.400, 0.614	137.400, 0.602	137.400, 0.645	137.400, 3.308	137.400, 3.129	137.400, 3.290	137.400, 0.675	137.400, 0.694	137.400, 0.707	137.400, 3.094	137.400, 2.754	137.400, 3.280	137.400, 2.854	137.400, 3.295
689	137.600, 0.614	137.600, 0.602	137.600, 0.645	137.600, 3.309	137.600, 3.130	137.600, 3.291	137.600, 0.675	137.600, 0.693	137.600, 0.706	137.600, 3.095	137.600, 2.755	137.600, 3.281	137.600, 2.856	137.600, 3.296
690	137.800, 0.615	137.800, 0.602	137.800, 0.645	137.800, 3.310	137.800, 3.131	137.800, 3.291	137.800, 0.675	137.800, 0.693	137.800, 0.706	137.800, 3.096	137.800, 2.756	137.800, 3.282	137.800, 2.857	137.800, 3.298
691	138.000, 0.615	138.000, 0.602	138.000, 0.645	138.000, 3.311	138.000, 3.131	138.000, 3.292	138.000, 0.675	138.000, 0.693	138.000, 0.706	138.000, 3.097	138.000, 2.757	138.000, 3.282	138.000, 2.858	138.000, 3.299
692	138.200, 0.615	138.200, 0.602	138.200, 0.645	138.200, 3.312	138.200, 3.132	138.200, 3.292	138.200, 0.676	138.200, 0.693	138.200, 0.706	138.200, 3.098	138.200, 2.758	138.200, 3.283	138.200, 2.860	138.200, 3.300
693	138.400, 0.615	138.400, 0.602	138.400, 0.645	138.400, 3.312	138.400, 3.133	138.400, 3.293	138.400, 0.676	138.400, 0.693	138.400, 0.706	138.400, 3.099	138.400, 2.759	138.400, 3.284	138.400, 2.861	138.400, 3.301
694	138.600, 0.615	138.600, 0.601	138.600, 0.644	138.600, 3.313	138.600, 3.134	138.600, 3.294	138.600, 0.676	138.600, 0.692	138.600, 0.706	138.600, 3.100	138.600, 2.761	138.600, 3.285	138.600, 2.861	138.600, 3.302
695	138.800, 0.616	138.800, 0.601	138.800, 0.644	138.800, 3.314	138.800, 3.135	138.800, 3.294	138.800, 0.676	138.800, 0.692	138.800, 0.706	138.800, 3.101	138.800, 2.762	138.800, 3.286	138.800, 2.862	138.800, 3.303
696	139.000, 0.616	139.000, 0.600	139.000, 0.644	139.000, 3.315	139.000, 3.136	139.000, 3.295	139.000, 0.675	139.000, 0.692	139.000, 0.706	139.000, 3.102	139.000, 2.763	139.000, 3.287	139.000, 2.863	139.000, 3.305
697	139.200, 0.616	139.200, 0.600	139.200, 0.644	139.200, 3.315	139.200, 3.137	139.200, 3.296	139.200, 0.675	139.200, 0.692	139.200, 0.706	139.200, 3.104	139.200, 2.764	139.200, 3.289	139.200, 2.864	139.200, 3.306
698	139.400, 0.616	139.400, 0.600	139.400, 0.644	139.400, 3.316	139.400, 3.138	139.400, 3.297	139.400, 0.675	139.400, 0.692	139.400, 0.707	139.400, 3.106	139.400, 2.765	139.400, 3.290	139.400, 2.865	139.400, 3.307
699	139.600, 0.616	139.600, 0.599	139.600, 0.644	139.600, 3.317	139.600, 3.138	139.600, 3.297	139.600, 0.675	139.600, 0.692	139.600, 0.707	139.600, 3.108	139.600, 2.766	139.600, 3.291	139.600, 2.866	139.600, 3.308
700	139.800, 0.616	139.800, 0.599	139.800, 0.644	139.800, 3.317	139.800, 3.139	139.800, 3.298	139.800, 0.675	139.800, 0.692	139.800, 0.708	139.800, 3.109	139.800, 2.768	139.800, 3.293	139.800, 2.868	139.800, 3.309
701	140.000, 0.616	140.000, 0.599	140.000, 0.644	140.000, 3.317	140.000, 3.140	140.000, 3.299	140.000, 0.675	140.000, 0.692	140.000, 0.708	140.000, 3.111	140.000, 2.769	140.000, 3.294	140.000, 2.869	140.000, 3.310
702	140.200, 0.615	140.200, 0.599	140.200, 0.644	140.200, 3.318	140.200, 3.141	140.200, 3.299	140.200, 0.675	140.200, 0.693	140.200, 0.709	140.200, 3.112	140.200, 2.770	140.200, 3.295	140.200, 2.870	140.200, 3.311
703	140.400, 0.615	140.400, 0.599	140.400, 0.644	140.400, 3.318	140.400, 3.142	140.400, 3.300	140.400, 0.675	140.400, 0.693	140.400, 0.709	140.400, 3.113	140.400, 2.772	140.400, 3.296	140.400, 2.872	140.400, 3.312
704	140.600, 0.615	140.600, 0.599	140.600, 0.645	140.600, 3.319	140.600, 3.143	140.600, 3.300	140.600, 0.675	140.600, 0.693	140.600, 0.709	140.600, 3.114	140.600, 2.773	140.600, 3.298	140.600, 2.873	140.600, 3.313
705	140.800, 0.615	140.800, 0.600	140.800, 0.645	140.800, 3.320	140.800, 3.144	140.800, 3.301	140.800, 0.675	140.800, 0.693	140.800, 0.709	140.800, 3.115	140.800, 2.774	140.800, 3.299	140.800, 2.874	140.800, 3.315
706	141.000, 0.615	141.000, 0.600	141.000, 0.646	141.000, 3.321	141.000, 3.145	141.000, 3.302	141.000, 0.675	141.000, 0.694	141.000, 0.709	141.000, 3.116	141.000, 2.775	141.000, 3.300	141.000, 2.875	141.000, 3.316
707	141.200, 0.615	141.200, 0.600	141.200, 0.646	141.200, 3.321	141.200, 3.145	141.200, 3.303	141.200, 0.676	141.200, 0.694	141.200, 0.709	141.200, 3.117	141.200, 2.776	141.200, 3.301	141.200, 2.876	141.200, 3.317
708	141.400, 0.616	141.400, 0.601	141.400, 0.646	141.400, 3.322	141.400, 3.146	141.400, 3.304	141.400, 0.676	141.400, 0.694	141.400, 0.709	141.400, 3.117	141.400, 2.778	141.400, 3.302	141.400, 2.876	141.400, 3.318
709	141.600, 0.616	141.600, 0.601	141.600, 0.647	141.600, 3.323	141.600, 3.147	141.600, 3.305	141.600, 0.676	141.600, 0.694	141.600, 0.708	141.600, 3.118	141.600, 2.779	141.600, 3.303	141.600, 2.877	141.600, 3.320
710	141.800, 0.616	141.800, 0.601	141.800, 0.646	141.800, 3.324	141.800, 3.147	141.800, 3.306	141.800, 0.676	141.800, 0.694	141.800, 0.708	141.800, 3.118	141.800, 2.780	141.800, 3.304	141.800, 2.878	141.800, 3.321
711	142.000, 0.616	142.000, 0.601	142.000, 0.646	142.000, 3.325	142.000, 3.148	142.000, 3.307	142.000, 0.677	142.000, 0.694	142.000, 0.707	142.000, 3.119	142.000, 2.781	142.000, 3.305	142.000, 2.879	142.000, 3.322
712	142.200, 0.616	142.200, 0.601	142.200, 0.646	142.200, 3.326	142.200, 3.149	142.200, 3.308	142.200, 0.677	142.200, 0.694	142.200, 0.707	142.200, 3.119	142.200, 2.782	142.200, 3.306	142.200, 2.879	142.200, 3.323
713	142.400, 0.616	142.400, 0.601	142.400, 0.646	142.400, 3.327	142.400, 3.150	142.400, 3.309	142.400, 0.677	142.400, 0.694	142.400, 0.707	142.400, 3.120	142.400, 2.783	142.400, 3.307	142.400, 2.880	142.400, 3.324
714	142.600, 0.617	142.600, 0.601	142.600, 0.646	142.600, 3.327	142.600, 3.150	142.600, 3.310	142.600, 0.678	142.600, 0.694	142.600, 0.707	142.600, 3.120	142.600, 2.784	142.600, 3.308	142.600, 2.881	142.600, 3.325
715	142.800, 0.617	142.800, 0.601	142.800, 0.646	142.800, 3.328	142.800, 3.151	142.800, 3.311	142.800, 0.678	142.800, 0.695	142.800, 0.708	142.800, 3.121	142.800, 2.785	142.800, 3.308	142.800, 2.882	142.800, 3.326
716	143.000, 0.618	143.000, 0.601	143.000, 0.646	143.000, 3.329	143.000, 3.151	143.000, 3.312	143.000, 0.678	143.000, 0.695	143.000, 0.708	143.000, 3.122	143.000, 2.787	143.000, 3.309	143.000, 2.883	143.000, 3.327
717	143.200, 0.618	143.200, 0.601	143.200, 0.646	143.200, 3.330	143.200, 3.151	143.200, 3.312	143.200, 0.678	143.200, 0.695	143.200, 0.708	143.200, 3.124	143.200, 2.788	143.200, 3.310	143.200, 2.884	143.200, 3.328
718	143.400, 0.618	143.400, 0.601	143.400, 0.646	143.400, 3.331	143.400, 3.152	143.400, 3.313	143.400, 0.678	143.400, 0.696	143.400, 0.709	143.400, 3.125	143.400, 2.789	143.400, 3.312	143.400, 2.885	143.400, 3.329
719	143.600, 0.618	143.600, 0.601	143.600, 0.646	143.600, 3.331	143.600, 3.153	143.600, 3.313	143.600, 0.678	143.600, 0.696	143.600, 0.709	143.600, 3.126	143.600, 2.791	143.600, 3.313	143.600, 2.886	143.600, 3.330
720	143.800, 0.619	143.800, 0.601	143.800, 0.646	143.800, 3.332	143.800, 3.153	143.800, 3.314	143.800, 0.678	143.800, 0.696	143.800, 0.709	143.800, 3.127	143.800, 2.792	143.800, 3.314	143.800, 2.887	143.800, 3.331
721	144.000, 0.619	144.000, 0.601	144.000, 0.646	144.000, 3.332	144.000, 3.154	144.000, 3.314	144.000, 0.678	144.000, 0.696	144.000, 0.710	144.000, 3.129	144.000, 2.793	144.000, 3.315	144.000, 2.888	144.000, 3.332
722	144.200, 0.619	144.200, 0.602	144.200, 0.646	144.200, 3.333	144.200, 3.155	144.200, 3.315	144.200, 0.678	144.200, 0.696	144.200, 0.710	144.200, 3.130	144.200, 2.794	144.200, 3.317	144.200, 2.890	144.200, 3.334
723	144.400, 0.619	144.400, 0.602	144.400, 0.646	144.400, 3.333	144.400, 3.156	144.400, 3.316	144.400, 0.678	144.400, 0.696	144.400, 0.710	144.400, 3.131	144.400, 2.795	144.400, 3.318	144.400, 2.891	144.400, 3.335
724	144.600, 0.619	144.600, 0.602	144.600, 0.646	144.600, 3.334	144.600, 3.157	144.600, 3.316	144.600, 0.678	144.600, 0.695	144.600, 0.711	144.600, 3.132	144.600, 2.797	144.600, 3.319	144.600, 2.892	144.600, 3.336
725	144.800, 0.618	144.800, 0.602	144.800, 0.646	144.800, 3.334	144.800, 3.158	144.800, 3.317	144.800, 0.678	144.800, 0.695	144.800, 0.711	144.800, 3.134	144.800, 2.798	144.800, 3.320	144.800, 2.893	144.800, 3.337
726	145.000, 0.618	145.000, 0.602	145.000, 0.646	145.000, 3.335	145.000, 3.158	145.000, 3.318	145.000, 0.678	145.000, 0.694	145.000, 0.711	145.000, 3.135	145.000, 2.799	145.000, 3.321	145.000, 2.894	145.000, 3.339
727	145.200, 0.618	145.200, 0.602	145.200, 0.646	145.200, 3.335	145.200, 3.159	145.200, 3.319	145.200, 0.678	145.200, 0.694	145.200, 0.711	145.200, 3.136	145.200, 2.800	145.200, 3.322	145.200, 2.896	145.200, 3.340
728	145.400, 0.617	145.400, 0.602	145.400, 0.646	145.400, 3.336	145.400, 3.159	145.400, 3.320	145.400, 0.678	145.400, 0.693	145.400, 0.711	145.400, 3.137	145.400, 2.801	145.400, 3.323	145.400, 2.897	145.400, 3.341
729	145.600, 0.617	145.600, 0.602	145.600, 0.646	145.600, 3.337	145.600, 3.160	145.600, 3.321	145.600, 0.678	145.600, 0.693	145.600, 0.711	145.600, 3.137	145.600, 2.802	145.600, 3.324	145.600, 2.897	145.600, 3.342
730	145.800, 0.617	145.800, 0.602	145.800, 0.646	145.800, 3.338	145.800, 3.160	145.800, 3.322	145.800, 0.678	145.800, 0.693	145.800, 0.710	145.800, 3.138	145.800, 2.802	145.800, 3.325	145.800, 2.898	145.800, 3.343
731	146.000, 0.617	146.000, 0.602	146.000, 0.646	146.000, 3.338	146.000, 3.161	146.000, 3.323	146.000, 0.678	146.000, 0.693	146.000, 0.710	146.000, 3.139	146.000, 2.803	146.000, 3.326	146.000, 2.899	146.000, 3.344
732	146.200, 0.617	146.200, 0.602	146.200, 0.646	146.200, 3.339	146.200, 3.161	146.200, 3.323	146.200, 0.678	146.200, 0.693	146.200, 0.710	146.200, 3.139	146.200, 2.804	146.200, 3.327	146.200, 2.900	146.200, 3.345
733	146.400, 0.617	146.400, 0.602	146.400, 0.646	146.400, 3.340	146.400, 3.162	146.400, 3.324	146.400, 0.678	146.400, 0.693	146.400, 0.709	146.400, 3.140	146.400, 2.805	146.400, 3.328	146.400, 2.901	146.400, 3.346
734	146.600, 0.617	146.600, 0.602	146.600, 0.646	146.600, 3.341	146.600, 3.162	146.600, 3.325	146.600, 0.678	146.600, 0.694	146.600, 0.709	146.600, 3.141	146.600, 2.806	146.600, 3.329	146.600, 2.902	146.600, 3.347
735	146.800, 0.617	146.800, 0.602	146.800, 0.647	146.800, 3.342	146.800, 3.163	146.800, 3.325	146.800, 0.678	146.800, 0.694	146.800, 0.709	146.800, 3.142	146.800, 2.807	146.800, 3.329	146.800, 2.903	146.800, 3.348
736	147.000, 0.617	147.000, 0.602	147.000, 0.647	147.000, 3.343	147.000, 3.164	147.000, 3.326	147.000, 0.678	147.000, 0.695	147.000, 0.708	147.000, 3.143	147.000, 2.808	147.000, 3.331	147.000, 2.904	147.000, 3.349
737	147.200, 0.617	147.200, 0.602	147.200, 0.647	147.200, 3.345	147.200, 3.164	147.200, 3.326	147.200, 0.678	147.200, 0.696	147.200, 0.708	147.200, 3.144	147.200, 2.809	147.200, 3.332	147.200, 2.905	147.200, 3.350
738	147.400, 0.617	147.400, 0.602	147.400, 0.647	147.400, 3.346	147.400, 3.165	147.400, 3.326	147.400, 0.678	147.400, 0.696	147.400, 0.707	147.400, 3.146	147.400, 2.810	147.400, 3.333	147.400, 2.906	147.400, 3.351
739	147.600, 0.617	147.600, 0.603	147.600, 0.647	147.600, 3.347	147.600, 3.166	147.600, 3.327	147.600, 0.678	147.600, 0.697	147.600, 0.707	147.600, 3.147	147.600, 2.811	147.600, 3.334	147.600, 2.908	147.600, 3.352
740	147.800, 0.618	147.800, 0.603	147.800, 0.647	147.800, 3.348	147.800, 3.167	147.800, 3.327	147.800, 0.678	147.800, 0.697	147.800, 0.707	147.800, 3.148	147.800, 2.812	147.800, 3.335	147.800, 2.909	147.800, 3.354
741	148.000, 0.617	148.000, 0.603	148.000, 0.647	148.000, 3.348	148.000, 3.167	148.000, 3.327	148.000, 0.679	148.000, 0.697	148.000, 0.707	148.000, 3.150	148.000, 2.813	148.000, 3.336	148.000, 2.910	148.000, 3.355
742	148.200, 0.617	148.200, 0.604	148.200, 0.647	148.200, 3.349	148.200, 3.168	148.200, 3.328	148.200, 0.679	148.200, 0.698	148.200, 0.707	148.200, 3.151	148.200, 2.814	148.200, 3.337	148.200, 2.911	148.200, 3.356
743	148.400, 0.617	148.400, 0.604	148.400, 0.647	148.400, 3.350	148.400, 3.169	148.400, 3.328	148.400, 0.679	148.400, 0.698	148.400, 0.708	148.400, 3.152	148.400, 2.815	148.400, 3.338	148.400, 2.912	148.400, 3.358
744	148.600, 0.617	148.600, 0.604	148.600, 0.647	148.600, 3.350	148.600, 3.170	148.600, 3.329	148.600, 0.679	148.600, 0.697	148.600, 0.708	148.600, 3.154	148.600, 2.816	148.600, 3.339	148.600, 2.913	148.600, 3.359
745	148.800, 0.617	148.800, 0.604	148.800, 0.647	148.800, 3.351	148.800, 3.171	148.800, 3.330	148.800, 0.679	148.800, 0.697	148.800, 0.709	148.800, 3.155	148.800, 2.818	148.800, 3.340	148.800, 2.914	148.800, 3.361
746	149.000, 0.617	149.000, 0.605	149.000, 0.647	149.000, 3.351	149.000, 3.171	149.000, 3.331	149.000, 0.679	149.000, 0.697	149.000, 0.709	149.000, 3.156	149.000, 2.819	149.000, 3.341	149.000, 2.915	149.000, 3.362
747	149.200, 0.617	149.200, 0.605	149.200, 0.647	149.200, 3.352	149.200, 3.172	149.200, 3.331	149.200, 0.679	149.200, 0.696	149.200, 0.710	149.200, 3.156	149.200, 2.820	149.200, 3.342	149.200, 2.915	149.200, 3.363
748	149.400, 0.617	149.400, 0.605	149.400, 0.647	149.400, 3.352	149.400, 3.172	149.400, 3.332	149.400, 0.679	149.400, 0.696	149.400, 0.710	149.400, 3.157	149.400, 2.821	149.400, 3.342	149.400, 2.915	149.400, 3.363
749	149.600, 0.617	149.600, 0.605	149.600, 0.647	149.600, 3.352	149.600, 3.172	149.600, 3.333	149.600, 0.679	149.600, 0.695	149.600, 0.710	149.600, 3.157	149.600, 2.821	149.600, 3.343	149.600, 2.915	149.600, 3.364
750	149.800, 0.617	149.800, 0.606	149.800, 0.647	149.800, 3.352	149.800, 3.173	149.800, 3.334	149.800, 0.679	149.800, 0.695	149.800, 0.710	149.800, 3.157	149.800, 2.822	149.800, 3.344	149.800, 2.915	149.800, 3.364
751	150.000, 0.617	150.000, 0.606	150.000, 0.647	150.000, 3.352	150.000, 3.173	150.000, 3.334	150.000, 0.679	150.000, 0.695	150.000, 0.710	150.000, 3.157	150.000, 2.822	150.000, 3.344	150.000, 2.915	150.000, 3.364
752	150.200, 0.613	150.200, 0.603	150.200, 0.644	150.200, 3.349	150.200, 3.169	150.200, 3.330	150.200, 0.677	150.200, 0.693	150.200, 0.709	150.200, 3.156	150.200, 2.821	150.200, 3.343	150.200, 2.914	150.200, 3.363
753	150.400, 0.610	150.400, 0.600	150.400, 0.641	150.400, 3.345	150.400, 3.164	150.400, 3.325	150.400, 0.675	150.400, 0.691	150.400, 0.707	150.400, 3.156	150.400, 2.820	150.400, 3.342	150.400, 2.913	150.400, 3.361
754	150.600, 0.606	150.600, 0.596	150.600, 0.637	150.600, 3.340	150.600, 3.158	150.600, 3.320	150.600, 0.673	150.600, 0.689	150.600, 0.704	150.600, 3.155	150.600, 2.819	150.600, 3.341	150.600, 2.911	150.600, 3.359
755	150.800, 0.601	150.800, 0.592	150.800, 0.633	150.800, 3.334	150.800, 3.152	150.800, 3.313	150.800, 0.671	150.800, 0.686	150.800, 0.702	150.800, 3.153	150.800, 2.817	150.800, 3.340	150.800, 2.909	150.800, 3.357
756	151.000, 0.597	151.000, 0.587	151.000, 0.629	151.000, 3.327	151.000, 3.145	151.000, 3.307	151.000, 0.669	151.000, 0.684	151.000, 0.699	151.000, 3.152	151.000, 2.816	151.000, 3.339	151.000, 2.908	151.000, 3.355
757	151.200, 0.592	151.200, 0.583	151.200, 0.625	151.200, 3.320	151.200, 3.138	151.200, 3.299	151.200, 0.667	151.200, 0.681	151.200, 0.696	151.200, 3.151	151.200, 2.815	151.200, 3.338	151.200, 2.907	151.200, 3.353
758	151.400, 0.587	151.400, 0.578	151.400, 0.621	151.400, 3.312	151.400, 3.130	151.400, 3.291	151.400, 0.665	151.400, 0.679	151.400, 0.693	151.400, 3.150	151.400, 2.813	151.400, 3.336	151.400, 2.905	151.400, 3.351
759	151.600, 0.583	151.600, 0.574	151.600, 0.617	151.600, 3.304	151.600, 3.122	151.600, 3.283	151.600, 0.663	151.600, 0.676	151.600, 0.690	151.600, 3.148	151.600, 2.812	151.600, 3.335	151.600, 2.904	151.600, 3.349
760	151.800, 0.579	151.800, 0.570	151.800, 0.614	151.800, 3.296	151.800, 3.114	151.800, 3.275	151.800, 0.661	151.800, 0.674	151.800, 0.687	151.800, 3.147	151.800, 2.811	151.800, 3.333	151.800, 2.903	151.800, 3.348
761	152.000, 0.575	152.000, 0.566	152.000, 0.611	152.000, 3.287	152.000, 3.106	152.000, 3.266	152.000, 0.659	152.000, 0.672	152.000, 0.685	152.000, 3.146	152.000, 2.809	152.000, 3.332	152.000, 2.902	152.000, 3.347
762	152.200, 0.572	152.200, 0.562	152.200, 0.608	152.200, 3.279	152.200, 3.098	152.200, 3.258	152.200, 0.658	152.200, 0.670	152.200, 0.683	152.200, 3.145	152.200, 2.808	152.200, 3.331	152.200, 2.902	152.200, 3.346
763	152.400, 0.570	152.400, 0.560	152.400, 0.606	152.400, 3.271	152.400, 3.090	152.400, 3.250	152.400, 0.657	152.400, 0.669	152.400, 0.681	152.400, 3.144	152.400, 2.808	152.400, 3.330	152.400, 2.901	152.400, 3.345
764	152.600, 0.567	152.600, 0.557	152.600, 0.604	152.600, 3.262	152.600, 3.082	152.600, 3.241	152.600, 0.656	152.600, 0.667	152.600, 0.679	152.600, 3.143	152.600, 2.807	152.600, 3.329	152.600, 2.900	152.600, 3.345
765	152.800, 0.565	152.800, 0.555	152.800, 0.602	152.800, 3.254	152.800, 3.074	152.800, 3.233	152.800, 0.655	152.800, 0.666	152.800, 0.678	152.800, 3.142	152.800, 2.807	152.800, 3.328	152.800, 2.900	152.800, 3.344
766	153.000, 0.563	153.000, 0.553	153.000, 0.601	153.000, 3.246	153.000, 3.066	153.000, 3.224	153.000, 0.654	153.000, 0.664	153.000, 0.676	153.000, 3.141	153.000, 2.806	153.000, 3.328	153.000, 2.899	153.000, 3.343
767	153.200, 0.561	153.200, 0.551	153.200, 0.599	153.200, 3.237	153.200, 3.058	153.200, 3.215	153.200, 0.653	153.200, 0.663	153.200, 0.675	153.200, 3.140	153.200, 2.805	153.200, 3.327	153.200, 2.899	153.200, 3.343
768	153.400, 0.559	153.400, 0.549	153.400, 0.598	153.400, 3.229	153.400, 3.050	153.400, 3.206	153.400, 0.652	153.400, 0.662	153.400, 0.674	153.400, 3.139	153.400, 2.804	153.400, 3.327	153.400, 2.898	153.400, 3.342
769	153.600, 0.557	153.600, 0.547	153.600, 0.596	153.600, 3.221	153.600, 3.042	153.600, 3.197	153.600, 0.652	153.600, 0.661	153.600, 0.673	153.600, 3.138	153.600, 2.803	153.600, 3.326	153.600, 2.897	153.600, 3.341
770	153.800, 0.556	153.800, 0.545	153.800, 0.595	153.800, 3.212	153.800, 3.035	153.800, 3.189	153.800, 0.651	153.800, 0.660	153.800, 0.672	153.800, 3.138	153.800, 2.803	153.800, 3.326	153.800, 2.897	153.800, 3.340
771	154.000, 0.554	154.000, 0.544	154.000, 0.593	154.000, 3.204	154.000, 3.027	154.000, 3.179	154.000, 0.650	154.000, 0.658	154.000, 0.672	154.000, 3.137	154.000, 2.802	154.000, 3.325	154.000, 2.896	154.000, 3.339
772	154.200, 0.553	154.200, 0.542	154.200, 0.591	154.200, 3.195	154.200, 3.019	154.200, 3.170	154.200, 0.650	154.200, 0.657	154.200, 0.671	154.200, 3.136	154.200, 2.801	154.200, 3.324	154.200, 2.896	154.200, 3.338
773	154.400, 0.552	154.400, 0.541	154.400, 0.590	154.400, 3.187	154.400, 3.011	154.400, 3.161	154.400, 0.649	154.400, 0.656	154.400, 0.670	154.400, 3.135	154.400, 2.800	154.400, 3.324	154.400, 2.895	154.400, 3.337
774	154.600, 0.551	154.600, 0.540	154.600, 0.589	154.600, 3.178	154.600, 3.003	154.600, 3.152	154.600, 0.648	154.600, 0.655	154.600, 0.670	154.600, 3.134	154.600, 2.800	154.600, 3.324	154.600, 2.895	154.600, 3.336
775	154.800, 0.550	154.800, 0.538	154.800, 0.588	154.800, 3.170	154.800, 2.995	154.800, 3.143	154.800, 0.648	154.800, 0.655	154.800, 0.669	154.800, 3.133	154.800, 2.799	154.800, 3.323	154.800, 2.894	154.800, 3.336
776	155.000, 0.549	155.000, 0.537	155.000, 0.586	155.000, 3.161	155.000, 2.987	155.000, 3.133	155.000, 0.647	155.000, 0.654	155.000, 0.668	155.000, 3.132	155.000, 2.798	155.000, 3.323	155.000, 2.894	155.000, 3.335
777	155.200, 0.549	155.200, 0.536	155.200, 0.585	155.200, 3.153	155.200, 2.978	155.200, 3.124	155.200, 0.646	155.200, 0.653	155.200, 0.668	155.200, 3.131	155.200, 2.797	155.200, 3.322	155.200, 2.894	155.200, 3.334
778	155.400, 0.548	155.400, 0.535	155.400, 0.584	155.400, 3.144	155.400, 2.970	155.400, 3.114	155.400, 0.646	155.400, 0.652	155.400, 0.667	155.400, 3.130	155.400, 2.797	155.400, 3.322	155.400, 2.893	155.400, 3.334
779	155.600, 0.547	155.600, 0.533	155.600, 0.583	155.600, 3.136	155.600, 2.962	155.600, 3.104	155.600, 0.645	155.600, 0.651	155.600, 0.666	155.600, 3.129	155.600, 2.796	155.600, 3.321	155.600, 2.893	155.600, 3.333
780	155.800, 0.546	155.800, 0.532	155.800, 0.582	155.800, 3.128	155.800, 2.954	155.800, 3.095	155.800, 0.644	155.800, 0.651	155.800, 0.666	155.800, 3.128	155.800, 2.795	155.800, 3.321	155.800, 2.892	155.800, 3.332
781	156.000, 0.545	156.000, 0.531	156.000, 0.581	156.000, 3.120	156.000, 2.946	156.000, 3.085	156.000, 0.644	156.000, 0.650	156.000, 0.665	156.000, 3.127	156.000, 2.794	156.000, 3.320	156.000, 2.892	156.000, 3.332
782	156.200, 0.543	156.200, 0.530	156.200, 0.580	156.200, 3.112	156.200, 2.938	156.200, 3.076	156.200, 0.643	156.200, 0.650	156.200, 0.664	156.200, 3.126	156.200, 2.794	156.200, 3.320	156.200, 2.891	156.200, 3.331
783	156.400, 0.542	156.400, 0.529	156.400, 0.579	156.400, 3.103	156.400, 2.931	156.400, 3.067	156.400, 0.643	156.400, 0.649	156.400, 0.663	156.400, 3.125	156.400, 2.793	156.400, 3.319	156.400, 2.890	156.400, 3.331
784	156.600, 0.541	156.600, 0.528	156.600, 0.579	156.600, 3.095	156.600, 2.923	156.600, 3.058	156.600, 0.642	156.600, 0.649	156.600, 0.662	156.600, 3.125	156.600, 2.792	156.600, 3.319	156.600, 2.890	156.600, 3.330
785	156.800, 0.540	156.800, 0.527	156.800, 0.578	156.800, 3.087	156.800, 2.915	156.800, 3.049	156.800, 0.642	156.800, 0.648	156.800, 0.661	156.800, 3.124	156.800, 2.792	156.800, 3.318	156.800, 2.889	156.800, 3.330
786	157.000, 0.539	157.000, 0.526	157.000, 0.577	157.000, 3.078	157.000, 2.907	157.000, 3.040	157.000, 0.641	157.000, 0.648	157.000, 0.661	157.000, 3.123	157.000, 2.791	157.000, 3.317	157.000, 2.888	157.000, 3.330
787	157.200, 0.538	157.200, 0.525	157.200, 0.576	157.200, 3.070	157.200, 2.899	157.200, 3.031	157.200, 0.641	157.200, 0.647	157.200, 0.660	157.200, 3.122	157.200, 2.790	157.200, 3.317	157.200, 2.888	157.200, 3.329
788	157.400, 0.537	157.400, 0.524	157.400, 0.575	157.400, 3.062	157.400, 2.891	157.400, 3.022	157.400, 0.640	157.400, 0.647	157.400, 0.660	157.400, 3.122	157.400, 2.789	157.400, 3.316	157.400, 2.887	157.400, 3.329
789	157.600, 0.535	157.600, 0.523	157.600, 0.574	157.600, 3.053	157.600, 2.883	157.600, 3.012	157.600, 0.640	157.600, 0.646	157.600, 0.659	157.600, 3.121	157.600, 2.789	157.600, 3.315	157.600, 2.886	157.600, 3.328
790	157.800, 0.535	157.800, 0.522	157.800, 0.573	157.800, 3.045	157.800, 2.875	157.800, 3.003	157.800, 0.639	157.800, 0.645	157.800, 0.658	157.800, 3.120	157.800, 2.788	157.800, 3.314	157.800, 2.886	157.800, 3.328
791	158.000, 0.534	158.000, 0.521	158.000, 0.572	158.000, 3.036	158.000, 2.868	158.000, 2.994	158.000, 0.639	158.000, 0.645	158.000, 0.658	158.000, 3.119	158.000, 2.787	158.000, 3.314	158.000, 2.886	158.000, 3.327
792	158.200, 0.533	158.200, 0.521	158.200, 0.571	158.200, 3.028	158.200, 2.860	158.200, 2.985	158.200, 0.638	158.200, 0.644	158.200, 0.657	158.200, 3.118	158.200, 2.786	158.200, 3.313	158.200, 2.885	158.200, 3.326
793	158.400, 0.532	158.400, 0.520	158.400, 0.571	158.400, 3.019	158.400, 2.852	158.400, 2.975	158.400, 0.638	158.400, 0.644	158.400, 0.657	158.400, 3.117	158.400, 2.786	158.400, 3.312	158.400, 2.885	158.400, 3.326
794	158.600, 0.532	158.600, 0.519	158.600, 0.570	158.600, 3.010	158.600, 2.844	158.600, 2.966	158.600, 0.637	158.600, 0.643	158.600, 0.656	158.600, 3.116	158.600, 2.785	158.600, 3.312	158.600, 2.884	158.600, 3.325
795	158.800, 0.531	158.800, 0.519	158.800, 0.570	158.800, 3.002	158.800, 2.836	158.800, 2.957	158.800, 0.637	158.800, 0.642	158.800, 0.655	158.800, 3.116	158.800, 2.784	158.800, 3.311	158.800, 2.884	158.800, 3.324
796	159.000, 0.531	159.000, 0.518	159.000, 0.569	159.000, 2.993	159.000, 2.828	159.000, 2.947	159.000, 0.637	159.000, 0.642	159.000, 0.655	159.000, 3.115	159.000, 2.783	159.000, 3.311	159.000, 2.883	159.000, 3.324
797	159.200, 0.530	159.200, 0.518	159.200, 0.568	159.200, 2.985	159.200, 2.820	159.200, 2.938	159.200, 0.636	159.200, 0.641	159.200, 0.654	159.200, 3.114	159.200, 2.782	159.200, 3.310	159.200, 2.883	159.200, 3.323
798	159.400, 0.530	159.400, 0.517	159.400, 0.568	159.400, 2.976	159.400, 2.812	159.400, 2.929	159.400, 0.636	159.400, 0.641	159.400, 0.654	159.400, 3.114	159.400, 2.781	159.400, 3.310	159.400, 2.882	159.400, 3.322
799	159.600, 0.529	159.600, 0.517	159.600, 0.567	159.600, 2.968	159.600, 2.804	159.600, 2.919	159.600, 0.636	159.600, 0.641	159.600, 0.653	159.600, 3.113	159.600, 2.780	159.600, 3.309	159.600, 2.882	159.600, 3.322
800	159.800, 0.529	159.800, 0.516	159.800, 0.566	159.800, 2.959	159.800, 2.796	159.800, 2.910	159.800, 0.636	159.800, 0.640	159.800, 0.653	159.800, 3.113	159.800, 2.780	159.800, 3.308	159.800, 2.882	159.800, 3.321
801	160.000, 0.528	160.000, 0.515	160.000, 0.565	160.000, 2.951	160.000, 2.788	160.000, 2.901	160.000, 0.636	160.000, 0.640	160.000, 0.653	160.000, 3.112	160.000, 2.779	160.000, 3.308	160.000, 2.881	160.000, 3.321
802	160.200, 0.527	160.200, 0.515	160.200, 0.564	160.200, 2.942	160.200, 2.780	160.200, 2.892	160.200, 0.636	160.200, 0.640	160.200, 0.652	160.200, 3.112	160.200, 2.778	160.200, 3.307	160.200, 2.881	160.200, 3.320
803	160.400, 0.527	160.400, 0.514	160.400, 0.563	160.400, 2.934	160.400, 2.772	160.400, 2.883	160.400, 0.636	160.400, 0.639	160.400, 0.652	160.400, 3.111	160.400, 2.777	160.400, 3.307	160.400, 2.880	160.400, 3.319
804	160.600, 0.526	160.600, 0.513	160.600, 0.563	160.600, 2.925	160.600, 2.764	160.600, 2.874	160.600, 0.636	160.600, 0.639	160.600, 0.652	160.600, 3.111	160.600, 2.777	160.600, 3.306	160.600, 2.879	160.600, 3.318
805	160.800, 0.525	160.800, 0.513	160.800, 0.562	160.800, 2.917	160.800, 2.756	160.800, 2.865	160.800, 0.635	160.800, 0.639	160.800, 0.652	160.800, 3.110	160.800, 2.776	160.800, 3.306	160.800, 2.879	160.800, 3.318
806	161.000, 0.525	161.000, 0.512	161.000, 0.561	161.000, 2.909	161.000, 2.748	161.000, 2.856	161.000, 0.635	161.000, 0.638	161.000, 0.651	161.000, 3.109	161.000, 2.775	161.000, 3.305	161.000, 2.878	161.000, 3.317
807	161.200, 0.524	161.200, 0.512	161.200, 0.560	161.200, 2.900	161.200, 2.740	161.200, 2.847	161.200, 0.635	161.200, 0.638	161.200, 0.651	161.200, 3.109	161.200, 2.775	161.200, 3.304	161.200, 2.878	161.200, 3.316
808	161.400, 0.524	161.400, 0.511	161.400, 0.560	161.400, 2.892	161.400, 2.731	161.400, 2.838	161.400, 0.635	161.400, 0.637	161.400, 0.651	161.400, 3.108	161.400, 2.774	161.400, 3.304	161.400, 2.877	161.400, 3.316
809	161.600, 0.523	161.600, 0.510	161.600, 0.559	161.600, 2.884	161.600, 2.723	161.600, 2.829	161.600, 0.634	161.600, 0.637	161.600, 0.650	161.600, 3.107	161.600, 2.773	161.600, 3.303	161.600, 2.877	161.600, 3.315
810	161.800, 0.523	161.800, 0.510	161.800, 0.559	161.800, 2.875	161.800, 2.715	161.800, 2.819	161.800, 0.634	161.800, 0.637	161.800, 0.650	161.800, 3.106	161.800, 2.772	161.800, 3.302	161.800, 2.876	161.800, 3.314
811	162.000, 0.522	162.000, 0.510	162.000, 0.558	162.000, 2.867	162.000, 2.707	162.000, 2.810	162.000, 0.634	162.000, 0.636	162.000, 0.649	162.000, 3.105	162.000, 2.771	162.000, 3.302	162.000, 2.876	162.000, 3.313
812	162.200, 0.521	162.200, 0.510	162.200, 0.558	162.200, 2.858	162.200, 2.699	162.200, 2.800	162.200, 0.634	162.200, 0.636	162.200, 0.649	162.200, 3.105	162.200, 2.771	162.200, 3.301	162.200, 2.875	162.200, 3.313
813	162.400, 0.521	162.400, 0.509	162.400, 0.558	162.400, 2.850	162.400, 2.691	162.400, 2.791	162.400, 0.633	162.400, 0.636	162.400, 0.648	162.400, 3.104	162.400, 2.770	162.400, 3.301	162.400, 2.875	162.400, 3.312
814	162.600, 0.521	162.600, 0.509	162.600, 0.557	162.600, 2.841	162.600, 2.683	162.600, 2.781	162.600, 0.633	162.600, 0.636	162.600, 0.647	162.600, 3.103	162.600, 2.769	162.600, 3.300	162.600, 2.874	162.600, 3.311
815	162.800, 0.520	162.800, 0.509	162.800, 0.557	162.800, 2.832	162.800, 2.675	162.800, 2.772	162.800, 0.633	162.800, 0.635	162.800, 0.647	162.800, 3.102	162.800, 2.769	162.800, 3.300	162.800, 2.874	162.800, 3.311
816	163.000, 0.520	163.000, 0.509	163.000, 0.556	163.000, 2.824	163.000, 2.666	163.000, 2.762	163.000, 0.633	163.000, 0.635	163.000, 0.646	163.000, 3.101	163.000, 2.768	163.000, 3.299	163.000, 2.874	163.000, 3.311
817	163.200, 0.520	163.200, 0.508	163.200, 0.556	163.200, 2.815	163.200, 2.658	163.200, 2.753	163.200, 0.633	163.200, 0.635	163.200, 0.646	163.200, 3.100	163.200, 2.768	163.200, 3.299	163.200, 2.873	163.200, 3.311
818	163.400, 0.519	163.400, 0.508	163.400, 0.555	163.400, 2.806	163.400, 2.651	163.400, 2.743	163.400, 0.632	163.400, 0.635	163.400, 0.646	163.400, 3.099	163.400, 2.767	163.400, 3.299	163.400, 2.873	163.400, 3.311
819	163.600, 0.519	163.600, 0.507	163.600, 0.555	163.600, 2.797	163.600, 2.643	163.600, 2.733	163.600, 0.632	163.600, 0.634	163.600, 0.645	163.600, 3.099	163.600, 2.767	163.600, 3.298	163.600, 2.873	163.600, 3.310
820	163.800, 0.518	163.800, 0.507	163.800, 0.555	163.800, 2.788	163.800, 2.635	163.800, 2.724	163.800, 0.632	163.800, 0.634	163.800, 0.645	163.800, 3.098	163.800, 2.766	163.800, 3.298	163.800, 2.873	163.800, 3.310
821	164.000, 0.518	164.000, 0.506	164.000, 0.554	164.000, 2.780	164.000, 2.627	164.000, 2.714	164.000, 0.631	164.000, 0.633	164.000, 0.645	164.000, 3.097	164.000, 2.765	164.000, 3.297	164.000, 2.872	164.000, 3.310
822	164.200, 0.517	164.200, 0.506	164.200, 0.554	164.200, 2.771	164.200, 2.619	164.200, 2.705	164.200, 0.631	164.200, 0.633	164.200, 0.644	164.200, 3.096	164.200, 2.764	164.200, 3.297	164.200, 2.872	164.200, 3.309
823	164.400, 0.517	164.400, 0.505	164.400, 0.554	164.400, 2.762	164.400, 2.611	164.400, 2.696	164.400, 0.631	164.400, 0.632	164.400, 0.644	164.400, 3.096	164.400, 2.764	164.400, 3.296	164.400, 2.872	164.400, 3.308
824	164.600, 0.516	164.600, 0.505	164.600, 0.553	164.600, 2.753	164.600, 2.604	164.600, 2.687	164.600, 0.631	164.600, 0.631	164.600, 0.644	164.600, 3.095	164.600, 2.763	164.600, 3.295	164.600, 2.871	164.600, 3.308
825	164.800, 0.516	164.800, 0.504	164.800, 0.553	164.800, 2.745	164.800, 2.596	164.800, 2.678	164.800, 0.630	164.800, 0.631	164.800, 0.644	164.800, 3.094	164.800, 2.762	164.800, 3.295	164.800, 2.870	164.800, 3.307
826	165.000, 0.515	165.000, 0.503	165.000, 0.552	165.000, 2.736	165.000, 2.588	165.000, 2.669	165.000, 0.630	165.000, 0.630	165.000, 0.643	165.000, 3.094	165.000, 2.761	165.000, 3.294	165.000, 2.870	165.000, 3.307
827	165.200, 0.515	165.200, 0.503	165.200, 0.552	165.200, 2.727	165.200, 2.579	165.200, 2.660	165.200, 0.630	165.200, 0.630	165.200, 0.643	165.200, 3.093	165.200, 2.761	165.200, 3.294	165.200, 2.869	165.200, 3.306
828	165.400, 0.514	165.400, 0.502	165.400, 0.551	165.400, 2.719	165.400, 2.571	165.400, 2.650	165.400, 0.629	165.400, 0.630	165.400, 0.643	165.400, 3.093	165.400, 2.760	165.400, 3.293	165.400, 2.869	165.400, 3.306
829	165.600, 0.514	165.600, 0.502	165.600, 0.551	165.600, 2.710	165.600, 2.563	165.600, 2.641	165.600, 0.629	165.600, 0.630	165.600, 0.643	165.600, 3.092	165.600, 2.759	165.600, 3.292	165.600, 2.868	165.600, 3.305
830	165.800, 0.514	165.800, 0.501	165.800, 0.550	165.800, 2.702	165.800, 2.555	165.800, 2.632	165.800, 0.629	165.800, 0.629	165.800, 0.642	165.800, 3.091	165.800, 2.759	165.800, 3.291	165.800, 2.868	165.800, 3.304
831	166.000, 0.513	166.000, 0.501	166.000, 0.550	166.000, 2.693	166.000, 2.546	166.000, 2.623	166.000, 0.629	166.000, 0.629	166.000, 0.642	166.000, 3.091	166.000, 2.758	166.000, 3.291	166.000, 2.867	166.000, 3.303
832	166.200, 0.513	166.200, 0.501	166.200, 0.549	166.200, 2.684	166.200, 2.538	166.200, 2.613	166.200, 0.629	166.200, 0.629	166.200, 0.641	166.200, 3.090	166.200, 2.757	166.200, 3.290	166.200, 2.866	166.200, 3.302
833	166.400, 0.513	166.400, 0.501	166.400, 0.548	166.400, 2.676	166.400, 2.530	166.400, 2.604	166.400, 0.628	166.400, 0.629	166.400, 0.641	166.400, 3.090	166.400, 2.756	166.400, 3.289	166.400, 2.865	166.400, 3.302
834	166.600, 0.512	166.600, 0.500	166.600, 0.548	166.600, 2.668	166.600, 2.522	166.600, 2.595	166.600, 0.628	166.600, 0.629	166.600, 0.641	166.600, 3.089	166.600, 2.756	166.600, 3.289	166.600, 2.865	166.600, 3.301
835	166.800, 0.512	166.800, 0.500	166.800, 0.547	166.800, 2.659	166.800, 2.513	166.800, 2.586	166.800, 0.628	166.800, 0.629	166.800, 0.640	166.800, 3.088	166.800, 2.755	166.800, 3.289	166.800, 2.864	166.800, 3.301
836	167.000, 0.512	167.000, 0.499	167.000, 0.546	167.000, 2.651	167.000, 2.505	167.000, 2.576	167.000, 0.628	167.000, 0.629	167.000, 0.640	167.000, 3.087	167.000, 2.754	167.000, 3.289	167.000, 2.864	167.000, 3.301
837	167.200, 0.512	167.200, 0.499	167.200, 0.546	167.200, 2.642	167.200, 2.497	167.200, 2.566	167.200, 0.628	167.200, 0.629	167.200, 0.639	167.200, 3.087	167.200, 2.753	167.200, 3.288	167.200, 2.863	167.200, 3.300
838	167.400, 0.512	167.400, 0.498	167.400, 0.546	167.400, 2.634	167.400, 2.489	167.400, 2.557	167.400, 0.628	167.400, 0.628	167.400, 0.639	167.400, 3.086	167.400, 2.752	167.400, 3.288	167.400, 2.863	167.400, 3.300
839	167.600, 0.512	167.600, 0.498	167.600, 0.545	167.600, 2.625	167.600, 2.481	167.600, 2.547	167.600, 0.627	167.600, 0.628	167.600, 0.638	167.600, 3.085	167.600, 2.751	167.600, 3.287	167.600, 2.863	167.600, 3.299
840	167.800, 0.511	167.800, 0.497	167.800, 0.545	167.800, 2.617	167.800, 2.473	167.800, 2.538	167.800, 0.627	167.800, 0.627	167.800, 0.638	167.800, 3.084	167.800, 2.751	167.800, 3.287	167.800, 2.863	167.800, 3.298
841	168.000, 0.511	168.000, 0.497	168.000, 0.544	168.000, 2.608	168.000, 2.465	168.000, 2.528	168.000, 0.627	168.000, 0.627	168.000, 0.638	168.000, 3.084	168.000, 2.750	168.000, 3.286	168.000, 2.863	168.000, 3.298
842	168.200, 0.511	168.200, 0.496	168.200, 0.544	168.200, 2.600	168.200, 2.457	168.200, 2.519	168.200, 0.626	168.200, 0.626	168.200, 0.638	168.200, 3.083	168.200, 2.750	168.200, 3.286	168.200, 2.862	168.200, 3.297
843	168.400, 0.511	168.400, 0.496	168.400, 0.544	168.400, 2.591	168.400, 2.449	168.400, 2.510	168.400, 0.626	168.400, 0.625	168.400, 0.638	168.400, 3.082	168.400, 2.749	168.400, 3.285	168.400, 2.862	168.400, 3.297
844	168.600, 0.510	168.600, 0.496	168.600, 0.544	168.600, 2.582	168.600, 2.440	168.600, 2.501	168.600, 0.625	168.600, 0.625	168.600, 0.638	168.600, 3.082	168.600, 2.749	168.600, 3.285	168.600, 2.861	168.600, 3.296
845	168.800, 0.510	168.800, 0.495	168.800, 0.543	168.800, 2.574	168.800, 2.432	168.800, 2.491	168.800, 0.625	168.800, 0.624	168.800, 0.637	168.800, 3.081	168.800, 2.748	168.800, 3.284	168.800, 2.861	168.800, 3.296
846	169.000, 0.510	169.000, 0.495	169.000, 0.543	169.000, 2.565	169.000, 2.424	169.000, 2.482	169.000, 0.624	169.000, 0.624	169.000, 0.637	169.000, 3.081	169.000, 2.747	169.000, 3.284	169.000, 2.861	169.000, 3.296
847	169.200, 0.509	169.200, 0.495	169.200, 0.543	169.200, 2.556	169.200, 2.416	169.200, 2.473	169.200, 0.624	169.200, 0.624	169.200, 0.637	169.200, 3.080	169.200, 2.747	169.200, 3.283	169.200, 2.860	169.200, 3.295
848	169.400, 0.509	169.400, 0.495	169.400, 0.543	169.400, 2.547	169.400, 2.408	169.400, 2.463	169.400, 0.624	169.400, 0.623	169.400, 0.636	169.400, 3.080	169.400, 2.746	169.400, 3.282	169.400, 2.860	169.400, 3.295
849	169.600, 0.508	169.600, 0.495	169.600, 0.542	169.600, 2.538	169.600, 2.400	169.600, 2.454	169.600, 0.624	169.600, 0.623	169.600, 0.636	169.600, 3.079	169.600, 2.746	169.600, 3.282	169.600, 2.859	169.600, 3.294
850	169.800, 0.508	169.800, 0.494	169.800, 0.542	169.800, 2.529	169.800, 2.392	169.800, 2.445	169.800, 0.624	169.800, 0.623	169.800, 0.636	169.800, 3.079	169.800, 2.746	169.800, 3.282	169.800, 2.859	169.800, 3.294
851	170.000, 0.508	170.000, 0.494	170.000, 0.542	170.000, 2.520	170.000, 2.384	170.000, 2.435	170.000, 0.624	170.000, 0.623	170.000, 0.636	170.000, 3.078	170.000, 2.745	170.000, 3.281	170.000, 2.858	170.000, 3.293
852	170.200, 0.507	170.200, 0.494	170.200, 0.541	170.200, 2.511	170.200, 2.376	170.200, 2.426	170.200, 0.624	170.200, 0.622	170.200, 0.635	170.200, 3.077	170.200, 2.744	170.200, 3.281	170.200, 2.858	170.200, 3.293
853	170.400, 0.507	170.400, 0.494	170.400, 0.541	170.400, 2.502	170.400, 2.367	170.400, 2.417	170.400, 0.624	170.400, 0.622	170.400, 0.635	170.400, 3.077	170.400, 2.744	170.400, 3.281	170.400, 2.858	170.400, 3.293
854	170.600, 0.507	170.600, 0.494	170.600, 0.541	170.600, 2.493	170.600, 2.359	170.600, 2.408	170.600, 0.623	170.600, 0.622	170.600, 0.635	170.600, 3.076	170.600, 2.743	170.600, 3.281	170.600, 2.857	170.600, 3.292
855	170.800, 0.506	170.800, 0.494	170.800, 0.540	170.800, 2.484	170.800, 2.351	170.800, 2.398	170.800, 0.623	170.800, 0.622	170.800, 0.635	170.800, 3.075	170.800, 2.742	170.800, 3.281	170.800, 2.857	170.800, 3.292
856	171.000, 0.506	171.000, 0.493	171.000, 0.540	171.000, 2.475	171.000, 2.343	171.000, 2.389	171.000, 0.623	171.000, 0.622	171.000, 0.635	171.000, 3.075	171.000, 2.742	171.000, 3.280	171.000, 2.857	171.000, 3.291
857	171.200, 0.506	171.200, 0.493	171.200, 0.540	171.200, 2.466	171.200, 2.335	171.200, 2.379	171.200, 0.623	171.200, 0.622	171.200, 0.635	171.200, 3.074	171.200, 2.741	171.200, 3.280	171.200, 2.856	171.200, 3.290
858	171.400, 0.505	171.400, 0.493	171.400, 0.539	171.400, 2.458	171.400, 2.327	171.400, 2.370	171.400, 0.622	171.400, 0.622	171.400, 0.635	171.400, 3.073	171.400, 2.740	171.400, 3.280	171.400, 2.856	171.400, 3.290
859	171.600, 0.505	171.600, 0.492	171.600, 0.539	171.600, 2.449	171.600, 2.319	171.600, 2.361	171.600, 0.622	171.600, 0.622	171.600, 0.635	171.600, 3.073	171.600, 2.739	171.600, 3.279	171.600, 2.855	171.600, 3.289
860	171.800, 0.505	171.800, 0.492	171.800, 0.539	171.800, 2.440	171.800, 2.311	171.800, 2.351	171.800, 0.622	171.800, 0.622	171.800, 0.635	171.800, 3.072	171.800, 2.738	171.800, 3.279	171.800, 2.855	171.800, 3.288
861	172.000, 0.504	172.000, 0.491	172.000, 0.538	172.000, 2.432	172.000, 2.303	172.000, 2.342	172.000, 0.622	172.000, 0.622	172.000, 0.634	172.000, 3.071	172.000, 2.738	172.000, 3.278	172.000, 2.854	172.000, 3.287
862	172.200, 0.504	172.200, 0.491	172.200, 0.538	172.200, 2.423	172.200, 2.295	172.200, 2.332	172.200, 0.622	172.200, 0.621	172.200, 0.634	172.200, 3.070	172.200, 2.737	172.200, 3.278	172.200, 2.854	172.200, 3.287
863	172.400, 0.504	172.400, 0.491	172.400, 0.538	172.400, 2.415	172.400, 2.287	172.400, 2.323	172.400, 0.621	172.400, 0.621	172.400, 0.634	172.400, 3.069	172.400, 2.736	172.400, 3.277	172.400, 2.853	172.400, 3.286
864	172.600, 0.503	172.600, 0.491	172.600, 0.538	172.600, 2.407	172.600, 2.280	172.600, 2.314	172.600, 0.621	172.600, 0.621	172.600, 0.633	172.600, 3.069	172.600, 2.735	172.600, 3.277	172.600, 2.853	172.600, 3.286
865	172.800, 0.503	172.800, 0.491	172.800, 0.537	172.800, 2.398	172.800, 2.272	172.800, 2.304	172.800, 0.621	172.800, 0.621	172.800, 0.633	172.800, 3.068	172.800, 2.735	172.800, 3.276	172.800, 2.853	172.800, 3.285
866	173.000, 0.503	173.000, 0.490	173.000, 0.537	173.000, 2.389	173.000, 2.264	173.000, 2.295	173.000, 0.621	173.000, 0.620	173.000, 0.632	173.000, 3.067	173.000, 2.734	173.000, 3.276	173.000, 2.852	173.000, 3.285
867	173.200, 0.502	173.200, 0.490	173.200, 0.536	173.200, 2.381	173.200, 2.257	173.200, 2.285	173.200, 0.621	173.200, 0.620	173.200, 0.632	173.200, 3.067	173.200, 2.733	173.200, 3.276	173.200, 2.852	173.200, 3.284
868	173.400, 0.502	173.400, 0.490	173.400, 0.535	173.400, 2.372	173.400, 2.249	173.400, 2.276	173.400, 0.621	173.400, 0.620	173.400, 0.631	173.400, 3.066	173.400, 2.733	173.400, 3.275	173.400, 2.852	173.400, 3.284
869	173.600, 0.502	173.600, 0.489	173.600, 0.535	173.600, 2.364	173.600, 2.241	173.600, 2.267	173.600, 0.622	173.600, 0.619	173.600, 0.631	173.600, 3.065	173.600, 2.732	173.600, 3.275	173.600, 2.851	173.600, 3.284
870	173.800, 0.502	173.800, 0.489	173.800, 0.535	173.800, 2.355	173.800, 2.233	173.800, 2.257	173.800, 0.621	173.800, 0.619	173.800, 0.631	173.800, 3.065	173.800, 2.732	173.800, 3.274	173.800, 2.851	173.800, 3.283
871	174.000, 0.502	174.000, 0.488	174.000, 0.535	174.000, 2.347	174.000, 2.225	174.000, 2.248	174.000, 0.621	174.000, 0.619	174.000, 0.630	174.000, 3.064	174.000, 2.732	174.000, 3.274	174.000, 2.851	174.000, 3.283
872	174.200, 0.502	174.200, 0.488	174.200, 0.535	174.200, 2.338	174.200, 2.218	174.200, 2.239	174.200, 0.621	174.200, 0.618	174.200, 0.630	174.200, 3.064	174.200, 2.731	174.200, 3.273	174.200, 2.851	174.200, 3.282
873	174.400, 0.501	174.400, 0.488	174.400, 0.534	174.400, 2.329	174.400, 2.210	174.400, 2.230	174.400, 0.621	174.400, 0.618	174.400, 0.630	174.400, 3.063	174.400, 2.731	174.400, 3.273	174.400, 2.850	174.400, 3.282
874	174.600, 0.501	174.600, 0.487	174.600, 0.534	174.600, 2.321	174.600, 2.202	174.600, 2.221	174.600, 0.620	174.600, 0.618	174.600, 0.630	174.600, 3.063	174.600, 2.731	174.600, 3.272	174.600, 2.850	174.600, 3.281
875	174.800, 0.501	174.800, 0.487	174.800, 0.534	174.800, 2.312	174.800, 2.194	174.800, 2.212	174.800, 0.620	174.800, 0.618	174.800, 0.630	174.800, 3.063	174.800, 2.730	174.800, 3.271	174.800, 2.850	174.800, 3.281
876	175.000, 0.500	175.000, 0.487	175.000, 0.534	175.000, 2.303	175.000, 2.185	175.000, 2.204	175.000, 0.620	175.000, 0.617	175.000, 0.630	175.000, 3.062	175.000, 2.730	175.000, 3.270	175.000, 2.849	175.000, 3.280
877	175.200, 0.500	175.200, 0.487	175.200, 0.534	175.200, 2.294	175.200, 2.177	175.200, 2.195	175.200, 0.620	175.200, 0.617	175.200, 0.630	175.200, 3.062	175.200, 2.729	175.200, 3.269	175.200, 2.849	175.200, 3.280
878	175.400, 0.499	175.400, 0.486	175.400, 0.534	175.400, 2.285	175.400, 2.169	175.400, 2.186	175.400, 0.620	175.400, 0.617	175.400, 0.630	175.400, 3.061	175.400, 2.729	175.400, 3.269	175.400, 2.848	175.400, 3.279
879	175.600, 0.499	175.600, 0.486	175.600, 0.534	175.600, 2.276	175.600, 2.161	175.600, 2.178	175.600, 0.619	175.600, 0.617	175.600, 0.630	175.600, 3.061	175.600, 2.728	175.600, 3.268	175.600, 2.848	175.600, 3.279
880	175.800, 0.499	175.800, 0.486	175.800, 0.534	175.800, 2.268	175.800, 2.153	175.800, 2.169	175.800, 0.619	175.800, 0.616	175.800, 0.630	175.800, 3.060	175.800, 2.728	175.800, 3.268	175.800, 2.847	175.800, 3.278
881	176.000, 0.499	176.000, 0.485	176.000, 0.534	176.000, 2.259	176.000, 2.145	176.000, 2.160	176.000, 0.619	176.000, 0.616	176.000, 0.629	176.000, 3.060	176.000, 2.727	176.000, 3.267	176.000, 2.847	176.000, 3.278
882	176.200, 0.498	176.200, 0.485	176.200, 0.534	176.200, 2.251	176.200, 2.137	176.200, 2.152	176.200, 0.619	176.200, 0.616	176.200, 0.629	176.200, 3.059	176.200, 2.727	176.200, 3.267	176.200, 2.846	176.200, 3.278
883	176.400, 0.498	176.400, 0.485	176.400, 0.534	176.400, 2.242	176.400, 2.129	176.400, 2.143	176.400, 0.618	176.400, 0.615	176.400, 0.629	176.400, 3.058	176.400, 2.726	176.400, 3.266	176.400, 2.846	176.400, 3.277
884	176.600, 0.498	176.600, 0.484	176.600, 0.534	176.600, 2.234	176.600, 2.121	176.600, 2.134	176.600, 0.618	176.600, 0.615	176.600, 0.629	176.600, 3.058	176.600, 2.726	176.600, 3.266	176.600, 2.845	176.600, 3.277
885	176.800, 0.498	176.800, 0.484	176.800, 0.533	176.800, 2.225	176.800, 2.113	176.800, 2.124	176.800, 0.618	176.800, 0.615	176.800, 0.629	176.800, 3.057	176.800, 2.725	176.800, 3.265	176.800, 2.845	176.800, 3.276
886	177.000, 0.498	177.000, 0.484	177.000, 0.533	177.000, 2.216	177.000, 2.105	177.000, 2.115	177.000, 0.618	177.000, 0.615	177.000, 0.628	177.000, 3.056	177.000, 2.724	177.000, 3.265	177.000, 2.844	177.000, 3.276
887	177.200, 0.498	177.200, 0.483	177.200, 0.533	177.200, 2.208	177.200, 2.098	177.200, 2.106	177.200, 0.619	177.200, 0.615	177.200, 0.628	177.200, 3.056	177.200, 2.724	177.200, 3.265	177.200, 2.844	177.200, 3.275
888	177.400, 0.498	177.400, 0.483	177.400, 0.532	177.400, 2.199	177.400, 2.090	177.400, 2.097	177.400, 0.619	177.400, 0.615	177.400, 0.628	177.400, 3.055	177.400, 2.723	177.400, 3.264	177.400, 2.843	177.400, 3.274
889	177.600, 0.498	177.600, 0.483	177.600, 0.532	177.600, 2.191	177.600, 2.083	177.600, 2.088	177.600, 0.619	177.600, 0.615	177.600, 0.627	177.600, 3.054	177.600, 2.722	177.600, 3.264	177.600, 2.843	177.600, 3.274
890	177.800, 0.498	177.800, 0.483	177.800, 0.531	177.800, 2.183	177.800, 2.075	177.800, 2.079	177.800, 0.619	177.800, 0.615	177.800, 0.627	177.800, 3.053	177.800, 2.722	177.800, 3.264	177.800, 2.842	177.800, 3.273
891	178.000, 0.497	178.000, 0.483	178.000, 0.531	178.000, 2.175	178.000, 2.068	178.000, 2.070	178.000, 0.619	178.000, 0.615	178.000, 0.627	178.000, 3.052	178.000, 2.721	178.000, 3.263	178.000, 2.842	178.000, 3.273
892	178.200, 0.497	178.200, 0.483	178.200, 0.531	178.200, 2.167	178.200, 2.060	178.200, 2.061	178.200, 0.618	178.200, 0.615	178.200, 0.626	178.200, 3.052	178.200, 2.720	178.200, 3.263	178.200, 2.842	178.200, 3.272
893	178.400, 0.496	178.400, 0.483	178.400, 0.530	178.400, 2.158	178.400, 2.052	178.400, 2.052	178.400, 0.618	178.400, 0.615	178.400, 0.626	178.400, 3.051	178.400, 2.719	178.400, 3.263	178.400, 2.842	178.400, 3.272
894	178.600, 0.496	178.600, 0.482	178.600, 0.530	178.600, 2.150	178.600, 2.045	178.600, 2.044	178.600, 0.618	178.600, 0.615	178.600, 0.626	178.600, 3.051	178.600, 2.718	178.600, 3.262	178.600, 2.841	178.600, 3.272
895	178.800, 0.496	178.800, 0.482	178.800, 0.529	178.800, 2.142	178.800, 2.037	178.800, 2.035	178.800, 0.618	178.800, 0.615	178.800, 0.626	178.800, 3.050	178.800, 2.718	178.800, 3.262	178.800, 2.841	178.800, 3.272
896	179.000, 0.495	179.000, 0.482	179.000, 0.529	179.000, 2.134	179.000, 2.029	179.000, 2.027	179.000, 0.618	179.000, 0.615	179.000, 0.626	179.000, 3.050	179.000, 2.717	179.000, 3.261	179.000, 2.841	179.000, 3.271
897	179.200, 0.495	179.200, 0.482	179.200, 0.528	179.200, 2.125	179.200, 2.021	179.200, 2.018	179.200, 0.618	179.200, 0.615	179.200, 0.626	179.200, 3.049	179.200, 2.716	179.200, 3.261	179.200, 2.840	179.200, 3.271
898	179.400, 0.495	179.400, 0.481	179.400, 0.528	179.400, 2.117	179.400, 2.013	179.400, 2.010	179.400, 0.617	179.400, 0.615	179.400, 0.625	179.400, 3.049	179.400, 2.715	179.400, 3.261	179.400, 2.840	179.400, 3.271
899	179.600, 0.495	179.600, 0.481	179.600, 0.528	179.600, 2.109	179.600, 2.005	179.600, 2.002	179.600, 0.617	179.600, 0.614	179.600, 0.625	179.600, 3.048	179.600, 2.715	179.600, 3.260	179.600, 2.840	179.600, 3.270
900	179.800, 0.494	179.800, 0.481	179.800, 0.528	179.800, 2.101	179.800, 1.998	179.800, 1.994	179.800, 0.617	179.800, 0.614	179.800, 0.625	179.800, 3.048	179.800, 2.714	179.800, 3.260	179.800, 2.839	179.800, 3.270
901	180.000, 0.494	180.000, 0.481	180.000, 0.528	180.000, 2.092	180.000, 1.990	180.000, 1.985	180.000, 0.617	180.000, 0.613	180.000, 0.625	180.000, 3.048	180.000, 2.714	180.000, 3.259	180.000, 2.839	180.000, 3.270
902	180.200, 0.494	180.200, 0.481	180.200, 0.527	180.200, 2.084	180.200, 1.983	180.200, 1.977	180.200, 0.617	180.200, 0.613	180.200, 0.625	180.200, 3.047	180.200, 2.713	180.200, 3.259	180.200, 2.838	180.200, 3.270
903	180.400, 0.494	180.400, 0.481	180.400, 0.527	180.400, 2.076	180.400, 1.976	180.400, 1.968	180.400, 0.617	180.400, 0.613	180.400, 0.624	180.400, 3.047	180.400, 2.713	180.400, 3.259	180.400, 2.838	180.400, 3.269
904	180.600, 0.494	180.600, 0.480	180.600, 0.527	180.600, 2.068	180.600, 1.968	180.600, 1.960	180.600, 0.616	180.600, 0.613	180.600, 0.624	180.600, 3.046	180.600, 2.712	180.600, 3.259	180.600, 2.838	180.600, 3.269
905	180.800, 0.494	180.800, 0.480	180.800, 0.527	180.800, 2.060	180.800, 1.961	180.800, 1.952	180.800, 0.616	180.800, 0.612	180.800, 0.624	180.800, 3.046	180.800, 2.712	180.800, 3.258	180.800, 2.837	180.800, 3.269
906	181.000, 0.495	181.000, 0.480	181.000, 0.527	181.000, 2.052	181.000, 1.954	181.000, 1.943	181.000, 0.616	181.000, 0.612	181.000, 0.624	181.000, 3.046	181.000, 2.712	181.000, 3.258	181.000, 2.837	181.000, 3.268
907	181.200, 0.495	181.200, 0.480	181.200, 0.527	181.200, 2.044	181.200, 1.947	181.200, 1.935	181.200, 0.616	181.200, 0.612	181.200, 0.624	181.200, 3.045	181.200, 2.712	181.200, 3.257	181.200, 2.837	181.200, 3.268
908	181.400, 0.495	181.400, 0.480	181.400, 0.527	181.400, 2.036	181.400, 1.940	181.400, 1.927	181.400, 0.616	181.400, 0.612	181.400, 0.623	181.400, 3.045	181.400, 2.711	181.400, 3.257	181.400, 2.836	181.400, 3.268
909	181.600, 0.494	181.600, 0.480	181.600, 0.527	181.600, 2.028	181.600, 1.933	181.600, 1.918	181.600, 0.616	181.600, 0.612	181.600, 0.623	181.600, 3.044	181.600, 2.711	181.600, 3.257	181.600, 2.836	181.600, 3.267
910	181.800, 0.494	181.800, 0.480	181.800, 0.527	181.800, 2.020	181.800, 1.925	181.800, 1.910	181.800, 0.616	181.800, 0.612	181.800, 0.623	181.800, 3.044	181.800, 2.711	181.800, 3.256	181.800, 2.836	181.800, 3.267
911	182.000, 0.494	182.000, 0.480	182.000, 0.527	182.000, 2.012	182.000, 1.918	182.000, 1.902	182.000, 0.615	182.000, 0.611	182.000, 0.623	182.000, 3.043	182.000, 2.710	182.000, 3.256	182.000, 2.835	182.000, 3.266
912	182.200, 0.494	182.200, 0.480	182.200, 0.526	182.200, 2.005	182.200, 1.911	182.200, 1.893	182.200, 0.615	182.200, 0.611	182.200, 0.623	182.200, 3.043	182.200, 2.710	182.200, 3.255	182.200, 2.835	182.200, 3.266
913	182.400, 0.494	182.400, 0.479	182.400, 0.526	182.400, 1.997	182.400, 1.903	182.400, 1.885	182.400, 0.615	182.400, 0.611	182.400, 0.622	182.400, 3.042	182.400, 2.709	182.400, 3.255	182.400, 2.835	182.400, 3.265
914	182.600, 0.494	182.600, 0.479	182.600, 0.526	182.600, 1.989	182.600, 1.896	182.600, 1.877	182.600, 0.615	182.600, 0.611	182.600, 0.622	182.600, 3.042	182.600, 2.709	182.600, 3.255	182.600, 2.835	182.600, 3.265
915	182.800, 0.494	182.800, 0.478	182.800, 0.526	182.800, 1.981	182.800, 1.889	182.800, 1.869	182.800, 0.615	182.800, 0.610	182.800, 0.622	182.800, 3.041	182.800, 2.708	182.800, 3.254	182.800, 2.834	182.800, 3.264
916	183.000, 0.494	183.000, 0.478	183.000, 0.526	183.000, 1.973	183.000, 1.881	183.000, 1.861	183.000, 0.615	183.000, 0.610	183.000, 0.622	183.000, 3.041	183.000, 2.707	183.000, 3.254	183.000, 2.834	183.000, 3.264
917	183.200, 0.493	183.200, 0.478	183.200, 0.525	183.200, 1.965	183.200, 1.874	183.200, 1.853	183.200, 0.614	183.200, 0.610	183.200, 0.622	183.200, 3.040	183.200, 2.707	183.200, 3.253	183.200, 2.833	183.200, 3.263
918	183.400, 0.493	183.400, 0.478	183.400, 0.525	183.400, 1.957	183.400, 1.867	183.400, 1.845	183.400, 0.614	183.400, 0.610	183.400, 0.621	183.400, 3.039	183.400, 2.706	183.400, 3.253	183.400, 2.833	183.400, 3.263
919	183.600, 0.493	183.600, 0.478	183.600, 0.525	183.600, 1.949	183.600, 1.860	183.600, 1.837	183.600, 0.614	183.600, 0.610	183.600, 0.621	183.600, 3.039	183.600, 2.706	183.600, 3.253	183.600, 2.832	183.600, 3.262
920	183.800, 0.493	183.800, 0.478	183.800, 0.525	183.800, 1.941	183.800, 1.853	183.800, 1.829	183.800, 0.614	183.800, 0.610	183.800, 0.621	183.800, 3.038	183.800, 2.705	183.800, 3.253	183.800, 2.832	183.800, 3.262
921	184.000, 0.492	184.000, 0.478	184.000, 0.524	184.000, 1.934	184.000, 1.846	184.000, 1.821	184.000, 0.614	184.000, 0.610	184.000, 0.621	184.000, 3.038	184.000, 2.704	184.000, 3.253	184.000, 2.831	184.000, 3.262
922	184.200, 0.492	184.200, 0.478	184.200, 0.524	184.200, 1.926	184.200, 1.838	184.200, 1.814	184.200, 0.614	184.200, 0.610	184.200, 0.621	184.200, 3.037	184.200, 2.704	184.200, 3.253	184.200, 2.831	184.200, 3.261
923	184.400, 0.492	184.400, 0.478	184.400, 0.524	184.400, 1.918	184.400, 1.831	184.400, 1.806	184.400, 0.613	184.400, 0.610	184.400, 0.621	184.400, 3.037	184.400, 2.704	184.400, 3.253	184.400, 2.830	184.400, 3.261
924	184.600, 0.492	184.600, 0.478	184.600, 0.523	184.600, 1.910	184.600, 1.824	184.600, 1.798	184.600, 0.613	184.600, 0.610	184.600, 0.621	184.600, 3.036	184.600, 2.703	184.600, 3.252	184.600, 2.830	184.600, 3.261
925	184.800, 0.491	184.800, 0.477	184.800, 0.523	184.800, 1.903	184.800, 1.818	184.800, 1.790	184.800, 0.613	184.800, 0.610	184.800, 0.621	184.800, 3.035	184.800, 2.703	184.800, 3.252	184.800, 2.829	184.800, 3.260
926	185.000, 0.491	185.000, 0.477	185.000, 0.523	185.000, 1.895	185.000, 1.811	185.000, 1.783	185.000, 0.613	185.000, 0.609	185.000, 0.621	185.000, 3.035	185.000, 2.703	185.000, 3.252	185.000, 2.829	185.000, 3.260
927	185.200, 0.491	185.200, 0.477	185.200, 0.523	185.200, 1.888	185.200, 1.804	185.200, 1.775	185.200, 0.613	185.200, 0.609	185.200, 0.621	185.200, 3.034	185.200, 2.703	185.200, 3.251	185.200, 2.828	185.200, 3.259
928	185.400, 0.491	185.400, 0.477	185.400, 0.523	185.400, 1.880	185.400, 1.797	185.400, 1.768	185.400, 0.613	185.400, 0.609	185.400, 0.620	185.400, 3.034	185.400, 2.702	185.400, 3.250	185.400, 2.828	185.400, 3.259
929	185.600, 0.491	185.600, 0.477	185.600, 0.523	185.600, 1.873	185.600, 1.790	185.600, 1.760	185.600, 0.613	185.600, 0.609	185.600, 0.620	185.600, 3.033	185.600, 2.702	185.600, 3.250	185.600, 2.828	185.600, 3.258
930	185.800, 0.490	185.800, 0.477	185.800, 0.522	185.800, 1.865	185.800, 1.783	185.800, 1.753	185.800, 0.613	185.800, 0.609	185.800, 0.620	185.800, 3.033	185.800, 2.701	185.800, 3.249	185.800, 2.828	185.800, 3.258
931	186.000, 0.490	186.000, 0.477	186.000, 0.522	186.000, 1.858	186.000, 1.776	186.000, 1.745	186.000, 0.613	186.000, 0.608	186.000, 0.620	186.000, 3.032	186.000, 2.701	186.000, 3.249	186.000, 2.828	186.000, 3.257
932	186.200, 0.490	186.200, 0.476	186.200, 0.522	186.200, 1.850	186.200, 1.769	186.200, 1.738	186.200, 0.613	186.200, 0.608	186.200, 0.620	186.200, 3.031	186.200, 2.700	186.200, 3.248	186.200, 2.827	186.200, 3.256
933	186.400, 0.490	186.400, 0.476	186.400, 0.521	186.400, 1.843	186.400, 1.763	186.400, 1.730	186.400, 0.612	186.400, 0.608	186.400, 0.620	186.400, 3.031	186.400, 2.700	186.400, 3.248	186.400, 2.827	186.400, 3.256
934	186.600, 0.490	186.600, 0.476	186.600, 0.521	186.600, 1.836	186.600, 1.756	186.600, 1.723	186.600, 0.612	186.600, 0.608	186.600, 0.620	186.600, 3.030	186.600, 2.699	186.600, 3.247	186.600, 2.827	186.600, 3.255
935	186.800, 0.489	186.800, 0.476	186.800, 0.521	186.800, 1.829	186.800, 1.749	186.800, 1.715	186.800, 0.612	186.800, 0.608	186.800, 0.619	186.800, 3.030	186.800, 2.699	186.800, 3.247	186.800, 2.827	186.800, 3.254
936	187.000, 0.489	187.000, 0.475	187.000, 0.520	187.000, 1.821	187.000, 1.742	187.000, 1.708	187.000, 0.612	187.000, 0.608	187.000, 0.619	187.000, 3.029	187.000, 2.698	187.000, 3.246	187.000, 2.826	187.000, 3.254
937	187.200, 0.489	187.200, 0.475	187.200, 0.520	187.200, 1.814	187.200, 1.736	187.200, 1.701	187.200, 0.612	187.200, 0.608	187.200, 0.619	187.200, 3.029	187.200, 2.697	187.200, 3.246	187.200, 2.826	187.200, 3.253
938	187.400, 0.489	187.400, 0.475	187.400, 0.520	187.400, 1.807	187.400, 1.729	187.400, 1.694	187.400, 0.612	187.400, 0.608	187.400, 0.619	187.400, 3.028	187.400, 2.697	187.400, 3.246	187.400, 2.826	187.400, 3.253
939	187.600, 0.489	187.600, 0.475	187.600, 0.520	187.600, 1.800	187.600, 1.722	187.600, 1.687	187.600, 0.612	187.600, 0.607	187.600, 0.619	187.600, 3.028	187.600, 2.696	187.600, 3.246	187.600, 2.825	187.600, 3.252
940	187.800, 0.488	187.800, 0.474	187.800, 0.521	187.800, 1.793	187.800, 1.715	187.800, 1.680	187.800, 0.612	187.800, 0.608	187.800, 0.619	187.800, 3.028	187.800, 2.696	187.800, 3.246	187.800, 2.824	187.800, 3.252
941	188.000, 0.488	188.000, 0.474	188.000, 0.521	188.000, 1.786	188.000, 1.709	188.000, 1.672	188.000, 0.612	188.000, 0.608	188.000, 0.619	188.000, 3.027	188.000, 2.695	188.000, 3.246	188.000, 2.824	188.000, 3.252
942	188.200, 0.488	188.200, 0.474	188.200, 0.521	188.200, 1.779	188.200, 1.702	188.200, 1.665	188.200, 0.612	188.200, 0.608	188.200, 0.619	188.200, 3.027	188.200, 2.695	188.200, 3.246	188.200, 2.823	188.200, 3.251
943	188.400, 0.488	188.400, 0.474	188.400, 0.521	188.400, 1.772	188.400, 1.696	188.400, 1.658	188.400, 0.612	188.400, 0.608	188.400, 0.619	188.400, 3.026	188.400, 2.694	188.400, 3.246	188.400, 2.823	188.400, 3.251
944	188.600, 0.488	188.600, 0.474	188.600, 0.521	188.600, 1.765	188.600, 1.690	188.600, 1.651	188.600, 0.612	188.600, 0.608	188.600, 0.619	188.600, 3.026	188.600, 2.694	188.600, 3.245	188.600, 2.822	188.600, 3.251
945	188.800, 0.488	188.800, 0.474	188.800, 0.521	188.800, 1.759	188.800, 1.683	188.800, 1.644	188.800, 0.612	188.800, 0.608	188.800, 0.618	188.800, 3.025	188.800, 2.693	188.800, 3.245	188.800, 2.822	188.800, 3.251
946	189.000, 0.487	189.000, 0.474	189.000, 0.521	189.000, 1.752	189.000, 1.677	189.000, 1.638	189.000, 0.612	189.000, 0.608	189.000, 0.618	189.000, 3.025	189.000, 2.693	189.000, 3.244	189.000, 2.821	189.000, 3.251
947	189.200, 0.487	189.200, 0.474	189.200, 0.521	189.200, 1.745	189.200, 1.670	189.200, 1.631	189.200, 0.612	189.200, 0.607	189.200, 0.618	189.200, 3.025	189.200, 2.692	189.200, 3.244	189.200, 2.821	189.200, 3.251
948	189.400, 0.487	189.400, 0.474	189.400, 0.521	189.400, 1.737	189.400, 1.664	189.400, 1.624	189.400, 0.612	189.400, 0.607	189.400, 0.618	189.400, 3.024	189.400, 2.692	189.400, 3.243	189.400, 2.821	189.400, 3.250
949	189.600, 0.487	189.600, 0.474	189.600, 0.521	189.600, 1.730	189.600, 1.658	189.600, 1.617	189.600, 0.612	189.600, 0.607	189.600, 0.618	189.600, 3.024	189.600, 2.691	189.600, 3.242	189.600, 2.821	189.600, 3.250
950	189.800, 0.487	189.800, 0.474	189.800, 0.521	189.800, 1.723	189.800, 1.651	189.800, 1.611	189.800, 0.612	189.800, 0.607	189.800, 0.618	189.800, 3.024	189.800, 2.691	189.800, 3.242	189.800, 2.821	189.800, 3.250
951	190.000, 0.487	190.000, 0.474	190.000, 0.520	190.000, 1.716	190.000, 1.645	190.000, 1.604	190.000, 0.612	190.000, 0.607	190.000, 0.618	190.000, 3.024	190.000, 2.690	190.000, 3.241	190.000, 2.820	190.000, 3.250
952	190.200, 0.486	190.200, 0.474	190.200, 0.520	190.200, 1.709	190.200, 1.639	190.200, 1.597	190.200, 0.611	190.200, 0.606	190.200, 0.617	190.200, 3.023	190.200, 2.690	190.200, 3.241	190.200, 2.820	190.200, 3.249
953	190.400, 0.486	190.400, 0.473	190.400, 0.520	190.400, 1.703	190.400, 1.633	190.400, 1.591	190.400, 0.611	190.400, 0.606	190.400, 0.617	190.400, 3.023	190.400, 2.690	190.400, 3.240	190.400, 2.820	190.400, 3.249
954	190.600, 0.486	190.600, 0.473	190.600, 0.519	190.600, 1.696	190.600, 1.626	190.600, 1.584	190.600, 0.611	190.600, 0.606	190.600, 0.617	190.600, 3.023	190.600, 2.689	190.600, 3.239	190.600, 2.820	190.600, 3.249
955	190.800, 0.486	190.800, 0.473	190.800, 0.519	190.800, 1.689	190.800, 1.620	190.800, 1.577	190.800, 0.611	190.800, 0.605	190.800, 0.617	190.800, 3.022	190.800, 2.689	190.800, 3.239	190.800, 2.820	190.800, 3.249
956	191.000, 0.486	191.000, 0.473	191.000, 0.519	191.000, 1.683	191.000, 1.614	191.000, 1.571	191.000, 0.610	191.000, 0.605	191.000, 0.617	191.000, 3.022	191.000, 2.689	191.000, 3.239	191.000, 2.820	191.000, 3.248
957	191.200, 0.486	191.200, 0.473	191.200, 0.519	191.200, 1.676	191.200, 1.607	191.200, 1.564	191.200, 0.610	191.200, 0.605	191.200, 0.617	191.200, 3.022	191.200, 2.688	191.200, 3.238	191.200, 2.820	191.200, 3.248
958	191.400, 0.486	191.400, 0.473	191.400, 0.519	191.400, 1.670	191.400, 1.601	191.400, 1.558	191.400, 0.610	191.400, 0.605	191.400, 0.617	191.400, 3.022	191.400, 2.688	191.400, 3.238	191.400, 2.820	191.400, 3.247
959	191.600, 0.486	191.600, 0.472	191.600, 0.519	191.600, 1.663	191.600, 1.595	191.600, 1.551	191.600, 0.610	191.600, 0.604	191.600, 0.616	191.600, 3.021	191.600, 2.688	191.600, 3.238	191.600, 2.819	191.600, 3.247
960	191.800, 0.486	191.800, 0.472	191.800, 0.519	191.800, 1.657	191.800, 1.589	191.800, 1.545	191.800, 0.610	191.800, 0.604	191.800, 0.616	191.800, 3.021	191.800, 2.687	191.800, 3.238	191.800, 2.819	191.800, 3.246
961	192.000, 0.486	192.000, 0.472	192.000, 0.519	192.000, 1.651	192.000, 1.583	192.000, 1.539	192.000, 0.610	192.000, 0.604	192.000, 0.616	192.000, 3.020	192.000, 2.687	192.000, 3.238	192.000, 2.818	192.000, 3.246
962	192.200, 0.486	192.200, 0.472	192.200, 0.519	192.200, 1.644	192.200, 1.577	192.200, 1.532	192.200, 0.609	192.200, 0.604	192.200, 0.616	192.200, 3.019	192.200, 2.686	192.200, 3.238	192.200, 2.818	192.200, 3.245
963	192.400, 0.486	192.400, 0.472	192.400, 0.519	192.400, 1.638	192.400, 1.571	192.400, 1.526	192.400, 0.609	192.400, 0.604	192.400, 0.616	192.400, 3.019	192.400, 2.686	192.400, 3.237	192.400, 2.817	192.400, 3.245
964	192.600, 0.486	192.600, 0.472	192.600, 0.518	192.600, 1.632	192.600, 1.565	192.600, 1.520	192.600, 0.609	192.600, 0.604	192.600, 0.616	192.600, 3.018	192.600, 2.685	192.600, 3.237	192.600, 2.817	192.600, 3.245
965	192.800, 0.486	192.800, 0.472	192.800, 0.518	192.800, 1.626	192.800, 1.559	192.800, 1.513	192.800, 0.609	192.800, 0.604	192.800, 0.616	192.800, 3.018	192.800, 2.685	192.800, 3.237	192.800, 2.817	192.800, 3.244
966	193.000, 0.486	193.000, 0.472	193.000, 0.518	193.000, 1.620	193.000, 1.553	193.000, 1.507	193.000, 0.610	193.000, 0.604	193.000, 0.615	193.000, 3.018	193.000, 2.684	193.000, 3.236	193.000, 2.816	193.000, 3.244
967	193.200, 0.486	193.200, 0.471	193.200, 0.518	193.200, 1.613	193.200, 1.548	193.200, 1.501	193.200, 0.610	193.200, 0.604	193.200, 0.615	193.200, 3.017	193.200, 2.683	193.200, 3.236	193.200, 2.816	193.200, 3.244
968	193.400, 0.486	193.400, 0.471	193.400, 0.518	193.400, 1.607	193.400, 1.542	193.400, 1.495	193.400, 0.610	193.400, 0.604	193.400, 0.615	193.400, 3.017	193.400, 2.682	193.400, 3.236	193.400, 2.815	193.400, 3.243
969	193.600, 0.486	193.600, 0.471	193.600, 0.517	193.600, 1.601	193.600, 1.536	193.600, 1.489	193.600, 0.610	193.600, 0.604	193.600, 0.615	193.600, 3.016	193.600, 2.681	193.600, 3.236	193.600, 2.814	193.600, 3.243
970	193.800, 0.486	193.800, 0.470	193.800, 0.517	193.800, 1.594	193.800, 1.531	193.800, 1.483	193.800, 0.610	193.800, 0.604	193.800, 0.615	193.800, 3.015	193.800, 2.681	193.800, 3.235	193.800, 2.814	193.800, 3.243
971	194.000, 0.486	194.000, 0.470	194.000, 0.517	194.000, 1.588	194.000, 1.525	194.000, 1.477	194.000, 0.609	194.000, 0.605	194.000, 0.615	194.000, 3.015	194.000, 2.680	194.000, 3.235	194.000, 2.814	194.000, 3.243
972	194.200, 0.485	194.200, 0.470	194.200, 0.516	194.200, 1.582	194.200, 1.519	194.200, 1.471	194.200, 0.609	194.200, 0.605	194.200, 0.615	194.200, 3.014	194.200, 2.680	194.200, 3.234	194.200, 2.813	194.200, 3.243
973	194.400, 0.485	194.400, 0.470	194.400, 0.516	194.400, 1.576	194.400, 1.513	194.400, 1.465	194.400, 0.609	194.400, 0.605	194.400, 0.615	194.400, 3.013	194.400, 2.679	194.400, 3.233	194.400, 2.813	194.400, 3.242
974	194.600, 0.485	194.600, 0.470	194.600, 0.516	194.600, 1.570	194.600, 1.508	194.600, 1.460	194.600, 0.609	194.600, 0.605	194.600, 0.615	194.600, 3.013	194.600, 2.679	194.600, 3.233	194.600, 2.813	194.600, 3.242
975	194.800, 0.485	194.800, 0.470	194.800, 0.516	194.800, 1.564	194.800, 1.502	194.800, 1.454	194.800, 0.609	194.800, 0.605	194.800, 0.615	194.800, 3.012	194.800, 2.678	194.800, 3.232	194.800, 2.812	194.800, 3.242
976	195.000, 0.484	195.000, 0.470	195.000, 0.516	195.000, 1.558	195.000, 1.496	195.000, 1.448	195.000, 0.609	195.000, 0.604	195.000, 0.615	195.000, 3.012	195.000, 2.678	195.000, 3.232	195.000, 2.812	195.000, 3.242
977	195.200, 0.484	195.200, 0.470	195.200, 0.516	195.200, 1.552	195.200, 1.491	195.200, 1.442	195.200, 0.609	195.200, 0.604	195.200, 0.615	195.200, 3.011	195.200, 2.677	195.200, 3.231	195.200, 2.812	195.200, 3.241
978	195.400, 0.484	195.400, 0.470	195.400, 0.516	195.400, 1.546	195.400, 1.485	195.400, 1.437	195.400, 0.609	195.400, 0.604	195.400, 0.615	195.400, 3.011	195.400, 2.677	195.400, 3.231	195.400, 2.812	195.400, 3.241
979	195.600, 0.484	195.600, 0.469	195.600, 0.516	195.600, 1.541	195.600, 1.480	195.600, 1.431	195.600, 0.609	195.600, 0.604	195.600, 0.614	195.600, 3.011	195.600, 2.677	195.600, 3.230	195.600, 2.811	195.600, 3.240
980	195.800, 0.484	195.800, 0.469	195.800, 0.516	195.800, 1.535	195.800, 1.475	195.800, 1.425	195.800, 0.609	195.800, 0.603	195.800, 0.614	195.800, 3.010	195.800, 2.677	195.800, 3.230	195.800, 2.811	195.800, 3.239
981	196.000, 0.483	196.000, 0.469	196.000, 0.516	196.000, 1.529	196.000, 1.469	196.000, 1.419	196.000, 0.609	196.000, 0.603	196.000, 0.614	196.000, 3.010	196.000, 2.677	196.000, 3.230	196.000, 2.811	196.000, 3.239
982	196.200, 0.483	196.200, 0.469	196.200, 0.516	196.200, 1.523	196.200, 1.464	196.200, 1.413	196.200, 0.608	196.200, 0.602	196.200, 0.614	196.200, 3.010	196.200, 2.677	196.200, 3.230	196.200, 2.810	196.200, 3.239
983	196.400, 0.483	196.400, 0.468	196.400, 0.516	196.400, 1.517	196.400, 1.459	196.400, 1.407	196.400, 0.608	196.400, 0.602	196.400, 0.614	196.400, 3.010	196.400, 2.676	196.400, 3.230	196.400, 2.810	196.400, 3.238
984	196.600, 0.483	196.600, 0.468	196.600, 0.516	196.600, 1.511	196.600, 1.453	196.600, 1.401	196.600, 0.608	196.600, 0.602	196.600, 0.614	196.600, 3.009	196.600, 2.676	196.600, 3.230	196.600, 2.810	196.600, 3.238
985	196.800, 0.482	196.800, 0.468	196.800, 0.516	196.800, 1.506	196.800, 1.448	196.800, 1.395	196.800, 0.608	196.800, 0.601	196.800, 0.613	196.800, 3.009	196.800, 2.675	196.800, 3.230	196.800, 2.810	196.800, 3.238
986	197.000, 0.482	197.000, 0.468	197.000, 0.516	197.000, 1.500	197.000, 1.443	197.000, 1.390	197.000, 0.608	197.000, 0.601	197.000, 0.613	197.000, 3.009	197.000, 2.675	197.000, 3.230	197.000, 2.809	197.000, 3.238
987	197.200, 0.482	197.200, 0.468	197.200, 0.516	197.200, 1.494	197.200, 1.437	197.200, 1.384	197.200, 0.608	197.200, 0.601	197.200, 0.613	197.200, 3.008	197.200, 2.674	197.200, 3.230	197.200, 2.809	197.200, 3.238
988	197.400, 0.482	197.400, 0.468	197.400, 0.516	197.400, 1.489	197.400, 1.432	197.400, 1.378	197.400, 0.607	197.400, 0.601	197.400, 0.613	197.400, 3.008	197.400, 2.674	197.400, 3.230	197.400, 2.809	197.400, 3.237
989	197.600, 0.482	197.600, 0.468	197.600, 0.515	197.600, 1.483	197.600, 1.427	197.600, 1.373	197.600, 0.607	197.600, 0.601	197.600, 0.613	197.600, 3.007	197.600, 2.673	197.600, 3.230	197.600, 2.809	197.600, 3.237
990	197.800, 0.482	197.800, 0.468	197.800, 0.515	197.800, 1.478	197.800, 1.422	197.800, 1.368	197.800, 0.607	197.800, 0.600	197.800, 0.613	197.800, 3.006	197.800, 2.673	197.800, 3.229	197.800, 2.808	197.800, 3.237
991	198.000, 0.482	198.000, 0.467	198.000, 0.515	198.000, 1.472	198.000, 1.417	198.000, 1.363	198.000, 0.607	198.000, 0.600	198.000, 0.613	198.000, 3.005	198.000, 2.673	198.000, 3.229	198.000, 2.808	198.000, 3.236
992	198.200, 0.482	198.200, 0.467	198.200, 0.514	198.200, 1.467	198.200, 1.412	198.200, 1.358	198.200, 0.606	198.200, 0.600	198.200, 0.613	198.200, 3.004	198.200, 2.673	198.200, 3.229	198.200, 2.808	198.200, 3.236
993	198.400, 0.481	198.400, 0.467	198.400, 0.514	198.400, 1.462	198.400, 1.407	198.400, 1.353	198.400, 0.606	198.400, 0.600	198.400, 0.613	198.400, 3.004	198.400, 2.672	198.400, 3.229	198.400, 2.808	198.400, 3.236
994	198.600, 0.482	198.600, 0.467	198.600, 0.514	198.600, 1.456	198.600, 1.402	198.600, 1.349	198.600, 0.606	198.600, 0.600	198.600, 0.613	198.600, 3.003	198.600, 2.672	198.600, 3.228	198.600, 2.808	198.600, 3.235
995	198.800, 0.482	198.800, 0.468	198.800, 0.513	198.800, 1.451	198.800, 1.397	198.800, 1.344	198.800, 0.606	198.800, 0.600	198.800, 0.613	198.800, 3.003	198.800, 2.671	198.800, 3.228	198.800, 2.808	198.800, 3.235
996	199.000, 0.482	199.000, 0.468	199.000, 0.513	199.000, 1.446	199.000, 1.392	199.000, 1.339	199.000, 0.606	199.000, 0.600	199.000, 0.613	199.000, 3.002	199.000, 2.671	199.000, 3.227	199.000, 2.808	199.000, 3.234
997	199.200, 0.482	199.200, 0.467	199.200, 0.513	199.200, 1.441	199.200, 1.388	199.200, 1.334	199.200, 0.606	199.200, 0.600	199.200, 0.613	199.200, 3.002	199.200, 2.670	199.200, 3.227	199.200, 2.807	199.200, 3.234
998	199.400, 0.482	199.400, 0.467	199.400, 0.513	199.400, 1.436	199.400, 1.383	199.400, 1.329	199.400, 0.606	199.400, 0.600	199.400, 0.613	199.400, 3.001	199.400, 2.670	199.400, 3.226	199.400, 2.807	199.400, 3.234
999	199.600, 0.482	199.600, 0.467	199.600, 0.513	199.600, 1.431	199.600, 1.378	199.600, 1.324	199.600, 0.606	199.600, 0.600	199.600, 0.613	199.600, 3.001	199.600, 2.670	199.600, 3.226	199.600, 2.807	199.600, 3.234
1000	199.800, 0.482	199.800, 0.467	199.800, 0.513	199.800, 1.426	199.800, 1.374	199.800, 1.319	199.800, 0.606	199.800, 0.600	199.800, 0.612	199.800, 3.000	199.800, 2.669	199.800, 3.225	199.800, 2.806	199.800, 3.233
1001	200.000, 0.482	200.000, 0.467	200.000, 0.513	200.000, 1.421	200.000, 1.369	200.000, 1.314	200.000, 0.606	200.000, 0.600	200.000, 0.612	200.000, 3.000	200.000, 2.669	200.000, 3.225	200.000, 2.806	200.000, 3.233
1002	200.200, 0.482	200.200, 0.466	200.200, 0.513	200.200, 1.416	200.200, 1.364	200.200, 1.309	200.200, 0.606	200.200, 0.600	200.200, 0.612	200.200, 3.000	200.200, 2.668	200.200, 3.225	200.200, 2.805	200.200, 3.233
1003	200.400, 0.482	200.400, 0.466	200.400, 0.513	200.400, 1.410	200.400, 1.359	200.400, 1.304	200.400, 0.606	200.400, 0.600	200.400, 0.611	200.400, 2.999	200.400, 2.667	200.400, 3.224	200.400, 2.805	200.400, 3.232
1004	200.600, 0.482	200.600, 0.466	200.600, 0.513	200.600, 1.405	200.600, 1.354	200.600, 1.299	200.600, 0.606	200.600, 0.600	200.600, 0.611	200.600, 2.999	200.600, 2.667	200.600, 3.224	200.600, 2.804	200.600, 3.232
1005	200.800, 0.481	200.800, 0.466	200.800, 0.513	200.800, 1.400	200.800, 1.350	200.800, 1.294	200.800, 0.605	200.800, 0.600	200.800, 0.611	200.800, 2.999	200.800, 2.666	200.800, 3.223	200.800, 2.804	200.800, 3.231
1006	201.000, 0.481	201.000, 0.466	201.000, 0.513	201.000, 1.395	201.000, 1.345	201.000, 1.289	201.000, 0.605	201.000, 0.600	201.000, 0.611	201.000, 2.999	201.000, 2.666	201.000, 3.223	201.000, 2.803	201.000, 3.231
1007	201.200, 0.481	201.200, 0.466	201.200, 0.513	201.200, 1.391	201.200, 1.340	201.200, 1.285	201.200, 0.605	201.200, 0.600	201.200, 0.611	201.200, 2.998	201.200, 2.665	201.200, 3.223	201.200, 2.803	201.200, 3.230
1008	201.400, 0.481	201.400, 0.466	201.400, 0.513	201.400, 1.386	201.400, 1.335	201.400, 1.280	201.400, 0.605	201.400, 0.600	201.400, 0.611	201.400, 2.998	201.400, 2.665	201.400, 3.222	201.400, 2.802	201.400, 3.230
1009	201.600, 0.481	201.600, 0.466	201.600, 0.513	201.600, 1.381	201.600, 1.331	201.600, 1.276	201.600, 0.605	201.600, 0.600	201.600, 0.611	201.600, 2.997	201.600, 2.664	201.600, 3.222	201.600, 2.802	201.600, 3.229
1010	201.800, 0.481	201.800, 0.466	201.800, 0.513	201.800, 1.376	201.800, 1.326	201.800, 1.271	201.800, 0.605	201.800, 0.600	201.800, 0.611	201.800, 2.997	201.800, 2.664	201.800, 3.222	201.800, 2.802	201.800, 3.229
1011	202.000, 0.480	202.000, 0.466	202.000, 0.512	202.000, 1.372	202.000, 1.322	202.000, 1.267	202.000, 0.605	202.000, 0.600	202.000, 0.611	202.000, 2.997	202.000, 2.664	202.000, 3.222	202.000, 2.802	202.000, 3.229
1012	202.200, 0.480	202.200, 0.466	202.200, 0.512	202.200, 1.367	202.200, 1.317	202.200, 1.262	202.200, 0.605	202.200, 0.600	202.200, 0.610	202.200, 2.996	202.200, 2.663	202.200, 3.221	202.200, 2.801	202.200, 3.228
1013	202.400, 0.480	202.400, 0.466	202.400, 0.512	202.400, 1.362	202.400, 1.313	202.400, 1.258	202.400, 0.605	202.400, 0.600	202.400, 0.610	202.400, 2.996	202.400, 2.663	202.400, 3.221	202.400, 2.801	202.400, 3.228
1014	202.600, 0.480	202.600, 0.466	202.600, 0.512	202.600, 1.357	202.600, 1.309	202.600, 1.254	202.600, 0.605	202.600, 0.600	202.600, 0.610	202.600, 2.996	202.600, 2.663	202.600, 3.220	202.600, 2.801	202.600, 3.228
1015	202.800, 0.479	202.800, 0.466	202.800, 0.512	202.800, 1.352	202.800, 1.304	202.800, 1.250	202.800, 0.605	202.800, 0.600	202.800, 0.610	202.800, 2.996	202.800, 2.662	202.800, 3.220	202.800, 2.800	202.800, 3.228
1016	203.000, 0.479	203.000, 0.466	203.000, 0.511	203.000, 1.347	203.000, 1.300	203.000, 1.245	203.000, 0.605	203.000, 0.600	203.000, 0.610	203.000, 2.995	203.000, 2.662	203.000, 3.219	203.000, 2.800	203.000, 3.227
1017	203.200, 0.479	203.200, 0.466	203.200, 0.511	203.200, 1.342	203.200, 1.296	203.200, 1.241	203.200, 0.605	203.200, 0.599	203.200, 0.610	203.200, 2.995	203.200, 2.662	203.200, 3.219	203.200, 2.800	203.200, 3.227
1018	203.400, 0.479	203.400, 0.465	203.400, 0.511	203.400, 1.338	203.400, 1.292	203.400, 1.237	203.400, 0.605	203.400, 0.599	203.400, 0.610	203.400, 2.994	203.400, 2.661	203.400, 3.219	203.400, 2.800	203.400, 3.227
1019	203.600, 0.478	203.600, 0.465	203.600, 0.511	203.600, 1.333	203.600, 1.288	203.600, 1.232	203.600, 0.604	203.600, 0.599	203.600, 0.609	203.600, 2.994	203.600, 2.661	203.600, 3.218	203.600, 2.800	203.600, 3.227
1020	203.800, 0.478	203.800, 0.465	203.800, 0.511	203.800, 1.328	203.800, 1.284	203.800, 1.228	203.800, 0.604	203.800, 0.599	203.800, 0.609	203.800, 2.993	203.800, 2.661	203.800, 3.218	203.800, 2.799	203.800, 3.227
1021	204.000, 0.478	204.000, 0.465	204.000, 0.511	204.000, 1.323	204.000, 1.279	204.000, 1.223	204.000, 0.604	204.000, 0.598	204.000, 0.609	204.000, 2.993	204.000, 2.660	204.000, 3.218	204.000, 2.799	204.000, 3.227
1022	204.200, 0.478	204.200, 0.464	204.200, 0.511	204.200, 1.318	204.200, 1.275	204.200, 1.219	204.200, 0.604	204.200, 0.598	204.200, 0.608	204.200, 2.993	204.200, 2.660	204.200, 3.218	204.200, 2.799	204.200, 3.226
1023	204.400, 0.478	204.400, 0.464	204.400, 0.511	204.400, 1.314	204.400, 1.271	204.400, 1.215	204.400, 0.603	204.400, 0.598	204.400, 0.608	204.400, 2.992	204.400, 2.660	204.400, 3.218	204.400, 2.798	204.400, 3.226
1024	204.600, 0.478	204.600, 0.464	204.600, 0.511	204.600, 1.309	204.600, 1.266	204.600, 1.210	204.600, 0.603	204.600, 0.598	204.600, 0.608	204.600, 2.992	204.600, 2.659	204.600, 3.218	204.600, 2.798	204.600, 3.226
1025	204.800, 0.478	204.800, 0.464	204.800, 0.511	204.800, 1.305	204.800, 1.262	204.800, 1.206	204.800, 0.603	204.800, 0.598	204.800, 0.608	204.800, 2.992	204.800, 2.659	204.800, 3.218	204.800, 2.798	204.800, 3.225
1026	205.000, 0.478	205.000, 0.464	205.000, 0.511	205.000, 1.300	205.000, 1.257	205.000, 1.202	205.000, 0.602	205.000, 0.598	205.000, 0.608	205.000, 2.991	205.000, 2.658	205.000, 3.218	205.000, 2.797	205.000, 3.225
1027	205.200, 0.478	205.200, 0.464	205.200, 0.511	205.200, 1.296	205.200, 1.253	205.200, 1.197	205.200, 0.602	205.200, 0.598	205.200, 0.608	205.200, 2.991	205.200, 2.658	205.200, 3.218	205.200, 2.797	205.200, 3.224
1028	205.400, 0.478	205.400, 0.464	205.400, 0.510	205.400, 1.292	205.400, 1.249	205.400, 1.193	205.400, 0.603	205.400, 0.598	205.400, 0.608	205.400, 2.990	205.400, 2.657	205.400, 3.217	205.400, 2.797	205.400, 3.224
1029	205.600, 0.478	205.600, 0.464	205.600, 0.510	205.600, 1.288	205.600, 1.245	205.600, 1.189	205.600, 0.603	205.600, 0.598	205.600, 0.608	205.600, 2.990	205.600, 2.657	205.600, 3.217	205.600, 2.796	205.600, 3.224
1030	205.800, 0.478	205.800, 0.464	205.800, 0.510	205.800, 1.284	205.800, 1.241	205.800, 1.185	205.800, 0.603	205.800, 0.598	205.800, 0.608	205.800, 2.989	205.800, 2.656	205.800, 3.217	205.800, 2.796	205.800, 3.223
1031	206.000, 0.478	206.000, 0.464	206.000, 0.509	206.000, 1.279	206.000, 1.237	206.000, 1.181	206.000, 0.603	206.000, 0.597	206.000, 0.608	206.000, 2.989	206.000, 2.656	206.000, 3.216	206.000, 2.796	206.000, 3.223
1032	206.200, 0.478	206.200, 0.464	206.200, 0.509	206.200, 1.275	206.200, 1.233	206.200, 1.177	206.200, 0.603	206.200, 0.597	206.200, 0.608	206.200, 2.988	206.200, 2.655	206.200, 3.215	206.200, 2.796	206.200, 3.223
1033	206.400, 0.478	206.400, 0.464	206.400, 0.509	206.400, 1.271	206.400, 1.229	206.400, 1.173	206.400, 0.603	206.400, 0.597	206.400, 0.608	206.400, 2.988	206.400, 2.655	206.400, 3.215	206.400, 2.795	206.400, 3.223
1034	206.600, 0.477	206.600, 0.463	206.600, 0.509	206.600, 1.267	206.600, 1.225	206.600, 1.169	206.600, 0.603	206.600, 0.597	206.600, 0.608	206.600, 2.987	206.600, 2.655	206.600, 3.215	206.600, 2.795	206.600, 3.222
1035	206.800, 0.477	206.800, 0.463	206.800, 0.509	206.800, 1.263	206.800, 1.221	206.800, 1.166	206.800, 0.603	206.800, 0.597	206.800, 0.608	206.800, 2.987	206.800, 2.654	206.800, 3.214	206.800, 2.795	206.800, 3.222
1036	207.000, 0.477	207.000, 0.463	207.000, 0.509	207.000, 1.260	207.000, 1.217	207.000, 1.162	207.000, 0.603	207.000, 0.596	207.000, 0.608	207.000, 2.987	207.000, 2.654	207.000, 3.214	207.000, 2.795	207.000, 3.222
1037	207.200, 0.476	207.200, 0.463	207.200, 0.509	207.200, 1.256	207.200, 1.213	207.200, 1.159	207.200, 0.603	207.200, 0.596	207.200, 0.608	207.200, 2.986	207.200, 2.654	207.200, 3.214	207.200, 2.795	207.200, 3.222
1038	207.400, 0.476	207.400, 0.463	207.400, 0.509	207.400, 1.252	207.400, 1.209	207.400, 1.155	207.400, 0.603	207.400, 0.596	207.400, 0.608	207.400, 2.986	207.400, 2.653	207.400, 3.214	207.400, 2.795	207.400, 3.222
1039	207.600, 0.476	207.600, 0.463	207.600, 0.509	207.600, 1.248	207.600, 1.205	207.600, 1.152	207.600, 0.603	207.600, 0.596	207.600, 0.607	207.600, 2.986	207.600, 2.653	207.600, 3.214	207.600, 2.794	207.600, 3.222
1040	207.800, 0.475	207.800, 0.463	207.800, 0.509	207.800, 1.244	207.800, 1.202	207.800, 1.148	207.800, 0.603	207.800, 0.596	207.800, 0.607	207.800, 2.985	207.800, 2.653	207.800, 3.214	207.800, 2.794	207.800, 3.222
1041	208.000, 0.475	208.000, 0.463	208.000, 0.509	208.000, 1.240	208.000, 1.198	208.000, 1.145	208.000, 0.603	208.000, 0.596	208.000, 0.607	208.000, 2.985	208.000, 2.653	208.000, 3.214	208.000, 2.794	208.000, 3.222
1042	208.200, 0.475	208.200, 0.463	208.200, 0.509	208.200, 1.237	208.200, 1.194	208.200, 1.142	208.200, 0.602	208.200, 0.597	208.200, 0.607	208.200, 2.985	208.200, 2.652	208.200, 3.214	208.200, 2.793	208.200, 3.221
1043	208.400, 0.475	208.400, 0.462	208.400, 0.509	208.400, 1.233	208.400, 1.190	208.400, 1.138	208.400, 0.602	208.400, 0.597	208.400, 0.607	208.400, 2.985	208.400, 2.652	208.400, 3.214	208.400, 2.793	208.400, 3.221
1044	208.600, 0.475	208.600, 0.462	208.600, 0.509	208.600, 1.229	208.600, 1.187	208.600, 1.135	208.600, 0.602	208.600, 0.597	208.600, 0.606	208.600, 2.984	208.600, 2.652	208.600, 3.214	208.600, 2.793	208.600, 3.220
1045	208.800, 0.475	208.800, 0.462	208.800, 0.509	208.800, 1.225	208.800, 1.183	208.800, 1.131	208.800, 0.602	208.800, 0.597	208.800, 0.606	208.800, 2.984	208.800, 2.652	208.800, 3.213	208.800, 2.792	208.800, 3.219
1046	209.000, 0.475	209.000, 0.462	209.000, 0.509	209.000, 1.222	209.000, 1.179	209.000, 1.128	209.000, 0.602	209.000, 0.598	209.000, 0.606	209.000, 2.984	209.000, 2.651	209.000, 3.213	209.000, 2.792	209.000, 3.219
1047	209.200, 0.475	209.200, 0.462	209.200, 0.509	209.200, 1.218	209.200, 1.176	209.200, 1.124	209.200, 0.601	209.200, 0.598	209.200, 0.606	209.200, 2.984	209.200, 2.651	209.200, 3.213	209.200, 2.792	209.200, 3.218
1048	209.400, 0.475	209.400, 0.462	209.400, 0.508	209.400, 1.214	209.400, 1.172	209.400, 1.120	209.400, 0.601	209.400, 0.598	209.400, 0.606	209.400, 2.983	209.400, 2.650	209.400, 3.212	209.400, 2.791	209.400, 3.217
1049	209.600, 0.475	209.600, 0.462	209.600, 0.508	209.600, 1.210	209.600, 1.169	209.600, 1.117	209.600, 0.601	209.600, 0.598	209.600, 0.606	209.600, 2.983	209.600, 2.650	209.600, 3.212	209.600, 2.791	209.600, 3.217
1050	209.800, 0.475	209.800, 0.462	209.800, 0.508	209.800, 1.206	209.800, 1.166	209.800, 1.113	209.800, 0.601	209.800, 0.598	209.800, 0.606	209.800, 2.982	209.800, 2.650	209.800, 3.211	209.800, 2.791	209.800, 3.216
1051	210.000, 0.476	210.000, 0.462	210.000, 0.508	210.000, 1.202	210.000, 1.163	210.000, 1.109	210.000, 0.601	210.000, 0.597	210.000, 0.606	210.000, 2.982	210.000, 2.649	210.000, 3.211	210.000, 2.791	210.000, 3.216
1052	210.200, 0.476	210.200, 0.462	210.200, 0.508	210.200, 1.199	210.200, 1.159	210.200, 1.106	210.200, 0.601	210.200, 0.597	210.200, 0.606	210.200, 2.981	210.200, 2.649	210.200, 3.210	210.200, 2.791	210.200, 3.215
1053	210.400, 0.476	210.400, 0.462	210.400, 0.508	210.400, 1.195	210.400, 1.156	210.400, 1.102	210.400, 0.601	210.400, 0.596	210.400, 0.606	210.400, 2.981	210.400, 2.648	210.400, 3.210	210.400, 2.790	210.400, 3.215
1054	210.600, 0.476	210.600, 0.462	210.600, 0.508	210.600, 1.191	210.600, 1.153	210.600, 1.099	210.600, 0.601	210.600, 0.596	210.600, 0.606	210.600, 2.980	210.600, 2.648	210.600, 3.209	210.600, 2.790	210.600, 3.215
1055	210.800, 0.476	210.800, 0.462	210.800, 0.508	210.800, 1.187	210.800, 1.149	210.800, 1.095	210.800, 0.601	210.800, 0.595	210.800, 0.606	210.800, 2.980	210.800, 2.647	210.800, 3.208	210.800, 2.790	210.800, 3.215
1056	211.000, 0.476	211.000, 0.462	211.000, 0.508	211.000, 1.183	211.000, 1.145	211.000, 1.092	211.000, 0.601	211.000, 0.595	211.000, 0.606	211.000, 2.979	211.000, 2.647	211.000, 3.208	211.000, 2.790	211.000, 3.215
1057	211.200, 0.476	211.200, 0.462	211.200, 0.508	211.200, 1.179	211.200, 1.142	211.200, 1.089	211.200, 0.601	211.200, 0.595	211.200, 0.606	211.200, 2.979	211.200, 2.647	211.200, 3.207	211.200, 2.789	211.200, 3.215
1058	211.400, 0.476	211.400, 0.462	211.400, 0.507	211.400, 1.176	211.400, 1.139	211.400, 1.086	211.400, 0.601	211.400, 0.595	211.400, 0.605	211.400, 2.979	211.400, 2.646	211.400, 3.207	211.400, 2.789	211.400, 3.215
1059	211.600, 0.476	211.600, 0.462	211.600, 0.507	211.600, 1.172	211.600, 1.136	211.600, 1.082	211.600, 0.601	211.600, 0.595	211.600, 0.605	211.600, 2.978	211.600, 2.646	211.600, 3.207	211.600, 2.788	211.600, 3.215
1060	211.800, 0.476	211.800, 0.462	211.800, 0.507	211.800, 1.169	211.800, 1.132	211.800, 1.079	211.800, 0.601	211.800, 0.595	211.800, 0.605	211.800, 2.978	211.800, 2.645	211.800, 3.207	211.800, 2.788	211.800, 3.215
1061	212.000, 0.476	212.000, 0.461	212.000, 0.507	212.000, 1.166	212.000, 1.129	212.000, 1.076	212.000, 0.601	212.000, 0.595	212.000, 0.604	212.000, 2.978	212.000, 2.645	212.000, 3.206	212.000, 2.787	212.000, 3.214
1062	212.200, 0.476	212.200, 0.461	212.200, 0.507	212.200, 1.162	212.200, 1.126	212.200, 1.073	212.200, 0.601	212.200, 0.595	212.200, 0.604	212.200, 2.977	212.200, 2.644	212.200, 3.206	212.200, 2.787	212.200, 3.214
1063	212.400, 0.475	212.400, 0.461	212.400, 0.507	212.400, 1.159	212.400, 1.123	212.400, 1.070	212.400, 0.601	212.400, 0.595	212.400, 0.604	212.400, 2.977	212.400, 2.644	212.400, 3.206	212.400, 2.786	212.400, 3.214
1064	212.600, 0.475	212.600, 0.461	212.600, 0.507	212.600, 1.156	212.600, 1.120	212.600, 1.067	212.600, 0.601	212.600, 0.595	212.600, 0.603	212.600, 2.977	212.600, 2.644	212.600, 3.206	212.600, 2.786	212.600, 3.214
1065	212.800, 0.475	212.800, 0.461	212.800, 0.507	212.800, 1.152	212.800, 1.117	212.800, 1.064	212.800, 0.600	212.800, 0.595	212.800, 0.603	212.800, 2.977	212.800, 2.644	212.800, 3.206	212.800, 2.785	212.800, 3.214
1066	213.000, 0.475	213.000, 0.461	213.000, 0.507	213.000, 1.149	213.000, 1.114	213.000, 1.062	213.000, 0.600	213.000, 0.595	213.000, 0.603	213.000, 2.976	213.000, 2.643	213.000, 3.206	213.000, 2.785	213.000, 3.213
1067	213.200, 0.475	213.200, 0.461	213.200, 0.506	213.200, 1.146	213.200, 1.110	213.200, 1.059	213.200, 0.600	213.200, 0.595	213.200, 0.603	213.200, 2.976	213.200, 2.643	213.200, 3.205	213.200, 2.785	213.200, 3.213
1068	213.400, 0.474	213.400, 0.461	213.400, 0.506	213.400, 1.143	213.400, 1.107	213.400, 1.056	213.400, 0.600	213.400, 0.595	213.400, 0.603	213.400, 2.975	213.400, 2.643	213.400, 3.205	213.400, 2.785	213.400, 3.212
1069	213.600, 0.474	213.600, 0.460	213.600, 0.506	213.600, 1.140	213.600, 1.104	213.600, 1.053	213.600, 0.600	213.600, 0.595	213.600, 0.603	213.600, 2.975	213.600, 2.643	213.600, 3.205	213.600, 2.785	213.600, 3.212
1070	213.800, 0.474	213.800, 0.460	213.800, 0.506	213.800, 1.137	213.800, 1.101	213.800, 1.050	213.800, 0.600	213.800, 0.595	213.800, 0.603	213.800, 2.974	213.800, 2.642	213.800, 3.204	213.800, 2.785	213.800, 3.211
1071	214.000, 0.474	214.000, 0.460	214.000, 0.506	214.000, 1.133	214.000, 1.097	214.000, 1.047	214.000, 0.600	214.000, 0.595	214.000, 0.603	214.000, 2.974	214.000, 2.642	214.000, 3.204	214.000, 2.785	214.000, 3.211
1072	214.200, 0.474	214.200, 0.460	214.200, 0.506	214.200, 1.130	214.200, 1.094	214.200, 1.044	214.200, 0.600	214.200, 0.595	214.200, 0.603	214.200, 2.974	214.200, 2.642	214.200, 3.203	214.200, 2.785	214.200, 3.210
1073	214.400, 0.474	214.400, 0.460	214.400, 0.506	214.400, 1.127	214.400, 1.091	214.400, 1.041	214.400, 0.600	214.400, 0.595	214.400, 0.603	214.400, 2.973	214.400, 2.641	214.400, 3.203	214.400, 2.784	214.400, 3.210
1074	214.600, 0.474	214.600, 0.460	214.600, 0.505	214.600, 1.124	214.600, 1.088	214.600, 1.038	214.600, 0.600	214.600, 0.594	214.600, 0.603	214.600, 2.973	214.600, 2.641	214.600, 3.202	214.600, 2.784	214.600, 3.210
1075	214.800, 0.473	214.800, 0.460	214.800, 0.505	214.800, 1.121	214.800, 1.085	214.800, 1.035	214.800, 0.600	214.800, 0.594	214.800, 0.603	214.800, 2.972	214.800, 2.640	214.800, 3.202	214.800, 2.784	214.800, 3.210
1076	215.000, 0.473	215.000, 0.460	215.000, 0.505	215.000, 1.118	215.000, 1.082	215.000, 1.032	215.000, 0.600	215.000, 0.594	215.000, 0.603	215.000, 2.972	215.000, 2.640	215.000, 3.202	215.000, 2.784	215.000, 3.210
1077	215.200, 0.473	215.200, 0.459	215.200, 0.505	215.200, 1.115	215.200, 1.079	215.200, 1.029	215.200, 0.600	215.200, 0.594	215.200, 0.603	215.200, 2.971	215.200, 2.639	215.200, 3.202	215.200, 2.784	215.200, 3.210
1078	215.400, 0.473	215.400, 0.459	215.400, 0.505	215.400, 1.111	215.400, 1.076	215.400, 1.026	215.400, 0.600	215.400, 0.593	215.400, 0.603	215.400, 2.971	215.400, 2.639	215.400, 3.202	215.400, 2.783	215.400, 3.210
1079	215.600, 0.472	215.600, 0.459	215.600, 0.505	215.600, 1.108	215.600, 1.073	215.600, 1.023	215.600, 0.600	215.600, 0.593	215.600, 0.603	215.600, 2.971	215.600, 2.638	215.600, 3.202	215.600, 2.783	215.600, 3.210
1080	215.800, 0.472	215.800, 0.459	215.800, 0.505	215.800, 1.105	215.800, 1.070	215.800, 1.021	215.800, 0.600	215.800, 0.593	215.800, 0.603	215.800, 2.970	215.800, 2.638	215.800, 3.201	215.800, 2.783	215.800, 3.209
1081	216.000, 0.472	216.000, 0.459	216.000, 0.505	216.000, 1.102	216.000, 1.067	216.000, 1.018	216.000, 0.600	216.000, 0.593	216.000, 0.603	216.000, 2.970	216.000, 2.637	216.000, 3.201	216.000, 2.783	216.000, 3.209
1082	216.200, 0.472	216.200, 0.459	216.200, 0.505	216.200, 1.099	216.200, 1.064	216.200, 1.016	216.200, 0.600	216.200, 0.593	216.200, 0.603	216.200, 2.970	216.200, 2.637	216.200, 3.201	216.200, 2.782	216.200, 3.209
1083	216.400, 0.472	216.400, 0.459	216.400, 0.505	216.400, 1.096	216.400, 1.061	216.400, 1.013	216.400, 0.600	216.400, 0.592	216.400, 0.603	216.400, 2.969	216.400, 2.636	216.400, 3.201	216.400, 2.782	216.400, 3.209
1084	216.600, 0.472	216.600, 0.459	216.600, 0.505	216.600, 1.093	216.600, 1.058	216.600, 1.011	216.600, 0.600	216.600, 0.592	216.600, 0.603	216.600, 2.969	216.600, 2.636	216.600, 3.201	216.600, 2.782	216.600, 3.209
1085	216.800, 0.472	216.800, 0.458	216.800, 0.505	216.800, 1.090	216.800, 1.056	216.800, 1.008	216.800, 0.599	216.800, 0.592	216.800, 0.603	216.800, 2.969	216.800, 2.636	216.800, 3.201	216.800, 2.781	216.800, 3.208
1086	217.000, 0.473	217.000, 0.458	217.000, 0.505	217.000, 1.087	217.000, 1.053	217.000, 1.006	217.000, 0.599	217.000, 0.592	217.000, 0.603	217.000, 2.969	217.000, 2.635	217.000, 3.201	217.000, 2.781	217.000, 3.208
1087	217.200, 0.473	217.200, 0.458	217.200, 0.505	217.200, 1.084	217.200, 1.050	217.200, 1.003	217.200, 0.599	217.200, 0.593	217.200, 0.603	217.200, 2.968	217.200, 2.635	217.200, 3.201	217.200, 2.781	217.200, 3.207
1088	217.400, 0.473	217.400, 0.457	217.400, 0.505	217.400, 1.081	217.400, 1.047	217.400, 1.001	217.400, 0.599	217.400, 0.593	217.400, 0.603	217.400, 2.968	217.400, 2.635	217.400, 3.200	217.400, 2.781	217.400, 3.207
1089	217.600, 0.473	217.600, 0.457	217.600, 0.505	217.600, 1.078	217.600, 1.044	217.600, 0.998	217.600, 0.599	217.600, 0.593	217.600, 0.603	217.600, 2.968	217.600, 2.635	217.600, 3.200	217.600, 2.780	217.600, 3.206
1090	217.800, 0.473	217.800, 0.457	217.800, 0.505	217.800, 1.076	217.800, 1.042	217.800, 0.996	217.800, 0.599	217.800, 0.593	217.800, 0.603	217.800, 2.967	217.800, 2.634	217.800, 3.200	217.800, 2.780	217.800, 3.206
1091	218.000, 0.473	218.000, 0.456	218.000, 0.505	218.000, 1.073	218.000, 1.039	218.000, 0.993	218.000, 0.599	218.000, 0.593	218.000, 0.603	218.000, 2.967	218.000, 2.634	218.000, 3.199	218.000, 2.780	218.000, 3.205
1092	218.200, 0.473	218.200, 0.456	218.200, 0.504	218.200, 1.070	218.200, 1.036	218.200, 0.990	218.200, 0.599	218.200, 0.593	218.200, 0.603	218.200, 2.967	218.200, 2.634	218.200, 3.199	218.200, 2.780	218.200, 3.205
1093	218.400, 0.473	218.400, 0.456	218.400, 0.504	218.400, 1.068	218.400, 1.034	218.400, 0.988	218.400, 0.599	218.400, 0.593	218.400, 0.603	218.400, 2.966	218.400, 2.634	218.400, 3.199	218.400, 2.779	218.400, 3.205
1094	218.600, 0.472	218.600, 0.456	218.600, 0.504	218.600, 1.065	218.600, 1.031	218.600, 0.985	218.600, 0.598	218.600, 0.593	218.600, 0.602	218.600, 2.966	218.600, 2.634	218.600, 3.198	218.600, 2.779	218.600, 3.205
1095	218.800, 0.472	218.800, 0.456	218.800, 0.504	218.800, 1.063	218.800, 1.029	218.800, 0.982	218.800, 0.598	218.800, 0.593	218.800, 0.602	218.800, 2.965	218.800, 2.633	218.800, 3.198	218.800, 2.779	218.800, 3.205
1096	219.000, 0.472	219.000, 0.456	219.000, 0.504	219.000, 1.060	219.000, 1.026	219.000, 0.980	219.000, 0.598	219.000, 0.593	219.000, 0.602	219.000, 2.965	219.000, 2.633	219.000, 3.197	219.000, 2.779	219.000, 3.204
1097	219.200, 0.472	219.200, 0.456	219.200, 0.504	219.200, 1.057	219.200, 1.023	219.200, 0.978	219.200, 0.598	219.200, 0.593	219.200, 0.602	219.200, 2.965	219.200, 2.633	219.200, 3.197	219.200, 2.779	219.200, 3.204
1098	219.400, 0.472	219.400, 0.456	219.400, 0.504	219.400, 1.055	219.400, 1.021	219.400, 0.976	219.400, 0.598	219.400, 0.593	219.400, 0.602	219.400, 2.965	219.400, 2.632	219.400, 3.197	219.400, 2.778	219.400, 3.204
1099	219.600, 0.472	219.600, 0.456	219.600, 0.504	219.600, 1.052	219.600, 1.018	219.600, 0.973	219.600, 0.598	219.600, 0.593	219.600, 0.602	219.600, 2.965	219.600, 2.632	219.600, 3.197	219.600, 2.778	219.600, 3.203
1100	219.800, 0.472	219.800, 0.457	219.800, 0.505	219.800, 1.050	219.800, 1.016	219.800, 0.971	219.800, 0.598	219.800, 0.593	219.800, 0.602	219.800, 2.964	219.800, 2.631	219.800, 3.196	219.800, 2.778	219.800, 3.203
1101	220.000, 0.472	220.000, 0.457	220.000, 0.505	220.000, 1.047	220.000, 1.013	220.000, 0.968	220.000, 0.598	220.000, 0.593	220.000, 0.602	220.000, 2.964	220.000, 2.631	220.000, 3.196	220.000, 2.778	220.000, 3.203
1102	220.200, 0.472	220.200, 0.457	220.200, 0.505	220.200, 1.044	220.200, 1.011	220.200, 0.966	220.200, 0.598	220.200, 0.593	220.200, 0.602	220.200, 2.964	220.200, 2.631	220.200, 3.196	220.200, 2.777	220.200, 3.203
1103	220.400, 0.472	220.400, 0.457	220.400, 0.505	220.400, 1.042	220.400, 1.008	220.400, 0.964	220.400, 0.598	220.400, 0.592	220.400, 0.601	220.400, 2.964	220.400, 2.630	220.400, 3.196	220.400, 2.777	220.400, 3.203
1104	220.600, 0.472	220.600, 0.456	220.600, 0.505	220.600, 1.039	220.600, 1.006	220.600, 0.962	220.600, 0.598	220.600, 0.592	220.600, 0.601	220.600, 2.964	220.600, 2.630	220.600, 3.196	220.600, 2.777	220.600, 3.202
1105	220.800, 0.472	220.800, 0.456	220.800, 0.505	220.800, 1.037	220.800, 1.003	220.800, 0.959	220.800, 0.598	220.800, 0.592	220.800, 0.601	220.800, 2.964	220.800, 2.629	220.800, 3.196	220.800, 2.776	220.800, 3.202
1106	221.000, 0.472	221.000, 0.456	221.000, 0.505	221.000, 1.034	221.000, 1.001	221.000, 0.957	221.000, 0.598	221.000, 0.591	221.000, 0.601	221.000, 2.963	221.000, 2.629	221.000, 3.196	221.000, 2.776	221.000, 3.202
1107	221.200, 0.472	221.200, 0.456	221.200, 0.505	221.200, 1.032	221.200, 0.998	221.200, 0.955	221.200, 0.598	221.200, 0.591	221.200, 0.601	221.200, 2.963	221.200, 2.628	221.200, 3.196	221.200, 2.775	221.200, 3.202
1108	221.400, 0.471	221.400, 0.456	221.400, 0.504	221.400, 1.030	221.400, 0.996	221.400, 0.953	221.400, 0.597	221.400, 0.591	221.400, 0.601	221.400, 2.963	221.400, 2.628	221.400, 3.196	221.400, 2.775	221.400, 3.201
1109	221.600, 0.471	221.600, 0.457	221.600, 0.504	221.600, 1.027	221.600, 0.993	221.600, 0.950	221.600, 0.597	221.600, 0.591	221.600, 0.601	221.600, 2.962	221.600, 2.628	221.600, 3.196	221.600, 2.775	221.600, 3.201
1110	221.800, 0.471	221.800, 0.457	221.800, 0.504	221.800, 1.025	221.800, 0.991	221.800, 0.948	221.800, 0.597	221.800, 0.591	221.800, 0.601	221.800, 2.962	221.800, 2.627	221.800, 3.196	221.800, 2.774	221.800, 3.201
1111	222.000, 0.471	222.000, 0.457	222.000, 0.504	222.000, 1.023	222.000, 0.988	222.000, 0.946	222.000, 0.597	222.000, 0.590	222.000, 0.601	222.000, 2.961	222.000, 2.627	222.000, 3.196	222.000, 2.774	222.000, 3.201
1112	222.200, 0.471	222.200, 0.457	222.200, 0.503	222.200, 1.020	222.200, 0.986	222.200, 0.944	222.200, 0.597	222.200, 0.590	222.200, 0.600	222.200, 2.961	222.200, 2.626	222.200, 3.195	222.200, 2.774	222.200, 3.201
1113	222.400, 0.471	222.400, 0.457	222.400, 0.503	222.400, 1.018	222.400, 0.984	222.400, 0.941	222.400, 0.597	222.400, 0.591	222.400, 0.600	222.400, 2.961	222.400, 2.626	222.400, 3.195	222.400, 2.774	222.400, 3.200
1114	222.600, 0.471	222.600, 0.457	222.600, 0.503	222.600, 1.016	222.600, 0.982	222.600, 0.939	222.600, 0.597	222.600, 0.591	222.600, 0.600	222.600, 2.960	222.600, 2.626	222.600, 3.194	222.600, 2.774	222.600, 3.200
1115	222.800, 0.471	222.800, 0.456	222.800, 0.503	222.800, 1.013	222.800, 0.980	222.800, 0.937	222.800, 0.597	222.800, 0.590	222.800, 0.600	222.800, 2.960	222.800, 2.626	222.800, 3.194	222.800, 2.774	222.800, 3.200
1116	223.000, 0.471	223.000, 0.456	223.000, 0.503	223.000, 1.011	223.000, 0.977	223.000, 0.935	223.000, 0.597	223.000, 0.590	223.000, 0.600	223.000, 2.959	223.000, 2.625	223.000, 3.193	223.000, 2.773	223.000, 3.200
1117	223.200, 0.471	223.200, 0.456	223.200, 0.503	223.200, 1.008	223.200, 0.975	223.200, 0.933	223.200, 0.597	223.200, 0.590	223.200, 0.600	223.200, 2.959	223.200, 2.625	223.200, 3.193	223.200, 2.773	223.200, 3.199
1118	223.400, 0.471	223.400, 0.456	223.400, 0.503	223.400, 1.006	223.400, 0.973	223.400, 0.931	223.400, 0.597	223.400, 0.590	223.400, 0.600	223.400, 2.959	223.400, 2.625	223.400, 3.192	223.400, 2.773	223.400, 3.199
1119	223.600, 0.471	223.600, 0.456	223.600, 0.503	223.600, 1.003	223.600, 0.971	223.600, 0.929	223.600, 0.597	223.600, 0.590	223.600, 0.600	223.600, 2.959	223.600, 2.624	223.600, 3.192	223.600, 2.773	223.600, 3.199
1120	223.800, 0.471	223.800, 0.455	223.800, 0.503	223.800, 1.001	223.800, 0.969	223.800, 0.927	223.800, 0.597	223.800, 0.590	223.800, 0.599	223.800, 2.958	223.800, 2.624	223.800, 3.192	223.800, 2.772	223.800, 3.199
1121	224.000, 0.471	224.000, 0.455	224.000, 0.503	224.000, 0.999	224.000, 0.966	224.000, 0.924	224.000, 0.598	224.000, 0.590	224.000, 0.599	224.000, 2.958	224.000, 2.624	224.000, 3.191	224.000, 2.772	224.000, 3.198
1122	224.200, 0.471	224.200, 0.454	224.200, 0.503	224.200, 0.997	224.200, 0.964	224.200, 0.922	224.200, 0.598	224.200, 0.590	224.200, 0.599	224.200, 2.957	224.200, 2.624	224.200, 3.191	224.200, 2.772	224.200, 3.198
1123	224.400, 0.471	224.400, 0.454	224.400, 0.502	224.400, 0.995	224.400, 0.962	224.400, 0.920	224.400, 0.598	224.400, 0.590	224.400, 0.599	224.400, 2.957	224.400, 2.624	224.400, 3.191	224.400, 2.772	224.400, 3.198
1124	224.600, 0.471	224.600, 0.454	224.600, 0.502	224.600, 0.992	224.600, 0.960	224.600, 0.918	224.600, 0.597	224.600, 0.590	224.600, 0.599	224.600, 2.956	224.600, 2.624	224.600, 3.190	224.600, 2.771	224.600, 3.197
1125	224.800, 0.471	224.800, 0.454	224.800, 0.502	224.800, 0.990	224.800, 0.957	224.800, 0.916	224.800, 0.597	224.800, 0.590	224.800, 0.599	224.800, 2.956	224.800, 2.623	224.800, 3.190	224.800, 2.771	224.800, 3.197
1126	225.000, 0.471	225.000, 0.454	225.000, 0.502	225.000, 0.988	225.000, 0.955	225.000, 0.915	225.000, 0.597	225.000, 0.590	225.000, 0.599	225.000, 2.955	225.000, 2.623	225.000, 3.190	225.000, 2.771	225.000, 3.197
1127	225.200, 0.471	225.200, 0.454	225.200, 0.501	225.200, 0.986	225.200, 0.953	225.200, 0.913	225.200, 0.597	225.200, 0.590	225.200, 0.599	225.200, 2.955	225.200, 2.623	225.200, 3.190	225.200, 2.771	225.200, 3.196
1128	225.400, 0.470	225.400, 0.454	225.400, 0.501	225.400, 0.984	225.400, 0.951	225.400, 0.911	225.400, 0.597	225.400, 0.590	225.400, 0.599	225.400, 2.954	225.400, 2.622	225.400, 3.189	225.400, 2.771	225.400, 3.196
1129	225.600, 0.470	225.600, 0.454	225.600, 0.501	225.600, 0.981	225.600, 0.949	225.600, 0.909	225.600, 0.597	225.600, 0.590	225.600, 0.599	225.600, 2.954	225.600, 2.622	225.600, 3.189	225.600, 2.770	225.600, 3.196
1130	225.800, 0.470	225.800, 0.454	225.800, 0.501	225.800, 0.979	225.800, 0.947	225.800, 0.907	225.800, 0.596	225.800, 0.590	225.800, 0.599	225.800, 2.954	225.800, 2.622	225.800, 3.189	225.800, 2.770	225.800, 3.196
1131	226.000, 0.470	226.000, 0.454	226.000, 0.501	226.000, 0.977	226.000, 0.945	226.000, 0.905	226.000, 0.596	226.000, 0.590	226.000, 0.599	226.000, 2.953	226.000, 2.621	226.000, 3.188	226.000, 2.770	226.000, 3.195
1132	226.200, 0.470	226.200, 0.454	226.200, 0.501	226.200, 0.975	226.200, 0.943	226.200, 0.904	226.200, 0.596	226.200, 0.591	226.200, 0.598	226.200, 2.953	226.200, 2.621	226.200, 3.188	226.200, 2.770	226.200, 3.195
1133	226.400, 0.470	226.400, 0.453	226.400, 0.501	226.400, 0.972	226.400, 0.942	226.400, 0.902	226.400, 0.596	226.400, 0.591	226.400, 0.598	226.400, 2.953	226.400, 2.621	226.400, 3.187	226.400, 2.770	226.400, 3.195
1134	226.600, 0.469	226.600, 0.453	226.600, 0.501	226.600, 0.970	226.600, 0.940	226.600, 0.900	226.600, 0.596	226.600, 0.591	226.600, 0.598	226.600, 2.953	226.600, 2.620	226.600, 3.187	226.600, 2.769	226.600, 3.195
1135	226.800, 0.469	226.800, 0.453	226.800, 0.501	226.800, 0.968	226.800, 0.938	226.800, 0.898	226.800, 0.595	226.800, 0.591	226.800, 0.598	226.800, 2.952	226.800, 2.620	226.800, 3.187	226.800, 2.769	226.800, 3.195
1136	227.000, 0.469	227.000, 0.453	227.000, 0.501	227.000, 0.966	227.000, 0.936	227.000, 0.897	227.000, 0.595	227.000, 0.591	227.000, 0.598	227.000, 2.952	227.000, 2.620	227.000, 3.187	227.000, 2.769	227.000, 3.194
1137	227.200, 0.469	227.200, 0.453	227.200, 0.501	227.200, 0.964	227.200, 0.934	227.200, 0.895	227.200, 0.595	227.200, 0.591	227.200, 0.598	227.200, 2.952	227.200, 2.620	227.200, 3.187	227.200, 2.768	227.200, 3.194
1138	227.400, 0.469	227.400, 0.453	227.400, 0.501	227.400, 0.962	227.400, 0.932	227.400, 0.893	227.400, 0.595	227.400, 0.590	227.400, 0.597	227.400, 2.951	227.400, 2.619	227.400, 3.187	227.400, 2.768	227.400, 3.194
1139	227.600, 0.469	227.600, 0.453	227.600, 0.501	227.600, 0.960	227.600, 0.930	227.600, 0.891	227.600, 0.595	227.600, 0.590	227.600, 0.597	227.600, 2.951	227.600, 2.619	227.600, 3.187	227.600, 2.767	227.600, 3.193
1140	227.800, 0.469	227.800, 0.453	227.800, 0.501	227.800, 0.958	227.800, 0.928	227.800, 0.889	227.800, 0.595	227.800, 0.590	227.800, 0.597	227.800, 2.951	227.800, 2.619	227.800, 3.187	227.800, 2.767	227.800, 3.193
1141	228.000, 0.469	228.000, 0.453	228.000, 0.501	228.000, 0.956	228.000, 0.925	228.000, 0.887	228.000, 0.595	228.000, 0.590	228.000, 0.597	228.000, 2.950	228.000, 2.619	228.000, 3.187	228.000, 2.767	228.000, 3.193
1142	228.200, 0.470	228.200, 0.454	228.200, 0.500	228.200, 0.954	228.200, 0.923	228.200, 0.885	228.200, 0.595	228.200, 0.589	228.200, 0.597	228.200, 2.950	228.200, 2.619	228.200, 3.187	228.200, 2.767	228.200, 3.193
1143	228.400, 0.470	228.400, 0.454	228.400, 0.500	228.400, 0.952	228.400, 0.921	228.400, 0.884	228.400, 0.596	228.400, 0.589	228.400, 0.597	228.400, 2.950	228.400, 2.618	228.400, 3.186	228.400, 2.766	228.400, 3.193
1144	228.600, 0.470	228.600, 0.454	228.600, 0.500	228.600, 0.951	228.600, 0.919	228.600, 0.882	228.600, 0.596	228.600, 0.589	228.600, 0.597	228.600, 2.949	228.600, 2.618	228.600, 3.186	228.600, 2.766	228.600, 3.193
1145	228.800, 0.470	228.800, 0.454	228.800, 0.500	228.800, 0.949	228.800, 0.917	228.800, 0.880	228.800, 0.596	228.800, 0.589	228.800, 0.597	228.800, 2.949	228.800, 2.618	228.800, 3.186	228.800, 2.766	228.800, 3.192
1146	229.000, 0.470	229.000, 0.454	229.000, 0.500	229.000, 0.947	229.000, 0.915	229.000, 0.878	229.000, 0.596	229.000, 0.589	229.000, 0.598	229.000, 2.949	229.000, 2.618	229.000, 3.185	229.000, 2.766	229.000, 3.192
1147	229.200, 0.470	229.200, 0.454	229.200, 0.500	229.200, 0.945	229.200, 0.913	229.200, 0.877	229.200, 0.596	229.200, 0.588	229.200, 0.598	229.200, 2.949	229.200, 2.617	229.200, 3.185	229.200, 2.765	229.200, 3.193
1148	229.400, 0.470	229.400, 0.454	229.400, 0.500	229.400, 0.943	229.400, 0.911	229.400, 0.875	229.400, 0.596	229.400, 0.588	229.400, 0.598	229.400, 2.949	229.400, 2.617	229.400, 3.184	229.400, 2.765	229.400, 3.193
1149	229.600, 0.470	229.600, 0.454	229.600, 0.500	229.600, 0.941	229.600, 0.909	229.600, 0.873	229.600, 0.596	229.600, 0.588	229.600, 0.598	229.600, 2.948	229.600, 2.617	229.600, 3.184	229.600, 2.765	229.600, 3.193
1150	229.800, 0.470	229.800, 0.454	229.800, 0.500	229.800, 0.939	229.800, 0.908	229.800, 0.871	229.800, 0.596	229.800, 0.588	229.800, 0.598	229.800, 2.948	229.800, 2.616	229.800, 3.184	229.800, 2.764	229.800, 3.193
1151	230.000, 0.469	230.000, 0.454	230.000, 0.500	230.000, 0.937	230.000, 0.906	230.000, 0.869	230.000, 0.596	230.000, 0.588	230.000, 0.598	230.000, 2.948	230.000, 2.616	230.000, 3.183	230.000, 2.764	230.000, 3.193
1152	230.200, 0.469	230.200, 0.454	230.200, 0.500	230.200, 0.936	230.200, 0.904	230.200, 0.868	230.200, 0.596	230.200, 0.588	230.200, 0.598	230.200, 2.948	230.200, 2.615	230.200, 3.183	230.200, 2.764	230.200, 3.192
1153	230.400, 0.469	230.400, 0.454	230.400, 0.500	230.400, 0.934	230.400, 0.902	230.400, 0.866	230.400, 0.595	230.400, 0.588	230.400, 0.598	230.400, 2.948	230.400, 2.615	230.400, 3.183	230.400, 2.765	230.400, 3.192
1154	230.600, 0.468	230.600, 0.454	230.600, 0.500	230.600, 0.932	230.600, 0.900	230.600, 0.864	230.600, 0.595	230.600, 0.588	230.600, 0.599	230.600, 2.948	230.600, 2.614	230.600, 3.183	230.600, 2.765	230.600, 3.192
1155	230.800, 0.468	230.800, 0.453	230.800, 0.500	230.800, 0.931	230.800, 0.899	230.800, 0.863	230.800, 0.595	230.800, 0.588	230.800, 0.599	230.800, 2.948	230.800, 2.614	230.800, 3.183	230.800, 2.765	230.800, 3.191
1156	231.000, 0.468	231.000, 0.453	231.000, 0.500	231.000, 0.929	231.000, 0.897	231.000, 0.862	231.000, 0.595	231.000, 0.588	231.000, 0.599	231.000, 2.947	231.000, 2.614	231.000, 3.183	231.000, 2.765	231.000, 3.191
1157	231.200, 0.467	231.200, 0.453	231.200, 0.500	231.200, 0.927	231.200, 0.895	231.200, 0.860	231.200, 0.595	231.200, 0.588	231.200, 0.599	231.200, 2.947	231.200, 2.613	231.200, 3.183	231.200, 2.765	231.200, 3.190
1158	231.400, 0.467	231.400, 0.453	231.400, 0.500	231.400, 0.925	231.400, 0.894	231.400, 0.859	231.400, 0.595	231.400, 0.588	231.400, 0.599	231.400, 2.947	231.400, 2.613	231.400, 3.183	231.400, 2.765	231.400, 3.189
1159	231.600, 0.467	231.600, 0.453	231.600, 0.500	231.600, 0.924	231.600, 0.892	231.600, 0.857	231.600, 0.594	231.600, 0.588	231.600, 0.599	231.600, 2.947	231.600, 2.613	231.600, 3.183	231.600, 2.765	231.600, 3.189
1160	231.800, 0.467	231.800, 0.453	231.800, 0.500	231.800, 0.922	231.800, 0.890	231.800, 0.856	231.800, 0.594	231.800, 0.588	231.800, 0.599	231.800, 2.947	231.800, 2.612	231.800, 3.183	231.800, 2.765	231.800, 3.188
1161	232.000, 0.467	232.000, 0.454	232.000, 0.500	232.000, 0.920	232.000, 0.889	232.000, 0.854	232.000, 0.594	232.000, 0.587	232.000, 0.598	232.000, 2.946	232.000, 2.612	232.000, 3.183	232.000, 2.764	232.000, 3.187
1162	232.200, 0.467	232.200, 0.454	232.200, 0.500	232.200, 0.918	232.200, 0.887	232.200, 0.853	232.200, 0.594	232.200, 0.587	232.200, 0.598	232.200, 2.946	232.200, 2.611	232.200, 3.183	232.200, 2.764	232.200, 3.187
1163	232.400, 0.467	232.400, 0.454	232.400, 0.500	232.400, 0.916	232.400, 0.886	232.400, 0.851	232.400, 0.594	232.400, 0.587	232.400, 0.598	232.400, 2.946	232.400, 2.611	232.400, 3.182	232.400, 2.764	232.400, 3.186
1164	232.600, 0.467	232.600, 0.454	232.600, 0.500	232.600, 0.915	232.600, 0.884	232.600, 0.850	232.600, 0.594	232.600, 0.587	232.600, 0.598	232.600, 2.945	232.600, 2.611	232.600, 3.182	232.600, 2.763	232.600, 3.186
1165	232.800, 0.467	232.800, 0.454	232.800, 0.499	232.800, 0.913	232.800, 0.883	232.800, 0.848	232.800, 0.593	232.800, 0.587	232.800, 0.598	232.800, 2.944	232.800, 2.611	232.800, 3.182	232.800, 2.763	232.800, 3.186
1166	233.000, 0.467	233.000, 0.453	233.000, 0.499	233.000, 0.912	233.000, 0.881	233.000, 0.847	233.000, 0.593	233.000, 0.586	233.000, 0.598	233.000, 2.944	233.000, 2.610	233.000, 3.181	233.000, 2.763	233.000, 3.185
1167	233.200, 0.467	233.200, 0.453	233.200, 0.499	233.200, 0.910	233.200, 0.879	233.200, 0.845	233.200, 0.593	233.200, 0.586	233.200, 0.597	233.200, 2.943	233.200, 2.610	233.200, 3.181	233.200, 2.762	233.200, 3.185
1168	233.400, 0.467	233.400, 0.453	233.400, 0.498	233.400, 0.908	233.400, 0.878	233.400, 0.844	233.400, 0.593	233.400, 0.586	233.400, 0.597	233.400, 2.943	233.400, 2.610	233.400, 3.180	233.400, 2.762	233.400, 3.185
1169	233.600, 0.467	233.600, 0.452	233.600, 0.498	233.600, 0.907	233.600, 0.876	233.600, 0.842	233.600, 0.593	233.600, 0.586	233.600, 0.597	233.600, 2.942	233.600, 2.610	233.600, 3.180	233.600, 2.761	233.600, 3.185
1170	233.800, 0.467	233.800, 0.452	233.800, 0.498	233.800, 0.905	233.800, 0.875	233.800, 0.841	233.800, 0.593	233.800, 0.586	233.800, 0.596	233.800, 2.942	233.800, 2.610	233.800, 3.180	233.800, 2.761	233.800, 3.185
1171	234.000, 0.467	234.000, 0.452	234.000, 0.498	234.000, 0.903	234.000, 0.873	234.000, 0.840	234.000, 0.593	234.000, 0.586	234.000, 0.596	234.000, 2.941	234.000, 2.610	234.000, 3.180	234.000, 2.761	234.000, 3.185
1172	234.200, 0.467	234.200, 0.451	234.200, 0.498	234.200, 0.902	234.200, 0.871	234.200, 0.838	234.200, 0.593	234.200, 0.586	234.200, 0.596	234.200, 2.941	234.200, 2.610	234.200, 3.180	234.200, 2.761	234.200, 3.185
1173	234.400, 0.467	234.400, 0.451	234.400, 0.498	234.400, 0.900	234.400, 0.870	234.400, 0.837	234.400, 0.594	234.400, 0.586	234.400, 0.596	234.400, 2.940	234.400, 2.610	234.400, 3.179	234.400, 2.761	234.400, 3.185
1174	234.600, 0.467	234.600, 0.451	234.600, 0.498	234.600, 0.898	234.600, 0.868	234.600, 0.836	234.600, 0.594	234.600, 0.586	234.600, 0.596	234.600, 2.940	234.600, 2.610	234.600, 3.179	234.600, 2.761	234.600, 3.185
1175	234.800, 0.467	234.800, 0.450	234.800, 0.498	234.800, 0.897	234.800, 0.866	234.800, 0.834	234.800, 0.594	234.800, 0.586	234.800, 0.595	234.800, 2.939	234.800, 2.610	234.800, 3.179	234.800, 2.761	234.800, 3.185
1176	235.000, 0.467	235.000, 0.450	235.000, 0.498	235.000, 0.895	235.000, 0.865	235.000, 0.833	235.000, 0.594	235.000, 0.586	235.000, 0.595	235.000, 2.939	235.000, 2.610	235.000, 3.179	235.000, 2.761	235.000, 3.185
1177	235.200, 0.467	235.200, 0.450	235.200, 0.498	235.200, 0.893	235.200, 0.863	235.200, 0.832	235.200, 0.595	235.200, 0.586	235.200, 0.595	235.200, 2.939	235.200, 2.610	235.200, 3.179	235.200, 2.760	235.200, 3.184
1178	235.400, 0.467	235.400, 0.451	235.400, 0.498	235.400, 0.892	235.400, 0.862	235.400, 0.831	235.400, 0.595	235.400, 0.586	235.400, 0.595	235.400, 2.939	235.400, 2.610	235.400, 3.179	235.400, 2.760	235.400, 3.184
1179	235.600, 0.467	235.600, 0.451	235.600, 0.498	235.600, 0.890	235.600, 0.861	235.600, 0.829	235.600, 0.595	235.600, 0.586	235.600, 0.595	235.600, 2.938	235.600, 2.609	235.600, 3.179	235.600, 2.760	235.600, 3.183
1180	235.800, 0.467	235.800, 0.451	235.800, 0.499	235.800, 0.889	235.800, 0.859	235.800, 0.828	235.800, 0.595	235.800, 0.586	235.800, 0.595	235.800, 2.938	235.800, 2.609	235.800, 3.179	235.800, 2.760	235.800, 3.183
1181	236.000, 0.467	236.000, 0.451	236.000, 0.499	236.000, 0.887	236.000, 0.858	236.000, 0.827	236.000, 0.594	236.000, 0.586	236.000, 0.595	236.000, 2.938	236.000, 2.609	236.000, 3.178	236.000, 2.760	236.000, 3.183
1182	236.200, 0.466	236.200, 0.451	236.200, 0.499	236.200, 0.886	236.200, 0.856	236.200, 0.825	236.200, 0.594	236.200, 0.586	236.200, 0.595	236.200, 2.938	236.200, 2.608	236.200, 3.178	236.200, 2.760	236.200, 3.182
1183	236.400, 0.466	236.400, 0.451	236.400, 0.499	236.400, 0.884	236.400, 0.855	236.400, 0.824	236.400, 0.594	236.400, 0.587	236.400, 0.595	236.400, 2.938	236.400, 2.608	236.400, 3.178	236.400, 2.760	236.400, 3.182
1184	236.600, 0.466	236.600, 0.451	236.600, 0.499	236.600, 0.883	236.600, 0.854	236.600, 0.822	236.600, 0.594	236.600, 0.587	236.600, 0.596	236.600, 2.937	236.600, 2.608	236.600, 3.178	236.600, 2.759	236.600, 3.182
1185	236.800, 0.466	236.800, 0.451	236.800, 0.498	236.800, 0.881	236.800, 0.853	236.800, 0.821	236.800, 0.593	236.800, 0.587	236.800, 0.596	236.800, 2.937	236.800, 2.607	236.800, 3.178	236.800, 2.759	236.800, 3.181
1186	237.000, 0.466	237.000, 0.451	237.000, 0.498	237.000, 0.880	237.000, 0.851	237.000, 0.819	237.000, 0.593	237.000, 0.587	237.000, 0.596	237.000, 2.937	237.000, 2.606	237.000, 3.178	237.000, 2.758	237.000, 3.181
1187	237.200, 0.465	237.200, 0.451	237.200, 0.499	237.200, 0.879	237.200, 0.850	237.200, 0.818	237.200, 0.593	237.200, 0.587	237.200, 0.596	237.200, 2.937	237.200, 2.606	237.200, 3.177	237.200, 2.758	237.200, 3.181
1188	237.400, 0.465	237.400, 0.451	237.400, 0.499	237.400, 0.877	237.400, 0.849	237.400, 0.817	237.400, 0.593	237.400, 0.587	237.400, 0.596	237.400, 2.937	237.400, 2.606	237.400, 3.177	237.400, 2.757	237.400, 3.181
1189	237.600, 0.465	237.600, 0.450	237.600, 0.499	237.600, 0.876	237.600, 0.847	237.600, 0.816	237.600, 0.593	237.600, 0.587	237.600, 0.596	237.600, 2.936	237.600, 2.605	237.600, 3.177	237.600, 2.757	237.600, 3.181
1190	237.800, 0.465	237.800, 0.450	237.800, 0.499	237.800, 0.875	237.800, 0.846	237.800, 0.815	237.800, 0.593	237.800, 0.586	237.800, 0.596	237.800, 2.936	237.800, 2.605	237.800, 3.176	237.800, 2.756	237.800, 3.181
1191	238.000, 0.465	238.000, 0.450	238.000, 0.499	238.000, 0.873	238.000, 0.844	238.000, 0.813	238.000, 0.593	238.000, 0.586	238.000, 0.596	238.000, 2.936	238.000, 2.605	238.000, 3.176	238.000, 2.756	238.000, 3.181
1192	238.200, 0.465	238.200, 0.450	238.200, 0.499	238.200, 0.872	238.200, 0.843	238.200, 0.812	238.200, 0.593	238.200, 0.586	238.200, 0.596	238.200, 2.935	238.200, 2.604	238.200, 3.176	238.200, 2.756	238.200, 3.181
1193	238.400, 0.465	238.400, 0.451	238.400, 0.499	238.400, 0.871	238.400, 0.841	238.400, 0.811	238.400, 0.593	238.400, 0.586	238.400, 0.596	238.400, 2.935	238.400, 2.604	238.400, 3.176	238.400, 2.756	238.400, 3.181
1194	238.600, 0.465	238.600, 0.451	238.600, 0.499	238.600, 0.869	238.600, 0.840	238.600, 0.810	238.600, 0.592	238.600, 0.585	238.600, 0.596	238.600, 2.934	238.600, 2.604	238.600, 3.175	238.600, 2.755	238.600, 3.180
1195	238.800, 0.465	238.800, 0.451	238.800, 0.499	238.800, 0.868	238.800, 0.839	238.800, 0.810	238.800, 0.592	238.800, 0.585	238.800, 0.596	238.800, 2.934	238.800, 2.604	238.800, 3.175	238.800, 2.755	238.800, 3.180
1196	239.000, 0.465	239.000, 0.451	239.000, 0.498	239.000, 0.867	239.000, 0.837	239.000, 0.809	239.000, 0.592	239.000, 0.585	239.000, 0.595	239.000, 2.933	239.000, 2.603	239.000, 3.175	239.000, 2.755	239.000, 3.180
1197	239.200, 0.465	239.200, 0.451	239.200, 0.498	239.200, 0.866	239.200, 0.836	239.200, 0.808	239.200, 0.592	239.200, 0.585	239.200, 0.595	239.200, 2.933	239.200, 2.603	239.200, 3.174	239.200, 2.755	239.200, 3.179
1198	239.400, 0.465	239.400, 0.451	239.400, 0.498	239.400, 0.865	239.400, 0.834	239.400, 0.807	239.400, 0.592	239.400, 0.584	239.400, 0.595	239.400, 2.933	239.400, 2.603	239.400, 3.174	239.400, 2.755	239.400, 3.179
1199	239.600, 0.465	239.600, 0.451	239.600, 0.498	239.600, 0.863	239.600, 0.833	239.600, 0.806	239.600, 0.591	239.600, 0.584	239.600, 0.595	239.600, 2.932	239.600, 2.603	239.600, 3.174	239.600, 2.755	239.600, 3.179
1200	239.800, 0.465	239.800, 0.451	239.800, 0.498	239.800, 0.862	239.800, 0.831	239.800, 0.804	239.800, 0.591	239.800, 0.584	239.800, 0.595	239.800, 2.932	239.800, 2.603	239.800, 3.174	239.800, 2.755	239.800, 3.178
1201	240.000, 0.465	240.000, 0.451	240.000, 0.498	240.000, 0.861	240.000, 0.830	240.000, 0.803	240.000, 0.591	240.000, 0.584	240.000, 0.595	240.000, 2.932	240.000, 2.603	240.000, 3.174	240.000, 2.755	240.000, 3.178
1202	240.200, 0.465	240.200, 0.451	240.200, 0.497	240.200, 0.859	240.200, 0.829	240.200, 0.802	240.200, 0.591	240.200, 0.585	240.200, 0.594	240.200, 2.932	240.200, 2.603	240.200, 3.174	240.200, 2.755	240.200, 3.178
1203	240.400, 0.465	240.400, 0.451	240.400, 0.497	240.400, 0.857	240.400, 0.827	240.400, 0.800	240.400, 0.591	240.400, 0.585	240.400, 0.594	240.400, 2.932	240.400, 2.602	240.400, 3.173	240.400, 2.755	240.400, 3.177
1204	240.600, 0.465	240.600, 0.450	240.600, 0.497	240.600, 0.856	240.600, 0.826	240.600, 0.799	240.600, 0.591	240.600, 0.585	240.600, 0.594	240.600, 2.931	240.600, 2.602	240.600, 3.173	240.600, 2.754	240.600, 3.177
1205	240.800, 0.465	240.800, 0.450	240.800, 0.497	240.800, 0.854	240.800, 0.825	240.800, 0.798	240.800, 0.591	240.800, 0.585	240.800, 0.594	240.800, 2.931	240.800, 2.602	240.800, 3.172	240.800, 2.754	240.800, 3.177
1206	241.000, 0.464	241.000, 0.450	241.000, 0.497	241.000, 0.853	241.000, 0.823	241.000, 0.796	241.000, 0.591	241.000, 0.585	241.000, 0.594	241.000, 2.931	241.000, 2.601	241.000, 3.172	241.000, 2.754	241.000, 3.177
1207	241.200, 0.464	241.200, 0.450	241.200, 0.497	241.200, 0.851	241.200, 0.822	241.200, 0.795	241.200, 0.592	241.200, 0.585	241.200, 0.594	241.200, 2.930	241.200, 2.601	241.200, 3.172	241.200, 2.754	241.200, 3.177
1208	241.400, 0.464	241.400, 0.450	241.400, 0.497	241.400, 0.850	241.400, 0.821	241.400, 0.794	241.400, 0.592	241.400, 0.585	241.400, 0.594	241.400, 2.930	241.400, 2.601	241.400, 3.172	241.400, 2.753	241.400, 3.177
1209	241.600, 0.463	241.600, 0.449	241.600, 0.497	241.600, 0.849	241.600, 0.819	241.600, 0.792	241.600, 0.592	241.600, 0.585	241.600, 0.594	241.600, 2.930	241.600, 2.600	241.600, 3.171	241.600, 2.753	241.600, 3.176
1210	241.800, 0.463	241.800, 0.449	241.800, 0.497	241.800, 0.847	241.800, 0.818	241.800, 0.791	241.800, 0.592	241.800, 0.585	241.800, 0.594	241.800, 2.930	241.800, 2.600	241.800, 3.171	241.800, 2.753	241.800, 3.176
1211	242.000, 0.463	242.000, 0.449	242.000, 0.496	242.000, 0.846	242.000, 0.816	242.000, 0.790	242.000, 0.592	242.000, 0.585	242.000, 0.594	242.000, 2.930	242.000, 2.599	242.000, 3.171	242.000, 2.752	242.000, 3.176
1212	242.200, 0.463	242.200, 0.449	242.200, 0.496	242.200, 0.845	242.200, 0.815	242.200, 0.789	242.200, 0.592	242.200, 0.585	242.200, 0.594	242.200, 2.930	242.200, 2.599	242.200, 3.171	242.200, 2.752	242.200, 3.176
1213	242.400, 0.463	242.400, 0.449	242.400, 0.496	242.400, 0.843	242.400, 0.813	242.400, 0.787	242.400, 0.592	242.400, 0.585	242.400, 0.594	242.400, 2.929	242.400, 2.599	242.400, 3.171	242.400, 2.752	242.400, 3.175
1214	242.600, 0.463	242.600, 0.449	242.600, 0.496	242.600, 0.842	242.600, 0.812	242.600, 0.786	242.600, 0.592	242.600, 0.585	242.600, 0.594	242.600, 2.929	242.600, 2.598	242.600, 3.171	242.600, 2.752	242.600, 3.175
1215	242.800, 0.462	242.800, 0.449	242.800, 0.496	242.800, 0.841	242.800, 0.811	242.800, 0.785	242.800, 0.592	242.800, 0.585	242.800, 0.594	242.800, 2.929	242.800, 2.598	242.800, 3.171	242.800, 2.751	242.800, 3.175
1216	243.000, 0.462	243.000, 0.449	243.000, 0.496	243.000, 0.840	243.000, 0.810	243.000, 0.785	243.000, 0.592	243.000, 0.585	243.000, 0.593	243.000, 2.929	243.000, 2.597	243.000, 3.171	243.000, 2.751	243.000, 3.175
1217	243.200, 0.462	243.200, 0.449	243.200, 0.496	243.200, 0.839	243.200, 0.809	243.200, 0.784	243.200, 0.592	243.200, 0.585	243.200, 0.593	243.200, 2.929	243.200, 2.597	243.200, 3.171	243.200, 2.751	243.200, 3.175
1218	243.400, 0.462	243.400, 0.449	243.400, 0.496	243.400, 0.838	243.400, 0.808	243.400, 0.783	243.400, 0.592	243.400, 0.584	243.400, 0.593	243.400, 2.929	243.400, 2.597	243.400, 3.171	243.400, 2.751	243.400, 3.174
1219	243.600, 0.462	243.600, 0.449	243.600, 0.495	243.600, 0.837	243.600, 0.807	243.600, 0.782	243.600, 0.592	243.600, 0.584	243.600, 0.593	243.600, 2.928	243.600, 2.596	243.600, 3.171	243.600, 2.750	243.600, 3.174
1220	243.800, 0.462	243.800, 0.449	243.800, 0.495	243.800, 0.836	243.800, 0.806	243.800, 0.781	243.800, 0.592	243.800, 0.584	243.800, 0.593	243.800, 2.928	243.800, 2.596	243.800, 3.170	243.800, 2.750	243.800, 3.174
1221	244.000, 0.462	244.000, 0.449	244.000, 0.495	244.000, 0.835	244.000, 0.805	244.000, 0.780	244.000, 0.592	244.000, 0.584	244.000, 0.593	244.000, 2.928	244.000, 2.595	244.000, 3.170	244.000, 2.750	244.000, 3.174
1222	244.200, 0.463	244.200, 0.449	244.200, 0.495	244.200, 0.834	244.200, 0.804	244.200, 0.779	244.200, 0.592	244.200, 0.584	244.200, 0.593	244.200, 2.927	244.200, 2.595	244.200, 3.169	244.200, 2.750	244.200, 3.173
1223	244.400, 0.463	244.400, 0.449	244.400, 0.495	244.400, 0.833	244.400, 0.803	244.400, 0.778	244.400, 0.591	244.400, 0.584	244.400, 0.592	244.400, 2.926	244.400, 2.595	244.400, 3.169	244.400, 2.750	244.400, 3.173
1224	244.600, 0.463	244.600, 0.449	244.600, 0.495	244.600, 0.832	244.600, 0.802	244.600, 0.777	244.600, 0.591	244.600, 0.584	244.600, 0.592	244.600, 2.926	244.600, 2.595	244.600, 3.168	244.600, 2.750	244.600, 3.173
1225	244.800, 0.463	244.800, 0.449	244.800, 0.495	244.800, 0.831	244.800, 0.801	244.800, 0.776	244.800, 0.591	244.800, 0.584	244.800, 0.592	244.800, 2.925	244.800, 2.595	244.800, 3.168	244.800, 2.749	244.800, 3.173
1226	245.000, 0.463	245.000, 0.449	245.000, 0.495	245.000, 0.829	245.000, 0.800	245.000, 0.775	245.000, 0.591	245.000, 0.584	245.000, 0.592	245.000, 2.925	245.000, 2.595	245.000, 3.167	245.000, 2.749	245.000, 3.173
1227	245.200, 0.463	245.200, 0.449	245.200, 0.496	245.200, 0.828	245.200, 0.799	245.200, 0.774	245.200, 0.591	245.200, 0.584	245.200, 0.592	245.200, 2.925	245.200, 2.595	245.200, 3.166	245.200, 2.749	245.200, 3.172
1228	245.400, 0.463	245.400, 0.448	245.400, 0.496	245.400, 0.827	245.400, 0.798	245.400, 0.773	245.400, 0.591	245.400, 0.584	245.400, 0.592	245.400, 2.924	245.400, 2.595	245.400, 3.166	245.400, 2.749	245.400, 3.172
1229	245.600, 0.463	245.600, 0.448	245.600, 0.496	245.600, 0.826	245.600, 0.797	245.600, 0.772	245.600, 0.591	245.600, 0.584	245.600, 0.592	245.600, 2.924	245.600, 2.595	245.600, 3.166	245.600, 2.748	245.600, 3.171
1230	245.800, 0.463	245.800, 0.448	245.800, 0.496	245.800, 0.824	245.800, 0.795	245.800, 0.771	245.800, 0.591	245.800, 0.584	245.800, 0.592	245.800, 2.924	245.800, 2.594	245.800, 3.165	245.800, 2.748	245.800, 3.171
1231	246.000, 0.463	246.000, 0.448	246.000, 0.496	246.000, 0.823	246.000, 0.794	246.000, 0.770	246.000, 0.591	246.000, 0.584	246.000, 0.592	246.000, 2.924	246.000, 2.594	246.000, 3.165	246.000, 2.748	246.000, 3.171
1232	246.200, 0.463	246.200, 0.447	246.200, 0.496	246.200, 0.822	246.200, 0.793	246.200, 0.769	246.200, 0.591	246.200, 0.584	246.200, 0.592	246.200, 2.923	246.200, 2.594	246.200, 3.165	246.200, 2.748	246.200, 3.171
1233	246.400, 0.463	246.400, 0.447	246.400, 0.496	246.400, 0.821	246.400, 0.792	246.400, 0.769	246.400, 0.591	246.400, 0.584	246.400, 0.592	246.400, 2.923	246.400, 2.593	246.400, 3.165	246.400, 2.747	246.400, 3.171
1234	246.600, 0.463	246.600, 0.447	246.600, 0.495	246.600, 0.820	246.600, 0.791	246.600, 0.768	246.600, 0.591	246.600, 0.584	246.600, 0.592	246.600, 2.923	246.600, 2.593	246.600, 3.165	246.600, 2.747	246.600, 3.171
1235	246.800, 0.463	246.800, 0.447	246.800, 0.495	246.800, 0.819	246.800, 0.790	246.800, 0.767	246.800, 0.591	246.800, 0.583	246.800, 0.592	246.800, 2.923	246.800, 2.593	246.800, 3.165	246.800, 2.747	246.800, 3.171
1236	247.000, 0.463	247.000, 0.447	247.000, 0.495	247.000, 0.818	247.000, 0.789	247.000, 0.766	247.000, 0.591	247.000, 0.583	247.000, 0.592	247.000, 2.923	247.000, 2.592	247.000, 3.164	247.000, 2.747	247.000, 3.170
1237	247.200, 0.463	247.200, 0.447	247.200, 0.495	247.200, 0.817	247.200, 0.788	247.200, 0.765	247.200, 0.590	247.200, 0.583	247.200, 0.592	247.200, 2.923	247.200, 2.592	247.200, 3.164	247.200, 2.747	247.200, 3.170
1238	247.400, 0.463	247.400, 0.447	247.400, 0.495	247.400, 0.816	247.400, 0.786	247.400, 0.764	247.400, 0.590	247.400, 0.583	247.400, 0.592	247.400, 2.923	247.400, 2.592	247.400, 3.164	247.400, 2.747	247.400, 3.170
1239	247.600, 0.462	247.600, 0.447	247.600, 0.495	247.600, 0.815	247.600, 0.785	247.600, 0.763	247.600, 0.590	247.600, 0.583	247.600, 0.592	247.600, 2.922	247.600, 2.592	247.600, 3.164	247.600, 2.747	247.600, 3.169
1240	247.800, 0.463	247.800, 0.447	247.800, 0.495	247.800, 0.815	247.800, 0.784	247.800, 0.762	247.800, 0.589	247.800, 0.583	247.800, 0.592	247.800, 2.922	247.800, 2.591	247.800, 3.163	247.800, 2.747	247.800, 3.169
1241	248.000, 0.462	248.000, 0.447	248.000, 0.495	248.000, 0.814	248.000, 0.783	248.000, 0.761	248.000, 0.589	248.000, 0.583	248.000, 0.592	248.000, 2.922	248.000, 2.591	248.000, 3.163	248.000, 2.747	248.000, 3.169
1242	248.200, 0.462	248.200, 0.448	248.200, 0.495	248.200, 0.813	248.200, 0.781	248.200, 0.761	248.200, 0.589	248.200, 0.583	248.200, 0.591	248.200, 2.921	248.200, 2.591	248.200, 3.163	248.200, 2.746	248.200, 3.169
1243	248.400, 0.462	248.400, 0.448	248.400, 0.495	248.400, 0.812	248.400, 0.780	248.400, 0.760	248.400, 0.589	248.400, 0.583	248.400, 0.591	248.400, 2.921	248.400, 2.591	248.400, 3.163	248.400, 2.746	248.400, 3.168
1244	248.600, 0.462	248.600, 0.448	248.600, 0.495	248.600, 0.811	248.600, 0.779	248.600, 0.759	248.600, 0.589	248.600, 0.583	248.600, 0.591	248.600, 2.920	248.600, 2.591	248.600, 3.163	248.600, 2.746	248.600, 3.168
1245	248.800, 0.462	248.800, 0.448	248.800, 0.495	248.800, 0.810	248.800, 0.778	248.800, 0.758	248.800, 0.589	248.800, 0.583	248.800, 0.591	248.800, 2.920	248.800, 2.591	248.800, 3.163	248.800, 2.746	248.800, 3.168
1246	249.000, 0.461	249.000, 0.448	249.000, 0.495	249.000, 0.809	249.000, 0.777	249.000, 0.757	249.000, 0.589	249.000, 0.583	249.000, 0.591	249.000, 2.919	249.000, 2.591	249.000, 3.163	249.000, 2.746	249.000, 3.168
1247	249.200, 0.461	249.200, 0.448	249.200, 0.495	249.200, 0.807	249.200, 0.776	249.200, 0.756	249.200, 0.589	249.200, 0.583	249.200, 0.591	249.200, 2.919	249.200, 2.591	249.200, 3.163	249.200, 2.746	249.200, 3.167
1248	249.400, 0.461	249.400, 0.448	249.400, 0.495	249.400, 0.807	249.400, 0.775	249.400, 0.756	249.400, 0.589	249.400, 0.583	249.400, 0.591	249.400, 2.919	249.400, 2.590	249.400, 3.163	249.400, 2.746	249.400, 3.167
1249	249.600, 0.461	249.600, 0.448	249.600, 0.495	249.600, 0.806	249.600, 0.774	249.600, 0.755	249.600, 0.589	249.600, 0.582	249.600, 0.591	249.600, 2.918	249.600, 2.590	249.600, 3.163	249.600, 2.745	249.600, 3.167
1250	249.800, 0.461	249.800, 0.448	249.800, 0.495	249.800, 0.805	249.800, 0.773	249.800, 0.754	249.800, 0.589	249.800, 0.582	249.800, 0.591	249.800, 2.918	249.800, 2.590	249.800, 3.164	249.800, 2.745	249.800, 3.167
1251	250.000, 0.461	250.000, 0.448	250.000, 0.495	250.000, 0.804	250.000, 0.772	250.000, 0.753	250.000, 0.589	250.000, 0.582	250.000, 0.591	250.000, 2.918	250.000, 2.589	250.000, 3.164	250.000, 2.745	250.000, 3.167
1252	250.200, 0.461	250.200, 0.448	250.200, 0.495	250.200, 0.803	250.200, 0.771	250.200, 0.752	250.200, 0.589	250.200, 0.582	250.200, 0.591	250.200, 2.917	250.200, 2.589	250.200, 3.164	250.200, 2.744	250.200, 3.167
1253	250.400, 0.461	250.400, 0.448	250.400, 0.494	250.400, 0.802	250.400, 0.770	250.400, 0.752	250.400, 0.589	250.400, 0.582	250.400, 0.591	250.400, 2.917	250.400, 2.589	250.400, 3.164	250.400, 2.744	250.400, 3.167
1254	250.600, 0.462	250.600, 0.448	250.600, 0.494	250.600, 0.801	250.600, 0.770	250.600, 0.751	250.600, 0.589	250.600, 0.582	250.600, 0.591	250.600, 2.917	250.600, 2.588	250.600, 3.163	250.600, 2.744	250.600, 3.167
1255	250.800, 0.462	250.800, 0.448	250.800, 0.494	250.800, 0.800	250.800, 0.769	250.800, 0.750	250.800, 0.590	250.800, 0.582	250.800, 0.590	250.800, 2.917	250.800, 2.588	250.800, 3.163	250.800, 2.744	250.800, 3.167
1256	251.000, 0.462	251.000, 0.448	251.000, 0.494	251.000, 0.799	251.000, 0.768	251.000, 0.749	251.000, 0.590	251.000, 0.582	251.000, 0.590	251.000, 2.917	251.000, 2.588	251.000, 3.162	251.000, 2.744	251.000, 3.166
1257	251.200, 0.462	251.200, 0.447	251.200, 0.494	251.200, 0.798	251.200, 0.767	251.200, 0.749	251.200, 0.590	251.200, 0.582	251.200, 0.590	251.200, 2.917	251.200, 2.588	251.200, 3.162	251.200, 2.744	251.200, 3.166
1258	251.400, 0.462	251.400, 0.447	251.400, 0.494	251.400, 0.797	251.400, 0.767	251.400, 0.748	251.400, 0.590	251.400, 0.582	251.400, 0.590	251.400, 2.917	251.400, 2.587	251.400, 3.162	251.400, 2.744	251.400, 3.166
1259	251.600, 0.462	251.600, 0.447	251.600, 0.494	251.600, 0.796	251.600, 0.766	251.600, 0.747	251.600, 0.590	251.600, 0.581	251.600, 0.590	251.600, 2.917	251.600, 2.587	251.600, 3.161	251.600, 2.743	251.600, 3.166
1260	251.800, 0.462	251.800, 0.447	251.800, 0.494	251.800, 0.795	251.800, 0.765	251.800, 0.747	251.800, 0.590	251.800, 0.581	251.800, 0.590	251.800, 2.916	251.800, 2.587	251.800, 3.161	251.800, 2.743	251.800, 3.165
1261	252.000, 0.462	252.000, 0.447	252.000, 0.494	252.000, 0.794	252.000, 0.764	252.000, 0.746	252.000, 0.590	252.000, 0.581	252.000, 0.590	252.000, 2.916	252.000, 2.586	252.000, 3.160	252.000, 2.743	252.000, 3.165
1262	252.200, 0.462	252.200, 0.447	252.200, 0.494	252.200, 0.793	252.200, 0.763	252.200, 0.745	252.200, 0.590	252.200, 0.581	252.200, 0.590	252.200, 2.915	252.200, 2.586	252.200, 3.160	252.200, 2.742	252.200, 3.165
1263	252.400, 0.462	252.400, 0.447	252.400, 0.494	252.400, 0.792	252.400, 0.762	252.400, 0.744	252.400, 0.590	252.400, 0.581	252.400, 0.590	252.400, 2.915	252.400, 2.586	252.400, 3.159	252.400, 2.742	252.400, 3.164
1264	252.600, 0.462	252.600, 0.447	252.600, 0.493	252.600, 0.791	252.600, 0.761	252.600, 0.743	252.600, 0.590	252.600, 0.581	252.600, 0.590	252.600, 2.915	252.600, 2.585	252.600, 3.159	252.600, 2.742	252.600, 3.164
1265	252.800, 0.462	252.800, 0.446	252.800, 0.493	252.800, 0.790	252.800, 0.760	252.800, 0.742	252.800, 0.590	252.800, 0.581	252.800, 0.590	252.800, 2.914	252.800, 2.585	252.800, 3.158	252.800, 2.741	252.800, 3.164
1266	253.000, 0.461	253.000, 0.446	253.000, 0.494	253.000, 0.789	253.000, 0.759	253.000, 0.741	253.000, 0.590	253.000, 0.581	253.000, 0.590	253.000, 2.914	253.000, 2.585	253.000, 3.158	253.000, 2.741	253.000, 3.163
1267	253.200, 0.461	253.200, 0.446	253.200, 0.494	253.200, 0.788	253.200, 0.758	253.200, 0.740	253.200, 0.590	253.200, 0.582	253.200, 0.590	253.200, 2.914	253.200, 2.585	253.200, 3.158	253.200, 2.741	253.200, 3.163
1268	253.400, 0.461	253.400, 0.447	253.400, 0.494	253.400, 0.787	253.400, 0.757	253.400, 0.740	253.400, 0.590	253.400, 0.582	253.400, 0.590	253.400, 2.914	253.400, 2.585	253.400, 3.158	253.400, 2.740	253.400, 3.163
1269	253.600, 0.461	253.600, 0.446	253.600, 0.494	253.600, 0.786	253.600, 0.756	253.600, 0.739	253.600, 0.590	253.600, 0.582	253.600, 0.590	253.600, 2.913	253.600, 2.585	253.600, 3.158	253.600, 2.740	253.600, 3.163
1270	253.800, 0.461	253.800, 0.446	253.800, 0.494	253.800, 0.785	253.800, 0.755	253.800, 0.738	253.800, 0.590	253.800, 0.582	253.800, 0.590	253.800, 2.913	253.800, 2.584	253.800, 3.157	253.800, 2.740	253.800, 3.163
1271	254.000, 0.460	254.000, 0.446	254.000, 0.494	254.000, 0.784	254.000, 0.754	254.000, 0.737	254.000, 0.590	254.000, 0.582	254.000, 0.590	254.000, 2.913	254.000, 2.584	254.000, 3.157	254.000, 2.740	254.000, 3.162
1272	254.200, 0.460	254.200, 0.446	254.200, 0.493	254.200, 0.783	254.200, 0.753	254.200, 0.736	254.200, 0.590	254.200, 0.582	254.200, 0.590	254.200, 2.912	254.200, 2.584	254.200, 3.156	254.200, 2.740	254.200, 3.162
1273	254.400, 0.460	254.400, 0.446	254.400, 0.493	254.400, 0.782	254.400, 0.752	254.400, 0.736	254.400, 0.590	254.400, 0.582	254.400, 0.590	254.400, 2.912	254.400, 2.584	254.400, 3.156	254.400, 2.740	254.400, 3.162
1274	254.600, 0.460	254.600, 0.445	254.600, 0.493	254.600, 0.781	254.600, 0.752	254.600, 0.735	254.600, 0.589	254.600, 0.581	254.600, 0.590	254.600, 2.912	254.600, 2.584	254.600, 3.156	254.600, 2.741	254.600, 3.162
1275	254.800, 0.460	254.800, 0.445	254.800, 0.493	254.800, 0.780	254.800, 0.751	254.800, 0.734	254.800, 0.589	254.800, 0.581	254.800, 0.590	254.800, 2.912	254.800, 2.584	254.800, 3.156	254.800, 2.741	254.800, 3.162
1276	255.000, 0.460	255.000, 0.445	255.000, 0.493	255.000, 0.780	255.000, 0.750	255.000, 0.733	255.000, 0.589	255.000, 0.581	255.000, 0.590	255.000, 2.912	255.000, 2.584	255.000, 3.156	255.000, 2.740	255.000, 3.161
1277	255.200, 0.460	255.200, 0.445	255.200, 0.493	255.200, 0.779	255.200, 0.749	255.200, 0.732	255.200, 0.589	255.200, 0.581	255.200, 0.590	255.200, 2.911	255.200, 2.583	255.200, 3.156	255.200, 2.740	255.200, 3.161
1278	255.400, 0.460	255.400, 0.445	255.400, 0.493	255.400, 0.778	255.400, 0.748	255.400, 0.732	255.400, 0.589	255.400, 0.581	255.400, 0.590	255.400, 2.911	255.400, 2.583	255.400, 3.156	255.400, 2.740	255.400, 3.161
1279	255.600, 0.460	255.600, 0.445	255.600, 0.493	255.600, 0.778	255.600, 0.747	255.600, 0.731	255.600, 0.589	255.600, 0.581	255.600, 0.590	255.600, 2.911	255.600, 2.583	255.600, 3.156	255.600, 2.740	255.600, 3.160
1280	255.800, 0.460	255.800, 0.445	255.800, 0.492	255.800, 0.777	255.800, 0.746	255.800, 0.730	255.800, 0.589	255.800, 0.581	255.800, 0.590	255.800, 2.910	255.800, 2.583	255.800, 3.156	255.800, 2.740	255.800, 3.160
1281	256.000, 0.460	256.000, 0.445	256.000, 0.492	256.000, 0.777	256.000, 0.746	256.000, 0.729	256.000, 0.589	256.000, 0.581	256.000, 0.590	256.000, 2.910	256.000, 2.582	256.000, 3.156	256.000, 2.739	256.000, 3.160
1282	256.200, 0.460	256.200, 0.445	256.200, 0.492	256.200, 0.776	256.200, 0.745	256.200, 0.729	256.200, 0.589	256.200, 0.581	256.200, 0.590	256.200, 2.910	256.200, 2.582	256.200, 3.156	256.200, 2.739	256.200, 3.159
1283	256.400, 0.460	256.400, 0.446	256.400, 0.492	256.400, 0.775	256.400, 0.744	256.400, 0.728	256.400, 0.589	256.400, 0.581	256.400, 0.589	256.400, 2.909	256.400, 2.582	256.400, 3.156	256.400, 2.739	256.400, 3.159
1284	256.600, 0.460	256.600, 0.446	256.600, 0.492	256.600, 0.774	256.600, 0.743	256.600, 0.727	256.600, 0.588	256.600, 0.581	256.600, 0.589	256.600, 2.909	256.600, 2.582	256.600, 3.156	256.600, 2.739	256.600, 3.159
1285	256.800, 0.460	256.800, 0.446	256.800, 0.492	256.800, 0.773	256.800, 0.742	256.800, 0.726	256.800, 0.588	256.800, 0.581	256.800, 0.589	256.800, 2.909	256.800, 2.582	256.800, 3.156	256.800, 2.739	256.800, 3.159
1286	257.000, 0.460	257.000, 0.446	257.000, 0.492	257.000, 0.772	257.000, 0.741	257.000, 0.725	257.000, 0.588	257.000, 0.581	257.000, 0.589	257.000, 2.909	257.000, 2.581	257.000, 3.156	257.000, 2.739	257.000, 3.159
1287	257.200, 0.460	257.200, 0.446	257.200, 0.492	257.200, 0.771	257.200, 0.741	257.200, 0.725	257.200, 0.588	257.200, 0.581	257.200, 0.589	257.200, 2.909	257.200, 2.581	257.200, 3.155	257.200, 2.739	257.200, 3.159
1288	257.400, 0.460	257.400, 0.446	257.400, 0.492	257.400, 0.770	257.400, 0.740	257.400, 0.724	257.400, 0.588	257.400, 0.581	257.400, 0.588	257.400, 2.909	257.400, 2.581	257.400, 3.155	257.400, 2.738	257.400, 3.158
1289	257.600, 0.460	257.600, 0.446	257.600, 0.492	257.600, 0.769	257.600, 0.739	257.600, 0.723	257.600, 0.588	257.600, 0.581	257.600, 0.588	257.600, 2.909	257.600, 2.581	257.600, 3.154	257.600, 2.738	257.600, 3.158
1290	257.800, 0.460	257.800, 0.446	257.800, 0.492	257.800, 0.768	257.800, 0.738	257.800, 0.722	257.800, 0.588	257.800, 0.581	257.800, 0.588	257.800, 2.909	257.800, 2.580	257.800, 3.154	257.800, 2.739	257.800, 3.158
1291	258.000, 0.460	258.000, 0.446	258.000, 0.492	258.000, 0.767	258.000, 0.737	258.000, 0.722	258.000, 0.588	258.000, 0.580	258.000, 0.588	258.000, 2.908	258.000, 2.580	258.000, 3.154	258.000, 2.738	258.000, 3.158
1292	258.200, 0.460	258.200, 0.445	258.200, 0.492	258.200, 0.767	258.200, 0.736	258.200, 0.721	258.200, 0.588	258.200, 0.580	258.200, 0.588	258.200, 2.908	258.200, 2.579	258.200, 3.153	258.200, 2.738	258.200, 3.158
1293	258.400, 0.460	258.400, 0.445	258.400, 0.493	258.400, 0.766	258.400, 0.736	258.400, 0.720	258.400, 0.588	258.400, 0.580	258.400, 0.588	258.400, 2.908	258.400, 2.579	258.400, 3.153	258.400, 2.738	258.400, 3.158
1294	258.600, 0.461	258.600, 0.445	258.600, 0.493	258.600, 0.765	258.600, 0.735	258.600, 0.719	258.600, 0.588	258.600, 0.580	258.600, 0.588	258.600, 2.907	258.600, 2.579	258.600, 3.153	258.600, 2.737	258.600, 3.158
1295	258.800, 0.460	258.800, 0.445	258.800, 0.493	258.800, 0.765	258.800, 0.734	258.800, 0.719	258.800, 0.588	258.800, 0.580	258.800, 0.589	258.800, 2.907	258.800, 2.578	258.800, 3.152	258.800, 2.736	258.800, 3.158
1296	259.000, 0.461	259.000, 0.445	259.000, 0.492	259.000, 0.764	259.000, 0.733	259.000, 0.718	259.000, 0.588	259.000, 0.580	259.000, 0.589	259.000, 2.907	259.000, 2.578	259.000, 3.152	259.000, 2.736	259.000, 3.157
1297	259.200, 0.460	259.200, 0.444	259.200, 0.492	259.200, 0.764	259.200, 0.733	259.200, 0.718	259.200, 0.588	259.200, 0.580	259.200, 0.589	259.200, 2.906	259.200, 2.578	259.200, 3.152	259.200, 2.735	259.200, 3.157
1298	259.400, 0.460	259.400, 0.444	259.400, 0.492	259.400, 0.763	259.400, 0.732	259.400, 0.718	259.400, 0.588	259.400, 0.580	259.400, 0.589	259.400, 2.906	259.400, 2.578	259.400, 3.152	259.400, 2.735	259.400, 3.157
1299	259.600, 0.460	259.600, 0.444	259.600, 0.492	259.600, 0.763	259.600, 0.731	259.600, 0.717	259.600, 0.588	259.600, 0.580	259.600, 0.590	259.600, 2.905	259.600, 2.578	259.600, 3.152	259.600, 2.734	259.600, 3.157
1300	259.800, 0.460	259.800, 0.444	259.800, 0.491	259.800, 0.762	259.800, 0.731	259.800, 0.717	259.800, 0.587	259.800, 0.580	259.800, 0.590	259.800, 2.905	259.800, 2.578	259.800, 3.152	259.800, 2.734	259.800, 3.157
1301	260.000, 0.460	260.000, 0.444	260.000, 0.491	260.000, 0.761	260.000, 0.730	260.000, 0.716	260.000, 0.587	260.000, 0.580	260.000, 0.590	260.000, 2.904	260.000, 2.578	260.000, 3.152	260.000, 2.734	260.000, 3.157
1302	260.200, 0.460	260.200, 0.444	260.200, 0.491	260.200, 0.761	260.200, 0.729	260.200, 0.716	260.200, 0.587	260.200, 0.580	260.200, 0.590	260.200, 2.904	260.200, 2.577	260.200, 3.152	260.200, 2.734	260.200, 3.157
1303	260.400, 0.460	260.400, 0.444	260.400, 0.491	260.400, 0.760	260.400, 0.729	260.400, 0.715	260.400, 0.587	260.400, 0.580	260.400, 0.589	260.400, 2.904	260.400, 2.577	260.400, 3.152	260.400, 2.734	260.400, 3.156
1304	260.600, 0.460	260.600, 0.443	260.600, 0.491	260.600, 0.759	260.600, 0.728	260.600, 0.714	260.600, 0.587	260.600, 0.580	260.600, 0.589	260.600, 2.904	260.600, 2.577	260.600, 3.152	260.600, 2.734	260.600, 3.156
1305	260.800, 0.459	260.800, 0.443	260.800, 0.491	260.800, 0.758	260.800, 0.727	260.800, 0.714	260.800, 0.587	260.800, 0.580	260.800, 0.589	260.800, 2.904	260.800, 2.577	260.800, 3.152	260.800, 2.734	260.800, 3.156
1306	261.000, 0.459	261.000, 0.443	261.000, 0.491	261.000, 0.757	261.000, 0.726	261.000, 0.713	261.000, 0.587	261.000, 0.580	261.000, 0.589	261.000, 2.904	261.000, 2.576	261.000, 3.152	261.000, 2.734	261.000, 3.155
1307	261.200, 0.459	261.200, 0.443	261.200, 0.491	261.200, 0.756	261.200, 0.726	261.200, 0.712	261.200, 0.587	261.200, 0.580	261.200, 0.589	261.200, 2.904	261.200, 2.576	261.200, 3.151	261.200, 2.734	261.200, 3.155
1308	261.400, 0.458	261.400, 0.443	261.400, 0.491	261.400, 0.755	261.400, 0.725	261.400, 0.711	261.400, 0.587	261.400, 0.580	261.400, 0.589	261.400, 2.904	261.400, 2.575	261.400, 3.151	261.400, 2.734	261.400, 3.154
1309	261.600, 0.458	261.600, 0.443	261.600, 0.491	261.600, 0.754	261.600, 0.724	261.600, 0.711	261.600, 0.587	261.600, 0.580	261.600, 0.589	261.600, 2.904	261.600, 2.575	261.600, 3.151	261.600, 2.733	261.600, 3.154
1310	261.800, 0.458	261.800, 0.443	261.800, 0.491	261.800, 0.753	261.800, 0.724	261.800, 0.710	261.800, 0.587	261.800, 0.579	261.800, 0.589	261.800, 2.904	261.800, 2.574	261.800, 3.151	261.800, 2.733	261.800, 3.154
1311	262.000, 0.458	262.000, 0.443	262.000, 0.491	262.000, 0.753	262.000, 0.723	262.000, 0.709	262.000, 0.587	262.000, 0.579	262.000, 0.588	262.000, 2.904	262.000, 2.573	262.000, 3.150	262.000, 2.733	262.000, 3.153
1312	262.200, 0.458	262.200, 0.443	262.200, 0.491	262.200, 0.752	262.200, 0.722	262.200, 0.708	262.200, 0.587	262.200, 0.579	262.200, 0.588	262.200, 2.903	262.200, 2.573	262.200, 3.150	262.200, 2.733	262.200, 3.153
1313	262.400, 0.458	262.400, 0.443	262.400, 0.491	262.400, 0.751	262.400, 0.721	262.400, 0.708	262.400, 0.587	262.400, 0.579	262.400, 0.588	262.400, 2.904	262.400, 2.572	262.400, 3.150	262.400, 2.732	262.400, 3.153
1314	262.600, 0.458	262.600, 0.444	262.600, 0.491	262.600, 0.751	262.600, 0.720	262.600, 0.707	262.600, 0.587	262.600, 0.579	262.600, 0.588	262.600, 2.904	262.600, 2.572	262.600, 3.149	262.600, 2.732	262.600, 3.153
1315	262.800, 0.458	262.800, 0.444	262.800, 0.491	262.800, 0.750	262.800, 0.719	262.800, 0.706	262.800, 0.587	262.800, 0.579	262.800, 0.588	262.800, 2.904	262.800, 2.572	262.800, 3.149	262.800, 2.732	262.800, 3.153
1316	263.000, 0.458	263.000, 0.444	263.000, 0.491	263.000, 0.750	263.000, 0.718	263.000, 0.706	263.000, 0.587	263.000, 0.578	263.000, 0.588	263.000, 2.904	263.000, 2.572	263.000, 3.149	263.000, 2.732	263.000, 3.153
1317	263.200, 0.458	263.200, 0.444	263.200, 0.492	263.200, 0.749	263.200, 0.717	263.200, 0.706	263.200, 0.587	263.200, 0.578	263.200, 0.588	263.200, 2.904	263.200, 2.571	263.200, 3.149	263.200, 2.731	263.200, 3.153
1318	263.400, 0.458	263.400, 0.444	263.400, 0.492	263.400, 0.749	263.400, 0.717	263.400, 0.705	263.400, 0.587	263.400, 0.578	263.400, 0.588	263.400, 2.903	263.400, 2.571	263.400, 3.149	263.400, 2.731	263.400, 3.153
1319	263.600, 0.458	263.600, 0.444	263.600, 0.492	263.600, 0.748	263.600, 0.716	263.600, 0.705	263.600, 0.588	263.600, 0.578	263.600, 0.588	263.600, 2.903	263.600, 2.571	263.600, 3.149	263.600, 2.731	263.600, 3.153
1320	263.800, 0.458	263.800, 0.444	263.800, 0.492	263.800, 0.748	263.800, 0.715	263.800, 0.704	263.800, 0.588	263.800, 0.577	263.800, 0.588	263.800, 2.903	263.800, 2.572	263.800, 3.148	263.800, 2.731	263.800, 3.153
1321	264.000, 0.458	264.000, 0.443	264.000, 0.492	264.000, 0.747	264.000, 0.715	264.000, 0.704	264.000, 0.588	264.000, 0.578	264.000, 0.588	264.000, 2.903	264.000, 2.572	264.000, 3.148	264.000, 2.731	264.000, 3.153
1322	264.200, 0.458	264.200, 0.443	264.200, 0.492	264.200, 0.746	264.200, 0.714	264.200, 0.703	264.200, 0.588	264.200, 0.578	264.200, 0.587	264.200, 2.902	264.200, 2.572	264.200, 3.148	264.200, 2.731	264.200, 3.152
1323	264.400, 0.458	264.400, 0.443	264.400, 0.492	264.400, 0.746	264.400, 0.714	264.400, 0.703	264.400, 0.588	264.400, 0.578	264.400, 0.587	264.400, 2.902	264.400, 2.572	264.400, 3.148	264.400, 2.731	264.400, 3.152
1324	264.600, 0.458	264.600, 0.443	264.600, 0.492	264.600, 0.745	264.600, 0.713	264.600, 0.702	264.600, 0.587	264.600, 0.578	264.600, 0.587	264.600, 2.902	264.600, 2.572	264.600, 3.148	264.600, 2.731	264.600, 3.152
1325	264.800, 0.458	264.800, 0.444	264.800, 0.492	264.800, 0.744	264.800, 0.712	264.800, 0.702	264.800, 0.587	264.800, 0.578	264.800, 0.587	264.800, 2.901	264.800, 2.572	264.800, 3.147	264.800, 2.730	264.800, 3.151
1326	265.000, 0.458	265.000, 0.444	265.000, 0.492	265.000, 0.743	265.000, 0.712	265.000, 0.701	265.000, 0.587	265.000, 0.578	265.000, 0.587	265.000, 2.901	265.000, 2.572	265.000, 3.147	265.000, 2.730	265.000, 3.151
1327	265.200, 0.458	265.200, 0.444	265.200, 0.491	265.200, 0.743	265.200, 0.712	265.200, 0.701	265.200, 0.587	265.200, 0.578	265.200, 0.587	265.200, 2.900	265.200, 2.572	265.200, 3.146	265.200, 2.730	265.200, 3.150
1328	265.400, 0.459	265.400, 0.444	265.400, 0.491	265.400, 0.742	265.400, 0.711	265.400, 0.701	265.400, 0.587	265.400, 0.578	265.400, 0.587	265.400, 2.900	265.400, 2.572	265.400, 3.146	265.400, 2.729	265.400, 3.150
1329	265.600, 0.459	265.600, 0.444	265.600, 0.491	265.600, 0.741	265.600, 0.711	265.600, 0.700	265.600, 0.587	265.600, 0.578	265.600, 0.587	265.600, 2.899	265.600, 2.571	265.600, 3.146	265.600, 2.729	265.600, 3.149
1330	265.800, 0.459	265.800, 0.444	265.800, 0.491	265.800, 0.741	265.800, 0.710	265.800, 0.700	265.800, 0.587	265.800, 0.578	265.800, 0.587	265.800, 2.899	265.800, 2.571	265.800, 3.146	265.800, 2.729	265.800, 3.149
1331	266.000, 0.458	266.000, 0.443	266.000, 0.491	266.000, 0.740	266.000, 0.710	266.000, 0.699	266.000, 0.587	266.000, 0.578	266.000, 0.587	266.000, 2.898	266.000, 2.570	266.000, 3.146	266.000, 2.729	266.000, 3.149
1332	266.200, 0.458	266.200, 0.443	266.200, 0.490	266.200, 0.739	266.200, 0.709	266.200, 0.698	266.200, 0.587	266.200, 0.578	266.200, 0.587	266.200, 2.898	266.200, 2.570	266.200, 3.145	266.200, 2.728	266.200, 3.149
1333	266.400, 0.458	266.400, 0.443	266.400, 0.490	266.400, 0.739	266.400, 0.708	266.400, 0.698	266.400, 0.587	266.400, 0.578	266.400, 0.587	266.400, 2.897	266.400, 2.570	266.400, 3.145	266.400, 2.728	266.400, 3.148
1334	266.600, 0.458	266.600, 0.443	266.600, 0.490	266.600, 0.738	266.600, 0.707	266.600, 0.697	266.600, 0.586	266.600, 0.578	266.600, 0.587	266.600, 2.897	266.600, 2.569	266.600, 3.145	266.600, 2.728	266.600, 3.148
1335	266.800, 0.458	266.800, 0.443	266.800, 0.490	266.800, 0.738	266.800, 0.706	266.800, 0.696	266.800, 0.586	266.800, 0.578	266.800, 0.587	266.800, 2.896	266.800, 2.569	266.800, 3.145	266.800, 2.728	266.800, 3.148
1336	267.000, 0.458	267.000, 0.442	267.000, 0.490	267.000, 0.737	267.000, 0.705	267.000, 0.696	267.000, 0.586	267.000, 0.578	267.000, 0.587	267.000, 2.896	267.000, 2.568	267.000, 3.145	267.000, 2.728	267.000, 3.148
1337	267.200, 0.458	267.200, 0.442	267.200, 0.490	267.200, 0.737	267.200, 0.705	267.200, 0.695	267.200, 0.586	267.200, 0.578	267.200, 0.587	267.200, 2.895	267.200, 2.568	267.200, 3.145	267.200, 2.728	267.200, 3.148
1338	267.400, 0.458	267.400, 0.442	267.400, 0.490	267.400, 0.736	267.400, 0.704	267.400, 0.694	267.400, 0.586	267.400, 0.578	267.400, 0.586	267.400, 2.895	267.400, 2.568	267.400, 3.145	267.400, 2.728	267.400, 3.149
1339	267.600, 0.458	267.600, 0.442	267.600, 0.490	267.600, 0.736	267.600, 0.704	267.600, 0.693	267.600, 0.586	267.600, 0.578	267.600, 0.586	267.600, 2.894	267.600, 2.568	267.600, 3.144	267.600, 2.728	267.600, 3.149
1340	267.800, 0.458	267.800, 0.442	267.800, 0.490	267.800, 0.735	267.800, 0.703	267.800, 0.692	267.800, 0.586	267.800, 0.578	267.800, 0.586	267.800, 2.894	267.800, 2.568	267.800, 3.144	267.800, 2.728	267.800, 3.149
1341	268.000, 0.458	268.000, 0.442	268.000, 0.490	268.000, 0.735	268.000, 0.703	268.000, 0.692	268.000, 0.586	268.000, 0.578	268.000, 0.586	268.000, 2.894	268.000, 2.567	268.000, 3.144	268.000, 2.728	268.000, 3.149
1342	268.200, 0.458	268.200, 0.443	268.200, 0.490	268.200, 0.734	268.200, 0.702	268.200, 0.691	268.200, 0.586	268.200, 0.578	268.200, 0.586	268.200, 2.894	268.200, 2.567	268.200, 3.143	268.200, 2.727	268.200, 3.149
1343	268.400, 0.458	268.400, 0.443	268.400, 0.490	268.400, 0.733	268.400, 0.702	268.400, 0.691	268.400, 0.585	268.400, 0.578	268.400, 0.586	268.400, 2.894	268.400, 2.567	268.400, 3.143	268.400, 2.727	268.400, 3.148
1344	268.600, 0.458	268.600, 0.443	268.600, 0.490	268.600, 0.733	268.600, 0.701	268.600, 0.690	268.600, 0.585	268.600, 0.579	268.600, 0.586	268.600, 2.894	268.600, 2.567	268.600, 3.143	268.600, 2.727	268.600, 3.148
1345	268.800, 0.458	268.800, 0.443	268.800, 0.489	268.800, 0.732	268.800, 0.701	268.800, 0.690	268.800, 0.585	268.800, 0.579	268.800, 0.586	268.800, 2.894	268.800, 2.567	268.800, 3.142	268.800, 2.727	268.800, 3.148
1346	269.000, 0.458	269.000, 0.443	269.000, 0.489	269.000, 0.732	269.000, 0.701	269.000, 0.690	269.000, 0.585	269.000, 0.578	269.000, 0.586	269.000, 2.894	269.000, 2.566	269.000, 3.142	269.000, 2.726	269.000, 3.148
1347	269.200, 0.458	269.200, 0.443	269.200, 0.489	269.200, 0.731	269.200, 0.700	269.200, 0.690	269.200, 0.585	269.200, 0.578	269.200, 0.586	269.200, 2.894	269.200, 2.566	269.200, 3.142	269.200, 2.726	269.200, 3.147
1348	269.400, 0.458	269.400, 0.443	269.400, 0.489	269.400, 0.731	269.400, 0.700	269.400, 0.690	269.400, 0.585	269.400, 0.578	269.400, 0.586	269.400, 2.895	269.400, 2.566	269.400, 3.142	269.400, 2.726	269.400, 3.147
1349	269.600, 0.458	269.600, 0.443	269.600, 0.489	269.600, 0.730	269.600, 0.700	269.600, 0.690	269.600, 0.585	269.600, 0.578	269.600, 0.586	269.600, 2.895	269.600, 2.566	269.600, 3.142	269.600, 2.726	269.600, 3.147
1350	269.800, 0.458	269.800, 0.443	269.800, 0.488	269.800, 0.730	269.800, 0.700	269.800, 0.690	269.800, 0.585	269.800, 0.578	269.800, 0.586	269.800, 2.895	269.800, 2.566	269.800, 3.142	269.800, 2.726	269.800, 3.146
1351	,	,	,	,	,	,	,	,	,	,	,	,	,	,
1352	,	,	,	,	,	,	,	,	,	,	,	,	,	,
1353	,	,	,	,	,	,	,	,	,	,	,	,	,	,
1354	,	,	,	,	,	,	,	,	,	,	,	,	,	,
1355	,	,	,	,	,	,	,	,	,	,	,	,	,	,
1356	,	,	,	,	,	,	,	,	,	,	,	,	,	,
1357	,	,	,	,	,	,	,	,	,	,	,	,	,	,
1358	,	,	,	,	,	,	,	,	,	,	,	,	,	,
1359	,	,	,	,	,	,	,	,	,	,	,	,	,	,
1360	,	,	,	,	,	,	,	,	,	,	,	,	,	,
1361	,	,	,	,	,	,	,	,	,	,	,	,	,	,
1362	,	,	,	,	,	,	,	,	,	,	,	,	,	,
1363	,	,	,	,	,	,	,	,	,	,	,	,	,	,
1364	,	,	,	,	,	,	,	,	,	,	,	,	,	,
1365	,	,	,	,	,	,	,	,	,	,	,	,	,	,
1366	,	,	,	,	,	,	,	,	,	,	,	,	,	,
1367	,	,	,	,	,	,	,	,	,	,	,	,	,	,
1368	,	,	,	,	,	,	,	,	,	,	,	,	,	,
1369	,	,	,	,	,	,	,	,	,	,	,	,	,	,
1370	,	,	,	,	,	,	,	,	,	,	,	,	,	,
1371	,	,	,	,	,	,	,	,	,	,	,	,	,	,
1372	,	,	,	,	,	,	,	,	,	,	,	,	,	,
1373	,	,	,	,	,	,	,	,	,	,	,	,	,	,
1374	,	,	,	,	,	,	,	,	,	,	,	,	,	,
1375	,	,	,	,	,	,	,	,	,	,	,	,	,	,
1376	,	,	,	,	,	,	,	,	,	,	,	,	,	,
1377	,	,	,	,	,	,	,	,	,	,	,	,	,	,
1378	,	,	,	,	,	,	,	,	,	,	,	,	,	,
1379	,	,	,	,	,	,	,	,	,	,	,	,	,	,
1380	,	,	,	,	,	,	,	,	,	,	,	,	,	,
1381	,	,	,	,	,	,	,	,	,	,	,	,	,	,
1382	,	,	,	,	,	,	,	,	,	,	,	,	,	,
1383	,	,	,	,	,	,	,	,	,	,	,	,	,	,
1384	,	,	,	,	,	,	,	,	,	,	,	,	,	,
1385	,	,	,	,	,	,	,	,	,	,	,	,	,	,
1386	,	,	,	,	,	,	,	,	,	,	,	,	,	,
1387	,	,	,	,	,	,	,	,	,	,	,	,	,	,
1388	,	,	,	,	,	,	,	,	,	,	,	,	,	,
1389	,	,	,	,	,	,	,	,	,	,	,	,	,	,
1390	,	,	,	,	,	,	,	,	,	,	,	,	,	,
1391	,	,	,	,	,	,	,	,	,	,	,	,	,	,
1392	,	,	,	,	,	,	,	,	,	,	,	,	,	,
1393	,	,	,	,	,	,	,	,	,	,	,	,	,	,
1394	,	,	,	,	,	,	,	,	,	,	,	,	,	,
1395	,	,	,	,	,	,	,	,	,	,	,	,	,	,
1396	,	,	,	,	,	,	,	,	,	,	,	,	,	,
1397	,	,	,	,	,	,	,	,	,	,	,	,	,	,
1398	,	,	,	,	,	,	,	,	,	,	,	,	,	,
1399	,	,	,	,	,	,	,	,	,	,	,	,	,	,
1400	,	,	,	,	,	,	,	,	,	,	,	,	,	,
1401	,	,	,	,	,	,	,	,	,	,	,	,	,	,
1402	,	,	,	,	,	,	,	,	,	,	,	,	,	,
1403	,	,	,	,	,	,	,	,	,	,	,	,	,	,
1404	,	,	,	,	,	,	,	,	,	,	,	,	,	,
1405	,	,	,	,	,	,	,	,	,	,	,	,	,	,
1406	,	,	,	,	,	,	,	,	,	,	,	,	,	,
1407	,	,	,	,	,	,	,	,	,	,	,	,	,	,
1408	,	,	,	,	,	,	,	,	,	,	,	,	,	,
1409	,	,	,	,	,	,	,	,	,	,	,	,	,	,
1410	,	,	,	,	,	,	,	,	,	,	,	,	,	,
1411	,	,	,	,	,	,	,	,	,	,	,	,	,	,
1412	,	,	,	,	,	,	,	,	,	,	,	,	,	,
1413	,	,	,	,	,	,	,	,	,	,	,	,	,	,
1414	,	,	,	,	,	,	,	,	,	,	,	,	,	,
1415	,	,	,	,	,	,	,	,	,	,	,	,	,	,
1416	,	,	,	,	,	,	,	,	,	,	,	,	,	,
1417	,	,	,	,	,	,	,	,	,	,	,	,	,	,
1418	,	,	,	,	,	,	,	,	,	,	,	,	,	,
1419	,	,	,	,	,	,	,	,	,	,	,	,	,	,
1420	,	,	,	,	,	,	,	,	,	,	,	,	,	,
1421	,	,	,	,	,	,	,	,	,	,	,	,	,	,
1422	,	,	,	,	,	,	,	,	,	,	,	,	,	,
1423	,	,	,	,	,	,	,	,	,	,	,	,	,	,
1424	,	,	,	,	,	,	,	,	,	,	,	,	,	,
1425	,	,	,	,	,	,	,	,	,	,	,	,	,	,
1426	,	,	,	,	,	,	,	,	,	,	,	,	,	,
1427	,	,	,	,	,	,	,	,	,	,	,	,	,	,
1428	,	,	,	,	,	,	,	,	,	,	,	,	,	,
1429	,	,	,	,	,	,	,	,	,	,	,	,	,	,
1430	,	,	,	,	,	,	,	,	,	,	,	,	,	,
1431	,	,	,	,	,	,	,	,	,	,	,	,	,	,
1432	,	,	,	,	,	,	,	,	,	,	,	,	,	,
1433	,	,	,	,	,	,	,	,	,	,	,	,	,	,
1434	,	,	,	,	,	,	,	,	,	,	,	,	,	,
1435	,	,	,	,	,	,	,	,	,	,	,	,	,	,
1436	,	,	,	,	,	,	,	,	,	,	,	,	,	,
1437	,	,	,	,	,	,	,	,	,	,	,	,	,	,
1438	,	,	,	,	,	,	,	,	,	,	,	,	,	,
1439	,	,	,	,	,	,	,	,	,	,	,	,	,	,
1440	,	,	,	,	,	,	,	,	,	,	,	,	,	,
1441	,	,	,	,	,	,	,	,	,	,	,	,	,	,
1442	,	,	,	,	,	,	,	,	,	,	,	,	,	,
1443	,	,	,	,	,	,	,	,	,	,	,	,	,	,
1444	,	,	,	,	,	,	,	,	,	,	,	,	,	,
1445	,	,	,	,	,	,	,	,	,	,	,	,	,	,
1446	,	,	,	,	,	,	,	,	,	,	,	,	,	,
1447	,	,	,	,	,	,	,	,	,	,	,	,	,	,
1448	,	,	,	,	,	,	,	,	,	,	,	,	,	,
1449	,	,	,	,	,	,	,	,	,	,	,	,	,	,
1450	,	,	,	,	,	,	,	,	,	,	,	,	,	,
1451	,	,	,	,	,	,	,	,	,	,	,	,	,	,
1452	,	,	,	,	,	,	,	,	,	,	,	,	,	,
1453	,	,	,	,	,	,	,	,	,	,	,	,	,	,
1454	,	,	,	,	,	,	,	,	,	,	,	,	,	,
1455	,	,	,	,	,	,	,	,	,	,	,	,	,	,
1456	,	,	,	,	,	,	,	,	,	,	,	,	,	,
1457	,	,	,	,	,	,	,	,	,	,	,	,	,	,
1458	,	,	,	,	,	,	,	,	,	,	,	,	,	,
1459	,	,	,	,	,	,	,	,	,	,	,	,	,	,
1460	,	,	,	,	,	,	,	,	,	,	,	,	,	,
1461	,	,	,	,	,	,	,	,	,	,	,	,	,	,
1462	,	,	,	,	,	,	,	,	,	,	,	,	,	,
1463	,	,	,	,	,	,	,	,	,	,	,	,	,	,
1464	,	,	,	,	,	,	,	,	,	,	,	,	,	,
1465	,	,	,	,	,	,	,	,	,	,	,	,	,	,
1466	,	,	,	,	,	,	,	,	,	,	,	,	,	,
1467	,	,	,	,	,	,	,	,	,	,	,	,	,	,
1468	,	,	,	,	,	,	,	,	,	,	,	,	,	,
1469	,	,	,	,	,	,	,	,	,	,	,	,	,	,
1470	,	,	,	,	,	,	,	,	,	,	,	,	,	,
1471	,	,	,	,	,	,	,	,	,	,	,	,	,	,
1472	,	,	,	,	,	,	,	,	,	,	,	,	,	,
1473	,	,	,	,	,	,	,	,	,	,	,	,	,	,
1474	,	,	,	,	,	,	,	,	,	,	,	,	,	,
1475	,	,	,	,	,	,	,	,	,	,	,	,	,	,
1476	,	,	,	,	,	,	,	,	,	,	,	,	,	,
1477	,	,	,	,	,	,	,	,	,	,	,	,	,	,
1478	,	,	,	,	,	,	,	,	,	,	,	,	,	,
1479	,	,	,	,	,	,	,	,	,	,	,	,	,	,
1480	,	,	,	,	,	,	,	,	,	,	,	,	,	,
1481	,	,	,	,	,	,	,	,	,	,	,	,	,	,
1482	,	,	,	,	,	,	,	,	,	,	,	,	,	,
1483	,	,	,	,	,	,	,	,	,	,	,	,	,	,
1484	,	,	,	,	,	,	,	,	,	,	,	,	,	,
1485	,	,	,	,	,	,	,	,	,	,	,	,	,	,
1486	,	,	,	,	,	,	,	,	,	,	,	,	,	,
1487	,	,	,	,	,	,	,	,	,	,	,	,	,	,
1488	,	,	,	,	,	,	,	,	,	,	,	,	,	,
1489	,	,	,	,	,	,	,	,	,	,	,	,	,	,
1490	,	,	,	,	,	,	,	,	,	,	,	,	,	,
1491	,	,	,	,	,	,	,	,	,	,	,	,	,	,
1492	,	,	,	,	,	,	,	,	,	,	,	,	,	,
1493	,	,	,	,	,	,	,	,	,	,	,	,	,	,
1494	,	,	,	,	,	,	,	,	,	,	,	,	,	,
1495	,	,	,	,	,	,	,	,	,	,	,	,	,	,
1496	,	,	,	,	,	,	,	,	,	,	,	,	,	,
1497	,	,	,	,	,	,	,	,	,	,	,	,	,	,
1498	,	,	,	,	,	,	,	,	,	,	,	,	,	,
1499	,	,	,	,	,	,	,	,	,	,	,	,	,	,
1500	,	,	,	,	,	,	,	,	,	,	,	,	,	,
1501	,	,	,	,	,	,	,	,	,	,	,	,	,	,
1502	,	,	,	,	,	,	,	,	,	,	,	,	,	,
1503	,	,	,	,	,	,	,	,	,	,	,	,	,	,
1504	,	,	,	,	,	,	,	,	,	,	,	,	,	,
1505	,	,	,	,	,	,	,	,	,	,	,	,	,	,
1506	,	,	,	,	,	,	,	,	,	,	,	,	,	,
1507	,	,	,	,	,	,	,	,	,	,	,	,	,	,
1508	,	,	,	,	,	,	,	,	,	,	,	,	,	,
1509	,	,	,	,	,	,	,	,	,	,	,	,	,	,
1510	,	,	,	,	,	,	,	,	,	,	,	,	,	,
1511	,	,	,	,	,	,	,	,	,	,	,	,	,	,
1512	,	,	,	,	,	,	,	,	,	,	,	,	,	,
1513	,	,	,	,	,	,	,	,	,	,	,	,	,	,
1514	,	,	,	,	,	,	,	,	,	,	,	,	,	,
1515	,	,	,	,	,	,	,	,	,	,	,	,	,	,
1516	,	,	,	,	,	,	,	,	,	,	,	,	,	,
1517	,	,	,	,	,	,	,	,	,	,	,	,	,	,
1518	,	,	,	,	,	,	,	,	,	,	,	,	,	,
1519	,	,	,	,	,	,	,	,	,	,	,	,	,	,
1520	,	,	,	,	,	,	,	,	,	,	,	,	,	,
1521	,	,	,	,	,	,	,	,	,	,	,	,	,	,
1522	,	,	,	,	,	,	,	,	,	,	,	,	,	,
1523	,	,	,	,	,	,	,	,	,	,	,	,	,	,
1524	,	,	,	,	,	,	,	,	,	,	,	,	,	,
1525	,	,	,	,	,	,	,	,	,	,	,	,	,	,
1526	,	,	,	,	,	,	,	,	,	,	,	,	,	,
1527	,	,	,	,	,	,	,	,	,	,	,	,	,	,
1528	,	,	,	,	,	,	,	,	,	,	,	,	,	,
1529	,	,	,	,	,	,	,	,	,	,	,	,	,	,
1530	,	,	,	,	,	,	,	,	,	,	,	,	,	,
1531	,	,	,	,	,	,	,	,	,	,	,	,	,	,
1532	,	,	,	,	,	,	,	,	,	,	,	,	,	,
1533	,	,	,	,	,	,	,	,	,	,	,	,	,	,
1534	,	,	,	,	,	,	,	,	,	,	,	,	,	,
1535	,	,	,	,	,	,	,	,	,	,	,	,	,	,
1536	,	,	,	,	,	,	,	,	,	,	,	,	,	,
1537	,	,	,	,	,	,	,	,	,	,	,	,	,	,
1538	,	,	,	,	,	,	,	,	,	,	,	,	,	,
1539	,	,	,	,	,	,	,	,	,	,	,	,	,	,
1540	,	,	,	,	,	,	,	,	,	,	,	,	,	,
1541	,	,	,	,	,	,	,	,	,	,	,	,	,	,
1542	,	,	,	,	,	,	,	,	,	,	,	,	,	,
1543	,	,	,	,	,	,	,	,	,	,	,	,	,	,
1544	,	,	,	,	,	,	,	,	,	,	,	,	,	,
1545	,	,	,	,	,	,	,	,	,	,	,	,	,	,
1546	,	,	,	,	,	,	,	,	,	,	,	,	,	,
1547	,	,	,	,	,	,	,	,	,	,	,	,	,	,
1548	,	,	,	,	,	,	,	,	,	,	,	,	,	,
1549	,	,	,	,	,	,	,	,	,	,	,	,	,	,
1550	,	,	,	,	,	,	,	,	,	,	,	,	,	,
1551	,	,	,	,	,	,	,	,	,	,	,	,	,	,
1552	,	,	,	,	,	,	,	,	,	,	,	,	,	,
1553	,	,	,	,	,	,	,	,	,	,	,	,	,	,
1554	,	,	,	,	,	,	,	,	,	,	,	,	,	,
1555	,	,	,	,	,	,	,	,	,	,	,	,	,	,
1556	,	,	,	,	,	,	,	,	,	,	,	,	,	,
1557	,	,	,	,	,	,	,	,	,	,	,	,	,	,
1558	,	,	,	,	,	,	,	,	,	,	,	,	,	,
1559	,	,	,	,	,	,	,	,	,	,	,	,	,	,
1560	,	,	,	,	,	,	,	,	,	,	,	,	,	,
1561	,	,	,	,	,	,	,	,	,	,	,	,	,	,
1562	,	,	,	,	,	,	,	,	,	,	,	,	,	,
1563	,	,	,	,	,	,	,	,	,	,	,	,	,	,
1564	,	,	,	,	,	,	,	,	,	,	,	,	,	,
1565	,	,	,	,	,	,	,	,	,	,	,	,	,	,
1566	,	,	,	,	,	,	,	,	,	,	,	,	,	,
1567	,	,	,	,	,	,	,	,	,	,	,	,	,	,
1568	,	,	,	,	,	,	,	,	,	,	,	,	,	,
1569	,	,	,	,	,	,	,	,	,	,	,	,	,	,
1570	,	,	,	,	,	,	,	,	,	,	,	,	,	,
1571	,	,	,	,	,	,	,	,	,	,	,	,	,	,
1572	,	,	,	,	,	,	,	,	,	,	,	,	,	,
1573	,	,	,	,	,	,	,	,	,	,	,	,	,	,
1574	,	,	,	,	,	,	,	,	,	,	,	,	,	,
1575	,	,	,	,	,	,	,	,	,	,	,	,	,	,
1576	,	,	,	,	,	,	,	,	,	,	,	,	,	,
1577	,	,	,	,	,	,	,	,	,	,	,	,	,	,
1578	,	,	,	,	,	,	,	,	,	,	,	,	,	,
1579	,	,	,	,	,	,	,	,	,	,	,	,	,	,
1580	,	,	,	,	,	,	,	,	,	,	,	,	,	,
1581	,	,	,	,	,	,	,	,	,	,	,	,	,	,
1582	,	,	,	,	,	,	,	,	,	,	,	,	,	,
1583	,	,	,	,	,	,	,	,	,	,	,	,	,	,
1584	,	,	,	,	,	,	,	,	,	,	,	,	,	,
1585	,	,	,	,	,	,	,	,	,	,	,	,	,	,
1586	,	,	,	,	,	,	,	,	,	,	,	,	,	,
1587	,	,	,	,	,	,	,	,	,	,	,	,	,	,
1588	,	,	,	,	,	,	,	,	,	,	,	,	,	,
1589	,	,	,	,	,	,	,	,	,	,	,	,	,	,
1590	,	,	,	,	,	,	,	,	,	,	,	,	,	,
1591	,	,	,	,	,	,	,	,	,	,	,	,	,	,
1592	,	,	,	,	,	,	,	,	,	,	,	,	,	,
1593	,	,	,	,	,	,	,	,	,	,	,	,	,	,
1594	,	,	,	,	,	,	,	,	,	,	,	,	,	,
1595	,	,	,	,	,	,	,	,	,	,	,	,	,	,
1596	,	,	,	,	,	,	,	,	,	,	,	,	,	,
1597	,	,	,	,	,	,	,	,	,	,	,	,	,	,
1598	,	,	,	,	,	,	,	,	,	,	,	,	,	,
1599	,	,	,	,	,	,	,	,	,	,	,	,	,	,
1600	,	,	,	,	,	,	,	,	,	,	,	,	,	,
1601	,	,	,	,	,	,	,	,	,	,	,	,	,	,
1602	,	,	,	,	,	,	,	,	,	,	,	,	,	,
1603	,	,	,	,	,	,	,	,	,	,	,	,	,	,
1604	,	,	,	,	,	,	,	,	,	,	,	,	,	,
1605	,	,	,	,	,	,	,	,	,	,	,	,	,	,
1606	,	,	,	,	,	,	,	,	,	,	,	,	,	,
1607	,	,	,	,	,	,	,	,	,	,	,	,	,	,
1608	,	,	,	,	,	,	,	,	,	,	,	,	,	,
1609	,	,	,	,	,	,	,	,	,	,	,	,	,	,
1610	,	,	,	,	,	,	,	,	,	,	,	,	,	,
1611	,	,	,	,	,	,	,	,	,	,	,	,	,	,
1612	,	,	,	,	,	,	,	,	,	,	,	,	,	,
1613	,	,	,	,	,	,	,	,	,	,	,	,	,	,
1614	,	,	,	,	,	,	,	,	,	,	,	,	,	,
1615	,	,	,	,	,	,	,	,	,	,	,	,	,	,
1616	,	,	,	,	,	,	,	,	,	,	,	,	,	,
1617	,	,	,	,	,	,	,	,	,	,	,	,	,	,
1618	,	,	,	,	,	,	,	,	,	,	,	,	,	,
1619	,	,	,	,	,	,	,	,	,	,	,	,	,	,
1620	,	,	,	,	,	,	,	,	,	,	,	,	,	,
1621	,	,	,	,	,	,	,	,	,	,	,	,	,	,
1622	,	,	,	,	,	,	,	,	,	,	,	,	,	,
1623	,	,	,	,	,	,	,	,	,	,	,	,	,	,
1624	,	,	,	,	,	,	,	,	,	,	,	,	,	,
1625	,	,	,	,	,	,	,	,	,	,	,	,	,	,
1626	,	,	,	,	,	,	,	,	,	,	,	,	,	,
1627	,	,	,	,	,	,	,	,	,	,	,	,	,	,
1628	,	,	,	,	,	,	,	,	,	,	,	,	,	,
1629	,	,	,	,	,	,	,	,	,	,	,	,	,	,
1630	,	,	,	,	,	,	,	,	,	,	,	,	,	,
1631	,	,	,	,	,	,	,	,	,	,	,	,	,	,
1632	,	,	,	,	,	,	,	,	,	,	,	,	,	,
1633	,	,	,	,	,	,	,	,	,	,	,	,	,	,
1634	,	,	,	,	,	,	,	,	,	,	,	,	,	,
1635	,	,	,	,	,	,	,	,	,	,	,	,	,	,
1636	,	,	,	,	,	,	,	,	,	,	,	,	,	,
1637	,	,	,	,	,	,	,	,	,	,	,	,	,	,
1638	,	,	,	,	,	,	,	,	,	,	,	,	,	,
1639	,	,	,	,	,	,	,	,	,	,	,	,	,	,
1640	,	,	,	,	,	,	,	,	,	,	,	,	,	,
1641	,	,	,	,	,	,	,	,	,	,	,	,	,	,
1642	,	,	,	,	,	,	,	,	,	,	,	,	,	,
1643	,	,	,	,	,	,	,	,	,	,	,	,	,	,
1644	,	,	,	,	,	,	,	,	,	,	,	,	,	,
1645	,	,	,	,	,	,	,	,	,	,	,	,	,	,
1646	,	,	,	,	,	,	,	,	,	,	,	,	,	,
1647	,	,	,	,	,	,	,	,	,	,	,	,	,	,
1648	,	,	,	,	,	,	,	,	,	,	,	,	,	,
1649	,	,	,	,	,	,	,	,	,	,	,	,	,	,
1650	,	,	,	,	,	,	,	,	,	,	,	,	,	,
1651	,	,	,	,	,	,	,	,	,	,	,	,	,	,
1652	,	,	,	,	,	,	,	,	,	,	,	,	,	,
1653	,	,	,	,	,	,	,	,	,	,	,	,	,	,
1654	,	,	,	,	,	,	,	,	,	,	,	,	,	,
1655	,	,	,	,	,	,	,	,	,	,	,	,	,	,
1656	,	,	,	,	,	,	,	,	,	,	,	,	,	,
1657	,	,	,	,	,	,	,	,	,	,	,	,	,	,
1658	,	,	,	,	,	,	,	,	,	,	,	,	,	,
1659	,	,	,	,	,	,	,	,	,	,	,	,	,	,
1660	,	,	,	,	,	,	,	,	,	,	,	,	,	,
1661	,	,	,	,	,	,	,	,	,	,	,	,	,	,
1662	,	,	,	,	,	,	,	,	,	,	,	,	,	,
1663	,	,	,	,	,	,	,	,	,	,	,	,	,	,
1664	,	,	,	,	,	,	,	,	,	,	,	,	,	,
1665	,	,	,	,	,	,	,	,	,	,	,	,	,	,
1666	,	,	,	,	,	,	,	,	,	,	,	,	,	,
1667	,	,	,	,	,	,	,	,	,	,	,	,	,	,
1668	,	,	,	,	,	,	,	,	,	,	,	,	,	,
1669	,	,	,	,	,	,	,	,	,	,	,	,	,	,
1670	,	,	,	,	,	,	,	,	,	,	,	,	,	,
1671	,	,	,	,	,	,	,	,	,	,	,	,	,	,
1672	,	,	,	,	,	,	,	,	,	,	,	,	,	,
1673	,	,	,	,	,	,	,	,	,	,	,	,	,	,
1674	,	,	,	,	,	,	,	,	,	,	,	,	,	,
1675	,	,	,	,	,	,	,	,	,	,	,	,	,	,
1676	,	,	,	,	,	,	,	,	,	,	,	,	,	,
1677	,	,	,	,	,	,	,	,	,	,	,	,	,	,
1678	,	,	,	,	,	,	,	,	,	,	,	,	,	,
1679	,	,	,	,	,	,	,	,	,	,	,	,	,	,
1680	,	,	,	,	,	,	,	,	,	,	,	,	,	,
1681	,	,	,	,	,	,	,	,	,	,	,	,	,	,
1682	,	,	,	,	,	,	,	,	,	,	,	,	,	,
1683	,	,	,	,	,	,	,	,	,	,	,	,	,	,
1684	,	,	,	,	,	,	,	,	,	,	,	,	,	,
1685	,	,	,	,	,	,	,	,	,	,	,	,	,	,
1686	,	,	,	,	,	,	,	,	,	,	,	,	,	,
1687	,	,	,	,	,	,	,	,	,	,	,	,	,	,
1688	,	,	,	,	,	,	,	,	,	,	,	,	,	,
1689	,	,	,	,	,	,	,	,	,	,	,	,	,	,
1690	,	,	,	,	,	,	,	,	,	,	,	,	,	,
1691	,	,	,	,	,	,	,	,	,	,	,	,	,	,
1692	,	,	,	,	,	,	,	,	,	,	,	,	,	,
1693	,	,	,	,	,	,	,	,	,	,	,	,	,	,
1694	,	,	,	,	,	,	,	,	,	,	,	,	,	,
1695	,	,	,	,	,	,	,	,	,	,	,	,	,	,
1696	,	,	,	,	,	,	,	,	,	,	,	,	,	,
1697	,	,	,	,	,	,	,	,	,	,	,	,	,	,
1698	,	,	,	,	,	,	,	,	,	,	,	,	,	,
1699	,	,	,	,	,	,	,	,	,	,	,	,	,	,
1700	,	,	,	,	,	,	,	,	,	,	,	,	,	,
1701	,	,	,	,	,	,	,	,	,	,	,	,	,	,
1702	,	,	,	,	,	,	,	,	,	,	,	,	,	,
1703	,	,	,	,	,	,	,	,	,	,	,	,	,	,
1704	,	,	,	,	,	,	,	,	,	,	,	,	,	,
1705	,	,	,	,	,	,	,	,	,	,	,	,	,	,
1706	,	,	,	,	,	,	,	,	,	,	,	,	,	,
1707	,	,	,	,	,	,	,	,	,	,	,	,	,	,
1708	,	,	,	,	,	,	,	,	,	,	,	,	,	,
1709	,	,	,	,	,	,	,	,	,	,	,	,	,	,
1710	,	,	,	,	,	,	,	,	,	,	,	,	,	,
1711	,	,	,	,	,	,	,	,	,	,	,	,	,	,
1712	,	,	,	,	,	,	,	,	,	,	,	,	,	,
1713	,	,	,	,	,	,	,	,	,	,	,	,	,	,
1714	,	,	,	,	,	,	,	,	,	,	,	,	,	,
1715	,	,	,	,	,	,	,	,	,	,	,	,	,	,
1716	,	,	,	,	,	,	,	,	,	,	,	,	,	,
1717	,	,	,	,	,	,	,	,	,	,	,	,	,	,
1718	,	,	,	,	,	,	,	,	,	,	,	,	,	,
1719	,	,	,	,	,	,	,	,	,	,	,	,	,	,
1720	,	,	,	,	,	,	,	,	,	,	,	,	,	,
1721	,	,	,	,	,	,	,	,	,	,	,	,	,	,
1722	,	,	,	,	,	,	,	,	,	,	,	,	,	,
1723	,	,	,	,	,	,	,	,	,	,	,	,	,	,
1724	,	,	,	,	,	,	,	,	,	,	,	,	,	,
1725	,	,	,	,	,	,	,	,	,	,	,	,	,	,
1726	,	,	,	,	,	,	,	,	,	,	,	,	,	,
1727	,	,	,	,	,	,	,	,	,	,	,	,	,	,
1728	,	,	,	,	,	,	,	,	,	,	,	,	,	,
1729	,	,	,	,	,	,	,	,	,	,	,	,	,	,
1730	,	,	,	,	,	,	,	,	,	,	,	,	,	,
1731	,	,	,	,	,	,	,	,	,	,	,	,	,	,
1732	,	,	,	,	,	,	,	,	,	,	,	,	,	,
1733	,	,	,	,	,	,	,	,	,	,	,	,	,	,
1734	,	,	,	,	,	,	,	,	,	,	,	,	,	,
1735	,	,	,	,	,	,	,	,	,	,	,	,	,	,
1736	,	,	,	,	,	,	,	,	,	,	,	,	,	,
1737	,	,	,	,	,	,	,	,	,	,	,	,	,	,
1738	,	,	,	,	,	,	,	,	,	,	,	,	,	,
1739	,	,	,	,	,	,	,	,	,	,	,	,	,	,
1740	,	,	,	,	,	,	,	,	,	,	,	,	,	,
1741	,	,	,	,	,	,	,	,	,	,	,	,	,	,
1742	,	,	,	,	,	,	,	,	,	,	,	,	,	,
1743	,	,	,	,	,	,	,	,	,	,	,	,	,	,
1744	,	,	,	,	,	,	,	,	,	,	,	,	,	,
1745	,	,	,	,	,	,	,	,	,	,	,	,	,	,
1746	,	,	,	,	,	,	,	,	,	,	,	,	,	,
1747	,	,	,	,	,	,	,	,	,	,	,	,	,	,
1748	,	,	,	,	,	,	,	,	,	,	,	,	,	,
1749	,	,	,	,	,	,	,	,	,	,	,	,	,	,
1750	,	,	,	,	,	,	,	,	,	,	,	,	,	,
1751	,	,	,	,	,	,	,	,	,	,	,	,	,	,
1752	,	,	,	,	,	,	,	,	,	,	,	,	,	,
1753	,	,	,	,	,	,	,	,	,	,	,	,	,	,
1754	,	,	,	,	,	,	,	,	,	,	,	,	,	,
1755	,	,	,	,	,	,	,	,	,	,	,	,	,	,
1756	,	,	,	,	,	,	,	,	,	,	,	,	,	,
1757	,	,	,	,	,	,	,	,	,	,	,	,	,	,
1758	,	,	,	,	,	,	,	,	,	,	,	,	,	,
1759	,	,	,	,	,	,	,	,	,	,	,	,	,	,
1760	,	,	,	,	,	,	,	,	,	,	,	,	,	,
1761	,	,	,	,	,	,	,	,	,	,	,	,	,	,
1762	,	,	,	,	,	,	,	,	,	,	,	,	,	,
1763	,	,	,	,	,	,	,	,	,	,	,	,	,	,
1764	,	,	,	,	,	,	,	,	,	,	,	,	,	,
1765	,	,	,	,	,	,	,	,	,	,	,	,	,	,
1766	,	,	,	,	,	,	,	,	,	,	,	,	,	,
1767	,	,	,	,	,	,	,	,	,	,	,	,	,	,
1768	,	,	,	,	,	,	,	,	,	,	,	,	,	,
1769	,	,	,	,	,	,	,	,	,	,	,	,	,	,
1770	,	,	,	,	,	,	,	,	,	,	,	,	,	,
1771	,	,	,	,	,	,	,	,	,	,	,	,	,	,
1772	,	,	,	,	,	,	,	,	,	,	,	,	,	,
1773	,	,	,	,	,	,	,	,	,	,	,	,	,	,
1774	,	,	,	,	,	,	,	,	,	,	,	,	,	,
1775	,	,	,	,	,	,	,	,	,	,	,	,	,	,
1776	,	,	,	,	,	,	,	,	,	,	,	,	,	,
1777	,	,	,	,	,	,	,	,	,	,	,	,	,	,
1778	,	,	,	,	,	,	,	,	,	,	,	,	,	,
1779	,	,	,	,	,	,	,	,	,	,	,	,	,	,
1780	,	,	,	,	,	,	,	,	,	,	,	,	,	,
1781	,	,	,	,	,	,	,	,	,	,	,	,	,	,
1782	,	,	,	,	,	,	,	,	,	,	,	,	,	,
1783	,	,	,	,	,	,	,	,	,	,	,	,	,	,
1784	,	,	,	,	,	,	,	,	,	,	,	,	,	,
1785	,	,	,	,	,	,	,	,	,	,	,	,	,	,
1786	,	,	,	,	,	,	,	,	,	,	,	,	,	,
1787	,	,	,	,	,	,	,	,	,	,	,	,	,	,
1788	,	,	,	,	,	,	,	,	,	,	,	,	,	,
1789	,	,	,	,	,	,	,	,	,	,	,	,	,	,
1790	,	,	,	,	,	,	,	,	,	,	,	,	,	,
1791	,	,	,	,	,	,	,	,	,	,	,	,	,	,
1792	,	,	,	,	,	,	,	,	,	,	,	,	,	,
1793	,	,	,	,	,	,	,	,	,	,	,	,	,	,
1794	,	,	,	,	,	,	,	,	,	,	,	,	,	,
1795	,	,	,	,	,	,	,	,	,	,	,	,	,	,
1796	,	,	,	,	,	,	,	,	,	,	,	,	,	,
1797	,	,	,	,	,	,	,	,	,	,	,	,	,	,
1798	,	,	,	,	,	,	,	,	,	,	,	,	,	,
1799	,	,	,	,	,	,	,	,	,	,	,	,	,	,
1800	,	,	,	,	,	,	,	,	,	,	,	,	,	,
1801	,	,	,	,	,	,	,	,	,	,	,	,	,	,
1802	,	,	,	,	,	,	,	,	,	,	,	,	,	,
1803	,	,	,	,	,	,	,	,	,	,	,	,	,	,
1804	,	,	,	,	,	,	,	,	,	,	,	,	,	,
1805	,	,	,	,	,	,	,	,	,	,	,	,	,	,
1806	,	,	,	,	,	,	,	,	,	,	,	,	,	,
1807	,	,	,	,	,	,	,	,	,	,	,	,	,	,
1808	,	,	,	,	,	,	,	,	,	,	,	,	,	,
1809	,	,	,	,	,	,	,	,	,	,	,	,	,	,
1810	,	,	,	,	,	,	,	,	,	,	,	,	,	,
1811	,	,	,	,	,	,	,	,	,	,	,	,	,	,
1812	,	,	,	,	,	,	,	,	,	,	,	,	,	,
1813	,	,	,	,	,	,	,	,	,	,	,	,	,	,
1814	,	,	,	,	,	,	,	,	,	,	,	,	,	,
1815	,	,	,	,	,	,	,	,	,	,	,	,	,	,
1816	,	,	,	,	,	,	,	,	,	,	,	,	,	,
1817	,	,	,	,	,	,	,	,	,	,	,	,	,	,
1818	,	,	,	,	,	,	,	,	,	,	,	,	,	,
1819	,	,	,	,	,	,	,	,	,	,	,	,	,	,
1820	,	,	,	,	,	,	,	,	,	,	,	,	,	,
1821	,	,	,	,	,	,	,	,	,	,	,	,	,	,
1822	,	,	,	,	,	,	,	,	,	,	,	,	,	,
1823	,	,	,	,	,	,	,	,	,	,	,	,	,	,
1824	,	,	,	,	,	,	,	,	,	,	,	,	,	,
1825	,	,	,	,	,	,	,	,	,	,	,	,	,	,
1826	,	,	,	,	,	,	,	,	,	,	,	,	,	,
1827	,	,	,	,	,	,	,	,	,	,	,	,	,	,
1828	,	,	,	,	,	,	,	,	,	,	,	,	,	,
1829	,	,	,	,	,	,	,	,	,	,	,	,	,	,
1830	,	,	,	,	,	,	,	,	,	,	,	,	,	,
1831	,	,	,	,	,	,	,	,	,	,	,	,	,	,
1832	,	,	,	,	,	,	,	,	,	,	,	,	,	,
1833	,	,	,	,	,	,	,	,	,	,	,	,	,	,
1834	,	,	,	,	,	,	,	,	,	,	,	,	,	,
1835	,	,	,	,	,	,	,	,	,	,	,	,	,	,
1836	,	,	,	,	,	,	,	,	,	,	,	,	,	,
1837	,	,	,	,	,	,	,	,	,	,	,	,	,	,
1838	,	,	,	,	,	,	,	,	,	,	,	,	,	,
1839	,	,	,	,	,	,	,	,	,	,	,	,	,	,
1840	,	,	,	,	,	,	,	,	,	,	,	,	,	,
1841	,	,	,	,	,	,	,	,	,	,	,	,	,	,
1842	,	,	,	,	,	,	,	,	,	,	,	,	,	,
1843	,	,	,	,	,	,	,	,	,	,	,	,	,	,
1844	,	,	,	,	,	,	,	,	,	,	,	,	,	,
1845	,	,	,	,	,	,	,	,	,	,	,	,	,	,
1846	,	,	,	,	,	,	,	,	,	,	,	,	,	,
1847	,	,	,	,	,	,	,	,	,	,	,	,	,	,
1848	,	,	,	,	,	,	,	,	,	,	,	,	,	,
1849	,	,	,	,	,	,	,	,	,	,	,	,	,	,
1850	,	,	,	,	,	,	,	,	,	,	,	,	,	,
1851	,	,	,	,	,	,	,	,	,	,	,	,	,	,
1852	,	,	,	,	,	,	,	,	,	,	,	,	,	,
1853	,	,	,	,	,	,	,	,	,	,	,	,	,	,
1854	,	,	,	,	,	,	,	,	,	,	,	,	,	,
1855	,	,	,	,	,	,	,	,	,	,	,	,	,	,
1856	,	,	,	,	,	,	,	,	,	,	,	,	,	,
1857	,	,	,	,	,	,	,	,	,	,	,	,	,	,
1858	,	,	,	,	,	,	,	,	,	,	,	,	,	,
1859	,	,	,	,	,	,	,	,	,	,	,	,	,	,
1860	,	,	,	,	,	,	,	,	,	,	,	,	,	,
1861	,	,	,	,	,	,	,	,	,	,	,	,	,	,
1862	,	,	,	,	,	,	,	,	,	,	,	,	,	,
1863	,	,	,	,	,	,	,	,	,	,	,	,	,	,
1864	,	,	,	,	,	,	,	,	,	,	,	,	,	,
1865	,	,	,	,	,	,	,	,	,	,	,	,	,	,
1866	,	,	,	,	,	,	,	,	,	,	,	,	,	,
1867	,	,	,	,	,	,	,	,	,	,	,	,	,	,
1868	,	,	,	,	,	,	,	,	,	,	,	,	,	,
1869	,	,	,	,	,	,	,	,	,	,	,	,	,	,
1870	,	,	,	,	,	,	,	,	,	,	,	,	,	,
1871	,	,	,	,	,	,	,	,	,	,	,	,	,	,
1872	,	,	,	,	,	,	,	,	,	,	,	,	,	,
1873	,	,	,	,	,	,	,	,	,	,	,	,	,	,
1874	,	,	,	,	,	,	,	,	,	,	,	,	,	,
1875	,	,	,	,	,	,	,	,	,	,	,	,	,	,
1876	,	,	,	,	,	,	,	,	,	,	,	,	,	,
1877	,	,	,	,	,	,	,	,	,	,	,	,	,	,
1878	,	,	,	,	,	,	,	,	,	,	,	,	,	,
1879	,	,	,	,	,	,	,	,	,	,	,	,	,	,
1880	,	,	,	,	,	,	,	,	,	,	,	,	,	,
1881	,	,	,	,	,	,	,	,	,	,	,	,	,	,
1882	,	,	,	,	,	,	,	,	,	,	,	,	,	,
1883	,	,	,	,	,	,	,	,	,	,	,	,	,	,
1884	,	,	,	,	,	,	,	,	,	,	,	,	,	,
1885	,	,	,	,	,	,	,	,	,	,	,	,	,	,
1886	,	,	,	,	,	,	,	,	,	,	,	,	,	,
1887	,	,	,	,	,	,	,	,	,	,	,	,	,	,
1888	,	,	,	,	,	,	,	,	,	,	,	,	,	,
1889	,	,	,	,	,	,	,	,	,	,	,	,	,	,
1890	,	,	,	,	,	,	,	,	,	,	,	,	,	,
1891	,	,	,	,	,	,	,	,	,	,	,	,	,	,
1892	,	,	,	,	,	,	,	,	,	,	,	,	,	,
1893	,	,	,	,	,	,	,	,	,	,	,	,	,	,
1894	,	,	,	,	,	,	,	,	,	,	,	,	,	,
1895	,	,	,	,	,	,	,	,	,	,	,	,	,	,
1896	,	,	,	,	,	,	,	,	,	,	,	,	,	,
1897	,	,	,	,	,	,	,	,	,	,	,	,	,	,
1898	,	,	,	,	,	,	,	,	,	,	,	,	,	,
1899	,	,	,	,	,	,	,	,	,	,	,	,	,	,
1900	,	,	,	,	,	,	,	,	,	,	,	,	,	,
1901	,	,	,	,	,	,	,	,	,	,	,	,	,	,
1902	,	,	,	,	,	,	,	,	,	,	,	,	,	,
1903	,	,	,	,	,	,	,	,	,	,	,	,	,	,
1904	,	,	,	,	,	,	,	,	,	,	,	,	,	,
1905	,	,	,	,	,	,	,	,	,	,	,	,	,	,
1906	,	,	,	,	,	,	,	,	,	,	,	,	,	,
1907	,	,	,	,	,	,	,	,	,	,	,	,	,	,
1908	,	,	,	,	,	,	,	,	,	,	,	,	,	,
1909	,	,	,	,	,	,	,	,	,	,	,	,	,	,
1910	,	,	,	,	,	,	,	,	,	,	,	,	,	,
1911	,	,	,	,	,	,	,	,	,	,	,	,	,	,
1912	,	,	,	,	,	,	,	,	,	,	,	,	,	,
1913	,	,	,	,	,	,	,	,	,	,	,	,	,	,
1914	,	,	,	,	,	,	,	,	,	,	,	,	,	,
1915	,	,	,	,	,	,	,	,	,	,	,	,	,	,
1916	,	,	,	,	,	,	,	,	,	,	,	,	,	,
1917	,	,	,	,	,	,	,	,	,	,	,	,	,	,
1918	,	,	,	,	,	,	,	,	,	,	,	,	,	,
1919	,	,	,	,	,	,	,	,	,	,	,	,	,	,
1920	,	,	,	,	,	,	,	,	,	,	,	,	,	,
1921	,	,	,	,	,	,	,	,	,	,	,	,	,	,
1922	,	,	,	,	,	,	,	,	,	,	,	,	,	,
1923	,	,	,	,	,	,	,	,	,	,	,	,	,	,
1924	,	,	,	,	,	,	,	,	,	,	,	,	,	,
1925	,	,	,	,	,	,	,	,	,	,	,	,	,	,
1926	,	,	,	,	,	,	,	,	,	,	,	,	,	,
1927	,	,	,	,	,	,	,	,	,	,	,	,	,	,
1928	,	,	,	,	,	,	,	,	,	,	,	,	,	,
1929	,	,	,	,	,	,	,	,	,	,	,	,	,	,
1930	,	,	,	,	,	,	,	,	,	,	,	,	,	,
1931	,	,	,	,	,	,	,	,	,	,	,	,	,	,
1932	,	,	,	,	,	,	,	,	,	,	,	,	,	,
1933	,	,	,	,	,	,	,	,	,	,	,	,	,	,
1934	,	,	,	,	,	,	,	,	,	,	,	,	,	,
1935	,	,	,	,	,	,	,	,	,	,	,	,	,	,
1936	,	,	,	,	,	,	,	,	,	,	,	,	,	,
1937	,	,	,	,	,	,	,	,	,	,	,	,	,	,
1938	,	,	,	,	,	,	,	,	,	,	,	,	,	,
1939	,	,	,	,	,	,	,	,	,	,	,	,	,	,
1940	,	,	,	,	,	,	,	,	,	,	,	,	,	,
1941	,	,	,	,	,	,	,	,	,	,	,	,	,	,
1942	,	,	,	,	,	,	,	,	,	,	,	,	,	,
1943	,	,	,	,	,	,	,	,	,	,	,	,	,	,
1944	,	,	,	,	,	,	,	,	,	,	,	,	,	,
1945	,	,	,	,	,	,	,	,	,	,	,	,	,	,
1946	,	,	,	,	,	,	,	,	,	,	,	,	,	,
1947	,	,	,	,	,	,	,	,	,	,	,	,	,	,
1948	,	,	,	,	,	,	,	,	,	,	,	,	,	,
1949	,	,	,	,	,	,	,	,	,	,	,	,	,	,
1950	,	,	,	,	,	,	,	,	,	,	,	,	,	,
1951	,	,	,	,	,	,	,	,	,	,	,	,	,	,
1952	,	,	,	,	,	,	,	,	,	,	,	,	,	,
1953	,	,	,	,	,	,	,	,	,	,	,	,	,	,
1954	,	,	,	,	,	,	,	,	,	,	,	,	,	,
1955	,	,	,	,	,	,	,	,	,	,	,	,	,	,
1956	,	,	,	,	,	,	,	,	,	,	,	,	,	,
1957	,	,	,	,	,	,	,	,	,	,	,	,	,	,
1958	,	,	,	,	,	,	,	,	,	,	,	,	,	,
1959	,	,	,	,	,	,	,	,	,	,	,	,	,	,
1960	,	,	,	,	,	,	,	,	,	,	,	,	,	,
1961	,	,	,	,	,	,	,	,	,	,	,	,	,	,
1962	,	,	,	,	,	,	,	,	,	,	,	,	,	,
1963	,	,	,	,	,	,	,	,	,	,	,	,	,	,
1964	,	,	,	,	,	,	,	,	,	,	,	,	,	,
1965	,	,	,	,	,	,	,	,	,	,	,	,	,	,
1966	,	,	,	,	,	,	,	,	,	,	,	,	,	,
1967	,	,	,	,	,	,	,	,	,	,	,	,	,	,
1968	,	,	,	,	,	,	,	,	,	,	,	,	,	,
1969	,	,	,	,	,	,	,	,	,	,	,	,	,	,
1970	,	,	,	,	,	,	,	,	,	,	,	,	,	,
1971	,	,	,	,	,	,	,	,	,	,	,	,	,	,
1972	,	,	,	,	,	,	,	,	,	,	,	,	,	,
1973	,	,	,	,	,	,	,	,	,	,	,	,	,	,
1974	,	,	,	,	,	,	,	,	,	,	,	,	,	,
1975	,	,	,	,	,	,	,	,	,	,	,	,	,	,
1976	,	,	,	,	,	,	,	,	,	,	,	,	,	,
1977	,	,	,	,	,	,	,	,	,	,	,	,	,	,
1978	,	,	,	,	,	,	,	,	,	,	,	,	,	,
1979	,	,	,	,	,	,	,	,	,	,	,	,	,	,
1980	,	,	,	,	,	,	,	,	,	,	,	,	,	,
1981	,	,	,	,	,	,	,	,	,	,	,	,	,	,
1982	,	,	,	,	,	,	,	,	,	,	,	,	,	,
1983	,	,	,	,	,	,	,	,	,	,	,	,	,	,
1984	,	,	,	,	,	,	,	,	,	,	,	,	,	,
1985	,	,	,	,	,	,	,	,	,	,	,	,	,	,
1986	,	,	,	,	,	,	,	,	,	,	,	,	,	,
1987	,	,	,	,	,	,	,	,	,	,	,	,	,	,
1988	,	,	,	,	,	,	,	,	,	,	,	,	,	,
1989	,	,	,	,	,	,	,	,	,	,	,	,	,	,
1990	,	,	,	,	,	,	,	,	,	,	,	,	,	,
1991	,	,	,	,	,	,	,	,	,	,	,	,	,	,
1992	,	,	,	,	,	,	,	,	,	,	,	,	,	,
1993	,	,	,	,	,	,	,	,	,	,	,	,	,	,
1994	,	,	,	,	,	,	,	,	,	,	,	,	,	,
1995	,	,	,	,	,	,	,	,	,	,	,	,	,	,
1996	,	,	,	,	,	,	,	,	,	,	,	,	,	,
1997	,	,	,	,	,	,	,	,	,	,	,	,	,	,
1998	,	,	,	,	,	,	,	,	,	,	,	,	,	,
1999	,	,	,	,	,	,	,	,	,	,	,	,	,	,
[truncated: 13,001 more rows]
