# Supplementary material for: A CTP-dependent gating mechanism enables ParB spreading on DNA
Source: eLife. 2021 Aug 16;10:e69676. doi: 10.7554/eLife.69676 (PMC8367383; doi:10.7554/eLife.69676)
Supplement: Figure 7—source data 1. [file elife-69676-fig7-data1.zip › Figure7/panelC/BLI_traces_panelC.csv]

	Run 15, WT CTP pre-BamHI cut	Run 16, WT CTP pre-BamHI cut	Run 17, WT CTP pre-BamHI cut	Run 18, E102A CTP pre-BamHI cut	Run 19, E102A CTP pre-BamHI cut	Run 20, E102A CTP pre-BamHI cut
1	0.000, -0.016	0.000, 0.006	0.000, -0.005	0.000, 0.001	0.000, -0.013	0.000, -0.007
2	0.200, -0.016	0.200, 0.005	0.200, -0.005	0.200, 0.001	0.200, -0.013	0.200, -0.007
3	0.400, -0.015	0.400, 0.005	0.400, -0.006	0.400, 0.001	0.400, -0.014	0.400, -0.007
4	0.600, -0.015	0.600, 0.004	0.600, -0.006	0.600, 0.001	0.600, -0.014	0.600, -0.007
5	0.800, -0.014	0.800, 0.003	0.800, -0.006	0.800, 0.001	0.800, -0.014	0.800, -0.007
6	1.000, -0.013	1.000, 0.003	1.000, -0.006	1.000, 0.002	1.000, -0.014	1.000, -0.007
7	1.200, -0.012	1.200, 0.002	1.200, -0.006	1.200, 0.002	1.200, -0.014	1.200, -0.007
8	1.400, -0.012	1.400, 0.001	1.400, -0.006	1.400, 0.002	1.400, -0.014	1.400, -0.007
9	1.600, -0.011	1.600, 0.001	1.600, -0.006	1.600, 0.002	1.600, -0.014	1.600, -0.007
10	1.800, -0.011	1.800, 0.001	1.800, -0.006	1.800, 0.002	1.800, -0.014	1.800, -0.007
11	2.000, -0.010	2.000, 0.001	2.000, -0.006	2.000, 0.002	2.000, -0.014	2.000, -0.007
12	2.200, -0.010	2.200, 0.001	2.200, -0.005	2.200, 0.002	2.200, -0.014	2.200, -0.006
13	2.400, -0.010	2.400, 0.001	2.400, -0.005	2.400, 0.001	2.400, -0.013	2.400, -0.006
14	2.600, -0.010	2.600, 0.001	2.600, -0.005	2.600, 0.001	2.600, -0.013	2.600, -0.006
15	2.800, -0.009	2.800, 0.001	2.800, -0.005	2.800, 0.001	2.800, -0.012	2.800, -0.006
16	3.000, -0.009	3.000, 0.001	3.000, -0.005	3.000, 0.001	3.000, -0.012	3.000, -0.005
17	3.200, -0.009	3.200, 0.001	3.200, -0.005	3.200, 0.001	3.200, -0.012	3.200, -0.005
18	3.400, -0.009	3.400, 0.000	3.400, -0.005	3.400, 0.002	3.400, -0.012	3.400, -0.005
19	3.600, -0.008	3.600, 0.000	3.600, -0.005	3.600, 0.002	3.600, -0.011	3.600, -0.005
20	3.800, -0.008	3.800, -0.000	3.800, -0.005	3.800, 0.002	3.800, -0.011	3.800, -0.004
21	4.000, -0.008	4.000, -0.000	4.000, -0.005	4.000, 0.002	4.000, -0.011	4.000, -0.004
22	4.200, -0.007	4.200, 0.000	4.200, -0.005	4.200, 0.003	4.200, -0.011	4.200, -0.004
23	4.400, -0.007	4.400, 0.000	4.400, -0.005	4.400, 0.003	4.400, -0.011	4.400, -0.004
24	4.600, -0.007	4.600, 0.001	4.600, -0.005	4.600, 0.003	4.600, -0.011	4.600, -0.004
25	4.800, -0.007	4.800, 0.001	4.800, -0.005	4.800, 0.004	4.800, -0.011	4.800, -0.004
26	5.000, -0.006	5.000, 0.001	5.000, -0.004	5.000, 0.004	5.000, -0.011	5.000, -0.004
27	5.200, -0.006	5.200, 0.001	5.200, -0.004	5.200, 0.004	5.200, -0.011	5.200, -0.004
28	5.400, -0.006	5.400, 0.001	5.400, -0.004	5.400, 0.004	5.400, -0.011	5.400, -0.004
29	5.600, -0.006	5.600, 0.002	5.600, -0.004	5.600, 0.004	5.600, -0.012	5.600, -0.004
30	5.800, -0.006	5.800, 0.002	5.800, -0.004	5.800, 0.004	5.800, -0.012	5.800, -0.004
31	6.000, -0.006	6.000, 0.002	6.000, -0.004	6.000, 0.004	6.000, -0.012	6.000, -0.004
32	6.200, -0.006	6.200, 0.002	6.200, -0.004	6.200, 0.004	6.200, -0.012	6.200, -0.004
33	6.400, -0.006	6.400, 0.002	6.400, -0.004	6.400, 0.004	6.400, -0.012	6.400, -0.004
34	6.600, -0.006	6.600, 0.002	6.600, -0.004	6.600, 0.004	6.600, -0.012	6.600, -0.004
35	6.800, -0.006	6.800, 0.002	6.800, -0.004	6.800, 0.004	6.800, -0.012	6.800, -0.004
36	7.000, -0.006	7.000, 0.001	7.000, -0.004	7.000, 0.004	7.000, -0.012	7.000, -0.004
37	7.200, -0.006	7.200, 0.001	7.200, -0.004	7.200, 0.004	7.200, -0.012	7.200, -0.004
38	7.400, -0.005	7.400, 0.001	7.400, -0.003	7.400, 0.004	7.400, -0.012	7.400, -0.004
39	7.600, -0.005	7.600, 0.001	7.600, -0.003	7.600, 0.004	7.600, -0.013	7.600, -0.004
40	7.800, -0.005	7.800, 0.001	7.800, -0.003	7.800, 0.005	7.800, -0.012	7.800, -0.004
41	8.000, -0.004	8.000, 0.000	8.000, -0.003	8.000, 0.005	8.000, -0.012	8.000, -0.004
42	8.200, -0.004	8.200, 0.000	8.200, -0.003	8.200, 0.005	8.200, -0.012	8.200, -0.004
43	8.400, -0.004	8.400, 0.000	8.400, -0.003	8.400, 0.005	8.400, -0.011	8.400, -0.004
44	8.600, -0.004	8.600, 0.000	8.600, -0.003	8.600, 0.005	8.600, -0.011	8.600, -0.003
45	8.800, -0.004	8.800, 0.000	8.800, -0.003	8.800, 0.005	8.800, -0.010	8.800, -0.003
46	9.000, -0.004	9.000, 0.001	9.000, -0.003	9.000, 0.005	9.000, -0.010	9.000, -0.003
47	9.200, -0.004	9.200, 0.001	9.200, -0.002	9.200, 0.005	9.200, -0.009	9.200, -0.003
48	9.400, -0.004	9.400, 0.001	9.400, -0.002	9.400, 0.005	9.400, -0.009	9.400, -0.003
49	9.600, -0.004	9.600, 0.001	9.600, -0.002	9.600, 0.005	9.600, -0.008	9.600, -0.003
50	9.800, -0.004	9.800, 0.001	9.800, -0.002	9.800, 0.005	9.800, -0.008	9.800, -0.003
51	10.000, -0.004	10.000, 0.002	10.000, -0.002	10.000, 0.006	10.000, -0.008	10.000, -0.003
52	10.200, -0.004	10.200, 0.002	10.200, -0.002	10.200, 0.006	10.200, -0.008	10.200, -0.003
53	10.400, -0.004	10.400, 0.001	10.400, -0.002	10.400, 0.006	10.400, -0.008	10.400, -0.003
54	10.600, -0.004	10.600, 0.001	10.600, -0.002	10.600, 0.006	10.600, -0.008	10.600, -0.003
55	10.800, -0.004	10.800, 0.002	10.800, -0.002	10.800, 0.006	10.800, -0.008	10.800, -0.003
56	11.000, -0.004	11.000, 0.002	11.000, -0.002	11.000, 0.006	11.000, -0.008	11.000, -0.003
57	11.200, -0.004	11.200, 0.002	11.200, -0.002	11.200, 0.006	11.200, -0.008	11.200, -0.003
58	11.400, -0.004	11.400, 0.002	11.400, -0.002	11.400, 0.005	11.400, -0.008	11.400, -0.003
59	11.600, -0.004	11.600, 0.002	11.600, -0.002	11.600, 0.005	11.600, -0.008	11.600, -0.003
60	11.800, -0.004	11.800, 0.002	11.800, -0.002	11.800, 0.005	11.800, -0.008	11.800, -0.003
61	12.000, -0.004	12.000, 0.002	12.000, -0.003	12.000, 0.005	12.000, -0.008	12.000, -0.003
62	12.200, -0.004	12.200, 0.002	12.200, -0.003	12.200, 0.004	12.200, -0.007	12.200, -0.003
63	12.400, -0.004	12.400, 0.001	12.400, -0.003	12.400, 0.004	12.400, -0.007	12.400, -0.003
64	12.600, -0.004	12.600, 0.001	12.600, -0.002	12.600, 0.004	12.600, -0.006	12.600, -0.003
65	12.800, -0.004	12.800, 0.001	12.800, -0.002	12.800, 0.003	12.800, -0.006	12.800, -0.003
66	13.000, -0.004	13.000, 0.001	13.000, -0.002	13.000, 0.003	13.000, -0.006	13.000, -0.003
67	13.200, -0.004	13.200, 0.001	13.200, -0.002	13.200, 0.003	13.200, -0.005	13.200, -0.003
68	13.400, -0.004	13.400, 0.001	13.400, -0.002	13.400, 0.003	13.400, -0.005	13.400, -0.003
69	13.600, -0.004	13.600, 0.001	13.600, -0.001	13.600, 0.003	13.600, -0.005	13.600, -0.003
70	13.800, -0.004	13.800, 0.001	13.800, -0.001	13.800, 0.003	13.800, -0.004	13.800, -0.002
71	14.000, -0.003	14.000, 0.000	14.000, -0.001	14.000, 0.003	14.000, -0.004	14.000, -0.002
72	14.200, -0.003	14.200, 0.000	14.200, -0.001	14.200, 0.003	14.200, -0.004	14.200, -0.002
73	14.400, -0.003	14.400, 0.000	14.400, -0.001	14.400, 0.004	14.400, -0.004	14.400, -0.002
74	14.600, -0.003	14.600, 0.000	14.600, -0.001	14.600, 0.004	14.600, -0.004	14.600, -0.003
75	14.800, -0.003	14.800, 0.000	14.800, -0.000	14.800, 0.004	14.800, -0.004	14.800, -0.003
76	15.000, -0.003	15.000, 0.000	15.000, -0.000	15.000, 0.004	15.000, -0.004	15.000, -0.003
77	15.200, -0.002	15.200, 0.000	15.200, -0.000	15.200, 0.004	15.200, -0.004	15.200, -0.003
78	15.400, -0.002	15.400, 0.001	15.400, -0.000	15.400, 0.005	15.400, -0.004	15.400, -0.003
79	15.600, -0.002	15.600, 0.001	15.600, -0.000	15.600, 0.005	15.600, -0.005	15.600, -0.003
80	15.800, -0.001	15.800, 0.001	15.800, -0.000	15.800, 0.005	15.800, -0.005	15.800, -0.003
81	16.000, -0.001	16.000, 0.001	16.000, -0.000	16.000, 0.004	16.000, -0.005	16.000, -0.003
82	16.200, -0.001	16.200, 0.001	16.200, -0.000	16.200, 0.004	16.200, -0.005	16.200, -0.003
83	16.400, -0.002	16.400, 0.001	16.400, -0.000	16.400, 0.004	16.400, -0.005	16.400, -0.003
84	16.600, -0.002	16.600, 0.001	16.600, -0.000	16.600, 0.004	16.600, -0.004	16.600, -0.003
85	16.800, -0.002	16.800, 0.002	16.800, -0.000	16.800, 0.004	16.800, -0.004	16.800, -0.003
86	17.000, -0.002	17.000, 0.002	17.000, -0.000	17.000, 0.004	17.000, -0.004	17.000, -0.003
87	17.200, -0.002	17.200, 0.002	17.200, -0.000	17.200, 0.004	17.200, -0.004	17.200, -0.003
88	17.400, -0.002	17.400, 0.002	17.400, -0.000	17.400, 0.004	17.400, -0.004	17.400, -0.003
89	17.600, -0.001	17.600, 0.002	17.600, -0.000	17.600, 0.004	17.600, -0.004	17.600, -0.003
90	17.800, -0.001	17.800, 0.002	17.800, -0.000	17.800, 0.003	17.800, -0.004	17.800, -0.003
91	18.000, -0.001	18.000, 0.002	18.000, -0.000	18.000, 0.003	18.000, -0.004	18.000, -0.003
92	18.200, -0.002	18.200, 0.002	18.200, -0.000	18.200, 0.003	18.200, -0.004	18.200, -0.003
93	18.400, -0.002	18.400, 0.002	18.400, -0.000	18.400, 0.003	18.400, -0.004	18.400, -0.003
94	18.600, -0.002	18.600, 0.002	18.600, -0.001	18.600, 0.003	18.600, -0.003	18.600, -0.003
95	18.800, -0.002	18.800, 0.002	18.800, -0.001	18.800, 0.003	18.800, -0.003	18.800, -0.003
96	19.000, -0.002	19.000, 0.002	19.000, -0.001	19.000, 0.003	19.000, -0.003	19.000, -0.002
97	19.200, -0.002	19.200, 0.002	19.200, -0.001	19.200, 0.003	19.200, -0.003	19.200, -0.002
98	19.400, -0.001	19.400, 0.002	19.400, -0.001	19.400, 0.003	19.400, -0.003	19.400, -0.002
99	19.600, -0.001	19.600, 0.002	19.600, -0.001	19.600, 0.003	19.600, -0.002	19.600, -0.002
100	19.800, -0.001	19.800, 0.001	19.800, -0.001	19.800, 0.003	19.800, -0.002	19.800, -0.002
101	20.000, -0.001	20.000, 0.001	20.000, -0.001	20.000, 0.003	20.000, -0.002	20.000, -0.002
102	20.200, -0.001	20.200, 0.001	20.200, -0.001	20.200, 0.003	20.200, -0.002	20.200, -0.002
103	20.400, -0.001	20.400, 0.001	20.400, -0.001	20.400, 0.003	20.400, -0.002	20.400, -0.002
104	20.600, -0.001	20.600, 0.001	20.600, -0.001	20.600, 0.003	20.600, -0.001	20.600, -0.002
105	20.800, -0.001	20.800, 0.001	20.800, -0.001	20.800, 0.002	20.800, -0.001	20.800, -0.002
106	21.000, -0.001	21.000, 0.000	21.000, -0.001	21.000, 0.002	21.000, -0.001	21.000, -0.002
107	21.200, -0.001	21.200, 0.000	21.200, -0.001	21.200, 0.002	21.200, -0.002	21.200, -0.003
108	21.400, -0.000	21.400, 0.000	21.400, -0.000	21.400, 0.002	21.400, -0.002	21.400, -0.003
109	21.600, -0.000	21.600, 0.000	21.600, -0.000	21.600, 0.002	21.600, -0.002	21.600, -0.003
110	21.800, -0.000	21.800, 0.000	21.800, -0.000	21.800, 0.002	21.800, -0.002	21.800, -0.002
111	22.000, -0.000	22.000, 0.000	22.000, 0.000	22.000, 0.002	22.000, -0.003	22.000, -0.002
112	22.200, -0.001	22.200, 0.000	22.200, 0.000	22.200, 0.002	22.200, -0.003	22.200, -0.002
113	22.400, -0.001	22.400, 0.000	22.400, 0.000	22.400, 0.002	22.400, -0.003	22.400, -0.002
114	22.600, -0.001	22.600, 0.000	22.600, 0.000	22.600, 0.002	22.600, -0.002	22.600, -0.002
115	22.800, -0.001	22.800, 0.001	22.800, -0.000	22.800, 0.002	22.800, -0.003	22.800, -0.002
116	23.000, -0.001	23.000, 0.001	23.000, -0.000	23.000, 0.002	23.000, -0.003	23.000, -0.002
117	23.200, -0.001	23.200, 0.001	23.200, -0.001	23.200, 0.002	23.200, -0.003	23.200, -0.001
118	23.400, -0.001	23.400, 0.001	23.400, -0.001	23.400, 0.001	23.400, -0.003	23.400, -0.001
119	23.600, -0.001	23.600, 0.001	23.600, -0.001	23.600, 0.001	23.600, -0.003	23.600, -0.001
120	23.800, -0.001	23.800, 0.001	23.800, -0.001	23.800, 0.001	23.800, -0.003	23.800, -0.001
121	24.000, -0.001	24.000, 0.001	24.000, -0.001	24.000, 0.001	24.000, -0.003	24.000, -0.001
122	24.200, -0.001	24.200, 0.001	24.200, -0.001	24.200, 0.001	24.200, -0.003	24.200, -0.001
123	24.400, -0.001	24.400, 0.001	24.400, -0.001	24.400, 0.000	24.400, -0.003	24.400, -0.001
124	24.600, -0.001	24.600, 0.001	24.600, -0.002	24.600, 0.000	24.600, -0.003	24.600, -0.001
125	24.800, -0.001	24.800, 0.001	24.800, -0.002	24.800, 0.000	24.800, -0.003	24.800, -0.000
126	25.000, -0.002	25.000, 0.001	25.000, -0.002	25.000, -0.000	25.000, -0.002	25.000, -0.000
127	25.200, -0.002	25.200, 0.001	25.200, -0.002	25.200, -0.000	25.200, -0.002	25.200, -0.000
128	25.400, -0.002	25.400, 0.001	25.400, -0.001	25.400, -0.000	25.400, -0.002	25.400, -0.000
129	25.600, -0.002	25.600, 0.001	25.600, -0.001	25.600, -0.001	25.600, -0.002	25.600, -0.000
130	25.800, -0.002	25.800, 0.001	25.800, -0.001	25.800, -0.001	25.800, -0.001	25.800, -0.000
131	26.000, -0.002	26.000, 0.000	26.000, -0.001	26.000, -0.001	26.000, -0.001	26.000, -0.000
132	26.200, -0.001	26.200, 0.000	26.200, -0.000	26.200, -0.001	26.200, -0.001	26.200, -0.000
133	26.400, -0.001	26.400, 0.000	26.400, -0.000	26.400, -0.000	26.400, -0.001	26.400, -0.000
134	26.600, -0.001	26.600, 0.000	26.600, -0.000	26.600, -0.000	26.600, -0.000	26.600, -0.000
135	26.800, -0.000	26.800, 0.000	26.800, -0.000	26.800, 0.000	26.800, -0.000	26.800, -0.000
136	27.000, -0.000	27.000, 0.000	27.000, -0.000	27.000, 0.000	27.000, -0.000	27.000, -0.000
137	27.200, 0.000	27.200, 0.000	27.200, -0.000	27.200, 0.000	27.200, 0.000	27.200, -0.000
138	27.400, 0.000	27.400, 0.000	27.400, -0.000	27.400, 0.000	27.400, 0.000	27.400, -0.000
139	27.600, 0.000	27.600, 0.000	27.600, 0.000	27.600, 0.001	27.600, 0.000	27.600, -0.000
140	27.800, 0.001	27.800, -0.000	27.800, 0.000	27.800, 0.001	27.800, 0.000	27.800, -0.000
141	28.000, 0.001	28.000, -0.000	28.000, 0.000	28.000, 0.001	28.000, 0.000	28.000, -0.000
142	28.200, 0.001	28.200, -0.000	28.200, 0.000	28.200, 0.000	28.200, 0.000	28.200, -0.000
143	28.400, 0.000	28.400, -0.000	28.400, 0.000	28.400, 0.000	28.400, 0.000	28.400, 0.000
144	28.600, 0.000	28.600, -0.000	28.600, 0.000	28.600, 0.000	28.600, 0.000	28.600, 0.000
145	28.800, 0.000	28.800, -0.000	28.800, 0.000	28.800, -0.000	28.800, 0.000	28.800, 0.000
146	29.000, -0.000	29.000, -0.000	29.000, 0.000	29.000, -0.000	29.000, -0.000	29.000, 0.000
147	29.200, -0.000	29.200, 0.000	29.200, -0.000	29.200, -0.000	29.200, -0.000	29.200, 0.000
148	29.400, -0.001	29.400, 0.000	29.400, -0.000	29.400, -0.001	29.400, -0.000	29.400, 0.000
149	29.600, -0.001	29.600, 0.000	29.600, -0.000	29.600, -0.001	29.600, -0.000	29.600, 0.000
150	29.800, -0.001	29.800, 0.000	29.800, -0.000	29.800, -0.001	29.800, -0.000	29.800, 0.000
151	30.000, 0.000	30.000, 0.000	30.000, 0.000	30.000, 0.000	30.000, 0.000	30.000, 0.000
152	30.200, 0.023	30.200, 0.023	30.200, 0.023	30.200, 0.020	30.200, 0.016	30.200, 0.012
153	30.400, 0.049	30.400, 0.049	30.400, 0.049	30.400, 0.042	30.400, 0.035	30.400, 0.026
154	30.600, 0.077	30.600, 0.076	30.600, 0.077	30.600, 0.066	30.600, 0.055	30.600, 0.041
155	30.800, 0.106	30.800, 0.105	30.800, 0.106	30.800, 0.092	30.800, 0.077	30.800, 0.057
156	31.000, 0.135	31.000, 0.134	31.000, 0.135	31.000, 0.117	31.000, 0.099	31.000, 0.073
157	31.200, 0.164	31.200, 0.162	31.200, 0.165	31.200, 0.143	31.200, 0.121	31.200, 0.090
158	31.400, 0.191	31.400, 0.188	31.400, 0.192	31.400, 0.167	31.400, 0.142	31.400, 0.105
159	31.600, 0.215	31.600, 0.212	31.600, 0.218	31.600, 0.189	31.600, 0.161	31.600, 0.120
160	31.800, 0.236	31.800, 0.232	31.800, 0.240	31.800, 0.208	31.800, 0.178	31.800, 0.133
161	32.000, 0.252	32.000, 0.247	32.000, 0.258	32.000, 0.224	32.000, 0.192	32.000, 0.143
162	32.200, 0.262	32.200, 0.257	32.200, 0.271	32.200, 0.235	32.200, 0.203	32.200, 0.151
163	32.400, 0.269	32.400, 0.264	32.400, 0.279	32.400, 0.243	32.400, 0.210	32.400, 0.157
164	32.600, 0.274	32.600, 0.270	32.600, 0.287	32.600, 0.249	32.600, 0.216	32.600, 0.162
165	32.800, 0.278	32.800, 0.275	32.800, 0.293	32.800, 0.255	32.800, 0.222	32.800, 0.167
166	33.000, 0.281	33.000, 0.278	33.000, 0.297	33.000, 0.260	33.000, 0.226	33.000, 0.170
167	33.200, 0.283	33.200, 0.281	33.200, 0.300	33.200, 0.264	33.200, 0.230	33.200, 0.173
168	33.400, 0.286	33.400, 0.284	33.400, 0.304	33.400, 0.269	33.400, 0.234	33.400, 0.176
169	33.600, 0.288	33.600, 0.286	33.600, 0.307	33.600, 0.272	33.600, 0.238	33.600, 0.178
170	33.800, 0.291	33.800, 0.289	33.800, 0.310	33.800, 0.276	33.800, 0.241	33.800, 0.181
171	34.000, 0.293	34.000, 0.291	34.000, 0.313	34.000, 0.279	34.000, 0.245	34.000, 0.183
172	34.200, 0.296	34.200, 0.294	34.200, 0.316	34.200, 0.282	34.200, 0.248	34.200, 0.185
173	34.400, 0.298	34.400, 0.296	34.400, 0.318	34.400, 0.285	34.400, 0.251	34.400, 0.188
174	34.600, 0.301	34.600, 0.298	34.600, 0.320	34.600, 0.288	34.600, 0.254	34.600, 0.190
175	34.800, 0.303	34.800, 0.301	34.800, 0.322	34.800, 0.290	34.800, 0.257	34.800, 0.192
176	35.000, 0.305	35.000, 0.303	35.000, 0.324	35.000, 0.293	35.000, 0.259	35.000, 0.195
177	35.200, 0.307	35.200, 0.305	35.200, 0.326	35.200, 0.296	35.200, 0.262	35.200, 0.197
178	35.400, 0.309	35.400, 0.307	35.400, 0.329	35.400, 0.298	35.400, 0.264	35.400, 0.200
179	35.600, 0.311	35.600, 0.309	35.600, 0.330	35.600, 0.301	35.600, 0.267	35.600, 0.202
180	35.800, 0.312	35.800, 0.311	35.800, 0.332	35.800, 0.304	35.800, 0.269	35.800, 0.205
181	36.000, 0.313	36.000, 0.312	36.000, 0.334	36.000, 0.307	36.000, 0.271	36.000, 0.208
182	36.200, 0.315	36.200, 0.314	36.200, 0.335	36.200, 0.309	36.200, 0.273	36.200, 0.210
183	36.400, 0.316	36.400, 0.316	36.400, 0.337	36.400, 0.312	36.400, 0.275	36.400, 0.213
184	36.600, 0.317	36.600, 0.317	36.600, 0.339	36.600, 0.315	36.600, 0.278	36.600, 0.215
185	36.800, 0.319	36.800, 0.319	36.800, 0.341	36.800, 0.318	36.800, 0.280	36.800, 0.217
186	37.000, 0.320	37.000, 0.320	37.000, 0.343	37.000, 0.321	37.000, 0.282	37.000, 0.219
187	37.200, 0.322	37.200, 0.322	37.200, 0.345	37.200, 0.323	37.200, 0.284	37.200, 0.221
188	37.400, 0.323	37.400, 0.323	37.400, 0.347	37.400, 0.325	37.400, 0.286	37.400, 0.223
189	37.600, 0.325	37.600, 0.325	37.600, 0.349	37.600, 0.328	37.600, 0.289	37.600, 0.224
190	37.800, 0.326	37.800, 0.326	37.800, 0.351	37.800, 0.330	37.800, 0.291	37.800, 0.226
191	38.000, 0.328	38.000, 0.328	38.000, 0.354	38.000, 0.332	38.000, 0.293	38.000, 0.227
192	38.200, 0.329	38.200, 0.329	38.200, 0.356	38.200, 0.335	38.200, 0.296	38.200, 0.228
193	38.400, 0.331	38.400, 0.330	38.400, 0.357	38.400, 0.337	38.400, 0.298	38.400, 0.230
194	38.600, 0.332	38.600, 0.332	38.600, 0.359	38.600, 0.339	38.600, 0.300	38.600, 0.232
195	38.800, 0.334	38.800, 0.333	38.800, 0.360	38.800, 0.341	38.800, 0.302	38.800, 0.233
196	39.000, 0.335	39.000, 0.335	39.000, 0.361	39.000, 0.343	39.000, 0.305	39.000, 0.236
197	39.200, 0.336	39.200, 0.336	39.200, 0.362	39.200, 0.345	39.200, 0.307	39.200, 0.238
198	39.400, 0.338	39.400, 0.338	39.400, 0.362	39.400, 0.347	39.400, 0.309	39.400, 0.240
199	39.600, 0.339	39.600, 0.339	39.600, 0.363	39.600, 0.348	39.600, 0.311	39.600, 0.242
200	39.800, 0.340	39.800, 0.340	39.800, 0.363	39.800, 0.350	39.800, 0.313	39.800, 0.244
201	40.000, 0.342	40.000, 0.341	40.000, 0.363	40.000, 0.353	40.000, 0.315	40.000, 0.246
202	40.200, 0.343	40.200, 0.342	40.200, 0.364	40.200, 0.355	40.200, 0.317	40.200, 0.248
203	40.400, 0.345	40.400, 0.343	40.400, 0.365	40.400, 0.357	40.400, 0.319	40.400, 0.250
204	40.600, 0.346	40.600, 0.344	40.600, 0.366	40.600, 0.359	40.600, 0.321	40.600, 0.252
205	40.800, 0.348	40.800, 0.345	40.800, 0.367	40.800, 0.361	40.800, 0.322	40.800, 0.254
206	41.000, 0.349	41.000, 0.346	41.000, 0.368	41.000, 0.363	41.000, 0.324	41.000, 0.256
207	41.200, 0.350	41.200, 0.347	41.200, 0.369	41.200, 0.364	41.200, 0.325	41.200, 0.258
208	41.400, 0.352	41.400, 0.348	41.400, 0.371	41.400, 0.366	41.400, 0.327	41.400, 0.259
209	41.600, 0.353	41.600, 0.349	41.600, 0.373	41.600, 0.368	41.600, 0.328	41.600, 0.261
210	41.800, 0.354	41.800, 0.350	41.800, 0.375	41.800, 0.369	41.800, 0.330	41.800, 0.262
211	42.000, 0.355	42.000, 0.351	42.000, 0.377	42.000, 0.371	42.000, 0.331	42.000, 0.263
212	42.200, 0.356	42.200, 0.352	42.200, 0.379	42.200, 0.372	42.200, 0.332	42.200, 0.265
213	42.400, 0.357	42.400, 0.352	42.400, 0.381	42.400, 0.373	42.400, 0.334	42.400, 0.266
214	42.600, 0.358	42.600, 0.354	42.600, 0.382	42.600, 0.375	42.600, 0.335	42.600, 0.267
215	42.800, 0.359	42.800, 0.355	42.800, 0.383	42.800, 0.376	42.800, 0.337	42.800, 0.269
216	43.000, 0.360	43.000, 0.356	43.000, 0.385	43.000, 0.378	43.000, 0.338	43.000, 0.270
217	43.200, 0.361	43.200, 0.357	43.200, 0.386	43.200, 0.379	43.200, 0.339	43.200, 0.272
218	43.400, 0.362	43.400, 0.358	43.400, 0.387	43.400, 0.381	43.400, 0.341	43.400, 0.273
219	43.600, 0.363	43.600, 0.359	43.600, 0.388	43.600, 0.383	43.600, 0.342	43.600, 0.274
220	43.800, 0.364	43.800, 0.360	43.800, 0.389	43.800, 0.385	43.800, 0.344	43.800, 0.275
221	44.000, 0.365	44.000, 0.361	44.000, 0.390	44.000, 0.387	44.000, 0.346	44.000, 0.277
222	44.200, 0.366	44.200, 0.362	44.200, 0.390	44.200, 0.389	44.200, 0.348	44.200, 0.278
223	44.400, 0.367	44.400, 0.363	44.400, 0.391	44.400, 0.391	44.400, 0.350	44.400, 0.279
224	44.600, 0.368	44.600, 0.364	44.600, 0.392	44.600, 0.393	44.600, 0.352	44.600, 0.281
225	44.800, 0.368	44.800, 0.365	44.800, 0.392	44.800, 0.395	44.800, 0.354	44.800, 0.282
226	45.000, 0.369	45.000, 0.366	45.000, 0.393	45.000, 0.396	45.000, 0.355	45.000, 0.283
227	45.200, 0.370	45.200, 0.367	45.200, 0.394	45.200, 0.397	45.200, 0.357	45.200, 0.284
228	45.400, 0.371	45.400, 0.367	45.400, 0.395	45.400, 0.399	45.400, 0.359	45.400, 0.286
229	45.600, 0.372	45.600, 0.368	45.600, 0.397	45.600, 0.400	45.600, 0.360	45.600, 0.287
230	45.800, 0.373	45.800, 0.369	45.800, 0.398	45.800, 0.401	45.800, 0.362	45.800, 0.288
231	46.000, 0.374	46.000, 0.370	46.000, 0.399	46.000, 0.401	46.000, 0.363	46.000, 0.290
232	46.200, 0.375	46.200, 0.371	46.200, 0.400	46.200, 0.402	46.200, 0.364	46.200, 0.291
233	46.400, 0.376	46.400, 0.372	46.400, 0.401	46.400, 0.403	46.400, 0.365	46.400, 0.293
234	46.600, 0.377	46.600, 0.373	46.600, 0.402	46.600, 0.404	46.600, 0.366	46.600, 0.294
235	46.800, 0.378	46.800, 0.374	46.800, 0.403	46.800, 0.405	46.800, 0.368	46.800, 0.296
236	47.000, 0.379	47.000, 0.376	47.000, 0.404	47.000, 0.406	47.000, 0.369	47.000, 0.297
237	47.200, 0.379	47.200, 0.377	47.200, 0.404	47.200, 0.407	47.200, 0.370	47.200, 0.298
238	47.400, 0.380	47.400, 0.378	47.400, 0.405	47.400, 0.409	47.400, 0.371	47.400, 0.299
239	47.600, 0.381	47.600, 0.378	47.600, 0.406	47.600, 0.410	47.600, 0.372	47.600, 0.299
240	47.800, 0.381	47.800, 0.379	47.800, 0.407	47.800, 0.412	47.800, 0.373	47.800, 0.300
241	48.000, 0.382	48.000, 0.380	48.000, 0.407	48.000, 0.413	48.000, 0.374	48.000, 0.301
242	48.200, 0.382	48.200, 0.381	48.200, 0.408	48.200, 0.415	48.200, 0.376	48.200, 0.302
243	48.400, 0.383	48.400, 0.381	48.400, 0.409	48.400, 0.416	48.400, 0.377	48.400, 0.302
244	48.600, 0.384	48.600, 0.382	48.600, 0.410	48.600, 0.417	48.600, 0.377	48.600, 0.303
245	48.800, 0.384	48.800, 0.382	48.800, 0.411	48.800, 0.419	48.800, 0.378	48.800, 0.304
246	49.000, 0.385	49.000, 0.383	49.000, 0.412	49.000, 0.420	49.000, 0.379	49.000, 0.304
247	49.200, 0.386	49.200, 0.383	49.200, 0.412	49.200, 0.421	49.200, 0.380	49.200, 0.305
248	49.400, 0.386	49.400, 0.383	49.400, 0.413	49.400, 0.422	49.400, 0.381	49.400, 0.306
249	49.600, 0.387	49.600, 0.384	49.600, 0.414	49.600, 0.423	49.600, 0.383	49.600, 0.307
250	49.800, 0.388	49.800, 0.385	49.800, 0.414	49.800, 0.424	49.800, 0.384	49.800, 0.309
251	50.000, 0.388	50.000, 0.385	50.000, 0.415	50.000, 0.425	50.000, 0.385	50.000, 0.310
252	50.200, 0.389	50.200, 0.386	50.200, 0.415	50.200, 0.426	50.200, 0.387	50.200, 0.312
253	50.400, 0.390	50.400, 0.386	50.400, 0.416	50.400, 0.427	50.400, 0.388	50.400, 0.313
254	50.600, 0.391	50.600, 0.387	50.600, 0.417	50.600, 0.428	50.600, 0.390	50.600, 0.315
255	50.800, 0.392	50.800, 0.388	50.800, 0.417	50.800, 0.429	50.800, 0.391	50.800, 0.317
256	51.000, 0.393	51.000, 0.389	51.000, 0.418	51.000, 0.431	51.000, 0.393	51.000, 0.318
257	51.200, 0.394	51.200, 0.390	51.200, 0.419	51.200, 0.433	51.200, 0.394	51.200, 0.320
258	51.400, 0.395	51.400, 0.390	51.400, 0.420	51.400, 0.434	51.400, 0.395	51.400, 0.321
259	51.600, 0.396	51.600, 0.391	51.600, 0.421	51.600, 0.436	51.600, 0.396	51.600, 0.323
260	51.800, 0.396	51.800, 0.392	51.800, 0.422	51.800, 0.438	51.800, 0.397	51.800, 0.324
261	52.000, 0.397	52.000, 0.392	52.000, 0.423	52.000, 0.439	52.000, 0.398	52.000, 0.324
262	52.200, 0.398	52.200, 0.393	52.200, 0.424	52.200, 0.440	52.200, 0.399	52.200, 0.325
263	52.400, 0.398	52.400, 0.393	52.400, 0.424	52.400, 0.441	52.400, 0.400	52.400, 0.326
264	52.600, 0.399	52.600, 0.393	52.600, 0.425	52.600, 0.442	52.600, 0.400	52.600, 0.326
265	52.800, 0.399	52.800, 0.393	52.800, 0.425	52.800, 0.443	52.800, 0.401	52.800, 0.326
266	53.000, 0.399	53.000, 0.393	53.000, 0.426	53.000, 0.443	53.000, 0.402	53.000, 0.326
267	53.200, 0.400	53.200, 0.393	53.200, 0.427	53.200, 0.444	53.200, 0.403	53.200, 0.327
268	53.400, 0.400	53.400, 0.394	53.400, 0.428	53.400, 0.445	53.400, 0.403	53.400, 0.327
269	53.600, 0.400	53.600, 0.394	53.600, 0.429	53.600, 0.446	53.600, 0.404	53.600, 0.327
270	53.800, 0.400	53.800, 0.395	53.800, 0.429	53.800, 0.447	53.800, 0.405	53.800, 0.328
271	54.000, 0.400	54.000, 0.395	54.000, 0.430	54.000, 0.447	54.000, 0.406	54.000, 0.328
272	54.200, 0.401	54.200, 0.396	54.200, 0.431	54.200, 0.448	54.200, 0.407	54.200, 0.329
273	54.400, 0.401	54.400, 0.397	54.400, 0.432	54.400, 0.449	54.400, 0.408	54.400, 0.331
274	54.600, 0.402	54.600, 0.397	54.600, 0.433	54.600, 0.449	54.600, 0.409	54.600, 0.332
275	54.800, 0.402	54.800, 0.398	54.800, 0.433	54.800, 0.449	54.800, 0.410	54.800, 0.334
276	55.000, 0.403	55.000, 0.399	55.000, 0.434	55.000, 0.450	55.000, 0.411	55.000, 0.335
277	55.200, 0.404	55.200, 0.399	55.200, 0.434	55.200, 0.451	55.200, 0.412	55.200, 0.336
278	55.400, 0.405	55.400, 0.399	55.400, 0.435	55.400, 0.451	55.400, 0.413	55.400, 0.338
279	55.600, 0.406	55.600, 0.400	55.600, 0.435	55.600, 0.452	55.600, 0.414	55.600, 0.339
280	55.800, 0.406	55.800, 0.400	55.800, 0.435	55.800, 0.453	55.800, 0.415	55.800, 0.340
281	56.000, 0.407	56.000, 0.400	56.000, 0.435	56.000, 0.453	56.000, 0.416	56.000, 0.340
282	56.200, 0.408	56.200, 0.401	56.200, 0.436	56.200, 0.454	56.200, 0.416	56.200, 0.341
283	56.400, 0.408	56.400, 0.401	56.400, 0.437	56.400, 0.454	56.400, 0.417	56.400, 0.341
284	56.600, 0.409	56.600, 0.401	56.600, 0.437	56.600, 0.455	56.600, 0.418	56.600, 0.342
285	56.800, 0.410	56.800, 0.401	56.800, 0.438	56.800, 0.455	56.800, 0.419	56.800, 0.342
286	57.000, 0.410	57.000, 0.401	57.000, 0.439	57.000, 0.456	57.000, 0.420	57.000, 0.342
287	57.200, 0.410	57.200, 0.402	57.200, 0.440	57.200, 0.457	57.200, 0.420	57.200, 0.343
288	57.400, 0.410	57.400, 0.402	57.400, 0.441	57.400, 0.459	57.400, 0.421	57.400, 0.343
289	57.600, 0.411	57.600, 0.402	57.600, 0.441	57.600, 0.460	57.600, 0.421	57.600, 0.344
290	57.800, 0.411	57.800, 0.403	57.800, 0.442	57.800, 0.461	57.800, 0.422	57.800, 0.344
291	58.000, 0.411	58.000, 0.403	58.000, 0.442	58.000, 0.463	58.000, 0.422	58.000, 0.345
292	58.200, 0.411	58.200, 0.404	58.200, 0.442	58.200, 0.464	58.200, 0.423	58.200, 0.346
293	58.400, 0.412	58.400, 0.404	58.400, 0.442	58.400, 0.465	58.400, 0.424	58.400, 0.347
294	58.600, 0.412	58.600, 0.404	58.600, 0.442	58.600, 0.465	58.600, 0.425	58.600, 0.348
295	58.800, 0.412	58.800, 0.404	58.800, 0.442	58.800, 0.466	58.800, 0.426	58.800, 0.349
296	59.000, 0.413	59.000, 0.404	59.000, 0.442	59.000, 0.467	59.000, 0.427	59.000, 0.350
297	59.200, 0.413	59.200, 0.404	59.200, 0.442	59.200, 0.467	59.200, 0.428	59.200, 0.350
298	59.400, 0.414	59.400, 0.405	59.400, 0.441	59.400, 0.468	59.400, 0.428	59.400, 0.351
299	59.600, 0.415	59.600, 0.405	59.600, 0.441	59.600, 0.468	59.600, 0.429	59.600, 0.352
300	59.800, 0.416	59.800, 0.405	59.800, 0.442	59.800, 0.469	59.800, 0.429	59.800, 0.352
301	60.000, 0.416	60.000, 0.405	60.000, 0.442	60.000, 0.469	60.000, 0.430	60.000, 0.353
302	60.200, 0.417	60.200, 0.405	60.200, 0.442	60.200, 0.470	60.200, 0.431	60.200, 0.354
303	60.400, 0.417	60.400, 0.406	60.400, 0.443	60.400, 0.470	60.400, 0.432	60.400, 0.355
304	60.600, 0.418	60.600, 0.406	60.600, 0.443	60.600, 0.471	60.600, 0.433	60.600, 0.356
305	60.800, 0.419	60.800, 0.406	60.800, 0.443	60.800, 0.472	60.800, 0.433	60.800, 0.356
306	61.000, 0.419	61.000, 0.407	61.000, 0.444	61.000, 0.473	61.000, 0.434	61.000, 0.357
307	61.200, 0.420	61.200, 0.407	61.200, 0.444	61.200, 0.474	61.200, 0.435	61.200, 0.358
308	61.400, 0.420	61.400, 0.408	61.400, 0.444	61.400, 0.474	61.400, 0.436	61.400, 0.359
309	61.600, 0.421	61.600, 0.408	61.600, 0.445	61.600, 0.475	61.600, 0.436	61.600, 0.360
310	61.800, 0.421	61.800, 0.409	61.800, 0.445	61.800, 0.476	61.800, 0.438	61.800, 0.361
311	62.000, 0.422	62.000, 0.409	62.000, 0.445	62.000, 0.477	62.000, 0.439	62.000, 0.362
312	62.200, 0.422	62.200, 0.410	62.200, 0.445	62.200, 0.477	62.200, 0.440	62.200, 0.363
313	62.400, 0.423	62.400, 0.410	62.400, 0.445	62.400, 0.478	62.400, 0.441	62.400, 0.363
314	62.600, 0.423	62.600, 0.411	62.600, 0.445	62.600, 0.479	62.600, 0.442	62.600, 0.364
315	62.800, 0.424	62.800, 0.411	62.800, 0.445	62.800, 0.480	62.800, 0.442	62.800, 0.365
316	63.000, 0.424	63.000, 0.411	63.000, 0.445	63.000, 0.480	63.000, 0.442	63.000, 0.365
317	63.200, 0.424	63.200, 0.411	63.200, 0.445	63.200, 0.480	63.200, 0.443	63.200, 0.365
318	63.400, 0.425	63.400, 0.411	63.400, 0.445	63.400, 0.481	63.400, 0.443	63.400, 0.366
319	63.600, 0.425	63.600, 0.411	63.600, 0.445	63.600, 0.481	63.600, 0.443	63.600, 0.366
320	63.800, 0.425	63.800, 0.411	63.800, 0.445	63.800, 0.482	63.800, 0.444	63.800, 0.366
321	64.000, 0.425	64.000, 0.411	64.000, 0.445	64.000, 0.482	64.000, 0.445	64.000, 0.366
322	64.200, 0.425	64.200, 0.411	64.200, 0.445	64.200, 0.483	64.200, 0.446	64.200, 0.367
323	64.400, 0.425	64.400, 0.411	64.400, 0.446	64.400, 0.483	64.400, 0.446	64.400, 0.367
324	64.600, 0.425	64.600, 0.412	64.600, 0.446	64.600, 0.484	64.600, 0.447	64.600, 0.367
325	64.800, 0.425	64.800, 0.412	64.800, 0.446	64.800, 0.484	64.800, 0.448	64.800, 0.368
326	65.000, 0.425	65.000, 0.412	65.000, 0.447	65.000, 0.485	65.000, 0.448	65.000, 0.369
327	65.200, 0.426	65.200, 0.412	65.200, 0.448	65.200, 0.485	65.200, 0.449	65.200, 0.369
328	65.400, 0.426	65.400, 0.412	65.400, 0.448	65.400, 0.486	65.400, 0.450	65.400, 0.370
329	65.600, 0.427	65.600, 0.412	65.600, 0.449	65.600, 0.486	65.600, 0.450	65.600, 0.371
330	65.800, 0.427	65.800, 0.412	65.800, 0.449	65.800, 0.487	65.800, 0.450	65.800, 0.371
331	66.000, 0.427	66.000, 0.413	66.000, 0.450	66.000, 0.487	66.000, 0.450	66.000, 0.372
332	66.200, 0.428	66.200, 0.413	66.200, 0.450	66.200, 0.488	66.200, 0.450	66.200, 0.373
333	66.400, 0.428	66.400, 0.413	66.400, 0.450	66.400, 0.489	66.400, 0.450	66.400, 0.374
334	66.600, 0.428	66.600, 0.414	66.600, 0.451	66.600, 0.490	66.600, 0.450	66.600, 0.375
335	66.800, 0.428	66.800, 0.414	66.800, 0.451	66.800, 0.490	66.800, 0.450	66.800, 0.376
336	67.000, 0.428	67.000, 0.414	67.000, 0.451	67.000, 0.490	67.000, 0.450	67.000, 0.377
337	67.200, 0.428	67.200, 0.414	67.200, 0.451	67.200, 0.490	67.200, 0.451	67.200, 0.377
338	67.400, 0.428	67.400, 0.414	67.400, 0.451	67.400, 0.491	67.400, 0.451	67.400, 0.378
339	67.600, 0.428	67.600, 0.414	67.600, 0.451	67.600, 0.491	67.600, 0.452	67.600, 0.378
340	67.800, 0.428	67.800, 0.415	67.800, 0.452	67.800, 0.491	67.800, 0.452	67.800, 0.379
341	68.000, 0.428	68.000, 0.415	68.000, 0.452	68.000, 0.492	68.000, 0.453	68.000, 0.379
342	68.200, 0.428	68.200, 0.415	68.200, 0.452	68.200, 0.492	68.200, 0.454	68.200, 0.379
343	68.400, 0.429	68.400, 0.415	68.400, 0.453	68.400, 0.493	68.400, 0.455	68.400, 0.379
344	68.600, 0.429	68.600, 0.415	68.600, 0.453	68.600, 0.493	68.600, 0.456	68.600, 0.380
345	68.800, 0.429	68.800, 0.415	68.800, 0.453	68.800, 0.494	68.800, 0.457	68.800, 0.380
346	69.000, 0.430	69.000, 0.415	69.000, 0.454	69.000, 0.495	69.000, 0.457	69.000, 0.380
347	69.200, 0.430	69.200, 0.415	69.200, 0.454	69.200, 0.495	69.200, 0.458	69.200, 0.380
348	69.400, 0.431	69.400, 0.416	69.400, 0.454	69.400, 0.496	69.400, 0.458	69.400, 0.379
349	69.600, 0.431	69.600, 0.416	69.600, 0.454	69.600, 0.496	69.600, 0.458	69.600, 0.379
350	69.800, 0.432	69.800, 0.416	69.800, 0.454	69.800, 0.496	69.800, 0.458	69.800, 0.379
351	70.000, 0.432	70.000, 0.416	70.000, 0.454	70.000, 0.497	70.000, 0.459	70.000, 0.379
352	70.200, 0.432	70.200, 0.417	70.200, 0.454	70.200, 0.497	70.200, 0.459	70.200, 0.380
353	70.400, 0.432	70.400, 0.417	70.400, 0.454	70.400, 0.497	70.400, 0.459	70.400, 0.380
354	70.600, 0.432	70.600, 0.417	70.600, 0.454	70.600, 0.498	70.600, 0.460	70.600, 0.381
355	70.800, 0.432	70.800, 0.417	70.800, 0.454	70.800, 0.498	70.800, 0.461	70.800, 0.381
356	71.000, 0.432	71.000, 0.418	71.000, 0.454	71.000, 0.498	71.000, 0.462	71.000, 0.382
357	71.200, 0.432	71.200, 0.418	71.200, 0.454	71.200, 0.499	71.200, 0.462	71.200, 0.383
358	71.400, 0.433	71.400, 0.418	71.400, 0.455	71.400, 0.499	71.400, 0.463	71.400, 0.384
359	71.600, 0.433	71.600, 0.417	71.600, 0.455	71.600, 0.500	71.600, 0.463	71.600, 0.384
360	71.800, 0.433	71.800, 0.417	71.800, 0.456	71.800, 0.500	71.800, 0.463	71.800, 0.385
361	72.000, 0.434	72.000, 0.417	72.000, 0.457	72.000, 0.501	72.000, 0.463	72.000, 0.386
362	72.200, 0.434	72.200, 0.417	72.200, 0.458	72.200, 0.501	72.200, 0.464	72.200, 0.387
363	72.400, 0.434	72.400, 0.417	72.400, 0.459	72.400, 0.502	72.400, 0.464	72.400, 0.388
364	72.600, 0.434	72.600, 0.417	72.600, 0.460	72.600, 0.503	72.600, 0.464	72.600, 0.389
365	72.800, 0.435	72.800, 0.417	72.800, 0.461	72.800, 0.503	72.800, 0.465	72.800, 0.390
366	73.000, 0.435	73.000, 0.417	73.000, 0.461	73.000, 0.503	73.000, 0.465	73.000, 0.390
367	73.200, 0.435	73.200, 0.417	73.200, 0.461	73.200, 0.504	73.200, 0.465	73.200, 0.390
368	73.400, 0.435	73.400, 0.417	73.400, 0.462	73.400, 0.504	73.400, 0.466	73.400, 0.391
369	73.600, 0.435	73.600, 0.417	73.600, 0.462	73.600, 0.504	73.600, 0.466	73.600, 0.391
370	73.800, 0.435	73.800, 0.417	73.800, 0.461	73.800, 0.504	73.800, 0.466	73.800, 0.391
371	74.000, 0.435	74.000, 0.418	74.000, 0.461	74.000, 0.504	74.000, 0.466	74.000, 0.391
372	74.200, 0.435	74.200, 0.418	74.200, 0.461	74.200, 0.504	74.200, 0.467	74.200, 0.391
373	74.400, 0.435	74.400, 0.419	74.400, 0.460	74.400, 0.504	74.400, 0.467	74.400, 0.391
374	74.600, 0.435	74.600, 0.419	74.600, 0.460	74.600, 0.504	74.600, 0.467	74.600, 0.391
375	74.800, 0.436	74.800, 0.420	74.800, 0.459	74.800, 0.504	74.800, 0.467	74.800, 0.391
376	75.000, 0.436	75.000, 0.420	75.000, 0.458	75.000, 0.504	75.000, 0.468	75.000, 0.391
377	75.200, 0.436	75.200, 0.420	75.200, 0.458	75.200, 0.505	75.200, 0.468	75.200, 0.391
378	75.400, 0.437	75.400, 0.421	75.400, 0.457	75.400, 0.505	75.400, 0.468	75.400, 0.392
379	75.600, 0.437	75.600, 0.421	75.600, 0.457	75.600, 0.506	75.600, 0.467	75.600, 0.392
380	75.800, 0.437	75.800, 0.421	75.800, 0.457	75.800, 0.506	75.800, 0.468	75.800, 0.392
381	76.000, 0.437	76.000, 0.421	76.000, 0.457	76.000, 0.507	76.000, 0.468	76.000, 0.392
382	76.200, 0.437	76.200, 0.421	76.200, 0.458	76.200, 0.508	76.200, 0.468	76.200, 0.393
383	76.400, 0.437	76.400, 0.421	76.400, 0.458	76.400, 0.509	76.400, 0.469	76.400, 0.393
384	76.600, 0.436	76.600, 0.421	76.600, 0.458	76.600, 0.509	76.600, 0.470	76.600, 0.393
385	76.800, 0.436	76.800, 0.421	76.800, 0.458	76.800, 0.510	76.800, 0.471	76.800, 0.393
386	77.000, 0.436	77.000, 0.420	77.000, 0.458	77.000, 0.511	77.000, 0.471	77.000, 0.394
387	77.200, 0.436	77.200, 0.420	77.200, 0.458	77.200, 0.511	77.200, 0.472	77.200, 0.394
388	77.400, 0.436	77.400, 0.420	77.400, 0.459	77.400, 0.512	77.400, 0.472	77.400, 0.394
389	77.600, 0.436	77.600, 0.419	77.600, 0.459	77.600, 0.512	77.600, 0.472	77.600, 0.394
390	77.800, 0.436	77.800, 0.419	77.800, 0.459	77.800, 0.513	77.800, 0.472	77.800, 0.395
391	78.000, 0.436	78.000, 0.419	78.000, 0.460	78.000, 0.513	78.000, 0.472	78.000, 0.395
392	78.200, 0.436	78.200, 0.419	78.200, 0.460	78.200, 0.513	78.200, 0.472	78.200, 0.395
393	78.400, 0.437	78.400, 0.419	78.400, 0.460	78.400, 0.513	78.400, 0.473	78.400, 0.396
394	78.600, 0.437	78.600, 0.418	78.600, 0.460	78.600, 0.513	78.600, 0.473	78.600, 0.396
395	78.800, 0.437	78.800, 0.418	78.800, 0.460	78.800, 0.514	78.800, 0.473	78.800, 0.397
396	79.000, 0.438	79.000, 0.418	79.000, 0.460	79.000, 0.514	79.000, 0.473	79.000, 0.397
397	79.200, 0.438	79.200, 0.419	79.200, 0.461	79.200, 0.514	79.200, 0.473	79.200, 0.397
398	79.400, 0.438	79.400, 0.419	79.400, 0.461	79.400, 0.514	79.400, 0.474	79.400, 0.398
399	79.600, 0.438	79.600, 0.419	79.600, 0.461	79.600, 0.514	79.600, 0.474	79.600, 0.398
400	79.800, 0.438	79.800, 0.419	79.800, 0.461	79.800, 0.514	79.800, 0.474	79.800, 0.399
401	80.000, 0.438	80.000, 0.420	80.000, 0.461	80.000, 0.514	80.000, 0.474	80.000, 0.399
402	80.200, 0.438	80.200, 0.420	80.200, 0.461	80.200, 0.514	80.200, 0.475	80.200, 0.399
403	80.400, 0.438	80.400, 0.420	80.400, 0.461	80.400, 0.514	80.400, 0.475	80.400, 0.400
404	80.600, 0.438	80.600, 0.420	80.600, 0.461	80.600, 0.515	80.600, 0.475	80.600, 0.400
405	80.800, 0.438	80.800, 0.420	80.800, 0.461	80.800, 0.515	80.800, 0.476	80.800, 0.400
406	81.000, 0.438	81.000, 0.420	81.000, 0.461	81.000, 0.515	81.000, 0.476	81.000, 0.400
407	81.200, 0.438	81.200, 0.420	81.200, 0.461	81.200, 0.515	81.200, 0.476	81.200, 0.401
408	81.400, 0.439	81.400, 0.421	81.400, 0.461	81.400, 0.515	81.400, 0.476	81.400, 0.401
409	81.600, 0.439	81.600, 0.421	81.600, 0.460	81.600, 0.515	81.600, 0.476	81.600, 0.401
410	81.800, 0.439	81.800, 0.421	81.800, 0.460	81.800, 0.515	81.800, 0.476	81.800, 0.401
411	82.000, 0.439	82.000, 0.421	82.000, 0.460	82.000, 0.516	82.000, 0.476	82.000, 0.402
412	82.200, 0.439	82.200, 0.421	82.200, 0.461	82.200, 0.516	82.200, 0.476	82.200, 0.402
413	82.400, 0.440	82.400, 0.422	82.400, 0.461	82.400, 0.516	82.400, 0.476	82.400, 0.402
414	82.600, 0.440	82.600, 0.422	82.600, 0.461	82.600, 0.517	82.600, 0.476	82.600, 0.402
415	82.800, 0.440	82.800, 0.422	82.800, 0.462	82.800, 0.517	82.800, 0.476	82.800, 0.402
416	83.000, 0.440	83.000, 0.422	83.000, 0.463	83.000, 0.518	83.000, 0.477	83.000, 0.402
417	83.200, 0.440	83.200, 0.422	83.200, 0.463	83.200, 0.518	83.200, 0.477	83.200, 0.402
418	83.400, 0.440	83.400, 0.422	83.400, 0.464	83.400, 0.519	83.400, 0.478	83.400, 0.402
419	83.600, 0.440	83.600, 0.422	83.600, 0.464	83.600, 0.519	83.600, 0.478	83.600, 0.402
420	83.800, 0.440	83.800, 0.421	83.800, 0.464	83.800, 0.520	83.800, 0.479	83.800, 0.402
421	84.000, 0.440	84.000, 0.421	84.000, 0.464	84.000, 0.520	84.000, 0.479	84.000, 0.403
422	84.200, 0.440	84.200, 0.420	84.200, 0.463	84.200, 0.521	84.200, 0.480	84.200, 0.403
423	84.400, 0.440	84.400, 0.420	84.400, 0.463	84.400, 0.521	84.400, 0.480	84.400, 0.403
424	84.600, 0.440	84.600, 0.420	84.600, 0.463	84.600, 0.522	84.600, 0.480	84.600, 0.403
425	84.800, 0.440	84.800, 0.420	84.800, 0.462	84.800, 0.522	84.800, 0.480	84.800, 0.404
426	85.000, 0.440	85.000, 0.420	85.000, 0.462	85.000, 0.522	85.000, 0.481	85.000, 0.404
427	85.200, 0.441	85.200, 0.420	85.200, 0.461	85.200, 0.523	85.200, 0.481	85.200, 0.404
428	85.400, 0.441	85.400, 0.420	85.400, 0.461	85.400, 0.523	85.400, 0.481	85.400, 0.405
429	85.600, 0.441	85.600, 0.421	85.600, 0.461	85.600, 0.524	85.600, 0.481	85.600, 0.405
430	85.800, 0.441	85.800, 0.421	85.800, 0.461	85.800, 0.524	85.800, 0.481	85.800, 0.405
431	86.000, 0.441	86.000, 0.421	86.000, 0.461	86.000, 0.525	86.000, 0.481	86.000, 0.406
432	86.200, 0.442	86.200, 0.422	86.200, 0.461	86.200, 0.525	86.200, 0.481	86.200, 0.406
433	86.400, 0.442	86.400, 0.422	86.400, 0.462	86.400, 0.526	86.400, 0.482	86.400, 0.406
434	86.600, 0.442	86.600, 0.422	86.600, 0.462	86.600, 0.526	86.600, 0.482	86.600, 0.407
435	86.800, 0.442	86.800, 0.423	86.800, 0.463	86.800, 0.526	86.800, 0.482	86.800, 0.408
436	87.000, 0.442	87.000, 0.423	87.000, 0.463	87.000, 0.526	87.000, 0.482	87.000, 0.408
437	87.200, 0.442	87.200, 0.423	87.200, 0.463	87.200, 0.526	87.200, 0.483	87.200, 0.409
438	87.400, 0.442	87.400, 0.422	87.400, 0.464	87.400, 0.527	87.400, 0.483	87.400, 0.409
439	87.600, 0.442	87.600, 0.422	87.600, 0.464	87.600, 0.527	87.600, 0.483	87.600, 0.410
440	87.800, 0.442	87.800, 0.422	87.800, 0.463	87.800, 0.527	87.800, 0.483	87.800, 0.410
441	88.000, 0.442	88.000, 0.422	88.000, 0.463	88.000, 0.527	88.000, 0.483	88.000, 0.411
442	88.200, 0.442	88.200, 0.422	88.200, 0.463	88.200, 0.528	88.200, 0.483	88.200, 0.412
443	88.400, 0.442	88.400, 0.422	88.400, 0.462	88.400, 0.528	88.400, 0.483	88.400, 0.412
444	88.600, 0.441	88.600, 0.422	88.600, 0.462	88.600, 0.528	88.600, 0.483	88.600, 0.412
445	88.800, 0.441	88.800, 0.422	88.800, 0.461	88.800, 0.528	88.800, 0.483	88.800, 0.412
446	89.000, 0.441	89.000, 0.422	89.000, 0.461	89.000, 0.528	89.000, 0.483	89.000, 0.413
447	89.200, 0.441	89.200, 0.421	89.200, 0.461	89.200, 0.529	89.200, 0.484	89.200, 0.413
448	89.400, 0.441	89.400, 0.422	89.400, 0.461	89.400, 0.529	89.400, 0.484	89.400, 0.413
449	89.600, 0.441	89.600, 0.422	89.600, 0.461	89.600, 0.529	89.600, 0.484	89.600, 0.413
450	89.800, 0.442	89.800, 0.422	89.800, 0.461	89.800, 0.529	89.800, 0.484	89.800, 0.413
451	90.000, 0.442	90.000, 0.422	90.000, 0.461	90.000, 0.529	90.000, 0.485	90.000, 0.413
452	90.200, 0.442	90.200, 0.422	90.200, 0.461	90.200, 0.529	90.200, 0.485	90.200, 0.414
453	90.400, 0.442	90.400, 0.422	90.400, 0.461	90.400, 0.529	90.400, 0.486	90.400, 0.414
454	90.600, 0.442	90.600, 0.422	90.600, 0.462	90.600, 0.529	90.600, 0.486	90.600, 0.414
455	90.800, 0.443	90.800, 0.423	90.800, 0.462	90.800, 0.529	90.800, 0.486	90.800, 0.414
456	91.000, 0.443	91.000, 0.423	91.000, 0.463	91.000, 0.529	91.000, 0.487	91.000, 0.414
457	91.200, 0.443	91.200, 0.423	91.200, 0.463	91.200, 0.529	91.200, 0.487	91.200, 0.414
458	91.400, 0.443	91.400, 0.423	91.400, 0.463	91.400, 0.529	91.400, 0.487	91.400, 0.414
459	91.600, 0.443	91.600, 0.423	91.600, 0.463	91.600, 0.530	91.600, 0.487	91.600, 0.414
460	91.800, 0.443	91.800, 0.424	91.800, 0.463	91.800, 0.530	91.800, 0.487	91.800, 0.414
461	92.000, 0.444	92.000, 0.424	92.000, 0.463	92.000, 0.531	92.000, 0.487	92.000, 0.414
462	92.200, 0.444	92.200, 0.424	92.200, 0.463	92.200, 0.531	92.200, 0.488	92.200, 0.414
463	92.400, 0.444	92.400, 0.423	92.400, 0.464	92.400, 0.531	92.400, 0.488	92.400, 0.414
464	92.600, 0.444	92.600, 0.423	92.600, 0.464	92.600, 0.532	92.600, 0.488	92.600, 0.414
465	92.800, 0.444	92.800, 0.423	92.800, 0.464	92.800, 0.532	92.800, 0.489	92.800, 0.415
466	93.000, 0.444	93.000, 0.423	93.000, 0.464	93.000, 0.532	93.000, 0.489	93.000, 0.415
467	93.200, 0.444	93.200, 0.423	93.200, 0.464	93.200, 0.532	93.200, 0.489	93.200, 0.415
468	93.400, 0.444	93.400, 0.423	93.400, 0.464	93.400, 0.532	93.400, 0.489	93.400, 0.415
469	93.600, 0.444	93.600, 0.423	93.600, 0.464	93.600, 0.533	93.600, 0.489	93.600, 0.416
470	93.800, 0.444	93.800, 0.423	93.800, 0.465	93.800, 0.533	93.800, 0.489	93.800, 0.416
471	94.000, 0.444	94.000, 0.423	94.000, 0.464	94.000, 0.533	94.000, 0.489	94.000, 0.416
472	94.200, 0.445	94.200, 0.423	94.200, 0.465	94.200, 0.533	94.200, 0.489	94.200, 0.417
473	94.400, 0.445	94.400, 0.423	94.400, 0.465	94.400, 0.534	94.400, 0.490	94.400, 0.417
474	94.600, 0.445	94.600, 0.423	94.600, 0.465	94.600, 0.534	94.600, 0.490	94.600, 0.417
475	94.800, 0.445	94.800, 0.423	94.800, 0.465	94.800, 0.534	94.800, 0.490	94.800, 0.417
476	95.000, 0.445	95.000, 0.423	95.000, 0.466	95.000, 0.535	95.000, 0.490	95.000, 0.417
477	95.200, 0.445	95.200, 0.424	95.200, 0.466	95.200, 0.535	95.200, 0.490	95.200, 0.417
478	95.400, 0.446	95.400, 0.423	95.400, 0.466	95.400, 0.535	95.400, 0.490	95.400, 0.417
479	95.600, 0.446	95.600, 0.423	95.600, 0.466	95.600, 0.535	95.600, 0.490	95.600, 0.417
480	95.800, 0.445	95.800, 0.423	95.800, 0.466	95.800, 0.536	95.800, 0.490	95.800, 0.418
481	96.000, 0.445	96.000, 0.423	96.000, 0.466	96.000, 0.536	96.000, 0.490	96.000, 0.418
482	96.200, 0.445	96.200, 0.422	96.200, 0.466	96.200, 0.536	96.200, 0.490	96.200, 0.418
483	96.400, 0.445	96.400, 0.422	96.400, 0.466	96.400, 0.536	96.400, 0.491	96.400, 0.419
484	96.600, 0.445	96.600, 0.422	96.600, 0.466	96.600, 0.536	96.600, 0.491	96.600, 0.419
485	96.800, 0.445	96.800, 0.422	96.800, 0.466	96.800, 0.536	96.800, 0.491	96.800, 0.419
486	97.000, 0.445	97.000, 0.422	97.000, 0.466	97.000, 0.535	97.000, 0.492	97.000, 0.420
487	97.200, 0.445	97.200, 0.423	97.200, 0.465	97.200, 0.535	97.200, 0.492	97.200, 0.420
488	97.400, 0.445	97.400, 0.423	97.400, 0.465	97.400, 0.535	97.400, 0.492	97.400, 0.421
489	97.600, 0.446	97.600, 0.423	97.600, 0.465	97.600, 0.535	97.600, 0.492	97.600, 0.421
490	97.800, 0.446	97.800, 0.424	97.800, 0.464	97.800, 0.535	97.800, 0.492	97.800, 0.421
491	98.000, 0.446	98.000, 0.424	98.000, 0.464	98.000, 0.535	98.000, 0.493	98.000, 0.421
492	98.200, 0.446	98.200, 0.424	98.200, 0.464	98.200, 0.536	98.200, 0.493	98.200, 0.422
493	98.400, 0.446	98.400, 0.424	98.400, 0.464	98.400, 0.536	98.400, 0.494	98.400, 0.422
494	98.600, 0.446	98.600, 0.424	98.600, 0.464	98.600, 0.536	98.600, 0.494	98.600, 0.422
495	98.800, 0.445	98.800, 0.424	98.800, 0.464	98.800, 0.537	98.800, 0.494	98.800, 0.422
496	99.000, 0.446	99.000, 0.424	99.000, 0.464	99.000, 0.537	99.000, 0.495	99.000, 0.422
497	99.200, 0.446	99.200, 0.424	99.200, 0.464	99.200, 0.537	99.200, 0.495	99.200, 0.422
498	99.400, 0.446	99.400, 0.423	99.400, 0.465	99.400, 0.537	99.400, 0.495	99.400, 0.422
499	99.600, 0.446	99.600, 0.423	99.600, 0.465	99.600, 0.538	99.600, 0.494	99.600, 0.422
500	99.800, 0.446	99.800, 0.423	99.800, 0.465	99.800, 0.538	99.800, 0.494	99.800, 0.422
501	100.000, 0.446	100.000, 0.423	100.000, 0.465	100.000, 0.538	100.000, 0.494	100.000, 0.422
502	100.200, 0.447	100.200, 0.423	100.200, 0.466	100.200, 0.538	100.200, 0.494	100.200, 0.422
503	100.400, 0.447	100.400, 0.423	100.400, 0.466	100.400, 0.539	100.400, 0.494	100.400, 0.422
504	100.600, 0.447	100.600, 0.423	100.600, 0.467	100.600, 0.539	100.600, 0.494	100.600, 0.423
505	100.800, 0.447	100.800, 0.423	100.800, 0.467	100.800, 0.538	100.800, 0.494	100.800, 0.423
506	101.000, 0.447	101.000, 0.423	101.000, 0.467	101.000, 0.538	101.000, 0.494	101.000, 0.423
507	101.200, 0.447	101.200, 0.423	101.200, 0.467	101.200, 0.538	101.200, 0.494	101.200, 0.423
508	101.400, 0.448	101.400, 0.423	101.400, 0.468	101.400, 0.538	101.400, 0.494	101.400, 0.424
509	101.600, 0.447	101.600, 0.423	101.600, 0.468	101.600, 0.538	101.600, 0.494	101.600, 0.424
510	101.800, 0.447	101.800, 0.423	101.800, 0.468	101.800, 0.538	101.800, 0.494	101.800, 0.424
511	102.000, 0.447	102.000, 0.423	102.000, 0.468	102.000, 0.538	102.000, 0.495	102.000, 0.424
512	102.200, 0.446	102.200, 0.423	102.200, 0.468	102.200, 0.538	102.200, 0.495	102.200, 0.425
513	102.400, 0.446	102.400, 0.423	102.400, 0.468	102.400, 0.538	102.400, 0.495	102.400, 0.425
514	102.600, 0.446	102.600, 0.423	102.600, 0.469	102.600, 0.539	102.600, 0.496	102.600, 0.425
515	102.800, 0.445	102.800, 0.423	102.800, 0.469	102.800, 0.539	102.800, 0.496	102.800, 0.426
516	103.000, 0.445	103.000, 0.422	103.000, 0.469	103.000, 0.539	103.000, 0.496	103.000, 0.426
517	103.200, 0.445	103.200, 0.422	103.200, 0.469	103.200, 0.540	103.200, 0.496	103.200, 0.426
518	103.400, 0.445	103.400, 0.422	103.400, 0.469	103.400, 0.540	103.400, 0.497	103.400, 0.426
519	103.600, 0.445	103.600, 0.422	103.600, 0.469	103.600, 0.541	103.600, 0.497	103.600, 0.426
520	103.800, 0.445	103.800, 0.422	103.800, 0.470	103.800, 0.541	103.800, 0.498	103.800, 0.426
521	104.000, 0.445	104.000, 0.422	104.000, 0.470	104.000, 0.541	104.000, 0.498	104.000, 0.427
522	104.200, 0.445	104.200, 0.422	104.200, 0.470	104.200, 0.541	104.200, 0.498	104.200, 0.427
523	104.400, 0.445	104.400, 0.422	104.400, 0.470	104.400, 0.541	104.400, 0.498	104.400, 0.427
524	104.600, 0.444	104.600, 0.422	104.600, 0.470	104.600, 0.541	104.600, 0.498	104.600, 0.426
525	104.800, 0.444	104.800, 0.421	104.800, 0.470	104.800, 0.541	104.800, 0.498	104.800, 0.426
526	105.000, 0.444	105.000, 0.421	105.000, 0.470	105.000, 0.541	105.000, 0.498	105.000, 0.426
527	105.200, 0.444	105.200, 0.421	105.200, 0.470	105.200, 0.542	105.200, 0.498	105.200, 0.426
528	105.400, 0.444	105.400, 0.421	105.400, 0.470	105.400, 0.542	105.400, 0.498	105.400, 0.426
529	105.600, 0.444	105.600, 0.421	105.600, 0.469	105.600, 0.542	105.600, 0.498	105.600, 0.426
530	105.800, 0.444	105.800, 0.421	105.800, 0.469	105.800, 0.542	105.800, 0.498	105.800, 0.426
531	106.000, 0.444	106.000, 0.421	106.000, 0.468	106.000, 0.542	106.000, 0.498	106.000, 0.426
532	106.200, 0.444	106.200, 0.421	106.200, 0.468	106.200, 0.542	106.200, 0.498	106.200, 0.426
533	106.400, 0.444	106.400, 0.421	106.400, 0.467	106.400, 0.543	106.400, 0.498	106.400, 0.426
534	106.600, 0.444	106.600, 0.421	106.600, 0.467	106.600, 0.543	106.600, 0.498	106.600, 0.427
535	106.800, 0.444	106.800, 0.420	106.800, 0.466	106.800, 0.543	106.800, 0.499	106.800, 0.427
536	107.000, 0.444	107.000, 0.420	107.000, 0.466	107.000, 0.544	107.000, 0.499	107.000, 0.427
537	107.200, 0.444	107.200, 0.420	107.200, 0.466	107.200, 0.544	107.200, 0.499	107.200, 0.427
538	107.400, 0.444	107.400, 0.420	107.400, 0.466	107.400, 0.544	107.400, 0.499	107.400, 0.428
539	107.600, 0.445	107.600, 0.420	107.600, 0.467	107.600, 0.544	107.600, 0.499	107.600, 0.428
540	107.800, 0.445	107.800, 0.420	107.800, 0.467	107.800, 0.544	107.800, 0.499	107.800, 0.428
541	108.000, 0.445	108.000, 0.421	108.000, 0.467	108.000, 0.544	108.000, 0.499	108.000, 0.428
542	108.200, 0.445	108.200, 0.421	108.200, 0.467	108.200, 0.544	108.200, 0.499	108.200, 0.428
543	108.400, 0.445	108.400, 0.421	108.400, 0.467	108.400, 0.544	108.400, 0.499	108.400, 0.428
544	108.600, 0.445	108.600, 0.421	108.600, 0.467	108.600, 0.544	108.600, 0.499	108.600, 0.428
545	108.800, 0.445	108.800, 0.421	108.800, 0.467	108.800, 0.544	108.800, 0.498	108.800, 0.428
546	109.000, 0.446	109.000, 0.421	109.000, 0.467	109.000, 0.544	109.000, 0.498	109.000, 0.428
547	109.200, 0.446	109.200, 0.421	109.200, 0.467	109.200, 0.545	109.200, 0.498	109.200, 0.428
548	109.400, 0.446	109.400, 0.421	109.400, 0.467	109.400, 0.545	109.400, 0.498	109.400, 0.428
549	109.600, 0.446	109.600, 0.421	109.600, 0.467	109.600, 0.545	109.600, 0.498	109.600, 0.428
550	109.800, 0.446	109.800, 0.421	109.800, 0.467	109.800, 0.545	109.800, 0.498	109.800, 0.429
551	110.000, 0.446	110.000, 0.420	110.000, 0.467	110.000, 0.545	110.000, 0.499	110.000, 0.429
552	110.200, 0.445	110.200, 0.420	110.200, 0.467	110.200, 0.545	110.200, 0.499	110.200, 0.429
553	110.400, 0.445	110.400, 0.420	110.400, 0.467	110.400, 0.545	110.400, 0.499	110.400, 0.430
554	110.600, 0.445	110.600, 0.421	110.600, 0.467	110.600, 0.545	110.600, 0.499	110.600, 0.430
555	110.800, 0.445	110.800, 0.421	110.800, 0.467	110.800, 0.545	110.800, 0.500	110.800, 0.431
556	111.000, 0.445	111.000, 0.421	111.000, 0.468	111.000, 0.546	111.000, 0.500	111.000, 0.431
557	111.200, 0.445	111.200, 0.421	111.200, 0.468	111.200, 0.546	111.200, 0.501	111.200, 0.431
558	111.400, 0.446	111.400, 0.421	111.400, 0.469	111.400, 0.546	111.400, 0.502	111.400, 0.431
559	111.600, 0.446	111.600, 0.421	111.600, 0.469	111.600, 0.547	111.600, 0.502	111.600, 0.431
560	111.800, 0.447	111.800, 0.421	111.800, 0.469	111.800, 0.547	111.800, 0.503	111.800, 0.431
561	112.000, 0.447	112.000, 0.421	112.000, 0.470	112.000, 0.547	112.000, 0.503	112.000, 0.430
562	112.200, 0.448	112.200, 0.421	112.200, 0.470	112.200, 0.548	112.200, 0.504	112.200, 0.430
563	112.400, 0.448	112.400, 0.421	112.400, 0.470	112.400, 0.548	112.400, 0.504	112.400, 0.430
564	112.600, 0.448	112.600, 0.421	112.600, 0.469	112.600, 0.548	112.600, 0.504	112.600, 0.430
565	112.800, 0.449	112.800, 0.421	112.800, 0.469	112.800, 0.548	112.800, 0.503	112.800, 0.430
566	113.000, 0.449	113.000, 0.421	113.000, 0.468	113.000, 0.548	113.000, 0.503	113.000, 0.430
567	113.200, 0.449	113.200, 0.420	113.200, 0.468	113.200, 0.548	113.200, 0.502	113.200, 0.430
568	113.400, 0.449	113.400, 0.420	113.400, 0.467	113.400, 0.547	113.400, 0.502	113.400, 0.430
569	113.600, 0.449	113.600, 0.420	113.600, 0.467	113.600, 0.547	113.600, 0.501	113.600, 0.430
570	113.800, 0.448	113.800, 0.420	113.800, 0.466	113.800, 0.547	113.800, 0.501	113.800, 0.430
571	114.000, 0.448	114.000, 0.420	114.000, 0.466	114.000, 0.546	114.000, 0.501	114.000, 0.430
572	114.200, 0.448	114.200, 0.420	114.200, 0.465	114.200, 0.546	114.200, 0.501	114.200, 0.431
573	114.400, 0.447	114.400, 0.420	114.400, 0.465	114.400, 0.547	114.400, 0.501	114.400, 0.431
574	114.600, 0.447	114.600, 0.420	114.600, 0.465	114.600, 0.547	114.600, 0.501	114.600, 0.431
575	114.800, 0.446	114.800, 0.420	114.800, 0.466	114.800, 0.547	114.800, 0.502	114.800, 0.432
576	115.000, 0.446	115.000, 0.420	115.000, 0.466	115.000, 0.548	115.000, 0.502	115.000, 0.432
577	115.200, 0.446	115.200, 0.420	115.200, 0.467	115.200, 0.548	115.200, 0.503	115.200, 0.432
578	115.400, 0.445	115.400, 0.420	115.400, 0.468	115.400, 0.548	115.400, 0.503	115.400, 0.432
579	115.600, 0.445	115.600, 0.420	115.600, 0.469	115.600, 0.548	115.600, 0.503	115.600, 0.432
580	115.800, 0.445	115.800, 0.420	115.800, 0.469	115.800, 0.548	115.800, 0.503	115.800, 0.433
581	116.000, 0.445	116.000, 0.420	116.000, 0.470	116.000, 0.548	116.000, 0.504	116.000, 0.433
582	116.200, 0.445	116.200, 0.420	116.200, 0.470	116.200, 0.548	116.200, 0.504	116.200, 0.433
583	116.400, 0.445	116.400, 0.419	116.400, 0.471	116.400, 0.548	116.400, 0.504	116.400, 0.434
584	116.600, 0.445	116.600, 0.419	116.600, 0.471	116.600, 0.548	116.600, 0.504	116.600, 0.434
585	116.800, 0.446	116.800, 0.419	116.800, 0.470	116.800, 0.548	116.800, 0.504	116.800, 0.435
586	117.000, 0.446	117.000, 0.419	117.000, 0.470	117.000, 0.548	117.000, 0.504	117.000, 0.435
587	117.200, 0.446	117.200, 0.419	117.200, 0.470	117.200, 0.548	117.200, 0.504	117.200, 0.435
588	117.400, 0.447	117.400, 0.419	117.400, 0.470	117.400, 0.547	117.400, 0.504	117.400, 0.435
589	117.600, 0.447	117.600, 0.420	117.600, 0.470	117.600, 0.547	117.600, 0.504	117.600, 0.435
590	117.800, 0.447	117.800, 0.420	117.800, 0.469	117.800, 0.548	117.800, 0.504	117.800, 0.436
591	118.000, 0.447	118.000, 0.420	118.000, 0.469	118.000, 0.548	118.000, 0.504	118.000, 0.436
592	118.200, 0.448	118.200, 0.421	118.200, 0.469	118.200, 0.548	118.200, 0.504	118.200, 0.436
593	118.400, 0.448	118.400, 0.421	118.400, 0.468	118.400, 0.549	118.400, 0.504	118.400, 0.436
594	118.600, 0.448	118.600, 0.422	118.600, 0.468	118.600, 0.549	118.600, 0.504	118.600, 0.436
595	118.800, 0.447	118.800, 0.422	118.800, 0.468	118.800, 0.549	118.800, 0.504	118.800, 0.435
596	119.000, 0.447	119.000, 0.422	119.000, 0.468	119.000, 0.550	119.000, 0.504	119.000, 0.435
597	119.200, 0.447	119.200, 0.422	119.200, 0.468	119.200, 0.550	119.200, 0.504	119.200, 0.434
598	119.400, 0.447	119.400, 0.422	119.400, 0.468	119.400, 0.550	119.400, 0.504	119.400, 0.434
599	119.600, 0.447	119.600, 0.422	119.600, 0.468	119.600, 0.550	119.600, 0.505	119.600, 0.433
600	119.800, 0.447	119.800, 0.422	119.800, 0.468	119.800, 0.551	119.800, 0.505	119.800, 0.433
601	120.000, 0.447	120.000, 0.421	120.000, 0.468	120.000, 0.551	120.000, 0.505	120.000, 0.433
602	120.200, 0.447	120.200, 0.421	120.200, 0.468	120.200, 0.551	120.200, 0.505	120.200, 0.433
603	120.400, 0.447	120.400, 0.421	120.400, 0.468	120.400, 0.551	120.400, 0.506	120.400, 0.433
604	120.600, 0.447	120.600, 0.420	120.600, 0.468	120.600, 0.551	120.600, 0.506	120.600, 0.433
605	120.800, 0.447	120.800, 0.421	120.800, 0.468	120.800, 0.551	120.800, 0.507	120.800, 0.433
606	121.000, 0.447	121.000, 0.421	121.000, 0.469	121.000, 0.551	121.000, 0.507	121.000, 0.433
607	121.200, 0.447	121.200, 0.421	121.200, 0.469	121.200, 0.551	121.200, 0.507	121.200, 0.434
608	121.400, 0.447	121.400, 0.421	121.400, 0.470	121.400, 0.551	121.400, 0.507	121.400, 0.434
609	121.600, 0.447	121.600, 0.421	121.600, 0.470	121.600, 0.550	121.600, 0.507	121.600, 0.434
610	121.800, 0.447	121.800, 0.421	121.800, 0.470	121.800, 0.550	121.800, 0.507	121.800, 0.435
611	122.000, 0.447	122.000, 0.421	122.000, 0.470	122.000, 0.550	122.000, 0.507	122.000, 0.436
612	122.200, 0.447	122.200, 0.421	122.200, 0.470	122.200, 0.550	122.200, 0.507	122.200, 0.436
613	122.400, 0.447	122.400, 0.421	122.400, 0.470	122.400, 0.550	122.400, 0.507	122.400, 0.436
614	122.600, 0.448	122.600, 0.421	122.600, 0.470	122.600, 0.550	122.600, 0.507	122.600, 0.437
615	122.800, 0.447	122.800, 0.421	122.800, 0.470	122.800, 0.550	122.800, 0.507	122.800, 0.437
616	123.000, 0.447	123.000, 0.421	123.000, 0.470	123.000, 0.550	123.000, 0.507	123.000, 0.437
617	123.200, 0.447	123.200, 0.421	123.200, 0.470	123.200, 0.550	123.200, 0.507	123.200, 0.437
618	123.400, 0.447	123.400, 0.421	123.400, 0.470	123.400, 0.550	123.400, 0.507	123.400, 0.437
619	123.600, 0.447	123.600, 0.421	123.600, 0.469	123.600, 0.551	123.600, 0.507	123.600, 0.437
620	123.800, 0.447	123.800, 0.420	123.800, 0.470	123.800, 0.550	123.800, 0.506	123.800, 0.437
621	124.000, 0.447	124.000, 0.420	124.000, 0.469	124.000, 0.550	124.000, 0.506	124.000, 0.437
622	124.200, 0.447	124.200, 0.420	124.200, 0.469	124.200, 0.551	124.200, 0.506	124.200, 0.436
623	124.400, 0.447	124.400, 0.420	124.400, 0.469	124.400, 0.551	124.400, 0.506	124.400, 0.436
624	124.600, 0.447	124.600, 0.420	124.600, 0.469	124.600, 0.551	124.600, 0.505	124.600, 0.436
625	124.800, 0.447	124.800, 0.420	124.800, 0.469	124.800, 0.551	124.800, 0.505	124.800, 0.436
626	125.000, 0.447	125.000, 0.420	125.000, 0.469	125.000, 0.551	125.000, 0.505	125.000, 0.437
627	125.200, 0.447	125.200, 0.419	125.200, 0.469	125.200, 0.551	125.200, 0.505	125.200, 0.437
628	125.400, 0.448	125.400, 0.419	125.400, 0.470	125.400, 0.551	125.400, 0.505	125.400, 0.437
629	125.600, 0.448	125.600, 0.419	125.600, 0.470	125.600, 0.551	125.600, 0.505	125.600, 0.437
630	125.800, 0.448	125.800, 0.418	125.800, 0.471	125.800, 0.551	125.800, 0.505	125.800, 0.438
631	126.000, 0.448	126.000, 0.418	126.000, 0.471	126.000, 0.551	126.000, 0.505	126.000, 0.438
632	126.200, 0.448	126.200, 0.418	126.200, 0.471	126.200, 0.551	126.200, 0.505	126.200, 0.438
633	126.400, 0.448	126.400, 0.418	126.400, 0.471	126.400, 0.552	126.400, 0.505	126.400, 0.439
634	126.600, 0.448	126.600, 0.418	126.600, 0.471	126.600, 0.552	126.600, 0.506	126.600, 0.439
635	126.800, 0.447	126.800, 0.418	126.800, 0.470	126.800, 0.552	126.800, 0.506	126.800, 0.440
636	127.000, 0.447	127.000, 0.419	127.000, 0.470	127.000, 0.552	127.000, 0.507	127.000, 0.440
637	127.200, 0.447	127.200, 0.419	127.200, 0.470	127.200, 0.553	127.200, 0.507	127.200, 0.441
638	127.400, 0.447	127.400, 0.419	127.400, 0.470	127.400, 0.553	127.400, 0.507	127.400, 0.441
639	127.600, 0.446	127.600, 0.420	127.600, 0.469	127.600, 0.553	127.600, 0.507	127.600, 0.440
640	127.800, 0.446	127.800, 0.420	127.800, 0.469	127.800, 0.553	127.800, 0.507	127.800, 0.440
641	128.000, 0.446	128.000, 0.420	128.000, 0.469	128.000, 0.553	128.000, 0.507	128.000, 0.440
642	128.200, 0.446	128.200, 0.420	128.200, 0.469	128.200, 0.552	128.200, 0.507	128.200, 0.439
643	128.400, 0.446	128.400, 0.420	128.400, 0.469	128.400, 0.552	128.400, 0.507	128.400, 0.439
644	128.600, 0.446	128.600, 0.420	128.600, 0.469	128.600, 0.552	128.600, 0.507	128.600, 0.438
645	128.800, 0.447	128.800, 0.420	128.800, 0.469	128.800, 0.552	128.800, 0.507	128.800, 0.438
646	129.000, 0.447	129.000, 0.420	129.000, 0.470	129.000, 0.552	129.000, 0.507	129.000, 0.438
647	129.200, 0.447	129.200, 0.420	129.200, 0.470	129.200, 0.552	129.200, 0.507	129.200, 0.438
648	129.400, 0.448	129.400, 0.420	129.400, 0.471	129.400, 0.551	129.400, 0.507	129.400, 0.438
649	129.600, 0.448	129.600, 0.420	129.600, 0.471	129.600, 0.551	129.600, 0.507	129.600, 0.438
650	129.800, 0.448	129.800, 0.420	129.800, 0.471	129.800, 0.551	129.800, 0.507	129.800, 0.438
651	130.000, 0.449	130.000, 0.420	130.000, 0.470	130.000, 0.551	130.000, 0.508	130.000, 0.438
652	130.200, 0.449	130.200, 0.420	130.200, 0.470	130.200, 0.551	130.200, 0.508	130.200, 0.438
653	130.400, 0.449	130.400, 0.420	130.400, 0.469	130.400, 0.551	130.400, 0.508	130.400, 0.439
654	130.600, 0.449	130.600, 0.420	130.600, 0.468	130.600, 0.551	130.600, 0.508	130.600, 0.440
655	130.800, 0.448	130.800, 0.421	130.800, 0.466	130.800, 0.552	130.800, 0.508	130.800, 0.440
656	131.000, 0.448	131.000, 0.421	131.000, 0.466	131.000, 0.552	131.000, 0.508	131.000, 0.440
657	131.200, 0.448	131.200, 0.420	131.200, 0.465	131.200, 0.552	131.200, 0.508	131.200, 0.441
658	131.400, 0.448	131.400, 0.420	131.400, 0.464	131.400, 0.552	131.400, 0.508	131.400, 0.440
659	131.600, 0.448	131.600, 0.421	131.600, 0.464	131.600, 0.552	131.600, 0.507	131.600, 0.440
660	131.800, 0.447	131.800, 0.421	131.800, 0.463	131.800, 0.552	131.800, 0.507	131.800, 0.440
661	132.000, 0.447	132.000, 0.420	132.000, 0.463	132.000, 0.552	132.000, 0.507	132.000, 0.440
662	132.200, 0.447	132.200, 0.421	132.200, 0.463	132.200, 0.552	132.200, 0.507	132.200, 0.440
663	132.400, 0.447	132.400, 0.421	132.400, 0.464	132.400, 0.552	132.400, 0.507	132.400, 0.440
664	132.600, 0.447	132.600, 0.421	132.600, 0.465	132.600, 0.552	132.600, 0.507	132.600, 0.440
665	132.800, 0.447	132.800, 0.421	132.800, 0.465	132.800, 0.552	132.800, 0.507	132.800, 0.439
666	133.000, 0.446	133.000, 0.421	133.000, 0.466	133.000, 0.553	133.000, 0.508	133.000, 0.439
667	133.200, 0.446	133.200, 0.422	133.200, 0.467	133.200, 0.553	133.200, 0.508	133.200, 0.439
668	133.400, 0.446	133.400, 0.422	133.400, 0.468	133.400, 0.553	133.400, 0.508	133.400, 0.439
669	133.600, 0.446	133.600, 0.422	133.600, 0.468	133.600, 0.553	133.600, 0.509	133.600, 0.438
670	133.800, 0.446	133.800, 0.422	133.800, 0.469	133.800, 0.553	133.800, 0.509	133.800, 0.438
671	134.000, 0.446	134.000, 0.423	134.000, 0.469	134.000, 0.553	134.000, 0.509	134.000, 0.438
672	134.200, 0.446	134.200, 0.423	134.200, 0.469	134.200, 0.553	134.200, 0.509	134.200, 0.438
673	134.400, 0.446	134.400, 0.422	134.400, 0.469	134.400, 0.553	134.400, 0.509	134.400, 0.439
674	134.600, 0.446	134.600, 0.422	134.600, 0.469	134.600, 0.554	134.600, 0.509	134.600, 0.439
675	134.800, 0.446	134.800, 0.422	134.800, 0.469	134.800, 0.554	134.800, 0.509	134.800, 0.439
676	135.000, 0.446	135.000, 0.422	135.000, 0.468	135.000, 0.554	135.000, 0.509	135.000, 0.439
677	135.200, 0.446	135.200, 0.421	135.200, 0.468	135.200, 0.554	135.200, 0.509	135.200, 0.439
678	135.400, 0.446	135.400, 0.421	135.400, 0.468	135.400, 0.554	135.400, 0.509	135.400, 0.439
679	135.600, 0.446	135.600, 0.420	135.600, 0.467	135.600, 0.554	135.600, 0.509	135.600, 0.440
680	135.800, 0.446	135.800, 0.420	135.800, 0.467	135.800, 0.554	135.800, 0.509	135.800, 0.440
681	136.000, 0.446	136.000, 0.420	136.000, 0.466	136.000, 0.554	136.000, 0.508	136.000, 0.440
682	136.200, 0.446	136.200, 0.419	136.200, 0.466	136.200, 0.554	136.200, 0.508	136.200, 0.440
683	136.400, 0.447	136.400, 0.419	136.400, 0.466	136.400, 0.554	136.400, 0.509	136.400, 0.440
684	136.600, 0.447	136.600, 0.419	136.600, 0.466	136.600, 0.554	136.600, 0.509	136.600, 0.440
685	136.800, 0.446	136.800, 0.419	136.800, 0.467	136.800, 0.554	136.800, 0.509	136.800, 0.440
686	137.000, 0.446	137.000, 0.420	137.000, 0.467	137.000, 0.554	137.000, 0.509	137.000, 0.440
687	137.200, 0.446	137.200, 0.420	137.200, 0.467	137.200, 0.554	137.200, 0.509	137.200, 0.440
688	137.400, 0.446	137.400, 0.420	137.400, 0.467	137.400, 0.554	137.400, 0.510	137.400, 0.440
689	137.600, 0.446	137.600, 0.421	137.600, 0.468	137.600, 0.554	137.600, 0.510	137.600, 0.440
690	137.800, 0.446	137.800, 0.421	137.800, 0.468	137.800, 0.554	137.800, 0.510	137.800, 0.441
691	138.000, 0.446	138.000, 0.421	138.000, 0.468	138.000, 0.554	138.000, 0.510	138.000, 0.441
692	138.200, 0.446	138.200, 0.421	138.200, 0.468	138.200, 0.554	138.200, 0.510	138.200, 0.441
693	138.400, 0.446	138.400, 0.421	138.400, 0.468	138.400, 0.554	138.400, 0.510	138.400, 0.442
694	138.600, 0.446	138.600, 0.421	138.600, 0.469	138.600, 0.554	138.600, 0.510	138.600, 0.442
695	138.800, 0.446	138.800, 0.421	138.800, 0.469	138.800, 0.554	138.800, 0.510	138.800, 0.442
696	139.000, 0.446	139.000, 0.421	139.000, 0.469	139.000, 0.554	139.000, 0.510	139.000, 0.442
697	139.200, 0.446	139.200, 0.421	139.200, 0.469	139.200, 0.554	139.200, 0.510	139.200, 0.443
698	139.400, 0.446	139.400, 0.421	139.400, 0.469	139.400, 0.554	139.400, 0.509	139.400, 0.443
699	139.600, 0.446	139.600, 0.421	139.600, 0.469	139.600, 0.554	139.600, 0.509	139.600, 0.443
700	139.800, 0.446	139.800, 0.421	139.800, 0.469	139.800, 0.554	139.800, 0.509	139.800, 0.443
701	140.000, 0.446	140.000, 0.422	140.000, 0.469	140.000, 0.555	140.000, 0.509	140.000, 0.443
702	140.200, 0.446	140.200, 0.422	140.200, 0.469	140.200, 0.555	140.200, 0.508	140.200, 0.442
703	140.400, 0.446	140.400, 0.422	140.400, 0.468	140.400, 0.555	140.400, 0.508	140.400, 0.442
704	140.600, 0.446	140.600, 0.422	140.600, 0.468	140.600, 0.555	140.600, 0.508	140.600, 0.441
705	140.800, 0.446	140.800, 0.422	140.800, 0.468	140.800, 0.555	140.800, 0.508	140.800, 0.441
706	141.000, 0.446	141.000, 0.421	141.000, 0.467	141.000, 0.555	141.000, 0.508	141.000, 0.440
707	141.200, 0.447	141.200, 0.422	141.200, 0.467	141.200, 0.554	141.200, 0.508	141.200, 0.440
708	141.400, 0.447	141.400, 0.422	141.400, 0.467	141.400, 0.554	141.400, 0.508	141.400, 0.440
709	141.600, 0.447	141.600, 0.422	141.600, 0.467	141.600, 0.554	141.600, 0.507	141.600, 0.439
710	141.800, 0.447	141.800, 0.422	141.800, 0.467	141.800, 0.554	141.800, 0.507	141.800, 0.439
711	142.000, 0.446	142.000, 0.422	142.000, 0.467	142.000, 0.554	142.000, 0.507	142.000, 0.439
712	142.200, 0.446	142.200, 0.422	142.200, 0.466	142.200, 0.555	142.200, 0.507	142.200, 0.439
713	142.400, 0.446	142.400, 0.422	142.400, 0.466	142.400, 0.555	142.400, 0.507	142.400, 0.439
714	142.600, 0.446	142.600, 0.422	142.600, 0.466	142.600, 0.555	142.600, 0.507	142.600, 0.439
715	142.800, 0.445	142.800, 0.422	142.800, 0.466	142.800, 0.554	142.800, 0.507	142.800, 0.440
716	143.000, 0.445	143.000, 0.422	143.000, 0.466	143.000, 0.554	143.000, 0.508	143.000, 0.440
717	143.200, 0.445	143.200, 0.422	143.200, 0.466	143.200, 0.554	143.200, 0.508	143.200, 0.440
718	143.400, 0.444	143.400, 0.422	143.400, 0.466	143.400, 0.554	143.400, 0.508	143.400, 0.441
719	143.600, 0.444	143.600, 0.422	143.600, 0.466	143.600, 0.554	143.600, 0.509	143.600, 0.441
720	143.800, 0.444	143.800, 0.423	143.800, 0.466	143.800, 0.553	143.800, 0.509	143.800, 0.441
721	144.000, 0.444	144.000, 0.423	144.000, 0.466	144.000, 0.553	144.000, 0.510	144.000, 0.442
722	144.200, 0.444	144.200, 0.423	144.200, 0.466	144.200, 0.553	144.200, 0.510	144.200, 0.442
723	144.400, 0.445	144.400, 0.423	144.400, 0.466	144.400, 0.553	144.400, 0.510	144.400, 0.442
724	144.600, 0.445	144.600, 0.423	144.600, 0.466	144.600, 0.553	144.600, 0.511	144.600, 0.443
725	144.800, 0.445	144.800, 0.423	144.800, 0.467	144.800, 0.553	144.800, 0.511	144.800, 0.443
726	145.000, 0.445	145.000, 0.422	145.000, 0.467	145.000, 0.553	145.000, 0.511	145.000, 0.443
727	145.200, 0.446	145.200, 0.422	145.200, 0.468	145.200, 0.553	145.200, 0.511	145.200, 0.443
728	145.400, 0.446	145.400, 0.422	145.400, 0.469	145.400, 0.553	145.400, 0.511	145.400, 0.444
729	145.600, 0.447	145.600, 0.422	145.600, 0.469	145.600, 0.554	145.600, 0.512	145.600, 0.444
730	145.800, 0.447	145.800, 0.422	145.800, 0.469	145.800, 0.554	145.800, 0.512	145.800, 0.444
731	146.000, 0.447	146.000, 0.422	146.000, 0.469	146.000, 0.554	146.000, 0.512	146.000, 0.444
732	146.200, 0.447	146.200, 0.422	146.200, 0.468	146.200, 0.555	146.200, 0.512	146.200, 0.444
733	146.400, 0.447	146.400, 0.422	146.400, 0.468	146.400, 0.555	146.400, 0.512	146.400, 0.444
734	146.600, 0.447	146.600, 0.421	146.600, 0.468	146.600, 0.555	146.600, 0.512	146.600, 0.444
735	146.800, 0.447	146.800, 0.421	146.800, 0.467	146.800, 0.555	146.800, 0.512	146.800, 0.444
736	147.000, 0.447	147.000, 0.421	147.000, 0.466	147.000, 0.555	147.000, 0.512	147.000, 0.444
737	147.200, 0.446	147.200, 0.421	147.200, 0.466	147.200, 0.555	147.200, 0.512	147.200, 0.444
738	147.400, 0.446	147.400, 0.421	147.400, 0.465	147.400, 0.555	147.400, 0.512	147.400, 0.444
739	147.600, 0.446	147.600, 0.421	147.600, 0.465	147.600, 0.555	147.600, 0.512	147.600, 0.444
740	147.800, 0.446	147.800, 0.421	147.800, 0.464	147.800, 0.555	147.800, 0.512	147.800, 0.444
741	148.000, 0.445	148.000, 0.421	148.000, 0.464	148.000, 0.556	148.000, 0.512	148.000, 0.444
742	148.200, 0.445	148.200, 0.421	148.200, 0.464	148.200, 0.556	148.200, 0.512	148.200, 0.444
743	148.400, 0.445	148.400, 0.421	148.400, 0.464	148.400, 0.556	148.400, 0.512	148.400, 0.444
744	148.600, 0.445	148.600, 0.420	148.600, 0.464	148.600, 0.556	148.600, 0.512	148.600, 0.443
745	148.800, 0.445	148.800, 0.420	148.800, 0.465	148.800, 0.556	148.800, 0.511	148.800, 0.443
746	149.000, 0.445	149.000, 0.420	149.000, 0.465	149.000, 0.556	149.000, 0.511	149.000, 0.442
747	149.200, 0.446	149.200, 0.420	149.200, 0.465	149.200, 0.556	149.200, 0.511	149.200, 0.442
748	149.400, 0.446	149.400, 0.420	149.400, 0.465	149.400, 0.555	149.400, 0.511	149.400, 0.441
749	149.600, 0.447	149.600, 0.419	149.600, 0.465	149.600, 0.555	149.600, 0.511	149.600, 0.441
750	149.800, 0.447	149.800, 0.419	149.800, 0.465	149.800, 0.555	149.800, 0.511	149.800, 0.440
751	150.000, 0.447	150.000, 0.419	150.000, 0.465	150.000, 0.555	150.000, 0.511	150.000, 0.440
752	150.200, 0.441	150.200, 0.413	150.200, 0.458	150.200, 0.552	150.200, 0.508	150.200, 0.438
753	150.400, 0.434	150.400, 0.407	150.400, 0.451	150.400, 0.549	150.400, 0.505	150.400, 0.435
754	150.600, 0.426	150.600, 0.400	150.600, 0.443	150.600, 0.545	150.600, 0.501	150.600, 0.433
755	150.800, 0.418	150.800, 0.392	150.800, 0.435	150.800, 0.541	150.800, 0.498	150.800, 0.430
756	151.000, 0.410	151.000, 0.385	151.000, 0.426	151.000, 0.537	151.000, 0.494	151.000, 0.427
757	151.200, 0.402	151.200, 0.378	151.200, 0.418	151.200, 0.533	151.200, 0.491	151.200, 0.424
758	151.400, 0.394	151.400, 0.371	151.400, 0.410	151.400, 0.530	151.400, 0.488	151.400, 0.421
759	151.600, 0.388	151.600, 0.364	151.600, 0.403	151.600, 0.526	151.600, 0.485	151.600, 0.418
760	151.800, 0.382	151.800, 0.359	151.800, 0.397	151.800, 0.523	151.800, 0.482	151.800, 0.416
761	152.000, 0.377	152.000, 0.354	152.000, 0.393	152.000, 0.520	152.000, 0.480	152.000, 0.414
762	152.200, 0.374	152.200, 0.351	152.200, 0.390	152.200, 0.518	152.200, 0.479	152.200, 0.413
763	152.400, 0.370	152.400, 0.348	152.400, 0.386	152.400, 0.516	152.400, 0.477	152.400, 0.412
764	152.600, 0.368	152.600, 0.345	152.600, 0.383	152.600, 0.514	152.600, 0.476	152.600, 0.411
765	152.800, 0.366	152.800, 0.343	152.800, 0.381	152.800, 0.513	152.800, 0.474	152.800, 0.410
766	153.000, 0.363	153.000, 0.340	153.000, 0.378	153.000, 0.512	153.000, 0.473	153.000, 0.410
767	153.200, 0.361	153.200, 0.338	153.200, 0.376	153.200, 0.510	153.200, 0.472	153.200, 0.409
768	153.400, 0.359	153.400, 0.336	153.400, 0.374	153.400, 0.509	153.400, 0.471	153.400, 0.409
769	153.600, 0.356	153.600, 0.334	153.600, 0.372	153.600, 0.508	153.600, 0.470	153.600, 0.408
770	153.800, 0.354	153.800, 0.333	153.800, 0.370	153.800, 0.506	153.800, 0.469	153.800, 0.407
771	154.000, 0.352	154.000, 0.331	154.000, 0.368	154.000, 0.505	154.000, 0.468	154.000, 0.406
772	154.200, 0.350	154.200, 0.329	154.200, 0.366	154.200, 0.504	154.200, 0.467	154.200, 0.406
773	154.400, 0.348	154.400, 0.327	154.400, 0.365	154.400, 0.503	154.400, 0.466	154.400, 0.405
774	154.600, 0.346	154.600, 0.326	154.600, 0.363	154.600, 0.502	154.600, 0.465	154.600, 0.404
775	154.800, 0.344	154.800, 0.324	154.800, 0.362	154.800, 0.501	154.800, 0.464	154.800, 0.402
776	155.000, 0.343	155.000, 0.322	155.000, 0.360	155.000, 0.500	155.000, 0.463	155.000, 0.401
777	155.200, 0.341	155.200, 0.321	155.200, 0.359	155.200, 0.499	155.200, 0.462	155.200, 0.400
778	155.400, 0.340	155.400, 0.319	155.400, 0.357	155.400, 0.498	155.400, 0.461	155.400, 0.400
779	155.600, 0.338	155.600, 0.317	155.600, 0.356	155.600, 0.497	155.600, 0.460	155.600, 0.399
780	155.800, 0.337	155.800, 0.316	155.800, 0.354	155.800, 0.495	155.800, 0.460	155.800, 0.398
781	156.000, 0.336	156.000, 0.314	156.000, 0.353	156.000, 0.494	156.000, 0.459	156.000, 0.397
782	156.200, 0.334	156.200, 0.313	156.200, 0.352	156.200, 0.493	156.200, 0.459	156.200, 0.397
783	156.400, 0.333	156.400, 0.311	156.400, 0.350	156.400, 0.492	156.400, 0.458	156.400, 0.396
784	156.600, 0.332	156.600, 0.310	156.600, 0.349	156.600, 0.491	156.600, 0.457	156.600, 0.396
785	156.800, 0.330	156.800, 0.309	156.800, 0.348	156.800, 0.490	156.800, 0.457	156.800, 0.395
786	157.000, 0.329	157.000, 0.308	157.000, 0.347	157.000, 0.489	157.000, 0.456	157.000, 0.395
787	157.200, 0.328	157.200, 0.306	157.200, 0.345	157.200, 0.488	157.200, 0.456	157.200, 0.394
788	157.400, 0.326	157.400, 0.305	157.400, 0.344	157.400, 0.488	157.400, 0.455	157.400, 0.394
789	157.600, 0.325	157.600, 0.304	157.600, 0.343	157.600, 0.487	157.600, 0.454	157.600, 0.393
790	157.800, 0.324	157.800, 0.304	157.800, 0.342	157.800, 0.486	157.800, 0.453	157.800, 0.393
791	158.000, 0.323	158.000, 0.303	158.000, 0.341	158.000, 0.486	158.000, 0.452	158.000, 0.392
792	158.200, 0.322	158.200, 0.302	158.200, 0.340	158.200, 0.485	158.200, 0.451	158.200, 0.391
793	158.400, 0.320	158.400, 0.301	158.400, 0.338	158.400, 0.485	158.400, 0.450	158.400, 0.391
794	158.600, 0.320	158.600, 0.301	158.600, 0.337	158.600, 0.484	158.600, 0.449	158.600, 0.390
795	158.800, 0.319	158.800, 0.300	158.800, 0.336	158.800, 0.483	158.800, 0.448	158.800, 0.389
796	159.000, 0.318	159.000, 0.299	159.000, 0.335	159.000, 0.483	159.000, 0.448	159.000, 0.389
797	159.200, 0.317	159.200, 0.298	159.200, 0.334	159.200, 0.482	159.200, 0.447	159.200, 0.388
798	159.400, 0.316	159.400, 0.297	159.400, 0.333	159.400, 0.481	159.400, 0.446	159.400, 0.388
799	159.600, 0.315	159.600, 0.296	159.600, 0.331	159.600, 0.480	159.600, 0.445	159.600, 0.387
800	159.800, 0.314	159.800, 0.296	159.800, 0.330	159.800, 0.480	159.800, 0.445	159.800, 0.387
801	160.000, 0.313	160.000, 0.295	160.000, 0.329	160.000, 0.479	160.000, 0.444	160.000, 0.386
802	160.200, 0.312	160.200, 0.294	160.200, 0.328	160.200, 0.478	160.200, 0.444	160.200, 0.386
803	160.400, 0.312	160.400, 0.293	160.400, 0.327	160.400, 0.478	160.400, 0.443	160.400, 0.385
804	160.600, 0.311	160.600, 0.292	160.600, 0.326	160.600, 0.477	160.600, 0.443	160.600, 0.385
805	160.800, 0.309	160.800, 0.291	160.800, 0.326	160.800, 0.477	160.800, 0.442	160.800, 0.384
806	161.000, 0.308	161.000, 0.290	161.000, 0.325	161.000, 0.476	161.000, 0.442	161.000, 0.384
807	161.200, 0.308	161.200, 0.289	161.200, 0.324	161.200, 0.475	161.200, 0.441	161.200, 0.383
808	161.400, 0.307	161.400, 0.288	161.400, 0.324	161.400, 0.475	161.400, 0.441	161.400, 0.383
809	161.600, 0.306	161.600, 0.288	161.600, 0.323	161.600, 0.474	161.600, 0.441	161.600, 0.382
810	161.800, 0.306	161.800, 0.287	161.800, 0.322	161.800, 0.474	161.800, 0.440	161.800, 0.382
811	162.000, 0.305	162.000, 0.286	162.000, 0.322	162.000, 0.473	162.000, 0.440	162.000, 0.382
812	162.200, 0.304	162.200, 0.285	162.200, 0.321	162.200, 0.472	162.200, 0.440	162.200, 0.381
813	162.400, 0.304	162.400, 0.285	162.400, 0.320	162.400, 0.472	162.400, 0.439	162.400, 0.381
814	162.600, 0.303	162.600, 0.284	162.600, 0.320	162.600, 0.471	162.600, 0.439	162.600, 0.380
815	162.800, 0.303	162.800, 0.283	162.800, 0.319	162.800, 0.470	162.800, 0.438	162.800, 0.380
816	163.000, 0.302	163.000, 0.283	163.000, 0.318	163.000, 0.469	163.000, 0.438	163.000, 0.380
817	163.200, 0.302	163.200, 0.282	163.200, 0.317	163.200, 0.468	163.200, 0.437	163.200, 0.379
818	163.400, 0.301	163.400, 0.282	163.400, 0.316	163.400, 0.468	163.400, 0.437	163.400, 0.379
819	163.600, 0.300	163.600, 0.281	163.600, 0.315	163.600, 0.467	163.600, 0.436	163.600, 0.378
820	163.800, 0.300	163.800, 0.281	163.800, 0.315	163.800, 0.467	163.800, 0.436	163.800, 0.378
821	164.000, 0.299	164.000, 0.280	164.000, 0.314	164.000, 0.466	164.000, 0.435	164.000, 0.378
822	164.200, 0.298	164.200, 0.280	164.200, 0.314	164.200, 0.466	164.200, 0.435	164.200, 0.377
823	164.400, 0.297	164.400, 0.280	164.400, 0.313	164.400, 0.465	164.400, 0.435	164.400, 0.377
824	164.600, 0.297	164.600, 0.279	164.600, 0.313	164.600, 0.465	164.600, 0.434	164.600, 0.376
825	164.800, 0.296	164.800, 0.279	164.800, 0.312	164.800, 0.464	164.800, 0.434	164.800, 0.376
826	165.000, 0.295	165.000, 0.278	165.000, 0.312	165.000, 0.464	165.000, 0.433	165.000, 0.375
827	165.200, 0.294	165.200, 0.278	165.200, 0.311	165.200, 0.463	165.200, 0.432	165.200, 0.375
828	165.400, 0.294	165.400, 0.277	165.400, 0.311	165.400, 0.463	165.400, 0.432	165.400, 0.375
829	165.600, 0.293	165.600, 0.277	165.600, 0.311	165.600, 0.463	165.600, 0.431	165.600, 0.374
830	165.800, 0.293	165.800, 0.276	165.800, 0.310	165.800, 0.462	165.800, 0.431	165.800, 0.373
831	166.000, 0.292	166.000, 0.276	166.000, 0.310	166.000, 0.461	166.000, 0.430	166.000, 0.373
832	166.200, 0.292	166.200, 0.276	166.200, 0.309	166.200, 0.460	166.200, 0.430	166.200, 0.372
833	166.400, 0.291	166.400, 0.275	166.400, 0.309	166.400, 0.460	166.400, 0.429	166.400, 0.372
834	166.600, 0.291	166.600, 0.275	166.600, 0.308	166.600, 0.459	166.600, 0.429	166.600, 0.372
835	166.800, 0.290	166.800, 0.275	166.800, 0.308	166.800, 0.458	166.800, 0.428	166.800, 0.371
836	167.000, 0.290	167.000, 0.274	167.000, 0.307	167.000, 0.457	167.000, 0.428	167.000, 0.371
837	167.200, 0.289	167.200, 0.274	167.200, 0.307	167.200, 0.457	167.200, 0.428	167.200, 0.370
838	167.400, 0.289	167.400, 0.274	167.400, 0.306	167.400, 0.456	167.400, 0.427	167.400, 0.370
839	167.600, 0.288	167.600, 0.273	167.600, 0.306	167.600, 0.456	167.600, 0.427	167.600, 0.370
840	167.800, 0.288	167.800, 0.273	167.800, 0.306	167.800, 0.456	167.800, 0.426	167.800, 0.369
841	168.000, 0.287	168.000, 0.272	168.000, 0.305	168.000, 0.455	168.000, 0.426	168.000, 0.369
842	168.200, 0.287	168.200, 0.272	168.200, 0.305	168.200, 0.455	168.200, 0.426	168.200, 0.368
843	168.400, 0.287	168.400, 0.271	168.400, 0.305	168.400, 0.455	168.400, 0.426	168.400, 0.368
844	168.600, 0.286	168.600, 0.271	168.600, 0.305	168.600, 0.455	168.600, 0.426	168.600, 0.367
845	168.800, 0.286	168.800, 0.271	168.800, 0.304	168.800, 0.454	168.800, 0.425	168.800, 0.367
846	169.000, 0.286	169.000, 0.270	169.000, 0.304	169.000, 0.454	169.000, 0.425	169.000, 0.367
847	169.200, 0.286	169.200, 0.270	169.200, 0.303	169.200, 0.454	169.200, 0.425	169.200, 0.366
848	169.400, 0.285	169.400, 0.269	169.400, 0.303	169.400, 0.454	169.400, 0.424	169.400, 0.366
849	169.600, 0.285	169.600, 0.269	169.600, 0.303	169.600, 0.453	169.600, 0.424	169.600, 0.366
850	169.800, 0.285	169.800, 0.269	169.800, 0.302	169.800, 0.453	169.800, 0.424	169.800, 0.365
851	170.000, 0.285	170.000, 0.268	170.000, 0.302	170.000, 0.452	170.000, 0.423	170.000, 0.365
852	170.200, 0.285	170.200, 0.268	170.200, 0.302	170.200, 0.452	170.200, 0.423	170.200, 0.365
853	170.400, 0.284	170.400, 0.268	170.400, 0.301	170.400, 0.451	170.400, 0.423	170.400, 0.365
854	170.600, 0.284	170.600, 0.268	170.600, 0.301	170.600, 0.451	170.600, 0.422	170.600, 0.364
855	170.800, 0.284	170.800, 0.267	170.800, 0.301	170.800, 0.450	170.800, 0.422	170.800, 0.364
856	171.000, 0.284	171.000, 0.267	171.000, 0.300	171.000, 0.450	171.000, 0.421	171.000, 0.363
857	171.200, 0.284	171.200, 0.267	171.200, 0.300	171.200, 0.450	171.200, 0.421	171.200, 0.363
858	171.400, 0.284	171.400, 0.266	171.400, 0.299	171.400, 0.449	171.400, 0.420	171.400, 0.362
859	171.600, 0.283	171.600, 0.266	171.600, 0.299	171.600, 0.449	171.600, 0.420	171.600, 0.362
860	171.800, 0.283	171.800, 0.265	171.800, 0.299	171.800, 0.448	171.800, 0.420	171.800, 0.362
861	172.000, 0.283	172.000, 0.265	172.000, 0.298	172.000, 0.448	172.000, 0.419	172.000, 0.361
862	172.200, 0.283	172.200, 0.265	172.200, 0.298	172.200, 0.447	172.200, 0.419	172.200, 0.361
863	172.400, 0.282	172.400, 0.265	172.400, 0.298	172.400, 0.447	172.400, 0.419	172.400, 0.361
864	172.600, 0.282	172.600, 0.265	172.600, 0.297	172.600, 0.447	172.600, 0.418	172.600, 0.361
865	172.800, 0.281	172.800, 0.264	172.800, 0.297	172.800, 0.446	172.800, 0.418	172.800, 0.360
866	173.000, 0.281	173.000, 0.264	173.000, 0.297	173.000, 0.446	173.000, 0.418	173.000, 0.360
867	173.200, 0.280	173.200, 0.264	173.200, 0.297	173.200, 0.445	173.200, 0.417	173.200, 0.360
868	173.400, 0.280	173.400, 0.264	173.400, 0.297	173.400, 0.445	173.400, 0.417	173.400, 0.360
869	173.600, 0.279	173.600, 0.264	173.600, 0.297	173.600, 0.444	173.600, 0.417	173.600, 0.359
870	173.800, 0.279	173.800, 0.263	173.800, 0.297	173.800, 0.444	173.800, 0.417	173.800, 0.359
871	174.000, 0.278	174.000, 0.263	174.000, 0.296	174.000, 0.444	174.000, 0.416	174.000, 0.359
872	174.200, 0.278	174.200, 0.263	174.200, 0.296	174.200, 0.443	174.200, 0.416	174.200, 0.359
873	174.400, 0.278	174.400, 0.263	174.400, 0.296	174.400, 0.443	174.400, 0.416	174.400, 0.358
874	174.600, 0.277	174.600, 0.263	174.600, 0.296	174.600, 0.442	174.600, 0.415	174.600, 0.358
875	174.800, 0.277	174.800, 0.262	174.800, 0.296	174.800, 0.442	174.800, 0.415	174.800, 0.358
876	175.000, 0.277	175.000, 0.262	175.000, 0.295	175.000, 0.442	175.000, 0.415	175.000, 0.358
877	175.200, 0.277	175.200, 0.262	175.200, 0.295	175.200, 0.441	175.200, 0.415	175.200, 0.358
878	175.400, 0.277	175.400, 0.262	175.400, 0.295	175.400, 0.441	175.400, 0.414	175.400, 0.357
879	175.600, 0.277	175.600, 0.262	175.600, 0.295	175.600, 0.441	175.600, 0.414	175.600, 0.357
880	175.800, 0.277	175.800, 0.262	175.800, 0.295	175.800, 0.441	175.800, 0.414	175.800, 0.357
881	176.000, 0.277	176.000, 0.262	176.000, 0.295	176.000, 0.441	176.000, 0.414	176.000, 0.357
882	176.200, 0.277	176.200, 0.261	176.200, 0.295	176.200, 0.440	176.200, 0.413	176.200, 0.357
883	176.400, 0.277	176.400, 0.261	176.400, 0.294	176.400, 0.440	176.400, 0.413	176.400, 0.356
884	176.600, 0.277	176.600, 0.261	176.600, 0.294	176.600, 0.440	176.600, 0.412	176.600, 0.356
885	176.800, 0.277	176.800, 0.261	176.800, 0.294	176.800, 0.440	176.800, 0.412	176.800, 0.356
886	177.000, 0.277	177.000, 0.261	177.000, 0.294	177.000, 0.440	177.000, 0.411	177.000, 0.355
887	177.200, 0.277	177.200, 0.261	177.200, 0.293	177.200, 0.439	177.200, 0.411	177.200, 0.355
888	177.400, 0.277	177.400, 0.261	177.400, 0.293	177.400, 0.439	177.400, 0.410	177.400, 0.355
889	177.600, 0.277	177.600, 0.261	177.600, 0.293	177.600, 0.438	177.600, 0.410	177.600, 0.354
890	177.800, 0.276	177.800, 0.261	177.800, 0.292	177.800, 0.438	177.800, 0.409	177.800, 0.354
891	178.000, 0.276	178.000, 0.260	178.000, 0.292	178.000, 0.437	178.000, 0.409	178.000, 0.354
892	178.200, 0.276	178.200, 0.260	178.200, 0.292	178.200, 0.437	178.200, 0.409	178.200, 0.353
893	178.400, 0.276	178.400, 0.260	178.400, 0.291	178.400, 0.436	178.400, 0.408	178.400, 0.353
894	178.600, 0.276	178.600, 0.260	178.600, 0.291	178.600, 0.436	178.600, 0.408	178.600, 0.353
895	178.800, 0.276	178.800, 0.259	178.800, 0.291	178.800, 0.435	178.800, 0.408	178.800, 0.353
896	179.000, 0.275	179.000, 0.259	179.000, 0.291	179.000, 0.435	179.000, 0.408	179.000, 0.353
897	179.200, 0.275	179.200, 0.259	179.200, 0.291	179.200, 0.435	179.200, 0.407	179.200, 0.353
898	179.400, 0.275	179.400, 0.259	179.400, 0.292	179.400, 0.434	179.400, 0.407	179.400, 0.352
899	179.600, 0.275	179.600, 0.259	179.600, 0.292	179.600, 0.434	179.600, 0.407	179.600, 0.352
900	179.800, 0.275	179.800, 0.259	179.800, 0.292	179.800, 0.434	179.800, 0.407	179.800, 0.352
901	180.000, 0.275	180.000, 0.258	180.000, 0.292	180.000, 0.434	180.000, 0.407	180.000, 0.352
902	180.200, 0.274	180.200, 0.258	180.200, 0.292	180.200, 0.433	180.200, 0.407	180.200, 0.352
903	180.400, 0.274	180.400, 0.258	180.400, 0.291	180.400, 0.433	180.400, 0.406	180.400, 0.351
904	180.600, 0.274	180.600, 0.258	180.600, 0.291	180.600, 0.433	180.600, 0.406	180.600, 0.351
905	180.800, 0.273	180.800, 0.258	180.800, 0.291	180.800, 0.433	180.800, 0.406	180.800, 0.351
906	181.000, 0.273	181.000, 0.258	181.000, 0.291	181.000, 0.432	181.000, 0.405	181.000, 0.351
907	181.200, 0.273	181.200, 0.258	181.200, 0.290	181.200, 0.432	181.200, 0.405	181.200, 0.350
908	181.400, 0.273	181.400, 0.258	181.400, 0.290	181.400, 0.432	181.400, 0.404	181.400, 0.350
909	181.600, 0.272	181.600, 0.258	181.600, 0.290	181.600, 0.431	181.600, 0.404	181.600, 0.349
910	181.800, 0.272	181.800, 0.258	181.800, 0.290	181.800, 0.431	181.800, 0.403	181.800, 0.349
911	182.000, 0.272	182.000, 0.258	182.000, 0.290	182.000, 0.430	182.000, 0.403	182.000, 0.348
912	182.200, 0.272	182.200, 0.258	182.200, 0.290	182.200, 0.430	182.200, 0.403	182.200, 0.348
913	182.400, 0.272	182.400, 0.258	182.400, 0.290	182.400, 0.429	182.400, 0.402	182.400, 0.347
914	182.600, 0.272	182.600, 0.258	182.600, 0.290	182.600, 0.429	182.600, 0.402	182.600, 0.347
915	182.800, 0.272	182.800, 0.258	182.800, 0.290	182.800, 0.429	182.800, 0.402	182.800, 0.347
916	183.000, 0.272	183.000, 0.258	183.000, 0.291	183.000, 0.429	183.000, 0.402	183.000, 0.347
917	183.200, 0.271	183.200, 0.258	183.200, 0.291	183.200, 0.429	183.200, 0.401	183.200, 0.347
918	183.400, 0.271	183.400, 0.258	183.400, 0.291	183.400, 0.428	183.400, 0.401	183.400, 0.347
919	183.600, 0.271	183.600, 0.258	183.600, 0.291	183.600, 0.428	183.600, 0.401	183.600, 0.346
920	183.800, 0.271	183.800, 0.257	183.800, 0.290	183.800, 0.428	183.800, 0.401	183.800, 0.346
921	184.000, 0.271	184.000, 0.257	184.000, 0.290	184.000, 0.428	184.000, 0.400	184.000, 0.346
922	184.200, 0.271	184.200, 0.257	184.200, 0.290	184.200, 0.428	184.200, 0.400	184.200, 0.346
923	184.400, 0.271	184.400, 0.256	184.400, 0.290	184.400, 0.427	184.400, 0.400	184.400, 0.346
924	184.600, 0.271	184.600, 0.256	184.600, 0.289	184.600, 0.427	184.600, 0.400	184.600, 0.346
925	184.800, 0.271	184.800, 0.255	184.800, 0.289	184.800, 0.427	184.800, 0.399	184.800, 0.346
926	185.000, 0.272	185.000, 0.255	185.000, 0.289	185.000, 0.427	185.000, 0.399	185.000, 0.346
927	185.200, 0.272	185.200, 0.255	185.200, 0.289	185.200, 0.426	185.200, 0.399	185.200, 0.345
928	185.400, 0.272	185.400, 0.255	185.400, 0.288	185.400, 0.426	185.400, 0.399	185.400, 0.345
929	185.600, 0.272	185.600, 0.255	185.600, 0.288	185.600, 0.425	185.600, 0.399	185.600, 0.345
930	185.800, 0.272	185.800, 0.255	185.800, 0.288	185.800, 0.425	185.800, 0.399	185.800, 0.344
931	186.000, 0.272	186.000, 0.255	186.000, 0.288	186.000, 0.424	186.000, 0.399	186.000, 0.344
932	186.200, 0.272	186.200, 0.255	186.200, 0.288	186.200, 0.424	186.200, 0.399	186.200, 0.344
933	186.400, 0.272	186.400, 0.255	186.400, 0.288	186.400, 0.423	186.400, 0.399	186.400, 0.344
934	186.600, 0.272	186.600, 0.256	186.600, 0.288	186.600, 0.423	186.600, 0.399	186.600, 0.344
935	186.800, 0.272	186.800, 0.256	186.800, 0.288	186.800, 0.423	186.800, 0.398	186.800, 0.343
936	187.000, 0.271	187.000, 0.256	187.000, 0.288	187.000, 0.423	187.000, 0.398	187.000, 0.343
937	187.200, 0.271	187.200, 0.256	187.200, 0.287	187.200, 0.422	187.200, 0.398	187.200, 0.343
938	187.400, 0.271	187.400, 0.257	187.400, 0.287	187.400, 0.422	187.400, 0.398	187.400, 0.343
939	187.600, 0.271	187.600, 0.257	187.600, 0.287	187.600, 0.422	187.600, 0.397	187.600, 0.343
940	187.800, 0.271	187.800, 0.257	187.800, 0.287	187.800, 0.422	187.800, 0.397	187.800, 0.343
941	188.000, 0.271	188.000, 0.257	188.000, 0.287	188.000, 0.421	188.000, 0.396	188.000, 0.342
942	188.200, 0.271	188.200, 0.256	188.200, 0.288	188.200, 0.421	188.200, 0.396	188.200, 0.342
943	188.400, 0.271	188.400, 0.256	188.400, 0.288	188.400, 0.421	188.400, 0.396	188.400, 0.342
944	188.600, 0.271	188.600, 0.256	188.600, 0.288	188.600, 0.421	188.600, 0.396	188.600, 0.342
945	188.800, 0.271	188.800, 0.256	188.800, 0.288	188.800, 0.421	188.800, 0.395	188.800, 0.342
946	189.000, 0.271	189.000, 0.256	189.000, 0.288	189.000, 0.420	189.000, 0.395	189.000, 0.341
947	189.200, 0.271	189.200, 0.256	189.200, 0.288	189.200, 0.420	189.200, 0.395	189.200, 0.341
948	189.400, 0.271	189.400, 0.256	189.400, 0.288	189.400, 0.420	189.400, 0.395	189.400, 0.341
949	189.600, 0.271	189.600, 0.256	189.600, 0.288	189.600, 0.420	189.600, 0.395	189.600, 0.341
950	189.800, 0.271	189.800, 0.256	189.800, 0.288	189.800, 0.419	189.800, 0.395	189.800, 0.341
951	190.000, 0.271	190.000, 0.256	190.000, 0.287	190.000, 0.419	190.000, 0.394	190.000, 0.340
952	190.200, 0.272	190.200, 0.256	190.200, 0.287	190.200, 0.419	190.200, 0.394	190.200, 0.340
953	190.400, 0.272	190.400, 0.256	190.400, 0.287	190.400, 0.419	190.400, 0.394	190.400, 0.340
954	190.600, 0.272	190.600, 0.256	190.600, 0.287	190.600, 0.419	190.600, 0.394	190.600, 0.340
955	190.800, 0.271	190.800, 0.256	190.800, 0.287	190.800, 0.419	190.800, 0.394	190.800, 0.340
956	191.000, 0.271	191.000, 0.256	191.000, 0.287	191.000, 0.419	191.000, 0.393	191.000, 0.339
957	191.200, 0.271	191.200, 0.256	191.200, 0.286	191.200, 0.418	191.200, 0.393	191.200, 0.339
958	191.400, 0.270	191.400, 0.256	191.400, 0.286	191.400, 0.418	191.400, 0.392	191.400, 0.339
959	191.600, 0.270	191.600, 0.256	191.600, 0.286	191.600, 0.418	191.600, 0.392	191.600, 0.338
960	191.800, 0.269	191.800, 0.255	191.800, 0.286	191.800, 0.417	191.800, 0.392	191.800, 0.338
961	192.000, 0.269	192.000, 0.255	192.000, 0.286	192.000, 0.417	192.000, 0.391	192.000, 0.338
962	192.200, 0.269	192.200, 0.255	192.200, 0.286	192.200, 0.417	192.200, 0.391	192.200, 0.337
963	192.400, 0.269	192.400, 0.255	192.400, 0.286	192.400, 0.416	192.400, 0.391	192.400, 0.337
964	192.600, 0.268	192.600, 0.255	192.600, 0.286	192.600, 0.416	192.600, 0.391	192.600, 0.337
965	192.800, 0.268	192.800, 0.255	192.800, 0.286	192.800, 0.415	192.800, 0.390	192.800, 0.337
966	193.000, 0.268	193.000, 0.254	193.000, 0.286	193.000, 0.415	193.000, 0.390	193.000, 0.336
967	193.200, 0.269	193.200, 0.254	193.200, 0.286	193.200, 0.415	193.200, 0.390	193.200, 0.336
968	193.400, 0.269	193.400, 0.254	193.400, 0.286	193.400, 0.414	193.400, 0.390	193.400, 0.336
969	193.600, 0.269	193.600, 0.254	193.600, 0.286	193.600, 0.414	193.600, 0.390	193.600, 0.336
970	193.800, 0.270	193.800, 0.255	193.800, 0.286	193.800, 0.414	193.800, 0.390	193.800, 0.336
971	194.000, 0.270	194.000, 0.255	194.000, 0.286	194.000, 0.414	194.000, 0.390	194.000, 0.336
972	194.200, 0.270	194.200, 0.255	194.200, 0.286	194.200, 0.414	194.200, 0.389	194.200, 0.336
973	194.400, 0.270	194.400, 0.255	194.400, 0.286	194.400, 0.414	194.400, 0.389	194.400, 0.335
974	194.600, 0.270	194.600, 0.255	194.600, 0.287	194.600, 0.414	194.600, 0.389	194.600, 0.335
975	194.800, 0.270	194.800, 0.255	194.800, 0.287	194.800, 0.413	194.800, 0.389	194.800, 0.335
976	195.000, 0.271	195.000, 0.255	195.000, 0.287	195.000, 0.413	195.000, 0.388	195.000, 0.335
977	195.200, 0.270	195.200, 0.255	195.200, 0.287	195.200, 0.413	195.200, 0.388	195.200, 0.335
978	195.400, 0.270	195.400, 0.255	195.400, 0.287	195.400, 0.413	195.400, 0.388	195.400, 0.335
979	195.600, 0.270	195.600, 0.255	195.600, 0.287	195.600, 0.413	195.600, 0.387	195.600, 0.335
980	195.800, 0.270	195.800, 0.255	195.800, 0.286	195.800, 0.412	195.800, 0.387	195.800, 0.335
981	196.000, 0.270	196.000, 0.255	196.000, 0.286	196.000, 0.412	196.000, 0.387	196.000, 0.335
982	196.200, 0.269	196.200, 0.255	196.200, 0.286	196.200, 0.411	196.200, 0.387	196.200, 0.334
983	196.400, 0.269	196.400, 0.255	196.400, 0.286	196.400, 0.411	196.400, 0.387	196.400, 0.334
984	196.600, 0.269	196.600, 0.255	196.600, 0.285	196.600, 0.411	196.600, 0.387	196.600, 0.334
985	196.800, 0.269	196.800, 0.255	196.800, 0.285	196.800, 0.410	196.800, 0.386	196.800, 0.334
986	197.000, 0.269	197.000, 0.255	197.000, 0.285	197.000, 0.410	197.000, 0.386	197.000, 0.334
987	197.200, 0.269	197.200, 0.255	197.200, 0.285	197.200, 0.410	197.200, 0.386	197.200, 0.334
988	197.400, 0.269	197.400, 0.255	197.400, 0.285	197.400, 0.410	197.400, 0.386	197.400, 0.334
989	197.600, 0.269	197.600, 0.255	197.600, 0.285	197.600, 0.410	197.600, 0.386	197.600, 0.334
990	197.800, 0.268	197.800, 0.255	197.800, 0.285	197.800, 0.410	197.800, 0.386	197.800, 0.333
991	198.000, 0.268	198.000, 0.255	198.000, 0.286	198.000, 0.410	198.000, 0.386	198.000, 0.333
992	198.200, 0.268	198.200, 0.255	198.200, 0.286	198.200, 0.409	198.200, 0.386	198.200, 0.333
993	198.400, 0.268	198.400, 0.255	198.400, 0.286	198.400, 0.409	198.400, 0.386	198.400, 0.333
994	198.600, 0.268	198.600, 0.255	198.600, 0.286	198.600, 0.409	198.600, 0.385	198.600, 0.333
995	198.800, 0.269	198.800, 0.255	198.800, 0.286	198.800, 0.408	198.800, 0.385	198.800, 0.333
996	199.000, 0.269	199.000, 0.255	199.000, 0.286	199.000, 0.408	199.000, 0.385	199.000, 0.333
997	199.200, 0.269	199.200, 0.255	199.200, 0.286	199.200, 0.408	199.200, 0.385	199.200, 0.333
998	199.400, 0.269	199.400, 0.255	199.400, 0.286	199.400, 0.408	199.400, 0.384	199.400, 0.332
999	199.600, 0.269	199.600, 0.255	199.600, 0.286	199.600, 0.407	199.600, 0.384	199.600, 0.332
1000	199.800, 0.269	199.800, 0.255	199.800, 0.285	199.800, 0.407	199.800, 0.384	199.800, 0.332
1001	200.000, 0.269	200.000, 0.255	200.000, 0.285	200.000, 0.407	200.000, 0.384	200.000, 0.331
1002	200.200, 0.269	200.200, 0.255	200.200, 0.285	200.200, 0.406	200.200, 0.383	200.200, 0.331
1003	200.400, 0.269	200.400, 0.255	200.400, 0.285	200.400, 0.406	200.400, 0.383	200.400, 0.330
1004	200.600, 0.269	200.600, 0.255	200.600, 0.285	200.600, 0.406	200.600, 0.383	200.600, 0.330
1005	200.800, 0.269	200.800, 0.255	200.800, 0.285	200.800, 0.407	200.800, 0.383	200.800, 0.330
1006	201.000, 0.269	201.000, 0.255	201.000, 0.284	201.000, 0.407	201.000, 0.383	201.000, 0.329
1007	201.200, 0.269	201.200, 0.254	201.200, 0.284	201.200, 0.407	201.200, 0.382	201.200, 0.329
1008	201.400, 0.269	201.400, 0.254	201.400, 0.284	201.400, 0.407	201.400, 0.382	201.400, 0.329
1009	201.600, 0.269	201.600, 0.254	201.600, 0.284	201.600, 0.407	201.600, 0.382	201.600, 0.329
1010	201.800, 0.269	201.800, 0.254	201.800, 0.284	201.800, 0.407	201.800, 0.382	201.800, 0.329
1011	202.000, 0.269	202.000, 0.254	202.000, 0.284	202.000, 0.406	202.000, 0.382	202.000, 0.329
1012	202.200, 0.269	202.200, 0.253	202.200, 0.284	202.200, 0.406	202.200, 0.381	202.200, 0.329
1013	202.400, 0.269	202.400, 0.253	202.400, 0.284	202.400, 0.405	202.400, 0.381	202.400, 0.329
1014	202.600, 0.269	202.600, 0.253	202.600, 0.284	202.600, 0.405	202.600, 0.381	202.600, 0.329
1015	202.800, 0.269	202.800, 0.253	202.800, 0.284	202.800, 0.404	202.800, 0.381	202.800, 0.329
1016	203.000, 0.269	203.000, 0.253	203.000, 0.284	203.000, 0.404	203.000, 0.381	203.000, 0.328
1017	203.200, 0.270	203.200, 0.253	203.200, 0.284	203.200, 0.404	203.200, 0.381	203.200, 0.328
1018	203.400, 0.270	203.400, 0.253	203.400, 0.284	203.400, 0.403	203.400, 0.380	203.400, 0.328
1019	203.600, 0.270	203.600, 0.253	203.600, 0.284	203.600, 0.403	203.600, 0.380	203.600, 0.328
1020	203.800, 0.270	203.800, 0.253	203.800, 0.284	203.800, 0.403	203.800, 0.380	203.800, 0.328
1021	204.000, 0.270	204.000, 0.253	204.000, 0.284	204.000, 0.402	204.000, 0.380	204.000, 0.327
1022	204.200, 0.270	204.200, 0.253	204.200, 0.284	204.200, 0.402	204.200, 0.379	204.200, 0.327
1023	204.400, 0.270	204.400, 0.253	204.400, 0.285	204.400, 0.402	204.400, 0.379	204.400, 0.327
1024	204.600, 0.270	204.600, 0.253	204.600, 0.284	204.600, 0.402	204.600, 0.379	204.600, 0.327
1025	204.800, 0.270	204.800, 0.253	204.800, 0.284	204.800, 0.402	204.800, 0.379	204.800, 0.327
1026	205.000, 0.270	205.000, 0.253	205.000, 0.284	205.000, 0.401	205.000, 0.378	205.000, 0.327
1027	205.200, 0.269	205.200, 0.253	205.200, 0.284	205.200, 0.401	205.200, 0.378	205.200, 0.327
1028	205.400, 0.269	205.400, 0.253	205.400, 0.284	205.400, 0.401	205.400, 0.378	205.400, 0.327
1029	205.600, 0.269	205.600, 0.253	205.600, 0.284	205.600, 0.401	205.600, 0.378	205.600, 0.327
1030	205.800, 0.269	205.800, 0.253	205.800, 0.284	205.800, 0.401	205.800, 0.378	205.800, 0.327
1031	206.000, 0.270	206.000, 0.253	206.000, 0.284	206.000, 0.400	206.000, 0.378	206.000, 0.327
1032	206.200, 0.270	206.200, 0.253	206.200, 0.284	206.200, 0.400	206.200, 0.378	206.200, 0.327
1033	206.400, 0.270	206.400, 0.254	206.400, 0.284	206.400, 0.400	206.400, 0.378	206.400, 0.326
1034	206.600, 0.270	206.600, 0.254	206.600, 0.284	206.600, 0.399	206.600, 0.378	206.600, 0.326
1035	206.800, 0.270	206.800, 0.254	206.800, 0.284	206.800, 0.399	206.800, 0.378	206.800, 0.326
1036	207.000, 0.270	207.000, 0.254	207.000, 0.284	207.000, 0.399	207.000, 0.378	207.000, 0.326
1037	207.200, 0.270	207.200, 0.255	207.200, 0.284	207.200, 0.399	207.200, 0.378	207.200, 0.325
1038	207.400, 0.270	207.400, 0.255	207.400, 0.284	207.400, 0.399	207.400, 0.378	207.400, 0.325
1039	207.600, 0.270	207.600, 0.255	207.600, 0.284	207.600, 0.399	207.600, 0.378	207.600, 0.325
1040	207.800, 0.270	207.800, 0.255	207.800, 0.284	207.800, 0.399	207.800, 0.378	207.800, 0.324
1041	208.000, 0.270	208.000, 0.255	208.000, 0.284	208.000, 0.398	208.000, 0.377	208.000, 0.324
1042	208.200, 0.269	208.200, 0.255	208.200, 0.284	208.200, 0.398	208.200, 0.377	208.200, 0.324
1043	208.400, 0.269	208.400, 0.255	208.400, 0.284	208.400, 0.398	208.400, 0.377	208.400, 0.324
1044	208.600, 0.269	208.600, 0.255	208.600, 0.284	208.600, 0.398	208.600, 0.376	208.600, 0.324
1045	208.800, 0.269	208.800, 0.254	208.800, 0.284	208.800, 0.398	208.800, 0.376	208.800, 0.324
1046	209.000, 0.268	209.000, 0.254	209.000, 0.284	209.000, 0.399	209.000, 0.376	209.000, 0.324
1047	209.200, 0.268	209.200, 0.254	209.200, 0.284	209.200, 0.399	209.200, 0.376	209.200, 0.324
1048	209.400, 0.268	209.400, 0.254	209.400, 0.284	209.400, 0.398	209.400, 0.375	209.400, 0.324
1049	209.600, 0.268	209.600, 0.254	209.600, 0.284	209.600, 0.398	209.600, 0.375	209.600, 0.324
1050	209.800, 0.268	209.800, 0.254	209.800, 0.284	209.800, 0.398	209.800, 0.375	209.800, 0.323
1051	210.000, 0.268	210.000, 0.254	210.000, 0.284	210.000, 0.398	210.000, 0.375	210.000, 0.323
1052	210.200, 0.268	210.200, 0.254	210.200, 0.285	210.200, 0.397	210.200, 0.375	210.200, 0.323
1053	210.400, 0.269	210.400, 0.254	210.400, 0.285	210.400, 0.397	210.400, 0.375	210.400, 0.323
1054	210.600, 0.269	210.600, 0.254	210.600, 0.285	210.600, 0.397	210.600, 0.374	210.600, 0.323
1055	210.800, 0.269	210.800, 0.254	210.800, 0.285	210.800, 0.397	210.800, 0.374	210.800, 0.323
1056	211.000, 0.269	211.000, 0.254	211.000, 0.285	211.000, 0.397	211.000, 0.374	211.000, 0.323
1057	211.200, 0.269	211.200, 0.254	211.200, 0.285	211.200, 0.397	211.200, 0.374	211.200, 0.322
1058	211.400, 0.269	211.400, 0.254	211.400, 0.285	211.400, 0.397	211.400, 0.374	211.400, 0.322
1059	211.600, 0.269	211.600, 0.254	211.600, 0.285	211.600, 0.396	211.600, 0.374	211.600, 0.322
1060	211.800, 0.269	211.800, 0.254	211.800, 0.285	211.800, 0.396	211.800, 0.373	211.800, 0.322
1061	212.000, 0.269	212.000, 0.254	212.000, 0.285	212.000, 0.396	212.000, 0.373	212.000, 0.322
1062	212.200, 0.269	212.200, 0.254	212.200, 0.285	212.200, 0.396	212.200, 0.373	212.200, 0.322
1063	212.400, 0.269	212.400, 0.254	212.400, 0.285	212.400, 0.396	212.400, 0.373	212.400, 0.322
1064	212.600, 0.269	212.600, 0.255	212.600, 0.285	212.600, 0.397	212.600, 0.373	212.600, 0.322
1065	212.800, 0.269	212.800, 0.255	212.800, 0.285	212.800, 0.397	212.800, 0.373	212.800, 0.322
1066	213.000, 0.269	213.000, 0.255	213.000, 0.284	213.000, 0.397	213.000, 0.373	213.000, 0.322
1067	213.200, 0.270	213.200, 0.255	213.200, 0.284	213.200, 0.396	213.200, 0.373	213.200, 0.322
1068	213.400, 0.270	213.400, 0.255	213.400, 0.284	213.400, 0.396	213.400, 0.373	213.400, 0.321
1069	213.600, 0.270	213.600, 0.255	213.600, 0.284	213.600, 0.396	213.600, 0.372	213.600, 0.321
1070	213.800, 0.270	213.800, 0.255	213.800, 0.284	213.800, 0.395	213.800, 0.372	213.800, 0.321
1071	214.000, 0.270	214.000, 0.255	214.000, 0.284	214.000, 0.395	214.000, 0.372	214.000, 0.321
1072	214.200, 0.270	214.200, 0.255	214.200, 0.284	214.200, 0.395	214.200, 0.372	214.200, 0.321
1073	214.400, 0.270	214.400, 0.255	214.400, 0.284	214.400, 0.395	214.400, 0.371	214.400, 0.320
1074	214.600, 0.270	214.600, 0.254	214.600, 0.284	214.600, 0.394	214.600, 0.371	214.600, 0.320
1075	214.800, 0.269	214.800, 0.254	214.800, 0.284	214.800, 0.394	214.800, 0.372	214.800, 0.320
1076	215.000, 0.269	215.000, 0.254	215.000, 0.284	215.000, 0.394	215.000, 0.371	215.000, 0.320
1077	215.200, 0.269	215.200, 0.254	215.200, 0.284	215.200, 0.394	215.200, 0.371	215.200, 0.320
1078	215.400, 0.269	215.400, 0.254	215.400, 0.284	215.400, 0.393	215.400, 0.372	215.400, 0.320
1079	215.600, 0.269	215.600, 0.254	215.600, 0.284	215.600, 0.393	215.600, 0.372	215.600, 0.320
1080	215.800, 0.269	215.800, 0.254	215.800, 0.284	215.800, 0.393	215.800, 0.372	215.800, 0.320
1081	216.000, 0.268	216.000, 0.254	216.000, 0.284	216.000, 0.393	216.000, 0.372	216.000, 0.319
1082	216.200, 0.268	216.200, 0.254	216.200, 0.284	216.200, 0.393	216.200, 0.372	216.200, 0.319
1083	216.400, 0.268	216.400, 0.254	216.400, 0.284	216.400, 0.392	216.400, 0.372	216.400, 0.319
1084	216.600, 0.268	216.600, 0.254	216.600, 0.283	216.600, 0.392	216.600, 0.372	216.600, 0.319
1085	216.800, 0.268	216.800, 0.254	216.800, 0.283	216.800, 0.392	216.800, 0.372	216.800, 0.319
1086	217.000, 0.269	217.000, 0.254	217.000, 0.284	217.000, 0.392	217.000, 0.372	217.000, 0.319
1087	217.200, 0.269	217.200, 0.254	217.200, 0.284	217.200, 0.392	217.200, 0.371	217.200, 0.318
1088	217.400, 0.269	217.400, 0.254	217.400, 0.284	217.400, 0.391	217.400, 0.371	217.400, 0.318
1089	217.600, 0.269	217.600, 0.254	217.600, 0.284	217.600, 0.391	217.600, 0.371	217.600, 0.318
1090	217.800, 0.269	217.800, 0.254	217.800, 0.285	217.800, 0.391	217.800, 0.371	217.800, 0.318
1091	218.000, 0.269	218.000, 0.254	218.000, 0.285	218.000, 0.391	218.000, 0.370	218.000, 0.318
1092	218.200, 0.268	218.200, 0.254	218.200, 0.285	218.200, 0.392	218.200, 0.370	218.200, 0.318
1093	218.400, 0.268	218.400, 0.254	218.400, 0.285	218.400, 0.392	218.400, 0.370	218.400, 0.318
1094	218.600, 0.268	218.600, 0.254	218.600, 0.285	218.600, 0.392	218.600, 0.369	218.600, 0.318
1095	218.800, 0.268	218.800, 0.254	218.800, 0.285	218.800, 0.392	218.800, 0.369	218.800, 0.318
1096	219.000, 0.268	219.000, 0.254	219.000, 0.285	219.000, 0.392	219.000, 0.369	219.000, 0.318
1097	219.200, 0.268	219.200, 0.254	219.200, 0.285	219.200, 0.392	219.200, 0.368	219.200, 0.318
1098	219.400, 0.269	219.400, 0.254	219.400, 0.285	219.400, 0.392	219.400, 0.368	219.400, 0.318
1099	219.600, 0.269	219.600, 0.254	219.600, 0.285	219.600, 0.391	219.600, 0.368	219.600, 0.318
1100	219.800, 0.269	219.800, 0.254	219.800, 0.285	219.800, 0.391	219.800, 0.368	219.800, 0.317
1101	220.000, 0.269	220.000, 0.254	220.000, 0.285	220.000, 0.390	220.000, 0.368	220.000, 0.317
1102	220.200, 0.270	220.200, 0.254	220.200, 0.285	220.200, 0.390	220.200, 0.368	220.200, 0.317
1103	220.400, 0.270	220.400, 0.254	220.400, 0.285	220.400, 0.389	220.400, 0.368	220.400, 0.316
1104	220.600, 0.270	220.600, 0.254	220.600, 0.285	220.600, 0.389	220.600, 0.368	220.600, 0.316
1105	220.800, 0.270	220.800, 0.254	220.800, 0.285	220.800, 0.388	220.800, 0.368	220.800, 0.316
1106	221.000, 0.270	221.000, 0.254	221.000, 0.285	221.000, 0.388	221.000, 0.367	221.000, 0.316
1107	221.200, 0.270	221.200, 0.254	221.200, 0.285	221.200, 0.387	221.200, 0.367	221.200, 0.316
1108	221.400, 0.269	221.400, 0.254	221.400, 0.285	221.400, 0.387	221.400, 0.367	221.400, 0.316
1109	221.600, 0.269	221.600, 0.254	221.600, 0.285	221.600, 0.387	221.600, 0.367	221.600, 0.316
1110	221.800, 0.269	221.800, 0.254	221.800, 0.285	221.800, 0.387	221.800, 0.367	221.800, 0.316
1111	222.000, 0.269	222.000, 0.254	222.000, 0.285	222.000, 0.387	222.000, 0.367	222.000, 0.316
1112	222.200, 0.269	222.200, 0.254	222.200, 0.285	222.200, 0.387	222.200, 0.367	222.200, 0.316
1113	222.400, 0.269	222.400, 0.255	222.400, 0.285	222.400, 0.387	222.400, 0.366	222.400, 0.316
1114	222.600, 0.269	222.600, 0.255	222.600, 0.285	222.600, 0.387	222.600, 0.366	222.600, 0.316
1115	222.800, 0.268	222.800, 0.255	222.800, 0.285	222.800, 0.388	222.800, 0.366	222.800, 0.316
1116	223.000, 0.268	223.000, 0.255	223.000, 0.285	223.000, 0.388	223.000, 0.366	223.000, 0.316
1117	223.200, 0.268	223.200, 0.255	223.200, 0.285	223.200, 0.388	223.200, 0.366	223.200, 0.316
1118	223.400, 0.268	223.400, 0.255	223.400, 0.285	223.400, 0.388	223.400, 0.365	223.400, 0.316
1119	223.600, 0.269	223.600, 0.255	223.600, 0.285	223.600, 0.388	223.600, 0.365	223.600, 0.316
1120	223.800, 0.269	223.800, 0.255	223.800, 0.284	223.800, 0.387	223.800, 0.365	223.800, 0.315
1121	224.000, 0.269	224.000, 0.255	224.000, 0.284	224.000, 0.387	224.000, 0.365	224.000, 0.315
1122	224.200, 0.269	224.200, 0.255	224.200, 0.284	224.200, 0.387	224.200, 0.364	224.200, 0.315
1123	224.400, 0.269	224.400, 0.255	224.400, 0.284	224.400, 0.386	224.400, 0.364	224.400, 0.314
1124	224.600, 0.269	224.600, 0.254	224.600, 0.284	224.600, 0.386	224.600, 0.364	224.600, 0.314
1125	224.800, 0.269	224.800, 0.254	224.800, 0.284	224.800, 0.386	224.800, 0.364	224.800, 0.314
1126	225.000, 0.269	225.000, 0.254	225.000, 0.284	225.000, 0.386	225.000, 0.364	225.000, 0.314
1127	225.200, 0.269	225.200, 0.254	225.200, 0.284	225.200, 0.385	225.200, 0.363	225.200, 0.314
1128	225.400, 0.269	225.400, 0.254	225.400, 0.284	225.400, 0.385	225.400, 0.364	225.400, 0.314
1129	225.600, 0.269	225.600, 0.254	225.600, 0.284	225.600, 0.385	225.600, 0.363	225.600, 0.314
1130	225.800, 0.269	225.800, 0.254	225.800, 0.284	225.800, 0.385	225.800, 0.363	225.800, 0.314
1131	226.000, 0.269	226.000, 0.255	226.000, 0.284	226.000, 0.385	226.000, 0.363	226.000, 0.314
1132	226.200, 0.269	226.200, 0.255	226.200, 0.284	226.200, 0.385	226.200, 0.363	226.200, 0.314
1133	226.400, 0.269	226.400, 0.255	226.400, 0.284	226.400, 0.386	226.400, 0.363	226.400, 0.314
1134	226.600, 0.269	226.600, 0.255	226.600, 0.284	226.600, 0.386	226.600, 0.363	226.600, 0.313
1135	226.800, 0.269	226.800, 0.255	226.800, 0.284	226.800, 0.386	226.800, 0.363	226.800, 0.313
1136	227.000, 0.269	227.000, 0.255	227.000, 0.285	227.000, 0.386	227.000, 0.363	227.000, 0.313
1137	227.200, 0.268	227.200, 0.255	227.200, 0.285	227.200, 0.386	227.200, 0.362	227.200, 0.313
1138	227.400, 0.268	227.400, 0.254	227.400, 0.285	227.400, 0.386	227.400, 0.362	227.400, 0.313
1139	227.600, 0.268	227.600, 0.255	227.600, 0.285	227.600, 0.385	227.600, 0.362	227.600, 0.312
1140	227.800, 0.269	227.800, 0.255	227.800, 0.285	227.800, 0.385	227.800, 0.362	227.800, 0.312
1141	228.000, 0.269	228.000, 0.255	228.000, 0.285	228.000, 0.385	228.000, 0.362	228.000, 0.312
1142	228.200, 0.269	228.200, 0.255	228.200, 0.285	228.200, 0.385	228.200, 0.362	228.200, 0.312
1143	228.400, 0.269	228.400, 0.255	228.400, 0.285	228.400, 0.384	228.400, 0.362	228.400, 0.312
1144	228.600, 0.269	228.600, 0.255	228.600, 0.285	228.600, 0.384	228.600, 0.362	228.600, 0.312
1145	228.800, 0.269	228.800, 0.255	228.800, 0.285	228.800, 0.384	228.800, 0.361	228.800, 0.312
1146	229.000, 0.269	229.000, 0.255	229.000, 0.285	229.000, 0.384	229.000, 0.361	229.000, 0.312
1147	229.200, 0.269	229.200, 0.255	229.200, 0.285	229.200, 0.384	229.200, 0.361	229.200, 0.311
1148	229.400, 0.269	229.400, 0.255	229.400, 0.284	229.400, 0.384	229.400, 0.361	229.400, 0.311
1149	229.600, 0.269	229.600, 0.255	229.600, 0.284	229.600, 0.384	229.600, 0.361	229.600, 0.311
1150	229.800, 0.269	229.800, 0.256	229.800, 0.284	229.800, 0.384	229.800, 0.361	229.800, 0.311
1151	230.000, 0.268	230.000, 0.256	230.000, 0.284	230.000, 0.383	230.000, 0.361	230.000, 0.311
1152	230.200, 0.268	230.200, 0.256	230.200, 0.284	230.200, 0.383	230.200, 0.361	230.200, 0.311
1153	230.400, 0.268	230.400, 0.255	230.400, 0.284	230.400, 0.383	230.400, 0.360	230.400, 0.311
1154	230.600, 0.268	230.600, 0.255	230.600, 0.284	230.600, 0.383	230.600, 0.360	230.600, 0.311
1155	230.800, 0.268	230.800, 0.255	230.800, 0.284	230.800, 0.383	230.800, 0.360	230.800, 0.311
1156	231.000, 0.268	231.000, 0.255	231.000, 0.284	231.000, 0.382	231.000, 0.360	231.000, 0.311
1157	231.200, 0.268	231.200, 0.255	231.200, 0.284	231.200, 0.382	231.200, 0.360	231.200, 0.311
1158	231.400, 0.268	231.400, 0.255	231.400, 0.284	231.400, 0.382	231.400, 0.360	231.400, 0.311
1159	231.600, 0.268	231.600, 0.256	231.600, 0.284	231.600, 0.382	231.600, 0.360	231.600, 0.311
1160	231.800, 0.269	231.800, 0.256	231.800, 0.284	231.800, 0.381	231.800, 0.360	231.800, 0.311
1161	232.000, 0.269	232.000, 0.255	232.000, 0.284	232.000, 0.381	232.000, 0.360	232.000, 0.311
1162	232.200, 0.269	232.200, 0.255	232.200, 0.284	232.200, 0.382	232.200, 0.360	232.200, 0.311
1163	232.400, 0.269	232.400, 0.255	232.400, 0.285	232.400, 0.382	232.400, 0.359	232.400, 0.311
1164	232.600, 0.270	232.600, 0.255	232.600, 0.285	232.600, 0.382	232.600, 0.359	232.600, 0.311
1165	232.800, 0.270	232.800, 0.255	232.800, 0.285	232.800, 0.382	232.800, 0.359	232.800, 0.311
1166	233.000, 0.270	233.000, 0.255	233.000, 0.285	233.000, 0.382	233.000, 0.359	233.000, 0.311
1167	233.200, 0.270	233.200, 0.255	233.200, 0.285	233.200, 0.382	233.200, 0.359	233.200, 0.310
1168	233.400, 0.270	233.400, 0.255	233.400, 0.286	233.400, 0.382	233.400, 0.359	233.400, 0.310
1169	233.600, 0.270	233.600, 0.255	233.600, 0.286	233.600, 0.381	233.600, 0.359	233.600, 0.310
1170	233.800, 0.270	233.800, 0.255	233.800, 0.286	233.800, 0.381	233.800, 0.359	233.800, 0.310
1171	234.000, 0.270	234.000, 0.255	234.000, 0.286	234.000, 0.381	234.000, 0.359	234.000, 0.310
1172	234.200, 0.270	234.200, 0.255	234.200, 0.285	234.200, 0.381	234.200, 0.359	234.200, 0.310
1173	234.400, 0.270	234.400, 0.255	234.400, 0.285	234.400, 0.381	234.400, 0.359	234.400, 0.309
1174	234.600, 0.269	234.600, 0.255	234.600, 0.285	234.600, 0.380	234.600, 0.359	234.600, 0.309
1175	234.800, 0.269	234.800, 0.255	234.800, 0.285	234.800, 0.380	234.800, 0.359	234.800, 0.309
1176	235.000, 0.269	235.000, 0.255	235.000, 0.285	235.000, 0.379	235.000, 0.359	235.000, 0.308
1177	235.200, 0.269	235.200, 0.255	235.200, 0.284	235.200, 0.379	235.200, 0.359	235.200, 0.308
1178	235.400, 0.269	235.400, 0.255	235.400, 0.284	235.400, 0.379	235.400, 0.359	235.400, 0.308
1179	235.600, 0.269	235.600, 0.254	235.600, 0.284	235.600, 0.379	235.600, 0.359	235.600, 0.308
1180	235.800, 0.269	235.800, 0.254	235.800, 0.284	235.800, 0.379	235.800, 0.359	235.800, 0.308
1181	236.000, 0.269	236.000, 0.254	236.000, 0.284	236.000, 0.379	236.000, 0.358	236.000, 0.308
1182	236.200, 0.269	236.200, 0.254	236.200, 0.284	236.200, 0.379	236.200, 0.358	236.200, 0.308
1183	236.400, 0.269	236.400, 0.254	236.400, 0.284	236.400, 0.379	236.400, 0.358	236.400, 0.308
1184	236.600, 0.269	236.600, 0.254	236.600, 0.284	236.600, 0.378	236.600, 0.358	236.600, 0.308
1185	236.800, 0.269	236.800, 0.254	236.800, 0.284	236.800, 0.378	236.800, 0.358	236.800, 0.308
1186	237.000, 0.269	237.000, 0.254	237.000, 0.284	237.000, 0.378	237.000, 0.358	237.000, 0.308
1187	237.200, 0.269	237.200, 0.254	237.200, 0.284	237.200, 0.378	237.200, 0.358	237.200, 0.308
1188	237.400, 0.269	237.400, 0.254	237.400, 0.284	237.400, 0.377	237.400, 0.358	237.400, 0.308
1189	237.600, 0.269	237.600, 0.254	237.600, 0.284	237.600, 0.377	237.600, 0.357	237.600, 0.308
1190	237.800, 0.269	237.800, 0.254	237.800, 0.284	237.800, 0.377	237.800, 0.357	237.800, 0.308
1191	238.000, 0.269	238.000, 0.254	238.000, 0.284	238.000, 0.377	238.000, 0.357	238.000, 0.308
1192	238.200, 0.269	238.200, 0.255	238.200, 0.284	238.200, 0.377	238.200, 0.357	238.200, 0.308
1193	238.400, 0.269	238.400, 0.255	238.400, 0.284	238.400, 0.377	238.400, 0.356	238.400, 0.308
1194	238.600, 0.270	238.600, 0.255	238.600, 0.284	238.600, 0.377	238.600, 0.356	238.600, 0.308
1195	238.800, 0.270	238.800, 0.255	238.800, 0.284	238.800, 0.377	238.800, 0.356	238.800, 0.307
1196	239.000, 0.270	239.000, 0.255	239.000, 0.284	239.000, 0.377	239.000, 0.356	239.000, 0.307
1197	239.200, 0.269	239.200, 0.255	239.200, 0.284	239.200, 0.377	239.200, 0.356	239.200, 0.307
1198	239.400, 0.269	239.400, 0.255	239.400, 0.284	239.400, 0.377	239.400, 0.356	239.400, 0.307
1199	239.600, 0.269	239.600, 0.255	239.600, 0.284	239.600, 0.377	239.600, 0.356	239.600, 0.307
1200	239.800, 0.269	239.800, 0.255	239.800, 0.284	239.800, 0.377	239.800, 0.356	239.800, 0.306
1201	240.000, 0.269	240.000, 0.255	240.000, 0.285	240.000, 0.377	240.000, 0.356	240.000, 0.306
1202	240.200, 0.269	240.200, 0.255	240.200, 0.285	240.200, 0.377	240.200, 0.356	240.200, 0.306
1203	240.400, 0.269	240.400, 0.255	240.400, 0.285	240.400, 0.377	240.400, 0.356	240.400, 0.306
1204	240.600, 0.268	240.600, 0.255	240.600, 0.285	240.600, 0.377	240.600, 0.356	240.600, 0.306
1205	240.800, 0.269	240.800, 0.255	240.800, 0.285	240.800, 0.376	240.800, 0.356	240.800, 0.306
1206	241.000, 0.269	241.000, 0.255	241.000, 0.285	241.000, 0.376	241.000, 0.355	241.000, 0.306
1207	241.200, 0.269	241.200, 0.255	241.200, 0.285	241.200, 0.376	241.200, 0.355	241.200, 0.306
1208	241.400, 0.269	241.400, 0.255	241.400, 0.285	241.400, 0.375	241.400, 0.355	241.400, 0.306
1209	241.600, 0.269	241.600, 0.255	241.600, 0.285	241.600, 0.375	241.600, 0.355	241.600, 0.306
1210	241.800, 0.269	241.800, 0.255	241.800, 0.285	241.800, 0.375	241.800, 0.355	241.800, 0.306
1211	242.000, 0.269	242.000, 0.255	242.000, 0.285	242.000, 0.375	242.000, 0.355	242.000, 0.306
1212	242.200, 0.270	242.200, 0.256	242.200, 0.285	242.200, 0.374	242.200, 0.355	242.200, 0.306
1213	242.400, 0.270	242.400, 0.256	242.400, 0.285	242.400, 0.374	242.400, 0.355	242.400, 0.305
1214	242.600, 0.270	242.600, 0.256	242.600, 0.285	242.600, 0.374	242.600, 0.355	242.600, 0.305
1215	242.800, 0.271	242.800, 0.256	242.800, 0.285	242.800, 0.374	242.800, 0.355	242.800, 0.305
1216	243.000, 0.271	243.000, 0.256	243.000, 0.285	243.000, 0.374	243.000, 0.355	243.000, 0.305
1217	243.200, 0.271	243.200, 0.256	243.200, 0.285	243.200, 0.374	243.200, 0.355	243.200, 0.304
1218	243.400, 0.271	243.400, 0.256	243.400, 0.285	243.400, 0.374	243.400, 0.355	243.400, 0.304
1219	243.600, 0.271	243.600, 0.256	243.600, 0.285	243.600, 0.374	243.600, 0.355	243.600, 0.304
1220	243.800, 0.271	243.800, 0.256	243.800, 0.285	243.800, 0.374	243.800, 0.355	243.800, 0.304
1221	244.000, 0.271	244.000, 0.256	244.000, 0.285	244.000, 0.374	244.000, 0.354	244.000, 0.304
1222	244.200, 0.271	244.200, 0.256	244.200, 0.285	244.200, 0.374	244.200, 0.354	244.200, 0.304
1223	244.400, 0.270	244.400, 0.256	244.400, 0.285	244.400, 0.374	244.400, 0.354	244.400, 0.304
1224	244.600, 0.270	244.600, 0.256	244.600, 0.285	244.600, 0.375	244.600, 0.354	244.600, 0.304
1225	244.800, 0.270	244.800, 0.256	244.800, 0.285	244.800, 0.375	244.800, 0.354	244.800, 0.303
1226	245.000, 0.270	245.000, 0.256	245.000, 0.285	245.000, 0.375	245.000, 0.354	245.000, 0.303
1227	245.200, 0.270	245.200, 0.256	245.200, 0.285	245.200, 0.375	245.200, 0.354	245.200, 0.303
1228	245.400, 0.269	245.400, 0.256	245.400, 0.285	245.400, 0.374	245.400, 0.354	245.400, 0.303
1229	245.600, 0.269	245.600, 0.256	245.600, 0.285	245.600, 0.374	245.600, 0.354	245.600, 0.303
1230	245.800, 0.269	245.800, 0.256	245.800, 0.285	245.800, 0.374	245.800, 0.353	245.800, 0.303
1231	246.000, 0.269	246.000, 0.256	246.000, 0.285	246.000, 0.374	246.000, 0.353	246.000, 0.303
1232	246.200, 0.269	246.200, 0.256	246.200, 0.286	246.200, 0.374	246.200, 0.353	246.200, 0.303
1233	246.400, 0.269	246.400, 0.256	246.400, 0.286	246.400, 0.373	246.400, 0.353	246.400, 0.303
1234	246.600, 0.270	246.600, 0.256	246.600, 0.286	246.600, 0.373	246.600, 0.353	246.600, 0.303
1235	246.800, 0.270	246.800, 0.256	246.800, 0.286	246.800, 0.373	246.800, 0.353	246.800, 0.303
1236	247.000, 0.270	247.000, 0.256	247.000, 0.286	247.000, 0.373	247.000, 0.353	247.000, 0.303
1237	247.200, 0.270	247.200, 0.256	247.200, 0.286	247.200, 0.373	247.200, 0.353	247.200, 0.303
1238	247.400, 0.270	247.400, 0.256	247.400, 0.286	247.400, 0.373	247.400, 0.353	247.400, 0.302
1239	247.600, 0.270	247.600, 0.256	247.600, 0.286	247.600, 0.373	247.600, 0.353	247.600, 0.302
1240	247.800, 0.271	247.800, 0.256	247.800, 0.286	247.800, 0.373	247.800, 0.353	247.800, 0.302
1241	248.000, 0.271	248.000, 0.256	248.000, 0.286	248.000, 0.373	248.000, 0.353	248.000, 0.302
1242	248.200, 0.271	248.200, 0.256	248.200, 0.286	248.200, 0.373	248.200, 0.353	248.200, 0.302
1243	248.400, 0.271	248.400, 0.256	248.400, 0.286	248.400, 0.373	248.400, 0.353	248.400, 0.301
1244	248.600, 0.271	248.600, 0.256	248.600, 0.286	248.600, 0.373	248.600, 0.353	248.600, 0.301
1245	248.800, 0.270	248.800, 0.256	248.800, 0.286	248.800, 0.373	248.800, 0.353	248.800, 0.301
1246	249.000, 0.270	249.000, 0.256	249.000, 0.286	249.000, 0.373	249.000, 0.352	249.000, 0.301
1247	249.200, 0.270	249.200, 0.256	249.200, 0.286	249.200, 0.373	249.200, 0.352	249.200, 0.301
1248	249.400, 0.270	249.400, 0.256	249.400, 0.285	249.400, 0.372	249.400, 0.352	249.400, 0.302
1249	249.600, 0.270	249.600, 0.256	249.600, 0.285	249.600, 0.372	249.600, 0.351	249.600, 0.302
1250	249.800, 0.271	249.800, 0.256	249.800, 0.285	249.800, 0.372	249.800, 0.351	249.800, 0.302
1251	250.000, 0.271	250.000, 0.256	250.000, 0.285	250.000, 0.372	250.000, 0.351	250.000, 0.302
1252	250.200, 0.271	250.200, 0.256	250.200, 0.285	250.200, 0.372	250.200, 0.351	250.200, 0.302
1253	250.400, 0.271	250.400, 0.256	250.400, 0.285	250.400, 0.371	250.400, 0.351	250.400, 0.302
1254	250.600, 0.271	250.600, 0.256	250.600, 0.285	250.600, 0.371	250.600, 0.351	250.600, 0.302
1255	250.800, 0.271	250.800, 0.256	250.800, 0.285	250.800, 0.371	250.800, 0.351	250.800, 0.302
1256	251.000, 0.271	251.000, 0.256	251.000, 0.285	251.000, 0.371	251.000, 0.350	251.000, 0.302
1257	251.200, 0.271	251.200, 0.256	251.200, 0.285	251.200, 0.370	251.200, 0.350	251.200, 0.301
1258	251.400, 0.272	251.400, 0.256	251.400, 0.285	251.400, 0.370	251.400, 0.350	251.400, 0.302
1259	251.600, 0.272	251.600, 0.256	251.600, 0.285	251.600, 0.370	251.600, 0.350	251.600, 0.302
1260	251.800, 0.272	251.800, 0.256	251.800, 0.285	251.800, 0.370	251.800, 0.350	251.800, 0.302
1261	252.000, 0.272	252.000, 0.256	252.000, 0.285	252.000, 0.370	252.000, 0.350	252.000, 0.302
1262	252.200, 0.272	252.200, 0.256	252.200, 0.285	252.200, 0.370	252.200, 0.350	252.200, 0.301
1263	252.400, 0.271	252.400, 0.256	252.400, 0.285	252.400, 0.370	252.400, 0.350	252.400, 0.301
1264	252.600, 0.271	252.600, 0.256	252.600, 0.286	252.600, 0.370	252.600, 0.350	252.600, 0.301
1265	252.800, 0.271	252.800, 0.256	252.800, 0.286	252.800, 0.371	252.800, 0.350	252.800, 0.301
1266	253.000, 0.271	253.000, 0.257	253.000, 0.286	253.000, 0.371	253.000, 0.350	253.000, 0.301
1267	253.200, 0.271	253.200, 0.257	253.200, 0.286	253.200, 0.371	253.200, 0.350	253.200, 0.301
1268	253.400, 0.271	253.400, 0.257	253.400, 0.286	253.400, 0.371	253.400, 0.350	253.400, 0.301
1269	253.600, 0.271	253.600, 0.257	253.600, 0.286	253.600, 0.371	253.600, 0.350	253.600, 0.301
1270	253.800, 0.271	253.800, 0.257	253.800, 0.285	253.800, 0.370	253.800, 0.350	253.800, 0.301
1271	254.000, 0.271	254.000, 0.257	254.000, 0.285	254.000, 0.370	254.000, 0.350	254.000, 0.300
1272	254.200, 0.271	254.200, 0.256	254.200, 0.285	254.200, 0.370	254.200, 0.350	254.200, 0.300
1273	254.400, 0.271	254.400, 0.256	254.400, 0.285	254.400, 0.370	254.400, 0.350	254.400, 0.300
1274	254.600, 0.270	254.600, 0.256	254.600, 0.285	254.600, 0.369	254.600, 0.350	254.600, 0.300
1275	254.800, 0.270	254.800, 0.256	254.800, 0.285	254.800, 0.369	254.800, 0.349	254.800, 0.300
1276	255.000, 0.270	255.000, 0.256	255.000, 0.285	255.000, 0.369	255.000, 0.349	255.000, 0.299
1277	255.200, 0.271	255.200, 0.256	255.200, 0.285	255.200, 0.369	255.200, 0.349	255.200, 0.299
1278	255.400, 0.271	255.400, 0.256	255.400, 0.285	255.400, 0.368	255.400, 0.349	255.400, 0.299
1279	255.600, 0.271	255.600, 0.255	255.600, 0.285	255.600, 0.368	255.600, 0.348	255.600, 0.299
1280	255.800, 0.271	255.800, 0.255	255.800, 0.285	255.800, 0.368	255.800, 0.348	255.800, 0.299
1281	256.000, 0.271	256.000, 0.255	256.000, 0.285	256.000, 0.368	256.000, 0.348	256.000, 0.299
1282	256.200, 0.271	256.200, 0.255	256.200, 0.285	256.200, 0.368	256.200, 0.348	256.200, 0.299
1283	256.400, 0.271	256.400, 0.255	256.400, 0.285	256.400, 0.368	256.400, 0.347	256.400, 0.299
1284	256.600, 0.271	256.600, 0.255	256.600, 0.286	256.600, 0.368	256.600, 0.347	256.600, 0.299
1285	256.800, 0.271	256.800, 0.255	256.800, 0.286	256.800, 0.368	256.800, 0.348	256.800, 0.299
1286	257.000, 0.271	257.000, 0.256	257.000, 0.286	257.000, 0.368	257.000, 0.348	257.000, 0.299
1287	257.200, 0.271	257.200, 0.256	257.200, 0.286	257.200, 0.368	257.200, 0.348	257.200, 0.299
1288	257.400, 0.271	257.400, 0.256	257.400, 0.286	257.400, 0.368	257.400, 0.348	257.400, 0.299
1289	257.600, 0.271	257.600, 0.256	257.600, 0.286	257.600, 0.368	257.600, 0.348	257.600, 0.299
1290	257.800, 0.271	257.800, 0.256	257.800, 0.286	257.800, 0.368	257.800, 0.348	257.800, 0.299
1291	258.000, 0.271	258.000, 0.255	258.000, 0.286	258.000, 0.368	258.000, 0.348	258.000, 0.299
1292	258.200, 0.271	258.200, 0.255	258.200, 0.286	258.200, 0.368	258.200, 0.348	258.200, 0.299
1293	258.400, 0.271	258.400, 0.255	258.400, 0.286	258.400, 0.367	258.400, 0.348	258.400, 0.299
1294	258.600, 0.270	258.600, 0.255	258.600, 0.286	258.600, 0.367	258.600, 0.348	258.600, 0.299
1295	258.800, 0.270	258.800, 0.255	258.800, 0.286	258.800, 0.367	258.800, 0.348	258.800, 0.299
1296	259.000, 0.270	259.000, 0.255	259.000, 0.286	259.000, 0.367	259.000, 0.348	259.000, 0.299
1297	259.200, 0.270	259.200, 0.255	259.200, 0.286	259.200, 0.366	259.200, 0.347	259.200, 0.299
1298	259.400, 0.270	259.400, 0.255	259.400, 0.286	259.400, 0.366	259.400, 0.347	259.400, 0.299
1299	259.600, 0.270	259.600, 0.255	259.600, 0.286	259.600, 0.366	259.600, 0.347	259.600, 0.298
1300	259.800, 0.271	259.800, 0.256	259.800, 0.286	259.800, 0.366	259.800, 0.347	259.800, 0.298
1301	260.000, 0.271	260.000, 0.256	260.000, 0.286	260.000, 0.366	260.000, 0.347	260.000, 0.298
1302	260.200, 0.271	260.200, 0.256	260.200, 0.286	260.200, 0.366	260.200, 0.347	260.200, 0.298
1303	260.400, 0.271	260.400, 0.256	260.400, 0.286	260.400, 0.366	260.400, 0.346	260.400, 0.298
1304	260.600, 0.271	260.600, 0.256	260.600, 0.286	260.600, 0.366	260.600, 0.346	260.600, 0.298
1305	260.800, 0.271	260.800, 0.256	260.800, 0.286	260.800, 0.366	260.800, 0.346	260.800, 0.298
1306	261.000, 0.271	261.000, 0.257	261.000, 0.287	261.000, 0.366	261.000, 0.346	261.000, 0.298
1307	261.200, 0.271	261.200, 0.257	261.200, 0.287	261.200, 0.366	261.200, 0.346	261.200, 0.298
1308	261.400, 0.271	261.400, 0.257	261.400, 0.287	261.400, 0.366	261.400, 0.346	261.400, 0.298
1309	261.600, 0.271	261.600, 0.257	261.600, 0.287	261.600, 0.366	261.600, 0.345	261.600, 0.298
1310	261.800, 0.271	261.800, 0.257	261.800, 0.287	261.800, 0.366	261.800, 0.345	261.800, 0.297
1311	262.000, 0.271	262.000, 0.257	262.000, 0.287	262.000, 0.365	262.000, 0.345	262.000, 0.297
1312	262.200, 0.271	262.200, 0.257	262.200, 0.287	262.200, 0.365	262.200, 0.344	262.200, 0.297
1313	262.400, 0.271	262.400, 0.257	262.400, 0.286	262.400, 0.365	262.400, 0.344	262.400, 0.296
1314	262.600, 0.271	262.600, 0.257	262.600, 0.286	262.600, 0.365	262.600, 0.344	262.600, 0.296
1315	262.800, 0.271	262.800, 0.257	262.800, 0.286	262.800, 0.365	262.800, 0.344	262.800, 0.296
1316	263.000, 0.271	263.000, 0.257	263.000, 0.286	263.000, 0.365	263.000, 0.344	263.000, 0.296
1317	263.200, 0.271	263.200, 0.257	263.200, 0.286	263.200, 0.365	263.200, 0.344	263.200, 0.296
1318	263.400, 0.271	263.400, 0.257	263.400, 0.285	263.400, 0.365	263.400, 0.344	263.400, 0.295
1319	263.600, 0.271	263.600, 0.257	263.600, 0.285	263.600, 0.364	263.600, 0.344	263.600, 0.296
1320	263.800, 0.272	263.800, 0.257	263.800, 0.285	263.800, 0.364	263.800, 0.344	263.800, 0.296
1321	264.000, 0.272	264.000, 0.257	264.000, 0.285	264.000, 0.364	264.000, 0.344	264.000, 0.296
1322	264.200, 0.272	264.200, 0.257	264.200, 0.285	264.200, 0.364	264.200, 0.344	264.200, 0.296
1323	264.400, 0.272	264.400, 0.257	264.400, 0.285	264.400, 0.364	264.400, 0.344	264.400, 0.296
1324	264.600, 0.272	264.600, 0.257	264.600, 0.285	264.600, 0.364	264.600, 0.344	264.600, 0.296
1325	264.800, 0.272	264.800, 0.257	264.800, 0.286	264.800, 0.364	264.800, 0.344	264.800, 0.296
1326	265.000, 0.271	265.000, 0.257	265.000, 0.286	265.000, 0.364	265.000, 0.344	265.000, 0.296
1327	265.200, 0.271	265.200, 0.257	265.200, 0.286	265.200, 0.363	265.200, 0.344	265.200, 0.296
1328	265.400, 0.272	265.400, 0.256	265.400, 0.286	265.400, 0.363	265.400, 0.344	265.400, 0.296
1329	265.600, 0.272	265.600, 0.256	265.600, 0.286	265.600, 0.363	265.600, 0.344	265.600, 0.296
1330	265.800, 0.271	265.800, 0.256	265.800, 0.286	265.800, 0.363	265.800, 0.343	265.800, 0.296
1331	266.000, 0.271	266.000, 0.256	266.000, 0.287	266.000, 0.363	266.000, 0.343	266.000, 0.295
1332	266.200, 0.271	266.200, 0.256	266.200, 0.287	266.200, 0.363	266.200, 0.342	266.200, 0.295
1333	266.400, 0.271	266.400, 0.256	266.400, 0.287	266.400, 0.363	266.400, 0.342	266.400, 0.295
1334	266.600, 0.271	266.600, 0.256	266.600, 0.287	266.600, 0.363	266.600, 0.342	266.600, 0.295
1335	266.800, 0.271	266.800, 0.256	266.800, 0.287	266.800, 0.363	266.800, 0.342	266.800, 0.295
1336	267.000, 0.270	267.000, 0.256	267.000, 0.287	267.000, 0.363	267.000, 0.342	267.000, 0.295
1337	267.200, 0.270	267.200, 0.256	267.200, 0.287	267.200, 0.362	267.200, 0.342	267.200, 0.295
1338	267.400, 0.270	267.400, 0.256	267.400, 0.287	267.400, 0.362	267.400, 0.342	267.400, 0.295
1339	267.600, 0.271	267.600, 0.256	267.600, 0.287	267.600, 0.362	267.600, 0.342	267.600, 0.295
1340	267.800, 0.271	267.800, 0.256	267.800, 0.287	267.800, 0.363	267.800, 0.342	267.800, 0.295
1341	268.000, 0.271	268.000, 0.256	268.000, 0.287	268.000, 0.363	268.000, 0.342	268.000, 0.295
1342	268.200, 0.271	268.200, 0.256	268.200, 0.286	268.200, 0.363	268.200, 0.342	268.200, 0.295
1343	268.400, 0.271	268.400, 0.257	268.400, 0.286	268.400, 0.363	268.400, 0.342	268.400, 0.295
1344	268.600, 0.272	268.600, 0.257	268.600, 0.286	268.600, 0.363	268.600, 0.342	268.600, 0.295
1345	268.800, 0.272	268.800, 0.257	268.800, 0.286	268.800, 0.363	268.800, 0.343	268.800, 0.295
1346	269.000, 0.272	269.000, 0.257	269.000, 0.286	269.000, 0.363	269.000, 0.343	269.000, 0.295
1347	269.200, 0.272	269.200, 0.257	269.200, 0.286	269.200, 0.363	269.200, 0.343	269.200, 0.295
1348	269.400, 0.272	269.400, 0.256	269.400, 0.286	269.400, 0.363	269.400, 0.343	269.400, 0.295
1349	269.600, 0.272	269.600, 0.256	269.600, 0.285	269.600, 0.363	269.600, 0.343	269.600, 0.295
1350	269.800, 0.272	269.800, 0.256	269.800, 0.285	269.800, 0.363	269.800, 0.343	269.800, 0.295
1351	,	,	,	,	,	,
1352	,	,	,	,	,	,
1353	,	,	,	,	,	,
1354	,	,	,	,	,	,
1355	,	,	,	,	,	,
1356	,	,	,	,	,	,
1357	,	,	,	,	,	,
1358	,	,	,	,	,	,
1359	,	,	,	,	,	,
1360	,	,	,	,	,	,
1361	,	,	,	,	,	,
1362	,	,	,	,	,	,
1363	,	,	,	,	,	,
1364	,	,	,	,	,	,
1365	,	,	,	,	,	,
1366	,	,	,	,	,	,
1367	,	,	,	,	,	,
1368	,	,	,	,	,	,
1369	,	,	,	,	,	,
1370	,	,	,	,	,	,
1371	,	,	,	,	,	,
1372	,	,	,	,	,	,
1373	,	,	,	,	,	,
1374	,	,	,	,	,	,
1375	,	,	,	,	,	,
1376	,	,	,	,	,	,
1377	,	,	,	,	,	,
1378	,	,	,	,	,	,
1379	,	,	,	,	,	,
1380	,	,	,	,	,	,
1381	,	,	,	,	,	,
1382	,	,	,	,	,	,
1383	,	,	,	,	,	,
1384	,	,	,	,	,	,
1385	,	,	,	,	,	,
1386	,	,	,	,	,	,
1387	,	,	,	,	,	,
1388	,	,	,	,	,	,
1389	,	,	,	,	,	,
1390	,	,	,	,	,	,
1391	,	,	,	,	,	,
1392	,	,	,	,	,	,
1393	,	,	,	,	,	,
1394	,	,	,	,	,	,
1395	,	,	,	,	,	,
1396	,	,	,	,	,	,
1397	,	,	,	,	,	,
1398	,	,	,	,	,	,
1399	,	,	,	,	,	,
1400	,	,	,	,	,	,
1401	,	,	,	,	,	,
1402	,	,	,	,	,	,
1403	,	,	,	,	,	,
1404	,	,	,	,	,	,
1405	,	,	,	,	,	,
1406	,	,	,	,	,	,
1407	,	,	,	,	,	,
1408	,	,	,	,	,	,
1409	,	,	,	,	,	,
1410	,	,	,	,	,	,
1411	,	,	,	,	,	,
1412	,	,	,	,	,	,
1413	,	,	,	,	,	,
1414	,	,	,	,	,	,
1415	,	,	,	,	,	,
1416	,	,	,	,	,	,
1417	,	,	,	,	,	,
1418	,	,	,	,	,	,
1419	,	,	,	,	,	,
1420	,	,	,	,	,	,
1421	,	,	,	,	,	,
1422	,	,	,	,	,	,
1423	,	,	,	,	,	,
1424	,	,	,	,	,	,
1425	,	,	,	,	,	,
1426	,	,	,	,	,	,
1427	,	,	,	,	,	,
1428	,	,	,	,	,	,
1429	,	,	,	,	,	,
1430	,	,	,	,	,	,
1431	,	,	,	,	,	,
1432	,	,	,	,	,	,
1433	,	,	,	,	,	,
1434	,	,	,	,	,	,
1435	,	,	,	,	,	,
1436	,	,	,	,	,	,
1437	,	,	,	,	,	,
1438	,	,	,	,	,	,
1439	,	,	,	,	,	,
1440	,	,	,	,	,	,
1441	,	,	,	,	,	,
1442	,	,	,	,	,	,
1443	,	,	,	,	,	,
1444	,	,	,	,	,	,
1445	,	,	,	,	,	,
1446	,	,	,	,	,	,
1447	,	,	,	,	,	,
1448	,	,	,	,	,	,
1449	,	,	,	,	,	,
1450	,	,	,	,	,	,
1451	,	,	,	,	,	,
1452	,	,	,	,	,	,
1453	,	,	,	,	,	,
1454	,	,	,	,	,	,
1455	,	,	,	,	,	,
1456	,	,	,	,	,	,
1457	,	,	,	,	,	,
1458	,	,	,	,	,	,
1459	,	,	,	,	,	,
1460	,	,	,	,	,	,
1461	,	,	,	,	,	,
1462	,	,	,	,	,	,
1463	,	,	,	,	,	,
1464	,	,	,	,	,	,
1465	,	,	,	,	,	,
1466	,	,	,	,	,	,
1467	,	,	,	,	,	,
1468	,	,	,	,	,	,
1469	,	,	,	,	,	,
1470	,	,	,	,	,	,
1471	,	,	,	,	,	,
1472	,	,	,	,	,	,
1473	,	,	,	,	,	,
1474	,	,	,	,	,	,
1475	,	,	,	,	,	,
1476	,	,	,	,	,	,
1477	,	,	,	,	,	,
1478	,	,	,	,	,	,
1479	,	,	,	,	,	,
1480	,	,	,	,	,	,
1481	,	,	,	,	,	,
1482	,	,	,	,	,	,
1483	,	,	,	,	,	,
1484	,	,	,	,	,	,
1485	,	,	,	,	,	,
1486	,	,	,	,	,	,
1487	,	,	,	,	,	,
1488	,	,	,	,	,	,
1489	,	,	,	,	,	,
1490	,	,	,	,	,	,
1491	,	,	,	,	,	,
1492	,	,	,	,	,	,
1493	,	,	,	,	,	,
1494	,	,	,	,	,	,
1495	,	,	,	,	,	,
1496	,	,	,	,	,	,
1497	,	,	,	,	,	,
1498	,	,	,	,	,	,
1499	,	,	,	,	,	,
1500	,	,	,	,	,	,
1501	,	,	,	,	,	,
1502	,	,	,	,	,	,
1503	,	,	,	,	,	,
1504	,	,	,	,	,	,
1505	,	,	,	,	,	,
1506	,	,	,	,	,	,
1507	,	,	,	,	,	,
1508	,	,	,	,	,	,
1509	,	,	,	,	,	,
1510	,	,	,	,	,	,
1511	,	,	,	,	,	,
1512	,	,	,	,	,	,
1513	,	,	,	,	,	,
1514	,	,	,	,	,	,
1515	,	,	,	,	,	,
1516	,	,	,	,	,	,
1517	,	,	,	,	,	,
1518	,	,	,	,	,	,
1519	,	,	,	,	,	,
1520	,	,	,	,	,	,
1521	,	,	,	,	,	,
1522	,	,	,	,	,	,
1523	,	,	,	,	,	,
1524	,	,	,	,	,	,
1525	,	,	,	,	,	,
1526	,	,	,	,	,	,
1527	,	,	,	,	,	,
1528	,	,	,	,	,	,
1529	,	,	,	,	,	,
1530	,	,	,	,	,	,
1531	,	,	,	,	,	,
1532	,	,	,	,	,	,
1533	,	,	,	,	,	,
1534	,	,	,	,	,	,
1535	,	,	,	,	,	,
1536	,	,	,	,	,	,
1537	,	,	,	,	,	,
1538	,	,	,	,	,	,
1539	,	,	,	,	,	,
1540	,	,	,	,	,	,
1541	,	,	,	,	,	,
1542	,	,	,	,	,	,
1543	,	,	,	,	,	,
1544	,	,	,	,	,	,
1545	,	,	,	,	,	,
1546	,	,	,	,	,	,
1547	,	,	,	,	,	,
1548	,	,	,	,	,	,
1549	,	,	,	,	,	,
1550	,	,	,	,	,	,
1551	,	,	,	,	,	,
1552	,	,	,	,	,	,
1553	,	,	,	,	,	,
1554	,	,	,	,	,	,
1555	,	,	,	,	,	,
1556	,	,	,	,	,	,
1557	,	,	,	,	,	,
1558	,	,	,	,	,	,
1559	,	,	,	,	,	,
1560	,	,	,	,	,	,
1561	,	,	,	,	,	,
1562	,	,	,	,	,	,
1563	,	,	,	,	,	,
1564	,	,	,	,	,	,
1565	,	,	,	,	,	,
1566	,	,	,	,	,	,
1567	,	,	,	,	,	,
1568	,	,	,	,	,	,
1569	,	,	,	,	,	,
1570	,	,	,	,	,	,
1571	,	,	,	,	,	,
1572	,	,	,	,	,	,
1573	,	,	,	,	,	,
1574	,	,	,	,	,	,
1575	,	,	,	,	,	,
1576	,	,	,	,	,	,
1577	,	,	,	,	,	,
1578	,	,	,	,	,	,
1579	,	,	,	,	,	,
1580	,	,	,	,	,	,
1581	,	,	,	,	,	,
1582	,	,	,	,	,	,
1583	,	,	,	,	,	,
1584	,	,	,	,	,	,
1585	,	,	,	,	,	,
1586	,	,	,	,	,	,
1587	,	,	,	,	,	,
1588	,	,	,	,	,	,
1589	,	,	,	,	,	,
1590	,	,	,	,	,	,
1591	,	,	,	,	,	,
1592	,	,	,	,	,	,
1593	,	,	,	,	,	,
1594	,	,	,	,	,	,
1595	,	,	,	,	,	,
1596	,	,	,	,	,	,
1597	,	,	,	,	,	,
1598	,	,	,	,	,	,
1599	,	,	,	,	,	,
1600	,	,	,	,	,	,
1601	,	,	,	,	,	,
1602	,	,	,	,	,	,
1603	,	,	,	,	,	,
1604	,	,	,	,	,	,
1605	,	,	,	,	,	,
1606	,	,	,	,	,	,
1607	,	,	,	,	,	,
1608	,	,	,	,	,	,
1609	,	,	,	,	,	,
1610	,	,	,	,	,	,
1611	,	,	,	,	,	,
1612	,	,	,	,	,	,
1613	,	,	,	,	,	,
1614	,	,	,	,	,	,
1615	,	,	,	,	,	,
1616	,	,	,	,	,	,
1617	,	,	,	,	,	,
1618	,	,	,	,	,	,
1619	,	,	,	,	,	,
1620	,	,	,	,	,	,
1621	,	,	,	,	,	,
1622	,	,	,	,	,	,
1623	,	,	,	,	,	,
1624	,	,	,	,	,	,
1625	,	,	,	,	,	,
1626	,	,	,	,	,	,
1627	,	,	,	,	,	,
1628	,	,	,	,	,	,
1629	,	,	,	,	,	,
1630	,	,	,	,	,	,
1631	,	,	,	,	,	,
1632	,	,	,	,	,	,
1633	,	,	,	,	,	,
1634	,	,	,	,	,	,
1635	,	,	,	,	,	,
1636	,	,	,	,	,	,
1637	,	,	,	,	,	,
1638	,	,	,	,	,	,
1639	,	,	,	,	,	,
1640	,	,	,	,	,	,
1641	,	,	,	,	,	,
1642	,	,	,	,	,	,
1643	,	,	,	,	,	,
1644	,	,	,	,	,	,
1645	,	,	,	,	,	,
1646	,	,	,	,	,	,
1647	,	,	,	,	,	,
1648	,	,	,	,	,	,
1649	,	,	,	,	,	,
1650	,	,	,	,	,	,
1651	,	,	,	,	,	,
1652	,	,	,	,	,	,
1653	,	,	,	,	,	,
1654	,	,	,	,	,	,
1655	,	,	,	,	,	,
1656	,	,	,	,	,	,
1657	,	,	,	,	,	,
1658	,	,	,	,	,	,
1659	,	,	,	,	,	,
1660	,	,	,	,	,	,
1661	,	,	,	,	,	,
1662	,	,	,	,	,	,
1663	,	,	,	,	,	,
1664	,	,	,	,	,	,
1665	,	,	,	,	,	,
1666	,	,	,	,	,	,
1667	,	,	,	,	,	,
1668	,	,	,	,	,	,
1669	,	,	,	,	,	,
1670	,	,	,	,	,	,
1671	,	,	,	,	,	,
1672	,	,	,	,	,	,
1673	,	,	,	,	,	,
1674	,	,	,	,	,	,
1675	,	,	,	,	,	,
1676	,	,	,	,	,	,
1677	,	,	,	,	,	,
1678	,	,	,	,	,	,
1679	,	,	,	,	,	,
1680	,	,	,	,	,	,
1681	,	,	,	,	,	,
1682	,	,	,	,	,	,
1683	,	,	,	,	,	,
1684	,	,	,	,	,	,
1685	,	,	,	,	,	,
1686	,	,	,	,	,	,
1687	,	,	,	,	,	,
1688	,	,	,	,	,	,
1689	,	,	,	,	,	,
1690	,	,	,	,	,	,
1691	,	,	,	,	,	,
1692	,	,	,	,	,	,
1693	,	,	,	,	,	,
1694	,	,	,	,	,	,
1695	,	,	,	,	,	,
1696	,	,	,	,	,	,
1697	,	,	,	,	,	,
1698	,	,	,	,	,	,
1699	,	,	,	,	,	,
1700	,	,	,	,	,	,
1701	,	,	,	,	,	,
1702	,	,	,	,	,	,
1703	,	,	,	,	,	,
1704	,	,	,	,	,	,
1705	,	,	,	,	,	,
1706	,	,	,	,	,	,
1707	,	,	,	,	,	,
1708	,	,	,	,	,	,
1709	,	,	,	,	,	,
1710	,	,	,	,	,	,
1711	,	,	,	,	,	,
1712	,	,	,	,	,	,
1713	,	,	,	,	,	,
1714	,	,	,	,	,	,
1715	,	,	,	,	,	,
1716	,	,	,	,	,	,
1717	,	,	,	,	,	,
1718	,	,	,	,	,	,
1719	,	,	,	,	,	,
1720	,	,	,	,	,	,
1721	,	,	,	,	,	,
1722	,	,	,	,	,	,
1723	,	,	,	,	,	,
1724	,	,	,	,	,	,
1725	,	,	,	,	,	,
1726	,	,	,	,	,	,
1727	,	,	,	,	,	,
1728	,	,	,	,	,	,
1729	,	,	,	,	,	,
1730	,	,	,	,	,	,
1731	,	,	,	,	,	,
1732	,	,	,	,	,	,
1733	,	,	,	,	,	,
1734	,	,	,	,	,	,
1735	,	,	,	,	,	,
1736	,	,	,	,	,	,
1737	,	,	,	,	,	,
1738	,	,	,	,	,	,
1739	,	,	,	,	,	,
1740	,	,	,	,	,	,
1741	,	,	,	,	,	,
1742	,	,	,	,	,	,
1743	,	,	,	,	,	,
1744	,	,	,	,	,	,
1745	,	,	,	,	,	,
1746	,	,	,	,	,	,
1747	,	,	,	,	,	,
1748	,	,	,	,	,	,
1749	,	,	,	,	,	,
1750	,	,	,	,	,	,
1751	,	,	,	,	,	,
1752	,	,	,	,	,	,
1753	,	,	,	,	,	,
1754	,	,	,	,	,	,
1755	,	,	,	,	,	,
1756	,	,	,	,	,	,
1757	,	,	,	,	,	,
1758	,	,	,	,	,	,
1759	,	,	,	,	,	,
1760	,	,	,	,	,	,
1761	,	,	,	,	,	,
1762	,	,	,	,	,	,
1763	,	,	,	,	,	,
1764	,	,	,	,	,	,
1765	,	,	,	,	,	,
1766	,	,	,	,	,	,
1767	,	,	,	,	,	,
1768	,	,	,	,	,	,
1769	,	,	,	,	,	,
1770	,	,	,	,	,	,
1771	,	,	,	,	,	,
1772	,	,	,	,	,	,
1773	,	,	,	,	,	,
1774	,	,	,	,	,	,
1775	,	,	,	,	,	,
1776	,	,	,	,	,	,
1777	,	,	,	,	,	,
1778	,	,	,	,	,	,
1779	,	,	,	,	,	,
1780	,	,	,	,	,	,
1781	,	,	,	,	,	,
1782	,	,	,	,	,	,
1783	,	,	,	,	,	,
1784	,	,	,	,	,	,
1785	,	,	,	,	,	,
1786	,	,	,	,	,	,
1787	,	,	,	,	,	,
1788	,	,	,	,	,	,
1789	,	,	,	,	,	,
1790	,	,	,	,	,	,
1791	,	,	,	,	,	,
1792	,	,	,	,	,	,
1793	,	,	,	,	,	,
1794	,	,	,	,	,	,
1795	,	,	,	,	,	,
1796	,	,	,	,	,	,
1797	,	,	,	,	,	,
1798	,	,	,	,	,	,
1799	,	,	,	,	,	,
1800	,	,	,	,	,	,
1801	,	,	,	,	,	,
1802	,	,	,	,	,	,
1803	,	,	,	,	,	,
1804	,	,	,	,	,	,
1805	,	,	,	,	,	,
1806	,	,	,	,	,	,
1807	,	,	,	,	,	,
1808	,	,	,	,	,	,
1809	,	,	,	,	,	,
1810	,	,	,	,	,	,
1811	,	,	,	,	,	,
1812	,	,	,	,	,	,
1813	,	,	,	,	,	,
1814	,	,	,	,	,	,
1815	,	,	,	,	,	,
1816	,	,	,	,	,	,
1817	,	,	,	,	,	,
1818	,	,	,	,	,	,
1819	,	,	,	,	,	,
1820	,	,	,	,	,	,
1821	,	,	,	,	,	,
1822	,	,	,	,	,	,
1823	,	,	,	,	,	,
1824	,	,	,	,	,	,
1825	,	,	,	,	,	,
1826	,	,	,	,	,	,
1827	,	,	,	,	,	,
1828	,	,	,	,	,	,
1829	,	,	,	,	,	,
1830	,	,	,	,	,	,
1831	,	,	,	,	,	,
1832	,	,	,	,	,	,
1833	,	,	,	,	,	,
1834	,	,	,	,	,	,
1835	,	,	,	,	,	,
1836	,	,	,	,	,	,
1837	,	,	,	,	,	,
1838	,	,	,	,	,	,
1839	,	,	,	,	,	,
1840	,	,	,	,	,	,
1841	,	,	,	,	,	,
1842	,	,	,	,	,	,
1843	,	,	,	,	,	,
1844	,	,	,	,	,	,
1845	,	,	,	,	,	,
1846	,	,	,	,	,	,
1847	,	,	,	,	,	,
1848	,	,	,	,	,	,
1849	,	,	,	,	,	,
1850	,	,	,	,	,	,
1851	,	,	,	,	,	,
1852	,	,	,	,	,	,
1853	,	,	,	,	,	,
1854	,	,	,	,	,	,
1855	,	,	,	,	,	,
1856	,	,	,	,	,	,
1857	,	,	,	,	,	,
1858	,	,	,	,	,	,
1859	,	,	,	,	,	,
1860	,	,	,	,	,	,
1861	,	,	,	,	,	,
1862	,	,	,	,	,	,
1863	,	,	,	,	,	,
1864	,	,	,	,	,	,
1865	,	,	,	,	,	,
1866	,	,	,	,	,	,
1867	,	,	,	,	,	,
1868	,	,	,	,	,	,
1869	,	,	,	,	,	,
1870	,	,	,	,	,	,
1871	,	,	,	,	,	,
1872	,	,	,	,	,	,
1873	,	,	,	,	,	,
1874	,	,	,	,	,	,
1875	,	,	,	,	,	,
1876	,	,	,	,	,	,
1877	,	,	,	,	,	,
1878	,	,	,	,	,	,
1879	,	,	,	,	,	,
1880	,	,	,	,	,	,
1881	,	,	,	,	,	,
1882	,	,	,	,	,	,
1883	,	,	,	,	,	,
1884	,	,	,	,	,	,
1885	,	,	,	,	,	,
1886	,	,	,	,	,	,
1887	,	,	,	,	,	,
1888	,	,	,	,	,	,
1889	,	,	,	,	,	,
1890	,	,	,	,	,	,
1891	,	,	,	,	,	,
1892	,	,	,	,	,	,
1893	,	,	,	,	,	,
1894	,	,	,	,	,	,
1895	,	,	,	,	,	,
1896	,	,	,	,	,	,
1897	,	,	,	,	,	,
1898	,	,	,	,	,	,
1899	,	,	,	,	,	,
1900	,	,	,	,	,	,
1901	,	,	,	,	,	,
1902	,	,	,	,	,	,
1903	,	,	,	,	,	,
1904	,	,	,	,	,	,
1905	,	,	,	,	,	,
1906	,	,	,	,	,	,
1907	,	,	,	,	,	,
1908	,	,	,	,	,	,
1909	,	,	,	,	,	,
1910	,	,	,	,	,	,
1911	,	,	,	,	,	,
1912	,	,	,	,	,	,
1913	,	,	,	,	,	,
1914	,	,	,	,	,	,
1915	,	,	,	,	,	,
1916	,	,	,	,	,	,
1917	,	,	,	,	,	,
1918	,	,	,	,	,	,
1919	,	,	,	,	,	,
1920	,	,	,	,	,	,
1921	,	,	,	,	,	,
1922	,	,	,	,	,	,
1923	,	,	,	,	,	,
1924	,	,	,	,	,	,
1925	,	,	,	,	,	,
1926	,	,	,	,	,	,
1927	,	,	,	,	,	,
1928	,	,	,	,	,	,
1929	,	,	,	,	,	,
1930	,	,	,	,	,	,
1931	,	,	,	,	,	,
1932	,	,	,	,	,	,
1933	,	,	,	,	,	,
1934	,	,	,	,	,	,
1935	,	,	,	,	,	,
1936	,	,	,	,	,	,
1937	,	,	,	,	,	,
1938	,	,	,	,	,	,
1939	,	,	,	,	,	,
1940	,	,	,	,	,	,
1941	,	,	,	,	,	,
1942	,	,	,	,	,	,
1943	,	,	,	,	,	,
1944	,	,	,	,	,	,
1945	,	,	,	,	,	,
1946	,	,	,	,	,	,
1947	,	,	,	,	,	,
1948	,	,	,	,	,	,
1949	,	,	,	,	,	,
1950	,	,	,	,	,	,
1951	,	,	,	,	,	,
1952	,	,	,	,	,	,
1953	,	,	,	,	,	,
1954	,	,	,	,	,	,
1955	,	,	,	,	,	,
1956	,	,	,	,	,	,
1957	,	,	,	,	,	,
1958	,	,	,	,	,	,
1959	,	,	,	,	,	,
1960	,	,	,	,	,	,
1961	,	,	,	,	,	,
1962	,	,	,	,	,	,
1963	,	,	,	,	,	,
1964	,	,	,	,	,	,
1965	,	,	,	,	,	,
1966	,	,	,	,	,	,
1967	,	,	,	,	,	,
1968	,	,	,	,	,	,
1969	,	,	,	,	,	,
1970	,	,	,	,	,	,
1971	,	,	,	,	,	,
1972	,	,	,	,	,	,
1973	,	,	,	,	,	,
1974	,	,	,	,	,	,
1975	,	,	,	,	,	,
1976	,	,	,	,	,	,
1977	,	,	,	,	,	,
1978	,	,	,	,	,	,
1979	,	,	,	,	,	,
1980	,	,	,	,	,	,
1981	,	,	,	,	,	,
1982	,	,	,	,	,	,
1983	,	,	,	,	,	,
1984	,	,	,	,	,	,
1985	,	,	,	,	,	,
1986	,	,	,	,	,	,
1987	,	,	,	,	,	,
1988	,	,	,	,	,	,
1989	,	,	,	,	,	,
1990	,	,	,	,	,	,
1991	,	,	,	,	,	,
1992	,	,	,	,	,	,
1993	,	,	,	,	,	,
1994	,	,	,	,	,	,
1995	,	,	,	,	,	,
1996	,	,	,	,	,	,
1997	,	,	,	,	,	,
1998	,	,	,	,	,	,
1999	,	,	,	,	,	,
[truncated: 13,001 more rows]
