# Supplementary material for: A CTP-dependent gating mechanism enables ParB spreading on DNA
Source: eLife. 2021 Aug 16;10:e69676. doi: 10.7554/eLife.69676 (PMC8367383; doi:10.7554/eLife.69676)
Supplement: Figure 8—figure supplement 1—source data 1. [file elife-69676-fig8-figsupp1-data1.zip]

Archive with 8 entries (6 files):
- Figure8_figure_supplement1/PanelA/
- Figure8_figure_supplement1/PanelA/Annotation.pdf
- Figure8_figure_supplement1/PanelA/WB_parB 20210315_151332_Ch.tif
- Figure8_figure_supplement1/PanelA/WB_WtvsE102A_Coomassie.tif
- Figure8_figure_supplement1/PanelB/
- Figure8_figure_supplement1/PanelB/Annotation.pdf
- Figure8_figure_supplement1/PanelB/cfp 20210628_135605_Ch.tif
- Figure8_figure_supplement1/PanelB/loading_WB_E102Acfp001.tif
