# Supplementary material for: A CTP-dependent gating mechanism enables ParB spreading on DNA
Source: eLife. 2021 Aug 16;10:e69676. doi: 10.7554/eLife.69676 (PMC8367383; doi:10.7554/eLife.69676)
Supplement: Figure 8—figure supplement 2—source data 1. [file elife-69676-fig8-figsupp2-data1.zip]

Archive with 4 entries (4 files):
- Figure8_figure_supplement2/Annotation.pdf
- Figure8_figure_supplement2/Rep1_All_Glucose_MT148bg003.tif
- Figure8_figure_supplement2/Rep1_All_GlucoseVan_MT148bg003.tif
- Figure8_figure_supplement2/Rep1_All_Xylose_MT148bg003.tif
