# Supplementary material for: A CTP-dependent gating mechanism enables ParB spreading on DNA
Source: eLife. 2021 Aug 16;10:e69676. doi: 10.7554/eLife.69676 (PMC8367383; doi:10.7554/eLife.69676)
Supplement: Figure 8—figure supplement 3—source data 1. [file elife-69676-fig8-figsupp3-data1.zip]

Archive with 15 entries (10 files):
- Figure8_figuresupplement3/analysis pipeline/
- Figure8_figuresupplement3/analysis pipeline/foci_data_segregation_1.m
- Figure8_figuresupplement3/analysis pipeline/Foci_detection_post_thresholding.ijm
- Figure8_figuresupplement3/graphpad files/
- Figure8_figuresupplement3/graphpad files/ParB-CFP_analysis_20210715.pzfx
- Figure8_figuresupplement3/graphpad files/ParB-CFP_analysis_20210715_foci_no..pzfx
- Figure8_figuresupplement3/Processed images/
- Figure8_figuresupplement3/Processed images/3079_wt/
- Figure8_figuresupplement3/Processed images/3079_wt/3079_0.25mMIPTG_435nm_1s_004c1.tif
- Figure8_figuresupplement3/Processed images/3079_wt/3079_0.25mMIPTG_435nm_1s_015c1.tif
- Figure8_figuresupplement3/Processed images/3079_wt/3079_435nm_1s_0.25mMIPTG_c1.tif
- Figure8_figuresupplement3/Processed images/3080_mutant/
- Figure8_figuresupplement3/Processed images/3080_mutant/3080_0.25mMIPTG_435nm_1s_007c1.tif
- Figure8_figuresupplement3/Processed images/3080_mutant/3080_0.25mMIPTG_435nm_1s_019c1.tif
- Figure8_figuresupplement3/Processed images/3080_mutant/3080_435nm_1s_0.25mMIPTG_002c1.tif
