# Supplementary material for: A CTP-dependent gating mechanism enables ParB spreading on DNA
Source: eLife. 2021 Aug 16;10:e69676. doi: 10.7554/eLife.69676 (PMC8367383; doi:10.7554/eLife.69676)
Supplement: Figure 8—figure supplement 3—source data 1. [file elife-69676-fig8-figsupp3-data1.zip › Figure8_figuresupplement3/analysis pipeline/foci_data_segregation_1.m]

[cellID,ia,ic] = unique(Resultsfocifinal(:,2));
for j = 1:(size(ia,1)-1)
a(:,1) = Resultsfocifinal1((ia(j,1)):(ia(j+1)-1),10);
foci(j,1:(ia(j+1,1))-ia(j,1))= a';
a = double.empty;
end

 
 
