# Supplementary material for: A CTP-dependent gating mechanism enables ParB spreading on DNA
Source: eLife. 2021 Aug 16;10:e69676. doi: 10.7554/eLife.69676 (PMC8367383; doi:10.7554/eLife.69676)
Supplement: Figure 8—figure supplement 3—source data 1. [file elife-69676-fig8-figsupp3-data1.zip › Figure8_figuresupplement3/analysis pipeline/Foci_detection_post_thresholding.ijm]

n = roiManager("count");  
for (j=0; j<n; j++){
	roiManager("Select", j);
	run("Analyze Particles...", "size=3-10 circularity=0.40-1.00 display summarize add");
}
